# Supplementary material for: Characterizing Membrane Association and Periplasmic Transfer of Bacterial Lipoproteins through Molecular Dynamics Simulations
Source: Structure. 2020 Apr 7;28(4):475–487.e3. doi: 10.1016/j.str.2020.01.012 (PMC7139219; doi:10.1016/j.str.2020.01.012)
Supplement: Data S1. Final Coordinates from Simulations (Y–Z), Related to Figure 3 [file mmc3.zip › Y-Z/YRAK-4-atomistic.pdb]

TITLE     Protein
REMARK    THIS IS A SIMULATION BOX
CRYST1  128.991  128.991  171.614  90.00  90.00  90.00 P 1           1
MODEL        1
ATOM      1  N   CYSTA   1      63.485  20.660  97.617  1.00  0.00           N
ATOM      3  CA  CYSTA   1      64.915  20.450  97.427  1.00  0.00           C
ATOM      5  C   CYSTA   1      65.856  21.770  97.297  1.00  0.00           C
ATOM      6  O   CYSTA   1      66.836  21.680  96.567  1.00  0.00           O
ATOM      7  CB  CYSTA   1      65.076  19.191  96.387  1.00  0.00           C
ATOM     10  SG  CYSTA   1      64.575  17.431  96.947  1.00  0.00           S
ATOM     11  C1  CYSTA   1      63.396  16.300  95.947  1.00  0.00           C
ATOM     14  CA1 CYSTA   1      62.676  20.990  96.607  1.00  0.00           C
ATOM     15  OA1 CYSTA   1      61.766  20.200  96.347  1.00  0.00           O
ATOM     16  CA2 CYSTA   1      62.785  22.320  95.897  1.00  0.00           C
ATOM     19  C11 CYSTA   1      63.796  14.790  95.537  1.00  0.00           C
ATOM     21  O11 CYSTA   1      64.336  14.840  94.207  1.00  0.00           O
ATOM     22  CX1 CYSTA   1      63.905  14.170  93.137  1.00  0.00           C
ATOM     23  OX1 CYSTA   1      64.656  13.610  92.347  1.00  0.00           O
ATOM     24  CX2 CYSTA   1      62.435  14.450  92.737  1.00  0.00           C
ATOM     27  C12 CYSTA   1      62.715  13.640  95.817  1.00  0.00           C
ATOM     30  O12 CYSTA   1      62.855  12.360  95.087  1.00  0.00           O
ATOM     31  CD1 CYSTA   1      63.195  11.260  95.807  1.00  0.00           C
ATOM     32  OD1 CYSTA   1      63.526  11.280  96.977  1.00  0.00           O
ATOM     33  CD2 CYSTA   1      62.995   9.940  95.037  1.00  0.00           C
ATOM     36  CA3 CYSTA   1      62.775  22.320  94.357  1.00  0.00           C
ATOM     39  CA4 CYSTA   1      64.065  21.900  93.647  1.00  0.00           C
ATOM     42  CA5 CYSTA   1      64.065  22.430  92.207  1.00  0.00           C
ATOM     45  CA6 CYSTA   1      65.165  21.861  91.297  1.00  0.00           C
ATOM     48  CA7 CYSTA   1      64.856  22.050  89.807  1.00  0.00           C
ATOM     51  CA8 CYSTA   1      64.765  23.520  89.347  1.00  0.00           C
ATOM     54  CA9 CYSTA   1      63.375  23.910  88.797  1.00  0.00           C
ATOM     57 0CA1 CYSTA   1      63.146  23.570  87.317  1.00  0.00           C
ATOM     60 1CA1 CYSTA   1      63.156  22.080  86.967  1.00  0.00           C
ATOM     63 2CA1 CYSTA   1      62.535  21.820  85.577  1.00  0.00           C
ATOM     66 3CA1 CYSTA   1      62.525  20.350  85.157  1.00  0.00           C
ATOM     69 4CA1 CYSTA   1      61.795  20.170  83.817  1.00  0.00           C
ATOM     72 5CA1 CYSTA   1      61.786  18.720  83.297  1.00  0.00           C
ATOM     75 6CA1 CYSTA   1      61.055  18.590  81.957  1.00  0.00           C
ATOM     79  CD3 CYSTA   1      64.095   9.600  93.997  1.00  0.00           C
ATOM     82  CD4 CYSTA   1      63.875  10.280  92.647  1.00  0.00           C
ATOM     85  CD5 CYSTA   1      65.155  10.400  91.807  1.00  0.00           C
ATOM     88  CD6 CYSTA   1      65.646   9.080  91.177  1.00  0.00           C
ATOM     91  CD7 CYSTA   1      67.106   9.240  90.707  1.00  0.00           C
ATOM     94  CD8 CYSTA   1      67.725   7.970  90.107  1.00  0.00           C
ATOM     97  CD9 CYSTA   1      67.016   7.440  88.847  1.00  0.00           C
ATOM    100 0CD1 CYSTA   1      67.905   7.360  87.597  1.00  0.00           C
ATOM    103 1CD1 CYSTA   1      67.045   7.090  86.357  1.00  0.00           C
ATOM    106 2CD1 CYSTA   1      67.806   7.040  85.027  1.00  0.00           C
ATOM    109 3CD1 CYSTA   1      67.946   5.640  84.397  1.00  0.00           C
ATOM    112 4CD1 CYSTA   1      68.915   4.709  85.137  1.00  0.00           C
ATOM    115 5CD1 CYSTA   1      70.385   5.099  84.987  1.00  0.00           C
ATOM    118 6CD1 CYSTA   1      71.315   4.109  85.687  1.00  0.00           C
ATOM    122  CX3 CYSTA   1      61.906  13.490  91.637  1.00  0.00           C
ATOM    125  CX4 CYSTA   1      60.415  13.740  91.307  1.00  0.00           C
ATOM    128  CX5 CYSTA   1      59.846  12.850  90.177  1.00  0.00           C
ATOM    131  CX6 CYSTA   1      60.285  13.260  88.767  1.00  0.00           C
ATOM    134  CX7 CYSTA   1      59.415  12.650  87.647  1.00  0.00           C
ATOM    137  CX8 CYSTA   1      59.835  13.060  86.207  1.00  0.00           C
ATOM    140  CX9 CYSTA   1      60.625  12.010  85.477  1.00  0.00           C
ATOM    142 0CX1 CYSTA   1      61.176  12.100  84.237  1.00  0.00           C
ATOM    144 1CX1 CYSTA   1      61.145  13.271  83.277  1.00  0.00           C
ATOM    147 2CX1 CYSTA   1      62.575  13.790  82.977  1.00  0.00           C
ATOM    150 3CX1 CYSTA   1      62.655  14.760  81.797  1.00  0.00           C
ATOM    153 4CX1 CYSTA   1      64.015  15.480  81.717  1.00  0.00           C
ATOM    156 5CX1 CYSTA   1      64.146  16.470  80.547  1.00  0.00           C
ATOM    159 6CX1 CYSTA   1      64.435  15.810  79.187  1.00  0.00           C
ATOM    162 7CX1 CYSTA   1      64.685  16.870  78.107  1.00  0.00           C
ATOM    165 8CX1 CYSTA   1      64.976  16.290  76.717  1.00  0.00           C
ATOM    169  N   ALA A   2      65.635  22.980  98.017  1.00  0.00           N
ATOM    171  CA  ALA A   2      66.426  24.300  97.897  1.00  0.00           C
ATOM    173  CB  ALA A   2      66.426  24.740  96.427  1.00  0.00           C
ATOM    177  C   ALA A   2      66.215  25.570  98.947  1.00  0.00           C
ATOM    178  O   ALA A   2      65.845  25.250 100.067  1.00  0.00           O
ATOM    179  N   TYR A   3      66.466  26.990  98.747  1.00  0.00           N
ATOM    181  CA  TYR A   3      66.845  28.020  99.877  1.00  0.00           C
ATOM    183  CB  TYR A   3      68.275  27.470 100.427  1.00  0.00           C
ATOM    186  CG  TYR A   3      69.056  26.271  99.767  1.00  0.00           C
ATOM    187  CD1 TYR A   3      69.286  26.080  98.377  1.00  0.00           C
ATOM    189  CE1 TYR A   3      69.976  24.951  97.887  1.00  0.00           C
ATOM    191  CZ  TYR A   3      70.536  24.030  98.777  1.00  0.00           C
ATOM    192  OH  TYR A   3      71.345  22.960  98.317  1.00  0.00           O
ATOM    194  CD2 TYR A   3      69.656  25.320 100.627  1.00  0.00           C
ATOM    196  CE2 TYR A   3      70.385  24.221 100.147  1.00  0.00           C
ATOM    198  C   TYR A   3      66.935  29.760  99.857  1.00  0.00           C
ATOM    199  O   TYR A   3      67.845  30.240  99.177  1.00  0.00           O
ATOM    200  N   GLY A   4      66.106  30.800 100.537  1.00  0.00           N
ATOM    202  CA  GLY A   4      66.265  32.440 100.667  1.00  0.00           C
ATOM    205  C   GLY A   4      65.146  33.720 101.057  1.00  0.00           C
ATOM    206  O   GLY A   4      63.996  33.290 101.177  1.00  0.00           O
ATOM    207  N   ALA A   5      65.385  35.220 101.277  1.00  0.00           N
ATOM    209  CA  ALA A   5      64.466  36.610 101.437  1.00  0.00           C
ATOM    211  CB  ALA A   5      63.445  36.070 102.497  1.00  0.00           C
ATOM    215  C   ALA A   5      64.286  38.451 101.837  1.00  0.00           C
ATOM    216  O   ALA A   5      63.086  38.631 101.747  1.00  0.00           O
ATOM    217  N   ASP A   6      64.786  39.910 102.217  1.00  0.00           N
ATOM    219  CA  ASP A   6      65.586  41.430 102.557  1.00  0.00           C
ATOM    221  CB  ASP A   6      65.125  41.430 104.087  1.00  0.00           C
ATOM    224  CG  ASP A   6      64.225  40.290 104.647  1.00  0.00           C
ATOM    225  OD1 ASP A   6      63.025  40.210 104.327  1.00  0.00           O
ATOM    226  OD2 ASP A   6      64.796  39.400 105.327  1.00  0.00           O
ATOM    227  C   ASP A   6      65.795  43.370 102.307  1.00  0.00           C
ATOM    228  O   ASP A   6      64.695  43.860 102.177  1.00  0.00           O
ATOM    229  N   THR A   7      66.885  44.580 102.277  1.00  0.00           N
ATOM    231  CA  THR A   7      66.915  46.360 102.467  1.00  0.00           C
ATOM    233  CB  THR A   7      66.116  47.350 101.527  1.00  0.00           C
ATOM    235  OG1 THR A   7      64.905  46.851 101.067  1.00  0.00           O
ATOM    237  CG2 THR A   7      66.655  48.550 100.647  1.00  0.00           C
ATOM    241  C   THR A   7      68.015  47.821 103.077  1.00  0.00           C
ATOM    242  O   THR A   7      69.006  48.081 102.387  1.00  0.00           O
ATOM    243  N   GLY A   8      68.135  48.871 104.317  1.00  0.00           N
ATOM    245  CA  GLY A   8      67.576  49.370 105.897  1.00  0.00           C
ATOM    248  C   GLY A   8      67.905  49.870 107.527  1.00  0.00           C
ATOM    249  O   GLY A   8      67.506  50.980 107.837  1.00  0.00           O
ATOM    250  N   ALA A   9      68.555  49.151 108.597  1.00  0.00           N
ATOM    252  CA  ALA A   9      68.635  49.190 110.167  1.00  0.00           C
ATOM    254  CB  ALA A   9      69.326  50.430 110.757  1.00  0.00           C
ATOM    258  C   ALA A   9      69.146  47.910 111.127  1.00  0.00           C
ATOM    259  O   ALA A   9      68.786  46.771 110.837  1.00  0.00           O
ATOM    260  N   ASN A  10      69.926  47.980 112.317  1.00  0.00           N
ATOM    262  CA  ASN A  10      70.646  46.901 113.167  1.00  0.00           C
ATOM    264  CB  ASN A  10      70.155  45.410 113.007  1.00  0.00           C
ATOM    267  CG  ASN A  10      70.356  44.510 114.247  1.00  0.00           C
ATOM    268  OD1 ASN A  10      71.006  44.890 115.217  1.00  0.00           O
ATOM    269  ND2 ASN A  10      69.735  43.300 114.237  1.00  0.00           N
ATOM    272  C   ASN A  10      72.235  47.080 113.477  1.00  0.00           C
ATOM    273  O   ASN A  10      72.635  48.241 113.547  1.00  0.00           O
ATOM    274  N   ASP A  11      73.165  46.021 113.617  1.00  0.00           N
ATOM    276  CA  ASP A  11      74.545  45.590 113.007  1.00  0.00           C
ATOM    278  CB  ASP A  11      75.256  44.471 113.877  1.00  0.00           C
ATOM    281  CG  ASP A  11      75.436  43.050 113.267  1.00  0.00           C
ATOM    282  OD1 ASP A  11      75.085  42.070 113.987  1.00  0.00           O
ATOM    283  OD2 ASP A  11      75.795  42.930 112.067  1.00  0.00           O
ATOM    284  C   ASP A  11      75.625  46.330 112.007  1.00  0.00           C
ATOM    285  O   ASP A  11      76.595  45.700 111.607  1.00  0.00           O
ATOM    286  N   VAL A  12      75.496  47.600 111.447  1.00  0.00           N
ATOM    288  CA  VAL A  12      74.866  47.821 110.087  1.00  0.00           C
ATOM    290  CB  VAL A  12      73.415  47.500 110.517  1.00  0.00           C
ATOM    292  CG1 VAL A  12      72.125  48.250 110.267  1.00  0.00           C
ATOM    296  CG2 VAL A  12      73.135  46.000 110.577  1.00  0.00           C
ATOM    300  C   VAL A  12      75.055  49.221 109.307  1.00  0.00           C
ATOM    301  O   VAL A  12      75.125  50.220 109.997  1.00  0.00           O
ATOM    302  N   ASN A  13      74.976  49.401 107.887  1.00  0.00           N
ATOM    304  CA  ASN A  13      74.665  50.601 106.947  1.00  0.00           C
ATOM    306  CB  ASN A  13      75.555  51.861 107.347  1.00  0.00           C
ATOM    309  CG  ASN A  13      77.065  51.921 107.037  1.00  0.00           C
ATOM    310  OD1 ASN A  13      77.676  52.961 107.237  1.00  0.00           O
ATOM    311  ND2 ASN A  13      77.686  50.840 106.547  1.00  0.00           N
ATOM    314  C   ASN A  13      74.275  50.630 105.297  1.00  0.00           C
ATOM    315  O   ASN A  13      75.116  51.040 104.517  1.00  0.00           O
ATOM    316  N   THR A  14      72.996  50.261 104.737  1.00  0.00           N
ATOM    318  CA  THR A  14      72.216  50.201 103.317  1.00  0.00           C
ATOM    320  CB  THR A  14      71.485  51.530 103.177  1.00  0.00           C
ATOM    322  OG1 THR A  14      70.125  51.360 102.797  1.00  0.00           O
ATOM    324  CG2 THR A  14      72.205  52.580 102.317  1.00  0.00           C
ATOM    328  C   THR A  14      72.616  49.561 101.767  1.00  0.00           C
ATOM    329  O   THR A  14      73.565  50.100 101.247  1.00  0.00           O
ATOM    330  N   ARG A  15      72.045  48.421 101.037  1.00  0.00           N
ATOM    332  CA  ARG A  15      72.746  47.160 100.267  1.00  0.00           C
ATOM    334  CB  ARG A  15      73.426  46.641  98.757  1.00  0.00           C
ATOM    337  CG  ARG A  15      73.135  46.490  97.167  1.00  0.00           C
ATOM    340  CD  ARG A  15      73.845  47.160  95.937  1.00  0.00           C
ATOM    343  NE  ARG A  15      73.095  46.820  94.677  1.00  0.00           N
ATOM    345  CZ  ARG A  15      72.896  47.701  93.697  1.00  0.00           C
ATOM    346  NH1 ARG A  15      71.915  47.580  92.847  1.00  0.00           N
ATOM    349  NH2 ARG A  15      73.686  48.730  93.487  1.00  0.00           N
ATOM    352  C   ARG A  15      72.286  45.881 100.947  1.00  0.00           C
ATOM    353  O   ARG A  15      71.165  45.811 101.417  1.00  0.00           O
ATOM    354  N   PHE A  16      73.006  44.730 100.987  1.00  0.00           N
ATOM    356  CA  PHE A  16      74.345  44.260 100.617  1.00  0.00           C
ATOM    358  CB  PHE A  16      75.176  45.131 101.557  1.00  0.00           C
ATOM    361  CG  PHE A  16      76.595  45.080 101.717  1.00  0.00           C
ATOM    362  CD1 PHE A  16      77.256  43.951 102.167  1.00  0.00           C
ATOM    364  CE1 PHE A  16      78.575  44.081 102.537  1.00  0.00           C
ATOM    366  CZ  PHE A  16      79.205  45.331 102.577  1.00  0.00           C
ATOM    368  CD2 PHE A  16      77.275  46.290 101.607  1.00  0.00           C
ATOM    370  CE2 PHE A  16      78.575  46.430 102.047  1.00  0.00           C
ATOM    372  C   PHE A  16      74.375  42.710 100.307  1.00  0.00           C
ATOM    373  O   PHE A  16      73.796  42.400  99.277  1.00  0.00           O
ATOM    374  N   THR A  17      74.905  41.701 101.097  1.00  0.00           N
ATOM    376  CA  THR A  17      74.305  40.340 101.447  1.00  0.00           C
ATOM    378  CB  THR A  17      74.586  39.201 100.397  1.00  0.00           C
ATOM    380  OG1 THR A  17      75.935  38.830 100.257  1.00  0.00           O
ATOM    382  CG2 THR A  17      74.146  39.550  98.947  1.00  0.00           C
ATOM    386  C   THR A  17      74.146  39.820 103.077  1.00  0.00           C
ATOM    387  O   THR A  17      74.915  38.890 103.207  1.00  0.00           O
ATOM    388  N   GLN A  18      73.396  40.300 104.407  1.00  0.00           N
ATOM    390  CA  GLN A  18      72.525  41.460 105.437  1.00  0.00           C
ATOM    392  CB  GLN A  18      72.725  40.210 106.487  1.00  0.00           C
ATOM    395  CG  GLN A  18      72.686  38.570 106.067  1.00  0.00           C
ATOM    398  CD  GLN A  18      73.585  37.420 105.327  1.00  0.00           C
ATOM    399  OE1 GLN A  18      74.516  36.931 105.947  1.00  0.00           O
ATOM    400  NE2 GLN A  18      73.336  36.951 104.077  1.00  0.00           N
ATOM    403  C   GLN A  18      71.805  43.390 105.997  1.00  0.00           C
ATOM    404  O   GLN A  18      71.226  43.031 107.007  1.00  0.00           O
ATOM    405  N   ILE A  19      71.615  45.170 105.787  1.00  0.00           N
ATOM    407  CA  ILE A  19      71.135  47.070 106.467  1.00  0.00           C
ATOM    409  CB  ILE A  19      71.915  46.271 107.687  1.00  0.00           C
ATOM    411  CG2 ILE A  19      70.885  45.360 108.397  1.00  0.00           C
ATOM    415  CG1 ILE A  19      73.295  45.310 107.637  1.00  0.00           C
ATOM    418  CD  ILE A  19      73.616  43.951 108.377  1.00  0.00           C
ATOM    422  C   ILE A  19      70.496  49.631 106.437  1.00  0.00           C
ATOM    423  O   ILE A  19      71.106  49.720 107.467  1.00  0.00           O
ATOM    424  N   LYS A  20      69.695  51.590 105.967  1.00  0.00           N
ATOM    426  CA  LYS A  20      69.146  53.941 106.217  1.00  0.00           C
ATOM    428  CB  LYS A  20      69.616  54.281 107.667  1.00  0.00           C
ATOM    431  CG  LYS A  20      70.856  53.491 107.817  1.00  0.00           C
ATOM    434  CD  LYS A  20      71.705  53.190 109.047  1.00  0.00           C
ATOM    437  CE  LYS A  20      71.765  51.721 108.847  1.00  0.00           C
ATOM    440  NZ  LYS A  20      72.705  50.890 109.477  1.00  0.00           N
ATOM    444  C   LYS A  20      68.076  56.470 106.297  1.00  0.00           C
ATOM    445  O   LYS A  20      67.536  56.420 107.397  1.00  0.00           O
ATOM    446  N   THR A  21      67.585  58.500 105.737  1.00  0.00           N
ATOM    448  CA  THR A  21      66.595  60.681 105.827  1.00  0.00           C
ATOM    450  CB  THR A  21      67.025  61.000 107.267  1.00  0.00           C
ATOM    452  OG1 THR A  21      65.926  61.210 108.147  1.00  0.00           O
ATOM    454  CG2 THR A  21      67.966  62.220 107.407  1.00  0.00           C
ATOM    458  C   THR A  21      65.746  63.270 105.627  1.00  0.00           C
ATOM    459  O   THR A  21      65.246  63.390 106.737  1.00  0.00           O
ATOM    460  N   SER A  22      65.295  65.250 104.947  1.00  0.00           N
ATOM    462  CA  SER A  22      64.775  67.550 104.857  1.00  0.00           C
ATOM    464  CB  SER A  22      65.345  68.120 106.197  1.00  0.00           C
ATOM    467  OG  SER A  22      65.545  69.540 106.207  1.00  0.00           O
ATOM    469  C   SER A  22      63.635  69.820 104.187  1.00  0.00           C
ATOM    470  O   SER A  22      62.606  69.510 103.597  1.00  0.00           O
ATOM    471  N   LYS A  23      63.455  71.890 104.117  1.00  0.00           N
ATOM    473  CA  LYS A  23      62.665  74.031 103.677  1.00  0.00           C
ATOM    475  CB  LYS A  23      63.345  75.730 103.597  1.00  0.00           C
ATOM    478  CG  LYS A  23      62.715  77.190 102.747  1.00  0.00           C
ATOM    481  CD  LYS A  23      62.385  78.830 102.687  1.00  0.00           C
ATOM    484  CE  LYS A  23      61.805  79.351 101.257  1.00  0.00           C
ATOM    487  NZ  LYS A  23      61.255  80.741 100.797  1.00  0.00           N
ATOM    491  C   LYS A  23      60.695  75.311 103.237  1.00  0.00           C
ATOM    492  O   LYS A  23      59.575  74.931 103.537  1.00  0.00           O
ATOM    493  N   ILE A  24      60.015  76.720 102.597  1.00  0.00           N
ATOM    495  CA  ILE A  24      58.625  77.870 102.277  1.00  0.00           C
ATOM    497  CB  ILE A  24      58.705  79.290 101.357  1.00  0.00           C
ATOM    499  CG2 ILE A  24      57.815  79.650 100.107  1.00  0.00           C
ATOM    503  CG1 ILE A  24      58.775  80.701 102.137  1.00  0.00           C
ATOM    506  CD  ILE A  24      58.515  82.021 101.327  1.00  0.00           C
ATOM    510  C   ILE A  24      57.106  78.561 102.807  1.00  0.00           C
ATOM    511  O   ILE A  24      57.125  78.910 103.987  1.00  0.00           O
ATOM    512  N   LYS A  25      55.935  79.021 101.967  1.00  0.00           N
ATOM    514  CA  LYS A  25      55.095  80.391 101.797  1.00  0.00           C
ATOM    516  CB  LYS A  25      54.196  80.920 100.497  1.00  0.00           C
ATOM    519  CG  LYS A  25      53.375  82.351 100.407  1.00  0.00           C
ATOM    522  CD  LYS A  25      51.955  82.870 101.007  1.00  0.00           C
ATOM    525  CE  LYS A  25      51.745  84.440 101.217  1.00  0.00           C
ATOM    528  NZ  LYS A  25      50.385  84.940 101.657  1.00  0.00           N
ATOM    532  C   LYS A  25      53.926  80.650 102.667  1.00  0.00           C
ATOM    533  O   LYS A  25      52.865  80.041 102.537  1.00  0.00           O
ATOM    534  N   ASN A  26      54.025  81.601 103.597  1.00  0.00           N
ATOM    536  CA  ASN A  26      53.985  83.031 103.477  1.00  0.00           C
ATOM    538  CB  ASN A  26      52.725  83.340 104.447  1.00  0.00           C
ATOM    541  CG  ASN A  26      51.656  82.281 104.927  1.00  0.00           C
ATOM    542  OD1 ASN A  26      51.335  82.251 106.117  1.00  0.00           O
ATOM    543  ND2 ASN A  26      51.085  81.411 104.077  1.00  0.00           N
ATOM    546  C   ASN A  26      55.536  83.461 103.527  1.00  0.00           C
ATOM    547  O   ASN A  26      56.306  82.520 103.667  1.00  0.00           O
ATOM    548  N   SER A  27      56.296  84.631 103.417  1.00  0.00           N
ATOM    550  CA  SER A  27      56.405  86.050 102.897  1.00  0.00           C
ATOM    552  CB  SER A  27      55.205  86.800 102.247  1.00  0.00           C
ATOM    555  OG  SER A  27      54.606  86.050 101.187  1.00  0.00           O
ATOM    557  C   SER A  27      57.106  87.050 103.907  1.00  0.00           C
ATOM    558  O   SER A  27      56.716  87.131 105.067  1.00  0.00           O
ATOM    559  N   LEU A  28      58.185  87.801 103.557  1.00  0.00           N
ATOM    561  CA  LEU A  28      59.415  88.140 104.327  1.00  0.00           C
ATOM    563  CB  LEU A  28      60.576  87.751 103.347  1.00  0.00           C
ATOM    566  CG  LEU A  28      60.896  86.230 103.187  1.00  0.00           C
ATOM    568  CD1 LEU A  28      62.095  85.930 102.277  1.00  0.00           C
ATOM    572  CD2 LEU A  28      59.825  85.230 102.737  1.00  0.00           C
ATOM    576  C   LEU A  28      59.606  89.660 104.747  1.00  0.00           C
ATOM    577  O   LEU A  28      59.336  90.500 103.887  1.00  0.00           O
ATOM    578  N   GLN A  29      60.025  90.120 106.017  1.00  0.00           N
ATOM    580  CA  GLN A  29      60.085  91.561 106.487  1.00  0.00           C
ATOM    582  CB  GLN A  29      58.615  92.001 106.387  1.00  0.00           C
ATOM    585  CG  GLN A  29      58.125  93.391 106.727  1.00  0.00           C
ATOM    588  CD  GLN A  29      56.725  93.570 106.097  1.00  0.00           C
ATOM    589  OE1 GLN A  29      55.705  93.550 106.767  1.00  0.00           O
ATOM    590  NE2 GLN A  29      56.635  93.710 104.757  1.00  0.00           N
ATOM    593  C   GLN A  29      60.825  92.050 107.857  1.00  0.00           C
ATOM    594  O   GLN A  29      60.966  91.330 108.827  1.00  0.00           O
ATOM    595  N   MET A  30      61.405  93.311 107.967  1.00  0.00           N
ATOM    597  CA  MET A  30      62.016  94.021 109.147  1.00  0.00           C
ATOM    599  CB  MET A  30      63.536  94.590 108.937  1.00  0.00           C
ATOM    602  CG  MET A  30      64.635  95.710 109.507  1.00  0.00           C
ATOM    605  SD  MET A  30      67.975  96.291 107.547  1.00  0.00           S
ATOM    606  CE  MET A  30      67.826  96.610 105.747  1.00  0.00           C
ATOM    610  C   MET A  30      60.875  94.901 109.597  1.00  0.00           C
ATOM    611  O   MET A  30      59.735  94.611 109.237  1.00  0.00           O
ATOM    612  N   ARG A  31      61.075  95.970 110.357  1.00  0.00           N
ATOM    614  CA  ARG A  31      60.025  96.881 110.837  1.00  0.00           C
ATOM    616  CB  ARG A  31      58.575  96.320 111.137  1.00  0.00           C
ATOM    619  CG  ARG A  31      57.416  96.361 110.117  1.00  0.00           C
ATOM    622  CD  ARG A  31      56.155  95.631 110.687  1.00  0.00           C
ATOM    625  NE  ARG A  31      55.336  96.381 111.707  1.00  0.00           N
ATOM    627  CZ  ARG A  31      54.615  95.830 112.687  1.00  0.00           C
ATOM    628  NH1 ARG A  31      54.186  96.580 113.677  1.00  0.00           N
ATOM    631  NH2 ARG A  31      54.286  94.561 112.697  1.00  0.00           N
ATOM    634  C   ARG A  31      60.705  97.440 112.077  1.00  0.00           C
ATOM    635  O   ARG A  31      61.716  96.900 112.497  1.00  0.00           O
ATOM    636  N   ILE A  32      60.205  98.531 112.657  1.00  0.00           N
ATOM    638  CA  ILE A  32      60.875  99.800 112.957  1.00  0.00           C
ATOM    640  CB  ILE A  32      62.205  99.880 113.677  1.00  0.00           C
ATOM    642  CG2 ILE A  32      62.176  98.951 114.887  1.00  0.00           C
ATOM    646  CG1 ILE A  32      63.325  99.440 112.697  1.00  0.00           C
ATOM    649  CD  ILE A  32      64.246 100.470 112.037  1.00  0.00           C
ATOM    653  C   ILE A  32      59.725 100.730 113.217  1.00  0.00           C
ATOM    654  O   ILE A  32      58.685 100.210 113.607  1.00  0.00           O
ATOM    655  N   ASP A  33      59.856 101.971 112.637  1.00  0.00           N
ATOM    657  CA  ASP A  33      58.905 102.860 111.937  1.00  0.00           C
ATOM    659  CB  ASP A  33      58.396 103.741 113.107  1.00  0.00           C
ATOM    662  CG  ASP A  33      57.746 102.830 114.177  1.00  0.00           C
ATOM    663  OD1 ASP A  33      58.185 102.851 115.347  1.00  0.00           O
ATOM    664  OD2 ASP A  33      56.756 102.141 113.857  1.00  0.00           O
ATOM    665  C   ASP A  33      59.286 103.610 110.527  1.00  0.00           C
ATOM    666  O   ASP A  33      59.735 104.740 110.647  1.00  0.00           O
ATOM    667  N   GLN A  34      59.095 103.050 109.217  1.00  0.00           N
ATOM    669  CA  GLN A  34      59.475 103.400 107.757  1.00  0.00           C
ATOM    671  CB  GLN A  34      59.595 105.000 107.767  1.00  0.00           C
ATOM    674  CG  GLN A  34      58.455 106.060 108.107  1.00  0.00           C
ATOM    677  CD  GLN A  34      57.125 105.870 108.897  1.00  0.00           C
ATOM    678  OE1 GLN A  34      56.045 105.980 108.327  1.00  0.00           O
ATOM    679  NE2 GLN A  34      57.165 105.800 110.247  1.00  0.00           N
ATOM    682  C   GLN A  34      60.495 102.751 106.457  1.00  0.00           C
ATOM    683  O   GLN A  34      60.966 103.671 105.807  1.00  0.00           O
ATOM    684  N   GLY A  35      61.125 101.620 105.707  1.00  0.00           N
ATOM    686  CA  GLY A  35      61.516 100.150 105.127  1.00  0.00           C
ATOM    689  C   GLY A  35      62.725  99.320 104.177  1.00  0.00           C
ATOM    690  O   GLY A  35      63.385 100.131 103.537  1.00  0.00           O
ATOM    691  N   LEU A  36      63.266  97.951 103.847  1.00  0.00           N
ATOM    693  CA  LEU A  36      63.195  96.340 103.827  1.00  0.00           C
ATOM    695  CB  LEU A  36      61.945  96.001 102.967  1.00  0.00           C
ATOM    698  CG  LEU A  36      61.656  96.800 101.677  1.00  0.00           C
ATOM    700  CD1 LEU A  36      60.145  96.741 101.417  1.00  0.00           C
ATOM    704  CD2 LEU A  36      62.455  96.330 100.457  1.00  0.00           C
ATOM    708  C   LEU A  36      64.415  95.031 103.877  1.00  0.00           C
ATOM    709  O   LEU A  36      65.315  95.330 104.647  1.00  0.00           O
ATOM    710  N   PRO A  37      64.625  93.610 103.247  1.00  0.00           N
ATOM    711  CD  PRO A  37      64.225  93.741 101.847  1.00  0.00           C
ATOM    714  CA  PRO A  37      65.475  92.141 103.427  1.00  0.00           C
ATOM    716  CB  PRO A  37      65.256  91.551 102.027  1.00  0.00           C
ATOM    719  CG  PRO A  37      65.076  92.740 101.097  1.00  0.00           C
ATOM    722  C   PRO A  37      65.985  90.631 104.457  1.00  0.00           C
ATOM    723  O   PRO A  37      67.025  90.230 103.957  1.00  0.00           O
ATOM    724  N   HIS A  38      65.606  89.751 105.687  1.00  0.00           N
ATOM    726  CA  HIS A  38      66.235  88.581 106.807  1.00  0.00           C
ATOM    728  CB  HIS A  38      67.576  87.930 106.277  1.00  0.00           C
ATOM    731  ND1 HIS A  38      68.905  88.081 108.527  1.00  0.00           N
ATOM    732  CG  HIS A  38      68.735  87.580 107.237  1.00  0.00           C
ATOM    733  CE1 HIS A  38      69.586  87.141 109.177  1.00  0.00           C
ATOM    735  NE2 HIS A  38      69.985  86.151 108.337  1.00  0.00           N
ATOM    737  CD2 HIS A  38      69.485  86.460 107.097  1.00  0.00           C
ATOM    739  C   HIS A  38      65.795  87.640 108.417  1.00  0.00           C
ATOM    740  O   HIS A  38      66.615  86.820 108.797  1.00  0.00           O
ATOM    741  N   ILE A  39      64.646  87.541 109.477  1.00  0.00           N
ATOM    743  CA  ILE A  39      63.016  87.421 109.917  1.00  0.00           C
ATOM    745  CB  ILE A  39      61.735  88.280 109.497  1.00  0.00           C
ATOM    747  CG2 ILE A  39      60.945  87.681 108.277  1.00  0.00           C
ATOM    751  CG1 ILE A  39      60.775  88.690 110.667  1.00  0.00           C
ATOM    754  CD  ILE A  39      59.396  89.160 110.177  1.00  0.00           C
ATOM    758  C   ILE A  39      62.195  86.221 110.697  1.00  0.00           C
ATOM    759  O   ILE A  39      62.556  85.910 111.827  1.00  0.00           O
ATOM    760  N   VAL A  40      60.996  85.650 110.197  1.00  0.00           N
ATOM    762  CA  VAL A  40      60.376  84.260 110.197  1.00  0.00           C
ATOM    764  CB  VAL A  40      60.545  83.381 111.437  1.00  0.00           C
ATOM    766  CG1 VAL A  40      59.496  83.630 112.537  1.00  0.00           C
ATOM    770  CG2 VAL A  40      60.735  81.860 111.117  1.00  0.00           C
ATOM    774  C   VAL A  40      58.895  84.090 109.737  1.00  0.00           C
ATOM    775  O   VAL A  40      58.235  84.991 109.237  1.00  0.00           O
ATOM    776  N   ARG A  41      58.375  82.821 109.847  1.00  0.00           N
ATOM    778  CA  ARG A  41      57.235  82.090 109.277  1.00  0.00           C
ATOM    780  CB  ARG A  41      55.705  82.631 109.897  1.00  0.00           C
ATOM    783  CG  ARG A  41      54.716  83.960 109.547  1.00  0.00           C
ATOM    786  CD  ARG A  41      53.255  83.931 108.817  1.00  0.00           C
ATOM    789  NE  ARG A  41      52.185  84.940 109.227  1.00  0.00           N
ATOM    791  CZ  ARG A  41      50.845  84.971 109.137  1.00  0.00           C
ATOM    792  NH1 ARG A  41      50.186  85.520 110.147  1.00  0.00           N
ATOM    795  NH2 ARG A  41      50.035  84.440 108.257  1.00  0.00           N
ATOM    798  C   ARG A  41      57.365  80.500 109.007  1.00  0.00           C
ATOM    799  O   ARG A  41      56.255  80.220 109.227  1.00  0.00           O
ATOM    800  N   GLN A  42      58.325  79.460 108.607  1.00  0.00           N
ATOM    802  CA  GLN A  42      58.305  77.840 108.737  1.00  0.00           C
ATOM    804  CB  GLN A  42      59.536  77.370 109.557  1.00  0.00           C
ATOM    807  CG  GLN A  42      59.635  75.830 109.747  1.00  0.00           C
ATOM    810  CD  GLN A  42      60.436  75.430 110.957  1.00  0.00           C
ATOM    811  OE1 GLN A  42      60.595  76.201 111.897  1.00  0.00           O
ATOM    812  NE2 GLN A  42      60.945  74.180 110.907  1.00  0.00           N
ATOM    815  C   GLN A  42      57.525  76.480 108.007  1.00  0.00           C
ATOM    816  O   GLN A  42      56.335  76.271 108.127  1.00  0.00           O
ATOM    817  N   THR A  43      58.086  75.370 107.377  1.00  0.00           N
ATOM    819  CA  THR A  43      57.465  74.031 107.037  1.00  0.00           C
ATOM    821  CB  THR A  43      57.476  73.620 105.557  1.00  0.00           C
ATOM    823  OG1 THR A  43      56.996  74.631 104.707  1.00  0.00           O
ATOM    825  CG2 THR A  43      56.675  72.340 105.267  1.00  0.00           C
ATOM    829  C   THR A  43      57.955  72.720 107.747  1.00  0.00           C
ATOM    830  O   THR A  43      57.246  72.220 108.607  1.00  0.00           O
ATOM    831  N   ALA A  44      59.135  72.070 107.397  1.00  0.00           N
ATOM    833  CA  ALA A  44      59.415  70.620 107.067  1.00  0.00           C
ATOM    835  CB  ALA A  44      60.906  70.150 107.137  1.00  0.00           C
ATOM    839  C   ALA A  44      58.765  69.471 107.767  1.00  0.00           C
ATOM    840  O   ALA A  44      58.555  68.430 107.147  1.00  0.00           O
ATOM    841  N   ALA A  45      58.545  69.540 109.077  1.00  0.00           N
ATOM    843  CA  ALA A  45      57.715  68.570 109.767  1.00  0.00           C
ATOM    845  CB  ALA A  45      57.785  68.840 111.277  1.00  0.00           C
ATOM    849  C   ALA A  45      56.275  68.650 109.247  1.00  0.00           C
ATOM    850  O   ALA A  45      55.695  69.730 109.167  1.00  0.00           O
ATOM    851  N   TYR A  46      55.695  67.550 108.747  1.00  0.00           N
ATOM    853  CA  TYR A  46      54.725  67.811 107.697  1.00  0.00           C
ATOM    855  CB  TYR A  46      55.475  68.061 106.377  1.00  0.00           C
ATOM    858  CG  TYR A  46      54.776  69.050 105.517  1.00  0.00           C
ATOM    859  CD1 TYR A  46      54.266  70.240 106.047  1.00  0.00           C
ATOM    861  CE1 TYR A  46      53.635  71.170 105.227  1.00  0.00           C
ATOM    863  CZ  TYR A  46      53.565  70.940 103.847  1.00  0.00           C
ATOM    864  OH  TYR A  46      52.936  71.881 103.027  1.00  0.00           O
ATOM    866  CD2 TYR A  46      54.746  68.840 104.147  1.00  0.00           C
ATOM    868  CE2 TYR A  46      54.165  69.790 103.317  1.00  0.00           C
ATOM    870  C   TYR A  46      53.695  66.730 107.517  1.00  0.00           C
ATOM    871  O   TYR A  46      53.606  65.760 108.257  1.00  0.00           O
ATOM    872  N   SER A  47      52.785  66.930 106.557  1.00  0.00           N
ATOM    874  CA  SER A  47      51.775  65.951 106.227  1.00  0.00           C
ATOM    876  CB  SER A  47      50.495  66.680 105.757  1.00  0.00           C
ATOM    879  OG  SER A  47      49.396  65.820 105.427  1.00  0.00           O
ATOM    881  C   SER A  47      52.356  64.970 105.217  1.00  0.00           C
ATOM    882  O   SER A  47      53.565  64.701 105.187  1.00  0.00           O
ATOM    883  N   GLY A  48      51.506  64.410 104.347  1.00  0.00           N
ATOM    885  CA  GLY A  48      51.815  63.330 103.427  1.00  0.00           C
ATOM    888  C   GLY A  48      52.686  63.670 102.257  1.00  0.00           C
ATOM    889  O   GLY A  48      52.295  63.530 101.097  1.00  0.00           O
ATOM    890  N   GLN A  49      53.926  64.101 102.507  1.00  0.00           N
ATOM    892  CA  GLN A  49      54.916  64.230 101.477  1.00  0.00           C
ATOM    894  CB  GLN A  49      55.135  65.710 101.087  1.00  0.00           C
ATOM    897  CG  GLN A  49      55.955  65.840  99.797  1.00  0.00           C
ATOM    900  CD  GLN A  49      55.996  67.280  99.307  1.00  0.00           C
ATOM    901  OE1 GLN A  49      55.106  68.081  99.587  1.00  0.00           O
ATOM    902  NE2 GLN A  49      57.016  67.600  98.487  1.00  0.00           N
ATOM    905  C   GLN A  49      56.205  63.580 101.927  1.00  0.00           C
ATOM    906  O   GLN A  49      56.756  63.860 102.997  1.00  0.00           O
ATOM    907  N   CYS A  50      56.696  62.621 101.117  1.00  0.00           N
ATOM    909  CA  CYS A  50      57.865  61.791 101.377  1.00  0.00           C
ATOM    911  CB  CYS A  50      58.006  60.690 100.287  1.00  0.00           C
ATOM    914  SG  CYS A  50      56.415  59.931  99.807  1.00  0.00           S
ATOM    916  C   CYS A  50      59.186  62.561 101.417  1.00  0.00           C
ATOM    917  O   CYS A  50      59.415  63.470 100.637  1.00  0.00           O
ATOM    918  N   HIS A  51      60.126  62.131 102.277  1.00  0.00           N
ATOM    920  CA  HIS A  51      61.516  62.530 102.167  1.00  0.00           C
ATOM    922  CB  HIS A  51      61.896  63.491 103.307  1.00  0.00           C
ATOM    925  ND1 HIS A  51      62.565  65.360 101.927  1.00  0.00           N
ATOM    926  CG  HIS A  51      61.626  64.850 102.787  1.00  0.00           C
ATOM    927  CE1 HIS A  51      62.016  66.440 101.417  1.00  0.00           C
ATOM    929  NE2 HIS A  51      60.786  66.680 101.947  1.00  0.00           N
ATOM    931  CD2 HIS A  51      60.525  65.650 102.817  1.00  0.00           C
ATOM    933  C   HIS A  51      62.395  61.311 102.147  1.00  0.00           C
ATOM    934  O   HIS A  51      62.286  60.480 103.047  1.00  0.00           O
ATOM    935  N   THR A  52      63.176  61.100 101.077  1.00  0.00           N
ATOM    937  CA  THR A  52      63.325  59.800 100.427  1.00  0.00           C
ATOM    939  CB  THR A  52      63.025  59.940  98.947  1.00  0.00           C
ATOM    941  OG1 THR A  52      63.685  61.111  98.457  1.00  0.00           O
ATOM    943  CG2 THR A  52      61.516  60.170  98.757  1.00  0.00           C
ATOM    947  C   THR A  52      64.676  59.130 100.637  1.00  0.00           C
ATOM    948  O   THR A  52      64.825  58.241 101.457  1.00  0.00           O
ATOM    949  N   THR A  53      65.726  59.531  99.907  1.00  0.00           N
ATOM    951  CA  THR A  53      67.116  59.060 100.107  1.00  0.00           C
ATOM    953  CB  THR A  53      67.765  58.580  98.807  1.00  0.00           C
ATOM    955  OG1 THR A  53      69.155  58.311  98.847  1.00  0.00           O
ATOM    957  CG2 THR A  53      67.606  59.660  97.747  1.00  0.00           C
ATOM    961  C   THR A  53      67.865  60.180 100.797  1.00  0.00           C
ATOM    962  O   THR A  53      69.036  60.480 100.617  1.00  0.00           O
ATOM    963  N   GLN A  54      67.086  60.921 101.607  1.00  0.00           N
ATOM    965  CA  GLN A  54      67.335  62.311 101.827  1.00  0.00           C
ATOM    967  CB  GLN A  54      65.966  63.021 101.867  1.00  0.00           C
ATOM    970  CG  GLN A  54      66.036  64.550 102.057  1.00  0.00           C
ATOM    973  CD  GLN A  54      67.125  65.360 101.357  1.00  0.00           C
ATOM    974  OE1 GLN A  54      67.345  65.240 100.147  1.00  0.00           O
ATOM    975  NE2 GLN A  54      67.856  66.190 102.147  1.00  0.00           N
ATOM    978  C   GLN A  54      68.195  62.530 103.067  1.00  0.00           C
ATOM    979  O   GLN A  54      68.396  63.640 103.557  1.00  0.00           O
ATOM    980  N   GLY A  55      68.856  61.490 103.557  1.00  0.00           N
ATOM    982  CA  GLY A  55      70.006  61.711 104.417  1.00  0.00           C
ATOM    985  C   GLY A  55      70.265  60.480 105.177  1.00  0.00           C
ATOM    986  O   GLY A  55      69.896  59.410 104.727  1.00  0.00           O
ATOM    987  N   ASN A  56      70.926  60.601 106.327  1.00  0.00           N
ATOM    989  CA  ASN A  56      71.565  59.460 106.947  1.00  0.00           C
ATOM    991  CB  ASN A  56      73.095  59.480 106.587  1.00  0.00           C
ATOM    994  CG  ASN A  56      73.445  59.590 105.087  1.00  0.00           C
ATOM    995  OD1 ASN A  56      73.875  58.620 104.447  1.00  0.00           O
ATOM    996  ND2 ASN A  56      73.476  60.830 104.547  1.00  0.00           N
ATOM    999  C   ASN A  56      71.415  59.550 108.467  1.00  0.00           C
ATOM   1000  O   ASN A  56      71.795  60.560 109.057  1.00  0.00           O
ATOM   1001  N   PRO A  57      70.915  58.550 109.167  1.00  0.00           N
ATOM   1002  CD  PRO A  57      69.445  58.491 109.217  1.00  0.00           C
ATOM   1005  CA  PRO A  57      71.426  58.241 110.497  1.00  0.00           C
ATOM   1007  CB  PRO A  57      70.446  57.140 110.947  1.00  0.00           C
ATOM   1010  CG  PRO A  57      69.095  57.660 110.467  1.00  0.00           C
ATOM   1013  C   PRO A  57      72.865  57.761 110.587  1.00  0.00           C
ATOM   1014  O   PRO A  57      73.095  56.670 111.117  1.00  0.00           O
ATOM   1015  N   TYR A  58      73.875  58.550 110.177  1.00  0.00           N
ATOM   1017  CA  TYR A  58      75.275  58.320 110.537  1.00  0.00           C
ATOM   1019  CB  TYR A  58      76.275  59.281 109.787  1.00  0.00           C
ATOM   1022  CG  TYR A  58      76.415  59.060 108.297  1.00  0.00           C
ATOM   1023  CD1 TYR A  58      76.865  57.831 107.797  1.00  0.00           C
ATOM   1025  CE1 TYR A  58      76.976  57.590 106.417  1.00  0.00           C
ATOM   1027  CZ  TYR A  58      76.705  58.631 105.527  1.00  0.00           C
ATOM   1028  OH  TYR A  58      76.615  58.370 104.147  1.00  0.00           O
ATOM   1030  CD2 TYR A  58      76.246  60.110 107.387  1.00  0.00           C
ATOM   1032  CE2 TYR A  58      76.396  59.900 106.007  1.00  0.00           C
ATOM   1034  C   TYR A  58      75.426  58.410 112.067  1.00  0.00           C
ATOM   1035  O   TYR A  58      74.976  59.380 112.687  1.00  0.00           O
ATOM   1036  N   ILE A  59      75.955  57.361 112.737  1.00  0.00           N
ATOM   1038  CA  ILE A  59      75.845  57.260 114.187  1.00  0.00           C
ATOM   1040  CB  ILE A  59      74.705  56.340 114.647  1.00  0.00           C
ATOM   1042  CG2 ILE A  59      75.155  54.900 114.867  1.00  0.00           C
ATOM   1046  CG1 ILE A  59      74.036  56.791 115.957  1.00  0.00           C
ATOM   1049  CD  ILE A  59      73.095  57.971 115.797  1.00  0.00           C
ATOM   1053  C   ILE A  59      77.176  56.931 114.847  1.00  0.00           C
ATOM   1054  O   ILE A  59      77.915  56.021 114.467  1.00  0.00           O
ATOM   1055  N   GLY A  60      77.496  57.691 115.917  1.00  0.00           N
ATOM   1057  CA  GLY A  60      78.655  57.460 116.757  1.00  0.00           C
ATOM   1060  C   GLY A  60      78.325  56.571 117.917  1.00  0.00           C
ATOM   1061  O   GLY A  60      79.205  56.181 118.687  1.00  0.00           O
ATOM   1062  N   VAL A  61      77.036  56.201 118.047  1.00  0.00           N
ATOM   1064  CA  VAL A  61      76.536  55.250 119.007  1.00  0.00           C
ATOM   1066  CB  VAL A  61      75.046  55.401 119.347  1.00  0.00           C
ATOM   1068  CG1 VAL A  61      74.656  54.380 120.437  1.00  0.00           C
ATOM   1072  CG2 VAL A  61      74.735  56.831 119.837  1.00  0.00           C
ATOM   1076  C   VAL A  61      76.786  53.860 118.477  1.00  0.00           C
ATOM   1077  O   VAL A  61      76.055  53.320 117.647  1.00  0.00           O
ATOM   1078  N   ASN A  62      77.815  53.200 119.007  1.00  0.00           N
ATOM   1080  CA  ASN A  62      77.946  51.771 118.957  1.00  0.00           C
ATOM   1082  CB  ASN A  62      79.435  51.320 119.027  1.00  0.00           C
ATOM   1085  CG  ASN A  62      80.205  51.921 120.207  1.00  0.00           C
ATOM   1086  OD1 ASN A  62      79.955  53.010 120.707  1.00  0.00           O
ATOM   1087  ND2 ASN A  62      81.215  51.170 120.717  1.00  0.00           N
ATOM   1090  C   ASN A  62      77.106  51.181 120.087  1.00  0.00           C
ATOM   1091  O   ASN A  62      76.826  51.810 121.097  1.00  0.00           O
ATOM   1092  N   PHE A  63      76.735  49.910 119.967  1.00  0.00           N
ATOM   1094  CA  PHE A  63      76.296  49.160 121.117  1.00  0.00           C
ATOM   1096  CB  PHE A  63      74.765  49.250 121.447  1.00  0.00           C
ATOM   1099  CG  PHE A  63      73.835  48.580 120.467  1.00  0.00           C
ATOM   1100  CD1 PHE A  63      73.275  49.320 119.427  1.00  0.00           C
ATOM   1102  CE1 PHE A  63      72.356  48.730 118.547  1.00  0.00           C
ATOM   1104  CZ  PHE A  63      72.025  47.381 118.667  1.00  0.00           C
ATOM   1106  CD2 PHE A  63      73.435  47.241 120.637  1.00  0.00           C
ATOM   1108  CE2 PHE A  63      72.555  46.630 119.727  1.00  0.00           C
ATOM   1110  C   PHE A  63      76.786  47.780 120.797  1.00  0.00           C
ATOM   1111  O   PHE A  63      77.385  47.550 119.747  1.00  0.00           O
ATOM   1112  N   GLY A  64      76.585  46.851 121.727  1.00  0.00           N
ATOM   1114  CA  GLY A  64      76.926  45.461 121.587  1.00  0.00           C
ATOM   1117  C   GLY A  64      75.815  44.750 120.897  1.00  0.00           C
ATOM   1118  O   GLY A  64      74.856  44.291 121.517  1.00  0.00           O
ATOM   1119  N   VAL A  65      75.966  44.640 119.577  1.00  0.00           N
ATOM   1121  CA  VAL A  65      75.025  44.211 118.587  1.00  0.00           C
ATOM   1123  CB  VAL A  65      75.685  44.471 117.247  1.00  0.00           C
ATOM   1125  CG1 VAL A  65      76.585  45.710 117.287  1.00  0.00           C
ATOM   1129  CG2 VAL A  65      76.545  43.300 116.727  1.00  0.00           C
ATOM   1133  C   VAL A  65      74.606  42.761 118.737  1.00  0.00           C
ATOM   1134  O   VAL A  65      73.565  42.311 118.267  1.00  0.00           O
ATOM   1135  N   LYS A  66      75.466  41.991 119.427  1.00  0.00           N
ATOM   1137  CA  LYS A  66      75.216  40.640 119.817  1.00  0.00           C
ATOM   1139  CB  LYS A  66      76.525  39.830 119.647  1.00  0.00           C
ATOM   1142  CG  LYS A  66      76.915  39.600 118.167  1.00  0.00           C
ATOM   1145  CD  LYS A  66      75.845  38.870 117.327  1.00  0.00           C
ATOM   1148  CE  LYS A  66      75.225  39.800 116.267  1.00  0.00           C
ATOM   1151  NZ  LYS A  66      74.025  39.221 115.637  1.00  0.00           N
ATOM   1155  C   LYS A  66      74.646  40.550 121.217  1.00  0.00           C
ATOM   1156  O   LYS A  66      73.445  40.721 121.427  1.00  0.00           O
ATOM   1157  N   THR A  67      75.496  40.191 122.197  1.00  0.00           N
ATOM   1159  CA  THR A  67      75.076  39.361 123.337  1.00  0.00           C
ATOM   1161  CB  THR A  67      73.966  39.931 124.227  1.00  0.00           C
ATOM   1163  OG1 THR A  67      74.015  41.350 124.297  1.00  0.00           O
ATOM   1165  CG2 THR A  67      74.095  39.381 125.657  1.00  0.00           C
ATOM   1169  C   THR A  67      74.656  38.000 122.807  1.00  0.00           C
ATOM   1170  O   THR A  67      73.476  37.710 122.647  1.00  0.00           O
ATOM   1171  N   LEU A  68      75.606  37.120 122.447  1.00  0.00           N
ATOM   1173  CA  LEU A  68      75.205  35.811 121.987  1.00  0.00           C
ATOM   1175  CB  LEU A  68      76.155  35.220 120.897  1.00  0.00           C
ATOM   1178  CG  LEU A  68      76.046  35.890 119.507  1.00  0.00           C
ATOM   1180  CD1 LEU A  68      77.176  35.460 118.567  1.00  0.00           C
ATOM   1184  CD2 LEU A  68      74.676  35.640 118.857  1.00  0.00           C
ATOM   1188  C   LEU A  68      75.165  34.881 123.167  1.00  0.00           C
ATOM   1189  O   LEU A  68      76.186  34.381 123.607  1.00  0.00           O
ATOM   1190  N   GLU A  69      73.966  34.540 123.687  1.00  0.00           N
ATOM   1192  CA  GLU A  69      73.856  33.280 124.397  1.00  0.00           C
ATOM   1194  CB  GLU A  69      72.616  33.120 125.307  1.00  0.00           C
ATOM   1197  CG  GLU A  69      72.476  34.271 126.317  1.00  0.00           C
ATOM   1200  CD  GLU A  69      71.725  35.471 125.747  1.00  0.00           C
ATOM   1201  OE1 GLU A  69      70.856  35.280 124.857  1.00  0.00           O
ATOM   1202  OE2 GLU A  69      72.005  36.580 126.267  1.00  0.00           O
ATOM   1203  C   GLU A  69      73.936  32.140 123.407  1.00  0.00           C
ATOM   1204  O   GLU A  69      72.946  31.651 122.847  1.00  0.00           O
ATOM   1205  N   GLU A  70      75.176  31.721 123.147  1.00  0.00           N
ATOM   1207  CA  GLU A  70      75.545  30.530 122.437  1.00  0.00           C
ATOM   1209  CB  GLU A  70      76.996  30.670 121.897  1.00  0.00           C
ATOM   1212  CG  GLU A  70      77.405  29.611 120.847  1.00  0.00           C
ATOM   1215  CD  GLU A  70      78.775  29.851 120.207  1.00  0.00           C
ATOM   1216  OE1 GLU A  70      79.415  30.910 120.447  1.00  0.00           O
ATOM   1217  OE2 GLU A  70      79.145  28.910 119.457  1.00  0.00           O
ATOM   1218  C   GLU A  70      75.335  29.361 123.387  1.00  0.00           C
ATOM   1219  O   GLU A  70      74.815  29.490 124.497  1.00  0.00           O
ATOM   1220  N   GLU A  71      75.695  28.160 122.947  1.00  0.00           N
ATOM   1222  CA  GLU A  71      75.595  26.980 123.747  1.00  0.00           C
ATOM   1224  CB  GLU A  71      76.075  25.810 122.887  1.00  0.00           C
ATOM   1227  CG  GLU A  71      75.795  24.480 123.587  1.00  0.00           C
ATOM   1230  CD  GLU A  71      76.085  23.290 122.717  1.00  0.00           C
ATOM   1231  OE1 GLU A  71      76.536  23.420 121.557  1.00  0.00           O
ATOM   1232  OE2 GLU A  71      75.836  22.170 123.247  1.00  0.00           O
ATOM   1233  C   GLU A  71      76.375  27.060 125.067  1.00  0.00           C
ATOM   1234  O   GLU A  71      75.906  26.621 126.107  1.00  0.00           O
ATOM   1235  N   ALA A  72      77.565  27.690 125.017  1.00  0.00           N
ATOM   1237  CA  ALA A  72      78.415  27.941 126.157  1.00  0.00           C
ATOM   1239  CB  ALA A  72      79.435  26.800 126.307  1.00  0.00           C
ATOM   1243  C   ALA A  72      79.116  29.270 125.917  1.00  0.00           C
ATOM   1244  O   ALA A  72      79.046  29.820 124.827  1.00  0.00           O
ATOM   1245  N   ASN A  73      79.765  29.830 126.967  1.00  0.00           N
ATOM   1247  CA  ASN A  73      80.395  31.140 126.917  1.00  0.00           C
ATOM   1249  CB  ASN A  73      80.595  31.721 128.347  1.00  0.00           C
ATOM   1252  CG  ASN A  73      79.306  31.830 129.167  1.00  0.00           C
ATOM   1253  OD1 ASN A  73      78.896  30.910 129.877  1.00  0.00           O
ATOM   1254  ND2 ASN A  73      78.705  33.041 129.157  1.00  0.00           N
ATOM   1257  C   ASN A  73      81.775  31.131 126.247  1.00  0.00           C
ATOM   1258  O   ASN A  73      82.305  32.160 125.847  1.00  0.00           O
ATOM   1259  N   THR A  74      82.405  29.941 126.097  1.00  0.00           N
ATOM   1261  CA  THR A  74      83.655  29.720 125.367  1.00  0.00           C
ATOM   1263  CB  THR A  74      84.926  29.660 126.247  1.00  0.00           C
ATOM   1265  OG1 THR A  74      86.115  29.451 125.507  1.00  0.00           O
ATOM   1267  CG2 THR A  74      84.865  28.570 127.347  1.00  0.00           C
ATOM   1271  C   THR A  74      83.445  28.500 124.507  1.00  0.00           C
ATOM   1272  O   THR A  74      83.985  27.420 124.727  1.00  0.00           O
ATOM   1273  N   ALA A  75      82.505  28.610 123.557  1.00  0.00           N
ATOM   1275  CA  ALA A  75      82.095  27.530 122.707  1.00  0.00           C
ATOM   1277  CB  ALA A  75      80.866  27.920 121.887  1.00  0.00           C
ATOM   1281  C   ALA A  75      83.186  26.970 121.797  1.00  0.00           C
ATOM   1282  O   ALA A  75      84.145  27.630 121.407  1.00  0.00           O
ATOM   1283  N   GLY A  76      83.036  25.681 121.427  1.00  0.00           N
ATOM   1285  CA  GLY A  76      83.955  25.030 120.507  1.00  0.00           C
ATOM   1288  C   GLY A  76      83.705  25.301 119.027  1.00  0.00           C
ATOM   1289  O   GLY A  76      84.606  25.130 118.197  1.00  0.00           O
ATOM   1290  N   VAL A  77      82.486  25.690 118.637  1.00  0.00           N
ATOM   1292  CA  VAL A  77      82.176  26.101 117.267  1.00  0.00           C
ATOM   1294  CB  VAL A  77      80.756  25.690 116.847  1.00  0.00           C
ATOM   1296  CG1 VAL A  77      80.406  26.180 115.417  1.00  0.00           C
ATOM   1300  CG2 VAL A  77      80.616  24.160 116.897  1.00  0.00           C
ATOM   1304  C   VAL A  77      82.325  27.611 117.167  1.00  0.00           C
ATOM   1305  O   VAL A  77      81.955  28.320 118.097  1.00  0.00           O
ATOM   1306  N   VAL A  78      82.836  28.150 116.057  1.00  0.00           N
ATOM   1308  CA  VAL A  78      82.796  29.590 115.827  1.00  0.00           C
ATOM   1310  CB  VAL A  78      84.186  30.220 115.787  1.00  0.00           C
ATOM   1312  CG1 VAL A  78      84.046  31.721 116.117  1.00  0.00           C
ATOM   1316  CG2 VAL A  78      85.095  29.580 116.857  1.00  0.00           C
ATOM   1320  C   VAL A  78      82.045  29.830 114.507  1.00  0.00           C
ATOM   1321  O   VAL A  78      82.185  29.040 113.577  1.00  0.00           O
ATOM   1322  N   LYS A  79      81.205  30.880 114.407  1.00  0.00           N
ATOM   1324  CA  LYS A  79      80.366  31.050 113.237  1.00  0.00           C
ATOM   1326  CB  LYS A  79      78.935  30.530 113.507  1.00  0.00           C
ATOM   1329  CG  LYS A  79      78.045  30.340 112.267  1.00  0.00           C
ATOM   1332  CD  LYS A  79      78.635  29.370 111.237  1.00  0.00           C
ATOM   1335  CE  LYS A  79      78.926  27.971 111.787  1.00  0.00           C
ATOM   1338  NZ  LYS A  79      79.455  27.111 110.717  1.00  0.00           N
ATOM   1342  C   LYS A  79      80.275  32.510 112.857  1.00  0.00           C
ATOM   1343  O   LYS A  79      80.355  33.420 113.687  1.00  0.00           O
ATOM   1344  N   ASP A  80      80.135  32.790 111.547  1.00  0.00           N
ATOM   1346  CA  ASP A  80      79.786  34.080 111.037  1.00  0.00           C
ATOM   1348  CB  ASP A  80      80.095  34.240 109.507  1.00  0.00           C
ATOM   1351  CG  ASP A  80      79.756  33.070 108.587  1.00  0.00           C
ATOM   1352  OD1 ASP A  80      79.645  31.900 109.057  1.00  0.00           O
ATOM   1353  OD2 ASP A  80      79.686  33.320 107.347  1.00  0.00           O
ATOM   1354  C   ASP A  80      78.356  34.451 111.397  1.00  0.00           C
ATOM   1355  O   ASP A  80      77.375  33.830 110.977  1.00  0.00           O
ATOM   1356  N   LYS A  81      78.205  35.500 112.237  1.00  0.00           N
ATOM   1358  CA  LYS A  81      77.095  36.440 112.297  1.00  0.00           C
ATOM   1360  CB  LYS A  81      77.646  37.881 112.497  1.00  0.00           C
ATOM   1363  CG  LYS A  81      78.125  38.280 113.907  1.00  0.00           C
ATOM   1366  CD  LYS A  81      79.356  37.530 114.447  1.00  0.00           C
ATOM   1369  CE  LYS A  81      79.786  37.960 115.867  1.00  0.00           C
ATOM   1372  NZ  LYS A  81      80.515  39.240 115.877  1.00  0.00           N
ATOM   1376  C   LYS A  81      76.106  36.421 111.117  1.00  0.00           C
ATOM   1377  O   LYS A  81      76.356  37.030 110.077  1.00  0.00           O
ATOM   1378  N   PHE A  82      74.945  35.760 111.327  1.00  0.00           N
ATOM   1380  CA  PHE A  82      73.926  35.521 110.317  1.00  0.00           C
ATOM   1382  CB  PHE A  82      73.715  33.970 110.037  1.00  0.00           C
ATOM   1385  CG  PHE A  82      72.265  33.530 109.877  1.00  0.00           C
ATOM   1386  CD1 PHE A  82      71.635  33.401 108.627  1.00  0.00           C
ATOM   1388  CE1 PHE A  82      70.246  33.250 108.517  1.00  0.00           C
ATOM   1390  CZ  PHE A  82      69.466  33.210 109.667  1.00  0.00           C
ATOM   1392  CD2 PHE A  82      71.475  33.370 111.027  1.00  0.00           C
ATOM   1394  CE2 PHE A  82      70.085  33.241 110.927  1.00  0.00           C
ATOM   1396  C   PHE A  82      72.686  36.250 110.767  1.00  0.00           C
ATOM   1397  O   PHE A  82      72.415  36.390 111.957  1.00  0.00           O
ATOM   1398  N   TYR A  83      71.856  36.740 109.837  1.00  0.00           N
ATOM   1400  CA  TYR A  83      70.565  37.320 110.167  1.00  0.00           C
ATOM   1402  CB  TYR A  83      70.455  38.820 109.757  1.00  0.00           C
ATOM   1405  CG  TYR A  83      71.275  39.811 110.527  1.00  0.00           C
ATOM   1406  CD1 TYR A  83      71.845  39.540 111.777  1.00  0.00           C
ATOM   1408  CE1 TYR A  83      72.356  40.560 112.577  1.00  0.00           C
ATOM   1410  CZ  TYR A  83      72.265  41.880 112.147  1.00  0.00           C
ATOM   1411  OH  TYR A  83      72.635  42.910 113.007  1.00  0.00           O
ATOM   1413  CD2 TYR A  83      71.296  41.140 110.067  1.00  0.00           C
ATOM   1415  CE2 TYR A  83      71.765  42.171 110.887  1.00  0.00           C
ATOM   1417  C   TYR A  83      69.496  36.570 109.407  1.00  0.00           C
ATOM   1418  O   TYR A  83      69.746  36.050 108.327  1.00  0.00           O
ATOM   1419  N   GLN A  84      68.216  36.631 109.897  1.00  0.00           N
ATOM   1421  CA  GLN A  84      67.016  36.431 109.067  1.00  0.00           C
ATOM   1423  CB  GLN A  84      65.726  36.960 109.787  1.00  0.00           C
ATOM   1426  CG  GLN A  84      64.435  36.940 108.907  1.00  0.00           C
ATOM   1429  CD  GLN A  84      63.115  37.170 109.667  1.00  0.00           C
ATOM   1430  OE1 GLN A  84      63.055  37.340 110.877  1.00  0.00           O
ATOM   1431  NE2 GLN A  84      62.005  37.100 108.907  1.00  0.00           N
ATOM   1434  C   GLN A  84      67.095  37.300 107.847  1.00  0.00           C
ATOM   1435  O   GLN A  84      66.775  36.951 106.717  1.00  0.00           O
ATOM   1436  N   TRP A  85      67.565  38.490 108.227  1.00  0.00           N
ATOM   1438  CA  TRP A  85      67.445  39.750 107.647  1.00  0.00           C
ATOM   1440  CB  TRP A  85      67.815  39.710 106.127  1.00  0.00           C
ATOM   1443  CG  TRP A  85      68.426  40.921 105.447  1.00  0.00           C
ATOM   1444  CD1 TRP A  85      68.396  41.250 104.107  1.00  0.00           C
ATOM   1446  NE1 TRP A  85      68.515  42.570 103.947  1.00  0.00           N
ATOM   1448  CE2 TRP A  85      68.195  43.090 105.127  1.00  0.00           C
ATOM   1449  CD2 TRP A  85      68.635  42.150 106.107  1.00  0.00           C
ATOM   1450  CE3 TRP A  85      68.485  42.530 107.437  1.00  0.00           C
ATOM   1452  CZ3 TRP A  85      67.195  42.961 107.697  1.00  0.00           C
ATOM   1454  CZ2 TRP A  85      66.945  43.600 105.397  1.00  0.00           C
ATOM   1456  CH2 TRP A  85      66.375  43.291 106.627  1.00  0.00           C
ATOM   1458  C   TRP A  85      66.205  40.331 108.357  1.00  0.00           C
ATOM   1459  O   TRP A  85      66.296  40.471 109.577  1.00  0.00           O
ATOM   1460  N   ASN A  86      65.076  40.710 107.747  1.00  0.00           N
ATOM   1462  CA  ASN A  86      63.955  41.271 108.507  1.00  0.00           C
ATOM   1464  CB  ASN A  86      63.655  42.831 108.377  1.00  0.00           C
ATOM   1467  CG  ASN A  86      63.076  43.300 107.027  1.00  0.00           C
ATOM   1468  OD1 ASN A  86      62.936  42.500 106.117  1.00  0.00           O
ATOM   1469  ND2 ASN A  86      62.826  44.611 106.817  1.00  0.00           N
ATOM   1472  C   ASN A  86      62.735  40.461 108.197  1.00  0.00           C
ATOM   1473  O   ASN A  86      62.735  39.410 107.567  1.00  0.00           O
ATOM   1474  N   GLU A  87      61.635  41.030 108.627  1.00  0.00           N
ATOM   1476  CA  GLU A  87      60.455  41.030 107.837  1.00  0.00           C
ATOM   1478  CB  GLU A  87      59.485  40.040 108.497  1.00  0.00           C
ATOM   1481  CG  GLU A  87      58.526  39.330 107.527  1.00  0.00           C
ATOM   1484  CD  GLU A  87      58.095  38.010 108.127  1.00  0.00           C
ATOM   1485  OE1 GLU A  87      57.995  37.910 109.387  1.00  0.00           O
ATOM   1486  OE2 GLU A  87      57.855  37.030 107.357  1.00  0.00           O
ATOM   1487  C   GLU A  87      60.015  42.451 108.007  1.00  0.00           C
ATOM   1488  O   GLU A  87      60.475  43.151 108.927  1.00  0.00           O
ATOM   1489  N   SER A  88      59.056  42.920 107.197  1.00  0.00           N
ATOM   1491  CA  SER A  88      58.065  43.850 107.687  1.00  0.00           C
ATOM   1493  CB  SER A  88      56.975  44.081 106.597  1.00  0.00           C
ATOM   1496  OG  SER A  88      56.605  42.870 105.927  1.00  0.00           O
ATOM   1498  C   SER A  88      57.445  43.340 108.987  1.00  0.00           C
ATOM   1499  O   SER A  88      56.756  42.320 108.967  1.00  0.00           O
ATOM   1500  N   ASN A  89      57.815  43.960 110.157  1.00  0.00           N
ATOM   1502  CA  ASN A  89      57.686  43.340 111.487  1.00  0.00           C
ATOM   1504  CB  ASN A  89      57.725  44.260 112.767  1.00  0.00           C
ATOM   1507  CG  ASN A  89      58.926  45.170 112.877  1.00  0.00           C
ATOM   1508  OD1 ASN A  89      59.045  46.120 112.117  1.00  0.00           O
ATOM   1509  ND2 ASN A  89      59.815  44.970 113.877  1.00  0.00           N
ATOM   1512  C   ASN A  89      56.426  42.540 111.707  1.00  0.00           C
ATOM   1513  O   ASN A  89      55.315  43.050 111.557  1.00  0.00           O
ATOM   1514  N   ASP A  90      56.605  41.300 112.207  1.00  0.00           N
ATOM   1516  CA  ASP A  90      55.665  40.430 112.877  1.00  0.00           C
ATOM   1518  CB  ASP A  90      56.556  39.410 113.647  1.00  0.00           C
ATOM   1521  CG  ASP A  90      57.205  39.970 114.907  1.00  0.00           C
ATOM   1522  OD1 ASP A  90      57.686  41.131 114.907  1.00  0.00           O
ATOM   1523  OD2 ASP A  90      57.185  39.221 115.927  1.00  0.00           O
ATOM   1524  C   ASP A  90      54.656  41.111 113.837  1.00  0.00           C
ATOM   1525  O   ASP A  90      53.596  40.590 114.197  1.00  0.00           O
ATOM   1526  N   TYR A  91      55.005  42.320 114.287  1.00  0.00           N
ATOM   1528  CA  TYR A  91      54.275  43.111 115.237  1.00  0.00           C
ATOM   1530  CB  TYR A  91      55.315  44.000 115.947  1.00  0.00           C
ATOM   1533  CG  TYR A  91      54.746  44.811 117.077  1.00  0.00           C
ATOM   1534  CD1 TYR A  91      54.646  44.271 118.377  1.00  0.00           C
ATOM   1536  CE1 TYR A  91      54.045  45.000 119.407  1.00  0.00           C
ATOM   1538  CZ  TYR A  91      53.545  46.280 119.157  1.00  0.00           C
ATOM   1539  OH  TYR A  91      52.896  47.041 120.147  1.00  0.00           O
ATOM   1541  CD2 TYR A  91      54.275  46.111 116.857  1.00  0.00           C
ATOM   1543  CE2 TYR A  91      53.655  46.840 117.877  1.00  0.00           C
ATOM   1545  C   TYR A  91      53.135  43.890 114.577  1.00  0.00           C
ATOM   1546  O   TYR A  91      52.325  44.510 115.267  1.00  0.00           O
ATOM   1547  N   TYR A  92      53.065  43.850 113.227  1.00  0.00           N
ATOM   1549  CA  TYR A  92      51.996  44.390 112.397  1.00  0.00           C
ATOM   1551  CB  TYR A  92      50.606  44.650 113.067  1.00  0.00           C
ATOM   1554  CG  TYR A  92      49.516  44.910 112.047  1.00  0.00           C
ATOM   1555  CD1 TYR A  92      48.905  46.160 111.927  1.00  0.00           C
ATOM   1557  CE1 TYR A  92      47.906  46.390 110.977  1.00  0.00           C
ATOM   1559  CZ  TYR A  92      47.496  45.350 110.137  1.00  0.00           C
ATOM   1560  OH  TYR A  92      46.516  45.581 109.147  1.00  0.00           O
ATOM   1562  CD2 TYR A  92      49.065  43.860 111.237  1.00  0.00           C
ATOM   1564  CE2 TYR A  92      48.065  44.081 110.267  1.00  0.00           C
ATOM   1566  C   TYR A  92      52.575  45.611 111.717  1.00  0.00           C
ATOM   1567  O   TYR A  92      52.405  46.760 112.137  1.00  0.00           O
ATOM   1568  N   VAL A  93      53.305  45.380 110.627  1.00  0.00           N
ATOM   1570  CA  VAL A  93      53.946  46.390 109.837  1.00  0.00           C
ATOM   1572  CB  VAL A  93      55.455  46.250 109.947  1.00  0.00           C
ATOM   1574  CG1 VAL A  93      56.285  46.721 108.747  1.00  0.00           C
ATOM   1578  CG2 VAL A  93      55.885  47.010 111.207  1.00  0.00           C
ATOM   1582  C   VAL A  93      53.365  46.190 108.467  1.00  0.00           C
ATOM   1583  O   VAL A  93      53.445  45.110 107.877  1.00  0.00           O
ATOM   1584  N   SER A  94      52.645  47.210 107.977  1.00  0.00           N
ATOM   1586  CA  SER A  94      51.605  46.980 106.997  1.00  0.00           C
ATOM   1588  CB  SER A  94      50.155  46.991 107.607  1.00  0.00           C
ATOM   1591  OG  SER A  94      49.695  48.260 108.107  1.00  0.00           O
ATOM   1593  C   SER A  94      51.716  48.000 105.897  1.00  0.00           C
ATOM   1594  O   SER A  94      51.856  49.201 106.147  1.00  0.00           O
ATOM   1595  N   CYS A  95      51.635  47.500 104.647  1.00  0.00           N
ATOM   1597  CA  CYS A  95      51.686  48.200 103.377  1.00  0.00           C
ATOM   1599  CB  CYS A  95      51.106  47.290 102.257  1.00  0.00           C
ATOM   1602  SG  CYS A  95      51.705  45.560 102.267  1.00  0.00           S
ATOM   1604  C   CYS A  95      50.906  49.510 103.367  1.00  0.00           C
ATOM   1605  O   CYS A  95      49.676  49.510 103.427  1.00  0.00           O
ATOM   1606  N   ASP A  96      51.576  50.660 103.267  1.00  0.00           N
ATOM   1608  CA  ASP A  96      50.915  51.940 103.157  1.00  0.00           C
ATOM   1610  CB  ASP A  96      51.036  52.720 104.507  1.00  0.00           C
ATOM   1613  CG  ASP A  96      50.345  54.060 104.467  1.00  0.00           C
ATOM   1614  OD1 ASP A  96      50.436  54.840 105.447  1.00  0.00           O
ATOM   1615  OD2 ASP A  96      49.615  54.291 103.477  1.00  0.00           O
ATOM   1616  C   ASP A  96      51.586  52.680 102.027  1.00  0.00           C
ATOM   1617  O   ASP A  96      52.766  52.951 102.157  1.00  0.00           O
ATOM   1618  N   CYS A  97      50.875  53.000 100.927  1.00  0.00           N
ATOM   1620  CA  CYS A  97      51.356  53.811  99.797  1.00  0.00           C
ATOM   1622  CB  CYS A  97      52.265  54.970 100.287  1.00  0.00           C
ATOM   1625  SG  CYS A  97      52.445  56.360  99.167  1.00  0.00           S
ATOM   1627  C   CYS A  97      51.985  52.961  98.677  1.00  0.00           C
ATOM   1628  O   CYS A  97      51.275  52.440  97.817  1.00  0.00           O
ATOM   1629  N   ASP A  98      53.315  52.761  98.677  1.00  0.00           N
ATOM   1631  CA  ASP A  98      53.996  51.840  97.777  1.00  0.00           C
ATOM   1633  CB  ASP A  98      55.266  52.470  97.117  1.00  0.00           C
ATOM   1636  CG  ASP A  98      55.735  51.730  95.867  1.00  0.00           C
ATOM   1637  OD1 ASP A  98      54.965  50.840  95.417  1.00  0.00           O
ATOM   1638  OD2 ASP A  98      56.826  52.090  95.337  1.00  0.00           O
ATOM   1639  C   ASP A  98      54.315  50.581  98.557  1.00  0.00           C
ATOM   1640  O   ASP A  98      54.115  50.510  99.767  1.00  0.00           O
ATOM   1641  N   LYS A  99      54.795  49.510  97.907  1.00  0.00           N
ATOM   1643  CA  LYS A  99      55.155  48.250  98.547  1.00  0.00           C
ATOM   1645  CB  LYS A  99      55.495  47.201  97.467  1.00  0.00           C
ATOM   1648  CG  LYS A  99      56.255  45.980  97.987  1.00  0.00           C
ATOM   1651  CD  LYS A  99      56.455  44.951  96.887  1.00  0.00           C
ATOM   1654  CE  LYS A  99      57.335  43.800  97.357  1.00  0.00           C
ATOM   1657  NZ  LYS A  99      57.465  42.920  96.197  1.00  0.00           N
ATOM   1661  C   LYS A  99      56.255  48.311  99.607  1.00  0.00           C
ATOM   1662  O   LYS A  99      56.065  47.860 100.737  1.00  0.00           O
ATOM   1663  N   ASP A 100      57.395  48.970  99.297  1.00  0.00           N
ATOM   1665  CA  ASP A 100      58.455  49.320 100.237  1.00  0.00           C
ATOM   1667  CB  ASP A 100      59.525  50.240  99.537  1.00  0.00           C
ATOM   1670  CG  ASP A 100      60.256  49.650  98.337  1.00  0.00           C
ATOM   1671  OD1 ASP A 100      60.025  48.480  97.977  1.00  0.00           O
ATOM   1672  OD2 ASP A 100      61.075  50.410  97.747  1.00  0.00           O
ATOM   1673  C   ASP A 100      57.966  50.121 101.467  1.00  0.00           C
ATOM   1674  O   ASP A 100      58.625  50.210 102.507  1.00  0.00           O
ATOM   1675  N   ASN A 101      56.815  50.811 101.317  1.00  0.00           N
ATOM   1677  CA  ASN A 101      56.275  51.730 102.297  1.00  0.00           C
ATOM   1679  CB  ASN A 101      55.536  52.920 101.627  1.00  0.00           C
ATOM   1682  CG  ASN A 101      56.335  53.850 100.747  1.00  0.00           C
ATOM   1683  OD1 ASN A 101      55.955  54.170  99.617  1.00  0.00           O
ATOM   1684  ND2 ASN A 101      57.445  54.390 101.277  1.00  0.00           N
ATOM   1687  C   ASN A 101      55.285  51.080 103.277  1.00  0.00           C
ATOM   1688  O   ASN A 101      54.356  50.350 102.927  1.00  0.00           O
ATOM   1689  N   VAL A 102      55.495  51.381 104.557  1.00  0.00           N
ATOM   1691  CA  VAL A 102      54.856  50.851 105.747  1.00  0.00           C
ATOM   1693  CB  VAL A 102      55.966  50.261 106.617  1.00  0.00           C
ATOM   1695  CG1 VAL A 102      55.516  49.960 108.057  1.00  0.00           C
ATOM   1699  CG2 VAL A 102      56.545  49.011 105.907  1.00  0.00           C
ATOM   1703  C   VAL A 102      54.196  51.980 106.537  1.00  0.00           C
ATOM   1704  O   VAL A 102      54.786  53.050 106.667  1.00  0.00           O
ATOM   1705  N   ARG A 103      53.006  51.791 107.157  1.00  0.00           N
ATOM   1707  CA  ARG A 103      52.546  52.740 108.187  1.00  0.00           C
ATOM   1709  CB  ARG A 103      51.015  52.971 108.257  1.00  0.00           C
ATOM   1712  CG  ARG A 103      50.155  51.740 108.537  1.00  0.00           C
ATOM   1715  CD  ARG A 103      48.655  52.070 108.557  1.00  0.00           C
ATOM   1718  NE  ARG A 103      47.966  50.760 108.777  1.00  0.00           N
ATOM   1720  CZ  ARG A 103      46.665  50.541 108.767  1.00  0.00           C
ATOM   1721  NH1 ARG A 103      45.755  51.480 108.687  1.00  0.00           N
ATOM   1724  NH2 ARG A 103      46.296  49.281 108.817  1.00  0.00           N
ATOM   1727  C   ARG A 103      53.076  52.451 109.587  1.00  0.00           C
ATOM   1728  O   ARG A 103      53.076  51.311 110.067  1.00  0.00           O
ATOM   1729  N   SER A 104      53.536  53.521 110.287  1.00  0.00           N
ATOM   1731  CA  SER A 104      54.295  53.460 111.547  1.00  0.00           C
ATOM   1733  CB  SER A 104      55.336  54.620 111.547  1.00  0.00           C
ATOM   1736  OG  SER A 104      56.246  54.620 112.647  1.00  0.00           O
ATOM   1738  C   SER A 104      53.365  53.620 112.747  1.00  0.00           C
ATOM   1739  O   SER A 104      53.726  53.491 113.907  1.00  0.00           O
ATOM   1740  N   GLY A 105      52.075  53.881 112.477  1.00  0.00           N
ATOM   1742  CA  GLY A 105      51.036  53.871 113.487  1.00  0.00           C
ATOM   1745  C   GLY A 105      49.835  53.190 112.937  1.00  0.00           C
ATOM   1746  O   GLY A 105      49.595  53.221 111.737  1.00  0.00           O
ATOM   1747  N   ARG A 106      49.006  52.621 113.807  1.00  0.00           N
ATOM   1749  CA  ARG A 106      47.686  52.140 113.447  1.00  0.00           C
ATOM   1751  CB  ARG A 106      47.075  51.420 114.657  1.00  0.00           C
ATOM   1754  CG  ARG A 106      45.685  50.811 114.397  1.00  0.00           C
ATOM   1757  CD  ARG A 106      44.945  50.410 115.667  1.00  0.00           C
ATOM   1760  NE  ARG A 106      44.735  51.670 116.457  1.00  0.00           N
ATOM   1762  CZ  ARG A 106      45.345  51.950 117.597  1.00  0.00           C
ATOM   1763  NH1 ARG A 106      46.135  51.090 118.207  1.00  0.00           N
ATOM   1766  NH2 ARG A 106      45.215  53.130 118.157  1.00  0.00           N
ATOM   1769  C   ARG A 106      46.756  53.250 112.947  1.00  0.00           C
ATOM   1770  O   ARG A 106      46.085  53.111 111.937  1.00  0.00           O
ATOM   1771  N   TRP A 107      46.725  54.431 113.597  1.00  0.00           N
ATOM   1773  CA  TRP A 107      46.106  55.620 112.997  1.00  0.00           C
ATOM   1775  CB  TRP A 107      45.735  56.701 114.067  1.00  0.00           C
ATOM   1778  CG  TRP A 107      44.755  56.260 115.117  1.00  0.00           C
ATOM   1779  CD1 TRP A 107      44.986  56.040 116.447  1.00  0.00           C
ATOM   1781  NE1 TRP A 107      43.806  55.640 117.067  1.00  0.00           N
ATOM   1783  CE2 TRP A 107      42.826  55.550 116.107  1.00  0.00           C
ATOM   1784  CD2 TRP A 107      43.365  56.000 114.877  1.00  0.00           C
ATOM   1785  CE3 TRP A 107      42.535  56.131 113.767  1.00  0.00           C
ATOM   1787  CZ3 TRP A 107      41.226  55.660 113.847  1.00  0.00           C
ATOM   1789  CZ2 TRP A 107      41.525  55.090 116.187  1.00  0.00           C
ATOM   1791  CH2 TRP A 107      40.735  55.131 115.037  1.00  0.00           C
ATOM   1793  C   TRP A 107      47.016  56.230 111.947  1.00  0.00           C
ATOM   1794  O   TRP A 107      46.565  56.960 111.067  1.00  0.00           O
ATOM   1795  N   ALA A 108      48.315  55.870 112.037  1.00  0.00           N
ATOM   1797  CA  ALA A 108      49.435  56.330 111.257  1.00  0.00           C
ATOM   1799  CB  ALA A 108      49.256  56.350 109.737  1.00  0.00           C
ATOM   1803  C   ALA A 108      49.955  57.631 111.827  1.00  0.00           C
ATOM   1804  O   ALA A 108      49.426  58.710 111.587  1.00  0.00           O
ATOM   1805  N   PHE A 109      51.026  57.570 112.637  1.00  0.00           N
ATOM   1807  CA  PHE A 109      51.826  58.730 112.997  1.00  0.00           C
ATOM   1809  CB  PHE A 109      52.906  58.351 114.037  1.00  0.00           C
ATOM   1812  CG  PHE A 109      52.335  57.650 115.237  1.00  0.00           C
ATOM   1813  CD1 PHE A 109      51.675  58.361 116.257  1.00  0.00           C
ATOM   1815  CE1 PHE A 109      51.246  57.710 117.427  1.00  0.00           C
ATOM   1817  CZ  PHE A 109      51.475  56.340 117.577  1.00  0.00           C
ATOM   1819  CD2 PHE A 109      52.585  56.280 115.427  1.00  0.00           C
ATOM   1821  CE2 PHE A 109      52.146  55.620 116.577  1.00  0.00           C
ATOM   1823  C   PHE A 109      52.525  59.271 111.767  1.00  0.00           C
ATOM   1824  O   PHE A 109      52.645  60.471 111.507  1.00  0.00           O
ATOM   1825  N   ALA A 110      53.006  58.311 110.967  1.00  0.00           N
ATOM   1827  CA  ALA A 110      53.965  58.480 109.937  1.00  0.00           C
ATOM   1829  CB  ALA A 110      55.376  58.600 110.557  1.00  0.00           C
ATOM   1833  C   ALA A 110      53.866  57.220 109.107  1.00  0.00           C
ATOM   1834  O   ALA A 110      53.286  56.220 109.537  1.00  0.00           O
ATOM   1835  N   ALA A 111      54.445  57.250 107.897  1.00  0.00           N
ATOM   1837  CA  ALA A 111      54.656  56.090 107.087  1.00  0.00           C
ATOM   1839  CB  ALA A 111      53.655  56.070 105.927  1.00  0.00           C
ATOM   1843  C   ALA A 111      56.085  56.111 106.567  1.00  0.00           C
ATOM   1844  O   ALA A 111      56.635  57.140 106.167  1.00  0.00           O
ATOM   1845  N   ASP A 112      56.745  54.960 106.597  1.00  0.00           N
ATOM   1847  CA  ASP A 112      58.156  54.800 106.467  1.00  0.00           C
ATOM   1849  CB  ASP A 112      58.635  54.281 107.847  1.00  0.00           C
ATOM   1852  CG  ASP A 112      60.126  54.291 108.117  1.00  0.00           C
ATOM   1853  OD1 ASP A 112      60.926  54.811 107.307  1.00  0.00           O
ATOM   1854  OD2 ASP A 112      60.466  53.790 109.227  1.00  0.00           O
ATOM   1855  C   ASP A 112      58.365  53.820 105.327  1.00  0.00           C
ATOM   1856  O   ASP A 112      57.725  52.780 105.257  1.00  0.00           O
ATOM   1857  N   SER A 113      59.256  54.090 104.367  1.00  0.00           N
ATOM   1859  CA  SER A 113      60.015  53.021 103.727  1.00  0.00           C
ATOM   1861  CB  SER A 113      60.085  53.120 102.167  1.00  0.00           C
ATOM   1864  OG  SER A 113      61.226  52.550 101.527  1.00  0.00           O
ATOM   1866  C   SER A 113      61.385  52.990 104.357  1.00  0.00           C
ATOM   1867  O   SER A 113      62.255  53.780 103.977  1.00  0.00           O
ATOM   1868  N   PRO A 114      61.635  52.131 105.337  1.00  0.00           N
ATOM   1869  CD  PRO A 114      60.656  51.381 106.117  1.00  0.00           C
ATOM   1872  CA  PRO A 114      62.975  51.791 105.717  1.00  0.00           C
ATOM   1874  CB  PRO A 114      62.775  51.550 107.207  1.00  0.00           C
ATOM   1877  CG  PRO A 114      61.475  50.750 107.257  1.00  0.00           C
ATOM   1880  C   PRO A 114      63.336  50.550 104.947  1.00  0.00           C
ATOM   1881  O   PRO A 114      62.635  50.191 104.017  1.00  0.00           O
ATOM   1882  N   LEU A 115      64.466  49.900 105.277  1.00  0.00           N
ATOM   1884  CA  LEU A 115      65.125  49.081 104.277  1.00  0.00           C
ATOM   1886  CB  LEU A 115      65.906  50.201 103.387  1.00  0.00           C
ATOM   1889  CG  LEU A 115      65.286  51.390 102.567  1.00  0.00           C
ATOM   1891  CD1 LEU A 115      66.466  52.120 101.877  1.00  0.00           C
ATOM   1895  CD2 LEU A 115      64.225  51.111 101.477  1.00  0.00           C
ATOM   1899  C   LEU A 115      65.515  47.580 104.947  1.00  0.00           C
ATOM   1900  O   LEU A 115      64.525  47.050 105.427  1.00  0.00           O
ATOM   1901  N   VAL A 116      66.725  46.701 105.117  1.00  0.00           N
ATOM   1903  CA  VAL A 116      68.295  46.600 105.477  1.00  0.00           C
ATOM   1905  CB  VAL A 116      67.905  45.890 106.857  1.00  0.00           C
ATOM   1907  CG1 VAL A 116      68.275  46.441 108.207  1.00  0.00           C
ATOM   1911  CG2 VAL A 116      66.396  45.970 107.357  1.00  0.00           C
ATOM   1915  C   VAL A 116      69.786  46.280 104.347  1.00  0.00           C
ATOM   1916  O   VAL A 116      69.685  45.230 103.727  1.00  0.00           O
ATOM   1917  N   TYR A 117      71.165  47.061 103.947  1.00  0.00           N
ATOM   1919  CA  TYR A 117      72.915  46.991 104.197  1.00  0.00           C
ATOM   1921  CB  TYR A 117      74.196  47.761 103.337  1.00  0.00           C
ATOM   1924  CG  TYR A 117      75.735  48.320 103.467  1.00  0.00           C
ATOM   1925  CD1 TYR A 117      76.286  49.151 102.427  1.00  0.00           C
ATOM   1927  CE1 TYR A 117      77.635  49.570 102.357  1.00  0.00           C
ATOM   1929  CZ  TYR A 117      78.506  49.230 103.377  1.00  0.00           C
ATOM   1930  OH  TYR A 117      79.905  49.370 103.277  1.00  0.00           O
ATOM   1932  CD2 TYR A 117      76.595  48.460 104.587  1.00  0.00           C
ATOM   1934  CE2 TYR A 117      77.975  48.701 104.527  1.00  0.00           C
ATOM   1936  C   TYR A 117      73.866  47.131 105.477  1.00  0.00           C
ATOM   1937  O   TYR A 117      73.585  47.961 106.307  1.00  0.00           O
ATOM   1938  N   LEU A 118      75.065  46.390 105.597  1.00  0.00           N
ATOM   1940  CA  LEU A 118      76.345  46.241 106.477  1.00  0.00           C
ATOM   1942  CB  LEU A 118      77.296  45.401 105.597  1.00  0.00           C
ATOM   1945  CG  LEU A 118      77.775  44.141 106.307  1.00  0.00           C
ATOM   1947  CD1 LEU A 118      76.485  43.470 106.567  1.00  0.00           C
ATOM   1951  CD2 LEU A 118      78.775  43.521 105.387  1.00  0.00           C
ATOM   1955  C   LEU A 118      77.476  47.070 107.217  1.00  0.00           C
ATOM   1956  O   LEU A 118      77.445  48.270 107.437  1.00  0.00           O
ATOM   1957  N   GLY A 119      78.536  46.320 107.667  1.00  0.00           N
ATOM   1959  CA  GLY A 119      80.026  46.220 107.457  1.00  0.00           C
ATOM   1962  C   GLY A 119      80.726  45.970 106.047  1.00  0.00           C
ATOM   1963  O   GLY A 119      80.646  46.861 105.207  1.00  0.00           O
ATOM   1964  N   ASP A 120      81.465  44.820 105.747  1.00  0.00           N
ATOM   1966  CA  ASP A 120      82.356  44.561 104.557  1.00  0.00           C
ATOM   1968  CB  ASP A 120      83.585  43.741 105.057  1.00  0.00           C
ATOM   1971  CG  ASP A 120      84.896  44.380 104.607  1.00  0.00           C
ATOM   1972  OD1 ASP A 120      84.975  45.620 104.537  1.00  0.00           O
ATOM   1973  OD2 ASP A 120      85.915  43.650 104.487  1.00  0.00           O
ATOM   1974  C   ASP A 120      81.966  43.960 103.107  1.00  0.00           C
ATOM   1975  O   ASP A 120      82.206  44.620 102.107  1.00  0.00           O
ATOM   1976  N   ASN A 121      81.376  42.750 102.877  1.00  0.00           N
ATOM   1978  CA  ASN A 121      81.146  42.120 101.527  1.00  0.00           C
ATOM   1980  CB  ASN A 121      80.546  40.671 101.777  1.00  0.00           C
ATOM   1983  CG  ASN A 121      81.416  39.611 102.467  1.00  0.00           C
ATOM   1984  OD1 ASN A 121      81.026  38.431 102.457  1.00  0.00           O
ATOM   1985  ND2 ASN A 121      82.575  39.960 103.047  1.00  0.00           N
ATOM   1988  C   ASN A 121      80.325  42.670 100.237  1.00  0.00           C
ATOM   1989  O   ASN A 121      80.115  41.851  99.347  1.00  0.00           O
ATOM   1990  N   TRP A 122      79.805  43.930  99.997  1.00  0.00           N
ATOM   1992  CA  TRP A 122      78.836  44.320  98.907  1.00  0.00           C
ATOM   1994  CB  TRP A 122      77.525  43.421  98.887  1.00  0.00           C
ATOM   1997  CG  TRP A 122      76.746  43.160  97.617  1.00  0.00           C
ATOM   1998  CD1 TRP A 122      75.705  43.900  97.107  1.00  0.00           C
ATOM   2000  NE1 TRP A 122      75.046  43.190  96.117  1.00  0.00           N
ATOM   2002  CE2 TRP A 122      75.625  41.980  95.977  1.00  0.00           C
ATOM   2003  CD2 TRP A 122      76.696  41.901  96.907  1.00  0.00           C
ATOM   2004  CE3 TRP A 122      77.415  40.700  97.007  1.00  0.00           C
ATOM   2006  CZ3 TRP A 122      77.065  39.640  96.177  1.00  0.00           C
ATOM   2008  CZ2 TRP A 122      75.306  40.931  95.127  1.00  0.00           C
ATOM   2010  CH2 TRP A 122      76.046  39.760  95.237  1.00  0.00           C
ATOM   2012  C   TRP A 122      78.476  45.870  98.917  1.00  0.00           C
ATOM   2013  O   TRP A 122      79.306  46.660  99.347  1.00  0.00           O
ATOM   2014  N   TYR A 123      77.275  46.400  98.417  1.00  0.00           N
ATOM   2016  CA  TYR A 123      77.016  47.850  98.047  1.00  0.00           C
ATOM   2018  CB  TYR A 123      77.465  48.111  96.567  1.00  0.00           C
ATOM   2021  CG  TYR A 123      78.906  47.640  96.427  1.00  0.00           C
ATOM   2022  CD1 TYR A 123      79.205  46.350  95.947  1.00  0.00           C
ATOM   2024  CE1 TYR A 123      80.465  45.770  96.167  1.00  0.00           C
ATOM   2026  CZ  TYR A 123      81.465  46.490  96.847  1.00  0.00           C
ATOM   2027  OH  TYR A 123      82.666  45.861  97.227  1.00  0.00           O
ATOM   2029  CD2 TYR A 123      79.955  48.390  96.997  1.00  0.00           C
ATOM   2031  CE2 TYR A 123      81.215  47.821  97.227  1.00  0.00           C
ATOM   2033  C   TYR A 123      75.655  48.570  98.537  1.00  0.00           C
ATOM   2034  O   TYR A 123      75.466  48.500  99.737  1.00  0.00           O
ATOM   2035  N   LYS A 124      74.646  49.230  97.797  1.00  0.00           N
ATOM   2037  CA  LYS A 124      73.176  49.520  98.227  1.00  0.00           C
ATOM   2039  CB  LYS A 124      72.996  51.021  98.527  1.00  0.00           C
ATOM   2042  CG  LYS A 124      73.266  52.031  97.407  1.00  0.00           C
ATOM   2045  CD  LYS A 124      73.616  53.390  98.067  1.00  0.00           C
ATOM   2048  CE  LYS A 124      73.555  54.611  97.157  1.00  0.00           C
ATOM   2051  NZ  LYS A 124      74.305  54.331  95.917  1.00  0.00           N
ATOM   2055  C   LYS A 124      71.735  48.920  97.607  1.00  0.00           C
ATOM   2056  O   LYS A 124      71.496  49.141  96.417  1.00  0.00           O
ATOM   2057  N   ILE A 125      70.786  48.081  98.297  1.00  0.00           N
ATOM   2059  CA  ILE A 125      69.805  46.950  97.777  1.00  0.00           C
ATOM   2061  CB  ILE A 125      70.306  45.430  97.937  1.00  0.00           C
ATOM   2063  CG2 ILE A 125      69.545  44.410  98.837  1.00  0.00           C
ATOM   2067  CG1 ILE A 125      70.565  44.601  96.647  1.00  0.00           C
ATOM   2070  CD  ILE A 125      69.616  44.881  95.507  1.00  0.00           C
ATOM   2074  C   ILE A 125      68.435  46.781  98.477  1.00  0.00           C
ATOM   2075  O   ILE A 125      68.445  46.840  99.697  1.00  0.00           O
ATOM   2076  N   ASN A 126      67.296  46.420  97.747  1.00  0.00           N
ATOM   2078  CA  ASN A 126      65.825  46.420  98.087  1.00  0.00           C
ATOM   2080  CB  ASN A 126      65.036  47.201  96.987  1.00  0.00           C
ATOM   2083  CG  ASN A 126      64.125  48.311  97.557  1.00  0.00           C
ATOM   2084  OD1 ASN A 126      64.115  48.590  98.757  1.00  0.00           O
ATOM   2085  ND2 ASN A 126      63.305  48.930  96.677  1.00  0.00           N
ATOM   2088  C   ASN A 126      64.945  45.261  98.677  1.00  0.00           C
ATOM   2089  O   ASN A 126      65.405  44.151  98.947  1.00  0.00           O
ATOM   2090  N   ASP A 127      63.645  45.620  98.977  1.00  0.00           N
ATOM   2092  CA  ASP A 127      62.676  45.040  99.927  1.00  0.00           C
ATOM   2094  CB  ASP A 127      61.845  46.150 100.707  1.00  0.00           C
ATOM   2097  CG  ASP A 127      61.205  45.760 102.047  1.00  0.00           C
ATOM   2098  OD1 ASP A 127      61.595  44.741 102.657  1.00  0.00           O
ATOM   2099  OD2 ASP A 127      60.365  46.560 102.547  1.00  0.00           O
ATOM   2100  C   ASP A 127      61.756  44.071  99.167  1.00  0.00           C
ATOM   2101  O   ASP A 127      60.795  44.450  98.507  1.00  0.00           O
ATOM   2102  N   TYR A 128      62.025  42.750  99.117  1.00  0.00           N
ATOM   2104  CA  TYR A 128      62.876  42.061 100.037  1.00  0.00           C
ATOM   2106  CB  TYR A 128      62.065  41.651 101.307  1.00  0.00           C
ATOM   2109  CG  TYR A 128      60.815  40.830 101.137  1.00  0.00           C
ATOM   2110  CD1 TYR A 128      59.656  41.201 101.837  1.00  0.00           C
ATOM   2112  CE1 TYR A 128      58.575  40.321 101.927  1.00  0.00           C
ATOM   2114  CZ  TYR A 128      58.666  39.050 101.347  1.00  0.00           C
ATOM   2115  OH  TYR A 128      57.515  38.271 101.157  1.00  0.00           O
ATOM   2117  CD2 TYR A 128      60.845  39.581 100.497  1.00  0.00           C
ATOM   2119  CE2 TYR A 128      59.805  38.670 100.647  1.00  0.00           C
ATOM   2121  C   TYR A 128      63.756  41.021  99.347  1.00  0.00           C
ATOM   2122  O   TYR A 128      63.325  40.191  98.547  1.00  0.00           O
ATOM   2123  N   LEU A 129      65.065  41.120  99.597  1.00  0.00           N
ATOM   2125  CA  LEU A 129      66.146  40.250  99.157  1.00  0.00           C
ATOM   2127  CB  LEU A 129      67.106  41.260  98.467  1.00  0.00           C
ATOM   2130  CG  LEU A 129      66.996  41.330  96.947  1.00  0.00           C
ATOM   2132  CD1 LEU A 129      66.345  42.650  96.497  1.00  0.00           C
ATOM   2136  CD2 LEU A 129      68.385  41.220  96.347  1.00  0.00           C
ATOM   2140  C   LEU A 129      66.945  39.620 100.327  1.00  0.00           C
ATOM   2141  O   LEU A 129      67.635  40.370 100.987  1.00  0.00           O
ATOM   2142  N   ALA A 130      66.905  38.290 100.707  1.00  0.00           N
ATOM   2144  CA  ALA A 130      67.246  38.030 102.137  1.00  0.00           C
ATOM   2146  CB  ALA A 130      66.765  36.940 103.167  1.00  0.00           C
ATOM   2150  C   ALA A 130      68.655  37.920 102.317  1.00  0.00           C
ATOM   2151  O   ALA A 130      69.426  37.271 101.607  1.00  0.00           O
ATOM   2152  N   ALA A 131      68.936  38.590 103.407  1.00  0.00           N
ATOM   2154  CA  ALA A 131      70.135  38.670 104.037  1.00  0.00           C
ATOM   2156  CB  ALA A 131      70.275  37.181 104.537  1.00  0.00           C
ATOM   2160  C   ALA A 131      71.095  39.521 103.147  1.00  0.00           C
ATOM   2161  O   ALA A 131      71.815  38.850 102.427  1.00  0.00           O
ATOM   2162  N   LYS A 132      71.176  40.970 103.197  1.00  0.00           N
ATOM   2164  CA  LYS A 132      72.286  42.010 102.777  1.00  0.00           C
ATOM   2166  CB  LYS A 132      71.375  42.530 101.557  1.00  0.00           C
ATOM   2169  CG  LYS A 132      70.326  41.581 100.797  1.00  0.00           C
ATOM   2172  CD  LYS A 132      70.646  40.140 100.267  1.00  0.00           C
ATOM   2175  CE  LYS A 132      70.345  39.540  98.867  1.00  0.00           C
ATOM   2178  NZ  LYS A 132      70.595  38.070  98.887  1.00  0.00           N
ATOM   2182  C   LYS A 132      73.936  42.680 103.607  1.00  0.00           C
ATOM   2183  O   LYS A 132      73.875  43.820 104.057  1.00  0.00           O
ATOM   2184  N   VAL A 133      75.326  41.931 103.967  1.00  0.00           N
ATOM   2186  CA  VAL A 133      76.106  41.050 105.247  1.00  0.00           C
ATOM   2188  CB  VAL A 133      75.976  39.550 105.897  1.00  0.00           C
ATOM   2190  CG1 VAL A 133      77.045  38.381 105.737  1.00  0.00           C
ATOM   2194  CG2 VAL A 133      75.766  39.500 107.457  1.00  0.00           C
ATOM   2198  C   VAL A 133      77.705  40.870 105.447  1.00  0.00           C
ATOM   2199  O   VAL A 133      78.445  40.700 104.477  1.00  0.00           O
ATOM   2200  N   LEU A 134      78.295  40.840 106.727  1.00  0.00           N
ATOM   2202  CA  LEU A 134      79.656  40.461 107.227  1.00  0.00           C
ATOM   2204  CB  LEU A 134      79.725  40.180 108.777  1.00  0.00           C
ATOM   2207  CG  LEU A 134      79.155  41.241 109.747  1.00  0.00           C
ATOM   2209  CD1 LEU A 134      77.686  40.940 110.067  1.00  0.00           C
ATOM   2213  CD2 LEU A 134      79.926  41.271 111.087  1.00  0.00           C
ATOM   2217  C   LEU A 134      80.576  39.370 106.607  1.00  0.00           C
ATOM   2218  O   LEU A 134      81.575  39.750 105.997  1.00  0.00           O
ATOM   2219  N   LEU A 135      80.375  38.041 106.867  1.00  0.00           N
ATOM   2221  CA  LEU A 135      81.355  36.940 106.717  1.00  0.00           C
ATOM   2223  CB  LEU A 135      81.945  36.800 105.267  1.00  0.00           C
ATOM   2226  CG  LEU A 135      82.676  35.490 104.817  1.00  0.00           C
ATOM   2228  CD1 LEU A 135      84.205  35.631 104.727  1.00  0.00           C
ATOM   2232  CD2 LEU A 135      82.315  34.210 105.597  1.00  0.00           C
ATOM   2236  C   LEU A 135      82.446  36.921 107.807  1.00  0.00           C
ATOM   2237  O   LEU A 135      83.596  36.561 107.597  1.00  0.00           O
ATOM   2238  N   GLN A 136      82.136  37.340 109.057  1.00  0.00           N
ATOM   2240  CA  GLN A 136      83.176  37.490 110.087  1.00  0.00           C
ATOM   2242  CB  GLN A 136      83.305  38.970 110.547  1.00  0.00           C
ATOM   2245  CG  GLN A 136      83.786  39.920 109.417  1.00  0.00           C
ATOM   2248  CD  GLN A 136      83.415  41.381 109.727  1.00  0.00           C
ATOM   2249  OE1 GLN A 136      83.536  41.840 110.857  1.00  0.00           O
ATOM   2250  NE2 GLN A 136      82.936  42.120 108.697  1.00  0.00           N
ATOM   2253  C   GLN A 136      82.936  36.580 111.287  1.00  0.00           C
ATOM   2254  O   GLN A 136      82.045  36.800 112.107  1.00  0.00           O
ATOM   2255  N   VAL A 137      83.766  35.510 111.417  1.00  0.00           N
ATOM   2257  CA  VAL A 137      83.536  34.370 112.277  1.00  0.00           C
ATOM   2259  CB  VAL A 137      84.196  33.150 111.627  1.00  0.00           C
ATOM   2261  CG1 VAL A 137      83.995  31.861 112.437  1.00  0.00           C
ATOM   2265  CG2 VAL A 137      83.606  32.920 110.217  1.00  0.00           C
ATOM   2269  C   VAL A 137      84.095  34.561 113.687  1.00  0.00           C
ATOM   2270  O   VAL A 137      85.285  34.330 113.937  1.00  0.00           O
ATOM   2271  N   LYS A 138      83.256  34.970 114.667  1.00  0.00           N
ATOM   2273  CA  LYS A 138      83.696  35.360 116.007  1.00  0.00           C
ATOM   2275  CB  LYS A 138      83.666  36.910 116.167  1.00  0.00           C
ATOM   2278  CG  LYS A 138      84.436  37.681 115.097  1.00  0.00           C
ATOM   2281  CD  LYS A 138      85.915  37.291 115.117  1.00  0.00           C
ATOM   2284  CE  LYS A 138      86.696  37.860 113.947  1.00  0.00           C
ATOM   2287  NZ  LYS A 138      88.095  37.460 114.127  1.00  0.00           N
ATOM   2291  C   LYS A 138      82.755  34.861 117.067  1.00  0.00           C
ATOM   2292  O   LYS A 138      81.546  34.990 116.917  1.00  0.00           O
ATOM   2293  N   GLY A 139      83.295  34.330 118.197  1.00  0.00           N
ATOM   2295  CA  GLY A 139      82.496  34.061 119.397  1.00  0.00           C
ATOM   2298  C   GLY A 139      82.265  35.311 120.197  1.00  0.00           C
ATOM   2299  O   GLY A 139      83.125  35.750 120.957  1.00  0.00           O
ATOM   2300  N   SER A 140      81.085  35.940 120.047  1.00  0.00           N
ATOM   2302  CA  SER A 140      80.646  37.111 120.827  1.00  0.00           C
ATOM   2304  CB  SER A 140      79.846  38.120 119.977  1.00  0.00           C
ATOM   2307  OG  SER A 140      80.635  38.570 118.867  1.00  0.00           O
ATOM   2309  C   SER A 140      79.795  36.660 122.007  1.00  0.00           C
ATOM   2310  O   SER A 140      78.766  37.260 122.347  1.00  0.00           O
ATOM   2311  N   SER A 141      80.205  35.530 122.577  1.00  0.00           N
ATOM   2313  CA  SER A 141      79.415  34.600 123.357  1.00  0.00           C
ATOM   2315  CB  SER A 141      79.865  33.160 122.987  1.00  0.00           C
ATOM   2318  OG  SER A 141      80.126  33.120 121.577  1.00  0.00           O
ATOM   2320  C   SER A 141      79.496  34.811 124.867  1.00  0.00           C
ATOM   2321  O   SER A 141      78.686  34.240 125.607  1.00  0.00           O
ATOM   2322  N   PRO A 142      80.385  35.601 125.457  1.00  0.00           N
ATOM   2323  CD  PRO A 142      81.815  35.650 125.127  1.00  0.00           C
ATOM   2326  CA  PRO A 142      80.075  36.350 126.667  1.00  0.00           C
ATOM   2328  CB  PRO A 142      81.406  37.050 126.987  1.00  0.00           C
ATOM   2331  CG  PRO A 142      82.446  36.070 126.447  1.00  0.00           C
ATOM   2334  C   PRO A 142      78.935  37.361 126.567  1.00  0.00           C
ATOM   2335  O   PRO A 142      78.115  37.370 125.647  1.00  0.00           O
ATOM   2336  N   THR A 143      78.896  38.290 127.557  1.00  0.00           N
ATOM   2338  CA  THR A 143      78.216  39.590 127.517  1.00  0.00           C
ATOM   2340  CB  THR A 143      78.635  40.451 128.727  1.00  0.00           C
ATOM   2342  OG1 THR A 143      77.686  41.460 129.037  1.00  0.00           O
ATOM   2344  CG2 THR A 143      79.996  41.140 128.527  1.00  0.00           C
ATOM   2348  C   THR A 143      78.466  40.360 126.217  1.00  0.00           C
ATOM   2349  O   THR A 143      79.485  40.160 125.567  1.00  0.00           O
ATOM   2350  N   ALA A 144      77.536  41.250 125.817  1.00  0.00           N
ATOM   2352  CA  ALA A 144      77.616  42.140 124.677  1.00  0.00           C
ATOM   2354  CB  ALA A 144      76.576  43.260 124.867  1.00  0.00           C
ATOM   2358  C   ALA A 144      78.985  42.750 124.307  1.00  0.00           C
ATOM   2359  O   ALA A 144      79.756  43.171 125.167  1.00  0.00           O
ATOM   2360  N   VAL A 145      79.326  42.831 122.997  1.00  0.00           N
ATOM   2362  CA  VAL A 145      80.646  43.270 122.557  1.00  0.00           C
ATOM   2364  CB  VAL A 145      81.315  42.230 121.677  1.00  0.00           C
ATOM   2366  CG1 VAL A 145      82.696  42.750 121.217  1.00  0.00           C
ATOM   2370  CG2 VAL A 145      81.446  40.921 122.497  1.00  0.00           C
ATOM   2374  C   VAL A 145      80.546  44.620 121.837  1.00  0.00           C
ATOM   2375  O   VAL A 145      80.005  44.660 120.727  1.00  0.00           O
ATOM   2376  N   PRO A 146      80.975  45.750 122.397  1.00  0.00           N
ATOM   2377  CD  PRO A 146      81.656  45.840 123.677  1.00  0.00           C
ATOM   2380  CA  PRO A 146      80.996  47.041 121.707  1.00  0.00           C
ATOM   2382  CB  PRO A 146      81.565  48.031 122.747  1.00  0.00           C
ATOM   2385  CG  PRO A 146      81.465  47.290 124.087  1.00  0.00           C
ATOM   2388  C   PRO A 146      81.815  47.050 120.417  1.00  0.00           C
ATOM   2389  O   PRO A 146      82.635  46.170 120.197  1.00  0.00           O
ATOM   2390  N   PHE A 147      81.616  48.070 119.577  1.00  0.00           N
ATOM   2392  CA  PHE A 147      82.446  48.390 118.417  1.00  0.00           C
ATOM   2394  CB  PHE A 147      83.995  48.221 118.557  1.00  0.00           C
ATOM   2397  CG  PHE A 147      84.646  49.221 119.467  1.00  0.00           C
ATOM   2398  CD1 PHE A 147      84.786  48.951 120.837  1.00  0.00           C
ATOM   2400  CE1 PHE A 147      85.565  49.780 121.647  1.00  0.00           C
ATOM   2402  CZ  PHE A 147      86.246  50.881 121.097  1.00  0.00           C
ATOM   2404  CD2 PHE A 147      85.325  50.331 118.927  1.00  0.00           C
ATOM   2406  CE2 PHE A 147      86.106  51.160 119.737  1.00  0.00           C
ATOM   2408  C   PHE A 147      82.015  47.771 117.117  1.00  0.00           C
ATOM   2409  O   PHE A 147      82.315  48.340 116.077  1.00  0.00           O
ATOM   2410  N   GLU A 148      81.255  46.651 117.107  1.00  0.00           N
ATOM   2412  CA  GLU A 148      80.446  46.330 115.937  1.00  0.00           C
ATOM   2414  CB  GLU A 148      79.986  44.830 115.867  1.00  0.00           C
ATOM   2417  CG  GLU A 148      80.095  43.980 117.177  1.00  0.00           C
ATOM   2420  CD  GLU A 148      80.016  42.460 116.997  1.00  0.00           C
ATOM   2421  OE1 GLU A 148      80.576  41.910 116.007  1.00  0.00           O
ATOM   2422  OE2 GLU A 148      79.466  41.781 117.897  1.00  0.00           O
ATOM   2423  C   GLU A 148      79.376  47.431 115.737  1.00  0.00           C
ATOM   2424  O   GLU A 148      78.665  47.810 116.657  1.00  0.00           O
ATOM   2425  N   ASN A 149      79.405  48.130 114.577  1.00  0.00           N
ATOM   2427  CA  ASN A 149      79.176  49.580 114.577  1.00  0.00           C
ATOM   2429  CB  ASN A 149      80.465  50.331 114.147  1.00  0.00           C
ATOM   2432  CG  ASN A 149      80.716  51.550 115.037  1.00  0.00           C
ATOM   2433  OD1 ASN A 149      79.815  52.150 115.617  1.00  0.00           O
ATOM   2434  ND2 ASN A 149      82.015  51.870 115.237  1.00  0.00           N
ATOM   2437  C   ASN A 149      77.996  49.951 113.697  1.00  0.00           C
ATOM   2438  O   ASN A 149      77.865  49.510 112.557  1.00  0.00           O
ATOM   2439  N   VAL A 150      77.016  50.681 114.257  1.00  0.00           N
ATOM   2441  CA  VAL A 150      75.705  50.080 114.257  1.00  0.00           C
ATOM   2443  CB  VAL A 150      75.625  49.151 115.457  1.00  0.00           C
ATOM   2445  CG1 VAL A 150      74.396  49.300 116.327  1.00  0.00           C
ATOM   2449  CG2 VAL A 150      75.625  47.740 114.897  1.00  0.00           C
ATOM   2453  C   VAL A 150      74.575  51.070 114.177  1.00  0.00           C
ATOM   2454  O   VAL A 150      74.536  52.050 114.897  1.00  0.00           O
ATOM   2455  N   GLY A 151      73.585  50.861 113.267  1.00  0.00           N
ATOM   2457  CA  GLY A 151      72.606  51.890 112.927  1.00  0.00           C
ATOM   2460  C   GLY A 151      73.205  53.140 112.297  1.00  0.00           C
ATOM   2461  O   GLY A 151      72.725  54.250 112.517  1.00  0.00           O
ATOM   2462  N   THR A 152      74.286  52.980 111.487  1.00  0.00           N
ATOM   2464  CA  THR A 152      75.315  54.021 111.337  1.00  0.00           C
ATOM   2466  CB  THR A 152      76.676  53.491 111.857  1.00  0.00           C
ATOM   2468  OG1 THR A 152      77.616  54.541 112.077  1.00  0.00           O
ATOM   2470  CG2 THR A 152      77.315  52.440 110.937  1.00  0.00           C
ATOM   2474  C   THR A 152      75.475  54.730 109.977  1.00  0.00           C
ATOM   2475  O   THR A 152      76.565  55.121 109.577  1.00  0.00           O
ATOM   2476  N   GLY A 153      74.415  54.980 109.207  1.00  0.00           N
ATOM   2478  CA  GLY A 153      74.485  55.640 107.897  1.00  0.00           C
ATOM   2481  C   GLY A 153      73.146  55.861 107.247  1.00  0.00           C
ATOM   2482  O   GLY A 153      72.176  56.111 107.957  1.00  0.00           O
ATOM   2483  N   GLY A 154      73.015  55.760 105.897  1.00  0.00           N
ATOM   2485  CA  GLY A 154      71.716  55.490 105.267  1.00  0.00           C
ATOM   2488  C   GLY A 154      70.985  56.260 104.177  1.00  0.00           C
ATOM   2489  O   GLY A 154      71.375  57.340 103.787  1.00  0.00           O
ATOM   2490  N   ASP A 155      69.856  55.630 103.737  1.00  0.00           N
ATOM   2492  CA  ASP A 155      68.655  56.100 103.057  1.00  0.00           C
ATOM   2494  CB  ASP A 155      68.616  55.601 101.597  1.00  0.00           C
ATOM   2497  CG  ASP A 155      69.756  56.131 100.777  1.00  0.00           C
ATOM   2498  OD1 ASP A 155      70.356  57.181 101.097  1.00  0.00           O
ATOM   2499  OD2 ASP A 155      69.976  55.590  99.667  1.00  0.00           O
ATOM   2500  C   ASP A 155      67.426  55.420 103.717  1.00  0.00           C
ATOM   2501  O   ASP A 155      67.496  54.230 103.997  1.00  0.00           O
ATOM   2502  N   THR A 156      66.335  56.131 104.117  1.00  0.00           N
ATOM   2504  CA  THR A 156      65.085  55.611 104.697  1.00  0.00           C
ATOM   2506  CB  THR A 156      64.825  55.340 106.227  1.00  0.00           C
ATOM   2508  OG1 THR A 156      64.915  56.470 107.097  1.00  0.00           O
ATOM   2510  CG2 THR A 156      65.635  54.180 106.827  1.00  0.00           C
ATOM   2514  C   THR A 156      64.155  56.740 104.367  1.00  0.00           C
ATOM   2515  O   THR A 156      64.586  57.891 104.237  1.00  0.00           O
ATOM   2516  N   ARG A 157      62.876  56.430 104.197  1.00  0.00           N
ATOM   2518  CA  ARG A 157      61.985  57.330 103.527  1.00  0.00           C
ATOM   2520  CB  ARG A 157      61.656  56.721 102.157  1.00  0.00           C
ATOM   2523  CG  ARG A 157      60.495  57.381 101.407  1.00  0.00           C
ATOM   2526  CD  ARG A 157      60.025  56.600 100.177  1.00  0.00           C
ATOM   2529  NE  ARG A 157      61.205  56.030  99.437  1.00  0.00           N
ATOM   2531  CZ  ARG A 157      61.356  56.090  98.117  1.00  0.00           C
ATOM   2532  NH1 ARG A 157      60.406  56.540  97.327  1.00  0.00           N
ATOM   2535  NH2 ARG A 157      62.445  55.660  97.527  1.00  0.00           N
ATOM   2538  C   ARG A 157      60.755  57.640 104.337  1.00  0.00           C
ATOM   2539  O   ARG A 157      59.905  56.781 104.537  1.00  0.00           O
ATOM   2540  N   TRP A 158      60.615  58.890 104.787  1.00  0.00           N
ATOM   2542  CA  TRP A 158      59.615  59.271 105.767  1.00  0.00           C
ATOM   2544  CB  TRP A 158      60.295  59.900 107.027  1.00  0.00           C
ATOM   2547  CG  TRP A 158      60.935  58.890 107.947  1.00  0.00           C
ATOM   2548  CD1 TRP A 158      62.045  58.130 107.697  1.00  0.00           C
ATOM   2550  NE1 TRP A 158      62.216  57.201 108.687  1.00  0.00           N
ATOM   2552  CE2 TRP A 158      61.285  57.410 109.667  1.00  0.00           C
ATOM   2553  CD2 TRP A 158      60.455  58.480 109.247  1.00  0.00           C
ATOM   2554  CE3 TRP A 158      59.415  58.890 110.067  1.00  0.00           C
ATOM   2556  CZ3 TRP A 158      59.245  58.270 111.307  1.00  0.00           C
ATOM   2558  CZ2 TRP A 158      61.106  56.781 110.887  1.00  0.00           C
ATOM   2560  CH2 TRP A 158      60.085  57.241 111.717  1.00  0.00           C
ATOM   2562  C   TRP A 158      58.575  60.191 105.137  1.00  0.00           C
ATOM   2563  O   TRP A 158      58.806  61.371 104.907  1.00  0.00           O
ATOM   2564  N   HIS A 159      57.365  59.640 104.867  1.00  0.00           N
ATOM   2566  CA  HIS A 159      56.135  60.331 104.487  1.00  0.00           C
ATOM   2568  CB  HIS A 159      55.355  59.460 103.467  1.00  0.00           C
ATOM   2571  ND1 HIS A 159      52.925  59.421 103.937  1.00  0.00           N
ATOM   2572  CG  HIS A 159      53.946  59.881 103.137  1.00  0.00           C
ATOM   2573  CE1 HIS A 159      51.815  59.790 103.347  1.00  0.00           C
ATOM   2575  NE2 HIS A 159      52.065  60.430 102.187  1.00  0.00           N
ATOM   2577  CD2 HIS A 159      53.435  60.490 102.037  1.00  0.00           C
ATOM   2579  C   HIS A 159      55.315  60.480 105.757  1.00  0.00           C
ATOM   2580  O   HIS A 159      54.955  59.491 106.387  1.00  0.00           O
ATOM   2581  N   ILE A 160      55.116  61.701 106.267  1.00  0.00           N
ATOM   2583  CA  ILE A 160      54.536  61.890 107.597  1.00  0.00           C
ATOM   2585  CB  ILE A 160      55.145  63.120 108.267  1.00  0.00           C
ATOM   2587  CG2 ILE A 160      54.565  63.311 109.697  1.00  0.00           C
ATOM   2591  CG1 ILE A 160      56.696  63.120 108.307  1.00  0.00           C
ATOM   2594  CD  ILE A 160      57.265  64.540 108.477  1.00  0.00           C
ATOM   2598  C   ILE A 160      53.006  61.950 107.497  1.00  0.00           C
ATOM   2599  O   ILE A 160      52.455  62.361 106.487  1.00  0.00           O
ATOM   2600  N   CYS A 161      52.265  61.470 108.517  1.00  0.00           N
ATOM   2602  CA  CYS A 161      50.815  61.360 108.437  1.00  0.00           C
ATOM   2604  CB  CYS A 161      50.345  59.900 108.667  1.00  0.00           C
ATOM   2607  SG  CYS A 161      51.045  58.741 107.447  1.00  0.00           S
ATOM   2609  C   CYS A 161      50.145  62.290 109.427  1.00  0.00           C
ATOM   2610  O   CYS A 161      49.086  62.850 109.127  1.00  0.00           O
ATOM   2611  N   ASP A 162      50.766  62.570 110.587  1.00  0.00           N
ATOM   2613  CA  ASP A 162      50.365  63.640 111.477  1.00  0.00           C
ATOM   2615  CB  ASP A 162      49.776  63.081 112.797  1.00  0.00           C
ATOM   2618  CG  ASP A 162      48.315  62.680 112.687  1.00  0.00           C
ATOM   2619  OD1 ASP A 162      47.515  63.351 112.007  1.00  0.00           O
ATOM   2620  OD2 ASP A 162      47.946  61.760 113.467  1.00  0.00           O
ATOM   2621  C   ASP A 162      51.595  64.471 111.837  1.00  0.00           C
ATOM   2622  O   ASP A 162      52.565  63.920 112.357  1.00  0.00           O
ATOM   2623  N   PRO A 163      51.696  65.771 111.637  1.00  0.00           N
ATOM   2624  CD  PRO A 163      50.815  66.561 110.757  1.00  0.00           C
ATOM   2627  CA  PRO A 163      52.925  66.470 111.957  1.00  0.00           C
ATOM   2629  CB  PRO A 163      52.925  67.620 110.957  1.00  0.00           C
ATOM   2632  CG  PRO A 163      51.446  67.951 110.757  1.00  0.00           C
ATOM   2635  C   PRO A 163      52.946  66.991 113.387  1.00  0.00           C
ATOM   2636  O   PRO A 163      51.915  67.300 113.997  1.00  0.00           O
ATOM   2637  N   GLY A 164      54.165  67.160 113.937  1.00  0.00           N
ATOM   2639  CA  GLY A 164      54.356  67.830 115.207  1.00  0.00           C
ATOM   2642  C   GLY A 164      55.326  67.171 116.117  1.00  0.00           C
ATOM   2643  O   GLY A 164      56.135  66.340 115.707  1.00  0.00           O
ATOM   2644  N   GLY A 165      55.256  67.540 117.407  1.00  0.00           N
ATOM   2646  CA  GLY A 165      56.096  66.960 118.457  1.00  0.00           C
ATOM   2649  C   GLY A 165      55.635  65.581 118.867  1.00  0.00           C
ATOM   2650  O   GLY A 165      55.345  65.340 120.037  1.00  0.00           O
ATOM   2651  N   GLN A 166      55.525  64.650 117.897  1.00  0.00           N
ATOM   2653  CA  GLN A 166      54.865  63.370 118.007  1.00  0.00           C
ATOM   2655  CB  GLN A 166      54.905  62.561 116.687  1.00  0.00           C
ATOM   2658  CG  GLN A 166      54.115  63.181 115.527  1.00  0.00           C
ATOM   2661  CD  GLN A 166      53.825  62.050 114.547  1.00  0.00           C
ATOM   2662  OE1 GLN A 166      54.735  61.311 114.147  1.00  0.00           O
ATOM   2663  NE2 GLN A 166      52.535  61.831 114.217  1.00  0.00           N
ATOM   2666  C   GLN A 166      55.365  62.420 119.077  1.00  0.00           C
ATOM   2667  O   GLN A 166      56.556  62.300 119.307  1.00  0.00           O
ATOM   2668  N   ARG A 167      54.415  61.680 119.667  1.00  0.00           N
ATOM   2670  CA  ARG A 167      54.606  60.500 120.477  1.00  0.00           C
ATOM   2672  CB  ARG A 167      53.255  59.741 120.617  1.00  0.00           C
ATOM   2675  CG  ARG A 167      52.185  60.480 121.457  1.00  0.00           C
ATOM   2678  CD  ARG A 167      52.346  60.370 122.987  1.00  0.00           C
ATOM   2681  NE  ARG A 167      52.156  58.941 123.367  1.00  0.00           N
ATOM   2683  CZ  ARG A 167      50.975  58.330 123.417  1.00  0.00           C
ATOM   2684  NH1 ARG A 167      49.825  58.960 123.427  1.00  0.00           N
ATOM   2687  NH2 ARG A 167      50.945  57.020 123.517  1.00  0.00           N
ATOM   2690  C   ARG A 167      55.695  59.550 119.997  1.00  0.00           C
ATOM   2691  O   ARG A 167      55.755  59.170 118.837  1.00  0.00           O
ATOM   2692  N   LEU A 168      56.545  59.100 120.927  1.00  0.00           N
ATOM   2694  CA  LEU A 168      57.286  57.860 120.857  1.00  0.00           C
ATOM   2696  CB  LEU A 168      58.246  57.840 122.057  1.00  0.00           C
ATOM   2699  CG  LEU A 168      59.205  56.651 122.167  1.00  0.00           C
ATOM   2701  CD1 LEU A 168      60.536  57.140 122.747  1.00  0.00           C
ATOM   2705  CD2 LEU A 168      58.666  55.521 123.067  1.00  0.00           C
ATOM   2709  C   LEU A 168      56.345  56.651 120.887  1.00  0.00           C
ATOM   2710  O   LEU A 168      55.755  56.330 121.927  1.00  0.00           O
ATOM   2711  N   GLY A 169      56.155  55.960 119.747  1.00  0.00           N
ATOM   2713  CA  GLY A 169      55.225  54.840 119.617  1.00  0.00           C
ATOM   2716  C   GLY A 169      55.805  53.540 120.107  1.00  0.00           C
ATOM   2717  O   GLY A 169      55.095  52.680 120.617  1.00  0.00           O
ATOM   2718  N   GLY A 170      57.146  53.381 119.967  1.00  0.00           N
ATOM   2720  CA  GLY A 170      57.865  52.241 120.517  1.00  0.00           C
ATOM   2723  C   GLY A 170      57.766  50.991 119.687  1.00  0.00           C
ATOM   2724  O   GLY A 170      57.665  49.900 120.237  1.00  0.00           O
ATOM   2725  N   GLN A 171      57.746  51.120 118.347  1.00  0.00           N
ATOM   2727  CA  GLN A 171      57.435  50.040 117.417  1.00  0.00           C
ATOM   2729  CB  GLN A 171      56.335  50.461 116.387  1.00  0.00           C
ATOM   2732  CG  GLN A 171      55.516  49.271 115.807  1.00  0.00           C
ATOM   2735  CD  GLN A 171      54.815  49.580 114.477  1.00  0.00           C
ATOM   2736  OE1 GLN A 171      54.725  50.700 113.987  1.00  0.00           O
ATOM   2737  NE2 GLN A 171      54.256  48.530 113.837  1.00  0.00           N
ATOM   2740  C   GLN A 171      58.685  49.771 116.597  1.00  0.00           C
ATOM   2741  O   GLN A 171      59.625  50.560 116.597  1.00  0.00           O
ATOM   2742  N   GLY A 172      58.715  48.670 115.837  1.00  0.00           N
ATOM   2744  CA  GLY A 172      59.496  48.600 114.607  1.00  0.00           C
ATOM   2747  C   GLY A 172      58.705  49.030 113.427  1.00  0.00           C
ATOM   2748  O   GLY A 172      57.515  48.760 113.367  1.00  0.00           O
ATOM   2749  N   ALA A 173      59.356  49.671 112.437  1.00  0.00           N
ATOM   2751  CA  ALA A 173      58.746  49.861 111.137  1.00  0.00           C
ATOM   2753  CB  ALA A 173      58.876  51.330 110.717  1.00  0.00           C
ATOM   2757  C   ALA A 173      59.406  48.960 110.107  1.00  0.00           C
ATOM   2758  O   ALA A 173      58.885  48.730 109.017  1.00  0.00           O
ATOM   2759  N   SER A 174      60.545  48.351 110.477  1.00  0.00           N
ATOM   2761  CA  SER A 174      61.036  47.150 109.827  1.00  0.00           C
ATOM   2763  CB  SER A 174      62.086  47.410 108.717  1.00  0.00           C
ATOM   2766  OG  SER A 174      61.475  47.090 107.477  1.00  0.00           O
ATOM   2768  C   SER A 174      61.626  46.330 110.937  1.00  0.00           C
ATOM   2769  O   SER A 174      61.896  46.880 111.997  1.00  0.00           O
ATOM   2770  N   GLY A 175      61.795  45.000 110.777  1.00  0.00           N
ATOM   2772  CA  GLY A 175      62.095  44.141 111.927  1.00  0.00           C
ATOM   2775  C   GLY A 175      63.246  43.210 111.757  1.00  0.00           C
ATOM   2776  O   GLY A 175      63.055  42.090 111.317  1.00  0.00           O
ATOM   2777  N   ASN A 176      64.476  43.600 112.137  1.00  0.00           N
ATOM   2779  CA  ASN A 176      65.655  42.771 111.887  1.00  0.00           C
ATOM   2781  CB  ASN A 176      66.805  43.670 111.357  1.00  0.00           C
ATOM   2784  CG  ASN A 176      68.115  42.940 111.097  1.00  0.00           C
ATOM   2785  OD1 ASN A 176      68.375  41.771 111.367  1.00  0.00           O
ATOM   2786  ND2 ASN A 176      69.056  43.710 110.497  1.00  0.00           N
ATOM   2789  C   ASN A 176      66.106  41.950 113.077  1.00  0.00           C
ATOM   2790  O   ASN A 176      66.735  42.470 114.007  1.00  0.00           O
ATOM   2791  N   SER A 177      65.845  40.630 113.037  1.00  0.00           N
ATOM   2793  CA  SER A 177      66.286  39.681 114.037  1.00  0.00           C
ATOM   2795  CB  SER A 177      65.146  38.750 114.467  1.00  0.00           C
ATOM   2798  OG  SER A 177      64.415  38.241 113.347  1.00  0.00           O
ATOM   2800  C   SER A 177      67.476  38.850 113.587  1.00  0.00           C
ATOM   2801  O   SER A 177      67.496  38.260 112.497  1.00  0.00           O
ATOM   2802  N   GLY A 178      68.525  38.780 114.437  1.00  0.00           N
ATOM   2804  CA  GLY A 178      69.835  38.271 114.037  1.00  0.00           C
ATOM   2807  C   GLY A 178      70.455  37.311 114.997  1.00  0.00           C
ATOM   2808  O   GLY A 178      70.106  37.260 116.167  1.00  0.00           O
ATOM   2809  N   SER A 179      71.445  36.521 114.547  1.00  0.00           N
ATOM   2811  CA  SER A 179      71.865  35.370 115.337  1.00  0.00           C
ATOM   2813  CB  SER A 179      70.795  34.240 115.317  1.00  0.00           C
ATOM   2816  OG  SER A 179      70.375  33.921 113.997  1.00  0.00           O
ATOM   2818  C   SER A 179      73.235  34.830 114.977  1.00  0.00           C
ATOM   2819  O   SER A 179      73.926  35.300 114.077  1.00  0.00           O
ATOM   2820  N   PHE A 180      73.715  33.840 115.747  1.00  0.00           N
ATOM   2822  CA  PHE A 180      74.845  32.990 115.387  1.00  0.00           C
ATOM   2824  CB  PHE A 180      75.365  32.330 116.707  1.00  0.00           C
ATOM   2827  CG  PHE A 180      76.635  31.521 116.607  1.00  0.00           C
ATOM   2828  CD1 PHE A 180      76.595  30.150 116.257  1.00  0.00           C
ATOM   2830  CE1 PHE A 180      77.756  29.361 116.327  1.00  0.00           C
ATOM   2832  CZ  PHE A 180      78.956  29.930 116.757  1.00  0.00           C
ATOM   2834  CD2 PHE A 180      77.856  32.070 117.027  1.00  0.00           C
ATOM   2836  CE2 PHE A 180      79.015  31.280 117.117  1.00  0.00           C
ATOM   2838  C   PHE A 180      74.415  31.870 114.437  1.00  0.00           C
ATOM   2839  O   PHE A 180      75.186  31.340 113.657  1.00  0.00           O
ATOM   2840  N   SER A 181      73.146  31.440 114.547  1.00  0.00           N
ATOM   2842  CA  SER A 181      72.695  30.160 114.037  1.00  0.00           C
ATOM   2844  CB  SER A 181      72.256  29.191 115.167  1.00  0.00           C
ATOM   2847  OG  SER A 181      71.826  27.930 114.647  1.00  0.00           O
ATOM   2849  C   SER A 181      71.576  30.310 113.047  1.00  0.00           C
ATOM   2850  O   SER A 181      70.615  31.050 113.247  1.00  0.00           O
ATOM   2851  N   LEU A 182      71.696  29.590 111.917  1.00  0.00           N
ATOM   2853  CA  LEU A 182      70.926  29.711 110.697  1.00  0.00           C
ATOM   2855  CB  LEU A 182      71.536  28.740 109.647  1.00  0.00           C
ATOM   2858  CG  LEU A 182      71.025  28.780 108.187  1.00  0.00           C
ATOM   2860  CD1 LEU A 182      69.796  27.890 107.967  1.00  0.00           C
ATOM   2864  CD2 LEU A 182      70.786  30.200 107.667  1.00  0.00           C
ATOM   2868  C   LEU A 182      69.435  29.480 110.927  1.00  0.00           C
ATOM   2869  O   LEU A 182      69.036  28.390 111.277  1.00  0.00           O
ATOM   2870  N   LYS A 183      68.606  30.541 110.757  1.00  0.00           N
ATOM   2872  CA  LYS A 183      67.156  30.570 110.697  1.00  0.00           C
ATOM   2874  CB  LYS A 183      66.536  29.711 109.577  1.00  0.00           C
ATOM   2877  CG  LYS A 183      66.746  30.220 108.127  1.00  0.00           C
ATOM   2880  CD  LYS A 183      65.955  31.490 107.747  1.00  0.00           C
ATOM   2883  CE  LYS A 183      65.875  31.680 106.217  1.00  0.00           C
ATOM   2886  NZ  LYS A 183      65.036  32.840 105.807  1.00  0.00           N
ATOM   2890  C   LYS A 183      66.405  30.450 112.017  1.00  0.00           C
ATOM   2891  O   LYS A 183      65.176  30.410 112.047  1.00  0.00           O
ATOM   2892  N   ILE A 184      67.095  30.530 113.167  1.00  0.00           N
ATOM   2894  CA  ILE A 184      66.426  30.771 114.437  1.00  0.00           C
ATOM   2896  CB  ILE A 184      66.585  29.750 115.547  1.00  0.00           C
ATOM   2898  CG2 ILE A 184      65.635  28.570 115.237  1.00  0.00           C
ATOM   2902  CG1 ILE A 184      68.055  29.330 115.817  1.00  0.00           C
ATOM   2905  CD  ILE A 184      68.625  28.260 114.887  1.00  0.00           C
ATOM   2909  C   ILE A 184      66.775  32.151 114.927  1.00  0.00           C
ATOM   2910  O   ILE A 184      67.926  32.600 114.877  1.00  0.00           O
ATOM   2911  N   LEU A 185      65.726  32.881 115.317  1.00  0.00           N
ATOM   2913  CA  LEU A 185      65.695  34.320 115.257  1.00  0.00           C
ATOM   2915  CB  LEU A 185      65.015  34.760 113.937  1.00  0.00           C
ATOM   2918  CG  LEU A 185      65.576  34.131 112.647  1.00  0.00           C
ATOM   2920  CD1 LEU A 185      64.536  34.240 111.517  1.00  0.00           C
ATOM   2924  CD2 LEU A 185      66.955  34.710 112.307  1.00  0.00           C
ATOM   2928  C   LEU A 185      64.815  34.730 116.407  1.00  0.00           C
ATOM   2929  O   LEU A 185      63.805  34.070 116.687  1.00  0.00           O
ATOM   2930  N   GLN A 186      65.155  35.800 117.157  1.00  0.00           N
ATOM   2932  CA  GLN A 186      64.336  36.250 118.267  1.00  0.00           C
ATOM   2934  CB  GLN A 186      65.205  36.991 119.307  1.00  0.00           C
ATOM   2937  CG  GLN A 186      64.466  37.240 120.647  1.00  0.00           C
ATOM   2940  CD  GLN A 186      65.295  37.790 121.817  1.00  0.00           C
ATOM   2941  OE1 GLN A 186      64.835  37.630 122.947  1.00  0.00           O
ATOM   2942  NE2 GLN A 186      66.455  38.431 121.577  1.00  0.00           N
ATOM   2945  C   GLN A 186      63.225  37.160 117.737  1.00  0.00           C
ATOM   2946  O   GLN A 186      63.466  37.790 116.717  1.00  0.00           O
ATOM   2947  N   PRO A 187      62.045  37.340 118.347  1.00  0.00           N
ATOM   2948  CD  PRO A 187      61.405  36.300 119.167  1.00  0.00           C
ATOM   2951  CA  PRO A 187      61.075  38.320 117.867  1.00  0.00           C
ATOM   2953  CB  PRO A 187      59.835  38.060 118.737  1.00  0.00           C
ATOM   2956  CG  PRO A 187      59.905  36.561 119.007  1.00  0.00           C
ATOM   2959  C   PRO A 187      61.605  39.730 118.027  1.00  0.00           C
ATOM   2960  O   PRO A 187      61.366  40.601 117.187  1.00  0.00           O
ATOM   2961  N   PHE A 188      62.356  39.951 119.117  1.00  0.00           N
ATOM   2963  CA  PHE A 188      63.195  41.120 119.257  1.00  0.00           C
ATOM   2965  CB  PHE A 188      63.856  41.241 120.657  1.00  0.00           C
ATOM   2968  CG  PHE A 188      62.766  41.381 121.667  1.00  0.00           C
ATOM   2969  CD1 PHE A 188      62.115  42.621 121.827  1.00  0.00           C
ATOM   2971  CE1 PHE A 188      61.045  42.750 122.717  1.00  0.00           C
ATOM   2973  CZ  PHE A 188      60.625  41.651 123.477  1.00  0.00           C
ATOM   2975  CD2 PHE A 188      62.325  40.280 122.427  1.00  0.00           C
ATOM   2977  CE2 PHE A 188      61.246  40.410 123.307  1.00  0.00           C
ATOM   2979  C   PHE A 188      64.265  41.250 118.187  1.00  0.00           C
ATOM   2980  O   PHE A 188      64.926  40.310 117.747  1.00  0.00           O
ATOM   2981  N   VAL A 189      64.426  42.500 117.757  1.00  0.00           N
ATOM   2983  CA  VAL A 189      65.295  42.940 116.707  1.00  0.00           C
ATOM   2985  CB  VAL A 189      64.466  43.771 115.737  1.00  0.00           C
ATOM   2987  CG1 VAL A 189      63.325  42.880 115.197  1.00  0.00           C
ATOM   2991  CG2 VAL A 189      63.866  44.991 116.447  1.00  0.00           C
ATOM   2995  C   VAL A 189      66.366  43.741 117.407  1.00  0.00           C
ATOM   2996  O   VAL A 189      66.226  44.021 118.597  1.00  0.00           O
ATOM   2997  N   GLY A 190      67.506  44.050 116.767  1.00  0.00           N
ATOM   2999  CA  GLY A 190      68.606  44.681 117.517  1.00  0.00           C
ATOM   3002  C   GLY A 190      68.625  46.190 117.507  1.00  0.00           C
ATOM   3003  O   GLY A 190      68.885  46.831 118.517  1.00  0.00           O
ATOM   3004  N   SER A 191      68.356  46.800 116.337  1.00  0.00           N
ATOM   3006  CA  SER A 191      68.356  48.260 116.217  1.00  0.00           C
ATOM   3008  CB  SER A 191      69.796  48.840 115.977  1.00  0.00           C
ATOM   3011  OG  SER A 191      69.965  49.701 114.837  1.00  0.00           O
ATOM   3013  C   SER A 191      67.426  48.730 115.117  1.00  0.00           C
ATOM   3014  O   SER A 191      66.845  49.800 115.227  1.00  0.00           O
ATOM   3015  N   VAL A 192      67.246  47.910 114.057  1.00  0.00           N
ATOM   3017  CA  VAL A 192      66.405  48.130 112.887  1.00  0.00           C
ATOM   3019  CB  VAL A 192      65.365  47.041 112.667  1.00  0.00           C
ATOM   3021  CG1 VAL A 192      64.256  47.120 113.707  1.00  0.00           C
ATOM   3025  CG2 VAL A 192      64.915  46.960 111.197  1.00  0.00           C
ATOM   3029  C   VAL A 192      66.146  49.570 112.467  1.00  0.00           C
ATOM   3030  O   VAL A 192      67.025  50.420 112.567  1.00  0.00           O
ATOM   3031  N   VAL A 193      64.955  49.960 112.017  1.00  0.00           N
ATOM   3033  CA  VAL A 193      64.476  51.220 112.537  1.00  0.00           C
ATOM   3035  CB  VAL A 193      64.036  52.230 111.487  1.00  0.00           C
ATOM   3037  CG1 VAL A 193      62.855  51.740 110.647  1.00  0.00           C
ATOM   3041  CG2 VAL A 193      63.705  53.590 112.157  1.00  0.00           C
ATOM   3045  C   VAL A 193      63.466  50.760 113.547  1.00  0.00           C
ATOM   3046  O   VAL A 193      62.395  50.220 113.237  1.00  0.00           O
ATOM   3047  N   ILE A 194      63.845  50.921 114.837  1.00  0.00           N
ATOM   3049  CA  ILE A 194      62.906  51.170 115.897  1.00  0.00           C
ATOM   3051  CB  ILE A 194      63.385  50.811 117.337  1.00  0.00           C
ATOM   3053  CG2 ILE A 194      62.286  49.991 118.057  1.00  0.00           C
ATOM   3057  CG1 ILE A 194      64.716  50.040 117.467  1.00  0.00           C
ATOM   3060  CD  ILE A 194      64.625  48.580 117.027  1.00  0.00           C
ATOM   3064  C   ILE A 194      62.626  52.670 115.797  1.00  0.00           C
ATOM   3065  O   ILE A 194      63.475  53.451 116.227  1.00  0.00           O
ATOM   3066  N   PRO A 195      61.496  53.151 115.257  1.00  0.00           N
ATOM   3067  CD  PRO A 195      60.586  52.440 114.367  1.00  0.00           C
ATOM   3070  CA  PRO A 195      61.075  54.541 115.407  1.00  0.00           C
ATOM   3072  CB  PRO A 195      59.676  54.561 114.747  1.00  0.00           C
ATOM   3075  CG  PRO A 195      59.256  53.101 114.617  1.00  0.00           C
ATOM   3078  C   PRO A 195      61.085  55.170 116.797  1.00  0.00           C
ATOM   3079  O   PRO A 195      60.935  56.390 116.757  1.00  0.00           O
ATOM   3080  N   PRO A 196      61.195  54.590 118.017  1.00  0.00           N
ATOM   3081  CD  PRO A 196      60.716  53.270 118.397  1.00  0.00           C
ATOM   3084  CA  PRO A 196      61.415  55.340 119.227  1.00  0.00           C
ATOM   3086  CB  PRO A 196      61.716  54.310 120.337  1.00  0.00           C
ATOM   3089  CG  PRO A 196      61.516  52.961 119.667  1.00  0.00           C
ATOM   3092  C   PRO A 196      62.365  56.500 119.237  1.00  0.00           C
ATOM   3093  O   PRO A 196      63.505  56.420 118.767  1.00  0.00           O
ATOM   3094  N   MET A 197      61.856  57.570 119.847  1.00  0.00           N
ATOM   3096  CA  MET A 197      62.325  58.930 119.877  1.00  0.00           C
ATOM   3098  CB  MET A 197      63.726  59.240 119.297  1.00  0.00           C
ATOM   3101  CG  MET A 197      64.216  60.651 119.667  1.00  0.00           C
ATOM   3104  SD  MET A 197      64.265  60.900 121.467  1.00  0.00           S
ATOM   3105  CE  MET A 197      65.446  62.260 121.387  1.00  0.00           C
ATOM   3109  C   MET A 197      61.246  59.681 119.147  1.00  0.00           C
ATOM   3110  O   MET A 197      60.775  59.281 118.087  1.00  0.00           O
ATOM   3111  N   ALA A 198      60.766  60.781 119.757  1.00  0.00           N
ATOM   3113  CA  ALA A 198      59.725  61.590 119.177  1.00  0.00           C
ATOM   3115  CB  ALA A 198      59.375  62.680 120.197  1.00  0.00           C
ATOM   3119  C   ALA A 198      60.135  62.201 117.827  1.00  0.00           C
ATOM   3120  O   ALA A 198      61.315  62.431 117.597  1.00  0.00           O
ATOM   3121  N   LEU A 199      59.205  62.470 116.897  1.00  0.00           N
ATOM   3123  CA  LEU A 199      59.575  63.081 115.617  1.00  0.00           C
ATOM   3125  CB  LEU A 199      58.515  62.901 114.487  1.00  0.00           C
ATOM   3128  CG  LEU A 199      58.475  61.500 113.817  1.00  0.00           C
ATOM   3130  CD1 LEU A 199      57.915  60.401 114.727  1.00  0.00           C
ATOM   3134  CD2 LEU A 199      57.665  61.571 112.507  1.00  0.00           C
ATOM   3138  C   LEU A 199      59.926  64.561 115.787  1.00  0.00           C
ATOM   3139  O   LEU A 199      59.135  65.461 115.517  1.00  0.00           O
ATOM   3140  N   ALA A 200      61.135  64.811 116.347  1.00  0.00           N
ATOM   3142  CA  ALA A 200      61.516  66.030 117.017  1.00  0.00           C
ATOM   3144  CB  ALA A 200      62.176  65.710 118.377  1.00  0.00           C
ATOM   3148  C   ALA A 200      62.455  66.851 116.167  1.00  0.00           C
ATOM   3149  O   ALA A 200      63.305  66.360 115.427  1.00  0.00           O
ATOM   3150  N   ARG A 201      62.235  68.171 116.187  1.00  0.00           N
ATOM   3152  CA  ARG A 201      62.356  68.891 114.947  1.00  0.00           C
ATOM   3154  CB  ARG A 201      61.096  68.660 114.067  1.00  0.00           C
ATOM   3157  CG  ARG A 201      59.815  69.370 114.527  1.00  0.00           C
ATOM   3160  CD  ARG A 201      59.035  68.870 115.737  1.00  0.00           C
ATOM   3163  NE  ARG A 201      59.065  69.951 116.777  1.00  0.00           N
ATOM   3165  CZ  ARG A 201      58.025  70.741 117.057  1.00  0.00           C
ATOM   3166  NH1 ARG A 201      56.885  70.701 116.417  1.00  0.00           N
ATOM   3169  NH2 ARG A 201      58.205  71.650 117.987  1.00  0.00           N
ATOM   3172  C   ARG A 201      62.585  70.330 115.317  1.00  0.00           C
ATOM   3173  O   ARG A 201      62.606  70.690 116.497  1.00  0.00           O
ATOM   3174  N   LEU A 202      62.855  71.170 114.317  1.00  0.00           N
ATOM   3176  CA  LEU A 202      63.826  72.230 114.437  1.00  0.00           C
ATOM   3178  CB  LEU A 202      65.195  71.690 113.947  1.00  0.00           C
ATOM   3181  CG  LEU A 202      66.515  72.391 114.367  1.00  0.00           C
ATOM   3183  CD1 LEU A 202      66.996  73.470 113.387  1.00  0.00           C
ATOM   3187  CD2 LEU A 202      66.545  72.851 115.827  1.00  0.00           C
ATOM   3191  C   LEU A 202      63.275  73.340 113.587  1.00  0.00           C
ATOM   3192  O   LEU A 202      62.176  73.230 113.067  1.00  0.00           O
ATOM   3193  N   TYR A 203      63.975  74.480 113.487  1.00  0.00           N
ATOM   3195  CA  TYR A 203      63.445  75.741 113.027  1.00  0.00           C
ATOM   3197  CB  TYR A 203      63.715  76.831 114.127  1.00  0.00           C
ATOM   3200  CG  TYR A 203      63.185  76.451 115.517  1.00  0.00           C
ATOM   3201  CD1 TYR A 203      64.025  75.730 116.377  1.00  0.00           C
ATOM   3203  CE1 TYR A 203      63.625  75.391 117.677  1.00  0.00           C
ATOM   3205  CZ  TYR A 203      62.405  75.851 118.177  1.00  0.00           C
ATOM   3206  OH  TYR A 203      62.135  75.590 119.537  1.00  0.00           O
ATOM   3208  CD2 TYR A 203      61.935  76.890 116.017  1.00  0.00           C
ATOM   3210  CE2 TYR A 203      61.556  76.590 117.347  1.00  0.00           C
ATOM   3212  C   TYR A 203      64.006  76.150 111.617  1.00  0.00           C
ATOM   3213  O   TYR A 203      65.036  76.831 111.547  1.00  0.00           O
ATOM   3214  N   GLU A 204      63.365  75.750 110.467  1.00  0.00           N
ATOM   3216  CA  GLU A 204      63.756  76.061 109.067  1.00  0.00           C
ATOM   3218  CB  GLU A 204      65.046  75.351 108.637  1.00  0.00           C
ATOM   3221  CG  GLU A 204      65.935  76.260 107.747  1.00  0.00           C
ATOM   3224  CD  GLU A 204      67.345  75.721 107.617  1.00  0.00           C
ATOM   3225  OE1 GLU A 204      67.856  75.211 108.647  1.00  0.00           O
ATOM   3226  OE2 GLU A 204      67.926  75.771 106.507  1.00  0.00           O
ATOM   3227  C   GLU A 204      62.645  76.070 107.937  1.00  0.00           C
ATOM   3228  O   GLU A 204      62.185  77.190 107.807  1.00  0.00           O
ATOM   3229  N   CYS A 205      62.205  74.980 107.137  1.00  0.00           N
ATOM   3231  CA  CYS A 205      61.036  74.820 106.137  1.00  0.00           C
ATOM   3233  CB  CYS A 205      60.256  76.271 105.927  1.00  0.00           C
ATOM   3236  SG  CYS A 205      60.795  77.980 105.517  1.00  0.00           S
ATOM   3238  C   CYS A 205      60.945  73.281 105.307  1.00  0.00           C
ATOM   3239  O   CYS A 205      61.496  72.521 106.067  1.00  0.00           O
ATOM   3240  N   TYR A 206      60.516  72.730 103.917  1.00  0.00           N
ATOM   3242  CA  TYR A 206      61.055  72.711 102.297  1.00  0.00           C
ATOM   3244  CB  TYR A 206      59.705  72.391 101.507  1.00  0.00           C
ATOM   3247  CG  TYR A 206      59.635  72.580  99.977  1.00  0.00           C
ATOM   3248  CD1 TYR A 206      60.725  72.260  99.147  1.00  0.00           C
ATOM   3250  CE1 TYR A 206      60.856  72.840  97.887  1.00  0.00           C
ATOM   3252  CZ  TYR A 206      59.825  73.611  97.357  1.00  0.00           C
ATOM   3253  OH  TYR A 206      60.116  74.340  96.187  1.00  0.00           O
ATOM   3255  CD2 TYR A 206      58.565  73.290  99.387  1.00  0.00           C
ATOM   3257  CE2 TYR A 206      58.635  73.741  98.057  1.00  0.00           C
ATOM   3259  C   TYR A 206      61.915  73.881 101.187  1.00  0.00           C
ATOM   3260  O   TYR A 206      61.285  74.811 100.667  1.00  0.00           O
ATOM   3261  N   ASN A 207      63.295  74.031 100.787  1.00  0.00           N
ATOM   3263  CA  ASN A 207      64.065  75.380 100.477  1.00  0.00           C
ATOM   3265  CB  ASN A 207      65.256  75.800 101.537  1.00  0.00           C
ATOM   3268  CG  ASN A 207      66.705  76.381 101.297  1.00  0.00           C
ATOM   3269  OD1 ASN A 207      67.676  75.640 101.187  1.00  0.00           O
ATOM   3270  ND2 ASN A 207      66.885  77.720 101.447  1.00  0.00           N
ATOM   3273  C   ASN A 207      64.685  75.900  99.167  1.00  0.00           C
ATOM   3274  O   ASN A 207      65.726  75.421  98.777  1.00  0.00           O
ATOM   3275  N   ILE A 208      64.235  76.991  98.467  1.00  0.00           N
ATOM   3277  CA  ILE A 208      63.365  78.120  98.787  1.00  0.00           C
ATOM   3279  CB  ILE A 208      64.216  79.460  99.007  1.00  0.00           C
ATOM   3281  CG2 ILE A 208      63.765  80.601  98.057  1.00  0.00           C
ATOM   3285  CG1 ILE A 208      64.705  79.991 100.447  1.00  0.00           C
ATOM   3288  CD  ILE A 208      64.186  81.340 101.037  1.00  0.00           C
ATOM   3292  C   ILE A 208      62.286  78.330  97.677  1.00  0.00           C
ATOM   3293  O   ILE A 208      62.665  78.320  96.517  1.00  0.00           O
ATOM   3294  N   PRO A 209      60.955  78.440  97.947  1.00  0.00           N
ATOM   3295  CD  PRO A 209      60.415  77.190  98.507  1.00  0.00           C
ATOM   3298  CA  PRO A 209      60.015  78.980  96.927  1.00  0.00           C
ATOM   3300  CB  PRO A 209      58.666  78.320  97.267  1.00  0.00           C
ATOM   3303  CG  PRO A 209      58.926  77.160  98.217  1.00  0.00           C
ATOM   3306  C   PRO A 209      59.705  80.500  96.807  1.00  0.00           C
ATOM   3307  O   PRO A 209      60.225  81.270  97.617  1.00  0.00           O
ATOM   3308  N   ALA A 210      58.806  80.891  95.837  1.00  0.00           N
ATOM   3310  CA  ALA A 210      58.375  82.211  95.327  1.00  0.00           C
ATOM   3312  CB  ALA A 210      58.076  82.080  93.807  1.00  0.00           C
ATOM   3316  C   ALA A 210      57.095  82.930  95.837  1.00  0.00           C
ATOM   3317  O   ALA A 210      56.255  82.380  96.547  1.00  0.00           O
ATOM   3318  N   GLY A 211      56.926  84.211  95.387  1.00  0.00           N
ATOM   3320  CA  GLY A 211      55.615  84.870  95.237  1.00  0.00           C
ATOM   3323  C   GLY A 211      55.536  86.340  95.537  1.00  0.00           C
ATOM   3324  O   GLY A 211      54.545  86.991  95.217  1.00  0.00           O
ATOM   3325  N   ASP A 212      56.535  86.951  96.197  1.00  0.00           N
ATOM   3327  CA  ASP A 212      56.545  88.381  96.417  1.00  0.00           C
ATOM   3329  CB  ASP A 212      57.416  88.690  97.667  1.00  0.00           C
ATOM   3332  CG  ASP A 212      56.985  89.960  98.377  1.00  0.00           C
ATOM   3333  OD1 ASP A 212      55.875  90.441  98.087  1.00  0.00           O
ATOM   3334  OD2 ASP A 212      57.756  90.400  99.257  1.00  0.00           O
ATOM   3335  C   ASP A 212      56.975  89.201  95.187  1.00  0.00           C
ATOM   3336  O   ASP A 212      57.276  88.671  94.117  1.00  0.00           O
ATOM   3337  N   SER A 213      57.016  90.540  95.327  1.00  0.00           N
ATOM   3339  CA  SER A 213      57.855  91.411  94.507  1.00  0.00           C
ATOM   3341  CB  SER A 213      57.135  92.230  93.407  1.00  0.00           C
ATOM   3344  OG  SER A 213      58.036  92.840  92.467  1.00  0.00           O
ATOM   3346  C   SER A 213      58.485  92.340  95.507  1.00  0.00           C
ATOM   3347  O   SER A 213      58.195  92.300  96.697  1.00  0.00           O
ATOM   3348  N   CYS A 214      59.496  93.101  95.097  1.00  0.00           N
ATOM   3350  CA  CYS A 214      60.555  93.350  96.047  1.00  0.00           C
ATOM   3352  CB  CYS A 214      61.335  92.040  96.327  1.00  0.00           C
ATOM   3355  SG  CYS A 214      61.756  91.130  94.807  1.00  0.00           S
ATOM   3357  C   CYS A 214      61.426  94.501  95.617  1.00  0.00           C
ATOM   3358  O   CYS A 214      62.626  94.590  95.897  1.00  0.00           O
ATOM   3359  N   THR A 215      60.795  95.461  94.917  1.00  0.00           N
ATOM   3361  CA  THR A 215      61.446  96.660  94.407  1.00  0.00           C
ATOM   3363  CB  THR A 215      61.455  96.790  92.877  1.00  0.00           C
ATOM   3365  OG1 THR A 215      62.106  97.961  92.407  1.00  0.00           O
ATOM   3367  CG2 THR A 215      60.046  96.800  92.287  1.00  0.00           C
ATOM   3371  C   THR A 215      60.805  97.860  95.047  1.00  0.00           C
ATOM   3372  O   THR A 215      59.615  98.140  94.897  1.00  0.00           O
ATOM   3373  N   THR A 216      61.595  98.610  95.817  1.00  0.00           N
ATOM   3375  CA  THR A 216      61.045  99.751  96.517  1.00  0.00           C
ATOM   3377  CB  THR A 216      61.376  99.851  97.987  1.00  0.00           C
ATOM   3379  OG1 THR A 216      62.715  99.480  98.307  1.00  0.00           O
ATOM   3381  CG2 THR A 216      60.466  98.840  98.657  1.00  0.00           C
ATOM   3385  C   THR A 216      61.485 100.990  95.857  1.00  0.00           C
ATOM   3386  O   THR A 216      62.655 101.230  95.587  1.00  0.00           O
ATOM   3387  N   THR A 217      60.525 101.840  95.547  1.00  0.00           N
ATOM   3389  CA  THR A 217      60.845 103.050  94.867  1.00  0.00           C
ATOM   3391  CB  THR A 217      60.705 102.921  93.357  1.00  0.00           C
ATOM   3393  OG1 THR A 217      59.525 102.261  92.947  1.00  0.00           O
ATOM   3395  CG2 THR A 217      60.795 104.270  92.677  1.00  0.00           C
ATOM   3399  C   THR A 217      60.106 104.141  95.597  1.00  0.00           C
ATOM   3400  O   THR A 217      58.985 103.960  96.047  1.00  0.00           O
ATOM   3401  N   GLY A 218      60.805 105.260  95.887  1.00  0.00           N
ATOM   3403  CA  GLY A 218      60.315 106.260  96.827  1.00  0.00           C
ATOM   3406  C   GLY A 218      59.835 107.520  96.177  1.00  0.00           C
ATOM   3407  O   GLY A 218      59.496 108.451  96.897  1.00  0.00           O
ATOM   3408  N   THR A 219      59.835 107.541  94.827  1.00  0.00           N
ATOM   3410  CA  THR A 219      59.365 108.610  93.937  1.00  0.00           C
ATOM   3412  CB  THR A 219      57.906 109.051  94.097  1.00  0.00           C
ATOM   3414  OG1 THR A 219      57.735 110.050  95.077  1.00  0.00           O
ATOM   3416  CG2 THR A 219      57.005 107.851  94.437  1.00  0.00           C
ATOM   3420  C   THR A 219      60.355 109.771  93.697  1.00  0.00           C
ATOM   3421  O   THR A 219      61.366 109.891  94.387  1.00  0.00           O
ATOM   3422  N   PRO A 220      60.246 110.601  92.657  1.00  0.00           N
ATOM   3423  CD  PRO A 220      59.586 110.280  91.387  1.00  0.00           C
ATOM   3426  CA  PRO A 220      61.075 111.811  92.537  1.00  0.00           C
ATOM   3428  CB  PRO A 220      60.805 112.290  91.107  1.00  0.00           C
ATOM   3431  CG  PRO A 220      60.406 111.031  90.337  1.00  0.00           C
ATOM   3434  C   PRO A 220      60.845 112.921  93.577  1.00  0.00           C
ATOM   3435  O   PRO A 220      59.725 113.420  93.707  1.00  0.00           O
ATOM   3436  N   VAL A 221      61.915 113.340  94.287  1.00  0.00           N
ATOM   3438  CA  VAL A 221      61.966 114.440  95.247  1.00  0.00           C
ATOM   3440  CB  VAL A 221      61.985 113.921  96.697  1.00  0.00           C
ATOM   3442  CG1 VAL A 221      61.656 115.080  97.647  1.00  0.00           C
ATOM   3446  CG2 VAL A 221      61.005 112.751  96.897  1.00  0.00           C
ATOM   3450  C   VAL A 221      63.286 115.210  95.037  1.00  0.00           C
ATOM   3451  O   VAL A 221      64.345 114.660  95.287  1.00  0.00           O
ATOM   3452  N   LEU A 222      63.275 116.501  94.607  1.00  0.00           N
ATOM   3454  CA  LEU A 222      64.476 117.340  94.457  1.00  0.00           C
ATOM   3456  CB  LEU A 222      64.196 118.861  94.177  1.00  0.00           C
ATOM   3459  CG  LEU A 222      63.485 119.311  92.877  1.00  0.00           C
ATOM   3461  CD1 LEU A 222      62.055 118.811  92.737  1.00  0.00           C
ATOM   3465  CD2 LEU A 222      63.455 120.840  92.777  1.00  0.00           C
ATOM   3469  C   LEU A 222      65.455 117.360  95.637  1.00  0.00           C
ATOM   3470  O   LEU A 222      65.116 117.180  96.807  1.00  0.00           O
ATOM   3471  N   VAL A 223      66.725 117.740  95.357  1.00  0.00           N
ATOM   3473  CA  VAL A 223      67.806 117.930  96.327  1.00  0.00           C
ATOM   3475  CB  VAL A 223      69.015 118.410  95.537  1.00  0.00           C
ATOM   3477  CG1 VAL A 223      68.845 119.870  95.137  1.00  0.00           C
ATOM   3481  CG2 VAL A 223      70.356 118.251  96.257  1.00  0.00           C
ATOM   3485  C   VAL A 223      67.465 118.870  97.507  1.00  0.00           C
ATOM   3486  O   VAL A 223      67.885 118.671  98.657  1.00  0.00           O
ATOM   3487  N   TYR A 224      66.625 119.921  97.277  1.00  0.00           N
ATOM   3489  CA  TYR A 224      66.165 120.920  98.237  1.00  0.00           C
ATOM   3491  CB  TYR A 224      65.186 122.001  97.667  1.00  0.00           C
ATOM   3494  CG  TYR A 224      65.755 122.720  96.497  1.00  0.00           C
ATOM   3495  CD1 TYR A 224      65.775 122.050  95.277  1.00  0.00           C
ATOM   3497  CE1 TYR A 224      66.385 122.620  94.167  1.00  0.00           C
ATOM   3499  CZ  TYR A 224      66.966 123.881  94.247  1.00  0.00           C
ATOM   3500  OH  TYR A 224      67.725 124.360  93.167  1.00  0.00           O
ATOM   3502  CD2 TYR A 224      66.205 124.061  96.547  1.00  0.00           C
ATOM   3504  CE2 TYR A 224      66.795 124.641  95.417  1.00  0.00           C
ATOM   3506  C   TYR A 224      65.426 120.330  99.417  1.00  0.00           C
ATOM   3507  O   TYR A 224      65.455 120.870 100.517  1.00  0.00           O
ATOM   3508  N   TYR A 225      64.705 119.211  99.237  1.00  0.00           N
ATOM   3510  CA  TYR A 225      63.856 118.641 100.257  1.00  0.00           C
ATOM   3512  CB  TYR A 225      62.836 117.661  99.637  1.00  0.00           C
ATOM   3515  CG  TYR A 225      61.856 118.430  98.767  1.00  0.00           C
ATOM   3516  CD1 TYR A 225      62.125 118.730  97.427  1.00  0.00           C
ATOM   3518  CE1 TYR A 225      61.205 119.460  96.647  1.00  0.00           C
ATOM   3520  CZ  TYR A 225      59.996 119.880  97.197  1.00  0.00           C
ATOM   3521  OH  TYR A 225      59.056 120.590  96.417  1.00  0.00           O
ATOM   3523  CD2 TYR A 225      60.615 118.840  99.297  1.00  0.00           C
ATOM   3525  CE2 TYR A 225      59.695 119.571  98.527  1.00  0.00           C
ATOM   3527  C   TYR A 225      64.665 118.000 101.387  1.00  0.00           C
ATOM   3528  O   TYR A 225      64.205 117.921 102.527  1.00  0.00           O
ATOM   3529  N   LEU A 226      65.945 117.650 101.117  1.00  0.00           N
ATOM   3531  CA  LEU A 226      66.905 117.261 102.127  1.00  0.00           C
ATOM   3533  CB  LEU A 226      68.076 116.421 101.547  1.00  0.00           C
ATOM   3536  CG  LEU A 226      67.725 114.971 101.177  1.00  0.00           C
ATOM   3538  CD1 LEU A 226      69.015 114.211 100.817  1.00  0.00           C
ATOM   3542  CD2 LEU A 226      66.996 114.270 102.317  1.00  0.00           C
ATOM   3546  C   LEU A 226      67.546 118.420 102.847  1.00  0.00           C
ATOM   3547  O   LEU A 226      68.195 118.210 103.877  1.00  0.00           O
ATOM   3548  N   SER A 227      67.465 119.670 102.327  1.00  0.00           N
ATOM   3550  CA  SER A 227      68.366 120.741 102.747  1.00  0.00           C
ATOM   3552  CB  SER A 227      68.345 121.991 101.797  1.00  0.00           C
ATOM   3555  OG  SER A 227      67.216 122.851 101.947  1.00  0.00           O
ATOM   3557  C   SER A 227      68.195 121.120 104.217  1.00  0.00           C
ATOM   3558  O   SER A 227      67.265 121.820 104.617  1.00  0.00           O
ATOM   3559  N   GLY A 228      69.125 120.701 105.077  1.00  0.00           N
ATOM   3561  CA  GLY A 228      69.056 120.970 106.507  1.00  0.00           C
ATOM   3564  C   GLY A 228      68.216 120.000 107.317  1.00  0.00           C
ATOM   3565  O   GLY A 228      67.835 120.301 108.437  1.00  0.00           O
ATOM   3566  N   THR A 229      67.896 118.800 106.787  1.00  0.00           N
ATOM   3568  CA  THR A 229      66.945 117.921 107.467  1.00  0.00           C
ATOM   3570  CB  THR A 229      66.065 117.160 106.467  1.00  0.00           C
ATOM   3572  OG1 THR A 229      64.875 116.760 107.107  1.00  0.00           O
ATOM   3574  CG2 THR A 229      66.735 115.930 105.857  1.00  0.00           C
ATOM   3578  C   THR A 229      67.536 116.971 108.527  1.00  0.00           C
ATOM   3579  O   THR A 229      66.836 116.530 109.437  1.00  0.00           O
ATOM   3580  N   ILE A 230      68.856 116.691 108.497  1.00  0.00           N
ATOM   3582  CA  ILE A 230      69.516 115.671 109.337  1.00  0.00           C
ATOM   3584  CB  ILE A 230      69.545 115.970 110.857  1.00  0.00           C
ATOM   3586  CG2 ILE A 230      69.555 117.480 111.167  1.00  0.00           C
ATOM   3590  CG1 ILE A 230      70.705 115.290 111.657  1.00  0.00           C
ATOM   3593  CD  ILE A 230      71.856 114.600 110.897  1.00  0.00           C
ATOM   3597  C   ILE A 230      69.006 114.241 109.097  1.00  0.00           C
ATOM   3598  O   ILE A 230      68.676 113.840 107.987  1.00  0.00           O
ATOM   3599  N   ASN A 231      68.966 113.430 110.187  1.00  0.00           N
ATOM   3601  CA  ASN A 231      68.415 112.100 110.367  1.00  0.00           C
ATOM   3603  CB  ASN A 231      68.966 111.451 111.687  1.00  0.00           C
ATOM   3606  CG  ASN A 231      68.336 110.120 112.147  1.00  0.00           C
ATOM   3607  OD1 ASN A 231      67.695 109.370 111.417  1.00  0.00           O
ATOM   3608  ND2 ASN A 231      68.525 109.820 113.447  1.00  0.00           N
ATOM   3611  C   ASN A 231      66.926 112.251 110.417  1.00  0.00           C
ATOM   3612  O   ASN A 231      66.296 112.230 111.477  1.00  0.00           O
ATOM   3613  N   SER A 232      66.326 112.510 109.257  1.00  0.00           N
ATOM   3615  CA  SER A 232      64.926 112.801 109.187  1.00  0.00           C
ATOM   3617  CB  SER A 232      64.606 114.281 109.557  1.00  0.00           C
ATOM   3620  OG  SER A 232      63.205 114.530 109.757  1.00  0.00           O
ATOM   3622  C   SER A 232      64.545 112.580 107.767  1.00  0.00           C
ATOM   3623  O   SER A 232      65.375 112.640 106.857  1.00  0.00           O
ATOM   3624  N   LEU A 233      63.246 112.370 107.537  1.00  0.00           N
ATOM   3626  CA  LEU A 233      62.655 112.480 106.227  1.00  0.00           C
ATOM   3628  CB  LEU A 233      61.145 112.120 106.237  1.00  0.00           C
ATOM   3631  CG  LEU A 233      60.795 110.821 106.997  1.00  0.00           C
ATOM   3633  CD1 LEU A 233      59.326 110.441 106.747  1.00  0.00           C
ATOM   3637  CD2 LEU A 233      61.716 109.660 106.597  1.00  0.00           C
ATOM   3641  C   LEU A 233      62.885 113.881 105.667  1.00  0.00           C
ATOM   3642  O   LEU A 233      63.055 114.860 106.397  1.00  0.00           O
ATOM   3643  N   GLY A 234      62.946 114.010 104.337  1.00  0.00           N
ATOM   3645  CA  GLY A 234      62.836 115.311 103.687  1.00  0.00           C
ATOM   3648  C   GLY A 234      61.595 116.110 104.057  1.00  0.00           C
ATOM   3649  O   GLY A 234      60.676 115.690 104.757  1.00  0.00           O
ATOM   3650  N   SER A 235      61.506 117.331 103.507  1.00  0.00           N
ATOM   3652  CA  SER A 235      60.205 117.980 103.377  1.00  0.00           C
ATOM   3654  CB  SER A 235      60.376 119.451 102.887  1.00  0.00           C
ATOM   3657  OG  SER A 235      59.156 120.090 102.507  1.00  0.00           O
ATOM   3659  C   SER A 235      59.295 117.141 102.497  1.00  0.00           C
ATOM   3660  O   SER A 235      59.795 116.440 101.627  1.00  0.00           O
ATOM   3661  N   CYS A 236      57.955 117.141 102.737  1.00  0.00           N
ATOM   3663  CA  CYS A 236      56.935 116.660 101.797  1.00  0.00           C
ATOM   3665  CB  CYS A 236      57.125 117.271 100.377  1.00  0.00           C
ATOM   3668  SG  CYS A 236      58.176 116.340  99.177  1.00  0.00           S
ATOM   3670  C   CYS A 236      56.745 115.150 101.697  1.00  0.00           C
ATOM   3671  O   CYS A 236      55.825 114.670 101.027  1.00  0.00           O
ATOM   3672  N   SER A 237      57.595 114.340 102.347  1.00  0.00           N
ATOM   3674  CA  SER A 237      57.785 112.930 102.077  1.00  0.00           C
ATOM   3676  CB  SER A 237      58.856 112.360 103.047  1.00  0.00           C
ATOM   3679  OG  SER A 237      60.095 113.061 102.927  1.00  0.00           O
ATOM   3681  C   SER A 237      56.586 111.980 102.087  1.00  0.00           C
ATOM   3682  O   SER A 237      55.885 111.770 103.087  1.00  0.00           O
ATOM   3683  N   VAL A 238      56.385 111.300 100.937  1.00  0.00           N
ATOM   3685  CA  VAL A 238      55.635 110.070 100.737  1.00  0.00           C
ATOM   3687  CB  VAL A 238      55.536 109.701  99.247  1.00  0.00           C
ATOM   3689  CG1 VAL A 238      56.906 109.320  98.647  1.00  0.00           C
ATOM   3693  CG2 VAL A 238      54.496 108.581  98.997  1.00  0.00           C
ATOM   3697  C   VAL A 238      56.155 108.900 101.567  1.00  0.00           C
ATOM   3698  O   VAL A 238      57.346 108.800 101.877  1.00  0.00           O
ATOM   3699  N   ASN A 239      55.275 107.980 102.007  1.00  0.00           N
ATOM   3701  CA  ASN A 239      55.595 106.831 102.827  1.00  0.00           C
ATOM   3703  CB  ASN A 239      55.106 107.111 104.287  1.00  0.00           C
ATOM   3706  CG  ASN A 239      56.085 107.970 105.077  1.00  0.00           C
ATOM   3707  OD1 ASN A 239      57.286 107.710 105.117  1.00  0.00           O
ATOM   3708  ND2 ASN A 239      55.606 109.010 105.787  1.00  0.00           N
ATOM   3711  C   ASN A 239      54.926 105.570 102.227  1.00  0.00           C
ATOM   3712  O   ASN A 239      53.715 105.391 102.317  1.00  0.00           O
ATOM   3713  N   ALA A 240      55.676 104.631 101.607  1.00  0.00           N
ATOM   3715  CA  ALA A 240      55.106 103.620 100.707  1.00  0.00           C
ATOM   3717  CB  ALA A 240      55.906 103.680  99.387  1.00  0.00           C
ATOM   3721  C   ALA A 240      55.186 102.190 101.267  1.00  0.00           C
ATOM   3722  O   ALA A 240      56.255 101.590 101.287  1.00  0.00           O
ATOM   3723  N   GLY A 241      54.065 101.601 101.757  1.00  0.00           N
ATOM   3725  CA  GLY A 241      54.076 100.301 102.467  1.00  0.00           C
ATOM   3728  C   GLY A 241      54.035  99.010 101.697  1.00  0.00           C
ATOM   3729  O   GLY A 241      54.065  99.010 100.467  1.00  0.00           O
ATOM   3730  N   GLU A 242      53.965  97.860 102.417  1.00  0.00           N
ATOM   3732  CA  GLU A 242      53.806  96.551 101.797  1.00  0.00           C
ATOM   3734  CB  GLU A 242      55.056  96.081 101.007  1.00  0.00           C
ATOM   3737  CG  GLU A 242      54.825  94.840 100.117  1.00  0.00           C
ATOM   3740  CD  GLU A 242      53.455  94.840  99.447  1.00  0.00           C
ATOM   3741  OE1 GLU A 242      53.185  95.730  98.597  1.00  0.00           O
ATOM   3742  OE2 GLU A 242      52.616  93.980  99.827  1.00  0.00           O
ATOM   3743  C   GLU A 242      53.445  95.520 102.887  1.00  0.00           C
ATOM   3744  O   GLU A 242      53.695  95.771 104.057  1.00  0.00           O
ATOM   3745  N   THR A 243      52.815  94.370 102.567  1.00  0.00           N
ATOM   3747  CA  THR A 243      51.996  93.601 103.497  1.00  0.00           C
ATOM   3749  CB  THR A 243      50.516  93.861 103.237  1.00  0.00           C
ATOM   3751  OG1 THR A 243      50.186  95.111 103.817  1.00  0.00           O
ATOM   3753  CG2 THR A 243      49.555  92.851 103.887  1.00  0.00           C
ATOM   3757  C   THR A 243      52.295  92.111 103.447  1.00  0.00           C
ATOM   3758  O   THR A 243      52.335  91.501 102.387  1.00  0.00           O
ATOM   3759  N   ILE A 244      52.606  91.460 104.597  1.00  0.00           N
ATOM   3761  CA  ILE A 244      53.536  90.330 104.587  1.00  0.00           C
ATOM   3763  CB  ILE A 244      54.926  90.891 104.267  1.00  0.00           C
ATOM   3765  CG2 ILE A 244      56.026  90.360 105.187  1.00  0.00           C
ATOM   3769  CG1 ILE A 244      55.266  90.751 102.757  1.00  0.00           C
ATOM   3772  CD  ILE A 244      56.716  91.031 102.377  1.00  0.00           C
ATOM   3776  C   ILE A 244      53.435  89.431 105.847  1.00  0.00           C
ATOM   3777  O   ILE A 244      52.686  89.730 106.777  1.00  0.00           O
ATOM   3778  N   GLU A 245      54.065  88.210 105.867  1.00  0.00           N
ATOM   3780  CA  GLU A 245      53.475  86.971 106.347  1.00  0.00           C
ATOM   3782  CB  GLU A 245      52.075  86.960 105.587  1.00  0.00           C
ATOM   3785  CG  GLU A 245      50.985  85.930 105.927  1.00  0.00           C
ATOM   3788  CD  GLU A 245      49.935  85.800 104.827  1.00  0.00           C
ATOM   3789  OE1 GLU A 245      49.786  84.711 104.227  1.00  0.00           O
ATOM   3790  OE2 GLU A 245      49.266  86.811 104.517  1.00  0.00           O
ATOM   3791  C   GLU A 245      54.345  85.760 105.827  1.00  0.00           C
ATOM   3792  O   GLU A 245      54.115  85.550 104.667  1.00  0.00           O
ATOM   3793  N   VAL A 246      55.336  85.031 106.517  1.00  0.00           N
ATOM   3795  CA  VAL A 246      55.975  83.610 106.477  1.00  0.00           C
ATOM   3797  CB  VAL A 246      57.585  83.620 106.327  1.00  0.00           C
ATOM   3799  CG1 VAL A 246      58.345  82.531 105.517  1.00  0.00           C
ATOM   3803  CG2 VAL A 246      58.246  85.000 106.227  1.00  0.00           C
ATOM   3807  C   VAL A 246      55.075  82.220 106.507  1.00  0.00           C
ATOM   3808  O   VAL A 246      53.936  82.281 106.887  1.00  0.00           O
ATOM   3809  N   ASP A 247      55.355  80.900 106.237  1.00  0.00           N
ATOM   3811  CA  ASP A 247      54.365  79.751 106.507  1.00  0.00           C
ATOM   3813  CB  ASP A 247      54.165  78.970 105.137  1.00  0.00           C
ATOM   3816  CG  ASP A 247      54.485  77.491 104.787  1.00  0.00           C
ATOM   3817  OD1 ASP A 247      54.445  77.150 103.567  1.00  0.00           O
ATOM   3818  OD2 ASP A 247      54.685  76.660 105.687  1.00  0.00           O
ATOM   3819  C   ASP A 247      54.945  78.800 107.537  1.00  0.00           C
ATOM   3820  O   ASP A 247      56.085  78.570 107.207  1.00  0.00           O
ATOM   3821  N   LEU A 248      54.336  78.410 108.797  1.00  0.00           N
ATOM   3823  CA  LEU A 248      55.106  78.021 110.087  1.00  0.00           C
ATOM   3825  CB  LEU A 248      55.385  79.010 111.317  1.00  0.00           C
ATOM   3828  CG  LEU A 248      56.875  79.000 111.857  1.00  0.00           C
ATOM   3830  CD1 LEU A 248      57.335  80.210 112.647  1.00  0.00           C
ATOM   3834  CD2 LEU A 248      57.335  77.760 112.627  1.00  0.00           C
ATOM   3838  C   LEU A 248      55.035  76.711 110.887  1.00  0.00           C
ATOM   3839  O   LEU A 248      54.475  76.641 111.977  1.00  0.00           O
ATOM   3840  N   GLY A 249      55.716  75.620 110.507  1.00  0.00           N
ATOM   3842  CA  GLY A 249      55.885  74.440 111.307  1.00  0.00           C
ATOM   3845  C   GLY A 249      56.856  74.491 112.437  1.00  0.00           C
ATOM   3846  O   GLY A 249      58.036  74.701 112.197  1.00  0.00           O
ATOM   3847  N   ASP A 250      56.415  74.260 113.687  1.00  0.00           N
ATOM   3849  CA  ASP A 250      57.225  73.771 114.807  1.00  0.00           C
ATOM   3851  CB  ASP A 250      58.575  73.090 114.447  1.00  0.00           C
ATOM   3854  CG  ASP A 250      58.305  71.900 113.557  1.00  0.00           C
ATOM   3855  OD1 ASP A 250      57.295  71.190 113.787  1.00  0.00           O
ATOM   3856  OD2 ASP A 250      59.235  71.561 112.787  1.00  0.00           O
ATOM   3857  C   ASP A 250      57.426  74.720 115.977  1.00  0.00           C
ATOM   3858  O   ASP A 250      57.645  74.281 117.107  1.00  0.00           O
ATOM   3859  N   VAL A 251      57.265  76.040 115.797  1.00  0.00           N
ATOM   3861  CA  VAL A 251      57.225  76.921 116.957  1.00  0.00           C
ATOM   3863  CB  VAL A 251      57.445  78.421 116.727  1.00  0.00           C
ATOM   3865  CG1 VAL A 251      58.775  78.681 115.987  1.00  0.00           C
ATOM   3869  CG2 VAL A 251      56.265  79.031 115.977  1.00  0.00           C
ATOM   3873  C   VAL A 251      55.945  76.711 117.747  1.00  0.00           C
ATOM   3874  O   VAL A 251      54.955  76.141 117.307  1.00  0.00           O
ATOM   3875  N   PHE A 252      55.985  77.171 118.997  1.00  0.00           N
ATOM   3877  CA  PHE A 252      54.865  77.251 119.877  1.00  0.00           C
ATOM   3879  CB  PHE A 252      55.165  76.561 121.227  1.00  0.00           C
ATOM   3882  CG  PHE A 252      55.376  75.080 120.997  1.00  0.00           C
ATOM   3883  CD1 PHE A 252      56.656  74.521 120.877  1.00  0.00           C
ATOM   3885  CE1 PHE A 252      56.826  73.140 120.767  1.00  0.00           C
ATOM   3887  CZ  PHE A 252      55.705  72.300 120.777  1.00  0.00           C
ATOM   3889  CD2 PHE A 252      54.266  74.230 120.977  1.00  0.00           C
ATOM   3891  CE2 PHE A 252      54.426  72.840 120.887  1.00  0.00           C
ATOM   3893  C   PHE A 252      54.565  78.710 120.077  1.00  0.00           C
ATOM   3894  O   PHE A 252      55.406  79.590 119.887  1.00  0.00           O
ATOM   3895  N   ALA A 253      53.336  79.050 120.467  1.00  0.00           N
ATOM   3897  CA  ALA A 253      53.006  80.380 120.897  1.00  0.00           C
ATOM   3899  CB  ALA A 253      51.475  80.491 121.027  1.00  0.00           C
ATOM   3903  C   ALA A 253      53.785  80.760 122.167  1.00  0.00           C
ATOM   3904  O   ALA A 253      54.266  79.891 122.887  1.00  0.00           O
ATOM   3905  N   ALA A 254      54.045  82.071 122.367  1.00  0.00           N
ATOM   3907  CA  ALA A 254      54.986  82.620 123.337  1.00  0.00           C
ATOM   3909  CB  ALA A 254      54.926  81.991 124.747  1.00  0.00           C
ATOM   3913  C   ALA A 254      56.405  82.620 122.807  1.00  0.00           C
ATOM   3914  O   ALA A 254      57.325  83.120 123.447  1.00  0.00           O
ATOM   3915  N   ASN A 255      56.656  82.131 121.577  1.00  0.00           N
ATOM   3917  CA  ASN A 255      57.936  82.261 120.917  1.00  0.00           C
ATOM   3919  CB  ASN A 255      58.195  81.031 119.977  1.00  0.00           C
ATOM   3922  CG  ASN A 255      59.656  80.790 119.567  1.00  0.00           C
ATOM   3923  OD1 ASN A 255      59.986  79.690 119.117  1.00  0.00           O
ATOM   3924  ND2 ASN A 255      60.576  81.741 119.827  1.00  0.00           N
ATOM   3927  C   ASN A 255      57.925  83.540 120.117  1.00  0.00           C
ATOM   3928  O   ASN A 255      57.235  83.651 119.107  1.00  0.00           O
ATOM   3929  N   PHE A 256      58.736  84.530 120.547  1.00  0.00           N
ATOM   3931  CA  PHE A 256      59.035  85.701 119.757  1.00  0.00           C
ATOM   3933  CB  PHE A 256      59.485  86.931 120.587  1.00  0.00           C
ATOM   3936  CG  PHE A 256      58.406  87.201 121.577  1.00  0.00           C
ATOM   3937  CD1 PHE A 256      57.235  87.870 121.197  1.00  0.00           C
ATOM   3939  CE1 PHE A 256      56.195  88.040 122.117  1.00  0.00           C
ATOM   3941  CZ  PHE A 256      56.325  87.541 123.417  1.00  0.00           C
ATOM   3943  CD2 PHE A 256      58.526  86.691 122.887  1.00  0.00           C
ATOM   3945  CE2 PHE A 256      57.486  86.860 123.797  1.00  0.00           C
ATOM   3947  C   PHE A 256      60.056  85.421 118.697  1.00  0.00           C
ATOM   3948  O   PHE A 256      60.815  84.460 118.717  1.00  0.00           O
ATOM   3949  N   ARG A 257      59.996  86.270 117.687  1.00  0.00           N
ATOM   3951  CA  ARG A 257      60.536  86.101 116.377  1.00  0.00           C
ATOM   3953  CB  ARG A 257      59.555  85.330 115.457  1.00  0.00           C
ATOM   3956  CG  ARG A 257      58.065  85.690 115.627  1.00  0.00           C
ATOM   3959  CD  ARG A 257      57.135  84.510 115.947  1.00  0.00           C
ATOM   3962  NE  ARG A 257      56.875  83.770 114.687  1.00  0.00           N
ATOM   3964  CZ  ARG A 257      55.996  82.780 114.607  1.00  0.00           C
ATOM   3965  NH1 ARG A 257      55.425  82.240 115.657  1.00  0.00           N
ATOM   3968  NH2 ARG A 257      55.545  82.391 113.437  1.00  0.00           N
ATOM   3971  C   ARG A 257      60.815  87.500 115.917  1.00  0.00           C
ATOM   3972  O   ARG A 257      60.155  88.440 116.367  1.00  0.00           O
ATOM   3973  N   VAL A 258      61.915  87.681 115.177  1.00  0.00           N
ATOM   3975  CA  VAL A 258      62.785  88.791 115.497  1.00  0.00           C
ATOM   3977  CB  VAL A 258      63.835  88.420 116.557  1.00  0.00           C
ATOM   3979  CG1 VAL A 258      65.125  89.260 116.477  1.00  0.00           C
ATOM   3983  CG2 VAL A 258      63.205  88.570 117.957  1.00  0.00           C
ATOM   3987  C   VAL A 258      63.325  89.410 114.227  1.00  0.00           C
ATOM   3988  O   VAL A 258      63.426  88.791 113.177  1.00  0.00           O
ATOM   3989  N   VAL A 259      63.485  90.751 114.287  1.00  0.00           N
ATOM   3991  CA  VAL A 259      63.125  91.610 113.187  1.00  0.00           C
ATOM   3993  CB  VAL A 259      61.675  92.090 113.347  1.00  0.00           C
ATOM   3995  CG1 VAL A 259      60.676  90.970 113.737  1.00  0.00           C
ATOM   3999  CG2 VAL A 259      61.135  92.710 112.067  1.00  0.00           C
ATOM   4003  C   VAL A 259      64.135  92.780 113.127  1.00  0.00           C
ATOM   4004  O   VAL A 259      63.786  93.931 112.887  1.00  0.00           O
ATOM   4005  N   GLY A 260      65.415  92.491 113.387  1.00  0.00           N
ATOM   4007  CA  GLY A 260      66.576  93.361 113.207  1.00  0.00           C
ATOM   4010  C   GLY A 260      67.055  93.350 111.767  1.00  0.00           C
ATOM   4011  O   GLY A 260      66.256  93.201 110.857  1.00  0.00           O
ATOM   4012  N   HIS A 261      68.366  93.581 111.517  1.00  0.00           N
ATOM   4014  CA  HIS A 261      68.746  94.150 110.237  1.00  0.00           C
ATOM   4016  CB  HIS A 261      68.195  95.631 110.377  1.00  0.00           C
ATOM   4019  ND1 HIS A 261      66.366  97.320 109.227  1.00  0.00           N
ATOM   4020  CG  HIS A 261      66.856  95.861 109.597  1.00  0.00           C
ATOM   4021  CE1 HIS A 261      65.655  97.090 107.927  1.00  0.00           C
ATOM   4023  NE2 HIS A 261      65.565  95.671 107.377  1.00  0.00           N
ATOM   4025  CD2 HIS A 261      66.356  94.860 108.487  1.00  0.00           C
ATOM   4027  C   HIS A 261      70.256  93.980 109.827  1.00  0.00           C
ATOM   4028  O   HIS A 261      71.146  94.171 110.647  1.00  0.00           O
ATOM   4029  N   LYS A 262      70.635  93.601 108.567  1.00  0.00           N
ATOM   4031  CA  LYS A 262      72.025  93.570 108.057  1.00  0.00           C
ATOM   4033  CB  LYS A 262      72.756  92.160 108.197  1.00  0.00           C
ATOM   4036  CG  LYS A 262      73.455  91.571 106.927  1.00  0.00           C
ATOM   4039  CD  LYS A 262      74.496  90.421 107.037  1.00  0.00           C
ATOM   4042  CE  LYS A 262      74.965  90.020 105.607  1.00  0.00           C
ATOM   4045  NZ  LYS A 262      75.976  88.931 105.497  1.00  0.00           N
ATOM   4049  C   LYS A 262      72.156  94.120 106.617  1.00  0.00           C
ATOM   4050  O   LYS A 262      71.865  93.440 105.637  1.00  0.00           O
ATOM   4051  N   PRO A 263      72.585  95.321 106.347  1.00  0.00           N
ATOM   4052  CD  PRO A 263      71.415  96.171 106.037  1.00  0.00           C
ATOM   4055  CA  PRO A 263      73.546  95.421 105.217  1.00  0.00           C
ATOM   4057  CB  PRO A 263      72.725  96.060 104.087  1.00  0.00           C
ATOM   4060  CG  PRO A 263      71.815  97.021 104.847  1.00  0.00           C
ATOM   4063  C   PRO A 263      74.746  96.291 105.577  1.00  0.00           C
ATOM   4064  O   PRO A 263      75.275  96.151 106.677  1.00  0.00           O
ATOM   4065  N   LEU A 264      75.225  97.160 104.677  1.00  0.00           N
ATOM   4067  CA  LEU A 264      76.195  98.201 104.967  1.00  0.00           C
ATOM   4069  CB  LEU A 264      76.696  98.890 103.667  1.00  0.00           C
ATOM   4072  CG  LEU A 264      77.555  98.020 102.717  1.00  0.00           C
ATOM   4074  CD1 LEU A 264      76.775  96.971 101.907  1.00  0.00           C
ATOM   4078  CD2 LEU A 264      78.325  98.921 101.727  1.00  0.00           C
ATOM   4082  C   LEU A 264      75.606  99.230 105.927  1.00  0.00           C
ATOM   4083  O   LEU A 264      74.405  99.491 105.877  1.00  0.00           O
ATOM   4084  N   GLY A 265      76.415  99.851 106.817  1.00  0.00           N
ATOM   4086  CA  GLY A 265      75.955 100.920 107.687  1.00  0.00           C
ATOM   4089  C   GLY A 265      76.326 102.220 107.077  1.00  0.00           C
ATOM   4090  O   GLY A 265      77.396 102.370 106.507  1.00  0.00           O
ATOM   4091  N   ALA A 266      75.446 103.241 107.167  1.00  0.00           N
ATOM   4093  CA  ALA A 266      75.735 104.521 106.577  1.00  0.00           C
ATOM   4095  CB  ALA A 266      74.435 105.251 106.227  1.00  0.00           C
ATOM   4099  C   ALA A 266      76.615 105.351 107.497  1.00  0.00           C
ATOM   4100  O   ALA A 266      76.366 105.550 108.677  1.00  0.00           O
ATOM   4101  N   ARG A 267      77.725 105.870 106.967  1.00  0.00           N
ATOM   4103  CA  ARG A 267      78.826 106.311 107.797  1.00  0.00           C
ATOM   4105  CB  ARG A 267      80.105 106.250 106.917  1.00  0.00           C
ATOM   4108  CG  ARG A 267      81.406 106.291 107.727  1.00  0.00           C
ATOM   4111  CD  ARG A 267      82.656 106.440 106.857  1.00  0.00           C
ATOM   4114  NE  ARG A 267      83.806 106.530 107.817  1.00  0.00           N
ATOM   4116  CZ  ARG A 267      84.315 107.671 108.267  1.00  0.00           C
ATOM   4117  NH1 ARG A 267      83.776 108.850 108.017  1.00  0.00           N
ATOM   4120  NH2 ARG A 267      85.476 107.640 108.897  1.00  0.00           N
ATOM   4123  C   ARG A 267      78.595 107.730 108.317  1.00  0.00           C
ATOM   4124  O   ARG A 267      79.385 108.280 109.087  1.00  0.00           O
ATOM   4125  N   THR A 268      77.485 108.381 107.937  1.00  0.00           N
ATOM   4127  CA  THR A 268      77.025 109.600 108.607  1.00  0.00           C
ATOM   4129  CB  THR A 268      76.676 110.730 107.647  1.00  0.00           C
ATOM   4131  OG1 THR A 268      75.775 110.321 106.637  1.00  0.00           O
ATOM   4133  CG2 THR A 268      77.946 111.110 106.897  1.00  0.00           C
ATOM   4137  C   THR A 268      75.856 109.351 109.527  1.00  0.00           C
ATOM   4138  O   THR A 268      75.455 110.240 110.277  1.00  0.00           O
ATOM   4139  N   ALA A 269      75.315 108.110 109.567  1.00  0.00           N
ATOM   4141  CA  ALA A 269      74.056 107.821 110.227  1.00  0.00           C
ATOM   4143  CB  ALA A 269      72.885 108.601 109.587  1.00  0.00           C
ATOM   4147  C   ALA A 269      73.746 106.340 110.157  1.00  0.00           C
ATOM   4148  O   ALA A 269      72.905 105.891 109.367  1.00  0.00           O
ATOM   4149  N   GLU A 270      74.396 105.520 111.017  1.00  0.00           N
ATOM   4151  CA  GLU A 270      74.476 104.061 110.907  1.00  0.00           C
ATOM   4153  CB  GLU A 270      75.426 103.480 111.987  1.00  0.00           C
ATOM   4156  CG  GLU A 270      76.875 104.010 111.907  1.00  0.00           C
ATOM   4159  CD  GLU A 270      77.875 103.120 111.177  1.00  0.00           C
ATOM   4160  OE1 GLU A 270      77.546 102.010 110.697  1.00  0.00           O
ATOM   4161  OE2 GLU A 270      79.075 103.531 111.157  1.00  0.00           O
ATOM   4162  C   GLU A 270      73.146 103.350 111.047  1.00  0.00           C
ATOM   4163  O   GLU A 270      72.975 102.190 110.687  1.00  0.00           O
ATOM   4164  N   LEU A 271      72.125 104.071 111.527  1.00  0.00           N
ATOM   4166  CA  LEU A 271      70.735 103.680 111.477  1.00  0.00           C
ATOM   4168  CB  LEU A 271      69.885 104.851 112.027  1.00  0.00           C
ATOM   4171  CG  LEU A 271      70.116 105.161 113.517  1.00  0.00           C
ATOM   4173  CD1 LEU A 271      69.045 106.151 113.977  1.00  0.00           C
ATOM   4177  CD2 LEU A 271      70.065 103.921 114.407  1.00  0.00           C
ATOM   4181  C   LEU A 271      70.265 103.370 110.067  1.00  0.00           C
ATOM   4182  O   LEU A 271      69.496 102.440 109.847  1.00  0.00           O
ATOM   4183  N   ALA A 272      70.705 104.160 109.097  1.00  0.00           N
ATOM   4185  CA  ALA A 272      70.165 104.171 107.777  1.00  0.00           C
ATOM   4187  CB  ALA A 272      70.025 105.631 107.337  1.00  0.00           C
ATOM   4191  C   ALA A 272      71.025 103.370 106.817  1.00  0.00           C
ATOM   4192  O   ALA A 272      72.226 103.150 106.987  1.00  0.00           O
ATOM   4193  N   ILE A 273      70.375 102.860 105.767  1.00  0.00           N
ATOM   4195  CA  ILE A 273      70.955 102.001 104.777  1.00  0.00           C
ATOM   4197  CB  ILE A 273      69.945 101.060 104.127  1.00  0.00           C
ATOM   4199  CG2 ILE A 273      70.746 100.041 103.287  1.00  0.00           C
ATOM   4203  CG1 ILE A 273      68.905 100.391 105.057  1.00  0.00           C
ATOM   4206  CD  ILE A 273      69.445  99.701 106.307  1.00  0.00           C
ATOM   4210  C   ILE A 273      71.545 102.880 103.677  1.00  0.00           C
ATOM   4211  O   ILE A 273      70.766 103.590 103.027  1.00  0.00           O
ATOM   4212  N   PRO A 274      72.856 102.941 103.417  1.00  0.00           N
ATOM   4213  CD  PRO A 274      73.845 102.080 104.067  1.00  0.00           C
ATOM   4216  CA  PRO A 274      73.435 103.651 102.287  1.00  0.00           C
ATOM   4218  CB  PRO A 274      74.955 103.501 102.467  1.00  0.00           C
ATOM   4221  CG  PRO A 274      75.116 102.170 103.217  1.00  0.00           C
ATOM   4224  C   PRO A 274      72.936 103.190 100.937  1.00  0.00           C
ATOM   4225  O   PRO A 274      72.735 102.010 100.717  1.00  0.00           O
ATOM   4226  N   VAL A 275      72.735 104.141 100.007  1.00  0.00           N
ATOM   4228  CA  VAL A 275      72.176 103.890  98.687  1.00  0.00           C
ATOM   4230  CB  VAL A 275      70.935 104.740  98.447  1.00  0.00           C
ATOM   4232  CG1 VAL A 275      70.036 104.130  97.357  1.00  0.00           C
ATOM   4236  CG2 VAL A 275      70.146 104.831  99.747  1.00  0.00           C
ATOM   4240  C   VAL A 275      73.286 104.191  97.707  1.00  0.00           C
ATOM   4241  O   VAL A 275      73.065 104.740  96.627  1.00  0.00           O
ATOM   4242  N   ARG A 276      74.536 103.911  98.147  1.00  0.00           N
ATOM   4244  CA  ARG A 276      75.775 104.241  97.487  1.00  0.00           C
ATOM   4246  CB  ARG A 276      75.795 103.750  96.017  1.00  0.00           C
ATOM   4249  CG  ARG A 276      77.125 103.900  95.277  1.00  0.00           C
ATOM   4252  CD  ARG A 276      77.156 103.050  94.017  1.00  0.00           C
ATOM   4255  NE  ARG A 276      78.406 103.420  93.307  1.00  0.00           N
ATOM   4257  CZ  ARG A 276      78.616 103.290  92.007  1.00  0.00           C
ATOM   4258  NH1 ARG A 276      77.775 102.690  91.197  1.00  0.00           N
ATOM   4261  NH2 ARG A 276      79.665 103.861  91.477  1.00  0.00           N
ATOM   4264  C   ARG A 276      76.155 105.690  97.757  1.00  0.00           C
ATOM   4265  O   ARG A 276      76.996 106.291  97.077  1.00  0.00           O
ATOM   4266  N   CYS A 277      75.565 106.270  98.827  1.00  0.00           N
ATOM   4268  CA  CYS A 277      75.896 107.600  99.267  1.00  0.00           C
ATOM   4270  CB  CYS A 277      75.065 108.671  98.517  1.00  0.00           C
ATOM   4273  SG  CYS A 277      76.075 109.370  97.177  1.00  0.00           S
ATOM   4275  C   CYS A 277      75.805 107.880 100.767  1.00  0.00           C
ATOM   4276  O   CYS A 277      74.996 107.340 101.517  1.00  0.00           O
ATOM   4277  N   ASN A 278      76.676 108.830 101.147  1.00  0.00           N
ATOM   4279  CA  ASN A 278      76.856 109.540 102.387  1.00  0.00           C
ATOM   4281  CB  ASN A 278      78.076 110.480 102.167  1.00  0.00           C
ATOM   4284  CG  ASN A 278      78.766 110.881 103.457  1.00  0.00           C
ATOM   4285  OD1 ASN A 278      78.585 111.980 103.987  1.00  0.00           O
ATOM   4286  ND2 ASN A 278      79.665 109.980 103.937  1.00  0.00           N
ATOM   4289  C   ASN A 278      75.635 110.370 102.827  1.00  0.00           C
ATOM   4290  O   ASN A 278      75.275 110.451 103.997  1.00  0.00           O
ATOM   4291  N   THR A 279      75.015 111.050 101.857  1.00  0.00           N
ATOM   4293  CA  THR A 279      74.056 112.120 102.107  1.00  0.00           C
ATOM   4295  CB  THR A 279      74.235 113.221 101.057  1.00  0.00           C
ATOM   4297  OG1 THR A 279      73.546 114.410 101.387  1.00  0.00           O
ATOM   4299  CG2 THR A 279      73.765 112.760  99.667  1.00  0.00           C
ATOM   4303  C   THR A 279      72.606 111.650 102.137  1.00  0.00           C
ATOM   4304  O   THR A 279      71.746 112.281 102.747  1.00  0.00           O
ATOM   4305  N   GLY A 280      72.296 110.480 101.507  1.00  0.00           N
ATOM   4307  CA  GLY A 280      70.926 110.010 101.337  1.00  0.00           C
ATOM   4310  C   GLY A 280      70.825 108.501 101.397  1.00  0.00           C
ATOM   4311  O   GLY A 280      71.676 107.790 100.857  1.00  0.00           O
ATOM   4312  N   ASN A 281      69.796 108.000 102.117  1.00  0.00           N
ATOM   4314  CA  ASN A 281      69.805 106.711 102.777  1.00  0.00           C
ATOM   4316  CB  ASN A 281      70.455 106.870 104.187  1.00  0.00           C
ATOM   4319  CG  ASN A 281      71.826 107.561 104.097  1.00  0.00           C
ATOM   4320  OD1 ASN A 281      72.005 108.741 104.407  1.00  0.00           O
ATOM   4321  ND2 ASN A 281      72.835 106.811 103.597  1.00  0.00           N
ATOM   4324  C   ASN A 281      68.375 106.130 102.837  1.00  0.00           C
ATOM   4325  O   ASN A 281      67.436 106.811 102.437  1.00  0.00           O
ATOM   4326  N   ALA A 282      68.155 104.880 103.337  1.00  0.00           N
ATOM   4328  CA  ALA A 282      66.815 104.390 103.737  1.00  0.00           C
ATOM   4330  CB  ALA A 282      66.085 103.630 102.607  1.00  0.00           C
ATOM   4334  C   ALA A 282      66.875 103.560 105.027  1.00  0.00           C
ATOM   4335  O   ALA A 282      67.835 103.671 105.767  1.00  0.00           O
ATOM   4336  N   GLY A 283      65.866 102.720 105.377  1.00  0.00           N
ATOM   4338  CA  GLY A 283      65.845 101.931 106.647  1.00  0.00           C
ATOM   4341  C   GLY A 283      65.315 100.520 106.467  1.00  0.00           C
ATOM   4342  O   GLY A 283      65.345  99.991 105.367  1.00  0.00           O
ATOM   4343  N   LEU A 284      64.746  99.851 107.507  1.00  0.00           N
ATOM   4345  CA  LEU A 284      63.385  99.281 107.387  1.00  0.00           C
ATOM   4347  CB  LEU A 284      62.995  97.801 107.007  1.00  0.00           C
ATOM   4350  CG  LEU A 284      61.475  97.320 107.097  1.00  0.00           C
ATOM   4352  CD1 LEU A 284      60.266  98.081 106.567  1.00  0.00           C
ATOM   4356  CD2 LEU A 284      61.205  95.940 106.527  1.00  0.00           C
ATOM   4360  C   LEU A 284      62.645  99.400 108.597  1.00  0.00           C
ATOM   4361  O   LEU A 284      63.025  98.890 109.627  1.00  0.00           O
ATOM   4362  N   VAL A 285      61.506 100.080 108.507  1.00  0.00           N
ATOM   4364  CA  VAL A 285      60.926 100.610 109.667  1.00  0.00           C
ATOM   4366  CB  VAL A 285      61.926 101.890 109.947  1.00  0.00           C
ATOM   4368  CG1 VAL A 285      62.405 102.821 108.807  1.00  0.00           C
ATOM   4372  CG2 VAL A 285      62.156 102.730 111.217  1.00  0.00           C
ATOM   4376  C   VAL A 285      59.345 100.391 109.467  1.00  0.00           C
ATOM   4377  O   VAL A 285      58.825 100.380 108.347  1.00  0.00           O
ATOM   4378  N   ASN A 286      58.555 100.230 110.557  1.00  0.00           N
ATOM   4380  CA  ASN A 286      57.095 100.410 110.857  1.00  0.00           C
ATOM   4382  CB  ASN A 286      56.265  99.171 111.217  1.00  0.00           C
ATOM   4385  CG  ASN A 286      55.306  99.320 112.417  1.00  0.00           C
ATOM   4386  OD1 ASN A 286      54.095  99.150 112.327  1.00  0.00           O
ATOM   4387  ND2 ASN A 286      55.885  99.460 113.627  1.00  0.00           N
ATOM   4390  C   ASN A 286      56.236 101.630 110.447  1.00  0.00           C
ATOM   4391  O   ASN A 286      56.176 102.010 109.287  1.00  0.00           O
ATOM   4392  N   VAL A 287      55.625 102.261 111.507  1.00  0.00           N
ATOM   4394  CA  VAL A 287      54.685 103.361 111.547  1.00  0.00           C
ATOM   4396  CB  VAL A 287      53.515 103.140 110.587  1.00  0.00           C
ATOM   4398  CG1 VAL A 287      52.546 104.331 110.597  1.00  0.00           C
ATOM   4402  CG2 VAL A 287      52.766 101.800 110.807  1.00  0.00           C
ATOM   4406  C   VAL A 287      54.266 103.700 113.017  1.00  0.00           C
ATOM   4407  O   VAL A 287      53.205 103.280 113.507  1.00  0.00           O
ATOM   4408  N   ASN A 288      55.116 104.431 113.817  1.00  0.00           N
ATOM   4410  CA  ASN A 288      54.976 104.590 115.277  1.00  0.00           C
ATOM   4412  CB  ASN A 288      54.716 103.190 115.997  1.00  0.00           C
ATOM   4415  CG  ASN A 288      55.506 102.780 117.247  1.00  0.00           C
ATOM   4416  OD1 ASN A 288      56.325 103.480 117.837  1.00  0.00           O
ATOM   4417  ND2 ASN A 288      55.225 101.540 117.737  1.00  0.00           N
ATOM   4420  C   ASN A 288      56.036 105.520 115.947  1.00  0.00           C
ATOM   4421  O   ASN A 288      55.625 106.460 116.637  1.00  0.00           O
ATOM   4422  N   LEU A 289      57.375 105.311 115.737  1.00  0.00           N
ATOM   4424  CA  LEU A 289      58.485 106.250 115.437  1.00  0.00           C
ATOM   4426  CB  LEU A 289      58.225 107.620 116.097  1.00  0.00           C
ATOM   4429  CG  LEU A 289      59.025 108.840 115.607  1.00  0.00           C
ATOM   4431  CD1 LEU A 289      58.016 109.940 115.267  1.00  0.00           C
ATOM   4435  CD2 LEU A 289      60.005 109.351 116.677  1.00  0.00           C
ATOM   4439  C   LEU A 289      59.935 105.751 115.767  1.00  0.00           C
ATOM   4440  O   LEU A 289      60.906 106.501 115.687  1.00  0.00           O
ATOM   4441  N   SER A 290      60.176 104.440 116.067  1.00  0.00           N
ATOM   4443  CA  SER A 290      61.465 103.870 116.507  1.00  0.00           C
ATOM   4445  CB  SER A 290      61.285 102.590 117.397  1.00  0.00           C
ATOM   4448  OG  SER A 290      60.966 101.421 116.647  1.00  0.00           O
ATOM   4450  C   SER A 290      62.476 103.540 115.397  1.00  0.00           C
ATOM   4451  O   SER A 290      62.205 103.690 114.207  1.00  0.00           O
ATOM   4452  N   LEU A 291      63.715 103.101 115.767  1.00  0.00           N
ATOM   4454  CA  LEU A 291      64.746 102.661 114.807  1.00  0.00           C
ATOM   4456  CB  LEU A 291      65.586 103.870 114.277  1.00  0.00           C
ATOM   4459  CG  LEU A 291      65.335 104.270 112.787  1.00  0.00           C
ATOM   4461  CD1 LEU A 291      65.536 105.771 112.507  1.00  0.00           C
ATOM   4465  CD2 LEU A 291      66.205 103.480 111.807  1.00  0.00           C
ATOM   4469  C   LEU A 291      65.676 101.521 115.327  1.00  0.00           C
ATOM   4470  O   LEU A 291      66.445 101.720 116.257  1.00  0.00           O
ATOM   4471  N   THR A 292      65.685 100.311 114.687  1.00  0.00           N
ATOM   4473  CA  THR A 292      66.875  99.460 114.437  1.00  0.00           C
ATOM   4475  CB  THR A 292      66.716  98.070 113.757  1.00  0.00           C
ATOM   4477  OG1 THR A 292      65.555  97.370 114.147  1.00  0.00           O
ATOM   4479  CG2 THR A 292      66.646  98.010 112.217  1.00  0.00           C
ATOM   4483  C   THR A 292      67.915 100.140 113.587  1.00  0.00           C
ATOM   4484  O   THR A 292      67.585 100.951 112.727  1.00  0.00           O
ATOM   4485  N   ALA A 293      69.196  99.790 113.737  1.00  0.00           N
ATOM   4487  CA  ALA A 293      70.146 100.061 112.697  1.00  0.00           C
ATOM   4489  CB  ALA A 293      71.525 100.391 113.287  1.00  0.00           C
ATOM   4493  C   ALA A 293      70.326  98.900 111.737  1.00  0.00           C
ATOM   4494  O   ALA A 293      70.046  97.730 112.007  1.00  0.00           O
ATOM   4495  N   THR A 294      70.885  99.211 110.557  1.00  0.00           N
ATOM   4497  CA  THR A 294      71.655  98.241 109.807  1.00  0.00           C
ATOM   4499  CB  THR A 294      72.095  98.741 108.427  1.00  0.00           C
ATOM   4501  OG1 THR A 294      73.226  98.050 107.897  1.00  0.00           O
ATOM   4503  CG2 THR A 294      72.426 100.230 108.437  1.00  0.00           C
ATOM   4507  C   THR A 294      72.806  97.650 110.597  1.00  0.00           C
ATOM   4508  O   THR A 294      73.496  98.330 111.357  1.00  0.00           O
ATOM   4509  N   THR A 295      73.006  96.330 110.427  1.00  0.00           N
ATOM   4511  CA  THR A 295      74.115  95.520 110.897  1.00  0.00           C
ATOM   4513  CB  THR A 295      75.455  95.760 110.177  1.00  0.00           C
ATOM   4515  OG1 THR A 295      76.345  94.670 110.347  1.00  0.00           O
ATOM   4517  CG2 THR A 295      76.195  97.040 110.587  1.00  0.00           C
ATOM   4521  C   THR A 295      74.176  95.370 112.397  1.00  0.00           C
ATOM   4522  O   THR A 295      75.205  95.020 112.977  1.00  0.00           O
ATOM   4523  N   ASP A 296      73.045  95.570 113.097  1.00  0.00           N
ATOM   4525  CA  ASP A 296      72.996  95.451 114.537  1.00  0.00           C
ATOM   4527  CB  ASP A 296      72.536  96.811 115.177  1.00  0.00           C
ATOM   4530  CG  ASP A 296      71.065  97.071 115.437  1.00  0.00           C
ATOM   4531  OD1 ASP A 296      70.326  96.090 115.707  1.00  0.00           O
ATOM   4532  OD2 ASP A 296      70.705  98.271 115.587  1.00  0.00           O
ATOM   4533  C   ASP A 296      72.226  94.171 114.917  1.00  0.00           C
ATOM   4534  O   ASP A 296      71.315  93.721 114.207  1.00  0.00           O
ATOM   4535  N   PRO A 297      72.595  93.550 116.037  1.00  0.00           N
ATOM   4536  CD  PRO A 297      74.015  93.300 116.367  1.00  0.00           C
ATOM   4539  CA  PRO A 297      71.716  92.620 116.717  1.00  0.00           C
ATOM   4541  CB  PRO A 297      72.646  91.440 117.037  1.00  0.00           C
ATOM   4544  CG  PRO A 297      74.015  92.080 117.297  1.00  0.00           C
ATOM   4547  C   PRO A 297      71.246  93.311 117.977  1.00  0.00           C
ATOM   4548  O   PRO A 297      70.625  92.681 118.827  1.00  0.00           O
ATOM   4549  N   SER A 298      71.475  94.631 118.107  1.00  0.00           N
ATOM   4551  CA  SER A 298      71.025  95.421 119.247  1.00  0.00           C
ATOM   4553  CB  SER A 298      71.896  96.691 119.427  1.00  0.00           C
ATOM   4556  OG  SER A 298      71.405  97.611 120.407  1.00  0.00           O
ATOM   4558  C   SER A 298      69.545  95.760 119.197  1.00  0.00           C
ATOM   4559  O   SER A 298      68.875  95.910 120.217  1.00  0.00           O
ATOM   4560  N   TYR A 299      68.945  95.811 117.997  1.00  0.00           N
ATOM   4562  CA  TYR A 299      67.515  95.940 117.877  1.00  0.00           C
ATOM   4564  CB  TYR A 299      67.156  97.180 117.027  1.00  0.00           C
ATOM   4567  CG  TYR A 299      65.716  97.600 117.277  1.00  0.00           C
ATOM   4568  CD1 TYR A 299      65.396  98.811 117.907  1.00  0.00           C
ATOM   4570  CE1 TYR A 299      64.065  99.141 118.197  1.00  0.00           C
ATOM   4572  CZ  TYR A 299      63.036  98.251 117.867  1.00  0.00           C
ATOM   4573  OH  TYR A 299      61.686  98.560 118.107  1.00  0.00           O
ATOM   4575  CD2 TYR A 299      64.656  96.781 116.857  1.00  0.00           C
ATOM   4577  CE2 TYR A 299      63.336  97.080 117.177  1.00  0.00           C
ATOM   4579  C   TYR A 299      66.935  94.660 117.287  1.00  0.00           C
ATOM   4580  O   TYR A 299      67.125  94.311 116.117  1.00  0.00           O
ATOM   4581  N   PRO A 300      66.165  93.970 118.087  1.00  0.00           N
ATOM   4582  CD  PRO A 300      66.475  93.760 119.507  1.00  0.00           C
ATOM   4585  CA  PRO A 300      65.125  93.090 117.607  1.00  0.00           C
ATOM   4587  CB  PRO A 300      65.246  91.921 118.577  1.00  0.00           C
ATOM   4590  CG  PRO A 300      65.665  92.531 119.917  1.00  0.00           C
ATOM   4593  C   PRO A 300      63.765  93.760 117.767  1.00  0.00           C
ATOM   4594  O   PRO A 300      63.485  94.381 118.797  1.00  0.00           O
ATOM   4595  N   GLN A 301      62.876  93.651 116.787  1.00  0.00           N
ATOM   4597  CA  GLN A 301      61.475  93.931 117.047  1.00  0.00           C
ATOM   4599  CB  GLN A 301      60.795  94.521 115.797  1.00  0.00           C
ATOM   4602  CG  GLN A 301      59.735  95.631 116.027  1.00  0.00           C
ATOM   4605  CD  GLN A 301      58.965  95.900 114.737  1.00  0.00           C
ATOM   4606  OE1 GLN A 301      58.025  96.701 114.647  1.00  0.00           O
ATOM   4607  NE2 GLN A 301      59.345  95.171 113.677  1.00  0.00           N
ATOM   4610  C   GLN A 301      60.775  92.631 117.417  1.00  0.00           C
ATOM   4611  O   GLN A 301      61.385  91.561 117.487  1.00  0.00           O
ATOM   4612  N   ALA A 302      59.445  92.730 117.577  1.00  0.00           N
ATOM   4614  CA  ALA A 302      58.536  91.620 117.497  1.00  0.00           C
ATOM   4616  CB  ALA A 302      57.975  91.320 118.887  1.00  0.00           C
ATOM   4620  C   ALA A 302      57.385  91.900 116.527  1.00  0.00           C
ATOM   4621  O   ALA A 302      57.225  92.980 115.957  1.00  0.00           O
ATOM   4622  N   ILE A 303      56.576  90.870 116.267  1.00  0.00           N
ATOM   4624  CA  ILE A 303      55.735  90.730 115.087  1.00  0.00           C
ATOM   4626  CB  ILE A 303      56.496  90.041 113.957  1.00  0.00           C
ATOM   4628  CG2 ILE A 303      57.265  88.840 114.547  1.00  0.00           C
ATOM   4632  CG1 ILE A 303      55.586  89.701 112.747  1.00  0.00           C
ATOM   4635  CD  ILE A 303      56.306  89.051 111.557  1.00  0.00           C
ATOM   4639  C   ILE A 303      54.505  89.971 115.527  1.00  0.00           C
ATOM   4640  O   ILE A 303      54.545  89.331 116.577  1.00  0.00           O
ATOM   4641  N   LYS A 304      53.345  90.090 114.817  1.00  0.00           N
ATOM   4643  CA  LYS A 304      52.065  89.491 115.167  1.00  0.00           C
ATOM   4645  CB  LYS A 304      50.926  89.851 114.157  1.00  0.00           C
ATOM   4648  CG  LYS A 304      50.525  91.320 114.037  1.00  0.00           C
ATOM   4651  CD  LYS A 304      49.466  91.530 112.937  1.00  0.00           C
ATOM   4654  CE  LYS A 304      48.585  92.771 113.157  1.00  0.00           C
ATOM   4657  NZ  LYS A 304      47.766  93.050 111.967  1.00  0.00           N
ATOM   4661  C   LYS A 304      52.036  87.961 115.197  1.00  0.00           C
ATOM   4662  O   LYS A 304      51.506  87.370 114.267  1.00  0.00           O
ATOM   4663  N   THR A 305      52.505  87.281 116.277  1.00  0.00           N
ATOM   4665  CA  THR A 305      52.785  85.840 116.387  1.00  0.00           C
ATOM   4667  CB  THR A 305      53.076  85.461 117.837  1.00  0.00           C
ATOM   4669  OG1 THR A 305      54.065  86.320 118.377  1.00  0.00           O
ATOM   4671  CG2 THR A 305      53.615  84.040 117.997  1.00  0.00           C
ATOM   4675  C   THR A 305      51.675  84.930 115.887  1.00  0.00           C
ATOM   4676  O   THR A 305      51.926  83.890 115.287  1.00  0.00           O
ATOM   4677  N   SER A 306      50.415  85.330 116.137  1.00  0.00           N
ATOM   4679  CA  SER A 306      49.196  84.690 115.667  1.00  0.00           C
ATOM   4681  CB  SER A 306      48.466  85.391 114.457  1.00  0.00           C
ATOM   4684  OG  SER A 306      49.305  85.660 113.337  1.00  0.00           O
ATOM   4686  C   SER A 306      49.146  83.150 115.697  1.00  0.00           C
ATOM   4687  O   SER A 306      49.635  82.520 116.637  1.00  0.00           O
ATOM   4688  N   ARG A 307      48.415  82.500 114.767  1.00  0.00           N
ATOM   4690  CA  ARG A 307      47.626  81.350 115.137  1.00  0.00           C
ATOM   4692  CB  ARG A 307      46.106  81.650 114.947  1.00  0.00           C
ATOM   4695  CG  ARG A 307      45.635  82.860 115.807  1.00  0.00           C
ATOM   4698  CD  ARG A 307      44.105  83.031 115.947  1.00  0.00           C
ATOM   4701  NE  ARG A 307      43.825  84.300 116.717  1.00  0.00           N
ATOM   4703  CZ  ARG A 307      43.806  84.400 118.047  1.00  0.00           C
ATOM   4704  NH1 ARG A 307      44.086  83.381 118.837  1.00  0.00           N
ATOM   4707  NH2 ARG A 307      43.515  85.570 118.597  1.00  0.00           N
ATOM   4710  C   ARG A 307      48.086  80.041 114.457  1.00  0.00           C
ATOM   4711  O   ARG A 307      48.235  80.020 113.237  1.00  0.00           O
ATOM   4712  N   PRO A 308      48.336  78.930 115.167  1.00  0.00           N
ATOM   4713  CD  PRO A 308      48.575  78.940 116.607  1.00  0.00           C
ATOM   4716  CA  PRO A 308      48.496  77.590 114.607  1.00  0.00           C
ATOM   4718  CB  PRO A 308      48.645  76.641 115.807  1.00  0.00           C
ATOM   4721  CG  PRO A 308      48.765  77.501 117.067  1.00  0.00           C
ATOM   4724  C   PRO A 308      47.395  77.120 113.677  1.00  0.00           C
ATOM   4725  O   PRO A 308      46.236  77.111 114.077  1.00  0.00           O
ATOM   4726  N   GLY A 309      47.705  76.711 112.427  1.00  0.00           N
ATOM   4728  CA  GLY A 309      46.775  76.050 111.527  1.00  0.00           C
ATOM   4731  C   GLY A 309      47.325  74.710 111.167  1.00  0.00           C
ATOM   4732  O   GLY A 309      48.485  74.430 111.437  1.00  0.00           O
ATOM   4733  N   VAL A 310      46.506  73.860 110.537  1.00  0.00           N
ATOM   4735  CA  VAL A 310      46.856  72.561 109.967  1.00  0.00           C
ATOM   4737  CB  VAL A 310      47.106  72.701 108.447  1.00  0.00           C
ATOM   4739  CG1 VAL A 310      48.225  73.701 108.187  1.00  0.00           C
ATOM   4743  CG2 VAL A 310      47.426  71.391 107.707  1.00  0.00           C
ATOM   4747  C   VAL A 310      47.836  71.671 110.787  1.00  0.00           C
ATOM   4748  O   VAL A 310      48.655  70.910 110.277  1.00  0.00           O
ATOM   4749  N   GLY A 311      47.766  71.701 112.137  1.00  0.00           N
ATOM   4751  CA  GLY A 311      48.555  70.800 112.997  1.00  0.00           C
ATOM   4754  C   GLY A 311      49.955  71.260 113.267  1.00  0.00           C
ATOM   4755  O   GLY A 311      50.415  71.201 114.407  1.00  0.00           O
ATOM   4756  N   VAL A 312      50.676  71.720 112.237  1.00  0.00           N
ATOM   4758  CA  VAL A 312      52.036  72.201 112.377  1.00  0.00           C
ATOM   4760  CB  VAL A 312      53.045  71.201 111.817  1.00  0.00           C
ATOM   4762  CG1 VAL A 312      54.315  71.790 111.217  1.00  0.00           C
ATOM   4766  CG2 VAL A 312      53.536  70.340 112.967  1.00  0.00           C
ATOM   4770  C   VAL A 312      52.225  73.611 111.897  1.00  0.00           C
ATOM   4771  O   VAL A 312      52.806  74.381 112.657  1.00  0.00           O
ATOM   4772  N   VAL A 313      51.745  74.031 110.697  1.00  0.00           N
ATOM   4774  CA  VAL A 313      51.985  75.421 110.287  1.00  0.00           C
ATOM   4776  CB  VAL A 313      52.125  75.680 108.777  1.00  0.00           C
ATOM   4778  CG1 VAL A 313      53.266  74.840 108.177  1.00  0.00           C
ATOM   4782  CG2 VAL A 313      50.875  75.351 107.977  1.00  0.00           C
ATOM   4786  C   VAL A 313      51.236  76.531 111.067  1.00  0.00           C
ATOM   4787  O   VAL A 313      50.095  76.910 110.777  1.00  0.00           O
ATOM   4788  N   VAL A 314      51.875  77.120 112.117  1.00  0.00           N
ATOM   4790  CA  VAL A 314      51.516  78.381 112.767  1.00  0.00           C
ATOM   4792  CB  VAL A 314      52.065  78.670 114.197  1.00  0.00           C
ATOM   4794  CG1 VAL A 314      52.195  77.400 115.047  1.00  0.00           C
ATOM   4798  CG2 VAL A 314      53.426  79.400 114.287  1.00  0.00           C
ATOM   4802  C   VAL A 314      51.896  79.531 111.887  1.00  0.00           C
ATOM   4803  O   VAL A 314      52.595  79.390 110.897  1.00  0.00           O
ATOM   4804  N   THR A 315      51.395  80.741 112.167  1.00  0.00           N
ATOM   4806  CA  THR A 315      51.506  81.750 111.157  1.00  0.00           C
ATOM   4808  CB  THR A 315      50.555  81.340 109.997  1.00  0.00           C
ATOM   4810  OG1 THR A 315      50.815  81.971 108.777  1.00  0.00           O
ATOM   4812  CG2 THR A 315      49.065  81.521 110.287  1.00  0.00           C
ATOM   4816  C   THR A 315      51.366  83.140 111.837  1.00  0.00           C
ATOM   4817  O   THR A 315      50.345  83.470 112.427  1.00  0.00           O
ATOM   4818  N   ASP A 316      52.455  83.980 111.807  1.00  0.00           N
ATOM   4820  CA  ASP A 316      52.766  85.301 112.417  1.00  0.00           C
ATOM   4822  CB  ASP A 316      54.095  84.960 113.087  1.00  0.00           C
ATOM   4825  CG  ASP A 316      55.135  86.021 113.387  1.00  0.00           C
ATOM   4826  OD1 ASP A 316      54.815  86.940 114.167  1.00  0.00           O
ATOM   4827  OD2 ASP A 316      56.296  85.780 112.967  1.00  0.00           O
ATOM   4828  C   ASP A 316      52.955  86.580 111.497  1.00  0.00           C
ATOM   4829  O   ASP A 316      53.775  86.590 110.587  1.00  0.00           O
ATOM   4830  N   SER A 317      52.156  87.671 111.577  1.00  0.00           N
ATOM   4832  CA  SER A 317      51.906  88.570 110.407  1.00  0.00           C
ATOM   4834  CB  SER A 317      50.385  88.750 110.107  1.00  0.00           C
ATOM   4837  OG  SER A 317      50.046  88.420 108.757  1.00  0.00           O
ATOM   4839  C   SER A 317      52.476  90.000 110.497  1.00  0.00           C
ATOM   4840  O   SER A 317      52.766  90.510 111.577  1.00  0.00           O
ATOM   4841  N   GLN A 318      52.616  90.730 109.337  1.00  0.00           N
ATOM   4843  CA  GLN A 318      53.356  91.991 109.317  1.00  0.00           C
ATOM   4845  CB  GLN A 318      54.865  91.610 109.277  1.00  0.00           C
ATOM   4848  CG  GLN A 318      55.746  92.710 109.867  1.00  0.00           C
ATOM   4851  CD  GLN A 318      57.106  92.251 110.377  1.00  0.00           C
ATOM   4852  OE1 GLN A 318      57.975  91.831 109.617  1.00  0.00           O
ATOM   4853  NE2 GLN A 318      57.346  92.410 111.707  1.00  0.00           N
ATOM   4856  C   GLN A 318      52.985  92.961 108.157  1.00  0.00           C
ATOM   4857  O   GLN A 318      52.375  92.580 107.167  1.00  0.00           O
ATOM   4858  N   ASN A 319      53.305  94.290 108.267  1.00  0.00           N
ATOM   4860  CA  ASN A 319      53.246  95.271 107.167  1.00  0.00           C
ATOM   4862  CB  ASN A 319      51.786  95.780 106.877  1.00  0.00           C
ATOM   4865  CG  ASN A 319      51.626  97.211 106.297  1.00  0.00           C
ATOM   4866  OD1 ASN A 319      51.786  98.181 107.047  1.00  0.00           O
ATOM   4867  ND2 ASN A 319      51.285  97.360 105.017  1.00  0.00           N
ATOM   4870  C   ASN A 319      54.275  96.421 107.337  1.00  0.00           C
ATOM   4871  O   ASN A 319      54.525  96.881 108.457  1.00  0.00           O
ATOM   4872  N   ASN A 320      54.856  96.890 106.207  1.00  0.00           N
ATOM   4874  CA  ASN A 320      55.906  97.891 106.007  1.00  0.00           C
ATOM   4876  CB  ASN A 320      56.766  97.570 104.737  1.00  0.00           C
ATOM   4879  CG  ASN A 320      57.775  96.521 105.087  1.00  0.00           C
ATOM   4880  OD1 ASN A 320      57.946  96.180 106.257  1.00  0.00           O
ATOM   4881  ND2 ASN A 320      58.505  95.980 104.077  1.00  0.00           N
ATOM   4884  C   ASN A 320      55.406  99.290 105.717  1.00  0.00           C
ATOM   4885  O   ASN A 320      54.245  99.510 105.377  1.00  0.00           O
ATOM   4886  N   ILE A 321      56.345 100.251 105.777  1.00  0.00           N
ATOM   4888  CA  ILE A 321      56.376 101.501 105.037  1.00  0.00           C
ATOM   4890  CB  ILE A 321      56.115 102.650 105.977  1.00  0.00           C
ATOM   4892  CG2 ILE A 321      56.535 104.030 105.427  1.00  0.00           C
ATOM   4896  CG1 ILE A 321      54.615 102.561 106.317  1.00  0.00           C
ATOM   4899  CD  ILE A 321      54.056 103.820 106.937  1.00  0.00           C
ATOM   4903  C   ILE A 321      57.715 101.561 104.347  1.00  0.00           C
ATOM   4904  O   ILE A 321      58.606 100.821 104.747  1.00  0.00           O
ATOM   4905  N   ILE A 322      57.936 102.401 103.317  1.00  0.00           N
ATOM   4907  CA  ILE A 322      59.235 102.840 102.847  1.00  0.00           C
ATOM   4909  CB  ILE A 322      59.625 102.380 101.437  1.00  0.00           C
ATOM   4911  CG2 ILE A 322      60.565 103.361 100.677  1.00  0.00           C
ATOM   4915  CG1 ILE A 322      60.235 100.961 101.487  1.00  0.00           C
ATOM   4918  CD  ILE A 322      61.756 100.940 101.247  1.00  0.00           C
ATOM   4922  C   ILE A 322      59.266 104.340 102.897  1.00  0.00           C
ATOM   4923  O   ILE A 322      58.406 105.031 102.357  1.00  0.00           O
ATOM   4924  N   SER A 323      60.326 104.891 103.507  1.00  0.00           N
ATOM   4926  CA  SER A 323      60.766 106.230 103.257  1.00  0.00           C
ATOM   4928  CB  SER A 323      60.315 107.190 104.387  1.00  0.00           C
ATOM   4931  OG  SER A 323      60.106 108.501 103.867  1.00  0.00           O
ATOM   4933  C   SER A 323      62.265 106.200 103.257  1.00  0.00           C
ATOM   4934  O   SER A 323      62.845 105.640 104.187  1.00  0.00           O
ATOM   4935  N   PRO A 324      62.955 106.741 102.277  1.00  0.00           N
ATOM   4936  CD  PRO A 324      62.686 106.470 100.877  1.00  0.00           C
ATOM   4939  CA  PRO A 324      64.286 107.290 102.467  1.00  0.00           C
ATOM   4941  CB  PRO A 324      64.685 107.821 101.077  1.00  0.00           C
ATOM   4944  CG  PRO A 324      63.515 107.520 100.147  1.00  0.00           C
ATOM   4947  C   PRO A 324      64.396 108.361 103.517  1.00  0.00           C
ATOM   4948  O   PRO A 324      63.396 108.840 104.027  1.00  0.00           O
ATOM   4949  N   ALA A 325      65.635 108.750 103.837  1.00  0.00           N
ATOM   4951  CA  ALA A 325      65.885 109.891 104.687  1.00  0.00           C
ATOM   4953  CB  ALA A 325      65.866 109.501 106.187  1.00  0.00           C
ATOM   4957  C   ALA A 325      67.226 110.510 104.327  1.00  0.00           C
ATOM   4958  O   ALA A 325      68.025 109.960 103.557  1.00  0.00           O
ATOM   4959  N   GLY A 326      67.485 111.701 104.897  1.00  0.00           N
ATOM   4961  CA  GLY A 326      68.786 112.360 104.877  1.00  0.00           C
ATOM   4964  C   GLY A 326      69.815 111.770 105.807  1.00  0.00           C
ATOM   4965  O   GLY A 326      69.525 111.171 106.847  1.00  0.00           O
ATOM   4966  N   GLY A 327      71.106 111.971 105.477  1.00  0.00           N
ATOM   4968  CA  GLY A 327      72.216 111.421 106.247  1.00  0.00           C
ATOM   4971  C   GLY A 327      73.086 112.440 106.907  1.00  0.00           C
ATOM   4972  O   GLY A 327      73.695 112.150 107.937  1.00  0.00           O
ATOM   4973  N   THR A 328      73.216 113.660 106.357  1.00  0.00           N
ATOM   4975  CA  THR A 328      74.435 114.440 106.617  1.00  0.00           C
ATOM   4977  CB  THR A 328      75.396 114.241 105.427  1.00  0.00           C
ATOM   4979  OG1 THR A 328      76.756 114.580 105.697  1.00  0.00           O
ATOM   4981  CG2 THR A 328      74.945 115.010 104.187  1.00  0.00           C
ATOM   4985  C   THR A 328      74.225 115.910 106.937  1.00  0.00           C
ATOM   4986  O   THR A 328      75.025 116.470 107.687  1.00  0.00           O
ATOM   4987  N   LEU A 329      73.125 116.561 106.467  1.00  0.00           N
ATOM   4989  CA  LEU A 329      72.806 118.010 106.487  1.00  0.00           C
ATOM   4991  CB  LEU A 329      73.445 118.990 107.547  1.00  0.00           C
ATOM   4994  CG  LEU A 329      72.786 119.051 108.937  1.00  0.00           C
ATOM   4996  CD1 LEU A 329      71.345 119.571 108.847  1.00  0.00           C
ATOM   5000  CD2 LEU A 329      72.915 117.730 109.677  1.00  0.00           C
ATOM   5004  C   LEU A 329      72.905 118.690 105.127  1.00  0.00           C
ATOM   5005  O   LEU A 329      71.885 119.230 104.687  1.00  0.00           O
ATOM   5006  N   PRO A 330      74.056 118.741 104.437  1.00  0.00           N
ATOM   5007  CD  PRO A 330      75.375 118.750 105.077  1.00  0.00           C
ATOM   5010  CA  PRO A 330      74.186 119.141 103.057  1.00  0.00           C
ATOM   5012  CB  PRO A 330      75.595 118.671 102.667  1.00  0.00           C
ATOM   5015  CG  PRO A 330      76.405 118.830 103.947  1.00  0.00           C
ATOM   5018  C   PRO A 330      73.205 118.630 102.037  1.00  0.00           C
ATOM   5019  O   PRO A 330      72.616 117.561 102.167  1.00  0.00           O
ATOM   5020  N   LEU A 331      73.135 119.400 100.947  1.00  0.00           N
ATOM   5022  CA  LEU A 331      72.676 118.980  99.657  1.00  0.00           C
ATOM   5024  CB  LEU A 331      72.746 120.161  98.677  1.00  0.00           C
ATOM   5027  CG  LEU A 331      71.836 121.320  99.077  1.00  0.00           C
ATOM   5029  CD1 LEU A 331      72.315 122.570  98.347  1.00  0.00           C
ATOM   5033  CD2 LEU A 331      70.365 121.021  98.737  1.00  0.00           C
ATOM   5037  C   LEU A 331      73.426 117.811  99.057  1.00  0.00           C
ATOM   5038  O   LEU A 331      74.595 117.520  99.337  1.00  0.00           O
ATOM   5039  N   SER A 332      72.705 117.050  98.237  1.00  0.00           N
ATOM   5041  CA  SER A 332      73.106 115.940  97.427  1.00  0.00           C
ATOM   5043  CB  SER A 332      71.955 114.910  97.487  1.00  0.00           C
ATOM   5046  OG  SER A 332      70.695 115.550  97.697  1.00  0.00           O
ATOM   5048  C   SER A 332      73.466 116.291  95.977  1.00  0.00           C
ATOM   5049  O   SER A 332      73.525 117.450  95.587  1.00  0.00           O
ATOM   5050  N   ILE A 333      73.735 115.271  95.127  1.00  0.00           N
ATOM   5052  CA  ILE A 333      73.975 115.380  93.687  1.00  0.00           C
ATOM   5054  CB  ILE A 333      75.365 114.860  93.277  1.00  0.00           C
ATOM   5056  CG2 ILE A 333      75.506 114.740  91.737  1.00  0.00           C
ATOM   5060  CG1 ILE A 333      76.485 115.741  93.867  1.00  0.00           C
ATOM   5063  CD  ILE A 333      77.875 115.100  93.727  1.00  0.00           C
ATOM   5067  C   ILE A 333      72.915 114.590  92.917  1.00  0.00           C
ATOM   5068  O   ILE A 333      72.716 113.410  93.237  1.00  0.00           O
ATOM   5069  N   PRO A 334      72.205 115.120  91.937  1.00  0.00           N
ATOM   5070  CD  PRO A 334      71.996 116.551  91.767  1.00  0.00           C
ATOM   5073  CA  PRO A 334      71.415 114.331  90.967  1.00  0.00           C
ATOM   5075  CB  PRO A 334      70.695 115.400  90.117  1.00  0.00           C
ATOM   5078  CG  PRO A 334      70.695 116.650  90.997  1.00  0.00           C
ATOM   5081  C   PRO A 334      72.216 113.330  90.107  1.00  0.00           C
ATOM   5082  O   PRO A 334      72.826 113.750  89.127  1.00  0.00           O
ATOM   5083  N   ASP A 335      72.176 112.021  90.457  1.00  0.00           N
ATOM   5085  CA  ASP A 335      72.695 110.920  89.677  1.00  0.00           C
ATOM   5087  CB  ASP A 335      74.225 110.840  89.907  1.00  0.00           C
ATOM   5090  CG  ASP A 335      74.896 109.781  89.047  1.00  0.00           C
ATOM   5091  OD1 ASP A 335      74.336 109.451  87.967  1.00  0.00           O
ATOM   5092  OD2 ASP A 335      76.025 109.390  89.427  1.00  0.00           O
ATOM   5093  C   ASP A 335      71.966 109.600  90.047  1.00  0.00           C
ATOM   5094  O   ASP A 335      71.445 109.480  91.157  1.00  0.00           O
ATOM   5095  N   ASP A 336      71.896 108.590  89.137  1.00  0.00           N
ATOM   5097  CA  ASP A 336      71.146 107.331  89.327  1.00  0.00           C
ATOM   5099  CB  ASP A 336      70.735 106.760  87.927  1.00  0.00           C
ATOM   5102  CG  ASP A 336      69.735 105.590  87.877  1.00  0.00           C
ATOM   5103  OD1 ASP A 336      69.365 104.991  88.917  1.00  0.00           O
ATOM   5104  OD2 ASP A 336      69.275 105.280  86.737  1.00  0.00           O
ATOM   5105  C   ASP A 336      71.915 106.361  90.237  1.00  0.00           C
ATOM   5106  O   ASP A 336      73.095 106.551  90.477  1.00  0.00           O
ATOM   5107  N   ALA A 337      71.275 105.311  90.787  1.00  0.00           N
ATOM   5109  CA  ALA A 337      71.765 104.480  91.887  1.00  0.00           C
ATOM   5111  CB  ALA A 337      72.576 105.260  92.957  1.00  0.00           C
ATOM   5115  C   ALA A 337      70.665 103.730  92.617  1.00  0.00           C
ATOM   5116  O   ALA A 337      69.476 103.960  92.457  1.00  0.00           O
ATOM   5117  N   ASP A 338      71.085 102.771  93.467  1.00  0.00           N
ATOM   5119  CA  ASP A 338      70.216 101.910  94.217  1.00  0.00           C
ATOM   5121  CB  ASP A 338      69.905 100.590  93.477  1.00  0.00           C
ATOM   5124  CG  ASP A 338      68.786 100.690  92.457  1.00  0.00           C
ATOM   5125  OD1 ASP A 338      67.826 101.470  92.657  1.00  0.00           O
ATOM   5126  OD2 ASP A 338      68.805  99.761  91.597  1.00  0.00           O
ATOM   5127  C   ASP A 338      70.955 101.530  95.487  1.00  0.00           C
ATOM   5128  O   ASP A 338      72.176 101.680  95.617  1.00  0.00           O
ATOM   5129  N   SER A 339      70.186 100.990  96.447  1.00  0.00           N
ATOM   5131  CA  SER A 339      70.676 100.370  97.677  1.00  0.00           C
ATOM   5133  CB  SER A 339      69.926 100.861  98.937  1.00  0.00           C
ATOM   5136  OG  SER A 339      70.256 100.190 100.157  1.00  0.00           O
ATOM   5138  C   SER A 339      70.436  98.900  97.627  1.00  0.00           C
ATOM   5139  O   SER A 339      69.345  98.451  97.307  1.00  0.00           O
ATOM   5140  N   ILE A 340      71.466  98.131  98.017  1.00  0.00           N
ATOM   5142  CA  ILE A 340      71.335  96.730  98.377  1.00  0.00           C
ATOM   5144  CB  ILE A 340      72.515  95.910  97.837  1.00  0.00           C
ATOM   5146  CG2 ILE A 340      72.496  94.480  98.427  1.00  0.00           C
ATOM   5150  CG1 ILE A 340      72.585  95.920  96.277  1.00  0.00           C
ATOM   5153  CD  ILE A 340      71.256  95.940  95.517  1.00  0.00           C
ATOM   5157  C   ILE A 340      71.205  96.601  99.897  1.00  0.00           C
ATOM   5158  O   ILE A 340      72.005  97.141 100.667  1.00  0.00           O
ATOM   5159  N   ALA A 341      70.165  95.891 100.377  1.00  0.00           N
ATOM   5161  CA  ALA A 341      69.856  95.821 101.797  1.00  0.00           C
ATOM   5163  CB  ALA A 341      68.796  96.890 102.127  1.00  0.00           C
ATOM   5167  C   ALA A 341      69.315  94.460 102.267  1.00  0.00           C
ATOM   5168  O   ALA A 341      68.366  93.960 101.677  1.00  0.00           O
ATOM   5169  N   ARG A 342      69.866  93.830 103.337  1.00  0.00           N
ATOM   5171  CA  ARG A 342      69.356  92.550 103.827  1.00  0.00           C
ATOM   5173  CB  ARG A 342      70.485  91.480 103.677  1.00  0.00           C
ATOM   5176  CG  ARG A 342      70.065  90.000 103.737  1.00  0.00           C
ATOM   5179  CD  ARG A 342      71.125  89.071 104.317  1.00  0.00           C
ATOM   5182  NE  ARG A 342      71.006  89.160 105.807  1.00  0.00           N
ATOM   5184  CZ  ARG A 342      71.786  88.531 106.667  1.00  0.00           C
ATOM   5185  NH1 ARG A 342      72.735  87.681 106.307  1.00  0.00           N
ATOM   5188  NH2 ARG A 342      71.615  88.781 107.947  1.00  0.00           N
ATOM   5191  C   ARG A 342      68.756  92.681 105.267  1.00  0.00           C
ATOM   5192  O   ARG A 342      69.426  92.600 106.287  1.00  0.00           O
ATOM   5193  N   MET A 343      67.415  92.840 105.337  1.00  0.00           N
ATOM   5195  CA  MET A 343      66.396  92.720 106.397  1.00  0.00           C
ATOM   5197  CB  MET A 343      64.746  92.900 106.227  1.00  0.00           C
ATOM   5200  CG  MET A 343      63.356  92.640 105.437  1.00  0.00           C
ATOM   5203  SD  MET A 343      62.815  91.141 104.477  1.00  0.00           S
ATOM   5204  CE  MET A 343      61.845  91.561 103.007  1.00  0.00           C
ATOM   5208  C   MET A 343      66.545  91.711 107.567  1.00  0.00           C
ATOM   5209  O   MET A 343      67.616  91.190 107.887  1.00  0.00           O
ATOM   5210  N   ASN A 344      65.356  91.451 108.247  1.00  0.00           N
ATOM   5212  CA  ASN A 344      64.746  90.181 108.617  1.00  0.00           C
ATOM   5214  CB  ASN A 344      64.595  90.370 110.177  1.00  0.00           C
ATOM   5217  CG  ASN A 344      65.896  90.171 111.017  1.00  0.00           C
ATOM   5218  OD1 ASN A 344      65.845  90.171 112.247  1.00  0.00           O
ATOM   5219  ND2 ASN A 344      67.106  89.950 110.447  1.00  0.00           N
ATOM   5222  C   ASN A 344      63.635  89.290 107.567  1.00  0.00           C
ATOM   5223  O   ASN A 344      62.795  90.031 107.107  1.00  0.00           O
ATOM   5224  N   VAL A 345      63.496  87.851 107.037  1.00  0.00           N
ATOM   5226  CA  VAL A 345      63.896  86.241 107.127  1.00  0.00           C
ATOM   5228  CB  VAL A 345      63.356  85.340 105.957  1.00  0.00           C
ATOM   5230  CG1 VAL A 345      64.336  84.171 105.677  1.00  0.00           C
ATOM   5234  CG2 VAL A 345      61.935  84.730 106.097  1.00  0.00           C
ATOM   5238  C   VAL A 345      63.936  85.090 108.367  1.00  0.00           C
ATOM   5239  O   VAL A 345      62.936  84.451 108.637  1.00  0.00           O
ATOM   5240  N   TYR A 346      65.025  84.740 109.207  1.00  0.00           N
ATOM   5242  CA  TYR A 346      64.875  84.160 110.617  1.00  0.00           C
ATOM   5244  CB  TYR A 346      64.216  82.720 110.757  1.00  0.00           C
ATOM   5247  CG  TYR A 346      63.765  82.201 112.147  1.00  0.00           C
ATOM   5248  CD1 TYR A 346      63.345  83.090 113.157  1.00  0.00           C
ATOM   5250  CE1 TYR A 346      62.496  82.690 114.197  1.00  0.00           C
ATOM   5252  CZ  TYR A 346      62.115  81.350 114.317  1.00  0.00           C
ATOM   5253  OH  TYR A 346      61.135  80.970 115.247  1.00  0.00           O
ATOM   5255  CD2 TYR A 346      63.445  80.840 112.337  1.00  0.00           C
ATOM   5257  CE2 TYR A 346      62.635  80.421 113.407  1.00  0.00           C
ATOM   5259  C   TYR A 346      65.915  84.320 111.787  1.00  0.00           C
ATOM   5260  O   TYR A 346      66.665  83.400 112.067  1.00  0.00           O
ATOM   5261  N   PRO A 347      66.025  85.370 112.617  1.00  0.00           N
ATOM   5262  CD  PRO A 347      65.996  86.750 112.207  1.00  0.00           C
ATOM   5265  CA  PRO A 347      66.385  85.230 114.027  1.00  0.00           C
ATOM   5267  CB  PRO A 347      67.106  86.530 114.397  1.00  0.00           C
ATOM   5270  CG  PRO A 347      66.756  87.520 113.287  1.00  0.00           C
ATOM   5273  C   PRO A 347      65.195  85.031 114.957  1.00  0.00           C
ATOM   5274  O   PRO A 347      64.125  85.601 114.777  1.00  0.00           O
ATOM   5275  N   VAL A 348      65.405  84.191 115.987  1.00  0.00           N
ATOM   5277  CA  VAL A 348      64.426  83.791 116.977  1.00  0.00           C
ATOM   5279  CB  VAL A 348      64.595  82.300 117.317  1.00  0.00           C
ATOM   5281  CG1 VAL A 348      63.235  81.741 117.777  1.00  0.00           C
ATOM   5285  CG2 VAL A 348      65.116  81.521 116.087  1.00  0.00           C
ATOM   5289  C   VAL A 348      64.625  84.680 118.187  1.00  0.00           C
ATOM   5290  O   VAL A 348      65.385  85.650 118.117  1.00  0.00           O
ATOM   5291  N   SER A 349      64.006  84.410 119.367  1.00  0.00           N
ATOM   5293  CA  SER A 349      64.286  85.150 120.607  1.00  0.00           C
ATOM   5295  CB  SER A 349      63.545  84.590 121.857  1.00  0.00           C
ATOM   5298  OG  SER A 349      62.125  84.711 121.717  1.00  0.00           O
ATOM   5300  C   SER A 349      65.755  85.181 120.997  1.00  0.00           C
ATOM   5301  O   SER A 349      66.326  86.250 121.237  1.00  0.00           O
ATOM   5302  N   THR A 350      66.426  84.010 120.947  1.00  0.00           N
ATOM   5304  CA  THR A 350      67.826  83.931 120.557  1.00  0.00           C
ATOM   5306  CB  THR A 350      68.875  84.141 121.657  1.00  0.00           C
ATOM   5308  OG1 THR A 350      68.305  84.290 122.937  1.00  0.00           O
ATOM   5310  CG2 THR A 350      69.625  85.430 121.327  1.00  0.00           C
ATOM   5314  C   THR A 350      68.155  82.661 119.797  1.00  0.00           C
ATOM   5315  O   THR A 350      68.315  81.580 120.357  1.00  0.00           O
ATOM   5316  N   THR A 351      68.325  82.811 118.467  1.00  0.00           N
ATOM   5318  CA  THR A 351      69.246  82.061 117.597  1.00  0.00           C
ATOM   5320  CB  THR A 351      69.235  80.531 117.587  1.00  0.00           C
ATOM   5322  OG1 THR A 351      70.315  80.041 116.807  1.00  0.00           O
ATOM   5324  CG2 THR A 351      67.926  79.960 117.037  1.00  0.00           C
ATOM   5328  C   THR A 351      69.036  82.690 116.227  1.00  0.00           C
ATOM   5329  O   THR A 351      68.325  83.700 116.157  1.00  0.00           O
ATOM   5330  N   GLY A 352      69.665  82.211 115.137  1.00  0.00           N
ATOM   5332  CA  GLY A 352      69.625  82.821 113.817  1.00  0.00           C
ATOM   5335  C   GLY A 352      69.825  81.860 112.667  1.00  0.00           C
ATOM   5336  O   GLY A 352      70.705  81.011 112.687  1.00  0.00           O
ATOM   5337  N   VAL A 353      69.006  82.010 111.627  1.00  0.00           N
ATOM   5339  CA  VAL A 353      68.845  81.180 110.447  1.00  0.00           C
ATOM   5341  CB  VAL A 353      67.335  81.060 110.167  1.00  0.00           C
ATOM   5343  CG1 VAL A 353      66.795  80.531 108.817  1.00  0.00           C
ATOM   5347  CG2 VAL A 353      66.746  80.181 111.277  1.00  0.00           C
ATOM   5351  C   VAL A 353      69.646  81.691 109.237  1.00  0.00           C
ATOM   5352  O   VAL A 353      70.085  82.851 109.177  1.00  0.00           O
ATOM   5353  N   PRO A 354      69.885  80.821 108.257  1.00  0.00           N
ATOM   5354  CD  PRO A 354      69.976  79.370 108.447  1.00  0.00           C
ATOM   5357  CA  PRO A 354      70.165  81.171 106.867  1.00  0.00           C
ATOM   5359  CB  PRO A 354      69.805  79.891 106.107  1.00  0.00           C
ATOM   5362  CG  PRO A 354      70.216  78.771 107.057  1.00  0.00           C
ATOM   5365  C   PRO A 354      69.426  82.391 106.307  1.00  0.00           C
ATOM   5366  O   PRO A 354      68.286  82.650 106.697  1.00  0.00           O
ATOM   5367  N   PRO A 355      70.006  83.160 105.417  1.00  0.00           N
ATOM   5368  CD  PRO A 355      71.455  83.271 105.227  1.00  0.00           C
ATOM   5371  CA  PRO A 355      69.286  84.120 104.617  1.00  0.00           C
ATOM   5373  CB  PRO A 355      70.356  84.670 103.677  1.00  0.00           C
ATOM   5376  CG  PRO A 355      71.655  84.571 104.457  1.00  0.00           C
ATOM   5379  C   PRO A 355      68.045  83.700 103.897  1.00  0.00           C
ATOM   5380  O   PRO A 355      67.686  82.531 103.807  1.00  0.00           O
ATOM   5381  N   GLU A 356      67.375  84.740 103.387  1.00  0.00           N
ATOM   5383  CA  GLU A 356      66.176  84.720 102.607  1.00  0.00           C
ATOM   5385  CB  GLU A 356      65.815  86.180 102.387  1.00  0.00           C
ATOM   5388  CG  GLU A 356      65.685  87.030 103.667  1.00  0.00           C
ATOM   5391  CD  GLU A 356      64.575  88.031 103.497  1.00  0.00           C
ATOM   5392  OE1 GLU A 356      64.565  88.671 102.427  1.00  0.00           O
ATOM   5393  OE2 GLU A 356      63.715  88.171 104.407  1.00  0.00           O
ATOM   5394  C   GLU A 356      66.366  84.051 101.267  1.00  0.00           C
ATOM   5395  O   GLU A 356      66.775  82.900 101.227  1.00  0.00           O
ATOM   5396  N   THR A 357      66.025  84.720 100.137  1.00  0.00           N
ATOM   5398  CA  THR A 357      65.385  84.201  98.907  1.00  0.00           C
ATOM   5400  CB  THR A 357      64.955  85.351  97.997  1.00  0.00           C
ATOM   5402  OG1 THR A 357      63.945  84.940  97.097  1.00  0.00           O
ATOM   5404  CG2 THR A 357      66.116  85.920  97.187  1.00  0.00           C
ATOM   5408  C   THR A 357      66.036  83.061  98.097  1.00  0.00           C
ATOM   5409  O   THR A 357      65.926  82.930  96.877  1.00  0.00           O
ATOM   5410  N   GLY A 358      66.655  82.111  98.787  1.00  0.00           N
ATOM   5412  CA  GLY A 358      67.146  80.861  98.287  1.00  0.00           C
ATOM   5415  C   GLY A 358      68.506  80.590  98.697  1.00  0.00           C
ATOM   5416  O   GLY A 358      68.835  80.461  99.877  1.00  0.00           O
ATOM   5417  N   ARG A 359      69.315  80.421  97.687  1.00  0.00           N
ATOM   5419  CA  ARG A 359      70.545  79.771  97.857  1.00  0.00           C
ATOM   5421  CB  ARG A 359      70.555  78.690  96.737  1.00  0.00           C
ATOM   5424  CG  ARG A 359      71.665  77.620  96.787  1.00  0.00           C
ATOM   5427  CD  ARG A 359      71.815  76.980  98.167  1.00  0.00           C
ATOM   5430  NE  ARG A 359      72.335  75.590  97.977  1.00  0.00           N
ATOM   5432  CZ  ARG A 359      73.515  75.260  97.487  1.00  0.00           C
ATOM   5433  NH1 ARG A 359      74.496  76.120  97.377  1.00  0.00           N
ATOM   5436  NH2 ARG A 359      73.686  74.000  97.147  1.00  0.00           N
ATOM   5439  C   ARG A 359      71.765  80.681  97.867  1.00  0.00           C
ATOM   5440  O   ARG A 359      72.756  80.041  98.147  1.00  0.00           O
ATOM   5441  N   PHE A 360      71.716  82.050  97.637  1.00  0.00           N
ATOM   5443  CA  PHE A 360      72.746  83.101  97.357  1.00  0.00           C
ATOM   5445  CB  PHE A 360      72.576  83.601  95.877  1.00  0.00           C
ATOM   5448  CG  PHE A 360      71.955  82.671  94.797  1.00  0.00           C
ATOM   5449  CD1 PHE A 360      70.805  81.860  94.927  1.00  0.00           C
ATOM   5451  CE1 PHE A 360      70.246  81.151  93.867  1.00  0.00           C
ATOM   5453  CZ  PHE A 360      70.746  81.340  92.587  1.00  0.00           C
ATOM   5455  CD2 PHE A 360      72.455  82.811  93.497  1.00  0.00           C
ATOM   5457  CE2 PHE A 360      71.845  82.190  92.407  1.00  0.00           C
ATOM   5459  C   PHE A 360      72.985  84.351  98.397  1.00  0.00           C
ATOM   5460  O   PHE A 360      73.676  84.191  99.387  1.00  0.00           O
ATOM   5461  N   GLU A 361      72.485  85.640  98.277  1.00  0.00           N
ATOM   5463  CA  GLU A 361      71.985  86.521  99.397  1.00  0.00           C
ATOM   5465  CB  GLU A 361      73.015  87.500 100.047  1.00  0.00           C
ATOM   5468  CG  GLU A 361      73.715  86.931 101.317  1.00  0.00           C
ATOM   5471  CD  GLU A 361      73.616  87.840 102.537  1.00  0.00           C
ATOM   5472  OE1 GLU A 361      73.796  89.071 102.417  1.00  0.00           O
ATOM   5473  OE2 GLU A 361      73.396  87.310 103.667  1.00  0.00           O
ATOM   5474  C   GLU A 361      70.726  87.380  99.047  1.00  0.00           C
ATOM   5475  O   GLU A 361      70.646  87.941  97.967  1.00  0.00           O
ATOM   5476  N   ALA A 362      69.656  87.531  99.887  1.00  0.00           N
ATOM   5478  CA  ALA A 362      68.616  88.501  99.537  1.00  0.00           C
ATOM   5480  CB  ALA A 362      67.235  88.290 100.157  1.00  0.00           C
ATOM   5484  C   ALA A 362      68.996  89.960  99.757  1.00  0.00           C
ATOM   5485  O   ALA A 362      70.065  90.311 100.237  1.00  0.00           O
ATOM   5486  N   THR A 363      68.125  90.850  99.247  1.00  0.00           N
ATOM   5488  CA  THR A 363      68.585  92.131  98.767  1.00  0.00           C
ATOM   5490  CB  THR A 363      69.225  91.940  97.387  1.00  0.00           C
ATOM   5492  OG1 THR A 363      69.845  93.110  96.897  1.00  0.00           O
ATOM   5494  CG2 THR A 363      68.195  91.510  96.327  1.00  0.00           C
ATOM   5498  C   THR A 363      67.385  93.040  98.687  1.00  0.00           C
ATOM   5499  O   THR A 363      66.296  92.631  98.317  1.00  0.00           O
ATOM   5500  N   ALA A 364      67.485  94.331  99.007  1.00  0.00           N
ATOM   5502  CA  ALA A 364      66.536  95.290  98.497  1.00  0.00           C
ATOM   5504  CB  ALA A 364      66.335  96.460  99.477  1.00  0.00           C
ATOM   5508  C   ALA A 364      67.045  95.790  97.157  1.00  0.00           C
ATOM   5509  O   ALA A 364      68.235  95.751  96.877  1.00  0.00           O
ATOM   5510  N   THR A 365      66.146  96.300  96.317  1.00  0.00           N
ATOM   5512  CA  THR A 365      66.525  97.320  95.367  1.00  0.00           C
ATOM   5514  CB  THR A 365      66.326  96.890  93.907  1.00  0.00           C
ATOM   5516  OG1 THR A 365      66.615  97.910  92.967  1.00  0.00           O
ATOM   5518  CG2 THR A 365      64.875  96.470  93.617  1.00  0.00           C
ATOM   5522  C   THR A 365      65.746  98.540  95.807  1.00  0.00           C
ATOM   5523  O   THR A 365      64.525  98.601  95.687  1.00  0.00           O
ATOM   5524  N   VAL A 366      66.436  99.530  96.427  1.00  0.00           N
ATOM   5526  CA  VAL A 366      65.766 100.710  96.937  1.00  0.00           C
ATOM   5528  CB  VAL A 366      66.125 101.120  98.367  1.00  0.00           C
ATOM   5530  CG1 VAL A 366      65.046 102.090  98.877  1.00  0.00           C
ATOM   5534  CG2 VAL A 366      66.226  99.910  99.297  1.00  0.00           C
ATOM   5538  C   VAL A 366      66.106 101.881  96.047  1.00  0.00           C
ATOM   5539  O   VAL A 366      67.235 102.370  96.027  1.00  0.00           O
ATOM   5540  N   ARG A 367      65.085 102.391  95.327  1.00  0.00           N
ATOM   5542  CA  ARG A 367      65.205 103.440  94.367  1.00  0.00           C
ATOM   5544  CB  ARG A 367      64.606 102.930  93.037  1.00  0.00           C
ATOM   5547  CG  ARG A 367      65.055 103.741  91.817  1.00  0.00           C
ATOM   5550  CD  ARG A 367      64.595 103.201  90.467  1.00  0.00           C
ATOM   5553  NE  ARG A 367      65.396 103.960  89.457  1.00  0.00           N
ATOM   5555  CZ  ARG A 367      65.545 103.570  88.207  1.00  0.00           C
ATOM   5556  NH1 ARG A 367      64.625 102.840  87.617  1.00  0.00           N
ATOM   5559  NH2 ARG A 367      66.646 103.940  87.567  1.00  0.00           N
ATOM   5562  C   ARG A 367      64.426 104.650  94.887  1.00  0.00           C
ATOM   5563  O   ARG A 367      63.615 104.540  95.807  1.00  0.00           O
ATOM   5564  N   ILE A 368      64.665 105.850  94.347  1.00  0.00           N
ATOM   5566  CA  ILE A 368      64.045 107.120  94.727  1.00  0.00           C
ATOM   5568  CB  ILE A 368      64.365 107.480  96.197  1.00  0.00           C
ATOM   5570  CG2 ILE A 368      65.815 107.131  96.567  1.00  0.00           C
ATOM   5574  CG1 ILE A 368      64.015 108.881  96.727  1.00  0.00           C
ATOM   5577  CD  ILE A 368      62.595 109.101  97.207  1.00  0.00           C
ATOM   5581  C   ILE A 368      64.315 108.020  93.487  1.00  0.00           C
ATOM   5582  O   ILE A 368      64.246 107.460  92.407  1.00  0.00           O
ATOM   5583  N   ASN A 369      64.635 109.351  93.527  1.00  0.00           N
ATOM   5585  CA  ASN A 369      65.036 110.240  92.417  1.00  0.00           C
ATOM   5587  CB  ASN A 369      64.186 110.050  91.097  1.00  0.00           C
ATOM   5590  CG  ASN A 369      64.356 111.070  89.967  1.00  0.00           C
ATOM   5591  OD1 ASN A 369      64.516 112.271  90.157  1.00  0.00           O
ATOM   5592  ND2 ASN A 369      64.356 110.581  88.707  1.00  0.00           N
ATOM   5595  C   ASN A 369      65.135 111.701  92.907  1.00  0.00           C
ATOM   5596  O   ASN A 369      64.186 112.180  93.497  1.00  0.00           O
ATOM   5597  N   PHE A 370      66.296 112.410  92.747  1.00  0.00           N
ATOM   5599  CA  PHE A 370      66.515 113.850  92.987  1.00  0.00           C
ATOM   5601  CB  PHE A 370      67.885 114.421  93.637  1.00  0.00           C
ATOM   5604  CG  PHE A 370      68.385 114.040  95.017  1.00  0.00           C
ATOM   5605  CD1 PHE A 370      69.625 113.370  95.157  1.00  0.00           C
ATOM   5607  CE1 PHE A 370      69.976 112.780  96.377  1.00  0.00           C
ATOM   5609  CZ  PHE A 370      69.216 113.040  97.517  1.00  0.00           C
ATOM   5611  CD2 PHE A 370      67.686 114.381  96.177  1.00  0.00           C
ATOM   5613  CE2 PHE A 370      68.115 113.900  97.427  1.00  0.00           C
ATOM   5615  C   PHE A 370      66.665 114.360  91.587  1.00  0.00           C
ATOM   5616  O   PHE A 370      67.595 113.940  90.897  1.00  0.00           O
ATOM   5617  N   ASP A 371      65.875 115.321  91.137  1.00  0.00           N
ATOM   5619  CA  ASP A 371      66.375 116.291  90.207  1.00  0.00           C
ATOM   5621  CB  ASP A 371      65.225 116.840  89.317  1.00  0.00           C
ATOM   5624  CG  ASP A 371      63.915 117.211  90.017  1.00  0.00           C
ATOM   5625  OD1 ASP A 371      63.536 116.580  91.037  1.00  0.00           O
ATOM   5626  OD2 ASP A 371      63.185 118.040  89.417  1.00  0.00           O
ATOM   5627  C   ASP A 371      67.265 117.370  90.927  1.00  0.00           C
ATOM   5628  OT1 ASP A 371      67.305 117.421  92.187  1.00  0.00           O
ATOM   5629  OT2 ASP A 371      67.985 118.090  90.187  1.00  0.00           O
ATOM   5630  NH3 POPEB 372      88.615  46.021  91.007  1.00  0.00           N
ATOM   5634  C12 POPEB 372      87.775  47.150  91.557  1.00  0.00           C
ATOM   5637  C11 POPEB 372      86.525  46.651  92.297  1.00  0.00           C
ATOM   5640  P   POPEB 372      85.695  48.820  93.537  1.00  0.00           P
ATOM   5641  O13 POPEB 372      85.086  48.410  94.817  1.00  0.00           O
ATOM   5642  O14 POPEB 372      87.085  49.331  93.557  1.00  0.00           O
ATOM   5643  O11 POPEB 372      84.786  49.980  92.947  1.00  0.00           O
ATOM   5644  O12 POPEB 372      85.555  47.691  92.447  1.00  0.00           O
ATOM   5645  C1  POPEB 372      85.105  50.451  91.617  1.00  0.00           C
ATOM   5648  C2  POPEB 372      84.075  49.980  90.557  1.00  0.00           C
ATOM   5650  O21 POPEB 372      83.715  51.090  89.707  1.00  0.00           O
ATOM   5651  C21 POPEB 372      83.596  50.791  88.427  1.00  0.00           C
ATOM   5652  O22 POPEB 372      84.005  49.780  87.877  1.00  0.00           O
ATOM   5653  C22 POPEB 372      82.796  51.890  87.737  1.00  0.00           C
ATOM   5656  C3  POPEB 372      82.775  49.431  91.217  1.00  0.00           C
ATOM   5659  O31 POPEB 372      81.786  48.970  90.277  1.00  0.00           O
ATOM   5660  C31 POPEB 372      82.066  47.771  89.787  1.00  0.00           C
ATOM   5661  O32 POPEB 372      83.116  47.181  89.917  1.00  0.00           O
ATOM   5662  C32 POPEB 372      80.835  47.210  89.067  1.00  0.00           C
ATOM   5665  C23 POPEB 372      82.335  51.441  86.327  1.00  0.00           C
ATOM   5668  C24 POPEB 372      81.365  52.431  85.677  1.00  0.00           C
ATOM   5671  C25 POPEB 372      80.985  52.000  84.247  1.00  0.00           C
ATOM   5674  C26 POPEB 372      79.975  52.940  83.587  1.00  0.00           C
ATOM   5677  C27 POPEB 372      79.805  52.680  82.087  1.00  0.00           C
ATOM   5680  C28 POPEB 372      78.885  53.701  81.407  1.00  0.00           C
ATOM   5683  C29 POPEB 372      78.815  53.491  79.917  1.00  0.00           C
ATOM   5685 0C21 POPEB 372      77.806  53.850  79.117  1.00  0.00           C
ATOM   5687 1C21 POPEB 372      76.556  54.580  79.537  1.00  0.00           C
ATOM   5690 2C21 POPEB 372      75.735  55.110  78.337  1.00  0.00           C
ATOM   5693 3C21 POPEB 372      75.106  53.970  77.517  1.00  0.00           C
ATOM   5696 4C21 POPEB 372      74.356  54.440  76.267  1.00  0.00           C
ATOM   5699 5C21 POPEB 372      73.926  53.241  75.417  1.00  0.00           C
ATOM   5702 6C21 POPEB 372      73.195  53.611  74.117  1.00  0.00           C
ATOM   5705 7C21 POPEB 372      72.856  52.361  73.297  1.00  0.00           C
ATOM   5708 8C21 POPEB 372      72.055  52.660  72.027  1.00  0.00           C
ATOM   5712  C33 POPEB 372      80.805  47.530  87.557  1.00  0.00           C
ATOM   5715  C34 POPEB 372      79.606  46.890  86.847  1.00  0.00           C
ATOM   5718  C35 POPEB 372      79.635  45.350  86.817  1.00  0.00           C
ATOM   5721  C36 POPEB 372      80.845  44.760  86.077  1.00  0.00           C
ATOM   5724  C37 POPEB 372      80.716  43.250  85.827  1.00  0.00           C
ATOM   5727  C38 POPEB 372      81.775  42.710  84.867  1.00  0.00           C
ATOM   5730  C39 POPEB 372      81.635  43.230  83.417  1.00  0.00           C
ATOM   5733 0C31 POPEB 372      81.476  42.101  82.387  1.00  0.00           C
ATOM   5736 1C31 POPEB 372      81.726  42.550  80.947  1.00  0.00           C
ATOM   5739 2C31 POPEB 372      81.645  41.381  79.957  1.00  0.00           C
ATOM   5742 3C31 POPEB 372      81.966  41.771  78.497  1.00  0.00           C
ATOM   5745 4C31 POPEB 372      83.375  42.361  78.317  1.00  0.00           C
ATOM   5748 5C31 POPEB 372      83.755  42.570  76.847  1.00  0.00           C
ATOM   5751 6C31 POPEB 372      85.166  43.130  76.677  1.00  0.00           C
ATOM   5755  NH3 POPEC 373      68.525   4.299  55.637  1.00  0.00           N
ATOM   5759  C12 POPEC 373      67.325   3.739  54.917  1.00  0.00           C
ATOM   5762  C11 POPEC 373      66.385   2.969  55.877  1.00  0.00           C
ATOM   5765  P   POPEC 373      67.366   0.579  56.097  1.00  0.00           P
ATOM   5766  O13 POPEC 373      66.195  -0.281  56.397  1.00  0.00           O
ATOM   5767  O14 POPEC 373      67.775   0.729  54.687  1.00  0.00           O
ATOM   5768  O11 POPEC 373      68.575   0.099  56.977  1.00  0.00           O
ATOM   5769  O12 POPEC 373      67.106   2.029  56.687  1.00  0.00           O
ATOM   5770  C1  POPEC 373      69.805   0.829  57.007  1.00  0.00           C
ATOM   5773  C2  POPEC 373      70.786   0.249  58.067  1.00  0.00           C
ATOM   5775  O21 POPEC 373      70.135  -0.041  59.307  1.00  0.00           O
ATOM   5776  C21 POPEC 373      69.756   0.949  60.087  1.00  0.00           C
ATOM   5777  O22 POPEC 373      69.756   2.139  59.817  1.00  0.00           O
ATOM   5778  C22 POPEC 373      69.256   0.329  61.397  1.00  0.00           C
ATOM   5781  C3  POPEC 373      72.065   1.149  58.207  1.00  0.00           C
ATOM   5784  O31 POPEC 373      72.835   0.799  59.367  1.00  0.00           O
ATOM   5785  C31 POPEC 373      74.146   0.939  59.307  1.00  0.00           C
ATOM   5786  O32 POPEC 373      74.805   1.099  58.297  1.00  0.00           O
ATOM   5787  C32 POPEC 373      74.646   0.819  60.767  1.00  0.00           C
ATOM   5790  C23 POPEC 373      69.146   1.359  62.537  1.00  0.00           C
ATOM   5793  C24 POPEC 373      68.676   0.729  63.847  1.00  0.00           C
ATOM   5796  C25 POPEC 373      68.775   1.689  65.037  1.00  0.00           C
ATOM   5799  C26 POPEC 373      68.065   1.159  66.287  1.00  0.00           C
ATOM   5802  C27 POPEC 373      68.385   1.949  67.557  1.00  0.00           C
ATOM   5805  C28 POPEC 373      67.676   1.389  68.807  1.00  0.00           C
ATOM   5808  C29 POPEC 373      66.205   1.709  68.837  1.00  0.00           C
ATOM   5810 0C21 POPEC 373      65.576   2.409  69.797  1.00  0.00           C
ATOM   5812 1C21 POPEC 373      66.215   2.989  71.037  1.00  0.00           C
ATOM   5815 2C21 POPEC 373      65.235   3.199  72.207  1.00  0.00           C
ATOM   5818 3C21 POPEC 373      64.775   1.879  72.857  1.00  0.00           C
ATOM   5821 4C21 POPEC 373      63.885   2.119  74.077  1.00  0.00           C
ATOM   5824 5C21 POPEC 373      63.445   0.829  74.787  1.00  0.00           C
ATOM   5827 6C21 POPEC 373      62.525  -0.061  73.947  1.00  0.00           C
ATOM   5830 7C21 POPEC 373      62.025  -1.281  74.727  1.00  0.00           C
ATOM   5833 8C21 POPEC 373      61.145  -2.221  73.897  1.00  0.00           C
ATOM   5837  C33 POPEC 373      76.046   1.399  61.087  1.00  0.00           C
ATOM   5840  C34 POPEC 373      76.065   2.269  62.377  1.00  0.00           C
ATOM   5843  C35 POPEC 373      75.646   1.559  63.677  1.00  0.00           C
ATOM   5846  C36 POPEC 373      75.545   2.529  64.867  1.00  0.00           C
ATOM   5849  C37 POPEC 373      74.896   1.919  66.127  1.00  0.00           C
ATOM   5852  C38 POPEC 373      74.265   2.979  67.047  1.00  0.00           C
ATOM   5855  C39 POPEC 373      73.746   2.409  68.387  1.00  0.00           C
ATOM   5858 0C31 POPEC 373      74.835   2.299  69.467  1.00  0.00           C
ATOM   5861 1C31 POPEC 373      74.286   1.799  70.817  1.00  0.00           C
ATOM   5864 2C31 POPEC 373      75.365   1.599  71.897  1.00  0.00           C
ATOM   5867 3C31 POPEC 373      76.345   0.469  71.547  1.00  0.00           C
ATOM   5870 4C31 POPEC 373      77.476   0.239  72.557  1.00  0.00           C
ATOM   5873 5C31 POPEC 373      78.455  -0.831  72.047  1.00  0.00           C
ATOM   5876 6C31 POPEC 373      79.665  -1.071  72.947  1.00  0.00           C
ATOM   5880  NH3 POPED 374      82.615 117.771  56.737  1.00  0.00           N
ATOM   5884  C12 POPED 374      81.775 117.251  55.607  1.00  0.00           C
ATOM   5887  C11 POPED 374      80.366 117.870  55.627  1.00  0.00           C
ATOM   5890  P   POPED 374      79.075 120.131  55.447  1.00  0.00           P
ATOM   5891  O13 POPED 374      79.335 121.551  55.177  1.00  0.00           O
ATOM   5892  O14 POPED 374      77.996 119.480  54.657  1.00  0.00           O
ATOM   5893  O11 POPED 374      78.676 119.960  56.967  1.00  0.00           O
ATOM   5894  O12 POPED 374      80.415 119.281  55.407  1.00  0.00           O
ATOM   5895  C1  POPED 374      79.036 120.821  58.057  1.00  0.00           C
ATOM   5898  C2  POPED 374      80.546 120.721  58.467  1.00  0.00           C
ATOM   5900  O21 POPED 374      80.795 120.840  59.887  1.00  0.00           O
ATOM   5901  C21 POPED 374      80.576 119.730  60.597  1.00  0.00           C
ATOM   5902  O22 POPED 374      79.795 118.840  60.297  1.00  0.00           O
ATOM   5903  C22 POPED 374      81.616 119.620  61.727  1.00  0.00           C
ATOM   5906  C3  POPED 374      81.345 121.840  57.737  1.00  0.00           C
ATOM   5909  O31 POPED 374      82.745 121.831  58.097  1.00  0.00           O
ATOM   5910  C31 POPED 374      83.356 122.961  57.707  1.00  0.00           C
ATOM   5911  O32 POPED 374      82.796 123.861  57.097  1.00  0.00           O
ATOM   5912  C32 POPED 374      84.825 122.921  58.107  1.00  0.00           C
ATOM   5915  C23 POPED 374      81.435 120.531  62.967  1.00  0.00           C
ATOM   5918  C24 POPED 374      82.806 120.771  63.637  1.00  0.00           C
ATOM   5921  C25 POPED 374      82.806 121.760  64.807  1.00  0.00           C
ATOM   5924  C26 POPED 374      82.815 121.101  66.197  1.00  0.00           C
ATOM   5927  C27 POPED 374      84.075 121.440  67.017  1.00  0.00           C
ATOM   5930  C28 POPED 374      83.926 121.070  68.507  1.00  0.00           C
ATOM   5933  C29 POPED 374      85.145 121.460  69.327  1.00  0.00           C
ATOM   5935 0C21 POPED 374      85.336 122.620  69.957  1.00  0.00           C
ATOM   5937 1C21 POPED 374      84.375 123.791  69.967  1.00  0.00           C
ATOM   5940 2C21 POPED 374      84.815 124.950  70.887  1.00  0.00           C
ATOM   5943 3C21 POPED 374      84.716 124.650  72.387  1.00  0.00           C
ATOM   5946 4C21 POPED 374      85.005 125.891  73.267  1.00  0.00           C
ATOM   5949 5C21 POPED 374      86.495 126.291  73.287  1.00  0.00           C
ATOM   5952 6C21 POPED 374      86.745 127.580  74.077  1.00  0.00           C
ATOM   5955 7C21 POPED 374      88.216 128.020  74.027  1.00  0.00           C
ATOM   5958 8C21 POPED 374      88.526 129.241  74.907  1.00  0.00           C
ATOM   5962  C33 POPED 374      85.126 123.800  59.337  1.00  0.00           C
ATOM   5965  C34 POPED 374      84.405 123.300  60.597  1.00  0.00           C
ATOM   5968  C35 POPED 374      84.955 123.900  61.897  1.00  0.00           C
ATOM   5971  C36 POPED 374      84.676 125.410  62.067  1.00  0.00           C
ATOM   5974  C37 POPED 374      85.306 125.951  63.357  1.00  0.00           C
ATOM   5977  C38 POPED 374      85.196 127.480  63.477  1.00  0.00           C
ATOM   5980  C39 POPED 374      84.356 127.951  64.667  1.00  0.00           C
ATOM   5983 0C31 POPED 374      84.375 129.471  64.817  1.00  0.00           C
ATOM   5986 1C31 POPED 374      83.666 129.941  66.097  1.00  0.00           C
ATOM   5989 2C31 POPED 374      83.855 131.440  66.387  1.00  0.00           C
ATOM   5992 3C31 POPED 374      85.306 131.820  66.687  1.00  0.00           C
ATOM   5995 4C31 POPED 374      85.425 133.160  67.427  1.00  0.00           C
ATOM   5998 5C31 POPED 374      86.805 133.370  68.047  1.00  0.00           C
ATOM   6001 6C31 POPED 374      86.905 134.682  68.837  1.00  0.00           C
ATOM   6005  NH3 POPEE 375      29.525  10.070  53.687  1.00  0.00           N
ATOM   6009  C12 POPEE 375      30.085   9.530  52.397  1.00  0.00           C
ATOM   6012  C11 POPEE 375      29.395  10.100  51.137  1.00  0.00           C
ATOM   6015  P   POPEE 375      29.055  12.730  51.557  1.00  0.00           P
ATOM   6016  O13 POPEE 375      29.466  13.940  50.817  1.00  0.00           O
ATOM   6017  O14 POPEE 375      27.596  12.510  51.757  1.00  0.00           O
ATOM   6018  O11 POPEE 375      29.746  12.690  52.997  1.00  0.00           O
ATOM   6019  O12 POPEE 375      29.715  11.470  50.877  1.00  0.00           O
ATOM   6020  C1  POPEE 375      29.536  13.790  53.877  1.00  0.00           C
ATOM   6023  C2  POPEE 375      30.445  13.670  55.137  1.00  0.00           C
ATOM   6025  O21 POPEE 375      29.785  12.830  56.107  1.00  0.00           O
ATOM   6026  C21 POPEE 375      30.415  11.730  56.507  1.00  0.00           C
ATOM   6027  O22 POPEE 375      31.495  11.350  56.087  1.00  0.00           O
ATOM   6028  C22 POPEE 375      29.536  11.020  57.537  1.00  0.00           C
ATOM   6031  C3  POPEE 375      30.745  15.080  55.747  1.00  0.00           C
ATOM   6034  O31 POPEE 375      31.565  15.030  56.927  1.00  0.00           O
ATOM   6035  C31 POPEE 375      31.086  14.430  58.027  1.00  0.00           C
ATOM   6036  O32 POPEE 375      31.685  13.570  58.647  1.00  0.00           O
ATOM   6037  C32 POPEE 375      29.725  14.980  58.477  1.00  0.00           C
ATOM   6040  C23 POPEE 375      30.315  10.410  58.717  1.00  0.00           C
ATOM   6043  C24 POPEE 375      29.366   9.690  59.677  1.00  0.00           C
ATOM   6046  C25 POPEE 375      30.075   9.120  60.917  1.00  0.00           C
ATOM   6049  C26 POPEE 375      30.056  10.090  62.107  1.00  0.00           C
ATOM   6052  C27 POPEE 375      31.035   9.670  63.217  1.00  0.00           C
ATOM   6055  C28 POPEE 375      31.016  10.610  64.437  1.00  0.00           C
ATOM   6058  C29 POPEE 375      29.895  10.320  65.417  1.00  0.00           C
ATOM   6060 0C21 POPEE 375      30.015   9.770  66.637  1.00  0.00           C
ATOM   6062 1C21 POPEE 375      31.285   9.240  67.277  1.00  0.00           C
ATOM   6065 2C21 POPEE 375      31.766  10.060  68.497  1.00  0.00           C
ATOM   6068 3C21 POPEE 375      32.225  11.490  68.157  1.00  0.00           C
ATOM   6071 4C21 POPEE 375      32.885  12.220  69.337  1.00  0.00           C
ATOM   6074 5C21 POPEE 375      32.045  12.240  70.617  1.00  0.00           C
ATOM   6077 6C21 POPEE 375      32.556  13.230  71.667  1.00  0.00           C
ATOM   6080 7C21 POPEE 375      31.806  13.100  73.007  1.00  0.00           C
ATOM   6083 8C21 POPEE 375      32.215  14.140  74.047  1.00  0.00           C
ATOM   6087  C33 POPEE 375      29.826  16.431  59.007  1.00  0.00           C
ATOM   6090  C34 POPEE 375      28.925  17.420  58.247  1.00  0.00           C
ATOM   6093  C35 POPEE 375      27.426  17.160  58.357  1.00  0.00           C
ATOM   6096  C36 POPEE 375      26.885  17.300  59.787  1.00  0.00           C
ATOM   6099  C37 POPEE 375      25.415  16.890  59.887  1.00  0.00           C
ATOM   6102  C38 POPEE 375      24.676  17.500  61.087  1.00  0.00           C
ATOM   6105  C39 POPEE 375      25.465  17.490  62.407  1.00  0.00           C
ATOM   6108 0C31 POPEE 375      24.536  17.780  63.597  1.00  0.00           C
ATOM   6111 1C31 POPEE 375      25.275  18.130  64.887  1.00  0.00           C
ATOM   6114 2C31 POPEE 375      24.295  18.350  66.057  1.00  0.00           C
ATOM   6117 3C31 POPEE 375      24.106  17.120  66.947  1.00  0.00           C
ATOM   6120 4C31 POPEE 375      25.135  17.080  68.087  1.00  0.00           C
ATOM   6123 5C31 POPEE 375      24.795  16.080  69.197  1.00  0.00           C
ATOM   6126 6C31 POPEE 375      25.765  16.170  70.387  1.00  0.00           C
ATOM   6130  NH3 POPEF 376      97.785 119.910  52.977  1.00  0.00           N
ATOM   6134  C12 POPEF 376      97.416 118.690  52.177  1.00  0.00           C
ATOM   6137  C11 POPEF 376      98.046 117.430  52.787  1.00  0.00           C
ATOM   6140  P   POPEF 376      97.195 115.201  51.627  1.00  0.00           P
ATOM   6141  O13 POPEF 376      95.866 115.550  52.207  1.00  0.00           O
ATOM   6142  O14 POPEF 376      97.295 114.781  50.217  1.00  0.00           O
ATOM   6143  O11 POPEF 376      97.936 114.141  52.527  1.00  0.00           O
ATOM   6144  O12 POPEF 376      98.165 116.421  51.787  1.00  0.00           O
ATOM   6145  C1  POPEF 376      97.265 113.370  53.517  1.00  0.00           C
ATOM   6148  C2  POPEF 376      98.205 113.101  54.727  1.00  0.00           C
ATOM   6150  O21 POPEF 376      97.475 113.081  55.967  1.00  0.00           O
ATOM   6151  C21 POPEF 376      97.066 114.220  56.487  1.00  0.00           C
ATOM   6152  O22 POPEF 376      97.006 115.311  55.947  1.00  0.00           O
ATOM   6153  C22 POPEF 376      96.756 113.970  57.967  1.00  0.00           C
ATOM   6156  C3  POPEF 376      99.445 114.061  54.757  1.00  0.00           C
ATOM   6159  O31 POPEF 376     100.196 114.080  55.997  1.00  0.00           O
ATOM   6160  C31 POPEF 376     100.886 112.970  56.267  1.00  0.00           C
ATOM   6161  O32 POPEF 376     100.826 111.931  55.627  1.00  0.00           O
ATOM   6162  C32 POPEF 376     101.705 113.190  57.537  1.00  0.00           C
ATOM   6165  C23 POPEF 376      97.936 114.381  58.877  1.00  0.00           C
ATOM   6168  C24 POPEF 376      97.885 113.781  60.287  1.00  0.00           C
ATOM   6171  C25 POPEF 376      99.086 114.211  61.137  1.00  0.00           C
ATOM   6174  C26 POPEF 376      99.336 113.321  62.367  1.00  0.00           C
ATOM   6177  C27 POPEF 376      99.205 114.071  63.707  1.00  0.00           C
ATOM   6180  C28 POPEF 376     100.026 113.430  64.857  1.00  0.00           C
ATOM   6183  C29 POPEF 376     101.505 113.641  64.657  1.00  0.00           C
ATOM   6185 0C21 POPEF 376     102.475 113.350  65.537  1.00  0.00           C
ATOM   6187 1C21 POPEF 376     102.295 112.760  66.917  1.00  0.00           C
ATOM   6190 2C21 POPEF 376     102.895 113.651  68.007  1.00  0.00           C
ATOM   6193 3C21 POPEF 376     104.436 113.721  67.977  1.00  0.00           C
ATOM   6196 4C21 POPEF 376     104.996 114.561  69.127  1.00  0.00           C
ATOM   6199 5C21 POPEF 376     106.476 114.950  68.947  1.00  0.00           C
ATOM   6202 6C21 POPEF 376     107.475 113.800  69.157  1.00  0.00           C
ATOM   6205 7C21 POPEF 376     107.595 113.340  70.617  1.00  0.00           C
ATOM   6208 8C21 POPEF 376     108.766 112.380  70.847  1.00  0.00           C
ATOM   6212  C33 POPEF 376     102.195 111.900  58.217  1.00  0.00           C
ATOM   6215  C34 POPEF 376     102.565 112.170  59.687  1.00  0.00           C
ATOM   6218  C35 POPEF 376     103.025 110.930  60.467  1.00  0.00           C
ATOM   6221  C36 POPEF 376     103.246 111.250  61.947  1.00  0.00           C
ATOM   6224  C37 POPEF 376     103.696 110.020  62.757  1.00  0.00           C
ATOM   6227  C38 POPEF 376     103.885 110.330  64.247  1.00  0.00           C
ATOM   6230  C39 POPEF 376     104.305 109.110  65.087  1.00  0.00           C
ATOM   6233 0C31 POPEF 376     105.686 108.550  64.717  1.00  0.00           C
ATOM   6236 1C31 POPEF 376     106.055 107.320  65.547  1.00  0.00           C
ATOM   6239 2C31 POPEF 376     107.405 106.711  65.127  1.00  0.00           C
ATOM   6242 3C31 POPEF 376     107.656 105.311  65.707  1.00  0.00           C
ATOM   6245 4C31 POPEF 376     107.615 105.260  67.247  1.00  0.00           C
ATOM   6248 5C31 POPEF 376     107.985 103.881  67.807  1.00  0.00           C
ATOM   6251 6C31 POPEF 376     107.925 103.820  69.327  1.00  0.00           C
ATOM   6255  NH3 POPEG 377     115.045 102.021  49.537  1.00  0.00           N
ATOM   6259  C12 POPEG 377     116.365 101.960  50.287  1.00  0.00           C
ATOM   6262  C11 POPEG 377     116.465 100.790  51.297  1.00  0.00           C
ATOM   6265  P   POPEG 377     118.335  99.241  50.357  1.00  0.00           P
ATOM   6266  O13 POPEG 377     118.596  99.940  49.077  1.00  0.00           O
ATOM   6267  O14 POPEG 377     118.585  97.780  50.367  1.00  0.00           O
ATOM   6268  O11 POPEG 377     119.145  99.921  51.547  1.00  0.00           O
ATOM   6269  O12 POPEG 377     116.826  99.540  50.697  1.00  0.00           O
ATOM   6270  C1  POPEG 377     120.465  99.510  51.917  1.00  0.00           C
ATOM   6273  C2  POPEG 377     120.746  99.751  53.427  1.00  0.00           C
ATOM   6275  O21 POPEG 377     121.006 101.151  53.707  1.00  0.00           O
ATOM   6276  C21 POPEG 377     120.315 101.620  54.727  1.00  0.00           C
ATOM   6277  O22 POPEG 377     119.426 101.031  55.317  1.00  0.00           O
ATOM   6278  C22 POPEG 377     120.786 103.010  55.157  1.00  0.00           C
ATOM   6281  C3  POPEG 377     121.976  98.911  53.897  1.00  0.00           C
ATOM   6284  O31 POPEG 377     122.526  99.370  55.147  1.00  0.00           O
ATOM   6285  C31 POPEG 377     122.006  98.820  56.247  1.00  0.00           C
ATOM   6286  O32 POPEG 377     121.246  97.880  56.277  1.00  0.00           O
ATOM   6287  C32 POPEG 377     122.586  99.540  57.477  1.00  0.00           C
ATOM   6290  C23 POPEG 377     121.446 102.970  56.557  1.00  0.00           C
ATOM   6293  C24 POPEG 377     121.435 104.311  57.307  1.00  0.00           C
ATOM   6296  C25 POPEG 377     122.246 104.211  58.617  1.00  0.00           C
ATOM   6299  C26 POPEG 377     121.495 104.580  59.907  1.00  0.00           C
ATOM   6302  C27 POPEG 377     122.305 104.171  61.147  1.00  0.00           C
ATOM   6305  C28 POPEG 377     121.625 104.460  62.507  1.00  0.00           C
ATOM   6308  C29 POPEG 377     121.826 105.881  62.987  1.00  0.00           C
ATOM   6310 0C21 POPEG 377     122.465 106.250  64.117  1.00  0.00           C
ATOM   6312 1C21 POPEG 377     123.086 105.301  65.107  1.00  0.00           C
ATOM   6315 2C21 POPEG 377     123.815 105.980  66.287  1.00  0.00           C
ATOM   6318 3C21 POPEG 377     122.885 106.770  67.227  1.00  0.00           C
ATOM   6321 4C21 POPEG 377     123.596 107.230  68.507  1.00  0.00           C
ATOM   6324 5C21 POPEG 377     122.666 107.961  69.497  1.00  0.00           C
ATOM   6327 6C21 POPEG 377     122.146 109.311  68.967  1.00  0.00           C
ATOM   6330 7C21 POPEG 377     121.395 110.131  70.017  1.00  0.00           C
ATOM   6333 8C21 POPEG 377     120.856 111.451  69.457  1.00  0.00           C
ATOM   6337  C33 POPEG 377     121.656  99.550  58.707  1.00  0.00           C
ATOM   6340  C34 POPEG 377     122.376 100.120  59.937  1.00  0.00           C
ATOM   6343  C35 POPEG 377     121.535 100.150  61.217  1.00  0.00           C
ATOM   6346  C36 POPEG 377     121.036  98.760  61.637  1.00  0.00           C
ATOM   6349  C37 POPEG 377     120.935  98.590  63.167  1.00  0.00           C
ATOM   6352  C38 POPEG 377     120.345  97.230  63.567  1.00  0.00           C
ATOM   6355  C39 POPEG 377     120.425  96.960  65.077  1.00  0.00           C
ATOM   6358 0C31 POPEG 377     119.636  97.970  65.927  1.00  0.00           C
ATOM   6361 1C31 POPEG 377     119.536  97.570  67.407  1.00  0.00           C
ATOM   6364 2C31 POPEG 377     118.766  98.610  68.227  1.00  0.00           C
ATOM   6367 3C31 POPEG 377     118.435  98.150  69.657  1.00  0.00           C
ATOM   6370 4C31 POPEG 377     119.676  97.880  70.527  1.00  0.00           C
ATOM   6373 5C31 POPEG 377     119.286  97.510  71.967  1.00  0.00           C
ATOM   6376 6C31 POPEG 377     120.495  97.201  72.857  1.00  0.00           C
ATOM   6380  NH3 POPEH 378      11.205 125.811  51.127  1.00  0.00           N
ATOM   6384  C12 POPEH 378      12.635 125.631  51.587  1.00  0.00           C
ATOM   6387  C11 POPEH 378      12.746 125.730  53.117  1.00  0.00           C
ATOM   6390  P   POPEH 378      15.275 126.330  53.227  1.00  0.00           P
ATOM   6391  O13 POPEH 378      15.775 125.861  51.927  1.00  0.00           O
ATOM   6392  O14 POPEH 378      14.815 127.740  53.267  1.00  0.00           O
ATOM   6393  O11 POPEH 378      16.336 126.031  54.337  1.00  0.00           O
ATOM   6394  O12 POPEH 378      14.055 125.360  53.567  1.00  0.00           O
ATOM   6395  C1  POPEH 378      16.775 124.751  54.777  1.00  0.00           C
ATOM   6398  C2  POPEH 378      16.605 124.600  56.317  1.00  0.00           C
ATOM   6400  O21 POPEH 378      15.255 124.150  56.567  1.00  0.00           O
ATOM   6401  C21 POPEH 378      15.065 123.461  57.677  1.00  0.00           C
ATOM   6402  O22 POPEH 378      15.915 123.171  58.497  1.00  0.00           O
ATOM   6403  C22 POPEH 378      13.605 123.020  57.737  1.00  0.00           C
ATOM   6406  C3  POPEH 378      16.915 125.970  57.007  1.00  0.00           C
ATOM   6409  O31 POPEH 378      17.186 125.861  58.427  1.00  0.00           O
ATOM   6410  C31 POPEH 378      16.185 126.221  59.217  1.00  0.00           C
ATOM   6411  O32 POPEH 378      15.055 126.480  58.847  1.00  0.00           O
ATOM   6412  C32 POPEH 378      16.685 126.361  60.647  1.00  0.00           C
ATOM   6415  C23 POPEH 378      13.185 122.510  59.127  1.00  0.00           C
ATOM   6418  C24 POPEH 378      12.746 123.620  60.087  1.00  0.00           C
ATOM   6421  C25 POPEH 378      11.515 123.221  60.897  1.00  0.00           C
ATOM   6424  C26 POPEH 378      11.775 122.160  61.967  1.00  0.00           C
ATOM   6427  C27 POPEH 378      10.485 121.530  62.517  1.00  0.00           C
ATOM   6430  C28 POPEH 378      10.715 120.601  63.737  1.00  0.00           C
ATOM   6433  C29 POPEH 378      11.065 121.370  64.987  1.00  0.00           C
ATOM   6435 0C21 POPEH 378      10.885 120.940  66.247  1.00  0.00           C
ATOM   6437 1C21 POPEH 378      10.405 119.571  66.657  1.00  0.00           C
ATOM   6440 2C21 POPEH 378      11.015 119.141  67.997  1.00  0.00           C
ATOM   6443 3C21 POPEH 378      10.415 119.851  69.227  1.00  0.00           C
ATOM   6446 4C21 POPEH 378      11.215 119.590  70.507  1.00  0.00           C
ATOM   6449 5C21 POPEH 378      10.555 120.120  71.787  1.00  0.00           C
ATOM   6452 6C21 POPEH 378       9.355 119.270  72.237  1.00  0.00           C
ATOM   6455 7C21 POPEH 378       8.815 119.641  73.627  1.00  0.00           C
ATOM   6458 8C21 POPEH 378       9.745 119.290  74.787  1.00  0.00           C
ATOM   6462  C33 POPEH 378      15.555 126.521  61.687  1.00  0.00           C
ATOM   6465  C34 POPEH 378      16.125 126.851  63.077  1.00  0.00           C
ATOM   6468  C35 POPEH 378      15.045 127.030  64.157  1.00  0.00           C
ATOM   6471  C36 POPEH 378      15.535 127.930  65.307  1.00  0.00           C
ATOM   6474  C37 POPEH 378      14.415 128.340  66.267  1.00  0.00           C
ATOM   6477  C38 POPEH 378      14.906 129.301  67.367  1.00  0.00           C
ATOM   6480  C39 POPEH 378      13.835 129.690  68.387  1.00  0.00           C
ATOM   6483 0C31 POPEH 378      12.666 130.501  67.807  1.00  0.00           C
ATOM   6486 1C31 POPEH 378      11.525 130.641  68.837  1.00  0.00           C
ATOM   6489 2C31 POPEH 378      10.355 131.521  68.367  1.00  0.00           C
ATOM   6492 3C31 POPEH 378      10.745 132.991  68.177  1.00  0.00           C
ATOM   6495 4C31 POPEH 378       9.545 133.940  68.137  1.00  0.00           C
ATOM   6498 5C31 POPEH 378       9.975 135.421  68.197  1.00  0.00           C
ATOM   6501 6C31 POPEH 378       8.795 136.391  68.257  1.00  0.00           C
ATOM   6505  NH3 POPEI 379      11.335 118.381  51.197  1.00  0.00           N
ATOM   6509  C12 POPEI 379      12.825 118.311  51.057  1.00  0.00           C
ATOM   6512  C11 POPEI 379      13.275 116.851  50.877  1.00  0.00           C
ATOM   6515  P   POPEI 379      15.645 117.190  51.987  1.00  0.00           P
ATOM   6516  O13 POPEI 379      16.845 116.311  52.057  1.00  0.00           O
ATOM   6517  O14 POPEI 379      15.856 118.651  51.787  1.00  0.00           O
ATOM   6518  O11 POPEI 379      14.715 117.061  53.267  1.00  0.00           O
ATOM   6519  O12 POPEI 379      14.685 116.711  50.827  1.00  0.00           O
ATOM   6520  C1  POPEI 379      14.385 115.821  53.877  1.00  0.00           C
ATOM   6523  C2  POPEI 379      14.315 116.001  55.417  1.00  0.00           C
ATOM   6525  O21 POPEI 379      14.506 114.790  56.157  1.00  0.00           O
ATOM   6526  C21 POPEI 379      13.825 113.700  55.847  1.00  0.00           C
ATOM   6527  O22 POPEI 379      12.985 113.581  54.977  1.00  0.00           O
ATOM   6528  C22 POPEI 379      14.285 112.600  56.807  1.00  0.00           C
ATOM   6531  C3  POPEI 379      13.045 116.720  55.947  1.00  0.00           C
ATOM   6534  O31 POPEI 379      13.215 117.061  57.347  1.00  0.00           O
ATOM   6535  C31 POPEI 379      12.926 116.110  58.237  1.00  0.00           C
ATOM   6536  O32 POPEI 379      12.375 115.050  58.017  1.00  0.00           O
ATOM   6537  C32 POPEI 379      13.345 116.641  59.607  1.00  0.00           C
ATOM   6540  C23 POPEI 379      13.185 111.561  57.077  1.00  0.00           C
ATOM   6543  C24 POPEI 379      13.415 110.811  58.397  1.00  0.00           C
ATOM   6546  C25 POPEI 379      13.225 111.720  59.627  1.00  0.00           C
ATOM   6549  C26 POPEI 379      13.135 110.930  60.937  1.00  0.00           C
ATOM   6552  C27 POPEI 379      12.406 111.730  62.017  1.00  0.00           C
ATOM   6555  C28 POPEI 379      12.115 110.881  63.267  1.00  0.00           C
ATOM   6558  C29 POPEI 379      11.405 111.701  64.317  1.00  0.00           C
ATOM   6560 0C21 POPEI 379      11.826 111.900  65.577  1.00  0.00           C
ATOM   6562 1C21 POPEI 379      13.085 111.300  66.157  1.00  0.00           C
ATOM   6565 2C21 POPEI 379      13.475 111.890  67.527  1.00  0.00           C
ATOM   6568 3C21 POPEI 379      14.675 111.130  68.107  1.00  0.00           C
ATOM   6571 4C21 POPEI 379      15.125 111.641  69.477  1.00  0.00           C
ATOM   6574 5C21 POPEI 379      15.996 110.601  70.187  1.00  0.00           C
ATOM   6577 6C21 POPEI 379      16.325 110.940  71.647  1.00  0.00           C
ATOM   6580 7C21 POPEI 379      17.076 109.800  72.327  1.00  0.00           C
ATOM   6583 8C21 POPEI 379      17.385 110.050  73.807  1.00  0.00           C
ATOM   6587  C33 POPEI 379      13.425 115.601  60.747  1.00  0.00           C
ATOM   6590  C34 POPEI 379      13.605 116.330  62.087  1.00  0.00           C
ATOM   6593  C35 POPEI 379      13.715 115.430  63.317  1.00  0.00           C
ATOM   6596  C36 POPEI 379      15.025 114.631  63.367  1.00  0.00           C
ATOM   6599  C37 POPEI 379      15.515 114.370  64.797  1.00  0.00           C
ATOM   6602  C38 POPEI 379      16.185 115.601  65.437  1.00  0.00           C
ATOM   6605  C39 POPEI 379      16.086 115.631  66.967  1.00  0.00           C
ATOM   6608 0C31 POPEI 379      14.675 116.001  67.457  1.00  0.00           C
ATOM   6611 1C31 POPEI 379      14.545 115.951  68.977  1.00  0.00           C
ATOM   6614 2C31 POPEI 379      13.095 116.160  69.447  1.00  0.00           C
ATOM   6617 3C31 POPEI 379      12.855 115.701  70.897  1.00  0.00           C
ATOM   6620 4C31 POPEI 379      13.625 116.501  71.947  1.00  0.00           C
ATOM   6623 5C31 POPEI 379      13.355 115.980  73.367  1.00  0.00           C
ATOM   6626 6C31 POPEI 379      14.085 116.741  74.467  1.00  0.00           C
ATOM   6630  NH3 POPEJ 380      49.595  95.230  97.127  1.00  0.00           N
ATOM   6634  C12 POPEJ 380      49.875  95.811  98.477  1.00  0.00           C
ATOM   6637  C11 POPEJ 380      50.085  97.331  98.337  1.00  0.00           C
ATOM   6640  P   POPEJ 380      49.056  99.191  96.807  1.00  0.00           P
ATOM   6641  O13 POPEJ 380      47.715  99.771  96.577  1.00  0.00           O
ATOM   6642  O14 POPEJ 380      50.095 100.120  97.297  1.00  0.00           O
ATOM   6643  O11 POPEJ 380      49.536  98.440  95.517  1.00  0.00           O
ATOM   6644  O12 POPEJ 380      48.915  97.961  97.787  1.00  0.00           O
ATOM   6645  C1  POPEJ 380      48.866  98.400  94.257  1.00  0.00           C
ATOM   6648  C2  POPEJ 380      48.225  97.010  93.997  1.00  0.00           C
ATOM   6650  O21 POPEJ 380      47.645  97.021  92.677  1.00  0.00           O
ATOM   6651  C21 POPEJ 380      48.216  96.241  91.767  1.00  0.00           C
ATOM   6652  O22 POPEJ 380      49.245  95.610  91.907  1.00  0.00           O
ATOM   6653  C22 POPEJ 380      47.346  96.241  90.507  1.00  0.00           C
ATOM   6656  C3  POPEJ 380      47.106  96.720  95.027  1.00  0.00           C
ATOM   6659  O31 POPEJ 380      46.725  95.330  95.037  1.00  0.00           O
ATOM   6660  C31 POPEJ 380      45.606  95.041  94.377  1.00  0.00           C
ATOM   6661  O32 POPEJ 380      44.895  95.850  93.797  1.00  0.00           O
ATOM   6662  C32 POPEJ 380      45.385  93.531  94.437  1.00  0.00           C
ATOM   6665  C23 POPEJ 380      47.785  95.150  89.497  1.00  0.00           C
ATOM   6668  C24 POPEJ 380      48.965  95.581  88.607  1.00  0.00           C
ATOM   6671  C25 POPEJ 380      48.536  96.540  87.487  1.00  0.00           C
ATOM   6674  C26 POPEJ 380      47.925  95.821  86.267  1.00  0.00           C
ATOM   6677  C27 POPEJ 380      47.496  96.790  85.147  1.00  0.00           C
ATOM   6680  C28 POPEJ 380      46.115  97.430  85.427  1.00  0.00           C
ATOM   6683  C29 POPEJ 380      45.795  98.690  84.647  1.00  0.00           C
ATOM   6685 0C21 POPEJ 380      45.966  98.940  83.337  1.00  0.00           C
ATOM   6687 1C21 POPEJ 380      46.455  98.010  82.257  1.00  0.00           C
ATOM   6690 2C21 POPEJ 380      45.915  98.480  80.897  1.00  0.00           C
ATOM   6693 3C21 POPEJ 380      46.436  97.661  79.697  1.00  0.00           C
ATOM   6696 4C21 POPEJ 380      45.775  98.081  78.377  1.00  0.00           C
ATOM   6699 5C21 POPEJ 380      46.166  99.471  77.847  1.00  0.00           C
ATOM   6702 6C21 POPEJ 380      47.595  99.561  77.287  1.00  0.00           C
ATOM   6705 7C21 POPEJ 380      47.855 100.891  76.577  1.00  0.00           C
ATOM   6708 8C21 POPEJ 380      49.266 101.040  76.017  1.00  0.00           C
ATOM   6712  C33 POPEJ 380      44.945  92.991  93.057  1.00  0.00           C
ATOM   6715  C34 POPEJ 380      46.045  93.031  91.987  1.00  0.00           C
ATOM   6718  C35 POPEJ 380      45.586  92.520  90.607  1.00  0.00           C
ATOM   6721  C36 POPEJ 380      44.385  93.300  90.037  1.00  0.00           C
ATOM   6724  C37 POPEJ 380      44.056  93.000  88.567  1.00  0.00           C
ATOM   6727  C38 POPEJ 380      42.696  93.610  88.177  1.00  0.00           C
ATOM   6730  C39 POPEJ 380      42.225  93.280  86.747  1.00  0.00           C
ATOM   6733 0C31 POPEJ 380      42.915  94.071  85.627  1.00  0.00           C
ATOM   6736 1C31 POPEJ 380      42.286  93.760  84.257  1.00  0.00           C
ATOM   6739 2C31 POPEJ 380      43.016  94.381  83.057  1.00  0.00           C
ATOM   6742 3C31 POPEJ 380      42.975  95.920  82.967  1.00  0.00           C
ATOM   6745 4C31 POPEJ 380      41.556  96.501  82.837  1.00  0.00           C
ATOM   6748 5C31 POPEJ 380      41.565  98.010  82.547  1.00  0.00           C
ATOM   6751 6C31 POPEJ 380      40.165  98.620  82.467  1.00  0.00           C
ATOM   6755  NH3 POPEK 381     114.986  87.951  48.917  1.00  0.00           N
ATOM   6759  C12 POPEK 381     116.055  88.400  49.897  1.00  0.00           C
ATOM   6762  C11 POPEK 381     117.396  87.611  49.837  1.00  0.00           C
ATOM   6765  P   POPEK 381     119.765  88.531  50.747  1.00  0.00           P
ATOM   6766  O13 POPEK 381     120.625  87.460  50.187  1.00  0.00           O
ATOM   6767  O14 POPEK 381     119.795  89.860  50.097  1.00  0.00           O
ATOM   6768  O11 POPEK 381     120.126  88.710  52.277  1.00  0.00           O
ATOM   6769  O12 POPEK 381     118.265  88.050  50.877  1.00  0.00           O
ATOM   6770  C1  POPEK 381     121.075  89.701  52.677  1.00  0.00           C
ATOM   6773  C2  POPEK 381     122.045  89.201  53.767  1.00  0.00           C
ATOM   6775  O21 POPEK 381     123.135  90.131  53.717  1.00  0.00           O
ATOM   6776  C21 POPEK 381     123.475  90.721  54.847  1.00  0.00           C
ATOM   6777  O22 POPEK 381     122.955  90.540  55.937  1.00  0.00           O
ATOM   6778  C22 POPEK 381     124.625  91.680  54.597  1.00  0.00           C
ATOM   6781  C3  POPEK 381     122.536  87.740  53.477  1.00  0.00           C
ATOM   6784  O31 POPEK 381     123.256  87.170  54.587  1.00  0.00           O
ATOM   6785  C31 POPEK 381     124.536  87.520  54.657  1.00  0.00           C
ATOM   6786  O32 POPEK 381     125.176  88.070  53.777  1.00  0.00           O
ATOM   6787  C32 POPEK 381     125.075  87.131  56.037  1.00  0.00           C
ATOM   6790  C23 POPEK 381     125.775  91.501  55.617  1.00  0.00           C
ATOM   6793  C24 POPEK 381     125.606  92.351  56.887  1.00  0.00           C
ATOM   6796  C25 POPEK 381     126.705  92.050  57.907  1.00  0.00           C
ATOM   6799  C26 POPEK 381     126.936  93.131  58.967  1.00  0.00           C
ATOM   6802  C27 POPEK 381     128.186  92.830  59.807  1.00  0.00           C
ATOM   6805  C28 POPEK 381     128.466  93.861  60.917  1.00  0.00           C
ATOM   6808  C29 POPEK 381     129.886  93.730  61.417  1.00  0.00           C
ATOM   6810 0C21 POPEK 381     130.297  93.531  62.687  1.00  0.00           C
ATOM   6812 1C21 POPEK 381     129.416  93.361  63.897  1.00  0.00           C
ATOM   6815 2C21 POPEK 381     130.247  93.061  65.167  1.00  0.00           C
ATOM   6818 3C21 POPEK 381     131.117  91.790  65.077  1.00  0.00           C
ATOM   6821 4C21 POPEK 381     130.896  90.780  66.217  1.00  0.00           C
ATOM   6824 5C21 POPEK 381     129.496  90.150  66.207  1.00  0.00           C
ATOM   6827 6C21 POPEK 381     129.366  89.021  67.237  1.00  0.00           C
ATOM   6830 7C21 POPEK 381     127.916  88.550  67.427  1.00  0.00           C
ATOM   6833 8C21 POPEK 381     127.747  87.471  68.497  1.00  0.00           C
ATOM   6837  C33 POPEK 381     124.005  87.281  57.147  1.00  0.00           C
ATOM   6840  C34 POPEK 381     124.555  87.160  58.577  1.00  0.00           C
ATOM   6843  C35 POPEK 381     123.786  88.031  59.587  1.00  0.00           C
ATOM   6846  C36 POPEK 381     122.486  87.380  60.087  1.00  0.00           C
ATOM   6849  C37 POPEK 381     121.505  88.410  60.667  1.00  0.00           C
ATOM   6852  C38 POPEK 381     120.205  87.811  61.217  1.00  0.00           C
ATOM   6855  C39 POPEK 381     120.325  87.211  62.627  1.00  0.00           C
ATOM   6858 0C31 POPEK 381     119.616  88.031  63.707  1.00  0.00           C
ATOM   6861 1C31 POPEK 381     119.835  87.460  65.107  1.00  0.00           C
ATOM   6864 2C31 POPEK 381     119.116  88.260  66.197  1.00  0.00           C
ATOM   6867 3C31 POPEK 381     119.625  87.980  67.617  1.00  0.00           C
ATOM   6870 4C31 POPEK 381     121.065  88.451  67.857  1.00  0.00           C
ATOM   6873 5C31 POPEK 381     121.465  88.451  69.327  1.00  0.00           C
ATOM   6876 6C31 POPEK 381     122.895  88.940  69.557  1.00  0.00           C
ATOM   6880  NH3 POPEL 382      93.906 124.540  54.917  1.00  0.00           N
ATOM   6884  C12 POPEL 382      95.215 124.171  54.287  1.00  0.00           C
ATOM   6887  C11 POPEL 382      95.135 122.801  53.587  1.00  0.00           C
ATOM   6890  P   POPEL 382      96.976 123.221  51.787  1.00  0.00           P
ATOM   6891  O13 POPEL 382      95.866 123.811  50.997  1.00  0.00           O
ATOM   6892  O14 POPEL 382      97.875 122.271  51.087  1.00  0.00           O
ATOM   6893  O11 POPEL 382      97.755 124.381  52.487  1.00  0.00           O
ATOM   6894  O12 POPEL 382      96.395 122.401  53.017  1.00  0.00           O
ATOM   6895  C1  POPEL 382      99.075 124.351  53.007  1.00  0.00           C
ATOM   6898  C2  POPEL 382      99.135 123.770  54.457  1.00  0.00           C
ATOM   6900  O21 POPEL 382      99.545 124.711  55.467  1.00  0.00           O
ATOM   6901  C21 POPEL 382     100.756 125.220  55.407  1.00  0.00           C
ATOM   6902  O22 POPEL 382     101.476 125.230  54.417  1.00  0.00           O
ATOM   6903  C22 POPEL 382     101.136 125.811  56.767  1.00  0.00           C
ATOM   6906  C3  POPEL 382      99.946 122.450  54.567  1.00  0.00           C
ATOM   6909  O31 POPEL 382      99.576 121.760  55.787  1.00  0.00           O
ATOM   6910  C31 POPEL 382     100.425 121.940  56.807  1.00  0.00           C
ATOM   6911  O32 POPEL 382     101.505 122.471  56.747  1.00  0.00           O
ATOM   6912  C32 POPEL 382      99.805 121.330  58.067  1.00  0.00           C
ATOM   6915  C23 POPEL 382     102.586 125.451  57.207  1.00  0.00           C
ATOM   6918  C24 POPEL 382     102.745 125.280  58.727  1.00  0.00           C
ATOM   6921  C25 POPEL 382     102.925 126.620  59.447  1.00  0.00           C
ATOM   6924  C26 POPEL 382     103.086 126.551  60.967  1.00  0.00           C
ATOM   6927  C27 POPEL 382     103.216 127.961  61.557  1.00  0.00           C
ATOM   6930  C28 POPEL 382     103.256 128.031  63.087  1.00  0.00           C
ATOM   6933  C29 POPEL 382     101.915 127.760  63.727  1.00  0.00           C
ATOM   6935 0C21 POPEL 382     101.645 127.921  65.037  1.00  0.00           C
ATOM   6937 1C21 POPEL 382     102.635 128.340  66.097  1.00  0.00           C
ATOM   6940 2C21 POPEL 382     102.915 127.170  67.057  1.00  0.00           C
ATOM   6943 3C21 POPEL 382     103.965 127.500  68.127  1.00  0.00           C
ATOM   6946 4C21 POPEL 382     103.946 126.510  69.307  1.00  0.00           C
ATOM   6949 5C21 POPEL 382     104.235 125.050  68.917  1.00  0.00           C
ATOM   6952 6C21 POPEL 382     103.955 124.090  70.087  1.00  0.00           C
ATOM   6955 7C21 POPEL 382     104.455 122.661  69.847  1.00  0.00           C
ATOM   6958 8C21 POPEL 382     104.165 121.741  71.037  1.00  0.00           C
ATOM   6962  C33 POPEL 382     100.756 121.361  59.287  1.00  0.00           C
ATOM   6965  C34 POPEL 382     100.016 121.291  60.627  1.00  0.00           C
ATOM   6968  C35 POPEL 382      99.235 122.570  60.927  1.00  0.00           C
ATOM   6971  C36 POPEL 382      98.815 122.701  62.397  1.00  0.00           C
ATOM   6974  C37 POPEL 382      98.275 124.110  62.707  1.00  0.00           C
ATOM   6977  C38 POPEL 382      98.146 124.370  64.207  1.00  0.00           C
ATOM   6980  C39 POPEL 382      97.796 125.840  64.507  1.00  0.00           C
ATOM   6983 0C31 POPEL 382      97.815 126.120  66.017  1.00  0.00           C
ATOM   6986 1C31 POPEL 382      97.396 127.550  66.367  1.00  0.00           C
ATOM   6989 2C31 POPEL 382      97.416 127.801  67.887  1.00  0.00           C
ATOM   6992 3C31 POPEL 382      98.836 127.910  68.467  1.00  0.00           C
ATOM   6995 4C31 POPEL 382      98.815 128.081  69.987  1.00  0.00           C
ATOM   6998 5C31 POPEL 382     100.215 128.181  70.617  1.00  0.00           C
ATOM   7001 6C31 POPEL 382     100.856 129.561  70.487  1.00  0.00           C
ATOM   7005  NH3 POPEM 383      61.155  -2.701  57.487  1.00  0.00           N
ATOM   7009  C12 POPEM 383      61.395  -1.251  57.177  1.00  0.00           C
ATOM   7012  C11 POPEM 383      61.055  -0.401  58.397  1.00  0.00           C
ATOM   7015  P   POPEM 383      59.685   1.639  57.457  1.00  0.00           P
ATOM   7016  O13 POPEM 383      60.135   2.719  56.557  1.00  0.00           O
ATOM   7017  O14 POPEM 383      58.825   0.579  56.867  1.00  0.00           O
ATOM   7018  O11 POPEM 383      59.065   2.249  58.787  1.00  0.00           O
ATOM   7019  O12 POPEM 383      60.996   0.969  58.037  1.00  0.00           O
ATOM   7020  C1  POPEM 383      59.776   3.329  59.437  1.00  0.00           C
ATOM   7023  C2  POPEM 383      59.976   3.079  60.957  1.00  0.00           C
ATOM   7025  O21 POPEM 383      60.665   4.229  61.497  1.00  0.00           O
ATOM   7026  C21 POPEM 383      60.326   4.539  62.737  1.00  0.00           C
ATOM   7027  O22 POPEM 383      59.516   3.949  63.427  1.00  0.00           O
ATOM   7028  C22 POPEM 383      61.125   5.770  63.177  1.00  0.00           C
ATOM   7031  C3  POPEM 383      60.795   1.799  61.287  1.00  0.00           C
ATOM   7034  O31 POPEM 383      60.126   0.959  62.257  1.00  0.00           O
ATOM   7035  C31 POPEM 383      60.536  -0.301  62.287  1.00  0.00           C
ATOM   7036  O32 POPEM 383      61.475  -0.761  61.667  1.00  0.00           O
ATOM   7037  C32 POPEM 383      59.565  -1.131  63.147  1.00  0.00           C
ATOM   7040  C23 POPEM 383      60.656   6.370  64.527  1.00  0.00           C
ATOM   7043  C24 POPEM 383      59.235   6.960  64.467  1.00  0.00           C
ATOM   7046  C25 POPEM 383      58.866   7.740  65.737  1.00  0.00           C
ATOM   7049  C26 POPEM 383      57.445   8.330  65.667  1.00  0.00           C
ATOM   7052  C27 POPEM 383      57.075   9.230  66.867  1.00  0.00           C
ATOM   7055  C28 POPEM 383      57.426  10.730  66.687  1.00  0.00           C
ATOM   7058  C29 POPEM 383      58.876  10.990  66.367  1.00  0.00           C
ATOM   7060 0C21 POPEM 383      59.835  11.470  67.187  1.00  0.00           C
ATOM   7062 1C21 POPEM 383      59.665  11.890  68.627  1.00  0.00           C
ATOM   7065 2C21 POPEM 383      60.225  13.300  68.897  1.00  0.00           C
ATOM   7068 3C21 POPEM 383      59.665  14.370  67.947  1.00  0.00           C
ATOM   7071 4C21 POPEM 383      60.025  15.800  68.357  1.00  0.00           C
ATOM   7074 5C21 POPEM 383      59.755  16.800  67.207  1.00  0.00           C
ATOM   7077 6C21 POPEM 383      60.865  16.810  66.157  1.00  0.00           C
ATOM   7080 7C21 POPEM 383      62.095  17.580  66.627  1.00  0.00           C
ATOM   7083 8C21 POPEM 383      63.195  17.630  65.567  1.00  0.00           C
ATOM   7087  C33 POPEM 383      60.275  -1.931  64.257  1.00  0.00           C
ATOM   7090  C34 POPEM 383      60.485  -1.111  65.537  1.00  0.00           C
ATOM   7093  C35 POPEM 383      59.356  -1.291  66.557  1.00  0.00           C
ATOM   7096  C36 POPEM 383      59.685  -0.651  67.907  1.00  0.00           C
ATOM   7099  C37 POPEM 383      58.915  -1.291  69.077  1.00  0.00           C
ATOM   7102  C38 POPEM 383      59.445  -0.871  70.457  1.00  0.00           C
ATOM   7105  C39 POPEM 383      59.056   0.549  70.867  1.00  0.00           C
ATOM   7108 0C31 POPEM 383      57.746   0.619  71.677  1.00  0.00           C
ATOM   7111 1C31 POPEM 383      57.915   0.159  73.127  1.00  0.00           C
ATOM   7114 2C31 POPEM 383      56.686   0.419  74.007  1.00  0.00           C
ATOM   7117 3C31 POPEM 383      56.836  -0.201  75.397  1.00  0.00           C
ATOM   7120 4C31 POPEM 383      55.606  -0.001  76.287  1.00  0.00           C
ATOM   7123 5C31 POPEM 383      55.656  -0.891  77.537  1.00  0.00           C
ATOM   7126 6C31 POPEM 383      54.415  -0.791  78.427  1.00  0.00           C
ATOM   7130  NH3 POPEN 384     118.755  44.040  92.817  1.00  0.00           N
ATOM   7134  C12 POPEN 384     118.746  42.990  91.747  1.00  0.00           C
ATOM   7137  C11 POPEN 384     120.115  42.870  91.017  1.00  0.00           C
ATOM   7140  P   POPEN 384     121.575  41.800  92.927  1.00  0.00           P
ATOM   7141  O13 POPEN 384     122.825  42.171  93.617  1.00  0.00           O
ATOM   7142  O14 POPEN 384     120.366  41.630  93.767  1.00  0.00           O
ATOM   7143  O11 POPEN 384     121.875  40.521  92.027  1.00  0.00           O
ATOM   7144  O12 POPEN 384     121.266  42.930  91.877  1.00  0.00           O
ATOM   7145  C1  POPEN 384     123.106  40.490  91.267  1.00  0.00           C
ATOM   7148  C2  POPEN 384     122.855  40.581  89.737  1.00  0.00           C
ATOM   7150  O21 POPEN 384     123.295  39.381  89.057  1.00  0.00           O
ATOM   7151  C21 POPEN 384     124.606  39.180  89.017  1.00  0.00           C
ATOM   7152  O22 POPEN 384     125.455  39.910  89.507  1.00  0.00           O
ATOM   7153  C22 POPEN 384     124.896  37.881  88.267  1.00  0.00           C
ATOM   7156  C3  POPEN 384     123.326  41.931  89.077  1.00  0.00           C
ATOM   7159  O31 POPEN 384     122.465  42.330  87.977  1.00  0.00           O
ATOM   7160  C31 POPEN 384     122.845  41.991  86.747  1.00  0.00           C
ATOM   7161  O32 POPEN 384     123.885  41.420  86.457  1.00  0.00           O
ATOM   7162  C32 POPEN 384     121.705  42.390  85.787  1.00  0.00           C
ATOM   7165  C23 POPEN 384     124.595  37.960  86.747  1.00  0.00           C
ATOM   7168  C24 POPEN 384     124.746  36.590  86.057  1.00  0.00           C
ATOM   7171  C25 POPEN 384     124.385  36.550  84.557  1.00  0.00           C
ATOM   7174  C26 POPEN 384     125.455  37.140  83.617  1.00  0.00           C
ATOM   7177  C27 POPEN 384     125.235  38.620  83.237  1.00  0.00           C
ATOM   7180  C28 POPEN 384     126.185  39.050  82.097  1.00  0.00           C
ATOM   7183  C29 POPEN 384     126.006  40.490  81.687  1.00  0.00           C
ATOM   7185 0C21 POPEN 384     125.985  40.991  80.437  1.00  0.00           C
ATOM   7187 1C21 POPEN 384     126.096  40.220  79.147  1.00  0.00           C
ATOM   7190 2C21 POPEN 384     127.526  40.021  78.627  1.00  0.00           C
ATOM   7193 3C21 POPEN 384     127.526  39.180  77.327  1.00  0.00           C
ATOM   7196 4C21 POPEN 384     128.927  38.771  76.857  1.00  0.00           C
ATOM   7199 5C21 POPEN 384     129.737  39.920  76.257  1.00  0.00           C
ATOM   7202 6C21 POPEN 384     131.157  39.491  75.837  1.00  0.00           C
ATOM   7205 7C21 POPEN 384     131.896  40.560  75.017  1.00  0.00           C
ATOM   7208 8C21 POPEN 384     133.307  40.131  74.637  1.00  0.00           C
ATOM   7212  C33 POPEN 384     122.106  43.000  84.417  1.00  0.00           C
ATOM   7215  C34 POPEN 384     122.085  41.971  83.277  1.00  0.00           C
ATOM   7218  C35 POPEN 384     122.006  42.550  81.847  1.00  0.00           C
ATOM   7221  C36 POPEN 384     122.055  41.430  80.797  1.00  0.00           C
ATOM   7224  C37 POPEN 384     121.505  41.810  79.417  1.00  0.00           C
ATOM   7227  C38 POPEN 384     121.696  40.681  78.397  1.00  0.00           C
ATOM   7230  C39 POPEN 384     121.026  40.910  77.037  1.00  0.00           C
ATOM   7233 0C31 POPEN 384     119.485  40.861  77.077  1.00  0.00           C
ATOM   7236 1C31 POPEN 384     118.876  40.800  75.667  1.00  0.00           C
ATOM   7239 2C31 POPEN 384     117.396  41.241  75.637  1.00  0.00           C
ATOM   7242 3C31 POPEN 384     116.905  41.530  74.217  1.00  0.00           C
ATOM   7245 4C31 POPEN 384     115.446  42.010  74.167  1.00  0.00           C
ATOM   7248 5C31 POPEN 384     115.026  42.451  72.757  1.00  0.00           C
ATOM   7251 6C31 POPEN 384     113.555  42.860  72.657  1.00  0.00           C
ATOM   7255  NH3 POPEO 385       9.425  27.060  91.477  1.00  0.00           N
ATOM   7259  C12 POPEO 385       9.045  27.430  92.877  1.00  0.00           C
ATOM   7262  C11 POPEO 385       9.145  26.160  93.747  1.00  0.00           C
ATOM   7265  P   POPEO 385      10.645  24.051  94.117  1.00  0.00           P
ATOM   7266  O13 POPEO 385      12.065  24.221  94.527  1.00  0.00           O
ATOM   7267  O14 POPEO 385       9.656  23.870  95.197  1.00  0.00           O
ATOM   7268  O11 POPEO 385      10.445  23.010  92.927  1.00  0.00           O
ATOM   7269  O12 POPEO 385      10.305  25.410  93.367  1.00  0.00           O
ATOM   7270  C1  POPEO 385       9.085  22.630  92.637  1.00  0.00           C
ATOM   7273  C2  POPEO 385       8.855  22.250  91.127  1.00  0.00           C
ATOM   7275  O21 POPEO 385       7.505  22.530  90.707  1.00  0.00           O
ATOM   7276  C21 POPEO 385       7.205  23.800  90.577  1.00  0.00           C
ATOM   7277  O22 POPEO 385       7.955  24.740  90.807  1.00  0.00           O
ATOM   7278  C22 POPEO 385       5.825  23.931  89.967  1.00  0.00           C
ATOM   7281  C3  POPEO 385       9.145  20.750  90.877  1.00  0.00           C
ATOM   7284  O31 POPEO 385       8.565  20.220  89.677  1.00  0.00           O
ATOM   7285  C31 POPEO 385       9.185  19.951  88.527  1.00  0.00           C
ATOM   7286  O32 POPEO 385       8.665  19.310  87.627  1.00  0.00           O
ATOM   7287  C32 POPEO 385      10.576  20.550  88.327  1.00  0.00           C
ATOM   7290  C23 POPEO 385       5.815  23.531  88.477  1.00  0.00           C
ATOM   7293  C24 POPEO 385       4.505  24.000  87.847  1.00  0.00           C
ATOM   7296  C25 POPEO 385       4.305  23.670  86.367  1.00  0.00           C
ATOM   7299  C26 POPEO 385       2.975  24.260  85.857  1.00  0.00           C
ATOM   7302  C27 POPEO 385       2.845  24.250  84.337  1.00  0.00           C
ATOM   7305  C28 POPEO 385       3.385  25.541  83.697  1.00  0.00           C
ATOM   7308  C29 POPEO 385       4.135  25.271  82.417  1.00  0.00           C
ATOM   7310 0C21 POPEO 385       3.915  25.800  81.197  1.00  0.00           C
ATOM   7312 1C21 POPEO 385       2.845  26.780  80.787  1.00  0.00           C
ATOM   7315 2C21 POPEO 385       1.995  26.201  79.637  1.00  0.00           C
ATOM   7318 3C21 POPEO 385       0.885  25.250  80.117  1.00  0.00           C
ATOM   7321 4C21 POPEO 385       0.385  24.300  79.017  1.00  0.00           C
ATOM   7324 5C21 POPEO 385       0.205  24.960  77.637  1.00  0.00           C
ATOM   7327 6C21 POPEO 385      -0.295  23.960  76.577  1.00  0.00           C
ATOM   7330 7C21 POPEO 385      -0.045  24.440  75.147  1.00  0.00           C
ATOM   7333 8C21 POPEO 385      -0.525  23.450  74.087  1.00  0.00           C
ATOM   7337  C33 POPEO 385      10.535  21.780  87.387  1.00  0.00           C
ATOM   7340  C34 POPEO 385      11.925  22.160  86.867  1.00  0.00           C
ATOM   7343  C35 POPEO 385      12.425  21.260  85.727  1.00  0.00           C
ATOM   7346  C36 POPEO 385      11.935  21.700  84.337  1.00  0.00           C
ATOM   7349  C37 POPEO 385      11.405  20.530  83.497  1.00  0.00           C
ATOM   7352  C38 POPEO 385      10.906  20.961  82.117  1.00  0.00           C
ATOM   7355  C39 POPEO 385      12.006  21.460  81.177  1.00  0.00           C
ATOM   7358 0C31 POPEO 385      11.555  21.470  79.707  1.00  0.00           C
ATOM   7361 1C31 POPEO 385      12.666  21.920  78.747  1.00  0.00           C
ATOM   7364 2C31 POPEO 385      12.286  21.740  77.277  1.00  0.00           C
ATOM   7367 3C31 POPEO 385      13.406  22.130  76.297  1.00  0.00           C
ATOM   7370 4C31 POPEO 385      13.656  23.640  76.237  1.00  0.00           C
ATOM   7373 5C31 POPEO 385      14.585  24.040  75.087  1.00  0.00           C
ATOM   7376 6C31 POPEO 385      14.955  25.520  75.087  1.00  0.00           C
ATOM   7380  NH3 POPEP 386     127.976 100.031  53.817  1.00  0.00           N
ATOM   7384  C12 POPEP 386     126.765 100.400  52.997  1.00  0.00           C
ATOM   7387  C11 POPEP 386     125.795  99.211  52.967  1.00  0.00           C
ATOM   7390  P   POPEP 386     126.085  96.940  51.677  1.00  0.00           P
ATOM   7391  O13 POPEP 386     125.555  97.611  50.467  1.00  0.00           O
ATOM   7392  O14 POPEP 386     127.155  95.951  51.467  1.00  0.00           O
ATOM   7393  O11 POPEP 386     124.896  96.221  52.447  1.00  0.00           O
ATOM   7394  O12 POPEP 386     126.525  98.010  52.737  1.00  0.00           O
ATOM   7395  C1  POPEP 386     125.126  95.681  53.757  1.00  0.00           C
ATOM   7398  C2  POPEP 386     123.825  95.721  54.587  1.00  0.00           C
ATOM   7400  O21 POPEP 386     124.056  95.120  55.877  1.00  0.00           O
ATOM   7401  C21 POPEP 386     124.366  95.970  56.837  1.00  0.00           C
ATOM   7402  O22 POPEP 386     124.685  97.131  56.697  1.00  0.00           O
ATOM   7403  C22 POPEP 386     124.196  95.301  58.207  1.00  0.00           C
ATOM   7406  C3  POPEP 386     122.656  94.971  53.887  1.00  0.00           C
ATOM   7409  O31 POPEP 386     121.625  94.690  54.857  1.00  0.00           O
ATOM   7410  C31 POPEP 386     120.795  93.710  54.557  1.00  0.00           C
ATOM   7411  O32 POPEP 386     120.775  93.090  53.497  1.00  0.00           O
ATOM   7412  C32 POPEP 386     119.846  93.501  55.737  1.00  0.00           C
ATOM   7415  C23 POPEP 386     123.246  96.110  59.107  1.00  0.00           C
ATOM   7418  C24 POPEP 386     123.036  95.461  60.467  1.00  0.00           C
ATOM   7421  C25 POPEP 386     124.205  95.650  61.447  1.00  0.00           C
ATOM   7424  C26 POPEP 386     123.865  95.041  62.807  1.00  0.00           C
ATOM   7427  C27 POPEP 386     124.916  95.240  63.907  1.00  0.00           C
ATOM   7430  C28 POPEP 386     124.426  94.590  65.207  1.00  0.00           C
ATOM   7433  C29 POPEP 386     125.325  94.851  66.377  1.00  0.00           C
ATOM   7435 0C21 POPEP 386     124.935  94.940  67.667  1.00  0.00           C
ATOM   7437 1C21 POPEP 386     123.536  94.701  68.167  1.00  0.00           C
ATOM   7440 2C21 POPEP 386     123.466  94.090  69.587  1.00  0.00           C
ATOM   7443 3C21 POPEP 386     124.205  92.751  69.757  1.00  0.00           C
ATOM   7446 4C21 POPEP 386     125.606  92.900  70.387  1.00  0.00           C
ATOM   7449 5C21 POPEP 386     126.365  91.580  70.467  1.00  0.00           C
ATOM   7452 6C21 POPEP 386     127.797  91.770  70.987  1.00  0.00           C
ATOM   7455 7C21 POPEP 386     128.617  90.480  70.947  1.00  0.00           C
ATOM   7458 8C21 POPEP 386     130.066  90.660  71.407  1.00  0.00           C
ATOM   7462  C33 POPEP 386     119.805  92.080  56.347  1.00  0.00           C
ATOM   7465  C34 POPEP 386     120.616  91.921  57.647  1.00  0.00           C
ATOM   7468  C35 POPEP 386     119.975  92.600  58.867  1.00  0.00           C
ATOM   7471  C36 POPEP 386     120.705  92.271  60.177  1.00  0.00           C
ATOM   7474  C37 POPEP 386     120.126  92.980  61.407  1.00  0.00           C
ATOM   7477  C38 POPEP 386     121.036  92.860  62.657  1.00  0.00           C
ATOM   7480  C39 POPEP 386     120.425  92.131  63.857  1.00  0.00           C
ATOM   7483 0C31 POPEP 386     120.275  93.010  65.117  1.00  0.00           C
ATOM   7486 1C31 POPEP 386     120.105  92.160  66.377  1.00  0.00           C
ATOM   7489 2C31 POPEP 386     119.905  92.930  67.697  1.00  0.00           C
ATOM   7492 3C31 POPEP 386     119.975  91.980  68.897  1.00  0.00           C
ATOM   7495 4C31 POPEP 386     119.566  92.600  70.247  1.00  0.00           C
ATOM   7498 5C31 POPEP 386     119.735  91.601  71.397  1.00  0.00           C
ATOM   7501 6C31 POPEP 386     119.256  92.131  72.757  1.00  0.00           C
ATOM   7505  NH3 POPEQ 387      39.165   0.539  96.477  1.00  0.00           N
ATOM   7509  C12 POPEQ 387      40.336   1.149  97.207  1.00  0.00           C
ATOM   7512  C11 POPEQ 387      41.646   0.809  96.487  1.00  0.00           C
ATOM   7515  P   POPEQ 387      43.266   2.579  97.617  1.00  0.00           P
ATOM   7516  O13 POPEQ 387      42.205   3.249  98.407  1.00  0.00           O
ATOM   7517  O14 POPEQ 387      44.625   2.519  98.207  1.00  0.00           O
ATOM   7518  O11 POPEQ 387      43.365   3.209  96.187  1.00  0.00           O
ATOM   7519  O12 POPEQ 387      42.795   1.119  97.257  1.00  0.00           O
ATOM   7520  C1  POPEQ 387      42.665   4.379  95.797  1.00  0.00           C
ATOM   7523  C2  POPEQ 387      42.936   4.599  94.297  1.00  0.00           C
ATOM   7525  O21 POPEQ 387      42.156   5.710  93.767  1.00  0.00           O
ATOM   7526  C21 POPEQ 387      42.925   6.660  93.217  1.00  0.00           C
ATOM   7527  O22 POPEQ 387      44.056   6.930  93.597  1.00  0.00           O
ATOM   7528  C22 POPEQ 387      42.176   7.340  92.077  1.00  0.00           C
ATOM   7531  C3  POPEQ 387      42.546   3.299  93.527  1.00  0.00           C
ATOM   7534  O31 POPEQ 387      42.286   3.479  92.127  1.00  0.00           O
ATOM   7535  C31 POPEQ 387      43.235   3.429  91.187  1.00  0.00           C
ATOM   7536  O32 POPEQ 387      42.985   3.519  89.997  1.00  0.00           O
ATOM   7537  C32 POPEQ 387      44.656   3.299  91.737  1.00  0.00           C
ATOM   7540  C23 POPEQ 387      42.885   7.290  90.687  1.00  0.00           C
ATOM   7543  C24 POPEQ 387      42.065   8.060  89.637  1.00  0.00           C
ATOM   7546  C25 POPEQ 387      42.606   8.080  88.187  1.00  0.00           C
ATOM   7549  C26 POPEQ 387      41.716   8.970  87.287  1.00  0.00           C
ATOM   7552  C27 POPEQ 387      42.225   9.250  85.857  1.00  0.00           C
ATOM   7555  C28 POPEQ 387      41.646   8.360  84.747  1.00  0.00           C
ATOM   7558  C29 POPEQ 387      42.585   7.260  84.317  1.00  0.00           C
ATOM   7560 0C21 POPEQ 387      43.135   7.090  83.097  1.00  0.00           C
ATOM   7562 1C21 POPEQ 387      42.975   7.950  81.857  1.00  0.00           C
ATOM   7565 2C21 POPEQ 387      42.225   7.200  80.737  1.00  0.00           C
ATOM   7568 3C21 POPEQ 387      42.146   8.000  79.427  1.00  0.00           C
ATOM   7571 4C21 POPEQ 387      41.356   7.240  78.347  1.00  0.00           C
ATOM   7574 5C21 POPEQ 387      41.345   7.890  76.957  1.00  0.00           C
ATOM   7577 6C21 POPEQ 387      42.676   7.750  76.197  1.00  0.00           C
ATOM   7580 7C21 POPEQ 387      42.535   8.110  74.717  1.00  0.00           C
ATOM   7583 8C21 POPEQ 387      43.845   7.990  73.927  1.00  0.00           C
ATOM   7587  C33 POPEQ 387      45.766   3.279  90.657  1.00  0.00           C
ATOM   7590  C34 POPEQ 387      46.856   4.329  90.927  1.00  0.00           C
ATOM   7593  C35 POPEQ 387      46.595   5.710  90.307  1.00  0.00           C
ATOM   7596  C36 POPEQ 387      46.436   5.740  88.777  1.00  0.00           C
ATOM   7599  C37 POPEQ 387      46.436   7.170  88.207  1.00  0.00           C
ATOM   7602  C38 POPEQ 387      46.166   7.250  86.697  1.00  0.00           C
ATOM   7605  C39 POPEQ 387      47.216   6.510  85.847  1.00  0.00           C
ATOM   7608 0C31 POPEQ 387      47.016   6.640  84.327  1.00  0.00           C
ATOM   7611 1C31 POPEQ 387      47.946   5.680  83.567  1.00  0.00           C
ATOM   7614 2C31 POPEQ 387      47.966   5.860  82.037  1.00  0.00           C
ATOM   7617 3C31 POPEQ 387      46.565   5.830  81.387  1.00  0.00           C
ATOM   7620 4C31 POPEQ 387      46.605   5.469  79.897  1.00  0.00           C
ATOM   7623 5C31 POPEQ 387      45.225   5.520  79.227  1.00  0.00           C
ATOM   7626 6C31 POPEQ 387      45.176   4.899  77.837  1.00  0.00           C
ATOM   7630  NH3 POPER 388     111.446 121.370  93.857  1.00  0.00           N
ATOM   7634  C12 POPER 388     110.176 120.730  93.327  1.00  0.00           C
ATOM   7637  C11 POPER 388     109.716 121.350  91.987  1.00  0.00           C
ATOM   7640  P   POPER 388     111.866 121.530  90.507  1.00  0.00           P
ATOM   7641  O13 POPER 388     111.705 122.991  90.427  1.00  0.00           O
ATOM   7642  O14 POPER 388     112.806 121.060  91.557  1.00  0.00           O
ATOM   7643  O11 POPER 388     112.216 120.881  89.107  1.00  0.00           O
ATOM   7644  O12 POPER 388     110.465 120.861  90.867  1.00  0.00           O
ATOM   7645  C1  POPER 388     112.346 121.701  87.937  1.00  0.00           C
ATOM   7648  C2  POPER 388     110.996 121.881  87.187  1.00  0.00           C
ATOM   7650  O21 POPER 388     111.306 121.800  85.777  1.00  0.00           O
ATOM   7651  C21 POPER 388     110.355 121.311  85.007  1.00  0.00           C
ATOM   7652  O22 POPER 388     109.205 121.070  85.337  1.00  0.00           O
ATOM   7653  C22 POPER 388     110.985 120.951  83.657  1.00  0.00           C
ATOM   7656  C3  POPER 388     110.285 123.221  87.567  1.00  0.00           C
ATOM   7659  O31 POPER 388     108.985 123.340  86.967  1.00  0.00           O
ATOM   7660  C31 POPER 388     108.715 124.491  86.367  1.00  0.00           C
ATOM   7661  O32 POPER 388     109.466 125.441  86.267  1.00  0.00           O
ATOM   7662  C32 POPER 388     107.286 124.421  85.797  1.00  0.00           C
ATOM   7665  C23 POPER 388     110.145 119.901  82.877  1.00  0.00           C
ATOM   7668  C24 POPER 388     110.576 119.701  81.417  1.00  0.00           C
ATOM   7671  C25 POPER 388     110.345 120.961  80.567  1.00  0.00           C
ATOM   7674  C26 POPER 388     110.285 120.681  79.057  1.00  0.00           C
ATOM   7677  C27 POPER 388     110.016 121.951  78.247  1.00  0.00           C
ATOM   7680  C28 POPER 388     109.135 121.720  76.997  1.00  0.00           C
ATOM   7683  C29 POPER 388     109.865 121.031  75.867  1.00  0.00           C
ATOM   7685 0C21 POPER 388     110.075 121.551  74.637  1.00  0.00           C
ATOM   7687 1C21 POPER 388     109.625 122.930  74.217  1.00  0.00           C
ATOM   7690 2C21 POPER 388     110.296 123.430  72.917  1.00  0.00           C
ATOM   7693 3C21 POPER 388     109.905 124.880  72.597  1.00  0.00           C
ATOM   7696 4C21 POPER 388     110.385 125.351  71.217  1.00  0.00           C
ATOM   7699 5C21 POPER 388     109.765 126.680  70.747  1.00  0.00           C
ATOM   7702 6C21 POPER 388     109.886 127.830  71.757  1.00  0.00           C
ATOM   7705 7C21 POPER 388     109.235 129.111  71.227  1.00  0.00           C
ATOM   7708 8C21 POPER 388     109.375 130.280  72.207  1.00  0.00           C
ATOM   7712  C33 POPER 388     106.875 125.730  85.087  1.00  0.00           C
ATOM   7715  C34 POPER 388     105.385 125.780  84.677  1.00  0.00           C
ATOM   7718  C35 POPER 388     105.115 125.441  83.197  1.00  0.00           C
ATOM   7721  C36 POPER 388     105.366 123.960  82.877  1.00  0.00           C
ATOM   7724  C37 POPER 388     105.135 123.570  81.407  1.00  0.00           C
ATOM   7727  C38 POPER 388     105.525 122.111  81.187  1.00  0.00           C
ATOM   7730  C39 POPER 388     105.166 121.530  79.807  1.00  0.00           C
ATOM   7733 0C31 POPER 388     105.905 120.210  79.527  1.00  0.00           C
ATOM   7736 1C31 POPER 388     105.495 119.021  80.417  1.00  0.00           C
ATOM   7739 2C31 POPER 388     106.575 117.930  80.487  1.00  0.00           C
ATOM   7742 3C31 POPER 388     107.006 117.380  79.127  1.00  0.00           C
ATOM   7745 4C31 POPER 388     108.186 116.411  79.197  1.00  0.00           C
ATOM   7748 5C31 POPER 388     108.596 115.920  77.807  1.00  0.00           C
ATOM   7751 6C31 POPER 388     109.756 114.921  77.817  1.00  0.00           C
ATOM   7755  NH3 POPES 389      96.936 103.521  54.337  1.00  0.00           N
ATOM   7759  C12 POPES 389      97.006 102.021  54.357  1.00  0.00           C
ATOM   7762  C11 POPES 389      98.335 101.530  53.787  1.00  0.00           C
ATOM   7765  P   POPES 389     100.765 102.320  53.577  1.00  0.00           P
ATOM   7766  O13 POPES 389     101.376 100.970  53.537  1.00  0.00           O
ATOM   7767  O14 POPES 389     100.476 102.991  52.287  1.00  0.00           O
ATOM   7768  O11 POPES 389     101.616 103.300  54.497  1.00  0.00           O
ATOM   7769  O12 POPES 389      99.415 102.220  54.387  1.00  0.00           O
ATOM   7770  C1  POPES 389     100.915 104.381  55.137  1.00  0.00           C
ATOM   7773  C2  POPES 389     101.856 105.080  56.127  1.00  0.00           C
ATOM   7775  O21 POPES 389     101.085 106.060  56.837  1.00  0.00           O
ATOM   7776  C21 POPES 389     100.896 105.830  58.127  1.00  0.00           C
ATOM   7777  O22 POPES 389     101.435 104.971  58.797  1.00  0.00           O
ATOM   7778  C22 POPES 389      99.896 106.851  58.667  1.00  0.00           C
ATOM   7781  C3  POPES 389     103.036 105.780  55.407  1.00  0.00           C
ATOM   7784  O31 POPES 389     103.705 106.680  56.317  1.00  0.00           O
ATOM   7785  C31 POPES 389     104.445 106.050  57.217  1.00  0.00           C
ATOM   7786  O32 POPES 389     104.905 104.921  57.097  1.00  0.00           O
ATOM   7787  C32 POPES 389     104.665 106.960  58.417  1.00  0.00           C
ATOM   7790  C23 POPES 389     100.565 108.120  59.237  1.00  0.00           C
ATOM   7793  C24 POPES 389      99.525 109.171  59.657  1.00  0.00           C
ATOM   7796  C25 POPES 389      98.755 108.840  60.947  1.00  0.00           C
ATOM   7799  C26 POPES 389      99.625 108.881  62.207  1.00  0.00           C
ATOM   7802  C27 POPES 389      98.836 108.630  63.497  1.00  0.00           C
ATOM   7805  C28 POPES 389      99.725 108.830  64.737  1.00  0.00           C
ATOM   7808  C29 POPES 389      99.016 108.550  66.037  1.00  0.00           C
ATOM   7810 0C21 POPES 389      99.566 108.050  67.157  1.00  0.00           C
ATOM   7812 1C21 POPES 389     101.015 107.671  67.347  1.00  0.00           C
ATOM   7815 2C21 POPES 389     101.885 108.791  67.947  1.00  0.00           C
ATOM   7818 3C21 POPES 389     101.575 109.130  69.417  1.00  0.00           C
ATOM   7821 4C21 POPES 389     102.516 110.230  69.957  1.00  0.00           C
ATOM   7824 5C21 POPES 389     102.246 110.601  71.427  1.00  0.00           C
ATOM   7827 6C21 POPES 389     103.015 111.851  71.867  1.00  0.00           C
ATOM   7830 7C21 POPES 389     102.745 112.240  73.327  1.00  0.00           C
ATOM   7833 8C21 POPES 389     103.456 113.531  73.757  1.00  0.00           C
ATOM   7837  C33 POPES 389     104.585 106.160  59.727  1.00  0.00           C
ATOM   7840  C34 POPES 389     104.265 107.030  60.947  1.00  0.00           C
ATOM   7843  C35 POPES 389     103.606 106.250  62.097  1.00  0.00           C
ATOM   7846  C36 POPES 389     104.545 105.290  62.837  1.00  0.00           C
ATOM   7849  C37 POPES 389     104.585 103.870  62.267  1.00  0.00           C
ATOM   7852  C38 POPES 389     105.345 102.921  63.197  1.00  0.00           C
ATOM   7855  C39 POPES 389     105.375 101.460  62.737  1.00  0.00           C
ATOM   7858 0C31 POPES 389     103.985 100.790  62.707  1.00  0.00           C
ATOM   7861 1C31 POPES 389     104.046  99.250  62.637  1.00  0.00           C
ATOM   7864 2C31 POPES 389     104.776  98.560  63.807  1.00  0.00           C
ATOM   7867 3C31 POPES 389     104.366  99.090  65.187  1.00  0.00           C
ATOM   7870 4C31 POPES 389     105.056  98.381  66.377  1.00  0.00           C
ATOM   7873 5C31 POPES 389     104.636  96.910  66.547  1.00  0.00           C
ATOM   7876 6C31 POPES 389     105.296  96.230  67.747  1.00  0.00           C
ATOM   7880  NH3 POPET 390      57.885   2.239  98.567  1.00  0.00           N
ATOM   7884  C12 POPET 390      58.545   3.559  98.307  1.00  0.00           C
ATOM   7887  C11 POPET 390      59.986   3.519  98.797  1.00  0.00           C
ATOM   7890  P   POPET 390      61.356   5.710  98.437  1.00  0.00           P
ATOM   7891  O13 POPET 390      62.826   5.700  98.297  1.00  0.00           O
ATOM   7892  O14 POPET 390      60.746   6.070  99.737  1.00  0.00           O
ATOM   7893  O11 POPET 390      60.716   6.630  97.317  1.00  0.00           O
ATOM   7894  O12 POPET 390      60.815   4.309  97.957  1.00  0.00           O
ATOM   7895  C1  POPET 390      60.985   6.430  95.927  1.00  0.00           C
ATOM   7898  C2  POPET 390      59.705   6.100  95.107  1.00  0.00           C
ATOM   7900  O21 POPET 390      59.865   6.410  93.707  1.00  0.00           O
ATOM   7901  C21 POPET 390      60.775   5.720  93.027  1.00  0.00           C
ATOM   7902  O22 POPET 390      61.485   4.839  93.487  1.00  0.00           O
ATOM   7903  C22 POPET 390      60.766   6.200  91.567  1.00  0.00           C
ATOM   7906  C3  POPET 390      58.475   6.900  95.657  1.00  0.00           C
ATOM   7909  O31 POPET 390      57.235   6.650  94.927  1.00  0.00           O
ATOM   7910  C31 POPET 390      56.405   5.790  95.497  1.00  0.00           C
ATOM   7911  O32 POPET 390      56.615   5.179  96.537  1.00  0.00           O
ATOM   7912  C32 POPET 390      55.085   5.670  94.727  1.00  0.00           C
ATOM   7915  C23 POPET 390      62.135   6.090  90.847  1.00  0.00           C
ATOM   7918  C24 POPET 390      62.095   6.490  89.357  1.00  0.00           C
ATOM   7921  C25 POPET 390      61.306   5.520  88.457  1.00  0.00           C
ATOM   7924  C26 POPET 390      61.705   5.650  86.967  1.00  0.00           C
ATOM   7927  C27 POPET 390      61.045   4.609  86.057  1.00  0.00           C
ATOM   7930  C28 POPET 390      61.405   4.819  84.567  1.00  0.00           C
ATOM   7933  C29 POPET 390      60.525   4.099  83.567  1.00  0.00           C
ATOM   7935 0C21 POPET 390      60.885   3.259  82.577  1.00  0.00           C
ATOM   7937 1C21 POPET 390      62.246   2.739  82.177  1.00  0.00           C
ATOM   7940 2C21 POPET 390      62.315   1.189  82.067  1.00  0.00           C
ATOM   7943 3C21 POPET 390      61.145   0.539  81.317  1.00  0.00           C
ATOM   7946 4C21 POPET 390      61.325  -0.951  80.997  1.00  0.00           C
ATOM   7949 5C21 POPET 390      62.205  -1.211  79.757  1.00  0.00           C
ATOM   7952 6C21 POPET 390      62.315  -2.701  79.397  1.00  0.00           C
ATOM   7955 7C21 POPET 390      63.255  -2.941  78.207  1.00  0.00           C
ATOM   7958 8C21 POPET 390      63.625  -4.411  77.997  1.00  0.00           C
ATOM   7962  C33 POPET 390      55.215   5.770  93.197  1.00  0.00           C
ATOM   7965  C34 POPET 390      55.985   4.619  92.547  1.00  0.00           C
ATOM   7968  C35 POPET 390      56.166   4.859  91.037  1.00  0.00           C
ATOM   7971  C36 POPET 390      57.435   4.219  90.457  1.00  0.00           C
ATOM   7974  C37 POPET 390      57.235   2.869  89.767  1.00  0.00           C
ATOM   7977  C38 POPET 390      58.606   2.289  89.397  1.00  0.00           C
ATOM   7980  C39 POPET 390      58.575   0.959  88.637  1.00  0.00           C
ATOM   7983 0C31 POPET 390      58.036  -0.231  89.457  1.00  0.00           C
ATOM   7986 1C31 POPET 390      58.676  -1.561  89.017  1.00  0.00           C
ATOM   7989 2C31 POPET 390      58.585  -1.821  87.507  1.00  0.00           C
ATOM   7992 3C31 POPET 390      59.406  -3.031  87.067  1.00  0.00           C
ATOM   7995 4C31 POPET 390      59.485  -3.121  85.537  1.00  0.00           C
ATOM   7998 5C31 POPET 390      60.326  -4.301  85.037  1.00  0.00           C
ATOM   8001 6C31 POPET 390      60.365  -4.391  83.507  1.00  0.00           C
ATOM   8005  NH3 POPEU 391      71.085 113.820  58.397  1.00  0.00           N
ATOM   8009  C12 POPEU 391      69.965 113.570  57.437  1.00  0.00           C
ATOM   8012  C11 POPEU 391      69.756 112.071  57.197  1.00  0.00           C
ATOM   8015  P   POPEU 391      69.665 109.790  58.517  1.00  0.00           P
ATOM   8016  O13 POPEU 391      70.695 109.180  57.657  1.00  0.00           O
ATOM   8017  O14 POPEU 391      68.305 109.230  58.427  1.00  0.00           O
ATOM   8018  O11 POPEU 391      70.205 109.600  59.987  1.00  0.00           O
ATOM   8019  O12 POPEU 391      69.635 111.370  58.427  1.00  0.00           O
ATOM   8020  C1  POPEU 391      71.356 110.351  60.427  1.00  0.00           C
ATOM   8023  C2  POPEU 391      71.116 110.980  61.827  1.00  0.00           C
ATOM   8025  O21 POPEU 391      71.655 110.100  62.827  1.00  0.00           O
ATOM   8026  C21 POPEU 391      72.016 110.730  63.937  1.00  0.00           C
ATOM   8027  O22 POPEU 391      72.055 111.931  64.107  1.00  0.00           O
ATOM   8028  C22 POPEU 391      72.455 109.690  64.947  1.00  0.00           C
ATOM   8031  C3  POPEU 391      69.606 111.241  62.097  1.00  0.00           C
ATOM   8034  O31 POPEU 391      69.375 111.790  63.417  1.00  0.00           O
ATOM   8035  C31 POPEU 391      69.375 113.110  63.467  1.00  0.00           C
ATOM   8036  O32 POPEU 391      69.385 113.861  62.507  1.00  0.00           O
ATOM   8037  C32 POPEU 391      69.286 113.560  64.917  1.00  0.00           C
ATOM   8040  C23 POPEU 391      71.905 110.000  66.347  1.00  0.00           C
ATOM   8043  C24 POPEU 391      72.686 109.270  67.447  1.00  0.00           C
ATOM   8046  C25 POPEU 391      74.125 109.790  67.567  1.00  0.00           C
ATOM   8049  C26 POPEU 391      74.996 108.911  68.447  1.00  0.00           C
ATOM   8052  C27 POPEU 391      76.496 109.201  68.237  1.00  0.00           C
ATOM   8055  C28 POPEU 391      77.165 109.880  69.427  1.00  0.00           C
ATOM   8058  C29 POPEU 391      77.156 108.940  70.607  1.00  0.00           C
ATOM   8060 0C21 POPEU 391      76.996 109.290  71.887  1.00  0.00           C
ATOM   8062 1C21 POPEU 391      76.905 110.701  72.427  1.00  0.00           C
ATOM   8065 2C21 POPEU 391      78.015 110.940  73.457  1.00  0.00           C
ATOM   8068 3C21 POPEU 391      77.786 110.131  74.737  1.00  0.00           C
ATOM   8071 4C21 POPEU 391      78.775 110.441  75.857  1.00  0.00           C
ATOM   8074 5C21 POPEU 391      78.216 109.940  77.197  1.00  0.00           C
ATOM   8077 6C21 POPEU 391      79.215 110.041  78.347  1.00  0.00           C
ATOM   8080 7C21 POPEU 391      78.646 109.440  79.637  1.00  0.00           C
ATOM   8083 8C21 POPEU 391      77.576 110.301  80.297  1.00  0.00           C
ATOM   8087  C33 POPEU 391      67.845 113.440  65.447  1.00  0.00           C
ATOM   8090  C34 POPEU 391      67.735 113.931  66.887  1.00  0.00           C
ATOM   8093  C35 POPEU 391      66.296 113.940  67.427  1.00  0.00           C
ATOM   8096  C36 POPEU 391      66.195 114.790  68.707  1.00  0.00           C
ATOM   8099  C37 POPEU 391      64.875 114.611  69.477  1.00  0.00           C
ATOM   8102  C38 POPEU 391      63.596 114.901  68.677  1.00  0.00           C
ATOM   8105  C39 POPEU 391      63.435 116.350  68.207  1.00  0.00           C
ATOM   8108 0C31 POPEU 391      61.945 116.691  68.037  1.00  0.00           C
ATOM   8111 1C31 POPEU 391      61.626 118.181  67.797  1.00  0.00           C
ATOM   8114 2C31 POPEU 391      60.135 118.470  67.997  1.00  0.00           C
ATOM   8117 3C31 POPEU 391      59.656 119.800  67.397  1.00  0.00           C
ATOM   8120 4C31 POPEU 391      58.135 119.960  67.477  1.00  0.00           C
ATOM   8123 5C31 POPEU 391      57.606 121.141  66.657  1.00  0.00           C
ATOM   8126 6C31 POPEU 391      56.075 121.171  66.597  1.00  0.00           C
ATOM   8130  NH3 POPEV 392     114.545  49.500  91.557  1.00  0.00           N
ATOM   8134  C12 POPEV 392     113.065  49.380  91.747  1.00  0.00           C
ATOM   8137  C11 POPEV 392     112.685  47.901  91.587  1.00  0.00           C
ATOM   8140  P   POPEV 392     110.145  47.480  91.107  1.00  0.00           P
ATOM   8141  O13 POPEV 392     109.955  46.040  90.917  1.00  0.00           O
ATOM   8142  O14 POPEV 392     109.016  48.250  91.667  1.00  0.00           O
ATOM   8143  O11 POPEV 392     110.655  48.160  89.767  1.00  0.00           O
ATOM   8144  O12 POPEV 392     111.376  47.680  92.067  1.00  0.00           O
ATOM   8145  C1  POPEV 392     110.126  49.431  89.417  1.00  0.00           C
ATOM   8148  C2  POPEV 392     110.686  49.931  88.057  1.00  0.00           C
ATOM   8150  O21 POPEV 392     109.946  49.300  86.997  1.00  0.00           O
ATOM   8151  C21 POPEV 392     109.856  50.030  85.897  1.00  0.00           C
ATOM   8152  O22 POPEV 392     110.245  51.181  85.777  1.00  0.00           O
ATOM   8153  C22 POPEV 392     109.205  49.201  84.777  1.00  0.00           C
ATOM   8156  C3  POPEV 392     112.216  49.640  87.957  1.00  0.00           C
ATOM   8159  O31 POPEV 392     112.995  50.710  87.357  1.00  0.00           O
ATOM   8160  C31 POPEV 392     113.275  50.550  86.067  1.00  0.00           C
ATOM   8161  O32 POPEV 392     112.735  49.730  85.347  1.00  0.00           O
ATOM   8162  C32 POPEV 392     114.385  51.490  85.607  1.00  0.00           C
ATOM   8165  C23 POPEV 392     110.185  49.000  83.597  1.00  0.00           C
ATOM   8168  C24 POPEV 392     109.545  48.351  82.357  1.00  0.00           C
ATOM   8171  C25 POPEV 392     110.586  47.850  81.337  1.00  0.00           C
ATOM   8174  C26 POPEV 392     111.535  48.941  80.797  1.00  0.00           C
ATOM   8177  C27 POPEV 392     112.635  48.351  79.897  1.00  0.00           C
ATOM   8180  C28 POPEV 392     113.755  49.361  79.557  1.00  0.00           C
ATOM   8183  C29 POPEV 392     114.946  48.650  78.937  1.00  0.00           C
ATOM   8185 0C21 POPEV 392     115.826  49.141  78.047  1.00  0.00           C
ATOM   8187 1C21 POPEV 392     115.856  50.531  77.457  1.00  0.00           C
ATOM   8190 2C21 POPEV 392     116.325  50.541  75.997  1.00  0.00           C
ATOM   8193 3C21 POPEV 392     116.505  51.980  75.487  1.00  0.00           C
ATOM   8196 4C21 POPEV 392     116.856  52.061  73.997  1.00  0.00           C
ATOM   8199 5C21 POPEV 392     117.185  53.480  73.527  1.00  0.00           C
ATOM   8202 6C21 POPEV 392     116.115  54.510  73.897  1.00  0.00           C
ATOM   8205 7C21 POPEV 392     116.325  55.851  73.197  1.00  0.00           C
ATOM   8208 8C21 POPEV 392     115.345  56.940  73.637  1.00  0.00           C
ATOM   8212  C33 POPEV 392     115.606  50.660  85.127  1.00  0.00           C
ATOM   8215  C34 POPEV 392     116.565  51.420  84.197  1.00  0.00           C
ATOM   8218  C35 POPEV 392     117.705  50.510  83.707  1.00  0.00           C
ATOM   8221  C36 POPEV 392     118.705  51.241  82.807  1.00  0.00           C
ATOM   8224  C37 POPEV 392     119.566  50.280  81.967  1.00  0.00           C
ATOM   8227  C38 POPEV 392     120.455  51.000  80.937  1.00  0.00           C
ATOM   8230  C39 POPEV 392     119.655  51.530  79.737  1.00  0.00           C
ATOM   8233 0C31 POPEV 392     120.515  52.201  78.667  1.00  0.00           C
ATOM   8236 1C31 POPEV 392     119.716  52.540  77.397  1.00  0.00           C
ATOM   8239 2C31 POPEV 392     120.546  53.210  76.297  1.00  0.00           C
ATOM   8242 3C31 POPEV 392     120.816  54.690  76.577  1.00  0.00           C
ATOM   8245 4C31 POPEV 392     119.756  55.651  76.007  1.00  0.00           C
ATOM   8248 5C31 POPEV 392     120.086  57.120  76.307  1.00  0.00           C
ATOM   8251 6C31 POPEV 392     119.156  58.120  75.617  1.00  0.00           C
ATOM   8255  NH3 POPEW 393      77.086  54.601  92.657  1.00  0.00           N
ATOM   8259  C12 POPEW 393      76.065  53.500  92.747  1.00  0.00           C
ATOM   8262  C11 POPEW 393      76.655  52.311  93.507  1.00  0.00           C
ATOM   8265  P   POPEW 393      78.466  50.531  92.727  1.00  0.00           P
ATOM   8266  O13 POPEW 393      79.935  50.651  92.827  1.00  0.00           O
ATOM   8267  O14 POPEW 393      77.795  49.640  93.697  1.00  0.00           O
ATOM   8268  O11 POPEW 393      78.025  50.090  91.267  1.00  0.00           O
ATOM   8269  O12 POPEW 393      77.865  51.971  92.867  1.00  0.00           O
ATOM   8270  C1  POPEW 393      76.646  49.980  90.907  1.00  0.00           C
ATOM   8273  C2  POPEW 393      76.385  48.681  90.077  1.00  0.00           C
ATOM   8275  O21 POPEW 393      75.295  48.881  89.157  1.00  0.00           O
ATOM   8276  C21 POPEW 393      74.155  49.340  89.647  1.00  0.00           C
ATOM   8277  O22 POPEW 393      73.786  49.260  90.807  1.00  0.00           O
ATOM   8278  C22 POPEW 393      73.426  50.100  88.537  1.00  0.00           C
ATOM   8281  C3  POPEW 393      76.256  47.400  90.947  1.00  0.00           C
ATOM   8284  O31 POPEW 393      75.426  46.381  90.347  1.00  0.00           O
ATOM   8285  C31 POPEW 393      76.036  45.471  89.597  1.00  0.00           C
ATOM   8286  O32 POPEW 393      77.226  45.430  89.327  1.00  0.00           O
ATOM   8287  C32 POPEW 393      75.006  44.471  89.087  1.00  0.00           C
ATOM   8290  C23 POPEW 393      74.165  51.430  88.227  1.00  0.00           C
ATOM   8293  C24 POPEW 393      73.746  52.101  86.907  1.00  0.00           C
ATOM   8296  C25 POPEW 393      73.985  51.260  85.647  1.00  0.00           C
ATOM   8299  C26 POPEW 393      75.365  50.590  85.597  1.00  0.00           C
ATOM   8302  C27 POPEW 393      75.646  49.890  84.257  1.00  0.00           C
ATOM   8305  C28 POPEW 393      76.085  50.861  83.147  1.00  0.00           C
ATOM   8308  C29 POPEW 393      76.565  50.100  81.937  1.00  0.00           C
ATOM   8310 0C21 POPEW 393      76.106  50.170  80.677  1.00  0.00           C
ATOM   8312 1C21 POPEW 393      75.025  51.070  80.137  1.00  0.00           C
ATOM   8315 2C21 POPEW 393      73.715  50.331  79.797  1.00  0.00           C
ATOM   8318 3C21 POPEW 393      72.735  51.230  79.017  1.00  0.00           C
ATOM   8321 4C21 POPEW 393      71.326  50.640  78.837  1.00  0.00           C
ATOM   8324 5C21 POPEW 393      71.286  49.310  78.077  1.00  0.00           C
ATOM   8327 6C21 POPEW 393      69.866  48.741  77.937  1.00  0.00           C
ATOM   8330 7C21 POPEW 393      69.146  49.230  76.667  1.00  0.00           C
ATOM   8333 8C21 POPEW 393      67.695  48.760  76.577  1.00  0.00           C
ATOM   8337  C33 POPEW 393      73.856  45.160  88.307  1.00  0.00           C
ATOM   8340  C34 POPEW 393      74.065  45.150  86.797  1.00  0.00           C
ATOM   8343  C35 POPEW 393      75.265  45.970  86.287  1.00  0.00           C
ATOM   8346  C36 POPEW 393      75.405  45.830  84.767  1.00  0.00           C
ATOM   8349  C37 POPEW 393      76.815  46.040  84.197  1.00  0.00           C
ATOM   8352  C38 POPEW 393      76.746  46.290  82.677  1.00  0.00           C
ATOM   8355  C39 POPEW 393      78.076  46.080  81.937  1.00  0.00           C
ATOM   8358 0C31 POPEW 393      79.265  46.851  82.507  1.00  0.00           C
ATOM   8361 1C31 POPEW 393      80.555  46.670  81.677  1.00  0.00           C
ATOM   8364 2C31 POPEW 393      80.835  47.821  80.697  1.00  0.00           C
ATOM   8367 3C31 POPEW 393      79.715  48.060  79.677  1.00  0.00           C
ATOM   8370 4C31 POPEW 393      80.086  49.110  78.627  1.00  0.00           C
ATOM   8373 5C31 POPEW 393      78.966  49.340  77.607  1.00  0.00           C
ATOM   8376 6C31 POPEW 393      79.326  50.370  76.537  1.00  0.00           C
ATOM   8380  NH3 POPEX 394      60.145  44.790  93.557  1.00  0.00           N
ATOM   8384  C12 POPEX 394      61.496  45.331  93.937  1.00  0.00           C
ATOM   8387  C11 POPEX 394      61.935  46.441  92.987  1.00  0.00           C
ATOM   8390  P   POPEX 394      64.525  46.641  92.947  1.00  0.00           P
ATOM   8391  O13 POPEX 394      65.515  46.540  94.037  1.00  0.00           O
ATOM   8392  O14 POPEX 394      64.385  45.510  92.007  1.00  0.00           O
ATOM   8393  O11 POPEX 394      64.825  47.971  92.157  1.00  0.00           O
ATOM   8394  O12 POPEX 394      63.125  47.020  93.527  1.00  0.00           O
ATOM   8395  C1  POPEX 394      66.106  48.250  91.607  1.00  0.00           C
ATOM   8398  C2  POPEX 394      65.915  49.021  90.277  1.00  0.00           C
ATOM   8400  O21 POPEX 394      66.885  50.080  90.227  1.00  0.00           O
ATOM   8401  C21 POPEX 394      68.155  49.730  90.047  1.00  0.00           C
ATOM   8402  O22 POPEX 394      69.076  50.131  90.737  1.00  0.00           O
ATOM   8403  C22 POPEX 394      68.315  48.890  88.787  1.00  0.00           C
ATOM   8406  C3  POPEX 394      64.496  49.631  90.107  1.00  0.00           C
ATOM   8409  O31 POPEX 394      64.326  50.201  88.787  1.00  0.00           O
ATOM   8410  C31 POPEX 394      64.085  49.331  87.827  1.00  0.00           C
ATOM   8411  O32 POPEX 394      64.006  48.120  87.957  1.00  0.00           O
ATOM   8412  C32 POPEX 394      63.966  50.050  86.497  1.00  0.00           C
ATOM   8415  C23 POPEX 394      69.756  48.890  88.217  1.00  0.00           C
ATOM   8418  C24 POPEX 394      69.716  48.701  86.697  1.00  0.00           C
ATOM   8421  C25 POPEX 394      70.896  47.901  86.137  1.00  0.00           C
ATOM   8424  C26 POPEX 394      70.705  47.580  84.657  1.00  0.00           C
ATOM   8427  C27 POPEX 394      71.646  46.460  84.197  1.00  0.00           C
ATOM   8430  C28 POPEX 394      71.475  46.090  82.707  1.00  0.00           C
ATOM   8433  C29 POPEX 394      72.185  47.050  81.787  1.00  0.00           C
ATOM   8435 0C21 POPEX 394      72.646  46.730  80.567  1.00  0.00           C
ATOM   8437 1C21 POPEX 394      72.465  45.401  79.887  1.00  0.00           C
ATOM   8440 2C21 POPEX 394      73.715  44.500  80.007  1.00  0.00           C
ATOM   8443 3C21 POPEX 394      74.905  45.010  79.187  1.00  0.00           C
ATOM   8446 4C21 POPEX 394      76.116  44.071  79.307  1.00  0.00           C
ATOM   8449 5C21 POPEX 394      77.345  44.531  78.517  1.00  0.00           C
ATOM   8452 6C21 POPEX 394      77.185  44.351  76.997  1.00  0.00           C
ATOM   8455 7C21 POPEX 394      78.485  44.620  76.237  1.00  0.00           C
ATOM   8458 8C21 POPEX 394      78.345  44.480  74.717  1.00  0.00           C
ATOM   8462  C33 POPEX 394      63.536  49.081  85.367  1.00  0.00           C
ATOM   8465  C34 POPEX 394      63.095  49.811  84.097  1.00  0.00           C
ATOM   8468  C35 POPEX 394      64.205  50.620  83.417  1.00  0.00           C
ATOM   8471  C36 POPEX 394      65.375  49.790  82.867  1.00  0.00           C
ATOM   8474  C37 POPEX 394      66.375  50.681  82.117  1.00  0.00           C
ATOM   8477  C38 POPEX 394      67.546  49.931  81.467  1.00  0.00           C
ATOM   8480  C39 POPEX 394      68.845  49.900  82.287  1.00  0.00           C
ATOM   8483 0C31 POPEX 394      69.516  51.271  82.447  1.00  0.00           C
ATOM   8486 1C31 POPEX 394      70.985  51.170  82.897  1.00  0.00           C
ATOM   8489 2C31 POPEX 394      71.775  52.480  82.737  1.00  0.00           C
ATOM   8492 3C31 POPEX 394      71.525  53.500  83.857  1.00  0.00           C
ATOM   8495 4C31 POPEX 394      72.405  54.750  83.707  1.00  0.00           C
ATOM   8498 5C31 POPEX 394      72.305  55.700  84.907  1.00  0.00           C
ATOM   8501 6C31 POPEX 394      72.996  57.050  84.687  1.00  0.00           C
ATOM   8505  NH3 POPEY 395      50.246  23.201  55.577  1.00  0.00           N
ATOM   8509  C12 POPEY 395      51.665  23.670  55.487  1.00  0.00           C
ATOM   8512  C11 POPEY 395      52.645  22.580  55.067  1.00  0.00           C
ATOM   8515  P   POPEY 395      55.155  22.370  55.697  1.00  0.00           P
ATOM   8516  O13 POPEY 395      55.065  20.961  55.247  1.00  0.00           O
ATOM   8517  O14 POPEY 395      56.446  23.070  55.447  1.00  0.00           O
ATOM   8518  O11 POPEY 395      54.885  22.441  57.277  1.00  0.00           O
ATOM   8519  O12 POPEY 395      53.946  23.170  55.057  1.00  0.00           O
ATOM   8520  C1  POPEY 395      55.646  21.551  58.117  1.00  0.00           C
ATOM   8523  C2  POPEY 395      55.685  22.050  59.607  1.00  0.00           C
ATOM   8525  O21 POPEY 395      56.205  21.090  60.557  1.00  0.00           O
ATOM   8526  C21 POPEY 395      57.476  20.730  60.417  1.00  0.00           C
ATOM   8527  O22 POPEY 395      58.146  20.870  59.417  1.00  0.00           O
ATOM   8528  C22 POPEY 395      57.955  20.200  61.777  1.00  0.00           C
ATOM   8531  C3  POPEY 395      54.266  22.451  60.097  1.00  0.00           C
ATOM   8534  O31 POPEY 395      54.095  22.441  61.547  1.00  0.00           O
ATOM   8535  C31 POPEY 395      54.786  23.361  62.207  1.00  0.00           C
ATOM   8536  O32 POPEY 395      55.555  24.160  61.707  1.00  0.00           O
ATOM   8537  C32 POPEY 395      54.516  23.271  63.697  1.00  0.00           C
ATOM   8540  C23 POPEY 395      59.426  19.690  61.867  1.00  0.00           C
ATOM   8543  C24 POPEY 395      60.235  20.301  63.037  1.00  0.00           C
ATOM   8546  C25 POPEY 395      59.586  20.170  64.427  1.00  0.00           C
ATOM   8549  C26 POPEY 395      60.336  20.970  65.507  1.00  0.00           C
ATOM   8552  C27 POPEY 395      59.466  21.180  66.767  1.00  0.00           C
ATOM   8555  C28 POPEY 395      60.116  22.100  67.807  1.00  0.00           C
ATOM   8558  C29 POPEY 395      59.095  22.620  68.797  1.00  0.00           C
ATOM   8560 0C21 POPEY 395      59.105  22.541  70.137  1.00  0.00           C
ATOM   8562 1C21 POPEY 395      60.155  21.920  71.037  1.00  0.00           C
ATOM   8565 2C21 POPEY 395      59.656  20.620  71.697  1.00  0.00           C
ATOM   8568 3C21 POPEY 395      60.516  20.210  72.907  1.00  0.00           C
ATOM   8571 4C21 POPEY 395      59.965  18.980  73.637  1.00  0.00           C
ATOM   8574 5C21 POPEY 395      60.735  18.690  74.937  1.00  0.00           C
ATOM   8577 6C21 POPEY 395      60.176  17.500  75.727  1.00  0.00           C
ATOM   8580 7C21 POPEY 395      61.115  17.090  76.877  1.00  0.00           C
ATOM   8583 8C21 POPEY 395      60.586  15.940  77.737  1.00  0.00           C
ATOM   8587  C33 POPEY 395      55.825  23.060  64.497  1.00  0.00           C
ATOM   8590  C34 POPEY 395      55.565  22.850  65.987  1.00  0.00           C
ATOM   8593  C35 POPEY 395      54.895  21.510  66.287  1.00  0.00           C
ATOM   8596  C36 POPEY 395      54.385  21.390  67.727  1.00  0.00           C
ATOM   8599  C37 POPEY 395      55.455  21.090  68.767  1.00  0.00           C
ATOM   8602  C38 POPEY 395      54.846  21.101  70.167  1.00  0.00           C
ATOM   8605  C39 POPEY 395      55.856  20.750  71.267  1.00  0.00           C
ATOM   8608 0C31 POPEY 395      55.266  20.940  72.667  1.00  0.00           C
ATOM   8611 1C31 POPEY 395      56.265  20.580  73.767  1.00  0.00           C
ATOM   8614 2C31 POPEY 395      55.676  20.710  75.177  1.00  0.00           C
ATOM   8617 3C31 POPEY 395      56.675  20.310  76.277  1.00  0.00           C
ATOM   8620 4C31 POPEY 395      57.885  21.260  76.397  1.00  0.00           C
ATOM   8623 5C31 POPEY 395      58.785  20.900  77.587  1.00  0.00           C
ATOM   8626 6C31 POPEY 395      60.015  21.800  77.687  1.00  0.00           C
ATOM   8630  NH3 POPEZ 396     114.756  72.980  47.947  1.00  0.00           N
ATOM   8634  C12 POPEZ 396     115.686  73.850  47.137  1.00  0.00           C
ATOM   8637  C11 POPEZ 396     116.395  74.861  48.047  1.00  0.00           C
ATOM   8640  P   POPEZ 396     118.776  76.021  47.957  1.00  0.00           P
ATOM   8641  O13 POPEZ 396     119.815  75.031  47.567  1.00  0.00           O
ATOM   8642  O14 POPEZ 396     119.075  77.431  47.647  1.00  0.00           O
ATOM   8643  O11 POPEZ 396     118.466  75.930  49.507  1.00  0.00           O
ATOM   8644  O12 POPEZ 396     117.396  75.570  47.317  1.00  0.00           O
ATOM   8645  C1  POPEZ 396     119.275  75.171  50.407  1.00  0.00           C
ATOM   8648  C2  POPEZ 396     120.205  76.111  51.187  1.00  0.00           C
ATOM   8650  O21 POPEZ 396     120.856  75.410  52.257  1.00  0.00           O
ATOM   8651  C21 POPEZ 396     121.926  74.741  51.887  1.00  0.00           C
ATOM   8652  O22 POPEZ 396     122.225  74.460  50.737  1.00  0.00           O
ATOM   8653  C22 POPEZ 396     122.815  74.460  53.107  1.00  0.00           C
ATOM   8656  C3  POPEZ 396     119.385  77.280  51.807  1.00  0.00           C
ATOM   8659  O31 POPEZ 396     120.026  77.790  53.007  1.00  0.00           O
ATOM   8660  C31 POPEZ 396     119.205  77.910  54.047  1.00  0.00           C
ATOM   8661  O32 POPEZ 396     118.006  77.720  54.037  1.00  0.00           O
ATOM   8662  C32 POPEZ 396     119.975  78.300  55.307  1.00  0.00           C
ATOM   8665  C23 POPEZ 396     122.295  75.040  54.457  1.00  0.00           C
ATOM   8668  C24 POPEZ 396     123.426  75.271  55.467  1.00  0.00           C
ATOM   8671  C25 POPEZ 396     123.815  74.010  56.257  1.00  0.00           C
ATOM   8674  C26 POPEZ 396     123.106  73.891  57.617  1.00  0.00           C
ATOM   8677  C27 POPEZ 396     123.575  74.920  58.647  1.00  0.00           C
ATOM   8680  C28 POPEZ 396     122.735  74.970  59.937  1.00  0.00           C
ATOM   8683  C29 POPEZ 396     122.845  73.710  60.757  1.00  0.00           C
ATOM   8685 0C21 POPEZ 396     123.335  73.631  62.007  1.00  0.00           C
ATOM   8687 1C21 POPEZ 396     123.855  74.790  62.827  1.00  0.00           C
ATOM   8690 2C21 POPEZ 396     124.116  74.421  64.297  1.00  0.00           C
ATOM   8693 3C21 POPEZ 396     124.676  75.601  65.107  1.00  0.00           C
ATOM   8696 4C21 POPEZ 396     124.996  75.230  66.557  1.00  0.00           C
ATOM   8699 5C21 POPEZ 396     126.255  75.910  67.117  1.00  0.00           C
ATOM   8702 6C21 POPEZ 396     126.075  77.340  67.657  1.00  0.00           C
ATOM   8705 7C21 POPEZ 396     125.805  78.400  66.587  1.00  0.00           C
ATOM   8708 8C21 POPEZ 396     125.966  79.830  67.107  1.00  0.00           C
ATOM   8712  C33 POPEZ 396     119.105  78.040  56.557  1.00  0.00           C
ATOM   8715  C34 POPEZ 396     119.616  78.710  57.837  1.00  0.00           C
ATOM   8718  C35 POPEZ 396     120.105  77.720  58.897  1.00  0.00           C
ATOM   8721  C36 POPEZ 396     120.135  78.381  60.277  1.00  0.00           C
ATOM   8724  C37 POPEZ 396     120.455  77.391  61.397  1.00  0.00           C
ATOM   8727  C38 POPEZ 396     119.935  77.840  62.767  1.00  0.00           C
ATOM   8730  C39 POPEZ 396     120.306  79.281  63.107  1.00  0.00           C
ATOM   8733 0C31 POPEZ 396     120.016  79.640  64.567  1.00  0.00           C
ATOM   8736 1C31 POPEZ 396     120.395  81.090  64.887  1.00  0.00           C
ATOM   8739 2C31 POPEZ 396     120.375  81.400  66.397  1.00  0.00           C
ATOM   8742 3C31 POPEZ 396     121.595  80.811  67.127  1.00  0.00           C
ATOM   8745 4C31 POPEZ 396     121.485  80.990  68.647  1.00  0.00           C
ATOM   8748 5C31 POPEZ 396     122.626  80.330  69.427  1.00  0.00           C
ATOM   8751 6C31 POPEZ 396     122.376  80.330  70.937  1.00  0.00           C
ATOM   8755  NH3 POPEa 397      17.906   4.019  94.237  1.00  0.00           N
ATOM   8759  C12 POPEa 397      18.356   5.049  95.227  1.00  0.00           C
ATOM   8762  C11 POPEa 397      19.685   4.689  95.907  1.00  0.00           C
ATOM   8765  P   POPEa 397      19.975   2.119  96.427  1.00  0.00           P
ATOM   8766  O13 POPEa 397      21.176   1.759  97.217  1.00  0.00           O
ATOM   8767  O14 POPEa 397      18.825   1.189  96.457  1.00  0.00           O
ATOM   8768  O11 POPEa 397      20.385   2.249  94.917  1.00  0.00           O
ATOM   8769  O12 POPEa 397      19.515   3.589  96.787  1.00  0.00           O
ATOM   8770  C1  POPEa 397      20.826   1.109  94.177  1.00  0.00           C
ATOM   8773  C2  POPEa 397      21.315   1.639  92.807  1.00  0.00           C
ATOM   8775  O21 POPEa 397      21.866   0.609  91.987  1.00  0.00           O
ATOM   8776  C21 POPEa 397      21.076  -0.361  91.527  1.00  0.00           C
ATOM   8777  O22 POPEa 397      19.875  -0.431  91.667  1.00  0.00           O
ATOM   8778  C22 POPEa 397      21.945  -1.381  90.787  1.00  0.00           C
ATOM   8781  C3  POPEa 397      22.426   2.709  93.067  1.00  0.00           C
ATOM   8784  O31 POPEa 397      22.645   3.629  91.977  1.00  0.00           O
ATOM   8785  C31 POPEa 397      21.676   4.549  91.857  1.00  0.00           C
ATOM   8786  O32 POPEa 397      20.625   4.579  92.477  1.00  0.00           O
ATOM   8787  C32 POPEa 397      22.106   5.570  90.817  1.00  0.00           C
ATOM   8790  C23 POPEa 397      21.985  -1.171  89.247  1.00  0.00           C
ATOM   8793  C24 POPEa 397      22.385   0.249  88.837  1.00  0.00           C
ATOM   8796  C25 POPEa 397      23.405   0.309  87.677  1.00  0.00           C
ATOM   8799  C26 POPEa 397      24.855   0.119  88.167  1.00  0.00           C
ATOM   8802  C27 POPEa 397      25.946   0.359  87.107  1.00  0.00           C
ATOM   8805  C28 POPEa 397      26.135   1.829  86.657  1.00  0.00           C
ATOM   8808  C29 POPEa 397      25.326   2.259  85.457  1.00  0.00           C
ATOM   8810 0C21 POPEa 397      25.795   2.719  84.277  1.00  0.00           C
ATOM   8812 1C21 POPEa 397      27.246   2.859  83.877  1.00  0.00           C
ATOM   8815 2C21 POPEa 397      27.465   2.449  82.407  1.00  0.00           C
ATOM   8818 3C21 POPEa 397      27.055   0.999  82.087  1.00  0.00           C
ATOM   8821 4C21 POPEa 397      27.485   0.519  80.697  1.00  0.00           C
ATOM   8824 5C21 POPEa 397      29.016   0.539  80.517  1.00  0.00           C
ATOM   8827 6C21 POPEa 397      29.536  -0.351  79.397  1.00  0.00           C
ATOM   8830 7C21 POPEa 397      31.065  -0.331  79.327  1.00  0.00           C
ATOM   8833 8C21 POPEa 397      31.665  -1.131  78.177  1.00  0.00           C
ATOM   8837  C33 POPEa 397      22.615   4.909  89.507  1.00  0.00           C
ATOM   8840  C34 POPEa 397      22.705   5.920  88.367  1.00  0.00           C
ATOM   8843  C35 POPEa 397      23.335   5.339  87.097  1.00  0.00           C
ATOM   8846  C36 POPEa 397      23.075   6.250  85.907  1.00  0.00           C
ATOM   8849  C37 POPEa 397      23.885   5.870  84.657  1.00  0.00           C
ATOM   8852  C38 POPEa 397      23.516   6.780  83.487  1.00  0.00           C
ATOM   8855  C39 POPEa 397      24.596   6.840  82.397  1.00  0.00           C
ATOM   8858 0C31 POPEa 397      24.145   7.720  81.227  1.00  0.00           C
ATOM   8861 1C31 POPEa 397      25.295   8.020  80.277  1.00  0.00           C
ATOM   8864 2C31 POPEa 397      24.906   8.920  79.087  1.00  0.00           C
ATOM   8867 3C31 POPEa 397      26.105   9.190  78.187  1.00  0.00           C
ATOM   8870 4C31 POPEa 397      25.775   9.950  76.907  1.00  0.00           C
ATOM   8873 5C31 POPEa 397      26.955   9.920  75.917  1.00  0.00           C
ATOM   8876 6C31 POPEa 397      26.715  10.710  74.637  1.00  0.00           C
ATOM   8880  NH3 POPEb 398      64.726 133.160  97.197  1.00  0.00           N
ATOM   8884  C12 POPEb 398      63.735 132.211  96.577  1.00  0.00           C
ATOM   8887  C11 POPEb 398      64.396 131.010  95.857  1.00  0.00           C
ATOM   8890  P   POPEb 398      65.536 128.710  96.527  1.00  0.00           P
ATOM   8891  O13 POPEb 398      66.915 128.490  96.997  1.00  0.00           O
ATOM   8892  O14 POPEb 398      64.485 127.830  97.087  1.00  0.00           O
ATOM   8893  O11 POPEb 398      65.466 128.561  94.957  1.00  0.00           O
ATOM   8894  O12 POPEb 398      65.155 130.230  96.777  1.00  0.00           O
ATOM   8895  C1  POPEb 398      64.415 127.780  94.357  1.00  0.00           C
ATOM   8898  C2  POPEb 398      64.705 127.570  92.847  1.00  0.00           C
ATOM   8900  O21 POPEb 398      63.695 126.931  92.057  1.00  0.00           O
ATOM   8901  C21 POPEb 398      62.525 126.460  92.437  1.00  0.00           C
ATOM   8902  O22 POPEb 398      62.075 126.421  93.577  1.00  0.00           O
ATOM   8903  C22 POPEb 398      61.815 125.961  91.157  1.00  0.00           C
ATOM   8906  C3  POPEb 398      66.036 126.800  92.647  1.00  0.00           C
ATOM   8909  O31 POPEb 398      66.716 127.150  91.417  1.00  0.00           O
ATOM   8910  C31 POPEb 398      66.896 126.130  90.557  1.00  0.00           C
ATOM   8911  O32 POPEb 398      66.296 125.080  90.567  1.00  0.00           O
ATOM   8912  C32 POPEb 398      67.926 126.561  89.507  1.00  0.00           C
ATOM   8915  C23 POPEb 398      60.716 124.880  91.287  1.00  0.00           C
ATOM   8918  C24 POPEb 398      61.215 123.430  91.217  1.00  0.00           C
ATOM   8921  C25 POPEb 398      60.355 122.520  90.307  1.00  0.00           C
ATOM   8924  C26 POPEb 398      61.036 122.211  88.957  1.00  0.00           C
ATOM   8927  C27 POPEb 398      60.095 121.530  87.937  1.00  0.00           C
ATOM   8930  C28 POPEb 398      60.815 121.070  86.647  1.00  0.00           C
ATOM   8933  C29 POPEb 398      61.705 119.870  86.867  1.00  0.00           C
ATOM   8935 0C21 POPEb 398      62.496 119.281  85.947  1.00  0.00           C
ATOM   8937 1C21 POPEb 398      62.676 119.680  84.497  1.00  0.00           C
ATOM   8940 2C21 POPEb 398      62.556 118.501  83.497  1.00  0.00           C
ATOM   8943 3C21 POPEb 398      61.106 118.090  83.217  1.00  0.00           C
ATOM   8946 4C21 POPEb 398      60.996 116.870  82.277  1.00  0.00           C
ATOM   8949 5C21 POPEb 398      59.955 115.830  82.747  1.00  0.00           C
ATOM   8952 6C21 POPEb 398      58.505 116.330  82.697  1.00  0.00           C
ATOM   8955 7C21 POPEb 398      57.505 115.301  83.247  1.00  0.00           C
ATOM   8958 8C21 POPEb 398      56.055 115.780  83.247  1.00  0.00           C
ATOM   8962  C33 POPEb 398      68.805 125.430  88.907  1.00  0.00           C
ATOM   8965  C34 POPEb 398      70.046 125.131  89.767  1.00  0.00           C
ATOM   8968  C35 POPEb 398      71.075 124.180  89.117  1.00  0.00           C
ATOM   8971  C36 POPEb 398      70.515 122.840  88.617  1.00  0.00           C
ATOM   8974  C37 POPEb 398      71.585 121.820  88.207  1.00  0.00           C
ATOM   8977  C38 POPEb 398      70.955 120.430  88.037  1.00  0.00           C
ATOM   8980  C39 POPEb 398      71.885 119.390  87.397  1.00  0.00           C
ATOM   8983 0C31 POPEb 398      71.716 119.300  85.877  1.00  0.00           C
ATOM   8986 1C31 POPEb 398      72.385 118.061  85.267  1.00  0.00           C
ATOM   8989 2C31 POPEb 398      73.885 118.230  85.017  1.00  0.00           C
ATOM   8992 3C31 POPEb 398      74.545 116.940  84.507  1.00  0.00           C
ATOM   8995 4C31 POPEb 398      75.935 117.180  83.917  1.00  0.00           C
ATOM   8998 5C31 POPEb 398      76.595 115.910  83.367  1.00  0.00           C
ATOM   9001 6C31 POPEb 398      78.006 116.141  82.827  1.00  0.00           C
ATOM   9005  NH3 POPEc 399      19.266 115.271  50.847  1.00  0.00           N
ATOM   9009  C12 POPEc 399      19.845 113.970  50.357  1.00  0.00           C
ATOM   9012  C11 POPEc 399      20.635 114.150  49.047  1.00  0.00           C
ATOM   9015  P   POPEc 399      22.756 115.311  50.057  1.00  0.00           P
ATOM   9016  O13 POPEc 399      23.265 113.960  50.327  1.00  0.00           O
ATOM   9017  O14 POPEc 399      23.705 116.340  49.587  1.00  0.00           O
ATOM   9018  O11 POPEc 399      22.025 115.830  51.357  1.00  0.00           O
ATOM   9019  O12 POPEc 399      21.525 115.271  49.067  1.00  0.00           O
ATOM   9020  C1  POPEc 399      21.725 117.211  51.507  1.00  0.00           C
ATOM   9023  C2  POPEc 399      21.665 117.720  52.977  1.00  0.00           C
ATOM   9025  O21 POPEc 399      21.995 116.720  53.967  1.00  0.00           O
ATOM   9026  C21 POPEc 399      21.205 115.690  54.147  1.00  0.00           C
ATOM   9027  O22 POPEc 399      20.315 115.311  53.397  1.00  0.00           O
ATOM   9028  C22 POPEc 399      21.525 115.090  55.517  1.00  0.00           C
ATOM   9031  C3  POPEc 399      20.315 118.430  53.277  1.00  0.00           C
ATOM   9034  O31 POPEc 399      20.315 118.900  54.637  1.00  0.00           O
ATOM   9035  C31 POPEc 399      19.125 119.061  55.177  1.00  0.00           C
ATOM   9036  O32 POPEc 399      18.055 119.030  54.587  1.00  0.00           O
ATOM   9037  C32 POPEc 399      19.336 119.260  56.667  1.00  0.00           C
ATOM   9040  C23 POPEc 399      20.286 114.410  56.137  1.00  0.00           C
ATOM   9043  C24 POPEc 399      20.505 114.001  57.597  1.00  0.00           C
ATOM   9046  C25 POPEc 399      19.185 113.921  58.367  1.00  0.00           C
ATOM   9049  C26 POPEc 399      19.305 113.470  59.817  1.00  0.00           C
ATOM   9052  C27 POPEc 399      17.965 113.601  60.557  1.00  0.00           C
ATOM   9055  C28 POPEc 399      17.926 112.851  61.907  1.00  0.00           C
ATOM   9058  C29 POPEc 399      18.955 113.381  62.867  1.00  0.00           C
ATOM   9060 0C21 POPEc 399      19.536 112.671  63.847  1.00  0.00           C
ATOM   9062 1C21 POPEc 399      19.225 111.241  64.227  1.00  0.00           C
ATOM   9065 2C21 POPEc 399      18.795 111.110  65.697  1.00  0.00           C
ATOM   9068 3C21 POPEc 399      19.915 111.490  66.677  1.00  0.00           C
ATOM   9071 4C21 POPEc 399      19.515 111.340  68.147  1.00  0.00           C
ATOM   9074 5C21 POPEc 399      20.645 111.851  69.057  1.00  0.00           C
ATOM   9077 6C21 POPEc 399      20.385 111.590  70.547  1.00  0.00           C
ATOM   9080 7C21 POPEc 399      21.545 112.100  71.417  1.00  0.00           C
ATOM   9083 8C21 POPEc 399      21.425 111.711  72.887  1.00  0.00           C
ATOM   9087  C33 POPEc 399      18.045 119.530  57.477  1.00  0.00           C
ATOM   9090  C34 POPEc 399      18.395 119.611  58.957  1.00  0.00           C
ATOM   9093  C35 POPEc 399      17.195 119.680  59.907  1.00  0.00           C
ATOM   9096  C36 POPEc 399      17.685 119.611  61.367  1.00  0.00           C
ATOM   9099  C37 POPEc 399      16.575 119.370  62.397  1.00  0.00           C
ATOM   9102  C38 POPEc 399      15.665 120.581  62.627  1.00  0.00           C
ATOM   9105  C39 POPEc 399      14.406 120.220  63.427  1.00  0.00           C
ATOM   9108 0C31 POPEc 399      14.656 119.650  64.827  1.00  0.00           C
ATOM   9111 1C31 POPEc 399      14.975 120.730  65.877  1.00  0.00           C
ATOM   9114 2C31 POPEc 399      15.325 120.120  67.237  1.00  0.00           C
ATOM   9117 3C31 POPEc 399      15.105 121.070  68.417  1.00  0.00           C
ATOM   9120 4C31 POPEc 399      15.545 120.451  69.747  1.00  0.00           C
ATOM   9123 5C31 POPEc 399      15.195 121.320  70.947  1.00  0.00           C
ATOM   9126 6C31 POPEc 399      15.706 120.760  72.277  1.00  0.00           C
ATOM   9130  NH3 POPEd 400       7.375  46.131  49.687  1.00  0.00           N
ATOM   9134  C12 POPEd 400       6.995  47.390  48.977  1.00  0.00           C
ATOM   9137  C11 POPEd 400       8.185  48.130  48.307  1.00  0.00           C
ATOM   9140  P   POPEd 400       9.895  50.061  48.717  1.00  0.00           P
ATOM   9141  O13 POPEd 400      10.965  49.370  47.957  1.00  0.00           O
ATOM   9142  O14 POPEd 400       9.215  51.181  48.027  1.00  0.00           O
ATOM   9143  O11 POPEd 400      10.505  50.651  50.057  1.00  0.00           O
ATOM   9144  O12 POPEd 400       8.825  49.011  49.237  1.00  0.00           O
ATOM   9145  C1  POPEd 400      11.605  51.571  49.947  1.00  0.00           C
ATOM   9148  C2  POPEd 400      11.475  52.810  50.897  1.00  0.00           C
ATOM   9150  O21 POPEd 400      10.116  53.270  50.937  1.00  0.00           O
ATOM   9151  C21 POPEd 400       9.515  53.741  52.037  1.00  0.00           C
ATOM   9152  O22 POPEd 400       8.295  53.850  52.127  1.00  0.00           O
ATOM   9153  C22 POPEd 400      10.445  54.151  53.187  1.00  0.00           C
ATOM   9156  C3  POPEd 400      12.445  53.920  50.397  1.00  0.00           C
ATOM   9159  O31 POPEd 400      12.985  54.690  51.487  1.00  0.00           O
ATOM   9160  C31 POPEd 400      13.175  55.980  51.247  1.00  0.00           C
ATOM   9161  O32 POPEd 400      13.025  56.530  50.177  1.00  0.00           O
ATOM   9162  C32 POPEd 400      13.645  56.701  52.507  1.00  0.00           C
ATOM   9165  C23 POPEd 400       9.725  54.900  54.347  1.00  0.00           C
ATOM   9168  C24 POPEd 400      10.725  55.220  55.477  1.00  0.00           C
ATOM   9171  C25 POPEd 400      10.135  55.881  56.747  1.00  0.00           C
ATOM   9174  C26 POPEd 400      11.205  56.090  57.847  1.00  0.00           C
ATOM   9177  C27 POPEd 400      10.625  56.571  59.197  1.00  0.00           C
ATOM   9180  C28 POPEd 400      11.645  56.590  60.367  1.00  0.00           C
ATOM   9183  C29 POPEd 400      12.325  57.910  60.687  1.00  0.00           C
ATOM   9185 0C21 POPEd 400      11.925  58.771  61.647  1.00  0.00           C
ATOM   9187 1C21 POPEd 400      10.695  58.580  62.487  1.00  0.00           C
ATOM   9190 2C21 POPEd 400      10.246  59.811  63.317  1.00  0.00           C
ATOM   9193 3C21 POPEd 400      11.065  60.030  64.607  1.00  0.00           C
ATOM   9196 4C21 POPEd 400      10.285  60.851  65.647  1.00  0.00           C
ATOM   9199 5C21 POPEd 400      11.005  60.960  67.007  1.00  0.00           C
ATOM   9202 6C21 POPEd 400      12.175  61.950  67.017  1.00  0.00           C
ATOM   9205 7C21 POPEd 400      11.735  63.421  67.157  1.00  0.00           C
ATOM   9208 8C21 POPEd 400      12.926  64.381  67.167  1.00  0.00           C
ATOM   9212  C33 POPEd 400      14.625  55.870  53.367  1.00  0.00           C
ATOM   9215  C34 POPEd 400      16.035  55.770  52.757  1.00  0.00           C
ATOM   9218  C35 POPEd 400      17.085  56.560  53.547  1.00  0.00           C
ATOM   9221  C36 POPEd 400      17.455  55.900  54.877  1.00  0.00           C
ATOM   9224  C37 POPEd 400      18.666  56.571  55.527  1.00  0.00           C
ATOM   9227  C38 POPEd 400      19.246  55.760  56.697  1.00  0.00           C
ATOM   9230  C39 POPEd 400      20.545  56.360  57.227  1.00  0.00           C
ATOM   9233 0C31 POPEd 400      21.025  55.710  58.527  1.00  0.00           C
ATOM   9236 1C31 POPEd 400      22.266  56.420  59.087  1.00  0.00           C
ATOM   9239 2C31 POPEd 400      22.575  56.080  60.547  1.00  0.00           C
ATOM   9242 3C31 POPEd 400      23.315  54.760  60.767  1.00  0.00           C
ATOM   9245 4C31 POPEd 400      23.835  54.650  62.217  1.00  0.00           C
ATOM   9248 5C31 POPEd 400      24.585  53.351  62.477  1.00  0.00           C
ATOM   9251 6C31 POPEd 400      25.295  53.320  63.827  1.00  0.00           C
ATOM   9255  NH3 POPEe 401     127.616  49.601  47.627  1.00  0.00           N
ATOM   9259  C12 POPEe 401     129.047  49.141  47.437  1.00  0.00           C
ATOM   9262  C11 POPEe 401     129.136  47.910  46.507  1.00  0.00           C
ATOM   9265  P   POPEe 401     129.037  45.721  47.987  1.00  0.00           P
ATOM   9266  O13 POPEe 401     127.916  45.290  48.847  1.00  0.00           O
ATOM   9267  O14 POPEe 401     129.776  44.640  47.287  1.00  0.00           O
ATOM   9268  O11 POPEe 401     130.057  46.581  48.857  1.00  0.00           O
ATOM   9269  O12 POPEe 401     128.416  46.791  46.997  1.00  0.00           O
ATOM   9270  C1  POPEe 401     130.457  46.150  50.167  1.00  0.00           C
ATOM   9273  C2  POPEe 401     129.877  47.090  51.257  1.00  0.00           C
ATOM   9275  O21 POPEe 401     130.556  46.781  52.477  1.00  0.00           O
ATOM   9276  C21 POPEe 401     130.666  47.750  53.357  1.00  0.00           C
ATOM   9277  O22 POPEe 401     130.256  48.900  53.227  1.00  0.00           O
ATOM   9278  C22 POPEe 401     131.257  47.171  54.637  1.00  0.00           C
ATOM   9281  C3  POPEe 401     128.347  46.840  51.387  1.00  0.00           C
ATOM   9284  O31 POPEe 401     127.756  47.260  52.627  1.00  0.00           O
ATOM   9285  C31 POPEe 401     127.206  48.451  52.637  1.00  0.00           C
ATOM   9286  O32 POPEe 401     127.296  49.291  51.757  1.00  0.00           O
ATOM   9287  C32 POPEe 401     126.366  48.600  53.917  1.00  0.00           C
ATOM   9290  C23 POPEe 401     132.147  48.160  55.407  1.00  0.00           C
ATOM   9293  C24 POPEe 401     132.776  47.500  56.647  1.00  0.00           C
ATOM   9296  C25 POPEe 401     131.806  47.220  57.797  1.00  0.00           C
ATOM   9299  C26 POPEe 401     131.567  48.440  58.687  1.00  0.00           C
ATOM   9302  C27 POPEe 401     130.487  48.171  59.747  1.00  0.00           C
ATOM   9305  C28 POPEe 401     130.306  49.310  60.757  1.00  0.00           C
ATOM   9308  C29 POPEe 401     131.416  49.351  61.777  1.00  0.00           C
ATOM   9310 0C21 POPEe 401     131.267  49.510  63.107  1.00  0.00           C
ATOM   9312 1C21 POPEe 401     129.976  49.771  63.857  1.00  0.00           C
ATOM   9315 2C21 POPEe 401     129.467  48.561  64.657  1.00  0.00           C
ATOM   9318 3C21 POPEe 401     130.506  47.891  65.577  1.00  0.00           C
ATOM   9321 4C21 POPEe 401     131.246  48.850  66.517  1.00  0.00           C
ATOM   9324 5C21 POPEe 401     130.427  49.310  67.727  1.00  0.00           C
ATOM   9327 6C21 POPEe 401     131.157  50.440  68.467  1.00  0.00           C
ATOM   9330 7C21 POPEe 401     130.586  50.750  69.847  1.00  0.00           C
ATOM   9333 8C21 POPEe 401     131.246  51.980  70.487  1.00  0.00           C
ATOM   9337  C33 POPEe 401     126.776  47.670  55.087  1.00  0.00           C
ATOM   9340  C34 POPEe 401     126.246  48.200  56.427  1.00  0.00           C
ATOM   9343  C35 POPEe 401     126.616  47.340  57.637  1.00  0.00           C
ATOM   9346  C36 POPEe 401     126.166  48.021  58.927  1.00  0.00           C
ATOM   9349  C37 POPEe 401     126.696  47.340  60.197  1.00  0.00           C
ATOM   9352  C38 POPEe 401     126.595  48.241  61.447  1.00  0.00           C
ATOM   9355  C39 POPEe 401     125.166  48.631  61.827  1.00  0.00           C
ATOM   9358 0C31 POPEe 401     124.315  47.470  62.357  1.00  0.00           C
ATOM   9361 1C31 POPEe 401     122.976  48.000  62.887  1.00  0.00           C
ATOM   9364 2C31 POPEe 401     122.185  46.950  63.667  1.00  0.00           C
ATOM   9367 3C31 POPEe 401     120.966  47.530  64.407  1.00  0.00           C
ATOM   9370 4C31 POPEe 401     121.356  48.451  65.567  1.00  0.00           C
ATOM   9373 5C31 POPEe 401     120.146  49.030  66.317  1.00  0.00           C
ATOM   9376 6C31 POPEe 401     120.555  49.850  67.537  1.00  0.00           C
ATOM   9380  NH3 POPEf 402      60.056 105.751  58.747  1.00  0.00           N
ATOM   9384  C12 POPEf 402      61.496 105.751  58.297  1.00  0.00           C
ATOM   9387  C11 POPEf 402      61.686 106.470  56.967  1.00  0.00           C
ATOM   9390  P   POPEf 402      63.606 108.271  57.077  1.00  0.00           P
ATOM   9391  O13 POPEf 402      62.556 109.260  56.807  1.00  0.00           O
ATOM   9392  O14 POPEf 402      64.856 108.420  56.297  1.00  0.00           O
ATOM   9393  O11 POPEf 402      64.045 108.311  58.607  1.00  0.00           O
ATOM   9394  O12 POPEf 402      63.076 106.800  56.857  1.00  0.00           O
ATOM   9395  C1  POPEf 402      63.356 109.130  59.557  1.00  0.00           C
ATOM   9398  C2  POPEf 402      63.835 108.820  61.007  1.00  0.00           C
ATOM   9400  O21 POPEf 402      62.936 109.410  61.957  1.00  0.00           O
ATOM   9401  C21 POPEf 402      62.505 108.651  62.957  1.00  0.00           C
ATOM   9402  O22 POPEf 402      62.676 107.440  63.057  1.00  0.00           O
ATOM   9403  C22 POPEf 402      61.686 109.510  63.887  1.00  0.00           C
ATOM   9406  C3  POPEf 402      65.275 109.340  61.287  1.00  0.00           C
ATOM   9409  O31 POPEf 402      65.856 108.700  62.437  1.00  0.00           O
ATOM   9410  C31 POPEf 402      65.985 109.360  63.587  1.00  0.00           C
ATOM   9411  O32 POPEf 402      65.615 110.500  63.807  1.00  0.00           O
ATOM   9412  C32 POPEf 402      66.625 108.400  64.597  1.00  0.00           C
ATOM   9415  C23 POPEf 402      61.265 108.791  65.187  1.00  0.00           C
ATOM   9418  C24 POPEf 402      60.075 109.521  65.807  1.00  0.00           C
ATOM   9421  C25 POPEf 402      59.815 109.191  67.267  1.00  0.00           C
ATOM   9424  C26 POPEf 402      60.805 109.851  68.217  1.00  0.00           C
ATOM   9427  C27 POPEf 402      60.376 109.660  69.677  1.00  0.00           C
ATOM   9430  C28 POPEf 402      61.415 110.230  70.647  1.00  0.00           C
ATOM   9433  C29 POPEf 402      60.996 110.391  72.087  1.00  0.00           C
ATOM   9435 0C21 POPEf 402      60.075 109.730  72.817  1.00  0.00           C
ATOM   9437 1C21 POPEf 402      59.216 108.550  72.447  1.00  0.00           C
ATOM   9440 2C21 POPEf 402      58.545 107.930  73.697  1.00  0.00           C
ATOM   9443 3C21 POPEf 402      59.545 107.391  74.727  1.00  0.00           C
ATOM   9446 4C21 POPEf 402      58.866 106.831  75.987  1.00  0.00           C
ATOM   9449 5C21 POPEf 402      59.885 106.190  76.937  1.00  0.00           C
ATOM   9452 6C21 POPEf 402      59.266 105.590  78.207  1.00  0.00           C
ATOM   9455 7C21 POPEf 402      60.345 104.950  79.087  1.00  0.00           C
ATOM   9458 8C21 POPEf 402      59.805 104.290  80.357  1.00  0.00           C
ATOM   9462  C33 POPEf 402      67.016 109.071  65.937  1.00  0.00           C
ATOM   9465  C34 POPEf 402      67.356 108.020  67.027  1.00  0.00           C
ATOM   9468  C35 POPEf 402      67.826 108.620  68.367  1.00  0.00           C
ATOM   9471  C36 POPEf 402      66.915 109.730  68.897  1.00  0.00           C
ATOM   9474  C37 POPEf 402      67.106 110.041  70.397  1.00  0.00           C
ATOM   9477  C38 POPEf 402      66.385 111.320  70.817  1.00  0.00           C
ATOM   9480  C39 POPEf 402      65.695 111.270  72.197  1.00  0.00           C
ATOM   9483 0C31 POPEf 402      66.625 110.970  73.387  1.00  0.00           C
ATOM   9486 1C31 POPEf 402      66.335 109.611  74.027  1.00  0.00           C
ATOM   9489 2C31 POPEf 402      67.315 109.230  75.147  1.00  0.00           C
ATOM   9492 3C31 POPEf 402      67.116 109.991  76.467  1.00  0.00           C
ATOM   9495 4C31 POPEf 402      68.065 109.501  77.567  1.00  0.00           C
ATOM   9498 5C31 POPEf 402      67.806 110.150  78.927  1.00  0.00           C
ATOM   9501 6C31 POPEf 402      68.786 109.670  80.007  1.00  0.00           C
ATOM   9505  NH3 POPEg 403      83.256  19.640  97.997  1.00  0.00           N
ATOM   9509  C12 POPEg 403      82.286  20.800  97.977  1.00  0.00           C
ATOM   9512  C11 POPEg 403      82.755  21.980  98.857  1.00  0.00           C
ATOM   9515  P   POPEg 403      80.476  22.901  99.767  1.00  0.00           P
ATOM   9516  O13 POPEg 403      80.045  24.240 100.247  1.00  0.00           O
ATOM   9517  O14 POPEg 403      80.606  21.800 100.747  1.00  0.00           O
ATOM   9518  O11 POPEg 403      79.455  22.410  98.697  1.00  0.00           O
ATOM   9519  O12 POPEg 403      81.805  23.041  98.907  1.00  0.00           O
ATOM   9520  C1  POPEg 403      79.286  22.971  97.397  1.00  0.00           C
ATOM   9523  C2  POPEg 403      78.935  21.791  96.467  1.00  0.00           C
ATOM   9525  O21 POPEg 403      78.705  22.200  95.107  1.00  0.00           O
ATOM   9526  C21 POPEg 403      79.776  22.550  94.407  1.00  0.00           C
ATOM   9527  O22 POPEg 403      80.915  22.530  94.827  1.00  0.00           O
ATOM   9528  C22 POPEg 403      79.365  22.890  92.967  1.00  0.00           C
ATOM   9531  C3  POPEg 403      77.676  21.020  96.987  1.00  0.00           C
ATOM   9534  O31 POPEg 403      77.756  19.590  96.877  1.00  0.00           O
ATOM   9535  C31 POPEg 403      78.345  19.140  95.757  1.00  0.00           C
ATOM   9536  O32 POPEg 403      79.405  18.540  95.777  1.00  0.00           O
ATOM   9537  C32 POPEg 403      77.485  19.450  94.517  1.00  0.00           C
ATOM   9540  C23 POPEg 403      80.485  23.531  92.097  1.00  0.00           C
ATOM   9543  C24 POPEg 403      80.075  23.640  90.617  1.00  0.00           C
ATOM   9546  C25 POPEg 403      80.686  24.820  89.827  1.00  0.00           C
ATOM   9549  C26 POPEg 403      80.385  24.700  88.317  1.00  0.00           C
ATOM   9552  C27 POPEg 403      80.945  25.840  87.457  1.00  0.00           C
ATOM   9555  C28 POPEg 403      80.966  25.490  85.947  1.00  0.00           C
ATOM   9558  C29 POPEg 403      81.155  26.700  85.067  1.00  0.00           C
ATOM   9560 0C21 POPEg 403      80.695  26.890  83.817  1.00  0.00           C
ATOM   9562 1C21 POPEg 403      79.946  25.900  82.957  1.00  0.00           C
ATOM   9565 2C21 POPEg 403      78.476  25.611  83.327  1.00  0.00           C
ATOM   9568 3C21 POPEg 403      77.765  24.790  82.227  1.00  0.00           C
ATOM   9571 4C21 POPEg 403      76.485  24.080  82.687  1.00  0.00           C
ATOM   9574 5C21 POPEg 403      75.315  25.010  83.067  1.00  0.00           C
ATOM   9577 6C21 POPEg 403      74.746  25.780  81.877  1.00  0.00           C
ATOM   9580 7C21 POPEg 403      73.476  26.570  82.227  1.00  0.00           C
ATOM   9583 8C21 POPEg 403      73.006  27.480  81.087  1.00  0.00           C
ATOM   9587  C33 POPEg 403      77.045  18.200  93.737  1.00  0.00           C
ATOM   9590  C34 POPEg 403      76.396  18.570  92.397  1.00  0.00           C
ATOM   9593  C35 POPEg 403      76.556  17.470  91.337  1.00  0.00           C
ATOM   9596  C36 POPEg 403      76.356  17.970  89.897  1.00  0.00           C
ATOM   9599  C37 POPEg 403      76.875  16.960  88.867  1.00  0.00           C
ATOM   9602  C38 POPEg 403      76.746  17.410  87.397  1.00  0.00           C
ATOM   9605  C39 POPEg 403      77.616  18.630  87.037  1.00  0.00           C
ATOM   9608 0C31 POPEg 403      77.465  19.010  85.557  1.00  0.00           C
ATOM   9611 1C31 POPEg 403      78.415  20.140  85.117  1.00  0.00           C
ATOM   9614 2C31 POPEg 403      78.095  20.690  83.707  1.00  0.00           C
ATOM   9617 3C31 POPEg 403      77.985  19.600  82.637  1.00  0.00           C
ATOM   9620 4C31 POPEg 403      77.775  20.150  81.217  1.00  0.00           C
ATOM   9623 5C31 POPEg 403      77.235  19.070  80.277  1.00  0.00           C
ATOM   9626 6C31 POPEg 403      77.275  19.441  78.797  1.00  0.00           C
ATOM   9630  NH3 POPEh 404       9.385  33.300  93.717  1.00  0.00           N
ATOM   9634  C12 POPEh 404       8.415  32.201  94.067  1.00  0.00           C
ATOM   9637  C11 POPEh 404       7.945  31.390  92.847  1.00  0.00           C
ATOM   9640  P   POPEh 404       5.545  30.220  93.027  1.00  0.00           P
ATOM   9641  O13 POPEh 404       5.245  28.791  92.877  1.00  0.00           O
ATOM   9642  O14 POPEh 404       4.735  30.931  94.047  1.00  0.00           O
ATOM   9643  O11 POPEh 404       5.415  30.920  91.627  1.00  0.00           O
ATOM   9644  O12 POPEh 404       7.095  30.350  93.307  1.00  0.00           O
ATOM   9645  C1  POPEh 404       4.165  31.050  90.947  1.00  0.00           C
ATOM   9648  C2  POPEh 404       3.935  29.870  89.957  1.00  0.00           C
ATOM   9650  O21 POPEh 404       3.305  30.320  88.747  1.00  0.00           O
ATOM   9651  C21 POPEh 404       4.105  30.950  87.897  1.00  0.00           C
ATOM   9652  O22 POPEh 404       5.235  31.350  88.127  1.00  0.00           O
ATOM   9653  C22 POPEh 404       3.365  31.080  86.567  1.00  0.00           C
ATOM   9656  C3  POPEh 404       3.115  28.710  90.617  1.00  0.00           C
ATOM   9659  O31 POPEh 404       2.095  28.131  89.777  1.00  0.00           O
ATOM   9660  C31 POPEh 404       2.525  27.510  88.687  1.00  0.00           C
ATOM   9661  O32 POPEh 404       3.695  27.270  88.437  1.00  0.00           O
ATOM   9662  C32 POPEh 404       1.345  27.200  87.777  1.00  0.00           C
ATOM   9665  C23 POPEh 404       4.105  31.920  85.497  1.00  0.00           C
ATOM   9668  C24 POPEh 404       3.545  31.660  84.087  1.00  0.00           C
ATOM   9671  C25 POPEh 404       3.965  30.310  83.477  1.00  0.00           C
ATOM   9674  C26 POPEh 404       5.415  30.290  82.967  1.00  0.00           C
ATOM   9677  C27 POPEh 404       5.735  28.980  82.227  1.00  0.00           C
ATOM   9680  C28 POPEh 404       6.845  29.090  81.157  1.00  0.00           C
ATOM   9683  C29 POPEh 404       6.425  30.021  80.047  1.00  0.00           C
ATOM   9685 0C21 POPEh 404       6.185  29.730  78.757  1.00  0.00           C
ATOM   9687 1C21 POPEh 404       6.345  28.400  78.067  1.00  0.00           C
ATOM   9690 2C21 POPEh 404       6.985  28.610  76.687  1.00  0.00           C
ATOM   9693 3C21 POPEh 404       7.315  27.300  75.967  1.00  0.00           C
ATOM   9696 4C21 POPEh 404       7.755  27.570  74.517  1.00  0.00           C
ATOM   9699 5C21 POPEh 404       8.425  26.370  73.827  1.00  0.00           C
ATOM   9702 6C21 POPEh 404       7.425  25.280  73.417  1.00  0.00           C
ATOM   9705 7C21 POPEh 404       8.115  24.060  72.807  1.00  0.00           C
ATOM   9708 8C21 POPEh 404       7.125  22.950  72.437  1.00  0.00           C
ATOM   9712  C33 POPEh 404       1.425  28.050  86.487  1.00  0.00           C
ATOM   9715  C34 POPEh 404       0.295  27.760  85.497  1.00  0.00           C
ATOM   9718  C35 POPEh 404       0.485  28.510  84.167  1.00  0.00           C
ATOM   9721  C36 POPEh 404      -0.655  28.201  83.187  1.00  0.00           C
ATOM   9724  C37 POPEh 404      -0.515  28.890  81.827  1.00  0.00           C
ATOM   9727  C38 POPEh 404      -1.696  28.540  80.907  1.00  0.00           C
ATOM   9730  C39 POPEh 404      -1.596  29.191  79.527  1.00  0.00           C
ATOM   9733 0C31 POPEh 404      -2.796  28.880  78.627  1.00  0.00           C
ATOM   9736 1C31 POPEh 404      -2.686  29.640  77.297  1.00  0.00           C
ATOM   9739 2C31 POPEh 404      -3.956  29.640  76.447  1.00  0.00           C
ATOM   9742 3C31 POPEh 404      -4.266  28.310  75.747  1.00  0.00           C
ATOM   9745 4C31 POPEh 404      -5.126  28.550  74.497  1.00  0.00           C
ATOM   9748 5C31 POPEh 404      -5.526  27.260  73.767  1.00  0.00           C
ATOM   9751 6C31 POPEh 404      -6.136  27.530  72.397  1.00  0.00           C
ATOM   9755  NH3 POPEi 405      34.356  11.510  55.987  1.00  0.00           N
ATOM   9759  C12 POPEi 405      34.135  12.980  56.137  1.00  0.00           C
ATOM   9762  C11 POPEi 405      34.945  13.790  55.127  1.00  0.00           C
ATOM   9765  P   POPEi 405      35.275  16.320  54.497  1.00  0.00           P
ATOM   9766  O13 POPEi 405      36.646  15.870  54.127  1.00  0.00           O
ATOM   9767  O14 POPEi 405      34.385  16.861  53.447  1.00  0.00           O
ATOM   9768  O11 POPEi 405      35.445  17.351  55.667  1.00  0.00           O
ATOM   9769  O12 POPEi 405      34.536  15.140  55.247  1.00  0.00           O
ATOM   9770  C1  POPEi 405      34.755  17.260  56.907  1.00  0.00           C
ATOM   9773  C2  POPEi 405      35.445  16.320  57.937  1.00  0.00           C
ATOM   9775  O21 POPEi 405      35.356  16.900  59.257  1.00  0.00           O
ATOM   9776  C21 POPEi 405      34.505  16.330  60.087  1.00  0.00           C
ATOM   9777  O22 POPEi 405      33.565  15.610  59.787  1.00  0.00           O
ATOM   9778  C22 POPEi 405      34.975  16.580  61.517  1.00  0.00           C
ATOM   9781  C3  POPEi 405      36.955  16.090  57.637  1.00  0.00           C
ATOM   9784  O31 POPEi 405      37.575  15.350  58.707  1.00  0.00           O
ATOM   9785  C31 POPEi 405      38.895  15.290  58.717  1.00  0.00           C
ATOM   9786  O32 POPEi 405      39.635  15.520  57.777  1.00  0.00           O
ATOM   9787  C32 POPEi 405      39.356  14.870  60.117  1.00  0.00           C
ATOM   9790  C23 POPEi 405      33.825  16.820  62.517  1.00  0.00           C
ATOM   9793  C24 POPEi 405      34.295  16.640  63.957  1.00  0.00           C
ATOM   9796  C25 POPEi 405      33.165  16.910  64.957  1.00  0.00           C
ATOM   9799  C26 POPEi 405      33.545  16.560  66.397  1.00  0.00           C
ATOM   9802  C27 POPEi 405      32.435  16.960  67.377  1.00  0.00           C
ATOM   9805  C28 POPEi 405      32.756  16.570  68.837  1.00  0.00           C
ATOM   9808  C29 POPEi 405      32.185  17.490  69.887  1.00  0.00           C
ATOM   9810 0C21 POPEi 405      30.905  17.840  70.097  1.00  0.00           C
ATOM   9812 1C21 POPEi 405      29.685  17.390  69.337  1.00  0.00           C
ATOM   9815 2C21 POPEi 405      28.595  18.480  69.247  1.00  0.00           C
ATOM   9818 3C21 POPEi 405      28.846  19.590  68.217  1.00  0.00           C
ATOM   9821 4C21 POPEi 405      27.715  20.631  68.237  1.00  0.00           C
ATOM   9824 5C21 POPEi 405      27.786  21.651  67.087  1.00  0.00           C
ATOM   9827 6C21 POPEi 405      26.695  22.730  67.227  1.00  0.00           C
ATOM   9830 7C21 POPEi 405      26.695  23.750  66.077  1.00  0.00           C
ATOM   9833 8C21 POPEi 405      25.635  24.840  66.237  1.00  0.00           C
ATOM   9837  C33 POPEi 405      38.375  15.310  61.227  1.00  0.00           C
ATOM   9840  C34 POPEi 405      38.965  15.181  62.637  1.00  0.00           C
ATOM   9843  C35 POPEi 405      38.056  15.790  63.717  1.00  0.00           C
ATOM   9846  C36 POPEi 405      38.775  15.910  65.067  1.00  0.00           C
ATOM   9849  C37 POPEi 405      37.926  16.600  66.147  1.00  0.00           C
ATOM   9852  C38 POPEi 405      38.765  16.980  67.367  1.00  0.00           C
ATOM   9855  C39 POPEi 405      37.966  17.690  68.467  1.00  0.00           C
ATOM   9858 0C31 POPEi 405      37.235  16.740  69.427  1.00  0.00           C
ATOM   9861 1C31 POPEi 405      36.576  17.490  70.587  1.00  0.00           C
ATOM   9864 2C31 POPEi 405      36.246  16.590  71.787  1.00  0.00           C
ATOM   9867 3C31 POPEi 405      35.856  17.380  73.047  1.00  0.00           C
ATOM   9870 4C31 POPEi 405      34.466  18.020  72.957  1.00  0.00           C
ATOM   9873 5C31 POPEi 405      34.156  18.950  74.147  1.00  0.00           C
ATOM   9876 6C31 POPEi 405      32.705  19.431  74.187  1.00  0.00           C
ATOM   9880  NH3 POPEj 406      49.275  10.420  56.417  1.00  0.00           N
ATOM   9884  C12 POPEj 406      48.926  11.850  56.727  1.00  0.00           C
ATOM   9887  C11 POPEj 406      47.915  12.431  55.737  1.00  0.00           C
ATOM   9890  P   POPEj 406      47.915  15.060  55.487  1.00  0.00           P
ATOM   9891  O13 POPEj 406      49.336  14.990  55.057  1.00  0.00           O
ATOM   9892  O14 POPEj 406      46.826  15.370  54.537  1.00  0.00           O
ATOM   9893  O11 POPEj 406      47.826  16.070  56.697  1.00  0.00           O
ATOM   9894  O12 POPEj 406      47.505  13.710  56.197  1.00  0.00           O
ATOM   9895  C1  POPEj 406      48.585  15.800  57.887  1.00  0.00           C
ATOM   9898  C2  POPEj 406      47.676  15.930  59.127  1.00  0.00           C
ATOM   9900  O21 POPEj 406      48.315  15.430  60.297  1.00  0.00           O
ATOM   9901  C21 POPEj 406      48.375  14.120  60.487  1.00  0.00           C
ATOM   9902  O22 POPEj 406      48.165  13.250  59.657  1.00  0.00           O
ATOM   9903  C22 POPEj 406      48.765  13.850  61.937  1.00  0.00           C
ATOM   9906  C3  POPEj 406      46.246  15.330  58.897  1.00  0.00           C
ATOM   9909  O31 POPEj 406      45.485  15.370  60.127  1.00  0.00           O
ATOM   9910  C31 POPEj 406      44.575  16.310  60.267  1.00  0.00           C
ATOM   9911  O32 POPEj 406      44.146  17.010  59.367  1.00  0.00           O
ATOM   9912  C32 POPEj 406      44.126  16.300  61.727  1.00  0.00           C
ATOM   9915  C23 POPEj 406      48.426  12.410  62.397  1.00  0.00           C
ATOM   9918  C24 POPEj 406      48.715  12.180  63.887  1.00  0.00           C
ATOM   9921  C25 POPEj 406      47.725  12.900  64.827  1.00  0.00           C
ATOM   9924  C26 POPEj 406      47.955  12.550  66.307  1.00  0.00           C
ATOM   9927  C27 POPEj 406      46.875  13.120  67.237  1.00  0.00           C
ATOM   9930  C28 POPEj 406      46.926  12.580  68.677  1.00  0.00           C
ATOM   9933  C29 POPEj 406      48.216  12.910  69.377  1.00  0.00           C
ATOM   9935 0C21 POPEj 406      48.596  12.460  70.587  1.00  0.00           C
ATOM   9937 1C21 POPEj 406      47.785  11.600  71.527  1.00  0.00           C
ATOM   9940 2C21 POPEj 406      47.995  12.080  72.967  1.00  0.00           C
ATOM   9943 3C21 POPEj 406      47.156  11.330  74.017  1.00  0.00           C
ATOM   9946 4C21 POPEj 406      47.515  11.770  75.437  1.00  0.00           C
ATOM   9949 5C21 POPEj 406      46.705  11.101  76.557  1.00  0.00           C
ATOM   9952 6C21 POPEj 406      45.205  11.460  76.557  1.00  0.00           C
ATOM   9955 7C21 POPEj 406      44.516  11.010  77.847  1.00  0.00           C
ATOM   9958 8C21 POPEj 406      43.025  11.330  77.907  1.00  0.00           C
ATOM   9962  C33 POPEj 406      43.736  17.710  62.227  1.00  0.00           C
ATOM   9965  C34 POPEj 406      43.025  17.670  63.587  1.00  0.00           C
ATOM   9968  C35 POPEj 406      43.835  17.050  64.737  1.00  0.00           C
ATOM   9971  C36 POPEj 406      45.106  17.840  65.087  1.00  0.00           C
ATOM   9974  C37 POPEj 406      45.676  17.420  66.447  1.00  0.00           C
ATOM   9977  C38 POPEj 406      46.795  18.340  66.947  1.00  0.00           C
ATOM   9980  C39 POPEj 406      47.045  18.140  68.447  1.00  0.00           C
ATOM   9983 0C31 POPEj 406      48.115  19.090  69.007  1.00  0.00           C
ATOM   9986 1C31 POPEj 406      48.415  18.840  70.497  1.00  0.00           C
ATOM   9989 2C31 POPEj 406      47.585  19.670  71.487  1.00  0.00           C
ATOM   9992 3C31 POPEj 406      46.155  19.150  71.687  1.00  0.00           C
ATOM   9995 4C31 POPEj 406      45.586  19.510  73.067  1.00  0.00           C
ATOM   9998 5C31 POPEj 406      44.205  18.880  73.297  1.00  0.00           C
ATOM  10001 6C31 POPEj 406      43.695  19.000  74.737  1.00  0.00           C
ATOM  10005  NH3 POPEk 407      31.295  24.240  96.137  1.00  0.00           N
ATOM  10009  C12 POPEk 407      31.955  24.381  97.477  1.00  0.00           C
ATOM  10012  C11 POPEk 407      33.455  24.100  97.337  1.00  0.00           C
ATOM  10015  P   POPEk 407      34.635  26.350  96.797  1.00  0.00           P
ATOM  10016  O13 POPEk 407      33.755  27.021  97.767  1.00  0.00           O
ATOM  10017  O14 POPEk 407      36.055  26.110  97.157  1.00  0.00           O
ATOM  10018  O11 POPEk 407      34.555  27.080  95.397  1.00  0.00           O
ATOM  10019  O12 POPEk 407      34.006  24.970  96.357  1.00  0.00           O
ATOM  10020  C1  POPEk 407      35.676  27.820  94.907  1.00  0.00           C
ATOM  10023  C2  POPEk 407      35.165  28.931  93.957  1.00  0.00           C
ATOM  10025  O21 POPEk 407      35.775  28.771  92.647  1.00  0.00           O
ATOM  10026  C21 POPEk 407      35.056  29.280  91.637  1.00  0.00           C
ATOM  10027  O22 POPEk 407      33.915  29.711  91.737  1.00  0.00           O
ATOM  10028  C22 POPEk 407      35.875  29.210  90.347  1.00  0.00           C
ATOM  10031  C3  POPEk 407      35.406  30.340  94.587  1.00  0.00           C
ATOM  10034  O31 POPEk 407      34.505  31.361  94.067  1.00  0.00           O
ATOM  10035  C31 POPEk 407      35.045  32.151  93.127  1.00  0.00           C
ATOM  10036  O32 POPEk 407      36.195  32.070  92.737  1.00  0.00           O
ATOM  10037  C32 POPEk 407      34.006  33.120  92.587  1.00  0.00           C
ATOM  10040  C23 POPEk 407      35.565  30.350  89.357  1.00  0.00           C
ATOM  10043  C24 POPEk 407      36.086  30.060  87.947  1.00  0.00           C
ATOM  10046  C25 POPEk 407      35.676  31.160  86.957  1.00  0.00           C
ATOM  10049  C26 POPEk 407      36.156  30.931  85.517  1.00  0.00           C
ATOM  10052  C27 POPEk 407      35.746  32.090  84.607  1.00  0.00           C
ATOM  10055  C28 POPEk 407      36.095  31.890  83.127  1.00  0.00           C
ATOM  10058  C29 POPEk 407      35.626  33.080  82.317  1.00  0.00           C
ATOM  10060 0C21 POPEk 407      36.376  33.861  81.517  1.00  0.00           C
ATOM  10062 1C21 POPEk 407      37.836  33.710  81.217  1.00  0.00           C
ATOM  10065 2C21 POPEk 407      38.045  33.131  79.817  1.00  0.00           C
ATOM  10068 3C21 POPEk 407      39.505  32.780  79.547  1.00  0.00           C
ATOM  10071 4C21 POPEk 407      39.746  32.311  78.107  1.00  0.00           C
ATOM  10074 5C21 POPEk 407      41.106  31.610  77.917  1.00  0.00           C
ATOM  10077 6C21 POPEk 407      42.305  32.500  78.277  1.00  0.00           C
ATOM  10080 7C21 POPEk 407      43.635  31.750  78.157  1.00  0.00           C
ATOM  10083 8C21 POPEk 407      44.856  32.630  78.457  1.00  0.00           C
ATOM  10087  C33 POPEk 407      34.625  34.310  91.807  1.00  0.00           C
ATOM  10090  C34 POPEk 407      33.535  35.230  91.227  1.00  0.00           C
ATOM  10093  C35 POPEk 407      34.055  36.491  90.507  1.00  0.00           C
ATOM  10096  C36 POPEk 407      32.915  37.440  90.087  1.00  0.00           C
ATOM  10099  C37 POPEk 407      33.305  38.600  89.177  1.00  0.00           C
ATOM  10102  C38 POPEk 407      32.075  39.470  88.847  1.00  0.00           C
ATOM  10105  C39 POPEk 407      32.345  40.660  87.927  1.00  0.00           C
ATOM  10108 0C31 POPEk 407      32.235  40.380  86.417  1.00  0.00           C
ATOM  10111 1C31 POPEk 407      32.696  41.600  85.597  1.00  0.00           C
ATOM  10114 2C31 POPEk 407      32.595  41.470  84.077  1.00  0.00           C
ATOM  10117 3C31 POPEk 407      31.285  42.020  83.477  1.00  0.00           C
ATOM  10120 4C31 POPEk 407      31.446  42.410  81.997  1.00  0.00           C
ATOM  10123 5C31 POPEk 407      30.185  43.060  81.397  1.00  0.00           C
ATOM  10126 6C31 POPEk 407      30.356  43.510  79.937  1.00  0.00           C
ATOM  10130  NH3 POPEl 408      31.205  46.540  53.697  1.00  0.00           N
ATOM  10134  C12 POPEl 408      32.315  45.590  54.077  1.00  0.00           C
ATOM  10137  C11 POPEl 408      32.415  44.361  53.147  1.00  0.00           C
ATOM  10140  P   POPEl 408      34.385  42.540  52.847  1.00  0.00           P
ATOM  10141  O13 POPEl 408      34.295  41.170  53.377  1.00  0.00           O
ATOM  10142  O14 POPEl 408      34.185  42.691  51.397  1.00  0.00           O
ATOM  10143  O11 POPEl 408      35.836  43.081  53.197  1.00  0.00           O
ATOM  10144  O12 POPEl 408      33.415  43.491  53.667  1.00  0.00           O
ATOM  10145  C1  POPEl 408      35.985  44.281  53.937  1.00  0.00           C
ATOM  10148  C2  POPEl 408      36.095  43.980  55.447  1.00  0.00           C
ATOM  10150  O21 POPEl 408      35.985  45.240  56.107  1.00  0.00           O
ATOM  10151  C21 POPEl 408      35.106  45.271  57.097  1.00  0.00           C
ATOM  10152  O22 POPEl 408      34.336  44.380  57.407  1.00  0.00           O
ATOM  10153  C22 POPEl 408      35.215  46.610  57.807  1.00  0.00           C
ATOM  10156  C3  POPEl 408      37.455  43.311  55.787  1.00  0.00           C
ATOM  10159  O31 POPEl 408      37.836  43.480  57.167  1.00  0.00           O
ATOM  10160  C31 POPEl 408      39.135  43.631  57.437  1.00  0.00           C
ATOM  10161  O32 POPEl 408      40.035  43.660  56.597  1.00  0.00           O
ATOM  10162  C32 POPEl 408      39.345  43.640  58.957  1.00  0.00           C
ATOM  10165  C23 POPEl 408      35.746  46.430  59.237  1.00  0.00           C
ATOM  10168  C24 POPEl 408      36.216  47.761  59.827  1.00  0.00           C
ATOM  10171  C25 POPEl 408      36.625  47.640  61.307  1.00  0.00           C
ATOM  10174  C26 POPEl 408      35.415  47.590  62.247  1.00  0.00           C
ATOM  10177  C27 POPEl 408      35.766  47.901  63.717  1.00  0.00           C
ATOM  10180  C28 POPEl 408      35.415  49.351  64.147  1.00  0.00           C
ATOM  10183  C29 POPEl 408      36.086  50.391  63.287  1.00  0.00           C
ATOM  10185 0C21 POPEl 408      36.695  51.530  63.667  1.00  0.00           C
ATOM  10187 1C21 POPEl 408      36.845  52.031  65.077  1.00  0.00           C
ATOM  10190 2C21 POPEl 408      37.896  53.160  65.187  1.00  0.00           C
ATOM  10193 3C21 POPEl 408      38.176  53.521  66.647  1.00  0.00           C
ATOM  10196 4C21 POPEl 408      39.056  52.460  67.347  1.00  0.00           C
ATOM  10199 5C21 POPEl 408      39.095  52.621  68.867  1.00  0.00           C
ATOM  10202 6C21 POPEl 408      40.075  51.630  69.507  1.00  0.00           C
ATOM  10205 7C21 POPEl 408      40.126  51.760  71.027  1.00  0.00           C
ATOM  10208 8C21 POPEl 408      41.246  50.921  71.657  1.00  0.00           C
ATOM  10212  C33 POPEl 408      39.815  44.960  59.617  1.00  0.00           C
ATOM  10215  C34 POPEl 408      39.795  44.771  61.147  1.00  0.00           C
ATOM  10218  C35 POPEl 408      40.215  45.980  61.987  1.00  0.00           C
ATOM  10221  C36 POPEl 408      40.376  45.611  63.477  1.00  0.00           C
ATOM  10224  C37 POPEl 408      41.176  46.651  64.267  1.00  0.00           C
ATOM  10227  C38 POPEl 408      41.385  46.260  65.737  1.00  0.00           C
ATOM  10230  C39 POPEl 408      40.135  46.410  66.617  1.00  0.00           C
ATOM  10233 0C31 POPEl 408      39.795  47.880  66.957  1.00  0.00           C
ATOM  10236 1C31 POPEl 408      38.465  48.050  67.717  1.00  0.00           C
ATOM  10239 2C31 POPEl 408      38.315  47.140  68.947  1.00  0.00           C
ATOM  10242 3C31 POPEl 408      39.426  47.320  69.987  1.00  0.00           C
ATOM  10245 4C31 POPEl 408      39.336  46.280  71.117  1.00  0.00           C
ATOM  10248 5C31 POPEl 408      40.196  46.620  72.327  1.00  0.00           C
ATOM  10251 6C31 POPEl 408      40.035  45.630  73.477  1.00  0.00           C
ATOM  10255  NH3 POPEm 409      83.036  40.980  94.037  1.00  0.00           N
ATOM  10259  C12 POPEm 409      82.836  39.540  93.647  1.00  0.00           C
ATOM  10262  C11 POPEm 409      82.785  38.681  94.907  1.00  0.00           C
ATOM  10265  P   POPEm 409      81.575  36.370  94.567  1.00  0.00           P
ATOM  10266  O13 POPEm 409      81.205  36.041  95.967  1.00  0.00           O
ATOM  10267  O14 POPEm 409      80.495  36.900  93.697  1.00  0.00           O
ATOM  10268  O11 POPEm 409      82.125  35.030  93.977  1.00  0.00           O
ATOM  10269  O12 POPEm 409      82.825  37.311  94.527  1.00  0.00           O
ATOM  10270  C1  POPEm 409      82.855  34.861  92.767  1.00  0.00           C
ATOM  10273  C2  POPEm 409      82.066  33.991  91.757  1.00  0.00           C
ATOM  10275  O21 POPEm 409      81.745  34.791  90.607  1.00  0.00           O
ATOM  10276  C21 POPEm 409      81.866  34.340  89.357  1.00  0.00           C
ATOM  10277  O22 POPEm 409      81.126  34.670  88.447  1.00  0.00           O
ATOM  10278  C22 POPEm 409      83.106  33.460  89.127  1.00  0.00           C
ATOM  10281  C3  POPEm 409      80.726  33.490  92.347  1.00  0.00           C
ATOM  10284  O31 POPEm 409      80.145  32.420  91.557  1.00  0.00           O
ATOM  10285  C31 POPEm 409      78.875  32.190  91.897  1.00  0.00           C
ATOM  10286  O32 POPEm 409      78.176  32.971  92.527  1.00  0.00           O
ATOM  10287  C32 POPEm 409      78.435  30.800  91.457  1.00  0.00           C
ATOM  10290  C23 POPEm 409      83.795  33.810  87.787  1.00  0.00           C
ATOM  10293  C24 POPEm 409      84.315  35.250  87.767  1.00  0.00           C
ATOM  10296  C25 POPEm 409      85.606  35.500  86.957  1.00  0.00           C
ATOM  10299  C26 POPEm 409      85.606  34.920  85.537  1.00  0.00           C
ATOM  10302  C27 POPEm 409      86.996  34.980  84.877  1.00  0.00           C
ATOM  10305  C28 POPEm 409      87.085  34.240  83.527  1.00  0.00           C
ATOM  10308  C29 POPEm 409      86.355  34.960  82.417  1.00  0.00           C
ATOM  10310 0C21 POPEm 409      86.686  35.041  81.117  1.00  0.00           C
ATOM  10312 1C21 POPEm 409      87.866  34.400  80.437  1.00  0.00           C
ATOM  10315 2C21 POPEm 409      88.806  35.401  79.727  1.00  0.00           C
ATOM  10318 3C21 POPEm 409      89.545  36.340  80.697  1.00  0.00           C
ATOM  10321 4C21 POPEm 409      90.606  37.221  80.017  1.00  0.00           C
ATOM  10324 5C21 POPEm 409      91.885  36.450  79.627  1.00  0.00           C
ATOM  10327 6C21 POPEm 409      92.305  36.670  78.167  1.00  0.00           C
ATOM  10330 7C21 POPEm 409      93.565  35.881  77.797  1.00  0.00           C
ATOM  10333 8C21 POPEm 409      94.005  36.090  76.347  1.00  0.00           C
ATOM  10337  C33 POPEm 409      78.426  30.570  89.937  1.00  0.00           C
ATOM  10340  C34 POPEm 409      78.115  29.110  89.577  1.00  0.00           C
ATOM  10343  C35 POPEm 409      78.176  28.810  88.067  1.00  0.00           C
ATOM  10346  C36 POPEm 409      77.005  29.420  87.277  1.00  0.00           C
ATOM  10349  C37 POPEm 409      77.065  29.051  85.787  1.00  0.00           C
ATOM  10352  C38 POPEm 409      76.006  29.750  84.937  1.00  0.00           C
ATOM  10355  C39 POPEm 409      75.985  29.291  83.477  1.00  0.00           C
ATOM  10358 0C31 POPEm 409      77.345  29.420  82.787  1.00  0.00           C
ATOM  10361 1C31 POPEm 409      77.315  29.121  81.277  1.00  0.00           C
ATOM  10364 2C31 POPEm 409      78.726  29.021  80.677  1.00  0.00           C
ATOM  10367 3C31 POPEm 409      78.875  29.760  79.347  1.00  0.00           C
ATOM  10370 4C31 POPEm 409      78.045  29.170  78.197  1.00  0.00           C
ATOM  10373 5C31 POPEm 409      78.086  30.080  76.957  1.00  0.00           C
ATOM  10376 6C31 POPEm 409      77.716  29.351  75.667  1.00  0.00           C
ATOM  10380  NH3 POPEn 410     121.575  62.800  46.837  1.00  0.00           N
ATOM  10384  C12 POPEn 410     120.676  63.690  46.027  1.00  0.00           C
ATOM  10387  C11 POPEn 410     121.465  64.480  44.977  1.00  0.00           C
ATOM  10390  P   POPEn 410     123.235  66.430  44.987  1.00  0.00           P
ATOM  10391  O13 POPEn 410     122.696  66.671  43.627  1.00  0.00           O
ATOM  10392  O14 POPEn 410     124.695  66.311  45.167  1.00  0.00           O
ATOM  10393  O11 POPEn 410     122.685  67.510  46.017  1.00  0.00           O
ATOM  10394  O12 POPEn 410     122.595  65.110  45.587  1.00  0.00           O
ATOM  10395  C1  POPEn 410     122.216  67.140  47.327  1.00  0.00           C
ATOM  10398  C2  POPEn 410     123.356  66.720  48.307  1.00  0.00           C
ATOM  10400  O21 POPEn 410     122.855  66.750  49.657  1.00  0.00           O
ATOM  10401  C21 POPEn 410     122.666  65.550  50.177  1.00  0.00           C
ATOM  10402  O22 POPEn 410     122.346  64.550  49.557  1.00  0.00           O
ATOM  10403  C22 POPEn 410     123.046  65.631  51.667  1.00  0.00           C
ATOM  10406  C3  POPEn 410     124.515  67.740  48.227  1.00  0.00           C
ATOM  10409  O31 POPEn 410     125.385  67.720  49.387  1.00  0.00           O
ATOM  10410  C31 POPEn 410     126.686  67.580  49.187  1.00  0.00           C
ATOM  10411  O32 POPEn 410     127.206  67.210  48.147  1.00  0.00           O
ATOM  10412  C32 POPEn 410     127.435  68.180  50.377  1.00  0.00           C
ATOM  10415  C23 POPEn 410     122.995  64.281  52.417  1.00  0.00           C
ATOM  10418  C24 POPEn 410     123.976  64.241  53.607  1.00  0.00           C
ATOM  10421  C25 POPEn 410     123.955  65.491  54.497  1.00  0.00           C
ATOM  10424  C26 POPEn 410     124.825  65.340  55.757  1.00  0.00           C
ATOM  10427  C27 POPEn 410     124.116  64.570  56.877  1.00  0.00           C
ATOM  10430  C28 POPEn 410     124.926  64.570  58.177  1.00  0.00           C
ATOM  10433  C29 POPEn 410     124.175  63.890  59.297  1.00  0.00           C
ATOM  10435 0C21 POPEn 410     124.275  64.160  60.607  1.00  0.00           C
ATOM  10437 1C21 POPEn 410     125.176  65.190  61.247  1.00  0.00           C
ATOM  10440 2C21 POPEn 410     124.725  65.620  62.657  1.00  0.00           C
ATOM  10443 3C21 POPEn 410     124.625  64.460  63.657  1.00  0.00           C
ATOM  10446 4C21 POPEn 410     124.485  64.910  65.117  1.00  0.00           C
ATOM  10449 5C21 POPEn 410     124.506  63.720  66.077  1.00  0.00           C
ATOM  10452 6C21 POPEn 410     124.515  64.130  67.557  1.00  0.00           C
ATOM  10455 7C21 POPEn 410     124.636  62.930  68.507  1.00  0.00           C
ATOM  10458 8C21 POPEn 410     124.625  63.330  69.987  1.00  0.00           C
ATOM  10462  C33 POPEn 410     128.226  67.180  51.257  1.00  0.00           C
ATOM  10465  C34 POPEn 410     129.187  67.940  52.177  1.00  0.00           C
ATOM  10468  C35 POPEn 410     129.937  67.080  53.187  1.00  0.00           C
ATOM  10471  C36 POPEn 410     129.026  66.461  54.247  1.00  0.00           C
ATOM  10474  C37 POPEn 410     129.806  66.021  55.477  1.00  0.00           C
ATOM  10477  C38 POPEn 410     128.916  65.421  56.567  1.00  0.00           C
ATOM  10480  C39 POPEn 410     129.646  65.250  57.907  1.00  0.00           C
ATOM  10483 0C31 POPEn 410     131.026  64.601  57.757  1.00  0.00           C
ATOM  10486 1C31 POPEn 410     131.596  64.050  59.077  1.00  0.00           C
ATOM  10489 2C31 POPEn 410     132.967  63.410  58.877  1.00  0.00           C
ATOM  10492 3C31 POPEn 410     133.347  62.431  59.987  1.00  0.00           C
ATOM  10495 4C31 POPEn 410     133.536  63.090  61.367  1.00  0.00           C
ATOM  10498 5C31 POPEn 410     133.937  62.070  62.437  1.00  0.00           C
ATOM  10501 6C31 POPEn 410     134.237  62.701  63.797  1.00  0.00           C
ATOM  10505  NH3 POPEo 411      86.325  79.160  51.487  1.00  0.00           N
ATOM  10509  C12 POPEo 411      86.915  80.050  50.437  1.00  0.00           C
ATOM  10512  C11 POPEo 411      87.885  81.031  51.107  1.00  0.00           C
ATOM  10515  P   POPEo 411      90.366  80.821  50.317  1.00  0.00           P
ATOM  10516  O13 POPEo 411      91.416  79.780  50.327  1.00  0.00           O
ATOM  10517  O14 POPEo 411      89.776  81.241  49.027  1.00  0.00           O
ATOM  10518  O11 POPEo 411      90.935  82.131  50.997  1.00  0.00           O
ATOM  10519  O12 POPEo 411      89.165  80.410  51.287  1.00  0.00           O
ATOM  10520  C1  POPEo 411      90.606  82.580  52.317  1.00  0.00           C
ATOM  10523  C2  POPEo 411      91.565  81.940  53.347  1.00  0.00           C
ATOM  10525  O21 POPEo 411      91.406  82.561  54.647  1.00  0.00           O
ATOM  10526  C21 POPEo 411      90.355  82.150  55.347  1.00  0.00           C
ATOM  10527  O22 POPEo 411      89.496  81.381  54.957  1.00  0.00           O
ATOM  10528  C22 POPEo 411      90.455  82.661  56.787  1.00  0.00           C
ATOM  10531  C3  POPEo 411      93.036  82.111  52.857  1.00  0.00           C
ATOM  10534  O31 POPEo 411      94.005  81.921  53.907  1.00  0.00           O
ATOM  10535  C31 POPEo 411      94.145  80.650  54.297  1.00  0.00           C
ATOM  10536  O32 POPEo 411      93.636  79.680  53.777  1.00  0.00           O
ATOM  10537  C32 POPEo 411      94.935  80.640  55.617  1.00  0.00           C
ATOM  10540  C23 POPEo 411      90.686  81.460  57.727  1.00  0.00           C
ATOM  10543  C24 POPEo 411      91.336  81.831  59.067  1.00  0.00           C
ATOM  10546  C25 POPEo 411      90.366  82.320  60.137  1.00  0.00           C
ATOM  10549  C26 POPEo 411      89.625  81.190  60.887  1.00  0.00           C
ATOM  10552  C27 POPEo 411      89.415  81.551  62.377  1.00  0.00           C
ATOM  10555  C28 POPEo 411      88.746  80.441  63.217  1.00  0.00           C
ATOM  10558  C29 POPEo 411      89.585  80.000  64.397  1.00  0.00           C
ATOM  10560 0C21 POPEo 411      89.476  80.391  65.677  1.00  0.00           C
ATOM  10562 1C21 POPEo 411      88.485  81.361  66.257  1.00  0.00           C
ATOM  10565 2C21 POPEo 411      87.605  80.780  67.387  1.00  0.00           C
ATOM  10568 3C21 POPEo 411      88.366  80.430  68.677  1.00  0.00           C
ATOM  10571 4C21 POPEo 411      87.426  80.061  69.837  1.00  0.00           C
ATOM  10574 5C21 POPEo 411      88.176  79.601  71.097  1.00  0.00           C
ATOM  10577 6C21 POPEo 411      87.235  79.331  72.287  1.00  0.00           C
ATOM  10580 7C21 POPEo 411      87.976  78.840  73.537  1.00  0.00           C
ATOM  10583 8C21 POPEo 411      87.076  78.690  74.767  1.00  0.00           C
ATOM  10587  C33 POPEo 411      95.775  79.370  55.877  1.00  0.00           C
ATOM  10590  C34 POPEo 411      96.546  79.430  57.217  1.00  0.00           C
ATOM  10593  C35 POPEo 411      95.646  79.381  58.467  1.00  0.00           C
ATOM  10596  C36 POPEo 411      96.435  79.331  59.787  1.00  0.00           C
ATOM  10599  C37 POPEo 411      95.555  78.881  60.977  1.00  0.00           C
ATOM  10602  C38 POPEo 411      96.336  78.421  62.227  1.00  0.00           C
ATOM  10605  C39 POPEo 411      97.206  79.480  62.927  1.00  0.00           C
ATOM  10608 0C31 POPEo 411      97.755  78.940  64.257  1.00  0.00           C
ATOM  10611 1C31 POPEo 411      98.696  79.891  65.017  1.00  0.00           C
ATOM  10614 2C31 POPEo 411      99.095  79.300  66.387  1.00  0.00           C
ATOM  10617 3C31 POPEo 411     100.005  80.210  67.227  1.00  0.00           C
ATOM  10620 4C31 POPEo 411     100.196  79.660  68.657  1.00  0.00           C
ATOM  10623 5C31 POPEo 411     101.106  80.540  69.527  1.00  0.00           C
ATOM  10626 6C31 POPEo 411     101.196  80.050  70.977  1.00  0.00           C
ATOM  10630  NH3 POPEp 412      45.525  20.620  55.317  1.00  0.00           N
ATOM  10634  C12 POPEp 412      46.106  19.340  55.887  1.00  0.00           C
ATOM  10637  C11 POPEp 412      46.766  19.500  57.277  1.00  0.00           C
ATOM  10640  P   POPEp 412      48.426  21.440  57.927  1.00  0.00           P
ATOM  10641  O13 POPEp 412      49.336  20.950  56.857  1.00  0.00           O
ATOM  10642  O14 POPEp 412      48.375  22.910  58.027  1.00  0.00           O
ATOM  10643  O11 POPEp 412      48.815  20.790  59.307  1.00  0.00           O
ATOM  10644  O12 POPEp 412      46.966  20.880  57.647  1.00  0.00           O
ATOM  10645  C1  POPEp 412      47.955  20.890  60.447  1.00  0.00           C
ATOM  10648  C2  POPEp 412      48.565  20.190  61.707  1.00  0.00           C
ATOM  10650  O21 POPEp 412      49.676  20.970  62.187  1.00  0.00           O
ATOM  10651  C21 POPEp 412      49.996  20.771  63.477  1.00  0.00           C
ATOM  10652  O22 POPEp 412      49.385  20.060  64.247  1.00  0.00           O
ATOM  10653  C22 POPEp 412      51.236  21.590  63.827  1.00  0.00           C
ATOM  10656  C3  POPEp 412      48.965  18.720  61.347  1.00  0.00           C
ATOM  10659  O31 POPEp 412      50.046  18.200  62.147  1.00  0.00           O
ATOM  10660  C31 POPEp 412      49.765  17.240  63.007  1.00  0.00           C
ATOM  10661  O32 POPEp 412      48.645  16.830  63.287  1.00  0.00           O
ATOM  10662  C32 POPEp 412      51.096  16.710  63.547  1.00  0.00           C
ATOM  10665  C23 POPEp 412      51.005  22.510  65.047  1.00  0.00           C
ATOM  10668  C24 POPEp 412      51.125  21.810  66.407  1.00  0.00           C
ATOM  10671  C25 POPEp 412      51.135  22.820  67.567  1.00  0.00           C
ATOM  10674  C26 POPEp 412      49.735  23.111  68.117  1.00  0.00           C
ATOM  10677  C27 POPEp 412      49.776  24.200  69.197  1.00  0.00           C
ATOM  10680  C28 POPEp 412      48.406  24.490  69.817  1.00  0.00           C
ATOM  10683  C29 POPEp 412      48.466  25.750  70.647  1.00  0.00           C
ATOM  10685 0C21 POPEp 412      48.325  25.850  71.977  1.00  0.00           C
ATOM  10687 1C21 POPEp 412      48.115  24.730  72.957  1.00  0.00           C
ATOM  10690 2C21 POPEp 412      48.655  25.120  74.347  1.00  0.00           C
ATOM  10693 3C21 POPEp 412      47.785  26.170  75.077  1.00  0.00           C
ATOM  10696 4C21 POPEp 412      48.466  26.800  76.307  1.00  0.00           C
ATOM  10699 5C21 POPEp 412      49.716  27.620  75.947  1.00  0.00           C
ATOM  10702 6C21 POPEp 412      50.186  28.570  77.057  1.00  0.00           C
ATOM  10705 7C21 POPEp 412      50.555  27.850  78.357  1.00  0.00           C
ATOM  10708 8C21 POPEp 412      51.205  28.771  79.387  1.00  0.00           C
ATOM  10712  C33 POPEp 412      50.966  15.780  64.777  1.00  0.00           C
ATOM  10715  C34 POPEp 412      50.935  16.550  66.107  1.00  0.00           C
ATOM  10718  C35 POPEp 412      51.145  15.630  67.317  1.00  0.00           C
ATOM  10721  C36 POPEp 412      51.106  16.360  68.667  1.00  0.00           C
ATOM  10724  C37 POPEp 412      51.315  15.420  69.857  1.00  0.00           C
ATOM  10727  C38 POPEp 412      51.145  16.130  71.207  1.00  0.00           C
ATOM  10730  C39 POPEp 412      51.166  15.170  72.407  1.00  0.00           C
ATOM  10733 0C31 POPEp 412      51.426  15.910  73.727  1.00  0.00           C
ATOM  10736 1C31 POPEp 412      51.395  14.990  74.957  1.00  0.00           C
ATOM  10739 2C31 POPEp 412      49.986  14.730  75.517  1.00  0.00           C
ATOM  10742 3C31 POPEp 412      49.385  15.970  76.197  1.00  0.00           C
ATOM  10745 4C31 POPEp 412      48.036  15.690  76.867  1.00  0.00           C
ATOM  10748 5C31 POPEp 412      47.435  16.950  77.497  1.00  0.00           C
ATOM  10751 6C31 POPEp 412      46.055  16.710  78.127  1.00  0.00           C
ATOM  10755  NH3 POPEq 413      23.715  87.851  50.027  1.00  0.00           N
ATOM  10759  C12 POPEq 413      25.105  88.171  50.497  1.00  0.00           C
ATOM  10762  C11 POPEq 413      25.675  86.951  51.247  1.00  0.00           C
ATOM  10765  P   POPEq 413      24.935  86.800  53.767  1.00  0.00           P
ATOM  10766  O13 POPEq 413      26.076  86.050  54.327  1.00  0.00           O
ATOM  10767  O14 POPEq 413      24.895  88.280  53.907  1.00  0.00           O
ATOM  10768  O11 POPEq 413      23.586  86.200  54.347  1.00  0.00           O
ATOM  10769  O12 POPEq 413      24.755  86.460  52.237  1.00  0.00           O
ATOM  10770  C1  POPEq 413      23.016  86.671  55.567  1.00  0.00           C
ATOM  10773  C2  POPEq 413      22.915  85.491  56.547  1.00  0.00           C
ATOM  10775  O21 POPEq 413      22.596  86.001  57.857  1.00  0.00           O
ATOM  10776  C21 POPEq 413      21.705  85.280  58.527  1.00  0.00           C
ATOM  10777  O22 POPEq 413      21.225  84.211  58.177  1.00  0.00           O
ATOM  10778  C22 POPEq 413      21.385  86.001  59.837  1.00  0.00           C
ATOM  10781  C3  POPEq 413      24.275  84.740  56.577  1.00  0.00           C
ATOM  10784  O31 POPEq 413      24.336  83.820  57.687  1.00  0.00           O
ATOM  10785  C31 POPEq 413      25.305  82.910  57.557  1.00  0.00           C
ATOM  10786  O32 POPEq 413      26.065  82.801  56.617  1.00  0.00           O
ATOM  10787  C32 POPEq 413      25.336  82.090  58.837  1.00  0.00           C
ATOM  10790  C23 POPEq 413      20.745  85.070  60.887  1.00  0.00           C
ATOM  10793  C24 POPEq 413      20.305  85.840  62.137  1.00  0.00           C
ATOM  10796  C25 POPEq 413      19.536  84.930  63.097  1.00  0.00           C
ATOM  10799  C26 POPEq 413      18.695  85.690  64.137  1.00  0.00           C
ATOM  10802  C27 POPEq 413      19.475  86.480  65.197  1.00  0.00           C
ATOM  10805  C28 POPEq 413      18.525  87.281  66.107  1.00  0.00           C
ATOM  10808  C29 POPEq 413      19.076  87.570  67.487  1.00  0.00           C
ATOM  10810 0C21 POPEq 413      18.335  87.631  68.617  1.00  0.00           C
ATOM  10812 1C21 POPEq 413      16.835  87.471  68.707  1.00  0.00           C
ATOM  10815 2C21 POPEq 413      16.375  86.050  69.097  1.00  0.00           C
ATOM  10818 3C21 POPEq 413      16.625  85.710  70.577  1.00  0.00           C
ATOM  10821 4C21 POPEq 413      16.175  84.281  70.947  1.00  0.00           C
ATOM  10824 5C21 POPEq 413      16.345  83.921  72.427  1.00  0.00           C
ATOM  10827 6C21 POPEq 413      15.915  82.480  72.737  1.00  0.00           C
ATOM  10830 7C21 POPEq 413      16.175  82.071  74.197  1.00  0.00           C
ATOM  10833 8C21 POPEq 413      15.685  80.660  74.537  1.00  0.00           C
ATOM  10837  C33 POPEq 413      25.885  80.671  58.597  1.00  0.00           C
ATOM  10840  C34 POPEq 413      26.516  80.080  59.857  1.00  0.00           C
ATOM  10843  C35 POPEq 413      25.625  80.220  61.087  1.00  0.00           C
ATOM  10846  C36 POPEq 413      26.215  79.500  62.307  1.00  0.00           C
ATOM  10849  C37 POPEq 413      25.185  79.360  63.417  1.00  0.00           C
ATOM  10852  C38 POPEq 413      25.756  78.690  64.667  1.00  0.00           C
ATOM  10855  C39 POPEq 413      24.705  78.681  65.787  1.00  0.00           C
ATOM  10858 0C31 POPEq 413      24.755  79.930  66.667  1.00  0.00           C
ATOM  10861 1C31 POPEq 413      23.525  80.070  67.577  1.00  0.00           C
ATOM  10864 2C31 POPEq 413      23.195  78.830  68.417  1.00  0.00           C
ATOM  10867 3C31 POPEq 413      24.375  78.330  69.267  1.00  0.00           C
ATOM  10870 4C31 POPEq 413      23.935  77.521  70.487  1.00  0.00           C
ATOM  10873 5C31 POPEq 413      25.135  76.900  71.227  1.00  0.00           C
ATOM  10876 6C31 POPEq 413      24.795  76.360  72.607  1.00  0.00           C
ATOM  10880  NH3 POPEr 414      29.156  72.891  52.357  1.00  0.00           N
ATOM  10884  C12 POPEr 414      30.415  72.290  51.807  1.00  0.00           C
ATOM  10887  C11 POPEr 414      30.035  71.100  50.907  1.00  0.00           C
ATOM  10890  P   POPEr 414      28.045  69.510  51.517  1.00  0.00           P
ATOM  10891  O13 POPEr 414      27.885  68.910  50.177  1.00  0.00           O
ATOM  10892  O14 POPEr 414      27.666  68.631  52.637  1.00  0.00           O
ATOM  10893  O11 POPEr 414      27.295  70.910  51.617  1.00  0.00           O
ATOM  10894  O12 POPEr 414      29.525  70.031  51.707  1.00  0.00           O
ATOM  10895  C1  POPEr 414      26.055  71.201  52.277  1.00  0.00           C
ATOM  10898  C2  POPEr 414      26.306  71.531  53.767  1.00  0.00           C
ATOM  10900  O21 POPEr 414      26.475  70.321  54.507  1.00  0.00           O
ATOM  10901  C21 POPEr 414      27.535  70.330  55.327  1.00  0.00           C
ATOM  10902  O22 POPEr 414      28.475  71.100  55.267  1.00  0.00           O
ATOM  10903  C22 POPEr 414      27.305  69.320  56.457  1.00  0.00           C
ATOM  10906  C3  POPEr 414      25.225  72.370  54.477  1.00  0.00           C
ATOM  10909  O31 POPEr 414      25.616  72.631  55.847  1.00  0.00           O
ATOM  10910  C31 POPEr 414      26.576  73.530  55.997  1.00  0.00           C
ATOM  10911  O32 POPEr 414      27.065  74.201  55.107  1.00  0.00           O
ATOM  10912  C32 POPEr 414      27.055  73.561  57.447  1.00  0.00           C
ATOM  10915  C23 POPEr 414      27.865  69.850  57.797  1.00  0.00           C
ATOM  10918  C24 POPEr 414      27.246  69.260  59.077  1.00  0.00           C
ATOM  10921  C25 POPEr 414      26.095  70.090  59.657  1.00  0.00           C
ATOM  10924  C26 POPEr 414      25.865  69.790  61.157  1.00  0.00           C
ATOM  10927  C27 POPEr 414      24.606  70.440  61.747  1.00  0.00           C
ATOM  10930  C28 POPEr 414      24.645  70.451  63.297  1.00  0.00           C
ATOM  10933  C29 POPEr 414      23.465  71.160  63.907  1.00  0.00           C
ATOM  10935 0C21 POPEr 414      22.975  70.980  65.147  1.00  0.00           C
ATOM  10937 1C21 POPEr 414      23.505  70.021  66.187  1.00  0.00           C
ATOM  10940 2C21 POPEr 414      22.375  69.311  66.947  1.00  0.00           C
ATOM  10943 3C21 POPEr 414      22.906  68.410  68.077  1.00  0.00           C
ATOM  10946 4C21 POPEr 414      21.785  67.781  68.927  1.00  0.00           C
ATOM  10949 5C21 POPEr 414      21.135  68.781  69.897  1.00  0.00           C
ATOM  10952 6C21 POPEr 414      20.015  68.140  70.737  1.00  0.00           C
ATOM  10955 7C21 POPEr 414      19.406  69.110  71.757  1.00  0.00           C
ATOM  10958 8C21 POPEr 414      18.195  68.530  72.497  1.00  0.00           C
ATOM  10962  C33 POPEr 414      27.185  75.001  57.987  1.00  0.00           C
ATOM  10965  C34 POPEr 414      27.666  75.100  59.437  1.00  0.00           C
ATOM  10968  C35 POPEr 414      26.955  74.150  60.407  1.00  0.00           C
ATOM  10971  C36 POPEr 414      27.045  74.601  61.867  1.00  0.00           C
ATOM  10974  C37 POPEr 414      26.446  73.561  62.827  1.00  0.00           C
ATOM  10977  C38 POPEr 414      26.095  74.101  64.217  1.00  0.00           C
ATOM  10980  C39 POPEr 414      27.255  74.840  64.907  1.00  0.00           C
ATOM  10983 0C31 POPEr 414      26.855  75.281  66.317  1.00  0.00           C
ATOM  10986 1C31 POPEr 414      27.915  76.160  66.997  1.00  0.00           C
ATOM  10989 2C31 POPEr 414      28.326  75.640  68.367  1.00  0.00           C
ATOM  10992 3C31 POPEr 414      29.375  76.521  69.057  1.00  0.00           C
ATOM  10995 4C31 POPEr 414      29.086  76.701  70.557  1.00  0.00           C
ATOM  10998 5C31 POPEr 414      30.175  77.501  71.277  1.00  0.00           C
ATOM  11001 6C31 POPEr 414      29.945  77.620  72.787  1.00  0.00           C
ATOM  11005  NH3 POPEs 415      95.956  47.920  91.727  1.00  0.00           N
ATOM  11009  C12 POPEs 415      97.396  48.021  92.167  1.00  0.00           C
ATOM  11012  C11 POPEs 415      97.995  49.390  91.867  1.00  0.00           C
ATOM  11015  P   POPEs 415     100.525  50.121  91.837  1.00  0.00           P
ATOM  11016  O13 POPEs 415     100.555  51.540  92.257  1.00  0.00           O
ATOM  11017  O14 POPEs 415     101.675  49.240  92.167  1.00  0.00           O
ATOM  11018  O11 POPEs 415     100.205  50.100  90.277  1.00  0.00           O
ATOM  11019  O12 POPEs 415      99.265  49.460  92.487  1.00  0.00           O
ATOM  11020  C1  POPEs 415     100.826  49.110  89.437  1.00  0.00           C
ATOM  11023  C2  POPEs 415     100.226  49.151  87.997  1.00  0.00           C
ATOM  11025  O21 POPEs 415     100.935  48.221  87.157  1.00  0.00           O
ATOM  11026  C21 POPEs 415     100.215  47.521  86.297  1.00  0.00           C
ATOM  11027  O22 POPEs 415      99.016  47.311  86.357  1.00  0.00           O
ATOM  11028  C22 POPEs 415     101.096  47.090  85.117  1.00  0.00           C
ATOM  11031  C3  POPEs 415     100.375  50.570  87.367  1.00  0.00           C
ATOM  11034  O31 POPEs 415      99.296  50.881  86.447  1.00  0.00           O
ATOM  11035  C31 POPEs 415      99.496  50.590  85.167  1.00  0.00           C
ATOM  11036  O32 POPEs 415     100.465  50.030  84.707  1.00  0.00           O
ATOM  11037  C32 POPEs 415      98.256  51.000  84.377  1.00  0.00           C
ATOM  11040  C23 POPEs 415     101.246  45.570  84.937  1.00  0.00           C
ATOM  11043  C24 POPEs 415     101.845  45.220  83.567  1.00  0.00           C
ATOM  11046  C25 POPEs 415     100.935  44.351  82.677  1.00  0.00           C
ATOM  11049  C26 POPEs 415      99.655  45.061  82.207  1.00  0.00           C
ATOM  11052  C27 POPEs 415      98.755  44.130  81.377  1.00  0.00           C
ATOM  11055  C28 POPEs 415      97.376  44.741  81.047  1.00  0.00           C
ATOM  11058  C29 POPEs 415      97.465  45.921  80.107  1.00  0.00           C
ATOM  11060 0C21 POPEs 415      97.256  45.900  78.787  1.00  0.00           C
ATOM  11062 1C21 POPEs 415      96.936  44.690  77.947  1.00  0.00           C
ATOM  11065 2C21 POPEs 415      95.455  44.640  77.517  1.00  0.00           C
ATOM  11068 3C21 POPEs 415      95.176  43.570  76.447  1.00  0.00           C
ATOM  11071 4C21 POPEs 415      93.705  43.500  76.037  1.00  0.00           C
ATOM  11074 5C21 POPEs 415      92.825  42.750  77.047  1.00  0.00           C
ATOM  11077 6C21 POPEs 415      91.336  43.050  76.837  1.00  0.00           C
ATOM  11080 7C21 POPEs 415      90.425  42.370  77.867  1.00  0.00           C
ATOM  11083 8C21 POPEs 415      88.976  42.870  77.807  1.00  0.00           C
ATOM  11087  C33 POPEs 415      98.536  51.111  82.857  1.00  0.00           C
ATOM  11090  C34 POPEs 415      98.526  49.780  82.097  1.00  0.00           C
ATOM  11093  C35 POPEs 415      99.105  49.870  80.677  1.00  0.00           C
ATOM  11096  C36 POPEs 415      98.536  51.021  79.827  1.00  0.00           C
ATOM  11099  C37 POPEs 415      99.336  51.311  78.547  1.00  0.00           C
ATOM  11102  C38 POPEs 415      98.655  52.320  77.607  1.00  0.00           C
ATOM  11105  C39 POPEs 415      98.475  53.720  78.207  1.00  0.00           C
ATOM  11108 0C31 POPEs 415      97.936  54.730  77.197  1.00  0.00           C
ATOM  11111 1C31 POPEs 415      97.726  56.131  77.807  1.00  0.00           C
ATOM  11114 2C31 POPEs 415      97.325  57.230  76.817  1.00  0.00           C
ATOM  11117 3C31 POPEs 415      98.246  57.340  75.587  1.00  0.00           C
ATOM  11120 4C31 POPEs 415      98.226  58.760  74.987  1.00  0.00           C
ATOM  11123 5C31 POPEs 415      99.215  58.920  73.827  1.00  0.00           C
ATOM  11126 6C31 POPEs 415      99.545  60.380  73.527  1.00  0.00           C
ATOM  11130  NH3 POPEt 416      16.765 120.840  52.977  1.00  0.00           N
ATOM  11134  C12 POPEt 416      17.965 121.370  52.217  1.00  0.00           C
ATOM  11137  C11 POPEt 416      18.195 120.681  50.857  1.00  0.00           C
ATOM  11140  P   POPEt 416      20.085 122.120  49.657  1.00  0.00           P
ATOM  11141  O13 POPEt 416      20.895 121.590  48.547  1.00  0.00           O
ATOM  11142  O14 POPEt 416      18.906 122.910  49.277  1.00  0.00           O
ATOM  11143  O11 POPEt 416      20.965 122.921  50.707  1.00  0.00           O
ATOM  11144  O12 POPEt 416      19.555 120.861  50.447  1.00  0.00           O
ATOM  11145  C1  POPEt 416      21.975 122.201  51.447  1.00  0.00           C
ATOM  11148  C2  POPEt 416      22.275 122.811  52.837  1.00  0.00           C
ATOM  11150  O21 POPEt 416      22.756 121.741  53.657  1.00  0.00           O
ATOM  11151  C21 POPEt 416      24.065 121.671  53.867  1.00  0.00           C
ATOM  11152  O22 POPEt 416      24.885 122.531  53.607  1.00  0.00           O
ATOM  11153  C22 POPEt 416      24.355 120.280  54.437  1.00  0.00           C
ATOM  11156  C3  POPEt 416      20.975 123.410  53.457  1.00  0.00           C
ATOM  11159  O31 POPEt 416      20.965 123.391  54.907  1.00  0.00           O
ATOM  11160  C31 POPEt 416      19.955 122.740  55.507  1.00  0.00           C
ATOM  11161  O32 POPEt 416      19.095 122.090  54.947  1.00  0.00           O
ATOM  11162  C32 POPEt 416      19.955 123.000  57.007  1.00  0.00           C
ATOM  11165  C23 POPEt 416      25.385 120.290  55.587  1.00  0.00           C
ATOM  11168  C24 POPEt 416      24.836 120.840  56.927  1.00  0.00           C
ATOM  11171  C25 POPEt 416      25.196 119.980  58.157  1.00  0.00           C
ATOM  11174  C26 POPEt 416      25.916 120.730  59.297  1.00  0.00           C
ATOM  11177  C27 POPEt 416      26.385 119.761  60.397  1.00  0.00           C
ATOM  11180  C28 POPEt 416      26.795 120.421  61.727  1.00  0.00           C
ATOM  11183  C29 POPEt 416      27.205 119.381  62.747  1.00  0.00           C
ATOM  11185 0C21 POPEt 416      28.465 119.051  63.097  1.00  0.00           C
ATOM  11187 1C21 POPEt 416      29.715 119.650  62.527  1.00  0.00           C
ATOM  11190 2C21 POPEt 416      30.946 119.530  63.447  1.00  0.00           C
ATOM  11193 3C21 POPEt 416      31.346 118.081  63.727  1.00  0.00           C
ATOM  11196 4C21 POPEt 416      32.715 117.941  64.407  1.00  0.00           C
ATOM  11199 5C21 POPEt 416      32.906 116.561  65.047  1.00  0.00           C
ATOM  11202 6C21 POPEt 416      32.156 116.390  66.367  1.00  0.00           C
ATOM  11205 7C21 POPEt 416      32.435 115.041  67.037  1.00  0.00           C
ATOM  11208 8C21 POPEt 416      31.586 114.790  68.277  1.00  0.00           C
ATOM  11212  C33 POPEt 416      21.335 122.891  57.697  1.00  0.00           C
ATOM  11215  C34 POPEt 416      21.276 122.531  59.177  1.00  0.00           C
ATOM  11218  C35 POPEt 416      20.406 123.490  59.987  1.00  0.00           C
ATOM  11221  C36 POPEt 416      20.256 123.050  61.447  1.00  0.00           C
ATOM  11224  C37 POPEt 416      19.115 123.781  62.157  1.00  0.00           C
ATOM  11227  C38 POPEt 416      18.715 123.131  63.487  1.00  0.00           C
ATOM  11230  C39 POPEt 416      19.826 123.140  64.537  1.00  0.00           C
ATOM  11233 0C31 POPEt 416      19.466 122.271  65.747  1.00  0.00           C
ATOM  11236 1C31 POPEt 416      20.525 122.370  66.847  1.00  0.00           C
ATOM  11239 2C31 POPEt 416      20.145 121.610  68.117  1.00  0.00           C
ATOM  11242 3C31 POPEt 416      20.975 122.100  69.317  1.00  0.00           C
ATOM  11245 4C31 POPEt 416      20.565 121.451  70.637  1.00  0.00           C
ATOM  11248 5C31 POPEt 416      21.185 122.170  71.847  1.00  0.00           C
ATOM  11251 6C31 POPEt 416      20.705 121.630  73.187  1.00  0.00           C
ATOM  11255  NH3 POPEu 417     116.446  46.991  48.107  1.00  0.00           N
ATOM  11259  C12 POPEu 417     115.536  47.730  47.157  1.00  0.00           C
ATOM  11262  C11 POPEu 417     114.075  47.320  47.267  1.00  0.00           C
ATOM  11265  P   POPEu 417     112.435  49.351  46.957  1.00  0.00           P
ATOM  11266  O13 POPEu 417     112.465  50.480  45.987  1.00  0.00           O
ATOM  11267  O14 POPEu 417     111.136  48.730  47.277  1.00  0.00           O
ATOM  11268  O11 POPEu 417     113.095  49.771  48.317  1.00  0.00           O
ATOM  11269  O12 POPEu 417     113.326  48.181  46.417  1.00  0.00           O
ATOM  11270  C1  POPEu 417     112.536  50.861  49.067  1.00  0.00           C
ATOM  11273  C2  POPEu 417     113.046  50.750  50.517  1.00  0.00           C
ATOM  11275  O21 POPEu 417     112.505  51.831  51.287  1.00  0.00           O
ATOM  11276  C21 POPEu 417     112.645  51.781  52.627  1.00  0.00           C
ATOM  11277  O22 POPEu 417     112.915  52.740  53.317  1.00  0.00           O
ATOM  11278  C22 POPEu 417     112.235  50.410  53.187  1.00  0.00           C
ATOM  11281  C3  POPEu 417     114.595  50.791  50.557  1.00  0.00           C
ATOM  11284  O31 POPEu 417     115.145  50.010  51.657  1.00  0.00           O
ATOM  11285  C31 POPEu 417     116.476  49.931  51.487  1.00  0.00           C
ATOM  11286  O32 POPEu 417     117.085  50.570  50.647  1.00  0.00           O
ATOM  11287  C32 POPEu 417     117.136  48.871  52.367  1.00  0.00           C
ATOM  11290  C23 POPEu 417     111.845  50.430  54.687  1.00  0.00           C
ATOM  11293  C24 POPEu 417     112.985  50.010  55.617  1.00  0.00           C
ATOM  11296  C25 POPEu 417     112.505  49.580  57.007  1.00  0.00           C
ATOM  11299  C26 POPEu 417     112.286  50.710  58.017  1.00  0.00           C
ATOM  11302  C27 POPEu 417     111.885  50.170  59.407  1.00  0.00           C
ATOM  11305  C28 POPEu 417     111.756  51.271  60.487  1.00  0.00           C
ATOM  11308  C29 POPEu 417     110.926  50.760  61.637  1.00  0.00           C
[truncated: 1,857,460 more chars]
