# Supplementary material for: Characterizing Membrane Association and Periplasmic Transfer of Bacterial Lipoproteins through Molecular Dynamics Simulations
Source: Structure. 2020 Apr 7;28(4):475–487.e3. doi: 10.1016/j.str.2020.01.012 (PMC7139219; doi:10.1016/j.str.2020.01.012)
Supplement: Data S1. Final Coordinates from Simulations (Y–Z), Related to Figure 3 [file mmc3.zip › Y-Z/YRAK-5-atomistic.pdb]

TITLE     Protein
REMARK    THIS IS A SIMULATION BOX
CRYST1  129.071  129.071  171.399  90.00  90.00  90.00 P 1           1
MODEL        1
ATOM      1  N   CYSTA   1      96.746  95.546  93.904  1.00  0.00           N
ATOM      3  CA  CYSTA   1      95.695  96.286  94.615  1.00  0.00           C
ATOM      5  C   CYSTA   1      94.605  95.425  95.485  1.00  0.00           C
ATOM      6  O   CYSTA   1      94.136  95.977  96.485  1.00  0.00           O
ATOM      7  CB  CYSTA   1      95.305  97.635  93.775  1.00  0.00           C
ATOM     10  SG  CYSTA   1      96.305  98.186  92.205  1.00  0.00           S
ATOM     11  C1  CYSTA   1      96.825 100.007  91.885  1.00  0.00           C
ATOM     14  CA1 CYSTA   1      98.045  95.926  94.035  1.00  0.00           C
ATOM     15  OA1 CYSTA   1      98.396  96.626  94.985  1.00  0.00           O
ATOM     16  CA2 CYSTA   1      99.105  95.546  93.045  1.00  0.00           C
ATOM     19  C11 CYSTA   1      97.795 100.436  90.654  1.00  0.00           C
ATOM     21  O11 CYSTA   1      98.485 101.715  90.775  1.00  0.00           O
ATOM     22  CX1 CYSTA   1      97.775 102.867  90.675  1.00  0.00           C
ATOM     23  OX1 CYSTA   1      96.626 102.995  91.035  1.00  0.00           O
ATOM     24  CX2 CYSTA   1      98.595 103.946  89.874  1.00  0.00           C
ATOM     27  C12 CYSTA   1      97.275 100.275  89.175  1.00  0.00           C
ATOM     30  O12 CYSTA   1      96.335 101.275  88.755  1.00  0.00           O
ATOM     31  CD1 CYSTA   1      96.515 102.276  87.835  1.00  0.00           C
ATOM     32  OD1 CYSTA   1      95.735 103.196  87.724  1.00  0.00           O
ATOM     33  CD2 CYSTA   1      97.695 102.095  86.845  1.00  0.00           C
ATOM     36  CA3 CYSTA   1      99.025  96.346  91.725  1.00  0.00           C
ATOM     39  CA4 CYSTA   1      99.966  95.806  90.644  1.00  0.00           C
ATOM     42  CA5 CYSTA   1      99.216  94.986  89.584  1.00  0.00           C
ATOM     45  CA6 CYSTA   1      98.676  95.836  88.434  1.00  0.00           C
ATOM     48  CA7 CYSTA   1      99.415  95.526  87.125  1.00  0.00           C
ATOM     51  CA8 CYSTA   1      98.925  96.337  85.924  1.00  0.00           C
ATOM     54  CA9 CYSTA   1      99.485  95.775  84.615  1.00  0.00           C
ATOM     57 0CA1 CYSTA   1      98.765  94.516  84.105  1.00  0.00           C
ATOM     60 1CA1 CYSTA   1      97.326  94.805  83.665  1.00  0.00           C
ATOM     63 2CA1 CYSTA   1      96.805  93.765  82.654  1.00  0.00           C
ATOM     66 3CA1 CYSTA   1      95.415  94.117  82.104  1.00  0.00           C
ATOM     69 4CA1 CYSTA   1      94.915  93.105  81.054  1.00  0.00           C
ATOM     72 5CA1 CYSTA   1      95.715  93.105  79.745  1.00  0.00           C
ATOM     75 6CA1 CYSTA   1      95.136  92.135  78.714  1.00  0.00           C
ATOM     79  CD3 CYSTA   1      97.926 103.326  85.915  1.00  0.00           C
ATOM     82  CD4 CYSTA   1      97.035 103.485  84.645  1.00  0.00           C
ATOM     85  CD5 CYSTA   1      97.055 104.945  84.134  1.00  0.00           C
ATOM     88  CD6 CYSTA   1      96.335 105.227  82.794  1.00  0.00           C
ATOM     91  CD7 CYSTA   1      97.125 104.826  81.525  1.00  0.00           C
ATOM     94  CD8 CYSTA   1      96.646 105.535  80.244  1.00  0.00           C
ATOM     97  CD9 CYSTA   1      97.415 105.076  78.994  1.00  0.00           C
ATOM    100 0CD1 CYSTA   1      97.406 106.055  77.805  1.00  0.00           C
ATOM    103 1CD1 CYSTA   1      98.296 105.585  76.645  1.00  0.00           C
ATOM    106 2CD1 CYSTA   1      98.755 106.715  75.705  1.00  0.00           C
ATOM    109 3CD1 CYSTA   1      99.725 106.206  74.625  1.00  0.00           C
ATOM    112 4CD1 CYSTA   1     100.595 107.305  73.985  1.00  0.00           C
ATOM    115 5CD1 CYSTA   1      99.795 108.296  73.124  1.00  0.00           C
ATOM    118 6CD1 CYSTA   1     100.656 109.366  72.444  1.00  0.00           C
ATOM    122  CX3 CYSTA   1      97.835 105.256  89.464  1.00  0.00           C
ATOM    125  CX4 CYSTA   1      98.365 105.995  88.214  1.00  0.00           C
ATOM    128  CX5 CYSTA   1      98.755 107.495  88.334  1.00  0.00           C
ATOM    131  CX6 CYSTA   1      99.395 108.016  87.025  1.00  0.00           C
ATOM    134  CX7 CYSTA   1      99.745 109.516  86.975  1.00  0.00           C
ATOM    137  CX8 CYSTA   1     101.055 109.805  86.194  1.00  0.00           C
ATOM    140  CX9 CYSTA   1     101.305 111.236  85.805  1.00  0.00           C
ATOM    142 0CX1 CYSTA   1     102.235 111.626  84.915  1.00  0.00           C
ATOM    144 1CX1 CYSTA   1     103.185 110.725  84.155  1.00  0.00           C
ATOM    147 2CX1 CYSTA   1     102.966 110.766  82.635  1.00  0.00           C
ATOM    150 3CX1 CYSTA   1     101.565 110.296  82.215  1.00  0.00           C
ATOM    153 4CX1 CYSTA   1     101.255 110.535  80.735  1.00  0.00           C
ATOM    156 5CX1 CYSTA   1      99.786 110.256  80.415  1.00  0.00           C
ATOM    159 6CX1 CYSTA   1      99.426 110.516  78.944  1.00  0.00           C
ATOM    162 7CX1 CYSTA   1      97.985 110.106  78.635  1.00  0.00           C
ATOM    165 8CX1 CYSTA   1      97.645 110.165  77.145  1.00  0.00           C
ATOM    169  N   ALA A   2      94.255  94.095  95.235  1.00  0.00           N
ATOM    171  CA  ALA A   2      93.866  92.916  96.155  1.00  0.00           C
ATOM    173  CB  ALA A   2      95.025  92.715  97.154  1.00  0.00           C
ATOM    177  C   ALA A   2      92.435  92.587  96.904  1.00  0.00           C
ATOM    178  O   ALA A   2      91.746  93.535  97.255  1.00  0.00           O
ATOM    179  N   TYR A   3      91.956  91.245  97.165  1.00  0.00           N
ATOM    181  CA  TYR A   3      90.505  90.666  97.304  1.00  0.00           C
ATOM    183  CB  TYR A   3      89.585  91.376  96.205  1.00  0.00           C
ATOM    186  CG  TYR A   3      90.236  92.115  95.045  1.00  0.00           C
ATOM    187  CD1 TYR A   3      89.935  93.485  94.855  1.00  0.00           C
ATOM    189  CE1 TYR A   3      90.656  94.276  93.944  1.00  0.00           C
ATOM    191  CZ  TYR A   3      91.655  93.695  93.175  1.00  0.00           C
ATOM    192  OH  TYR A   3      92.445  94.525  92.335  1.00  0.00           O
ATOM    194  CD2 TYR A   3      91.176  91.525  94.175  1.00  0.00           C
ATOM    196  CE2 TYR A   3      91.906  92.316  93.264  1.00  0.00           C
ATOM    198  C   TYR A   3      90.225  89.006  97.294  1.00  0.00           C
ATOM    199  O   TYR A   3      90.995  88.415  96.544  1.00  0.00           O
ATOM    200  N   GLY A   4      89.305  88.026  97.915  1.00  0.00           N
ATOM    202  CA  GLY A   4      87.985  87.646  98.725  1.00  0.00           C
ATOM    205  C   GLY A   4      87.466  86.046  98.904  1.00  0.00           C
ATOM    206  O   GLY A   4      88.285  85.215  98.525  1.00  0.00           O
ATOM    207  N   ALA A   5      86.195  85.507  99.435  1.00  0.00           N
ATOM    209  CA  ALA A   5      85.656  83.996  99.615  1.00  0.00           C
ATOM    211  CB  ALA A   5      86.775  83.135 100.244  1.00  0.00           C
ATOM    215  C   ALA A   5      84.316  83.415 100.504  1.00  0.00           C
ATOM    216  O   ALA A   5      83.965  84.146 101.415  1.00  0.00           O
ATOM    217  N   ASP A   6      83.576  82.146 100.315  1.00  0.00           N
ATOM    219  CA  ASP A   6      82.645  81.125 101.184  1.00  0.00           C
ATOM    221  CB  ASP A   6      83.206  81.315 102.635  1.00  0.00           C
ATOM    224  CG  ASP A   6      84.706  81.195 102.794  1.00  0.00           C
ATOM    225  OD1 ASP A   6      85.355  80.345 102.115  1.00  0.00           O
ATOM    226  OD2 ASP A   6      85.225  81.876 103.714  1.00  0.00           O
ATOM    227  C   ASP A   6      81.025  80.416 101.465  1.00  0.00           C
ATOM    228  O   ASP A   6      81.055  79.656 102.415  1.00  0.00           O
ATOM    229  N   THR A   7      79.655  80.396 100.885  1.00  0.00           N
ATOM    231  CA  THR A   7      78.395  79.335 100.924  1.00  0.00           C
ATOM    233  CB  THR A   7      78.625  77.815 101.105  1.00  0.00           C
ATOM    235  OG1 THR A   7      79.945  77.466 100.825  1.00  0.00           O
ATOM    237  CG2 THR A   7      77.706  76.916 100.224  1.00  0.00           C
ATOM    241  C   THR A   7      76.725  79.446 101.124  1.00  0.00           C
ATOM    242  O   THR A   7      76.095  80.056 100.285  1.00  0.00           O
ATOM    243  N   GLY A   8      75.895  78.796 102.104  1.00  0.00           N
ATOM    245  CA  GLY A   8      74.356  78.675 102.464  1.00  0.00           C
ATOM    248  C   GLY A   8      73.215  79.425 103.495  1.00  0.00           C
ATOM    249  O   GLY A   8      72.075  78.946 103.404  1.00  0.00           O
ATOM    250  N   ALA A   9      73.335  80.495 104.464  1.00  0.00           N
ATOM    252  CA  ALA A   9      72.445  81.016 105.685  1.00  0.00           C
ATOM    254  CB  ALA A   9      71.045  80.355 105.694  1.00  0.00           C
ATOM    258  C   ALA A   9      72.685  81.125 107.385  1.00  0.00           C
ATOM    259  O   ALA A   9      72.225  80.266 108.115  1.00  0.00           O
ATOM    260  N   ASN A  10      73.316  82.196 108.085  1.00  0.00           N
ATOM    262  CA  ASN A  10      73.456  82.727 109.534  1.00  0.00           C
ATOM    264  CB  ASN A  10      74.295  82.076 110.714  1.00  0.00           C
ATOM    267  CG  ASN A  10      75.106  83.046 111.634  1.00  0.00           C
ATOM    268  OD1 ASN A  10      76.335  82.976 111.575  1.00  0.00           O
ATOM    269  ND2 ASN A  10      74.485  83.955 112.374  1.00  0.00           N
ATOM    272  C   ASN A  10      72.425  83.586 110.255  1.00  0.00           C
ATOM    273  O   ASN A  10      71.545  83.096 110.965  1.00  0.00           O
ATOM    274  N   ASP A  11      72.606  84.916 110.185  1.00  0.00           N
ATOM    276  CA  ASP A  11      71.676  85.885 110.685  1.00  0.00           C
ATOM    278  CB  ASP A  11      72.206  86.666 111.935  1.00  0.00           C
ATOM    281  CG  ASP A  11      73.566  87.367 111.885  1.00  0.00           C
ATOM    282  OD1 ASP A  11      73.566  88.617 111.824  1.00  0.00           O
ATOM    283  OD2 ASP A  11      74.615  86.706 112.075  1.00  0.00           O
ATOM    284  C   ASP A  11      71.105  86.675 109.505  1.00  0.00           C
ATOM    285  O   ASP A  11      70.595  87.766 109.705  1.00  0.00           O
ATOM    286  N   VAL A  12      71.105  86.046 108.245  1.00  0.00           N
ATOM    288  CA  VAL A  12      69.265  84.556 106.455  1.00  0.00           C
ATOM    290  CB  VAL A  12      67.685  84.036 106.684  1.00  0.00           C
ATOM    292  CG1 VAL A  12      67.506  82.786 107.604  1.00  0.00           C
ATOM    296  CG2 VAL A  12      66.555  85.065 106.955  1.00  0.00           C
ATOM    300  C   VAL A  12      69.345  84.296 104.835  1.00  0.00           C
ATOM    301  O   VAL A  12      69.205  85.215 104.075  1.00  0.00           O
ATOM    302  N   ASN A  13      69.655  83.076 104.274  1.00  0.00           N
ATOM    304  CA  ASN A  13      69.356  82.686 102.874  1.00  0.00           C
ATOM    306  CB  ASN A  13      68.765  81.265 102.895  1.00  0.00           C
ATOM    309  CG  ASN A  13      68.095  80.815 101.624  1.00  0.00           C
ATOM    310  OD1 ASN A  13      68.386  79.727 101.124  1.00  0.00           O
ATOM    311  ND2 ASN A  13      67.225  81.686 101.074  1.00  0.00           N
ATOM    314  C   ASN A  13      70.315  82.886 101.655  1.00  0.00           C
ATOM    315  O   ASN A  13      70.185  83.906 101.015  1.00  0.00           O
ATOM    316  N   THR A  14      71.225  81.967 101.194  1.00  0.00           N
ATOM    318  CA  THR A  14      72.275  82.396 100.215  1.00  0.00           C
ATOM    320  CB  THR A  14      73.636  82.296 100.854  1.00  0.00           C
ATOM    322  OG1 THR A  14      73.875  81.066 101.404  1.00  0.00           O
ATOM    324  CG2 THR A  14      74.956  82.665 100.205  1.00  0.00           C
ATOM    328  C   THR A  14      72.395  82.065  98.745  1.00  0.00           C
ATOM    329  O   THR A  14      73.456  81.936  98.175  1.00  0.00           O
ATOM    330  N   ARG A  15      71.386  82.227  97.915  1.00  0.00           N
ATOM    332  CA  ARG A  15      71.665  83.085  96.764  1.00  0.00           C
ATOM    334  CB  ARG A  15      70.665  82.936  95.605  1.00  0.00           C
ATOM    337  CG  ARG A  15      71.025  81.735  94.724  1.00  0.00           C
ATOM    340  CD  ARG A  15      69.816  81.086  94.065  1.00  0.00           C
ATOM    343  NE  ARG A  15      70.325  80.156  93.024  1.00  0.00           N
ATOM    345  CZ  ARG A  15      70.676  80.585  91.824  1.00  0.00           C
ATOM    346  NH1 ARG A  15      71.136  79.735  90.934  1.00  0.00           N
ATOM    349  NH2 ARG A  15      70.695  81.866  91.494  1.00  0.00           N
ATOM    352  C   ARG A  15      71.906  84.475  97.275  1.00  0.00           C
ATOM    353  O   ARG A  15      71.136  84.925  98.095  1.00  0.00           O
ATOM    354  N   PHE A  16      73.066  85.056  96.944  1.00  0.00           N
ATOM    356  CA  PHE A  16      73.835  85.936  97.805  1.00  0.00           C
ATOM    358  CB  PHE A  16      73.525  86.135  99.345  1.00  0.00           C
ATOM    361  CG  PHE A  16      72.285  86.695  99.925  1.00  0.00           C
ATOM    362  CD1 PHE A  16      71.895  86.125 101.124  1.00  0.00           C
ATOM    364  CE1 PHE A  16      70.945  86.715 101.925  1.00  0.00           C
ATOM    366  CZ  PHE A  16      70.295  87.867 101.494  1.00  0.00           C
ATOM    368  CD2 PHE A  16      71.695  87.896  99.534  1.00  0.00           C
ATOM    370  CE2 PHE A  16      70.685  88.477 100.305  1.00  0.00           C
ATOM    372  C   PHE A  16      75.235  85.316  97.845  1.00  0.00           C
ATOM    373  O   PHE A  16      75.765  84.776  96.874  1.00  0.00           O
ATOM    374  N   THR A  17      75.875  85.396  99.044  1.00  0.00           N
ATOM    376  CA  THR A  17      77.265  85.316  99.295  1.00  0.00           C
ATOM    378  CB  THR A  17      77.845  86.525  98.365  1.00  0.00           C
ATOM    380  OG1 THR A  17      77.886  86.195  96.975  1.00  0.00           O
ATOM    382  CG2 THR A  17      79.146  87.346  98.554  1.00  0.00           C
ATOM    386  C   THR A  17      77.585  85.246 100.865  1.00  0.00           C
ATOM    387  O   THR A  17      78.645  85.775 100.995  1.00  0.00           O
ATOM    388  N   GLN A  18      76.845  84.706 102.034  1.00  0.00           N
ATOM    390  CA  GLN A  18      76.906  84.885 103.675  1.00  0.00           C
ATOM    392  CB  GLN A  18      76.435  86.385 103.505  1.00  0.00           C
ATOM    395  CG  GLN A  18      77.535  87.346 102.864  1.00  0.00           C
ATOM    398  CD  GLN A  18      77.595  88.625 101.975  1.00  0.00           C
ATOM    399  OE1 GLN A  18      77.825  89.757 102.405  1.00  0.00           O
ATOM    400  NE2 GLN A  18      77.555  88.516 100.644  1.00  0.00           N
ATOM    403  C   GLN A  18      76.475  83.846 105.355  1.00  0.00           C
ATOM    404  O   GLN A  18      76.835  84.626 106.225  1.00  0.00           O
ATOM    405  N   ILE A  19      75.895  82.375 105.995  1.00  0.00           N
ATOM    407  CA  ILE A  19      75.255  80.675 106.415  1.00  0.00           C
ATOM    409  CB  ILE A  19      75.785  80.787 107.905  1.00  0.00           C
ATOM    411  CG2 ILE A  19      76.665  79.607 108.284  1.00  0.00           C
ATOM    415  CG1 ILE A  19      76.786  81.967 108.354  1.00  0.00           C
ATOM    418  CD  ILE A  19      76.415  83.456 108.595  1.00  0.00           C
ATOM    422  C   ILE A  19      74.535  78.686 106.054  1.00  0.00           C
ATOM    423  O   ILE A  19      75.505  77.955 105.875  1.00  0.00           O
ATOM    424  N   LYS A  20      73.145  77.646 105.924  1.00  0.00           N
ATOM    426  CA  LYS A  20      72.545  75.856 105.815  1.00  0.00           C
ATOM    428  CB  LYS A  20      73.305  75.425 107.115  1.00  0.00           C
ATOM    431  CG  LYS A  20      72.805  76.117 108.404  1.00  0.00           C
ATOM    434  CD  LYS A  20      73.475  77.446 108.795  1.00  0.00           C
ATOM    437  CE  LYS A  20      73.225  77.917 110.215  1.00  0.00           C
ATOM    440  NZ  LYS A  20      73.865  79.206 110.405  1.00  0.00           N
ATOM    444  C   LYS A  20      71.085  74.307 105.955  1.00  0.00           C
ATOM    445  O   LYS A  20      70.665  74.307 107.115  1.00  0.00           O
ATOM    446  N   THR A  21      70.305  72.976 105.135  1.00  0.00           N
ATOM    448  CA  THR A  21      69.485  71.245 105.255  1.00  0.00           C
ATOM    450  CB  THR A  21      69.496  70.977 106.774  1.00  0.00           C
ATOM    452  OG1 THR A  21      70.816  70.696 107.154  1.00  0.00           O
ATOM    454  CG2 THR A  21      68.695  69.796 107.364  1.00  0.00           C
ATOM    458  C   THR A  21      68.115  69.785 104.584  1.00  0.00           C
ATOM    459  O   THR A  21      66.956  70.175 104.595  1.00  0.00           O
ATOM    460  N   SER A  22      68.015  68.156 104.055  1.00  0.00           N
ATOM    462  CA  SER A  22      67.085  66.546 103.874  1.00  0.00           C
ATOM    464  CB  SER A  22      67.875  65.536 104.745  1.00  0.00           C
ATOM    467  OG  SER A  22      68.585  64.546 103.985  1.00  0.00           O
ATOM    469  C   SER A  22      66.015  65.156 102.845  1.00  0.00           C
ATOM    470  O   SER A  22      64.975  65.666 102.455  1.00  0.00           O
ATOM    471  N   LYS A  23      65.996  63.526 102.434  1.00  0.00           N
ATOM    473  CA  LYS A  23      64.956  62.126 101.815  1.00  0.00           C
ATOM    475  CB  LYS A  23      63.745  62.556 100.885  1.00  0.00           C
ATOM    478  CG  LYS A  23      62.405  61.736 101.044  1.00  0.00           C
ATOM    481  CD  LYS A  23      61.705  61.136  99.785  1.00  0.00           C
ATOM    484  CE  LYS A  23      60.445  60.256 100.084  1.00  0.00           C
ATOM    487  NZ  LYS A  23      59.816  59.696  98.834  1.00  0.00           N
ATOM    491  C   LYS A  23      64.895  60.186 101.514  1.00  0.00           C
ATOM    492  O   LYS A  23      65.345  59.566 102.485  1.00  0.00           O
ATOM    493  N   ILE A  24      64.316  59.125 100.405  1.00  0.00           N
ATOM    495  CA  ILE A  24      63.605  57.516 100.095  1.00  0.00           C
ATOM    497  CB  ILE A  24      62.335  57.495  99.175  1.00  0.00           C
ATOM    499  CG2 ILE A  24      62.625  57.346  97.645  1.00  0.00           C
ATOM    503  CG1 ILE A  24      61.206  56.495  99.635  1.00  0.00           C
ATOM    506  CD  ILE A  24      60.325  55.866  98.515  1.00  0.00           C
ATOM    510  C   ILE A  24      64.085  55.845  99.565  1.00  0.00           C
ATOM    511  O   ILE A  24      65.275  55.635  99.804  1.00  0.00           O
ATOM    512  N   LYS A  25      63.535  54.525  98.885  1.00  0.00           N
ATOM    514  CA  LYS A  25      62.615  53.256  98.165  1.00  0.00           C
ATOM    516  CB  LYS A  25      63.645  52.106  97.705  1.00  0.00           C
ATOM    519  CG  LYS A  25      64.406  51.905  96.365  1.00  0.00           C
ATOM    522  CD  LYS A  25      65.656  50.956  96.525  1.00  0.00           C
ATOM    525  CE  LYS A  25      66.615  51.256  97.705  1.00  0.00           C
ATOM    528  NZ  LYS A  25      67.915  50.536  97.744  1.00  0.00           N
ATOM    532  C   LYS A  25      61.265  52.155  98.535  1.00  0.00           C
ATOM    533  O   LYS A  25      60.585  52.406  99.525  1.00  0.00           O
ATOM    534  N   ASN A  26      60.895  50.926  97.735  1.00  0.00           N
ATOM    536  CA  ASN A  26      60.266  49.396  97.785  1.00  0.00           C
ATOM    538  CB  ASN A  26      61.105  48.326  98.554  1.00  0.00           C
ATOM    541  CG  ASN A  26      62.615  48.195  98.404  1.00  0.00           C
ATOM    542  OD1 ASN A  26      63.335  48.736  97.554  1.00  0.00           O
ATOM    543  ND2 ASN A  26      63.136  47.386  99.365  1.00  0.00           N
ATOM    546  C   ASN A  26      58.715  48.615  97.545  1.00  0.00           C
ATOM    547  O   ASN A  26      57.855  49.226  96.925  1.00  0.00           O
ATOM    548  N   SER A  27      58.335  47.225  97.884  1.00  0.00           N
ATOM    550  CA  SER A  27      57.116  46.256  97.464  1.00  0.00           C
ATOM    552  CB  SER A  27      57.325  45.517  96.074  1.00  0.00           C
ATOM    555  OG  SER A  27      56.996  46.296  94.915  1.00  0.00           O
ATOM    557  C   SER A  27      56.395  45.056  98.404  1.00  0.00           C
ATOM    558  O   SER A  27      57.015  44.606  99.335  1.00  0.00           O
ATOM    559  N   LEU A  28      55.085  44.515  98.214  1.00  0.00           N
ATOM    561  CA  LEU A  28      54.175  43.275  98.595  1.00  0.00           C
ATOM    563  CB  LEU A  28      52.715  43.545  98.054  1.00  0.00           C
ATOM    566  CG  LEU A  28      51.605  44.135  98.955  1.00  0.00           C
ATOM    568  CD1 LEU A  28      50.245  43.516  98.595  1.00  0.00           C
ATOM    572  CD2 LEU A  28      51.386  45.655  98.815  1.00  0.00           C
ATOM    576  C   LEU A  28      54.205  41.736  99.295  1.00  0.00           C
ATOM    577  O   LEU A  28      54.706  40.886  98.585  1.00  0.00           O
ATOM    578  N   GLN A  29      53.585  41.236 100.514  1.00  0.00           N
ATOM    580  CA  GLN A  29      53.265  39.766 100.955  1.00  0.00           C
ATOM    582  CB  GLN A  29      54.445  38.796 100.775  1.00  0.00           C
ATOM    585  CG  GLN A  29      53.965  37.535 100.025  1.00  0.00           C
ATOM    588  CD  GLN A  29      54.925  36.386 100.244  1.00  0.00           C
ATOM    589  OE1 GLN A  29      54.706  35.556 101.135  1.00  0.00           O
ATOM    590  NE2 GLN A  29      56.005  36.355  99.444  1.00  0.00           N
ATOM    593  C   GLN A  29      52.566  39.275 102.374  1.00  0.00           C
ATOM    594  O   GLN A  29      51.815  40.086 102.915  1.00  0.00           O
ATOM    595  N   MET A  30      52.725  37.986 103.035  1.00  0.00           N
ATOM    597  CA  MET A  30      51.955  37.366 104.254  1.00  0.00           C
ATOM    599  CB  MET A  30      51.025  36.125 103.854  1.00  0.00           C
ATOM    602  CG  MET A  30      50.045  35.526 104.915  1.00  0.00           C
ATOM    605  SD  MET A  30      49.105  36.715 105.915  1.00  0.00           S
ATOM    606  CE  MET A  30      47.435  36.585 105.275  1.00  0.00           C
ATOM    610  C   MET A  30      52.545  36.666 105.554  1.00  0.00           C
ATOM    611  O   MET A  30      53.305  35.705 105.434  1.00  0.00           O
ATOM    612  N   ARG A  31      52.055  36.966 106.824  1.00  0.00           N
ATOM    614  CA  ARG A  31      51.866  35.956 107.925  1.00  0.00           C
ATOM    616  CB  ARG A  31      52.915  36.096 109.044  1.00  0.00           C
ATOM    619  CG  ARG A  31      54.296  35.605 108.605  1.00  0.00           C
ATOM    622  CD  ARG A  31      54.746  34.225 109.105  1.00  0.00           C
ATOM    625  NE  ARG A  31      54.695  34.085 110.605  1.00  0.00           N
ATOM    627  CZ  ARG A  31      55.755  33.995 111.395  1.00  0.00           C
ATOM    628  NH1 ARG A  31      55.616  33.676 112.654  1.00  0.00           N
ATOM    631  NH2 ARG A  31      56.985  34.206 111.005  1.00  0.00           N
ATOM    634  C   ARG A  31      50.525  35.886 108.714  1.00  0.00           C
ATOM    635  O   ARG A  31      49.956  36.896 109.085  1.00  0.00           O
ATOM    636  N   ILE A  32      49.975  34.675 109.025  1.00  0.00           N
ATOM    638  CA  ILE A  32      48.615  34.515 109.565  1.00  0.00           C
ATOM    640  CB  ILE A  32      47.575  34.996 108.544  1.00  0.00           C
ATOM    642  CG2 ILE A  32      47.665  34.035 107.324  1.00  0.00           C
ATOM    646  CG1 ILE A  32      46.165  35.276 109.145  1.00  0.00           C
ATOM    649  CD  ILE A  32      45.025  34.836 108.225  1.00  0.00           C
ATOM    653  C   ILE A  32      48.345  33.026 109.824  1.00  0.00           C
ATOM    654  O   ILE A  32      49.265  32.236 109.645  1.00  0.00           O
ATOM    655  N   ASP A  33      47.095  32.646 110.194  1.00  0.00           N
ATOM    657  CA  ASP A  33      46.595  31.285 110.285  1.00  0.00           C
ATOM    659  CB  ASP A  33      46.415  30.896 111.754  1.00  0.00           C
ATOM    662  CG  ASP A  33      47.755  30.946 112.485  1.00  0.00           C
ATOM    663  OD1 ASP A  33      47.825  31.676 113.505  1.00  0.00           O
ATOM    664  OD2 ASP A  33      48.706  30.236 112.055  1.00  0.00           O
ATOM    665  C   ASP A  33      45.355  30.926 109.385  1.00  0.00           C
ATOM    666  O   ASP A  33      44.755  29.896 109.645  1.00  0.00           O
ATOM    667  N   GLN A  34      45.055  31.686 108.275  1.00  0.00           N
ATOM    669  CA  GLN A  34      44.566  31.306 106.894  1.00  0.00           C
ATOM    671  CB  GLN A  34      43.655  30.015 106.824  1.00  0.00           C
ATOM    674  CG  GLN A  34      44.366  28.636 107.025  1.00  0.00           C
ATOM    677  CD  GLN A  34      43.595  27.566 107.835  1.00  0.00           C
ATOM    678  OE1 GLN A  34      42.375  27.526 107.945  1.00  0.00           O
ATOM    679  NE2 GLN A  34      44.385  26.606 108.395  1.00  0.00           N
ATOM    682  C   GLN A  34      44.035  32.465 105.955  1.00  0.00           C
ATOM    683  O   GLN A  34      42.845  32.745 105.895  1.00  0.00           O
ATOM    684  N   GLY A  35      44.905  33.236 105.175  1.00  0.00           N
ATOM    686  CA  GLY A  35      44.546  34.585 104.604  1.00  0.00           C
ATOM    689  C   GLY A  35      44.945  35.066 103.175  1.00  0.00           C
ATOM    690  O   GLY A  35      44.695  34.366 102.205  1.00  0.00           O
ATOM    691  N   LEU A  36      45.546  36.296 102.965  1.00  0.00           N
ATOM    693  CA  LEU A  36      45.926  36.926 101.665  1.00  0.00           C
ATOM    695  CB  LEU A  36      46.976  35.906 100.924  1.00  0.00           C
ATOM    698  CG  LEU A  36      48.075  36.046  99.765  1.00  0.00           C
ATOM    700  CD1 LEU A  36      47.745  35.056  98.635  1.00  0.00           C
ATOM    704  CD2 LEU A  36      49.525  35.765 100.175  1.00  0.00           C
ATOM    708  C   LEU A  36      46.255  38.506 101.774  1.00  0.00           C
ATOM    709  O   LEU A  36      45.856  38.945 102.835  1.00  0.00           O
ATOM    710  N   PRO A  37      46.866  39.396 100.845  1.00  0.00           N
ATOM    711  CD  PRO A  37      46.345  39.226  99.495  1.00  0.00           C
ATOM    714  CA  PRO A  37      47.685  40.726 100.834  1.00  0.00           C
ATOM    716  CB  PRO A  37      47.246  41.396  99.525  1.00  0.00           C
ATOM    719  CG  PRO A  37      47.075  40.206  98.605  1.00  0.00           C
ATOM    722  C   PRO A  37      49.005  41.506 101.435  1.00  0.00           C
ATOM    723  O   PRO A  37      49.965  41.425 100.685  1.00  0.00           O
ATOM    724  N   HIS A  38      49.235  42.246 102.604  1.00  0.00           N
ATOM    726  CA  HIS A  38      50.435  43.195 102.705  1.00  0.00           C
ATOM    728  CB  HIS A  38      50.035  44.616 102.075  1.00  0.00           C
ATOM    731  ND1 HIS A  38      48.515  46.565 101.955  1.00  0.00           N
ATOM    732  CG  HIS A  38      49.406  45.856 102.744  1.00  0.00           C
ATOM    733  CE1 HIS A  38      48.215  47.656 102.635  1.00  0.00           C
ATOM    735  NE2 HIS A  38      48.886  47.726 103.795  1.00  0.00           N
ATOM    737  CD2 HIS A  38      49.665  46.596 103.865  1.00  0.00           C
ATOM    739  C   HIS A  38      51.446  43.465 103.915  1.00  0.00           C
ATOM    740  O   HIS A  38      51.446  44.566 104.415  1.00  0.00           O
ATOM    741  N   ILE A  39      52.375  42.556 104.355  1.00  0.00           N
ATOM    743  CA  ILE A  39      53.895  42.636 104.435  1.00  0.00           C
ATOM    745  CB  ILE A  39      54.356  41.206 104.394  1.00  0.00           C
ATOM    747  CG2 ILE A  39      55.735  40.946 103.755  1.00  0.00           C
ATOM    751  CG1 ILE A  39      53.855  40.375 105.624  1.00  0.00           C
ATOM    754  CD  ILE A  39      54.855  40.065 106.745  1.00  0.00           C
ATOM    758  C   ILE A  39      54.945  43.265 105.425  1.00  0.00           C
ATOM    759  O   ILE A  39      54.715  43.275 106.634  1.00  0.00           O
ATOM    760  N   VAL A  40      56.195  43.656 104.915  1.00  0.00           N
ATOM    762  CA  VAL A  40      57.595  43.556 105.485  1.00  0.00           C
ATOM    764  CB  VAL A  40      57.655  42.376 106.525  1.00  0.00           C
ATOM    766  CG1 VAL A  40      58.496  41.115 106.205  1.00  0.00           C
ATOM    770  CG2 VAL A  40      57.805  42.896 107.975  1.00  0.00           C
ATOM    774  C   VAL A  40      58.675  43.316 104.335  1.00  0.00           C
ATOM    775  O   VAL A  40      58.485  42.365 103.595  1.00  0.00           O
ATOM    776  N   ARG A  41      59.875  43.925 103.935  1.00  0.00           N
ATOM    778  CA  ARG A  41      60.985  44.946 103.944  1.00  0.00           C
ATOM    780  CB  ARG A  41      62.335  44.375 103.404  1.00  0.00           C
ATOM    783  CG  ARG A  41      62.305  43.017 102.665  1.00  0.00           C
ATOM    786  CD  ARG A  41      63.675  42.425 102.275  1.00  0.00           C
ATOM    789  NE  ARG A  41      63.525  41.096 101.595  1.00  0.00           N
ATOM    791  CZ  ARG A  41      64.555  40.416 101.095  1.00  0.00           C
ATOM    792  NH1 ARG A  41      64.275  39.296 100.455  1.00  0.00           N
ATOM    795  NH2 ARG A  41      65.805  40.826 101.194  1.00  0.00           N
ATOM    798  C   ARG A  41      61.235  46.236 104.794  1.00  0.00           C
ATOM    799  O   ARG A  41      60.266  46.835 105.215  1.00  0.00           O
ATOM    800  N   GLN A  42      62.535  46.756 104.905  1.00  0.00           N
ATOM    802  CA  GLN A  42      62.915  48.195 105.104  1.00  0.00           C
ATOM    804  CB  GLN A  42      62.125  48.956 106.235  1.00  0.00           C
ATOM    807  CG  GLN A  42      62.445  50.455 106.525  1.00  0.00           C
ATOM    810  CD  GLN A  42      61.335  51.266 107.195  1.00  0.00           C
ATOM    811  OE1 GLN A  42      60.856  50.915 108.264  1.00  0.00           O
ATOM    812  NE2 GLN A  42      60.956  52.396 106.555  1.00  0.00           N
ATOM    815  C   GLN A  42      64.435  48.606 104.944  1.00  0.00           C
ATOM    816  O   GLN A  42      65.106  48.096 104.065  1.00  0.00           O
ATOM    817  N   THR A  43      64.985  49.636 105.685  1.00  0.00           N
ATOM    819  CA  THR A  43      65.895  50.666 105.124  1.00  0.00           C
ATOM    821  CB  THR A  43      65.305  51.556 104.035  1.00  0.00           C
ATOM    823  OG1 THR A  43      64.505  50.786 103.205  1.00  0.00           O
ATOM    825  CG2 THR A  43      66.435  52.165 103.175  1.00  0.00           C
ATOM    829  C   THR A  43      66.485  51.716 106.085  1.00  0.00           C
ATOM    830  O   THR A  43      67.675  51.656 106.374  1.00  0.00           O
ATOM    831  N   ALA A  44      65.755  52.796 106.465  1.00  0.00           N
ATOM    833  CA  ALA A  44      66.055  54.146 105.995  1.00  0.00           C
ATOM    835  CB  ALA A  44      64.785  55.016 105.985  1.00  0.00           C
ATOM    839  C   ALA A  44      67.165  54.876 106.735  1.00  0.00           C
ATOM    840  O   ALA A  44      67.775  55.796 106.184  1.00  0.00           O
ATOM    841  N   ALA A  45      67.506  54.466 107.965  1.00  0.00           N
ATOM    843  CA  ALA A  45      68.805  54.785 108.515  1.00  0.00           C
ATOM    845  CB  ALA A  45      68.706  54.936 110.035  1.00  0.00           C
ATOM    849  C   ALA A  45      69.775  53.686 108.135  1.00  0.00           C
ATOM    850  O   ALA A  45      69.636  52.535 108.525  1.00  0.00           O
ATOM    851  N   TYR A  46      70.805  54.026 107.345  1.00  0.00           N
ATOM    853  CA  TYR A  46      71.456  53.076 106.444  1.00  0.00           C
ATOM    855  CB  TYR A  46      70.796  53.226 105.035  1.00  0.00           C
ATOM    858  CG  TYR A  46      70.816  51.996 104.155  1.00  0.00           C
ATOM    859  CD1 TYR A  46      70.235  50.796 104.604  1.00  0.00           C
ATOM    861  CE1 TYR A  46      69.975  49.735 103.705  1.00  0.00           C
ATOM    863  CZ  TYR A  46      70.325  49.856 102.355  1.00  0.00           C
ATOM    864  OH  TYR A  46      69.975  48.815 101.455  1.00  0.00           O
ATOM    866  CD2 TYR A  46      71.175  52.095 102.794  1.00  0.00           C
ATOM    868  CE2 TYR A  46      70.926  51.035 101.904  1.00  0.00           C
ATOM    870  C   TYR A  46      72.915  53.496 106.415  1.00  0.00           C
ATOM    871  O   TYR A  46      73.316  54.466 107.055  1.00  0.00           O
ATOM    872  N   SER A  47      73.775  52.776 105.675  1.00  0.00           N
ATOM    874  CA  SER A  47      75.155  53.186 105.455  1.00  0.00           C
ATOM    876  CB  SER A  47      76.045  51.945 105.185  1.00  0.00           C
ATOM    879  OG  SER A  47      77.456  52.225 105.095  1.00  0.00           O
ATOM    881  C   SER A  47      75.235  54.245 104.345  1.00  0.00           C
ATOM    882  O   SER A  47      74.316  55.035 104.124  1.00  0.00           O
ATOM    883  N   GLY A  48      76.356  54.296 103.595  1.00  0.00           N
ATOM    885  CA  GLY A  48      76.705  55.385 102.685  1.00  0.00           C
ATOM    888  C   GLY A  48      75.805  55.556 101.494  1.00  0.00           C
ATOM    889  O   GLY A  48      75.915  54.846 100.495  1.00  0.00           O
ATOM    890  N   GLN A  49      74.875  56.516 101.575  1.00  0.00           N
ATOM    892  CA  GLN A  49      73.996  56.846 100.495  1.00  0.00           C
ATOM    894  CB  GLN A  49      72.775  55.886 100.465  1.00  0.00           C
ATOM    897  CG  GLN A  49      71.926  55.985  99.184  1.00  0.00           C
ATOM    900  CD  GLN A  49      70.915  54.836  99.065  1.00  0.00           C
ATOM    901  OE1 GLN A  49      70.746  54.035  99.995  1.00  0.00           O
ATOM    902  NE2 GLN A  49      70.206  54.746  97.925  1.00  0.00           N
ATOM    905  C   GLN A  49      73.545  58.256 100.794  1.00  0.00           C
ATOM    906  O   GLN A  49      72.996  58.526 101.855  1.00  0.00           O
ATOM    907  N   CYS A  50      73.835  59.216  99.915  1.00  0.00           N
ATOM    909  CA  CYS A  50      73.285  60.536 100.104  1.00  0.00           C
ATOM    911  CB  CYS A  50      73.886  61.586  99.155  1.00  0.00           C
ATOM    914  SG  CYS A  50      75.585  61.976  99.565  1.00  0.00           S
ATOM    916  C   CYS A  50      71.775  60.635  99.995  1.00  0.00           C
ATOM    917  O   CYS A  50      71.136  60.026  99.155  1.00  0.00           O
ATOM    918  N   HIS A  51      71.175  61.516 100.794  1.00  0.00           N
ATOM    920  CA  HIS A  51      69.936  62.146 100.415  1.00  0.00           C
ATOM    922  CB  HIS A  51      68.795  61.656 101.325  1.00  0.00           C
ATOM    925  ND1 HIS A  51      67.545  60.076  99.915  1.00  0.00           N
ATOM    926  CG  HIS A  51      68.456  60.256 100.934  1.00  0.00           C
ATOM    927  CE1 HIS A  51      67.415  58.776  99.785  1.00  0.00           C
ATOM    929  NE2 HIS A  51      68.185  58.096 100.675  1.00  0.00           N
ATOM    931  CD2 HIS A  51      68.856  59.046 101.415  1.00  0.00           C
ATOM    933  C   HIS A  51      70.206  63.626 100.455  1.00  0.00           C
ATOM    934  O   HIS A  51      70.875  64.076 101.374  1.00  0.00           O
ATOM    935  N   THR A  52      69.855  64.366  99.374  1.00  0.00           N
ATOM    937  CA  THR A  52      70.746  65.336  98.735  1.00  0.00           C
ATOM    939  CB  THR A  52      71.076  64.896  97.294  1.00  0.00           C
ATOM    941  OG1 THR A  52      69.936  64.356  96.645  1.00  0.00           O
ATOM    943  CG2 THR A  52      72.066  63.736  97.304  1.00  0.00           C
ATOM    947  C   THR A  52      70.195  66.766  98.645  1.00  0.00           C
ATOM    948  O   THR A  52      70.575  67.687  99.365  1.00  0.00           O
ATOM    949  N   THR A  53      69.325  66.986  97.645  1.00  0.00           N
ATOM    951  CA  THR A  53      68.896  68.256  97.065  1.00  0.00           C
ATOM    953  CB  THR A  53      69.125  68.216  95.545  1.00  0.00           C
ATOM    955  OG1 THR A  53      69.176  69.506  94.934  1.00  0.00           O
ATOM    957  CG2 THR A  53      68.136  67.326  94.775  1.00  0.00           C
ATOM    961  C   THR A  53      67.436  68.495  97.425  1.00  0.00           C
ATOM    962  O   THR A  53      66.655  69.086  96.675  1.00  0.00           O
ATOM    963  N   GLN A  54      67.066  67.945  98.585  1.00  0.00           N
ATOM    965  CA  GLN A  54      65.835  67.227  98.854  1.00  0.00           C
ATOM    967  CB  GLN A  54      66.295  65.826  99.394  1.00  0.00           C
ATOM    970  CG  GLN A  54      66.375  64.665  98.365  1.00  0.00           C
ATOM    973  CD  GLN A  54      65.006  64.205  97.835  1.00  0.00           C
ATOM    974  OE1 GLN A  54      64.956  63.356  96.944  1.00  0.00           O
ATOM    975  NE2 GLN A  54      63.905  64.785  98.365  1.00  0.00           N
ATOM    978  C   GLN A  54      64.895  67.796  99.925  1.00  0.00           C
ATOM    979  O   GLN A  54      63.915  67.135 100.255  1.00  0.00           O
ATOM    980  N   GLY A  55      65.155  68.976 100.535  1.00  0.00           N
ATOM    982  CA  GLY A  55      64.985  69.086 101.985  1.00  0.00           C
ATOM    985  C   GLY A  55      63.985  70.055 102.535  1.00  0.00           C
ATOM    986  O   GLY A  55      63.095  70.565 101.845  1.00  0.00           O
ATOM    987  N   ASN A  56      64.155  70.296 103.865  1.00  0.00           N
ATOM    989  CA  ASN A  56      63.375  71.095 104.794  1.00  0.00           C
ATOM    991  CB  ASN A  56      61.825  71.146 104.604  1.00  0.00           C
ATOM    994  CG  ASN A  56      61.105  70.016 103.865  1.00  0.00           C
ATOM    995  OD1 ASN A  56      60.125  70.276 103.165  1.00  0.00           O
ATOM    996  ND2 ASN A  56      61.565  68.757 103.955  1.00  0.00           N
ATOM    999  C   ASN A  56      63.695  70.775 106.255  1.00  0.00           C
ATOM   1000  O   ASN A  56      63.395  69.686 106.764  1.00  0.00           O
ATOM   1001  N   PRO A  57      64.255  71.756 106.964  1.00  0.00           N
ATOM   1002  CD  PRO A  57      65.715  71.826 107.025  1.00  0.00           C
ATOM   1005  CA  PRO A  57      63.706  72.146 108.255  1.00  0.00           C
ATOM   1007  CB  PRO A  57      64.925  72.636 109.075  1.00  0.00           C
ATOM   1010  CG  PRO A  57      66.066  71.826 108.505  1.00  0.00           C
ATOM   1013  C   PRO A  57      62.706  73.256 108.074  1.00  0.00           C
ATOM   1014  O   PRO A  57      63.085  74.425 108.095  1.00  0.00           O
ATOM   1015  N   TYR A  58      61.395  72.976 107.934  1.00  0.00           N
ATOM   1017  CA  TYR A  58      60.425  74.026 108.144  1.00  0.00           C
ATOM   1019  CB  TYR A  58      59.135  73.945 107.294  1.00  0.00           C
ATOM   1022  CG  TYR A  58      59.445  73.977 105.825  1.00  0.00           C
ATOM   1023  CD1 TYR A  58      60.355  74.885 105.264  1.00  0.00           C
ATOM   1025  CE1 TYR A  58      60.656  74.845 103.885  1.00  0.00           C
ATOM   1027  CZ  TYR A  58      60.045  73.896 103.074  1.00  0.00           C
ATOM   1028  OH  TYR A  58      60.445  73.716 101.745  1.00  0.00           O
ATOM   1030  CD2 TYR A  58      58.765  73.096 104.975  1.00  0.00           C
ATOM   1032  CE2 TYR A  58      59.055  73.056 103.605  1.00  0.00           C
ATOM   1034  C   TYR A  58      60.105  73.956 109.625  1.00  0.00           C
ATOM   1035  O   TYR A  58      59.406  73.065 110.104  1.00  0.00           O
ATOM   1036  N   ILE A  59      60.755  74.855 110.374  1.00  0.00           N
ATOM   1038  CA  ILE A  59      60.935  74.686 111.795  1.00  0.00           C
ATOM   1040  CB  ILE A  59      62.415  74.757 112.205  1.00  0.00           C
ATOM   1042  CG2 ILE A  59      62.945  76.206 112.235  1.00  0.00           C
ATOM   1046  CG1 ILE A  59      62.695  74.065 113.565  1.00  0.00           C
ATOM   1049  CD  ILE A  59      62.405  72.565 113.595  1.00  0.00           C
ATOM   1053  C   ILE A  59      60.075  75.726 112.455  1.00  0.00           C
ATOM   1054  O   ILE A  59      60.045  76.896 112.095  1.00  0.00           O
ATOM   1055  N   GLY A  60      59.296  75.305 113.465  1.00  0.00           N
ATOM   1057  CA  GLY A  60      58.386  76.146 114.215  1.00  0.00           C
ATOM   1060  C   GLY A  60      59.055  76.635 115.455  1.00  0.00           C
ATOM   1061  O   GLY A  60      58.485  77.415 116.214  1.00  0.00           O
ATOM   1062  N   VAL A  61      60.315  76.196 115.675  1.00  0.00           N
ATOM   1064  CA  VAL A  61      61.145  76.695 116.745  1.00  0.00           C
ATOM   1066  CB  VAL A  61      62.345  75.806 117.084  1.00  0.00           C
ATOM   1068  CG1 VAL A  61      63.145  76.407 118.255  1.00  0.00           C
ATOM   1072  CG2 VAL A  61      61.835  74.396 117.455  1.00  0.00           C
ATOM   1076  C   VAL A  61      61.656  78.065 116.365  1.00  0.00           C
ATOM   1077  O   VAL A  61      62.425  78.245 115.415  1.00  0.00           O
ATOM   1078  N   ASN A  62      61.255  79.066 117.145  1.00  0.00           N
ATOM   1080  CA  ASN A  62      61.906  80.345 117.184  1.00  0.00           C
ATOM   1082  CB  ASN A  62      60.886  81.496 117.275  1.00  0.00           C
ATOM   1085  CG  ASN A  62      59.886  81.426 118.424  1.00  0.00           C
ATOM   1086  OD1 ASN A  62      59.725  80.456 119.165  1.00  0.00           O
ATOM   1087  ND2 ASN A  62      59.156  82.556 118.595  1.00  0.00           N
ATOM   1090  C   ASN A  62      62.835  80.345 118.365  1.00  0.00           C
ATOM   1091  O   ASN A  62      62.585  79.696 119.385  1.00  0.00           O
ATOM   1092  N   PHE A  63      63.945  81.066 118.245  1.00  0.00           N
ATOM   1094  CA  PHE A  63      64.855  81.216 119.345  1.00  0.00           C
ATOM   1096  CB  PHE A  63      65.965  80.126 119.304  1.00  0.00           C
ATOM   1099  CG  PHE A  63      66.845  80.176 118.074  1.00  0.00           C
ATOM   1100  CD1 PHE A  63      66.536  79.416 116.935  1.00  0.00           C
ATOM   1102  CE1 PHE A  63      67.415  79.385 115.845  1.00  0.00           C
ATOM   1104  CZ  PHE A  63      68.595  80.126 115.895  1.00  0.00           C
ATOM   1106  CD2 PHE A  63      68.036  80.915 118.105  1.00  0.00           C
ATOM   1108  CE2 PHE A  63      68.905  80.896 117.014  1.00  0.00           C
ATOM   1110  C   PHE A  63      65.335  82.626 119.134  1.00  0.00           C
ATOM   1111  O   PHE A  63      65.305  83.116 118.004  1.00  0.00           O
ATOM   1112  N   GLY A  64      65.746  83.336 120.194  1.00  0.00           N
ATOM   1114  CA  GLY A  64      66.275  84.686 120.035  1.00  0.00           C
ATOM   1117  C   GLY A  64      67.685  84.626 119.514  1.00  0.00           C
ATOM   1118  O   GLY A  64      68.615  84.425 120.285  1.00  0.00           O
ATOM   1119  N   VAL A  65      67.856  84.805 118.185  1.00  0.00           N
ATOM   1121  CA  VAL A  65      69.095  84.586 117.434  1.00  0.00           C
ATOM   1123  CB  VAL A  65      68.865  84.615 115.904  1.00  0.00           C
ATOM   1125  CG1 VAL A  65      67.585  83.856 115.514  1.00  0.00           C
ATOM   1129  CG2 VAL A  65      68.795  86.035 115.325  1.00  0.00           C
ATOM   1133  C   VAL A  65      70.175  85.596 117.785  1.00  0.00           C
ATOM   1134  O   VAL A  65      71.356  85.396 117.525  1.00  0.00           O
ATOM   1135  N   LYS A  66      69.735  86.715 118.375  1.00  0.00           N
ATOM   1137  CA  LYS A  66      70.555  87.746 118.944  1.00  0.00           C
ATOM   1139  CB  LYS A  66      70.125  89.117 118.375  1.00  0.00           C
ATOM   1142  CG  LYS A  66      70.365  89.276 116.855  1.00  0.00           C
ATOM   1145  CD  LYS A  66      71.735  88.796 116.345  1.00  0.00           C
ATOM   1148  CE  LYS A  66      72.095  89.355 114.955  1.00  0.00           C
ATOM   1151  NZ  LYS A  66      73.395  88.856 114.475  1.00  0.00           N
ATOM   1155  C   LYS A  66      70.505  87.676 120.475  1.00  0.00           C
ATOM   1156  O   LYS A  66      70.636  86.617 121.065  1.00  0.00           O
ATOM   1157  N   THR A  67      70.365  88.837 121.165  1.00  0.00           N
ATOM   1159  CA  THR A  67      71.206  89.195 122.315  1.00  0.00           C
ATOM   1161  CB  THR A  67      71.625  88.105 123.325  1.00  0.00           C
ATOM   1163  OG1 THR A  67      70.536  87.257 123.665  1.00  0.00           O
ATOM   1165  CG2 THR A  67      72.115  88.726 124.645  1.00  0.00           C
ATOM   1169  C   THR A  67      72.445  89.836 121.735  1.00  0.00           C
ATOM   1170  O   THR A  67      73.496  89.206 121.655  1.00  0.00           O
ATOM   1171  N   LEU A  68      72.365  91.076 121.235  1.00  0.00           N
ATOM   1173  CA  LEU A  68      73.545  91.715 120.675  1.00  0.00           C
ATOM   1175  CB  LEU A  68      73.285  92.626 119.444  1.00  0.00           C
ATOM   1178  CG  LEU A  68      72.985  91.826 118.144  1.00  0.00           C
ATOM   1180  CD1 LEU A  68      72.425  92.715 117.025  1.00  0.00           C
ATOM   1184  CD2 LEU A  68      74.205  91.055 117.635  1.00  0.00           C
ATOM   1188  C   LEU A  68      74.225  92.486 121.774  1.00  0.00           C
ATOM   1189  O   LEU A  68      73.706  93.456 122.315  1.00  0.00           O
ATOM   1190  N   GLU A  69      75.435  92.025 122.145  1.00  0.00           N
ATOM   1192  CA  GLU A  69      76.326  92.705 123.035  1.00  0.00           C
ATOM   1194  CB  GLU A  69      77.195  91.686 123.815  1.00  0.00           C
ATOM   1197  CG  GLU A  69      76.305  90.896 124.824  1.00  0.00           C
ATOM   1200  CD  GLU A  69      76.206  89.385 124.645  1.00  0.00           C
ATOM   1201  OE1 GLU A  69      76.895  88.786 123.795  1.00  0.00           O
ATOM   1202  OE2 GLU A  69      75.445  88.786 125.465  1.00  0.00           O
ATOM   1203  C   GLU A  69      77.106  93.745 122.265  1.00  0.00           C
ATOM   1204  O   GLU A  69      78.215  93.535 121.764  1.00  0.00           O
ATOM   1205  N   GLU A  70      76.456  94.896 122.125  1.00  0.00           N
ATOM   1207  CA  GLU A  70      76.895  96.035 121.365  1.00  0.00           C
ATOM   1209  CB  GLU A  70      75.625  96.646 120.705  1.00  0.00           C
ATOM   1212  CG  GLU A  70      75.965  97.476 119.464  1.00  0.00           C
ATOM   1215  CD  GLU A  70      74.845  98.365 118.965  1.00  0.00           C
ATOM   1216  OE1 GLU A  70      73.645  97.985 119.055  1.00  0.00           O
ATOM   1217  OE2 GLU A  70      75.235  99.475 118.495  1.00  0.00           O
ATOM   1218  C   GLU A  70      77.595  96.995 122.324  1.00  0.00           C
ATOM   1219  O   GLU A  70      77.695  96.726 123.525  1.00  0.00           O
ATOM   1220  N   GLU A  71      78.095  98.166 121.845  1.00  0.00           N
ATOM   1222  CA  GLU A  71      78.706  99.186 122.685  1.00  0.00           C
ATOM   1224  CB  GLU A  71      79.185 100.416 121.865  1.00  0.00           C
ATOM   1227  CG  GLU A  71      79.996 101.426 122.724  1.00  0.00           C
ATOM   1230  CD  GLU A  71      80.326 102.756 122.055  1.00  0.00           C
ATOM   1231  OE1 GLU A  71      79.976 102.965 120.875  1.00  0.00           O
ATOM   1232  OE2 GLU A  71      80.886 103.646 122.764  1.00  0.00           O
ATOM   1233  C   GLU A  71      77.775  99.646 123.815  1.00  0.00           C
ATOM   1234  O   GLU A  71      78.235  99.925 124.925  1.00  0.00           O
ATOM   1235  N   ALA A  72      76.456  99.696 123.585  1.00  0.00           N
ATOM   1237  CA  ALA A  72      75.525  99.976 124.645  1.00  0.00           C
ATOM   1239  CB  ALA A  72      75.335 101.486 124.755  1.00  0.00           C
ATOM   1243  C   ALA A  72      74.185  99.315 124.394  1.00  0.00           C
ATOM   1244  O   ALA A  72      73.826  98.977 123.275  1.00  0.00           O
ATOM   1245  N   ASN A  73      73.375  99.166 125.465  1.00  0.00           N
ATOM   1247  CA  ASN A  73      72.035  98.596 125.415  1.00  0.00           C
ATOM   1249  CB  ASN A  73      71.415  98.436 126.835  1.00  0.00           C
ATOM   1252  CG  ASN A  73      72.246  97.556 127.744  1.00  0.00           C
ATOM   1253  OD1 ASN A  73      72.765  98.035 128.764  1.00  0.00           O
ATOM   1254  ND2 ASN A  73      72.405  96.257 127.415  1.00  0.00           N
ATOM   1257  C   ASN A  73      71.035  99.467 124.665  1.00  0.00           C
ATOM   1258  O   ASN A  73      69.985  98.996 124.245  1.00  0.00           O
ATOM   1259  N   THR A  74      71.335 100.756 124.485  1.00  0.00           N
ATOM   1261  CA  THR A  74      70.536 101.706 123.725  1.00  0.00           C
ATOM   1263  CB  THR A  74      69.535 102.507 124.575  1.00  0.00           C
ATOM   1265  OG1 THR A  74      68.985 103.617 123.895  1.00  0.00           O
ATOM   1267  CG2 THR A  74      70.216 103.046 125.834  1.00  0.00           C
ATOM   1271  C   THR A  74      71.475 102.525 122.864  1.00  0.00           C
ATOM   1272  O   THR A  74      71.555 103.757 122.874  1.00  0.00           O
ATOM   1273  N   ALA A  75      72.275 101.806 122.055  1.00  0.00           N
ATOM   1275  CA  ALA A  75      73.156 102.416 121.105  1.00  0.00           C
ATOM   1277  CB  ALA A  75      73.896 101.286 120.405  1.00  0.00           C
ATOM   1281  C   ALA A  75      72.525 103.345 120.045  1.00  0.00           C
ATOM   1282  O   ALA A  75      71.405 103.147 119.565  1.00  0.00           O
ATOM   1283  N   GLY A  76      73.255 104.425 119.684  1.00  0.00           N
ATOM   1285  CA  GLY A  76      72.795 105.376 118.684  1.00  0.00           C
ATOM   1288  C   GLY A  76      73.055 105.007 117.245  1.00  0.00           C
ATOM   1289  O   GLY A  76      72.386 105.476 116.325  1.00  0.00           O
ATOM   1290  N   VAL A  77      74.055 104.146 117.005  1.00  0.00           N
ATOM   1292  CA  VAL A  77      74.295 103.555 115.705  1.00  0.00           C
ATOM   1294  CB  VAL A  77      75.785 103.296 115.434  1.00  0.00           C
ATOM   1296  CG1 VAL A  77      75.996 102.445 114.165  1.00  0.00           C
ATOM   1300  CG2 VAL A  77      76.496 104.646 115.264  1.00  0.00           C
ATOM   1304  C   VAL A  77      73.485 102.285 115.635  1.00  0.00           C
ATOM   1305  O   VAL A  77      73.356 101.576 116.624  1.00  0.00           O
ATOM   1306  N   VAL A  78      72.896 101.975 114.475  1.00  0.00           N
ATOM   1308  CA  VAL A  78      71.996 100.845 114.335  1.00  0.00           C
ATOM   1310  CB  VAL A  78      70.545 101.326 114.245  1.00  0.00           C
ATOM   1312  CG1 VAL A  78      69.595 100.126 114.385  1.00  0.00           C
ATOM   1316  CG2 VAL A  78      70.246 102.336 115.374  1.00  0.00           C
ATOM   1320  C   VAL A  78      72.445 100.126 113.074  1.00  0.00           C
ATOM   1321  O   VAL A  78      72.875 100.775 112.115  1.00  0.00           O
ATOM   1322  N   LYS A  79      72.445  98.757 113.045  1.00  0.00           N
ATOM   1324  CA  LYS A  79      73.066  98.046 111.935  1.00  0.00           C
ATOM   1326  CB  LYS A  79      74.555  97.736 112.275  1.00  0.00           C
ATOM   1329  CG  LYS A  79      75.496  97.495 111.074  1.00  0.00           C
ATOM   1332  CD  LYS A  79      75.695  98.736 110.175  1.00  0.00           C
ATOM   1335  CE  LYS A  79      76.485  99.867 110.854  1.00  0.00           C
ATOM   1338  NZ  LYS A  79      76.695 100.995 109.925  1.00  0.00           N
ATOM   1342  C   LYS A  79      72.335  96.745 111.585  1.00  0.00           C
ATOM   1343  O   LYS A  79      71.536  96.216 112.355  1.00  0.00           O
ATOM   1344  N   ASP A  80      72.555  96.236 110.355  1.00  0.00           N
ATOM   1346  CA  ASP A  80      71.875  95.165 109.665  1.00  0.00           C
ATOM   1348  CB  ASP A  80      71.345  95.766 108.315  1.00  0.00           C
ATOM   1351  CG  ASP A  80      72.195  96.835 107.604  1.00  0.00           C
ATOM   1352  OD1 ASP A  80      73.305  97.245 108.035  1.00  0.00           O
ATOM   1353  OD2 ASP A  80      71.695  97.316 106.555  1.00  0.00           O
ATOM   1354  C   ASP A  80      72.706  93.837 109.565  1.00  0.00           C
ATOM   1355  O   ASP A  80      73.865  93.796 109.955  1.00  0.00           O
ATOM   1356  N   LYS A  81      72.075  92.665 109.205  1.00  0.00           N
ATOM   1358  CA  LYS A  81      72.555  91.306 109.584  1.00  0.00           C
ATOM   1360  CB  LYS A  81      71.435  90.605 110.425  1.00  0.00           C
ATOM   1363  CG  LYS A  81      71.055  91.245 111.804  1.00  0.00           C
ATOM   1366  CD  LYS A  81      70.335  92.626 111.764  1.00  0.00           C
ATOM   1369  CE  LYS A  81      69.386  92.945 112.945  1.00  0.00           C
ATOM   1372  NZ  LYS A  81      68.045  92.355 112.755  1.00  0.00           N
ATOM   1376  C   LYS A  81      73.325  90.445 108.465  1.00  0.00           C
ATOM   1377  O   LYS A  81      74.025  91.105 107.705  1.00  0.00           O
ATOM   1378  N   PHE A  82      73.325  89.036 108.345  1.00  0.00           N
ATOM   1380  CA  PHE A  82      74.395  88.126 107.694  1.00  0.00           C
ATOM   1382  CB  PHE A  82      75.455  87.896 108.845  1.00  0.00           C
ATOM   1385  CG  PHE A  82      76.716  88.726 108.904  1.00  0.00           C
ATOM   1386  CD1 PHE A  82      77.735  88.236 109.745  1.00  0.00           C
ATOM   1388  CE1 PHE A  82      78.946  88.915 109.915  1.00  0.00           C
ATOM   1390  CZ  PHE A  82      79.146  90.135 109.274  1.00  0.00           C
ATOM   1392  CD2 PHE A  82      76.945  89.966 108.275  1.00  0.00           C
ATOM   1394  CE2 PHE A  82      78.145  90.666 108.465  1.00  0.00           C
ATOM   1396  C   PHE A  82      74.106  86.626 107.055  1.00  0.00           C
ATOM   1397  O   PHE A  82      73.785  85.736 107.845  1.00  0.00           O
ATOM   1398  N   TYR A  83      74.255  86.175 105.714  1.00  0.00           N
ATOM   1400  CA  TYR A  83      73.845  84.796 105.084  1.00  0.00           C
ATOM   1402  CB  TYR A  83      72.335  85.186 104.794  1.00  0.00           C
ATOM   1405  CG  TYR A  83      71.396  85.376 106.025  1.00  0.00           C
ATOM   1406  CD1 TYR A  83      70.165  86.646 106.194  1.00  0.00           C
ATOM   1408  CE1 TYR A  83      68.966  86.566 107.475  1.00  0.00           C
ATOM   1410  CZ  TYR A  83      68.975  85.205 108.635  1.00  0.00           C
ATOM   1411  OH  TYR A  83      68.206  85.275 109.815  1.00  0.00           O
ATOM   1413  CD2 TYR A  83      71.365  84.036 107.125  1.00  0.00           C
ATOM   1415  CE2 TYR A  83      70.175  83.915 108.424  1.00  0.00           C
ATOM   1417  C   TYR A  83      74.435  84.016 103.635  1.00  0.00           C
ATOM   1418  O   TYR A  83      74.125  84.665 102.654  1.00  0.00           O
ATOM   1419  N   GLN A  84      75.315  82.766 103.305  1.00  0.00           N
ATOM   1421  CA  GLN A  84      76.945  82.186 103.284  1.00  0.00           C
ATOM   1423  CB  GLN A  84      78.525  82.855 103.574  1.00  0.00           C
ATOM   1426  CG  GLN A  84      80.046  82.326 103.804  1.00  0.00           C
ATOM   1429  CD  GLN A  84      80.845  82.925 105.025  1.00  0.00           C
ATOM   1430  OE1 GLN A  84      80.475  83.915 105.654  1.00  0.00           O
ATOM   1431  NE2 GLN A  84      81.996  82.305 105.345  1.00  0.00           N
ATOM   1434  C   GLN A  84      77.085  80.926 104.055  1.00  0.00           C
ATOM   1435  O   GLN A  84      76.165  80.176 104.095  1.00  0.00           O
ATOM   1436  N   TRP A  85      78.136  80.705 104.864  1.00  0.00           N
ATOM   1438  CA  TRP A  85      78.496  79.446 105.425  1.00  0.00           C
ATOM   1440  CB  TRP A  85      78.716  78.485 104.264  1.00  0.00           C
ATOM   1443  CG  TRP A  85      79.485  77.215 104.345  1.00  0.00           C
ATOM   1444  CD1 TRP A  85      80.525  76.775 103.585  1.00  0.00           C
ATOM   1446  NE1 TRP A  85      80.466  75.417 103.495  1.00  0.00           N
ATOM   1448  CE2 TRP A  85      79.506  74.956 104.324  1.00  0.00           C
ATOM   1449  CD2 TRP A  85      78.895  76.076 104.934  1.00  0.00           C
ATOM   1450  CE3 TRP A  85      77.896  75.915 105.885  1.00  0.00           C
ATOM   1452  CZ3 TRP A  85      77.566  74.635 106.245  1.00  0.00           C
ATOM   1454  CZ2 TRP A  85      79.136  73.665 104.665  1.00  0.00           C
ATOM   1456  CH2 TRP A  85      78.195  73.525 105.685  1.00  0.00           C
ATOM   1458  C   TRP A  85      79.625  79.537 106.404  1.00  0.00           C
ATOM   1459  O   TRP A  85      80.145  80.596 106.735  1.00  0.00           O
ATOM   1460  N   ASN A  86      79.966  78.366 106.955  1.00  0.00           N
ATOM   1462  CA  ASN A  86      81.275  77.986 107.355  1.00  0.00           C
ATOM   1464  CB  ASN A  86      81.246  76.445 107.724  1.00  0.00           C
ATOM   1467  CG  ASN A  86      81.685  75.406 106.695  1.00  0.00           C
ATOM   1468  OD1 ASN A  86      82.485  75.626 105.805  1.00  0.00           O
ATOM   1469  ND2 ASN A  86      81.195  74.156 106.845  1.00  0.00           N
ATOM   1472  C   ASN A  86      82.406  78.525 106.474  1.00  0.00           C
ATOM   1473  O   ASN A  86      82.535  78.315 105.275  1.00  0.00           O
ATOM   1474  N   GLU A  87      83.275  79.296 107.135  1.00  0.00           N
ATOM   1476  CA  GLU A  87      84.636  78.936 107.405  1.00  0.00           C
ATOM   1478  CB  GLU A  87      85.085  80.007 108.415  1.00  0.00           C
ATOM   1481  CG  GLU A  87      86.506  79.885 108.985  1.00  0.00           C
ATOM   1484  CD  GLU A  87      86.755  81.086 109.874  1.00  0.00           C
ATOM   1485  OE1 GLU A  87      86.045  81.275 110.895  1.00  0.00           O
ATOM   1486  OE2 GLU A  87      87.686  81.876 109.565  1.00  0.00           O
ATOM   1487  C   GLU A  87      84.735  77.525 108.004  1.00  0.00           C
ATOM   1488  O   GLU A  87      84.305  77.275 109.134  1.00  0.00           O
ATOM   1489  N   SER A  88      85.225  76.536 107.235  1.00  0.00           N
ATOM   1491  CA  SER A  88      84.906  75.125 107.434  1.00  0.00           C
ATOM   1493  CB  SER A  88      85.195  74.226 106.205  1.00  0.00           C
ATOM   1496  OG  SER A  88      86.595  74.126 105.934  1.00  0.00           O
ATOM   1498  C   SER A  88      85.485  74.536 108.694  1.00  0.00           C
ATOM   1499  O   SER A  88      86.685  74.307 108.785  1.00  0.00           O
ATOM   1500  N   ASN A  89      84.605  74.346 109.715  1.00  0.00           N
ATOM   1502  CA  ASN A  89      84.786  74.735 111.114  1.00  0.00           C
ATOM   1504  CB  ASN A  89      84.146  73.815 112.215  1.00  0.00           C
ATOM   1507  CG  ASN A  89      82.636  73.866 112.125  1.00  0.00           C
ATOM   1508  OD1 ASN A  89      82.115  73.757 111.005  1.00  0.00           O
ATOM   1509  ND2 ASN A  89      81.935  74.086 113.255  1.00  0.00           N
ATOM   1512  C   ASN A  89      86.185  74.976 111.614  1.00  0.00           C
ATOM   1513  O   ASN A  89      87.115  74.195 111.415  1.00  0.00           O
ATOM   1514  N   ASP A  90      86.305  76.007 112.455  1.00  0.00           N
ATOM   1516  CA  ASP A  90      87.455  76.165 113.294  1.00  0.00           C
ATOM   1518  CB  ASP A  90      87.216  77.446 114.145  1.00  0.00           C
ATOM   1521  CG  ASP A  90      86.335  77.227 115.355  1.00  0.00           C
ATOM   1522  OD1 ASP A  90      85.285  76.536 115.244  1.00  0.00           O
ATOM   1523  OD2 ASP A  90      86.766  77.657 116.465  1.00  0.00           O
ATOM   1524  C   ASP A  90      87.736  74.896 114.114  1.00  0.00           C
ATOM   1525  O   ASP A  90      88.875  74.447 114.175  1.00  0.00           O
ATOM   1526  N   TYR A  91      86.716  74.266 114.705  1.00  0.00           N
ATOM   1528  CA  TYR A  91      86.755  73.096 115.565  1.00  0.00           C
ATOM   1530  CB  TYR A  91      85.305  72.896 116.095  1.00  0.00           C
ATOM   1533  CG  TYR A  91      85.225  71.835 117.154  1.00  0.00           C
ATOM   1534  CD1 TYR A  91      85.525  72.135 118.495  1.00  0.00           C
ATOM   1536  CE1 TYR A  91      85.525  71.126 119.464  1.00  0.00           C
ATOM   1538  CZ  TYR A  91      85.186  69.816 119.114  1.00  0.00           C
ATOM   1539  OH  TYR A  91      85.236  68.796 120.065  1.00  0.00           O
ATOM   1541  CD2 TYR A  91      84.865  70.525 116.815  1.00  0.00           C
ATOM   1543  CE2 TYR A  91      84.856  69.516 117.785  1.00  0.00           C
ATOM   1545  C   TYR A  91      87.336  71.815 114.915  1.00  0.00           C
ATOM   1546  O   TYR A  91      87.865  70.946 115.615  1.00  0.00           O
ATOM   1547  N   TYR A  92      87.225  71.716 113.574  1.00  0.00           N
ATOM   1549  CA  TYR A  92      87.765  70.696 112.665  1.00  0.00           C
ATOM   1551  CB  TYR A  92      88.746  69.635 113.275  1.00  0.00           C
ATOM   1554  CG  TYR A  92      89.395  68.775 112.224  1.00  0.00           C
ATOM   1555  CD1 TYR A  92      88.996  67.446 111.985  1.00  0.00           C
ATOM   1557  CE1 TYR A  92      89.585  66.695 110.955  1.00  0.00           C
ATOM   1559  CZ  TYR A  92      90.615  67.256 110.185  1.00  0.00           C
ATOM   1560  OH  TYR A  92      91.205  66.526 109.124  1.00  0.00           O
ATOM   1562  CD2 TYR A  92      90.445  69.315 111.455  1.00  0.00           C
ATOM   1564  CE2 TYR A  92      91.055  68.556 110.455  1.00  0.00           C
ATOM   1566  C   TYR A  92      86.676  70.055 111.824  1.00  0.00           C
ATOM   1567  O   TYR A  92      86.125  69.007 112.165  1.00  0.00           O
ATOM   1568  N   VAL A  93      86.335  70.666 110.675  1.00  0.00           N
ATOM   1570  CA  VAL A  93      85.386  70.117 109.724  1.00  0.00           C
ATOM   1572  CB  VAL A  93      84.115  70.955 109.695  1.00  0.00           C
ATOM   1574  CG1 VAL A  93      83.515  71.196 108.294  1.00  0.00           C
ATOM   1578  CG2 VAL A  93      83.095  70.355 110.665  1.00  0.00           C
ATOM   1582  C   VAL A  93      86.086  70.016 108.395  1.00  0.00           C
ATOM   1583  O   VAL A  93      86.636  70.985 107.884  1.00  0.00           O
ATOM   1584  N   SER A  94      86.135  68.775 107.845  1.00  0.00           N
ATOM   1586  CA  SER A  94      87.076  68.426 106.785  1.00  0.00           C
ATOM   1588  CB  SER A  94      88.296  67.617 107.324  1.00  0.00           C
ATOM   1591  OG  SER A  94      88.025  66.235 107.635  1.00  0.00           O
ATOM   1593  C   SER A  94      86.395  67.617 105.685  1.00  0.00           C
ATOM   1594  O   SER A  94      85.415  66.896 105.915  1.00  0.00           O
ATOM   1595  N   CYS A  95      86.906  67.766 104.435  1.00  0.00           N
ATOM   1597  CA  CYS A  95      86.296  67.227 103.214  1.00  0.00           C
ATOM   1599  CB  CYS A  95      87.046  67.665 101.915  1.00  0.00           C
ATOM   1602  SG  CYS A  95      87.655  69.385 101.955  1.00  0.00           S
ATOM   1604  C   CYS A  95      86.255  65.705 103.205  1.00  0.00           C
ATOM   1605  O   CYS A  95      87.286  65.046 103.375  1.00  0.00           O
ATOM   1606  N   ASP A  96      85.066  65.156 102.945  1.00  0.00           N
ATOM   1608  CA  ASP A  96      84.786  63.745 102.755  1.00  0.00           C
ATOM   1610  CB  ASP A  96      83.965  63.216 103.974  1.00  0.00           C
ATOM   1613  CG  ASP A  96      83.645  61.736 103.915  1.00  0.00           C
ATOM   1614  OD1 ASP A  96      83.765  61.066 104.975  1.00  0.00           O
ATOM   1615  OD2 ASP A  96      83.256  61.206 102.855  1.00  0.00           O
ATOM   1616  C   ASP A  96      84.006  63.706 101.444  1.00  0.00           C
ATOM   1617  O   ASP A  96      83.085  64.495 101.304  1.00  0.00           O
ATOM   1618  N   CYS A  97      84.365  62.866 100.455  1.00  0.00           N
ATOM   1620  CA  CYS A  97      83.595  62.666  99.225  1.00  0.00           C
ATOM   1622  CB  CYS A  97      82.136  62.165  99.464  1.00  0.00           C
ATOM   1625  SG  CYS A  97      80.985  62.186  98.054  1.00  0.00           S
ATOM   1627  C   CYS A  97      83.716  63.736  98.144  1.00  0.00           C
ATOM   1628  O   CYS A  97      84.225  63.496  97.055  1.00  0.00           O
ATOM   1629  N   ASP A  98      83.235  64.946  98.434  1.00  0.00           N
ATOM   1631  CA  ASP A  98      83.185  66.066  97.525  1.00  0.00           C
ATOM   1633  CB  ASP A  98      81.795  66.196  96.845  1.00  0.00           C
ATOM   1636  CG  ASP A  98      81.786  67.235  95.735  1.00  0.00           C
ATOM   1637  OD1 ASP A  98      82.876  67.617  95.255  1.00  0.00           O
ATOM   1638  OD2 ASP A  98      80.676  67.625  95.285  1.00  0.00           O
ATOM   1639  C   ASP A  98      83.525  67.296  98.365  1.00  0.00           C
ATOM   1640  O   ASP A  98      83.525  67.235  99.595  1.00  0.00           O
ATOM   1641  N   LYS A  99      83.816  68.426  97.694  1.00  0.00           N
ATOM   1643  CA  LYS A  99      84.136  69.696  98.305  1.00  0.00           C
ATOM   1645  CB  LYS A  99      84.605  70.696  97.205  1.00  0.00           C
ATOM   1648  CG  LYS A  99      84.906  72.095  97.735  1.00  0.00           C
ATOM   1651  CD  LYS A  99      85.516  73.076  96.725  1.00  0.00           C
ATOM   1654  CE  LYS A  99      85.805  74.406  97.434  1.00  0.00           C
ATOM   1657  NZ  LYS A  99      85.905  75.546  96.514  1.00  0.00           N
ATOM   1661  C   LYS A  99      83.045  70.286  99.205  1.00  0.00           C
ATOM   1662  O   LYS A  99      83.335  70.745 100.315  1.00  0.00           O
ATOM   1663  N   ASP A 100      81.755  70.195  98.764  1.00  0.00           N
ATOM   1665  CA  ASP A 100      80.516  70.286  99.534  1.00  0.00           C
ATOM   1667  CB  ASP A 100      79.345  69.696  98.645  1.00  0.00           C
ATOM   1670  CG  ASP A 100      78.456  70.726  97.975  1.00  0.00           C
ATOM   1671  OD1 ASP A 100      78.185  71.775  98.624  1.00  0.00           O
ATOM   1672  OD2 ASP A 100      77.865  70.406  96.904  1.00  0.00           O
ATOM   1673  C   ASP A 100      80.516  69.446 100.815  1.00  0.00           C
ATOM   1674  O   ASP A 100      80.106  69.856 101.904  1.00  0.00           O
ATOM   1675  N   ASN A 101      80.915  68.175 100.654  1.00  0.00           N
ATOM   1677  CA  ASN A 101      80.706  67.146 101.645  1.00  0.00           C
ATOM   1679  CB  ASN A 101      80.445  65.766 100.955  1.00  0.00           C
ATOM   1682  CG  ASN A 101      79.065  65.656 100.305  1.00  0.00           C
ATOM   1683  OD1 ASN A 101      78.895  65.336  99.124  1.00  0.00           O
ATOM   1684  ND2 ASN A 101      78.015  65.926 101.114  1.00  0.00           N
ATOM   1687  C   ASN A 101      81.795  67.106 102.724  1.00  0.00           C
ATOM   1688  O   ASN A 101      82.945  67.507 102.554  1.00  0.00           O
ATOM   1689  N   VAL A 102      81.395  66.666 103.935  1.00  0.00           N
ATOM   1691  CA  VAL A 102      82.136  66.866 105.175  1.00  0.00           C
ATOM   1693  CB  VAL A 102      81.685  68.126 105.945  1.00  0.00           C
ATOM   1695  CG1 VAL A 102      82.165  68.126 107.415  1.00  0.00           C
ATOM   1699  CG2 VAL A 102      82.225  69.376 105.235  1.00  0.00           C
ATOM   1703  C   VAL A 102      81.856  65.675 106.054  1.00  0.00           C
ATOM   1704  O   VAL A 102      80.706  65.236 106.114  1.00  0.00           O
ATOM   1705  N   ARG A 103      82.855  65.156 106.795  1.00  0.00           N
ATOM   1707  CA  ARG A 103      82.606  64.156 107.825  1.00  0.00           C
ATOM   1709  CB  ARG A 103      83.755  63.125 107.985  1.00  0.00           C
ATOM   1712  CG  ARG A 103      85.145  63.696 108.334  1.00  0.00           C
ATOM   1715  CD  ARG A 103      86.235  62.605 108.465  1.00  0.00           C
ATOM   1718  NE  ARG A 103      87.525  63.316 108.714  1.00  0.00           N
ATOM   1720  CZ  ARG A 103      88.695  62.715 108.845  1.00  0.00           C
ATOM   1721  NH1 ARG A 103      88.835  61.425 109.005  1.00  0.00           N
ATOM   1724  NH2 ARG A 103      89.795  63.436 108.834  1.00  0.00           N
ATOM   1727  C   ARG A 103      82.245  64.775 109.175  1.00  0.00           C
ATOM   1728  O   ARG A 103      82.896  65.675 109.684  1.00  0.00           O
ATOM   1729  N   SER A 104      81.156  64.275 109.794  1.00  0.00           N
ATOM   1731  CA  SER A 104      80.466  64.946 110.904  1.00  0.00           C
ATOM   1733  CB  SER A 104      78.935  64.686 110.784  1.00  0.00           C
ATOM   1736  OG  SER A 104      78.145  65.546 111.614  1.00  0.00           O
ATOM   1738  C   SER A 104      80.985  64.436 112.255  1.00  0.00           C
ATOM   1739  O   SER A 104      80.405  64.665 113.315  1.00  0.00           O
ATOM   1740  N   GLY A 105      82.115  63.696 112.224  1.00  0.00           N
ATOM   1742  CA  GLY A 105      82.765  63.176 113.415  1.00  0.00           C
ATOM   1745  C   GLY A 105      84.115  62.636 113.054  1.00  0.00           C
ATOM   1746  O   GLY A 105      84.415  62.476 111.874  1.00  0.00           O
ATOM   1747  N   ARG A 106      84.966  62.316 114.065  1.00  0.00           N
ATOM   1749  CA  ARG A 106      86.345  61.926 113.804  1.00  0.00           C
ATOM   1751  CB  ARG A 106      87.165  61.666 115.095  1.00  0.00           C
ATOM   1754  CG  ARG A 106      88.635  61.285 114.765  1.00  0.00           C
ATOM   1757  CD  ARG A 106      89.706  61.296 115.854  1.00  0.00           C
ATOM   1760  NE  ARG A 106      89.305  60.266 116.845  1.00  0.00           N
ATOM   1762  CZ  ARG A 106      88.625  60.546 117.945  1.00  0.00           C
ATOM   1763  NH1 ARG A 106      88.305  61.775 118.255  1.00  0.00           N
ATOM   1766  NH2 ARG A 106      88.296  59.556 118.745  1.00  0.00           N
ATOM   1769  C   ARG A 106      86.555  60.686 112.945  1.00  0.00           C
ATOM   1770  O   ARG A 106      87.365  60.695 112.014  1.00  0.00           O
ATOM   1771  N   TRP A 107      85.826  59.606 113.294  1.00  0.00           N
ATOM   1773  CA  TRP A 107      85.695  58.376 112.554  1.00  0.00           C
ATOM   1775  CB  TRP A 107      85.265  57.215 113.505  1.00  0.00           C
ATOM   1778  CG  TRP A 107      86.226  56.896 114.604  1.00  0.00           C
ATOM   1779  CD1 TRP A 107      86.015  56.945 115.965  1.00  0.00           C
ATOM   1781  NE1 TRP A 107      87.125  56.425 116.605  1.00  0.00           N
ATOM   1783  CE2 TRP A 107      88.055  56.056 115.694  1.00  0.00           C
ATOM   1784  CD2 TRP A 107      87.535  56.346 114.404  1.00  0.00           C
ATOM   1785  CE3 TRP A 107      88.275  56.026 113.275  1.00  0.00           C
ATOM   1787  CZ3 TRP A 107      89.515  55.406 113.434  1.00  0.00           C
ATOM   1789  CZ2 TRP A 107      89.286  55.436 115.854  1.00  0.00           C
ATOM   1791  CH2 TRP A 107      90.005  55.116 114.695  1.00  0.00           C
ATOM   1793  C   TRP A 107      84.646  58.496 111.474  1.00  0.00           C
ATOM   1794  O   TRP A 107      84.655  57.726 110.514  1.00  0.00           O
ATOM   1795  N   ALA A 108      83.765  59.506 111.645  1.00  0.00           N
ATOM   1797  CA  ALA A 108      82.625  59.846 110.815  1.00  0.00           C
ATOM   1799  CB  ALA A 108      82.855  59.715 109.295  1.00  0.00           C
ATOM   1803  C   ALA A 108      81.345  59.125 111.225  1.00  0.00           C
ATOM   1804  O   ALA A 108      81.125  57.966 110.904  1.00  0.00           O
ATOM   1805  N   PHE A 109      80.415  59.826 111.925  1.00  0.00           N
ATOM   1807  CA  PHE A 109      79.035  59.375 112.084  1.00  0.00           C
ATOM   1809  CB  PHE A 109      78.246  60.285 113.065  1.00  0.00           C
ATOM   1812  CG  PHE A 109      79.025  60.556 114.324  1.00  0.00           C
ATOM   1813  CD1 PHE A 109      79.105  59.636 115.384  1.00  0.00           C
ATOM   1815  CE1 PHE A 109      79.836  59.946 116.544  1.00  0.00           C
ATOM   1817  CZ  PHE A 109      80.496  61.166 116.655  1.00  0.00           C
ATOM   1819  CD2 PHE A 109      79.636  61.806 114.495  1.00  0.00           C
ATOM   1821  CE2 PHE A 109      80.376  62.116 115.635  1.00  0.00           C
ATOM   1823  C   PHE A 109      78.296  59.346 110.745  1.00  0.00           C
ATOM   1824  O   PHE A 109      77.585  58.396 110.405  1.00  0.00           O
ATOM   1825  N   ALA A 110      78.485  60.416 109.944  1.00  0.00           N
ATOM   1827  CA  ALA A 110      77.625  60.775 108.845  1.00  0.00           C
ATOM   1829  CB  ALA A 110      76.155  60.936 109.304  1.00  0.00           C
ATOM   1833  C   ALA A 110      78.145  62.095 108.275  1.00  0.00           C
ATOM   1834  O   ALA A 110      79.175  62.596 108.735  1.00  0.00           O
ATOM   1835  N   ALA A 111      77.475  62.675 107.265  1.00  0.00           N
ATOM   1837  CA  ALA A 111      77.966  63.776 106.465  1.00  0.00           C
ATOM   1839  CB  ALA A 111      78.576  63.226 105.154  1.00  0.00           C
ATOM   1843  C   ALA A 111      76.856  64.785 106.155  1.00  0.00           C
ATOM   1844  O   ALA A 111      75.706  64.586 106.535  1.00  0.00           O
ATOM   1845  N   ASP A 112      77.225  65.926 105.514  1.00  0.00           N
ATOM   1847  CA  ASP A 112      76.405  67.135 105.465  1.00  0.00           C
ATOM   1849  CB  ASP A 112      76.606  67.836 106.824  1.00  0.00           C
ATOM   1852  CG  ASP A 112      75.665  68.976 107.104  1.00  0.00           C
ATOM   1853  OD1 ASP A 112      74.435  68.735 107.125  1.00  0.00           O
ATOM   1854  OD2 ASP A 112      76.175  70.105 107.355  1.00  0.00           O
ATOM   1855  C   ASP A 112      76.856  68.046 104.295  1.00  0.00           C
ATOM   1856  O   ASP A 112      77.905  67.805 103.694  1.00  0.00           O
ATOM   1857  N   SER A 113      76.085  69.135 103.985  1.00  0.00           N
ATOM   1859  CA  SER A 113      76.265  70.096 102.855  1.00  0.00           C
ATOM   1861  CB  SER A 113      76.555  69.366 101.494  1.00  0.00           C
ATOM   1864  OG  SER A 113      76.195  70.065 100.305  1.00  0.00           O
ATOM   1866  C   SER A 113      74.995  70.955 102.685  1.00  0.00           C
ATOM   1867  O   SER A 113      74.025  70.286 102.335  1.00  0.00           O
ATOM   1868  N   PRO A 114      74.795  72.285 102.835  1.00  0.00           N
ATOM   1869  CD  PRO A 114      75.796  73.036 103.605  1.00  0.00           C
ATOM   1872  CA  PRO A 114      73.465  72.706 103.315  1.00  0.00           C
ATOM   1874  CB  PRO A 114      73.775  72.576 104.815  1.00  0.00           C
ATOM   1877  CG  PRO A 114      75.115  73.266 104.964  1.00  0.00           C
ATOM   1880  C   PRO A 114      72.945  74.126 102.934  1.00  0.00           C
ATOM   1881  O   PRO A 114      73.695  75.106 102.874  1.00  0.00           O
ATOM   1882  N   LEU A 115      71.606  74.285 102.685  1.00  0.00           N
ATOM   1884  CA  LEU A 115      70.915  75.525 102.245  1.00  0.00           C
ATOM   1886  CB  LEU A 115      70.515  75.396 100.725  1.00  0.00           C
ATOM   1889  CG  LEU A 115      70.996  74.117  99.985  1.00  0.00           C
ATOM   1891  CD1 LEU A 115      70.216  73.846  98.694  1.00  0.00           C
ATOM   1895  CD2 LEU A 115      72.466  74.187  99.584  1.00  0.00           C
ATOM   1899  C   LEU A 115      69.615  75.786 103.065  1.00  0.00           C
ATOM   1900  O   LEU A 115      68.985  74.816 103.434  1.00  0.00           O
ATOM   1901  N   VAL A 116      69.146  77.046 103.415  1.00  0.00           N
ATOM   1903  CA  VAL A 116      68.005  77.205 104.385  1.00  0.00           C
ATOM   1905  CB  VAL A 116      68.456  76.646 105.784  1.00  0.00           C
ATOM   1907  CG1 VAL A 116      68.636  77.625 106.955  1.00  0.00           C
ATOM   1911  CG2 VAL A 116      67.625  75.437 106.235  1.00  0.00           C
ATOM   1915  C   VAL A 116      67.285  78.625 104.455  1.00  0.00           C
ATOM   1916  O   VAL A 116      67.815  79.546 105.075  1.00  0.00           O
ATOM   1917  N   TYR A 117      66.066  78.826 103.825  1.00  0.00           N
ATOM   1919  CA  TYR A 117      65.305  80.065 103.434  1.00  0.00           C
ATOM   1921  CB  TYR A 117      63.795  79.816 103.014  1.00  0.00           C
ATOM   1924  CG  TYR A 117      63.185  80.995 102.224  1.00  0.00           C
ATOM   1925  CD1 TYR A 117      63.735  81.315 100.974  1.00  0.00           C
ATOM   1927  CE1 TYR A 117      63.545  82.576 100.395  1.00  0.00           C
ATOM   1929  CZ  TYR A 117      62.735  83.526 101.025  1.00  0.00           C
ATOM   1930  OH  TYR A 117      62.735  84.826 100.485  1.00  0.00           O
ATOM   1932  CD2 TYR A 117      62.305  81.925 102.815  1.00  0.00           C
ATOM   1934  CE2 TYR A 117      62.066  83.186 102.205  1.00  0.00           C
ATOM   1936  C   TYR A 117      65.426  81.477 104.124  1.00  0.00           C
ATOM   1937  O   TYR A 117      65.606  81.617 105.335  1.00  0.00           O
ATOM   1938  N   LEU A 118      65.325  82.576 103.315  1.00  0.00           N
ATOM   1940  CA  LEU A 118      65.375  83.996 103.655  1.00  0.00           C
ATOM   1942  CB  LEU A 118      65.575  84.986 102.444  1.00  0.00           C
ATOM   1945  CG  LEU A 118      66.775  85.965 102.645  1.00  0.00           C
ATOM   1947  CD1 LEU A 118      67.775  85.836 101.505  1.00  0.00           C
ATOM   1951  CD2 LEU A 118      66.716  87.445 103.065  1.00  0.00           C
ATOM   1955  C   LEU A 118      64.295  84.626 104.505  1.00  0.00           C
ATOM   1956  O   LEU A 118      63.265  84.076 104.855  1.00  0.00           O
ATOM   1957  N   GLY A 119      64.566  85.915 104.775  1.00  0.00           N
ATOM   1959  CA  GLY A 119      63.655  87.006 105.014  1.00  0.00           C
ATOM   1962  C   GLY A 119      63.176  87.495 103.675  1.00  0.00           C
ATOM   1963  O   GLY A 119      62.386  86.796 103.065  1.00  0.00           O
ATOM   1964  N   ASP A 120      63.615  88.675 103.185  1.00  0.00           N
ATOM   1966  CA  ASP A 120      63.036  89.296 102.005  1.00  0.00           C
ATOM   1968  CB  ASP A 120      62.415  90.635 102.475  1.00  0.00           C
ATOM   1971  CG  ASP A 120      61.245  91.066 101.624  1.00  0.00           C
ATOM   1972  OD1 ASP A 120      60.726  90.246 100.815  1.00  0.00           O
ATOM   1973  OD2 ASP A 120      60.765  92.206 101.845  1.00  0.00           O
ATOM   1974  C   ASP A 120      63.945  89.595 100.794  1.00  0.00           C
ATOM   1975  O   ASP A 120      63.545  90.316  99.885  1.00  0.00           O
ATOM   1976  N   ASN A 121      65.195  89.126 100.714  1.00  0.00           N
ATOM   1978  CA  ASN A 121      66.095  89.556  99.645  1.00  0.00           C
ATOM   1980  CB  ASN A 121      67.436  90.156 100.194  1.00  0.00           C
ATOM   1983  CG  ASN A 121      67.375  91.605 100.705  1.00  0.00           C
ATOM   1984  OD1 ASN A 121      68.426  92.235 100.815  1.00  0.00           O
ATOM   1985  ND2 ASN A 121      66.186  92.176 100.955  1.00  0.00           N
ATOM   1988  C   ASN A 121      66.456  88.485  98.605  1.00  0.00           C
ATOM   1989  O   ASN A 121      66.825  88.876  97.505  1.00  0.00           O
ATOM   1990  N   TRP A 122      66.425  87.156  98.865  1.00  0.00           N
ATOM   1992  CA  TRP A 122      67.246  86.245  98.045  1.00  0.00           C
ATOM   1994  CB  TRP A 122      68.756  86.686  98.095  1.00  0.00           C
ATOM   1997  CG  TRP A 122      69.445  86.866  96.754  1.00  0.00           C
ATOM   1998  CD1 TRP A 122      69.426  85.977  95.725  1.00  0.00           C
ATOM   2000  NE1 TRP A 122      70.206  86.426  94.674  1.00  0.00           N
ATOM   2002  CE2 TRP A 122      70.735  87.635  95.014  1.00  0.00           C
ATOM   2003  CD2 TRP A 122      70.275  87.956  96.315  1.00  0.00           C
ATOM   2004  CE3 TRP A 122      70.645  89.175  96.865  1.00  0.00           C
ATOM   2006  CZ3 TRP A 122      71.505  90.015  96.165  1.00  0.00           C
ATOM   2008  CZ2 TRP A 122      71.485  88.526  94.254  1.00  0.00           C
ATOM   2010  CH2 TRP A 122      71.886  89.715  94.864  1.00  0.00           C
ATOM   2012  C   TRP A 122      67.035  84.735  98.365  1.00  0.00           C
ATOM   2013  O   TRP A 122      66.066  84.376  99.025  1.00  0.00           O
ATOM   2014  N   TYR A 123      67.865  83.757  97.874  1.00  0.00           N
ATOM   2016  CA  TYR A 123      67.395  82.355  97.645  1.00  0.00           C
ATOM   2018  CB  TYR A 123      66.845  82.095  96.205  1.00  0.00           C
ATOM   2021  CG  TYR A 123      66.136  83.315  95.685  1.00  0.00           C
ATOM   2022  CD1 TYR A 123      66.775  84.146  94.755  1.00  0.00           C
ATOM   2024  CE1 TYR A 123      66.295  85.436  94.485  1.00  0.00           C
ATOM   2026  CZ  TYR A 123      65.106  85.876  95.075  1.00  0.00           C
ATOM   2027  OH  TYR A 123      64.665  87.176  94.804  1.00  0.00           O
ATOM   2029  CD2 TYR A 123      64.905  83.745  96.235  1.00  0.00           C
ATOM   2031  CE2 TYR A 123      64.406  85.025  95.945  1.00  0.00           C
ATOM   2033  C   TYR A 123      68.505  81.366  98.045  1.00  0.00           C
ATOM   2034  O   TYR A 123      69.125  81.617  99.055  1.00  0.00           O
ATOM   2035  N   LYS A 124      68.835  80.246  97.335  1.00  0.00           N
ATOM   2037  CA  LYS A 124      69.886  79.266  97.755  1.00  0.00           C
ATOM   2039  CB  LYS A 124      69.185  77.955  98.205  1.00  0.00           C
ATOM   2042  CG  LYS A 124      68.036  77.485  97.285  1.00  0.00           C
ATOM   2045  CD  LYS A 124      67.625  76.046  97.624  1.00  0.00           C
ATOM   2048  CE  LYS A 124      66.816  75.276  96.565  1.00  0.00           C
ATOM   2051  NZ  LYS A 124      65.426  75.726  96.425  1.00  0.00           N
ATOM   2055  C   LYS A 124      71.076  78.885  96.785  1.00  0.00           C
ATOM   2056  O   LYS A 124      70.835  78.566  95.615  1.00  0.00           O
ATOM   2057  N   ILE A 125      72.375  78.906  97.245  1.00  0.00           N
ATOM   2059  CA  ILE A 125      73.655  78.656  96.485  1.00  0.00           C
ATOM   2061  CB  ILE A 125      74.706  79.776  96.754  1.00  0.00           C
ATOM   2063  CG2 ILE A 125      76.195  79.475  97.084  1.00  0.00           C
ATOM   2067  CG1 ILE A 125      74.655  80.906  95.694  1.00  0.00           C
ATOM   2070  CD  ILE A 125      75.035  80.495  94.274  1.00  0.00           C
ATOM   2074  C   ILE A 125      74.335  77.336  96.795  1.00  0.00           C
ATOM   2075  O   ILE A 125      74.075  76.715  97.825  1.00  0.00           O
ATOM   2076  N   ASN A 126      75.275  76.906  95.915  1.00  0.00           N
ATOM   2078  CA  ASN A 126      76.305  75.906  96.155  1.00  0.00           C
ATOM   2080  CB  ASN A 126      76.216  74.836  95.035  1.00  0.00           C
ATOM   2083  CG  ASN A 126      76.295  73.465  95.675  1.00  0.00           C
ATOM   2084  OD1 ASN A 126      75.225  72.966  96.074  1.00  0.00           O
ATOM   2085  ND2 ASN A 126      77.475  72.826  95.714  1.00  0.00           N
ATOM   2088  C   ASN A 126      77.646  76.605  96.054  1.00  0.00           C
ATOM   2089  O   ASN A 126      77.755  77.466  95.185  1.00  0.00           O
ATOM   2090  N   ASP A 127      78.645  76.315  96.944  1.00  0.00           N
ATOM   2092  CA  ASP A 127      79.786  77.156  97.364  1.00  0.00           C
ATOM   2094  CB  ASP A 127      80.835  76.286  98.154  1.00  0.00           C
ATOM   2097  CG  ASP A 127      82.255  75.885  97.724  1.00  0.00           C
ATOM   2098  OD1 ASP A 127      82.905  76.465  96.824  1.00  0.00           O
ATOM   2099  OD2 ASP A 127      82.805  75.186  98.614  1.00  0.00           O
ATOM   2100  C   ASP A 127      80.335  78.166  96.365  1.00  0.00           C
ATOM   2101  O   ASP A 127      80.435  77.876  95.175  1.00  0.00           O
ATOM   2102  N   TYR A 128      80.575  79.467  96.684  1.00  0.00           N
ATOM   2104  CA  TYR A 128      81.275  80.056  97.825  1.00  0.00           C
ATOM   2106  CB  TYR A 128      82.746  80.425  97.355  1.00  0.00           C
ATOM   2109  CG  TYR A 128      83.915  79.826  98.095  1.00  0.00           C
ATOM   2110  CD1 TYR A 128      83.805  78.617  98.795  1.00  0.00           C
ATOM   2112  CE1 TYR A 128      84.935  77.965  99.304  1.00  0.00           C
ATOM   2114  CZ  TYR A 128      86.195  78.566  99.195  1.00  0.00           C
ATOM   2115  OH  TYR A 128      87.305  77.937  99.794  1.00  0.00           O
ATOM   2117  CD2 TYR A 128      85.195  80.406  97.965  1.00  0.00           C
ATOM   2119  CE2 TYR A 128      86.325  79.785  98.535  1.00  0.00           C
ATOM   2121  C   TYR A 128      80.536  81.346  98.284  1.00  0.00           C
ATOM   2122  O   TYR A 128      79.325  81.486  98.154  1.00  0.00           O
ATOM   2123  N   LEU A 129      81.296  82.305  98.874  1.00  0.00           N
ATOM   2125  CA  LEU A 129      81.176  83.745  99.105  1.00  0.00           C
ATOM   2127  CB  LEU A 129      80.405  84.326  97.895  1.00  0.00           C
ATOM   2130  CG  LEU A 129      80.966  84.006  96.474  1.00  0.00           C
ATOM   2132  CD1 LEU A 129      80.085  83.126  95.574  1.00  0.00           C
ATOM   2136  CD2 LEU A 129      81.125  85.305  95.705  1.00  0.00           C
ATOM   2140  C   LEU A 129      80.775  84.186 100.574  1.00  0.00           C
ATOM   2141  O   LEU A 129      79.966  83.415 101.054  1.00  0.00           O
ATOM   2142  N   ALA A 130      81.255  85.316 101.315  1.00  0.00           N
ATOM   2144  CA  ALA A 130      81.025  85.736 102.785  1.00  0.00           C
ATOM   2146  CB  ALA A 130      82.345  85.445 103.525  1.00  0.00           C
ATOM   2150  C   ALA A 130      80.636  87.235 103.354  1.00  0.00           C
ATOM   2151  O   ALA A 130      80.985  88.217 102.694  1.00  0.00           O
ATOM   2152  N   ALA A 131      79.885  87.416 104.565  1.00  0.00           N
ATOM   2154  CA  ALA A 131      79.266  88.635 105.345  1.00  0.00           C
ATOM   2156  CB  ALA A 131      80.435  89.586 105.675  1.00  0.00           C
ATOM   2160  C   ALA A 131      77.865  89.586 105.185  1.00  0.00           C
ATOM   2161  O   ALA A 131      78.005  90.806 105.224  1.00  0.00           O
ATOM   2162  N   LYS A 132      76.525  89.146 104.995  1.00  0.00           N
ATOM   2164  CA  LYS A 132      75.396  89.796 104.165  1.00  0.00           C
ATOM   2166  CB  LYS A 132      74.575  89.046 102.985  1.00  0.00           C
ATOM   2169  CG  LYS A 132      74.845  89.446 101.505  1.00  0.00           C
ATOM   2172  CD  LYS A 132      73.756  90.266 100.775  1.00  0.00           C
ATOM   2175  CE  LYS A 132      73.835  90.275  99.225  1.00  0.00           C
ATOM   2178  NZ  LYS A 132      74.966  91.035  98.655  1.00  0.00           N
ATOM   2182  C   LYS A 132      74.125  90.266 104.845  1.00  0.00           C
ATOM   2183  O   LYS A 132      73.356  89.546 105.475  1.00  0.00           O
ATOM   2184  N   VAL A 133      73.765  91.455 104.394  1.00  0.00           N
ATOM   2186  CA  VAL A 133      72.765  92.326 104.934  1.00  0.00           C
ATOM   2188  CB  VAL A 133      73.235  93.706 104.534  1.00  0.00           C
ATOM   2190  CG1 VAL A 133      72.566  94.715 105.425  1.00  0.00           C
ATOM   2194  CG2 VAL A 133      74.735  93.837 104.815  1.00  0.00           C
ATOM   2198  C   VAL A 133      71.335  92.046 104.464  1.00  0.00           C
ATOM   2199  O   VAL A 133      71.066  91.815 103.284  1.00  0.00           O
ATOM   2200  N   LEU A 134      70.345  92.046 105.405  1.00  0.00           N
ATOM   2202  CA  LEU A 134      68.915  91.897 105.124  1.00  0.00           C
ATOM   2204  CB  LEU A 134      68.055  91.496 106.365  1.00  0.00           C
ATOM   2207  CG  LEU A 134      68.296  90.116 106.995  1.00  0.00           C
ATOM   2209  CD1 LEU A 134      69.746  89.936 107.405  1.00  0.00           C
ATOM   2213  CD2 LEU A 134      67.375  89.966 108.214  1.00  0.00           C
ATOM   2217  C   LEU A 134      68.335  93.217 104.765  1.00  0.00           C
ATOM   2218  O   LEU A 134      67.215  93.306 104.285  1.00  0.00           O
ATOM   2219  N   LEU A 135      69.075  94.276 105.124  1.00  0.00           N
ATOM   2221  CA  LEU A 135      68.756  95.675 104.995  1.00  0.00           C
ATOM   2223  CB  LEU A 135      68.445  95.985 103.505  1.00  0.00           C
ATOM   2226  CG  LEU A 135      68.845  97.385 102.975  1.00  0.00           C
ATOM   2228  CD1 LEU A 135      67.716  98.406 103.105  1.00  0.00           C
ATOM   2232  CD2 LEU A 135      70.136  97.945 103.595  1.00  0.00           C
ATOM   2236  C   LEU A 135      67.685  96.035 106.025  1.00  0.00           C
ATOM   2237  O   LEU A 135      67.055  97.086 106.015  1.00  0.00           O
ATOM   2238  N   GLN A 136      67.495  95.126 107.014  1.00  0.00           N
ATOM   2240  CA  GLN A 136      66.665  95.345 108.165  1.00  0.00           C
ATOM   2242  CB  GLN A 136      65.895  94.055 108.574  1.00  0.00           C
ATOM   2245  CG  GLN A 136      64.915  93.576 107.464  1.00  0.00           C
ATOM   2248  CD  GLN A 136      64.205  92.276 107.864  1.00  0.00           C
ATOM   2249  OE1 GLN A 136      64.165  91.885 109.035  1.00  0.00           O
ATOM   2250  NE2 GLN A 136      63.605  91.576 106.874  1.00  0.00           N
ATOM   2253  C   GLN A 136      67.545  95.857 109.285  1.00  0.00           C
ATOM   2254  O   GLN A 136      68.235  95.106 109.985  1.00  0.00           O
ATOM   2255  N   VAL A 137      67.535  97.186 109.455  1.00  0.00           N
ATOM   2257  CA  VAL A 137      68.345  97.906 110.405  1.00  0.00           C
ATOM   2259  CB  VAL A 137      68.695  99.285 109.835  1.00  0.00           C
ATOM   2261  CG1 VAL A 137      69.686  99.995 110.764  1.00  0.00           C
ATOM   2265  CG2 VAL A 137      69.335  99.136 108.445  1.00  0.00           C
ATOM   2269  C   VAL A 137      67.555  98.016 111.705  1.00  0.00           C
ATOM   2270  O   VAL A 137      66.555  98.736 111.795  1.00  0.00           O
ATOM   2271  N   LYS A 138      67.955  97.257 112.744  1.00  0.00           N
ATOM   2273  CA  LYS A 138      67.235  97.186 113.994  1.00  0.00           C
ATOM   2275  CB  LYS A 138      66.265  95.956 114.114  1.00  0.00           C
ATOM   2278  CG  LYS A 138      65.185  95.857 113.024  1.00  0.00           C
ATOM   2281  CD  LYS A 138      64.205  97.037 113.045  1.00  0.00           C
ATOM   2284  CE  LYS A 138      63.636  97.355 111.655  1.00  0.00           C
ATOM   2287  NZ  LYS A 138      63.075  98.716 111.624  1.00  0.00           N
ATOM   2291  C   LYS A 138      68.296  96.995 115.025  1.00  0.00           C
ATOM   2292  O   LYS A 138      69.275  96.296 114.775  1.00  0.00           O
ATOM   2293  N   GLY A 139      68.136  97.606 116.214  1.00  0.00           N
ATOM   2295  CA  GLY A 139      68.945  97.276 117.364  1.00  0.00           C
ATOM   2298  C   GLY A 139      68.365  96.055 118.004  1.00  0.00           C
ATOM   2299  O   GLY A 139      67.155  95.946 118.214  1.00  0.00           O
ATOM   2300  N   SER A 140      69.246  95.116 118.354  1.00  0.00           N
ATOM   2302  CA  SER A 140      68.905  93.977 119.195  1.00  0.00           C
ATOM   2304  CB  SER A 140      69.015  92.565 118.544  1.00  0.00           C
ATOM   2307  OG  SER A 140      68.225  92.436 117.364  1.00  0.00           O
ATOM   2309  C   SER A 140      69.835  94.036 120.384  1.00  0.00           C
ATOM   2310  O   SER A 140      70.185  92.995 120.934  1.00  0.00           O
ATOM   2311  N   SER A 141      70.295  95.246 120.745  1.00  0.00           N
ATOM   2313  CA  SER A 141      71.225  95.535 121.824  1.00  0.00           C
ATOM   2315  CB  SER A 141      71.655  97.037 121.865  1.00  0.00           C
ATOM   2318  OG  SER A 141      71.485  97.696 120.615  1.00  0.00           O
ATOM   2320  C   SER A 141      70.755  95.116 123.225  1.00  0.00           C
ATOM   2321  O   SER A 141      71.595  94.785 124.055  1.00  0.00           O
ATOM   2322  N   PRO A 142      69.475  95.146 123.614  1.00  0.00           N
ATOM   2323  CD  PRO A 142      68.465  96.066 123.085  1.00  0.00           C
ATOM   2326  CA  PRO A 142      68.945  94.366 124.745  1.00  0.00           C
ATOM   2328  CB  PRO A 142      67.456  94.766 124.765  1.00  0.00           C
ATOM   2331  CG  PRO A 142      67.475  96.195 124.235  1.00  0.00           C
ATOM   2334  C   PRO A 142      69.125  92.845 124.705  1.00  0.00           C
ATOM   2335  O   PRO A 142      69.785  92.296 123.825  1.00  0.00           O
ATOM   2336  N   THR A 143      68.576  92.126 125.705  1.00  0.00           N
ATOM   2338  CA  THR A 143      68.465  90.675 125.745  1.00  0.00           C
ATOM   2340  CB  THR A 143      67.706  90.205 126.985  1.00  0.00           C
ATOM   2342  OG1 THR A 143      68.085  88.896 127.415  1.00  0.00           O
ATOM   2344  CG2 THR A 143      66.175  90.236 126.804  1.00  0.00           C
ATOM   2348  C   THR A 143      67.845  90.056 124.495  1.00  0.00           C
ATOM   2349  O   THR A 143      67.215  90.736 123.684  1.00  0.00           O
ATOM   2350  N   ALA A 144      68.025  88.726 124.324  1.00  0.00           N
ATOM   2352  CA  ALA A 144      67.415  87.886 123.315  1.00  0.00           C
ATOM   2354  CB  ALA A 144      67.326  86.436 123.815  1.00  0.00           C
ATOM   2358  C   ALA A 144      66.045  88.306 122.785  1.00  0.00           C
ATOM   2359  O   ALA A 144      65.066  88.415 123.525  1.00  0.00           O
ATOM   2360  N   VAL A 145      65.956  88.516 121.455  1.00  0.00           N
ATOM   2362  CA  VAL A 145      64.735  89.006 120.815  1.00  0.00           C
ATOM   2364  CB  VAL A 145      64.975  90.286 120.014  1.00  0.00           C
ATOM   2366  CG1 VAL A 145      63.615  90.836 119.544  1.00  0.00           C
ATOM   2370  CG2 VAL A 145      65.676  91.337 120.895  1.00  0.00           C
ATOM   2374  C   VAL A 145      64.195  87.916 119.885  1.00  0.00           C
ATOM   2375  O   VAL A 145      64.755  87.676 118.815  1.00  0.00           O
ATOM   2376  N   PRO A 146      63.115  87.215 120.264  1.00  0.00           N
ATOM   2377  CD  PRO A 146      62.665  87.107 121.655  1.00  0.00           C
ATOM   2380  CA  PRO A 146      62.335  86.346 119.385  1.00  0.00           C
ATOM   2382  CB  PRO A 146      61.195  85.836 120.285  1.00  0.00           C
ATOM   2385  CG  PRO A 146      61.815  85.845 121.675  1.00  0.00           C
ATOM   2388  C   PRO A 146      61.805  86.975 118.105  1.00  0.00           C
ATOM   2389  O   PRO A 146      61.755  88.196 117.995  1.00  0.00           O
ATOM   2390  N   PHE A 147      61.386  86.135 117.135  1.00  0.00           N
ATOM   2392  CA  PHE A 147      60.715  86.525 115.895  1.00  0.00           C
ATOM   2394  CB  PHE A 147      59.535  87.525 116.025  1.00  0.00           C
ATOM   2397  CG  PHE A 147      58.445  86.995 116.925  1.00  0.00           C
ATOM   2398  CD1 PHE A 147      58.426  87.296 118.305  1.00  0.00           C
ATOM   2400  CE1 PHE A 147      57.345  86.936 119.105  1.00  0.00           C
ATOM   2402  CZ  PHE A 147      56.255  86.257 118.554  1.00  0.00           C
ATOM   2404  CD2 PHE A 147      57.335  86.326 116.385  1.00  0.00           C
ATOM   2406  CE2 PHE A 147      56.245  85.965 117.184  1.00  0.00           C
ATOM   2408  C   PHE A 147      61.716  86.906 114.804  1.00  0.00           C
ATOM   2409  O   PHE A 147      61.386  87.515 113.795  1.00  0.00           O
ATOM   2410  N   GLU A 148      62.955  86.446 115.014  1.00  0.00           N
ATOM   2412  CA  GLU A 148      64.005  86.356 114.044  1.00  0.00           C
ATOM   2414  CB  GLU A 148      65.315  86.936 114.654  1.00  0.00           C
ATOM   2417  CG  GLU A 148      65.255  88.415 115.135  1.00  0.00           C
ATOM   2420  CD  GLU A 148      65.466  89.455 114.035  1.00  0.00           C
ATOM   2421  OE1 GLU A 148      65.475  89.086 112.835  1.00  0.00           O
ATOM   2422  OE2 GLU A 148      65.715  90.647 114.365  1.00  0.00           O
ATOM   2423  C   GLU A 148      64.125  84.846 113.825  1.00  0.00           C
ATOM   2424  O   GLU A 148      64.025  84.066 114.785  1.00  0.00           O
ATOM   2425  N   ASN A 149      64.255  84.355 112.584  1.00  0.00           N
ATOM   2427  CA  ASN A 149      64.255  82.936 112.265  1.00  0.00           C
ATOM   2429  CB  ASN A 149      63.015  82.515 111.435  1.00  0.00           C
ATOM   2432  CG  ASN A 149      61.835  82.257 112.345  1.00  0.00           C
ATOM   2433  OD1 ASN A 149      61.965  81.586 113.385  1.00  0.00           O
ATOM   2434  ND2 ASN A 149      60.656  82.805 111.995  1.00  0.00           N
ATOM   2437  C   ASN A 149      65.475  82.587 111.435  1.00  0.00           C
ATOM   2438  O   ASN A 149      65.805  83.217 110.445  1.00  0.00           O
ATOM   2439  N   VAL A 150      66.165  81.496 111.795  1.00  0.00           N
ATOM   2441  CA  VAL A 150      67.106  80.876 110.895  1.00  0.00           C
ATOM   2443  CB  VAL A 150      68.535  81.396 111.065  1.00  0.00           C
ATOM   2445  CG1 VAL A 150      68.935  81.356 112.554  1.00  0.00           C
ATOM   2449  CG2 VAL A 150      69.546  80.666 110.165  1.00  0.00           C
ATOM   2453  C   VAL A 150      66.975  79.397 111.114  1.00  0.00           C
ATOM   2454  O   VAL A 150      66.475  78.965 112.154  1.00  0.00           O
ATOM   2455  N   GLY A 151      67.395  78.556 110.135  1.00  0.00           N
ATOM   2457  CA  GLY A 151      67.215  77.116 110.185  1.00  0.00           C
ATOM   2460  C   GLY A 151      65.875  76.695 109.654  1.00  0.00           C
ATOM   2461  O   GLY A 151      65.255  75.786 110.194  1.00  0.00           O
ATOM   2462  N   THR A 152      65.375  77.406 108.624  1.00  0.00           N
ATOM   2464  CA  THR A 152      63.935  77.555 108.424  1.00  0.00           C
ATOM   2466  CB  THR A 152      63.545  78.946 108.935  1.00  0.00           C
ATOM   2468  OG1 THR A 152      62.195  79.036 109.365  1.00  0.00           O
ATOM   2470  CG2 THR A 152      63.856  80.087 107.955  1.00  0.00           C
ATOM   2474  C   THR A 152      63.456  77.285 106.985  1.00  0.00           C
ATOM   2475  O   THR A 152      62.295  77.565 106.645  1.00  0.00           O
ATOM   2476  N   GLY A 153      64.286  76.675 106.105  1.00  0.00           N
ATOM   2478  CA  GLY A 153      63.905  76.216 104.765  1.00  0.00           C
ATOM   2481  C   GLY A 153      64.785  75.106 104.195  1.00  0.00           C
ATOM   2482  O   GLY A 153      65.165  74.215 104.934  1.00  0.00           O
ATOM   2483  N   GLY A 154      65.106  75.165 102.874  1.00  0.00           N
ATOM   2485  CA  GLY A 154      66.175  74.455 102.095  1.00  0.00           C
ATOM   2488  C   GLY A 154      66.646  73.016 102.335  1.00  0.00           C
ATOM   2489  O   GLY A 154      65.926  72.205 102.895  1.00  0.00           O
ATOM   2490  N   ASP A 155      67.856  72.636 101.824  1.00  0.00           N
ATOM   2492  CA  ASP A 155      68.255  71.245 101.544  1.00  0.00           C
ATOM   2494  CB  ASP A 155      68.335  71.016 100.005  1.00  0.00           C
ATOM   2497  CG  ASP A 155      67.136  71.576  99.235  1.00  0.00           C
ATOM   2498  OD1 ASP A 155      65.975  71.437  99.695  1.00  0.00           O
ATOM   2499  OD2 ASP A 155      67.375  72.036  98.085  1.00  0.00           O
ATOM   2500  C   ASP A 155      69.615  70.836 102.165  1.00  0.00           C
ATOM   2501  O   ASP A 155      70.405  71.705 102.525  1.00  0.00           O
ATOM   2502  N   THR A 156      69.925  69.495 102.345  1.00  0.00           N
ATOM   2504  CA  THR A 156      71.195  68.906 102.835  1.00  0.00           C
ATOM   2506  CB  THR A 156      71.565  68.495 104.315  1.00  0.00           C
ATOM   2508  OG1 THR A 156      70.505  68.366 105.224  1.00  0.00           O
ATOM   2510  CG2 THR A 156      72.515  69.506 104.895  1.00  0.00           C
ATOM   2514  C   THR A 156      71.445  67.596 102.205  1.00  0.00           C
ATOM   2515  O   THR A 156      70.555  66.766 102.044  1.00  0.00           O
ATOM   2516  N   ARG A 157      72.746  67.367 102.014  1.00  0.00           N
ATOM   2518  CA  ARG A 157      73.296  66.056 101.795  1.00  0.00           C
ATOM   2520  CB  ARG A 157      74.575  66.305 100.995  1.00  0.00           C
ATOM   2523  CG  ARG A 157      74.835  65.156 100.025  1.00  0.00           C
ATOM   2526  CD  ARG A 157      75.405  65.585  98.684  1.00  0.00           C
ATOM   2529  NE  ARG A 157      74.456  66.555  98.045  1.00  0.00           N
ATOM   2531  CZ  ARG A 157      74.575  66.916  96.774  1.00  0.00           C
ATOM   2532  NH1 ARG A 157      75.386  66.285  95.955  1.00  0.00           N
ATOM   2535  NH2 ARG A 157      73.896  67.945  96.325  1.00  0.00           N
ATOM   2538  C   ARG A 157      73.625  65.245 103.054  1.00  0.00           C
ATOM   2539  O   ARG A 157      74.775  65.195 103.485  1.00  0.00           O
ATOM   2540  N   TRP A 158      72.655  64.516 103.655  1.00  0.00           N
ATOM   2542  CA  TRP A 158      73.015  63.526 104.674  1.00  0.00           C
ATOM   2544  CB  TRP A 158      72.075  63.405 105.915  1.00  0.00           C
ATOM   2547  CG  TRP A 158      72.265  64.536 106.885  1.00  0.00           C
ATOM   2548  CD1 TRP A 158      71.786  65.786 106.675  1.00  0.00           C
ATOM   2550  NE1 TRP A 158      72.255  66.646 107.645  1.00  0.00           N
ATOM   2552  CE2 TRP A 158      72.966  65.946 108.565  1.00  0.00           C
ATOM   2553  CD2 TRP A 158      72.996  64.595 108.135  1.00  0.00           C
ATOM   2554  CE3 TRP A 158      73.665  63.656 108.925  1.00  0.00           C
ATOM   2556  CZ3 TRP A 158      74.265  64.076 110.115  1.00  0.00           C
ATOM   2558  CZ2 TRP A 158      73.555  66.367 109.745  1.00  0.00           C
ATOM   2560  CH2 TRP A 158      74.216  65.406 110.514  1.00  0.00           C
ATOM   2562  C   TRP A 158      73.285  62.176 104.044  1.00  0.00           C
ATOM   2563  O   TRP A 158      72.395  61.366 103.764  1.00  0.00           O
ATOM   2564  N   HIS A 159      74.585  61.885 103.854  1.00  0.00           N
ATOM   2566  CA  HIS A 159      75.146  60.556 103.745  1.00  0.00           C
ATOM   2568  CB  HIS A 159      76.415  60.596 102.855  1.00  0.00           C
ATOM   2571  ND1 HIS A 159      78.285  59.226 103.725  1.00  0.00           N
ATOM   2572  CG  HIS A 159      77.316  59.405 102.764  1.00  0.00           C
ATOM   2573  CE1 HIS A 159      79.146  58.376 103.205  1.00  0.00           C
ATOM   2575  NE2 HIS A 159      78.765  57.995 101.964  1.00  0.00           N
ATOM   2577  CD2 HIS A 159      77.595  58.646 101.675  1.00  0.00           C
ATOM   2579  C   HIS A 159      75.466  60.065 105.135  1.00  0.00           C
ATOM   2580  O   HIS A 159      75.915  60.826 105.985  1.00  0.00           O
ATOM   2581  N   ILE A 160      75.175  58.796 105.434  1.00  0.00           N
ATOM   2583  CA  ILE A 160      75.375  58.246 106.764  1.00  0.00           C
ATOM   2585  CB  ILE A 160      74.106  57.625 107.345  1.00  0.00           C
ATOM   2587  CG2 ILE A 160      74.406  56.986 108.725  1.00  0.00           C
ATOM   2591  CG1 ILE A 160      72.955  58.656 107.444  1.00  0.00           C
ATOM   2594  CD  ILE A 160      71.595  58.017 107.764  1.00  0.00           C
ATOM   2598  C   ILE A 160      76.505  57.235 106.665  1.00  0.00           C
ATOM   2599  O   ILE A 160      76.585  56.495 105.694  1.00  0.00           O
ATOM   2600  N   CYS A 161      77.445  57.196 107.615  1.00  0.00           N
ATOM   2602  CA  CYS A 161      78.505  56.196 107.595  1.00  0.00           C
ATOM   2604  CB  CYS A 161      79.815  56.775 108.175  1.00  0.00           C
ATOM   2607  SG  CYS A 161      80.405  58.195 107.195  1.00  0.00           S
ATOM   2609  C   CYS A 161      78.045  54.986 108.375  1.00  0.00           C
ATOM   2610  O   CYS A 161      77.905  53.886 107.835  1.00  0.00           O
ATOM   2611  N   ASP A 162      77.685  55.226 109.645  1.00  0.00           N
ATOM   2613  CA  ASP A 162      77.215  54.216 110.554  1.00  0.00           C
ATOM   2615  CB  ASP A 162      78.045  54.205 111.865  1.00  0.00           C
ATOM   2618  CG  ASP A 162      79.455  53.726 111.614  1.00  0.00           C
ATOM   2619  OD1 ASP A 162      79.675  52.846 110.745  1.00  0.00           O
ATOM   2620  OD2 ASP A 162      80.305  54.135 112.455  1.00  0.00           O
ATOM   2621  C   ASP A 162      75.765  54.515 110.915  1.00  0.00           C
ATOM   2622  O   ASP A 162      75.445  55.596 111.415  1.00  0.00           O
ATOM   2623  N   PRO A 163      74.826  53.606 110.714  1.00  0.00           N
ATOM   2624  CD  PRO A 163      74.945  52.486 109.775  1.00  0.00           C
ATOM   2627  CA  PRO A 163      73.445  53.875 111.085  1.00  0.00           C
ATOM   2629  CB  PRO A 163      72.685  53.006 110.095  1.00  0.00           C
ATOM   2632  CG  PRO A 163      73.595  51.806 109.845  1.00  0.00           C
ATOM   2635  C   PRO A 163      73.145  53.446 112.505  1.00  0.00           C
ATOM   2636  O   PRO A 163      74.055  53.155 113.294  1.00  0.00           O
ATOM   2637  N   GLY A 164      71.845  53.426 112.864  1.00  0.00           N
ATOM   2639  CA  GLY A 164      71.335  53.216 114.205  1.00  0.00           C
ATOM   2642  C   GLY A 164      70.755  54.506 114.684  1.00  0.00           C
ATOM   2643  O   GLY A 164      70.796  55.495 113.965  1.00  0.00           O
ATOM   2644  N   GLY A 165      70.225  54.536 115.915  1.00  0.00           N
ATOM   2646  CA  GLY A 165      69.966  55.806 116.605  1.00  0.00           C
ATOM   2649  C   GLY A 165      71.256  56.296 117.195  1.00  0.00           C
ATOM   2650  O   GLY A 165      71.595  55.956 118.325  1.00  0.00           O
ATOM   2651  N   GLN A 166      72.046  57.036 116.404  1.00  0.00           N
ATOM   2653  CA  GLN A 166      73.375  57.456 116.785  1.00  0.00           C
ATOM   2655  CB  GLN A 166      74.205  58.017 115.605  1.00  0.00           C
ATOM   2658  CG  GLN A 166      74.406  57.025 114.444  1.00  0.00           C
ATOM   2661  CD  GLN A 166      75.445  57.625 113.505  1.00  0.00           C
ATOM   2662  OE1 GLN A 166      75.175  58.556 112.744  1.00  0.00           O
ATOM   2663  NE2 GLN A 166      76.695  57.155 113.624  1.00  0.00           N
ATOM   2666  C   GLN A 166      73.426  58.475 117.895  1.00  0.00           C
ATOM   2667  O   GLN A 166      72.545  59.315 118.004  1.00  0.00           O
ATOM   2668  N   ARG A 167      74.505  58.436 118.714  1.00  0.00           N
ATOM   2670  CA  ARG A 167      74.886  59.486 119.645  1.00  0.00           C
ATOM   2672  CB  ARG A 167      76.396  59.416 119.995  1.00  0.00           C
ATOM   2675  CG  ARG A 167      76.856  58.236 120.865  1.00  0.00           C
ATOM   2678  CD  ARG A 167      76.845  58.506 122.374  1.00  0.00           C
ATOM   2681  NE  ARG A 167      77.945  59.486 122.685  1.00  0.00           N
ATOM   2683  CZ  ARG A 167      79.216  59.116 122.835  1.00  0.00           C
ATOM   2684  NH1 ARG A 167      79.555  57.866 123.045  1.00  0.00           N
ATOM   2687  NH2 ARG A 167      80.175  60.026 122.845  1.00  0.00           N
ATOM   2690  C   ARG A 167      74.575  60.946 119.295  1.00  0.00           C
ATOM   2691  O   ARG A 167      74.735  61.436 118.175  1.00  0.00           O
ATOM   2692  N   LEU A 168      74.246  61.705 120.355  1.00  0.00           N
ATOM   2694  CA  LEU A 168      74.465  63.135 120.405  1.00  0.00           C
ATOM   2696  CB  LEU A 168      73.886  63.666 121.745  1.00  0.00           C
ATOM   2699  CG  LEU A 168      73.865  65.195 121.894  1.00  0.00           C
ATOM   2701  CD1 LEU A 168      72.595  65.686 122.615  1.00  0.00           C
ATOM   2705  CD2 LEU A 168      75.136  65.756 122.565  1.00  0.00           C
ATOM   2709  C   LEU A 168      75.936  63.526 120.255  1.00  0.00           C
ATOM   2710  O   LEU A 168      76.816  63.085 121.005  1.00  0.00           O
ATOM   2711  N   GLY A 169      76.265  64.335 119.225  1.00  0.00           N
ATOM   2713  CA  GLY A 169      77.646  64.616 118.845  1.00  0.00           C
ATOM   2716  C   GLY A 169      78.345  65.675 119.625  1.00  0.00           C
ATOM   2717  O   GLY A 169      79.555  65.596 119.855  1.00  0.00           O
ATOM   2718  N   GLY A 170      77.615  66.726 120.014  1.00  0.00           N
ATOM   2720  CA  GLY A 170      78.185  67.976 120.514  1.00  0.00           C
ATOM   2723  C   GLY A 170      79.185  68.635 119.595  1.00  0.00           C
ATOM   2724  O   GLY A 170      80.236  69.096 120.035  1.00  0.00           O
ATOM   2725  N   GLN A 171      78.915  68.675 118.284  1.00  0.00           N
ATOM   2727  CA  GLN A 171      79.795  69.326 117.324  1.00  0.00           C
ATOM   2729  CB  GLN A 171      80.545  68.326 116.395  1.00  0.00           C
ATOM   2732  CG  GLN A 171      81.755  68.956 115.644  1.00  0.00           C
ATOM   2735  CD  GLN A 171      82.356  68.065 114.544  1.00  0.00           C
ATOM   2736  OE1 GLN A 171      82.395  66.846 114.674  1.00  0.00           O
ATOM   2737  NE2 GLN A 171      82.896  68.675 113.465  1.00  0.00           N
ATOM   2740  C   GLN A 171      78.935  70.215 116.474  1.00  0.00           C
ATOM   2741  O   GLN A 171      77.905  69.785 115.974  1.00  0.00           O
ATOM   2742  N   GLY A 172      79.335  71.476 116.205  1.00  0.00           N
ATOM   2744  CA  GLY A 172      78.905  72.086 114.944  1.00  0.00           C
ATOM   2747  C   GLY A 172      79.426  71.346 113.714  1.00  0.00           C
ATOM   2748  O   GLY A 172      80.625  71.296 113.465  1.00  0.00           O
ATOM   2749  N   ALA A 173      78.515  70.826 112.855  1.00  0.00           N
ATOM   2751  CA  ALA A 173      78.865  70.315 111.535  1.00  0.00           C
ATOM   2753  CB  ALA A 173      77.595  69.676 110.915  1.00  0.00           C
ATOM   2757  C   ALA A 173      79.325  71.425 110.605  1.00  0.00           C
ATOM   2758  O   ALA A 173      79.875  71.235 109.514  1.00  0.00           O
ATOM   2759  N   SER A 174      79.035  72.656 111.025  1.00  0.00           N
ATOM   2761  CA  SER A 174      79.266  73.837 110.244  1.00  0.00           C
ATOM   2763  CB  SER A 174      78.045  74.117 109.355  1.00  0.00           C
ATOM   2766  OG  SER A 174      77.595  72.945 108.665  1.00  0.00           O
ATOM   2768  C   SER A 174      79.455  74.966 111.255  1.00  0.00           C
ATOM   2769  O   SER A 174      78.865  74.936 112.335  1.00  0.00           O
ATOM   2770  N   GLY A 175      80.315  75.955 110.924  1.00  0.00           N
ATOM   2772  CA  GLY A 175      80.756  77.036 111.824  1.00  0.00           C
ATOM   2775  C   GLY A 175      80.136  78.306 111.354  1.00  0.00           C
ATOM   2776  O   GLY A 175      80.345  78.736 110.235  1.00  0.00           O
ATOM   2777  N   ASN A 176      79.315  78.936 112.195  1.00  0.00           N
ATOM   2779  CA  ASN A 176      78.036  79.455 111.785  1.00  0.00           C
ATOM   2781  CB  ASN A 176      77.055  78.256 111.684  1.00  0.00           C
ATOM   2784  CG  ASN A 176      77.186  77.396 110.425  1.00  0.00           C
ATOM   2785  OD1 ASN A 176      78.025  77.446 109.544  1.00  0.00           O
ATOM   2786  ND2 ASN A 176      76.145  76.565 110.224  1.00  0.00           N
ATOM   2789  C   ASN A 176      77.506  80.476 112.805  1.00  0.00           C
ATOM   2790  O   ASN A 176      76.396  80.345 113.315  1.00  0.00           O
ATOM   2791  N   SER A 177      78.345  81.496 113.065  1.00  0.00           N
ATOM   2793  CA  SER A 177      78.426  82.507 114.124  1.00  0.00           C
ATOM   2795  CB  SER A 177      79.745  83.296 113.895  1.00  0.00           C
ATOM   2798  OG  SER A 177      79.955  83.546 112.505  1.00  0.00           O
ATOM   2800  C   SER A 177      77.235  83.406 114.485  1.00  0.00           C
ATOM   2801  O   SER A 177      76.145  82.925 114.765  1.00  0.00           O
ATOM   2802  N   GLY A 178      77.415  84.757 114.584  1.00  0.00           N
ATOM   2804  CA  GLY A 178      76.316  85.656 114.934  1.00  0.00           C
ATOM   2807  C   GLY A 178      76.825  86.955 115.504  1.00  0.00           C
ATOM   2808  O   GLY A 178      77.326  86.995 116.624  1.00  0.00           O
ATOM   2809  N   SER A 179      76.716  88.076 114.775  1.00  0.00           N
ATOM   2811  CA  SER A 179      77.395  89.306 115.185  1.00  0.00           C
ATOM   2813  CB  SER A 179      78.886  89.315 114.715  1.00  0.00           C
ATOM   2816  OG  SER A 179      79.025  88.926 113.345  1.00  0.00           O
ATOM   2818  C   SER A 179      76.646  90.565 114.775  1.00  0.00           C
ATOM   2819  O   SER A 179      75.676  90.495 114.014  1.00  0.00           O
ATOM   2820  N   PHE A 180      77.005  91.757 115.325  1.00  0.00           N
ATOM   2822  CA  PHE A 180      76.456  93.056 114.905  1.00  0.00           C
ATOM   2824  CB  PHE A 180      76.415  94.016 116.155  1.00  0.00           C
ATOM   2827  CG  PHE A 180      75.936  95.436 115.875  1.00  0.00           C
ATOM   2828  CD1 PHE A 180      76.856  96.465 115.595  1.00  0.00           C
ATOM   2830  CE1 PHE A 180      76.415  97.786 115.415  1.00  0.00           C
ATOM   2832  CZ  PHE A 180      75.066  98.105 115.554  1.00  0.00           C
ATOM   2834  CD2 PHE A 180      74.585  95.775 116.015  1.00  0.00           C
ATOM   2836  CE2 PHE A 180      74.146  97.095 115.854  1.00  0.00           C
ATOM   2838  C   PHE A 180      77.295  93.695 113.804  1.00  0.00           C
ATOM   2839  O   PHE A 180      76.886  94.626 113.105  1.00  0.00           O
ATOM   2840  N   SER A 181      78.555  93.266 113.675  1.00  0.00           N
ATOM   2842  CA  SER A 181      79.595  94.146 113.185  1.00  0.00           C
ATOM   2844  CB  SER A 181      80.525  94.626 114.315  1.00  0.00           C
ATOM   2847  OG  SER A 181      81.216  95.826 113.944  1.00  0.00           O
ATOM   2849  C   SER A 181      80.415  93.446 112.125  1.00  0.00           C
ATOM   2850  O   SER A 181      80.715  92.257 112.195  1.00  0.00           O
ATOM   2851  N   LEU A 182      80.796  94.195 111.074  1.00  0.00           N
ATOM   2853  CA  LEU A 182      81.496  93.656 109.934  1.00  0.00           C
ATOM   2855  CB  LEU A 182      81.475  94.715 108.804  1.00  0.00           C
ATOM   2858  CG  LEU A 182      81.975  94.276 107.405  1.00  0.00           C
ATOM   2860  CD1 LEU A 182      83.485  94.495 107.205  1.00  0.00           C
ATOM   2864  CD2 LEU A 182      81.535  92.845 107.055  1.00  0.00           C
ATOM   2868  C   LEU A 182      82.905  93.147 110.244  1.00  0.00           C
ATOM   2869  O   LEU A 182      83.825  93.926 110.495  1.00  0.00           O
ATOM   2870  N   LYS A 183      83.095  91.806 110.224  1.00  0.00           N
ATOM   2872  CA  LYS A 183      84.395  91.125 110.205  1.00  0.00           C
ATOM   2874  CB  LYS A 183      85.376  91.525 109.075  1.00  0.00           C
ATOM   2877  CG  LYS A 183      84.985  91.026 107.665  1.00  0.00           C
ATOM   2880  CD  LYS A 183      85.015  89.495 107.485  1.00  0.00           C
ATOM   2883  CE  LYS A 183      85.015  89.025 106.015  1.00  0.00           C
ATOM   2886  NZ  LYS A 183      85.095  87.546 105.955  1.00  0.00           N
ATOM   2890  C   LYS A 183      85.025  90.956 111.575  1.00  0.00           C
ATOM   2891  O   LYS A 183      86.235  90.985 111.764  1.00  0.00           O
ATOM   2892  N   ILE A 184      84.146  90.736 112.575  1.00  0.00           N
ATOM   2894  CA  ILE A 184      84.496  90.065 113.804  1.00  0.00           C
ATOM   2896  CB  ILE A 184      84.745  91.007 115.005  1.00  0.00           C
ATOM   2898  CG2 ILE A 184      86.226  91.406 114.995  1.00  0.00           C
ATOM   2902  CG1 ILE A 184      83.796  92.245 115.065  1.00  0.00           C
ATOM   2905  CD  ILE A 184      84.176  93.465 114.215  1.00  0.00           C
ATOM   2909  C   ILE A 184      83.396  89.055 114.105  1.00  0.00           C
ATOM   2910  O   ILE A 184      82.225  89.436 114.215  1.00  0.00           O
ATOM   2911  N   LEU A 185      83.726  87.756 114.245  1.00  0.00           N
ATOM   2913  CA  LEU A 185      82.775  86.686 114.505  1.00  0.00           C
ATOM   2915  CB  LEU A 185      82.795  85.585 113.404  1.00  0.00           C
ATOM   2918  CG  LEU A 185      82.715  86.076 111.944  1.00  0.00           C
ATOM   2920  CD1 LEU A 185      82.795  84.916 110.945  1.00  0.00           C
ATOM   2924  CD2 LEU A 185      81.475  86.936 111.665  1.00  0.00           C
ATOM   2928  C   LEU A 185      83.145  86.007 115.815  1.00  0.00           C
ATOM   2929  O   LEU A 185      84.316  85.956 116.194  1.00  0.00           O
ATOM   2930  N   GLN A 186      82.175  85.425 116.544  1.00  0.00           N
ATOM   2932  CA  GLN A 186      82.455  84.546 117.665  1.00  0.00           C
ATOM   2934  CB  GLN A 186      81.246  84.506 118.635  1.00  0.00           C
ATOM   2937  CG  GLN A 186      81.576  84.076 120.095  1.00  0.00           C
ATOM   2940  CD  GLN A 186      80.545  84.506 121.165  1.00  0.00           C
ATOM   2941  OE1 GLN A 186      80.936  84.867 122.275  1.00  0.00           O
ATOM   2942  NE2 GLN A 186      79.235  84.475 120.865  1.00  0.00           N
ATOM   2945  C   GLN A 186      82.785  83.147 117.104  1.00  0.00           C
ATOM   2946  O   GLN A 186      82.295  82.836 116.015  1.00  0.00           O
ATOM   2947  N   PRO A 187      83.555  82.245 117.735  1.00  0.00           N
ATOM   2948  CD  PRO A 187      84.576  82.606 118.714  1.00  0.00           C
ATOM   2951  CA  PRO A 187      83.735  80.865 117.245  1.00  0.00           C
ATOM   2953  CB  PRO A 187      84.915  80.326 118.085  1.00  0.00           C
ATOM   2956  CG  PRO A 187      85.685  81.586 118.485  1.00  0.00           C
ATOM   2959  C   PRO A 187      82.476  80.046 117.475  1.00  0.00           C
ATOM   2960  O   PRO A 187      82.195  79.086 116.774  1.00  0.00           O
ATOM   2961  N   PHE A 188      81.746  80.416 118.535  1.00  0.00           N
ATOM   2963  CA  PHE A 188      80.396  79.976 118.815  1.00  0.00           C
ATOM   2965  CB  PHE A 188      79.945  80.305 120.255  1.00  0.00           C
ATOM   2968  CG  PHE A 188      80.685  79.455 121.264  1.00  0.00           C
ATOM   2969  CD1 PHE A 188      80.355  78.096 121.404  1.00  0.00           C
ATOM   2971  CE1 PHE A 188      80.936  77.316 122.415  1.00  0.00           C
ATOM   2973  CZ  PHE A 188      81.856  77.896 123.294  1.00  0.00           C
ATOM   2975  CD2 PHE A 188      81.605  80.025 122.154  1.00  0.00           C
ATOM   2977  CE2 PHE A 188      82.186  79.257 123.175  1.00  0.00           C
ATOM   2979  C   PHE A 188      79.366  80.425 117.775  1.00  0.00           C
ATOM   2980  O   PHE A 188      79.566  81.385 117.025  1.00  0.00           O
ATOM   2981  N   VAL A 189      78.275  79.635 117.665  1.00  0.00           N
ATOM   2983  CA  VAL A 189      77.405  79.595 116.505  1.00  0.00           C
ATOM   2985  CB  VAL A 189      77.636  78.366 115.635  1.00  0.00           C
ATOM   2987  CG1 VAL A 189      79.126  78.337 115.255  1.00  0.00           C
ATOM   2991  CG2 VAL A 189      77.235  77.036 116.325  1.00  0.00           C
ATOM   2995  C   VAL A 189      75.945  79.745 116.894  1.00  0.00           C
ATOM   2996  O   VAL A 189      75.375  78.965 117.665  1.00  0.00           O
ATOM   2997  N   GLY A 190      75.275  80.766 116.334  1.00  0.00           N
ATOM   2999  CA  GLY A 190      73.905  81.105 116.655  1.00  0.00           C
ATOM   3002  C   GLY A 190      72.915  80.186 116.025  1.00  0.00           C
ATOM   3003  O   GLY A 190      71.746  80.156 116.385  1.00  0.00           O
ATOM   3004  N   SER A 191      73.335  79.425 115.005  1.00  0.00           N
ATOM   3006  CA  SER A 191      72.456  78.535 114.304  1.00  0.00           C
ATOM   3008  CB  SER A 191      71.565  79.326 113.294  1.00  0.00           C
ATOM   3011  OG  SER A 191      70.676  78.477 112.584  1.00  0.00           O
ATOM   3013  C   SER A 191      73.265  77.536 113.535  1.00  0.00           C
ATOM   3014  O   SER A 191      74.395  77.836 113.165  1.00  0.00           O
ATOM   3015  N   VAL A 192      72.646  76.407 113.154  1.00  0.00           N
ATOM   3017  CA  VAL A 192      73.176  75.305 112.364  1.00  0.00           C
ATOM   3019  CB  VAL A 192      74.665  74.915 112.584  1.00  0.00           C
ATOM   3021  CG1 VAL A 192      74.966  74.406 113.985  1.00  0.00           C
ATOM   3025  CG2 VAL A 192      75.146  73.875 111.555  1.00  0.00           C
ATOM   3029  C   VAL A 192      72.186  74.195 112.525  1.00  0.00           C
ATOM   3030  O   VAL A 192      71.475  74.105 113.515  1.00  0.00           O
ATOM   3031  N   VAL A 193      72.055  73.345 111.494  1.00  0.00           N
ATOM   3033  CA  VAL A 193      71.705  71.946 111.624  1.00  0.00           C
ATOM   3035  CB  VAL A 193      71.615  71.326 110.224  1.00  0.00           C
ATOM   3037  CG1 VAL A 193      72.815  71.736 109.324  1.00  0.00           C
ATOM   3041  CG2 VAL A 193      71.435  69.796 110.294  1.00  0.00           C
ATOM   3045  C   VAL A 193      72.735  71.257 112.514  1.00  0.00           C
ATOM   3046  O   VAL A 193      73.756  70.756 112.055  1.00  0.00           O
ATOM   3047  N   ILE A 194      72.566  71.305 113.865  1.00  0.00           N
ATOM   3049  CA  ILE A 194      73.625  70.856 114.755  1.00  0.00           C
ATOM   3051  CB  ILE A 194      73.686  71.546 116.135  1.00  0.00           C
ATOM   3053  CG2 ILE A 194      75.185  71.745 116.485  1.00  0.00           C
ATOM   3057  CG1 ILE A 194      72.896  72.866 116.235  1.00  0.00           C
ATOM   3060  CD  ILE A 194      73.496  73.907 117.184  1.00  0.00           C
ATOM   3064  C   ILE A 194      73.475  69.335 114.915  1.00  0.00           C
ATOM   3065  O   ILE A 194      72.386  68.896 115.285  1.00  0.00           O
ATOM   3066  N   PRO A 195      74.496  68.506 114.625  1.00  0.00           N
ATOM   3067  CD  PRO A 195      75.625  68.867 113.785  1.00  0.00           C
ATOM   3070  CA  PRO A 195      74.525  67.086 114.964  1.00  0.00           C
ATOM   3072  CB  PRO A 195      75.965  66.646 114.665  1.00  0.00           C
ATOM   3075  CG  PRO A 195      76.425  67.576 113.554  1.00  0.00           C
ATOM   3078  C   PRO A 195      74.095  66.656 116.354  1.00  0.00           C
ATOM   3079  O   PRO A 195      73.675  65.495 116.415  1.00  0.00           O
ATOM   3080  N   PRO A 196      74.216  67.376 117.475  1.00  0.00           N
ATOM   3081  CD  PRO A 196      75.305  68.306 117.744  1.00  0.00           C
ATOM   3084  CA  PRO A 196      73.456  67.116 118.684  1.00  0.00           C
ATOM   3086  CB  PRO A 196      73.925  68.175 119.705  1.00  0.00           C
ATOM   3089  CG  PRO A 196      74.805  69.146 118.915  1.00  0.00           C
ATOM   3092  C   PRO A 196      71.945  66.966 118.585  1.00  0.00           C
ATOM   3093  O   PRO A 196      71.265  67.745 117.925  1.00  0.00           O
ATOM   3094  N   MET A 197      71.445  65.936 119.304  1.00  0.00           N
ATOM   3096  CA  MET A 197      70.195  65.215 119.145  1.00  0.00           C
ATOM   3098  CB  MET A 197      69.036  65.965 118.424  1.00  0.00           C
ATOM   3101  CG  MET A 197      67.665  65.276 118.535  1.00  0.00           C
ATOM   3104  SD  MET A 197      67.115  65.117 120.264  1.00  0.00           S
ATOM   3105  CE  MET A 197      65.485  64.416 119.934  1.00  0.00           C
ATOM   3109  C   MET A 197      70.595  63.937 118.415  1.00  0.00           C
ATOM   3110  O   MET A 197      71.445  63.976 117.525  1.00  0.00           O
ATOM   3111  N   ALA A 198      70.076  62.757 118.804  1.00  0.00           N
ATOM   3113  CA  ALA A 198      70.415  61.526 118.135  1.00  0.00           C
ATOM   3115  CB  ALA A 198      69.725  60.315 118.825  1.00  0.00           C
ATOM   3119  C   ALA A 198      70.025  61.516 116.655  1.00  0.00           C
ATOM   3120  O   ALA A 198      68.956  62.006 116.295  1.00  0.00           O
ATOM   3121  N   LEU A 199      70.835  60.856 115.775  1.00  0.00           N
ATOM   3123  CA  LEU A 199      70.375  60.455 114.444  1.00  0.00           C
ATOM   3125  CB  LEU A 199      71.466  60.006 113.415  1.00  0.00           C
ATOM   3128  CG  LEU A 199      72.335  61.126 112.805  1.00  0.00           C
ATOM   3130  CD1 LEU A 199      73.496  61.535 113.725  1.00  0.00           C
ATOM   3134  CD2 LEU A 199      72.875  60.705 111.435  1.00  0.00           C
ATOM   3138  C   LEU A 199      69.386  59.315 114.584  1.00  0.00           C
ATOM   3139  O   LEU A 199      69.636  58.166 114.254  1.00  0.00           O
ATOM   3140  N   ALA A 200      68.215  59.665 115.145  1.00  0.00           N
ATOM   3142  CA  ALA A 200      67.106  58.806 115.384  1.00  0.00           C
ATOM   3144  CB  ALA A 200      66.295  59.245 116.614  1.00  0.00           C
ATOM   3148  C   ALA A 200      66.285  58.745 114.105  1.00  0.00           C
ATOM   3149  O   ALA A 200      66.575  59.375 113.095  1.00  0.00           O
ATOM   3150  N   ARG A 201      65.305  57.855 114.095  1.00  0.00           N
ATOM   3152  CA  ARG A 201      64.805  57.306 112.874  1.00  0.00           C
ATOM   3154  CB  ARG A 201      65.856  56.445 112.115  1.00  0.00           C
ATOM   3157  CG  ARG A 201      66.295  55.125 112.794  1.00  0.00           C
ATOM   3160  CD  ARG A 201      67.235  55.206 114.005  1.00  0.00           C
ATOM   3163  NE  ARG A 201      66.545  54.506 115.135  1.00  0.00           N
ATOM   3165  CZ  ARG A 201      66.615  53.186 115.275  1.00  0.00           C
ATOM   3166  NH1 ARG A 201      67.555  52.416 114.804  1.00  0.00           N
ATOM   3169  NH2 ARG A 201      65.606  52.596 115.885  1.00  0.00           N
ATOM   3172  C   ARG A 201      63.595  56.526 113.325  1.00  0.00           C
ATOM   3173  O   ARG A 201      63.255  56.616 114.505  1.00  0.00           O
ATOM   3174  N   LEU A 202      62.856  55.866 112.415  1.00  0.00           N
ATOM   3176  CA  LEU A 202      61.446  55.736 112.654  1.00  0.00           C
ATOM   3178  CB  LEU A 202      60.775  57.015 112.065  1.00  0.00           C
ATOM   3181  CG  LEU A 202      59.275  57.256 112.335  1.00  0.00           C
ATOM   3183  CD1 LEU A 202      58.415  56.815 111.145  1.00  0.00           C
ATOM   3187  CD2 LEU A 202      58.785  56.646 113.655  1.00  0.00           C
ATOM   3191  C   LEU A 202      60.926  54.445 112.034  1.00  0.00           C
ATOM   3192  O   LEU A 202      61.045  54.236 110.834  1.00  0.00           O
ATOM   3193  N   TYR A 203      60.305  53.566 112.864  1.00  0.00           N
ATOM   3195  CA  TYR A 203      59.465  52.446 112.464  1.00  0.00           C
ATOM   3197  CB  TYR A 203      58.475  51.936 113.565  1.00  0.00           C
ATOM   3200  CG  TYR A 203      59.075  51.767 114.915  1.00  0.00           C
ATOM   3201  CD1 TYR A 203      59.005  52.806 115.854  1.00  0.00           C
ATOM   3203  CE1 TYR A 203      59.435  52.605 117.165  1.00  0.00           C
ATOM   3205  CZ  TYR A 203      59.925  51.355 117.554  1.00  0.00           C
ATOM   3206  OH  TYR A 203      60.505  51.186 118.815  1.00  0.00           O
ATOM   3208  CD2 TYR A 203      59.575  50.517 115.315  1.00  0.00           C
ATOM   3210  CE2 TYR A 203      59.995  50.306 116.624  1.00  0.00           C
ATOM   3212  C   TYR A 203      58.535  52.745 111.304  1.00  0.00           C
ATOM   3213  O   TYR A 203      57.585  53.526 111.415  1.00  0.00           O
ATOM   3214  N   GLU A 204      58.715  52.015 110.205  1.00  0.00           N
ATOM   3216  CA  GLU A 204      57.696  51.905 109.225  1.00  0.00           C
ATOM   3218  CB  GLU A 204      57.875  53.006 108.154  1.00  0.00           C
ATOM   3221  CG  GLU A 204      56.595  53.396 107.395  1.00  0.00           C
ATOM   3224  CD  GLU A 204      56.786  54.746 106.725  1.00  0.00           C
ATOM   3225  OE1 GLU A 204      57.706  54.865 105.885  1.00  0.00           O
ATOM   3226  OE2 GLU A 204      56.045  55.705 107.075  1.00  0.00           O
ATOM   3227  C   GLU A 204      57.875  50.495 108.705  1.00  0.00           C
ATOM   3228  O   GLU A 204      58.226  49.585 109.444  1.00  0.00           O
ATOM   3229  N   CYS A 205      57.696  50.315 107.405  1.00  0.00           N
ATOM   3231  CA  CYS A 205      58.366  49.315 106.634  1.00  0.00           C
ATOM   3233  CB  CYS A 205      57.645  47.955 106.514  1.00  0.00           C
ATOM   3236  SG  CYS A 205      58.025  46.796 107.864  1.00  0.00           S
ATOM   3238  C   CYS A 205      58.456  49.976 105.305  1.00  0.00           C
ATOM   3239  O   CYS A 205      57.966  51.086 105.115  1.00  0.00           O
ATOM   3240  N   TYR A 206      59.146  49.356 104.355  1.00  0.00           N
ATOM   3242  CA  TYR A 206      59.455  49.995 103.105  1.00  0.00           C
ATOM   3244  CB  TYR A 206      60.705  50.856 103.345  1.00  0.00           C
ATOM   3247  CG  TYR A 206      61.575  51.296 102.205  1.00  0.00           C
ATOM   3248  CD1 TYR A 206      61.996  52.636 102.224  1.00  0.00           C
ATOM   3250  CE1 TYR A 206      63.145  53.025 101.544  1.00  0.00           C
ATOM   3252  CZ  TYR A 206      63.865  52.076 100.815  1.00  0.00           C
ATOM   3253  OH  TYR A 206      65.185  52.365 100.445  1.00  0.00           O
ATOM   3255  CD2 TYR A 206      62.255  50.375 101.385  1.00  0.00           C
ATOM   3257  CE2 TYR A 206      63.386  50.775 100.654  1.00  0.00           C
ATOM   3259  C   TYR A 206      59.515  49.006 101.985  1.00  0.00           C
ATOM   3260  O   TYR A 206      59.235  49.346 100.845  1.00  0.00           O
ATOM   3261  N   ASN A 207      59.695  47.736 102.385  1.00  0.00           N
ATOM   3263  CA  ASN A 207      58.865  46.635 101.964  1.00  0.00           C
ATOM   3265  CB  ASN A 207      57.316  46.885 102.005  1.00  0.00           C
ATOM   3268  CG  ASN A 207      56.726  48.205 102.545  1.00  0.00           C
ATOM   3269  OD1 ASN A 207      56.345  48.296 103.714  1.00  0.00           O
ATOM   3270  ND2 ASN A 207      56.525  49.226 101.684  1.00  0.00           N
ATOM   3273  C   ASN A 207      59.525  45.695 100.924  1.00  0.00           C
ATOM   3274  O   ASN A 207      60.495  46.096 100.294  1.00  0.00           O
ATOM   3275  N   ILE A 208      59.165  44.375 100.854  1.00  0.00           N
ATOM   3277  CA  ILE A 208      59.676  43.345  99.905  1.00  0.00           C
ATOM   3279  CB  ILE A 208      58.706  42.146  99.794  1.00  0.00           C
ATOM   3281  CG2 ILE A 208      58.426  41.656  98.345  1.00  0.00           C
ATOM   3285  CG1 ILE A 208      59.125  40.965 100.725  1.00  0.00           C
ATOM   3288  CD  ILE A 208      60.165  40.006 100.135  1.00  0.00           C
ATOM   3292  C   ILE A 208      60.315  43.806  98.544  1.00  0.00           C
ATOM   3293  O   ILE A 208      59.655  44.426  97.724  1.00  0.00           O
ATOM   3294  N   PRO A 209      61.605  43.535  98.245  1.00  0.00           N
ATOM   3295  CD  PRO A 209      62.655  43.405  99.245  1.00  0.00           C
ATOM   3298  CA  PRO A 209      62.185  43.475  96.915  1.00  0.00           C
ATOM   3300  CB  PRO A 209      63.595  42.916  97.145  1.00  0.00           C
ATOM   3303  CG  PRO A 209      63.975  43.516  98.485  1.00  0.00           C
ATOM   3306  C   PRO A 209      61.495  42.596  95.915  1.00  0.00           C
ATOM   3307  O   PRO A 209      61.235  41.425  96.235  1.00  0.00           O
ATOM   3308  N   ALA A 210      61.335  43.085  94.674  1.00  0.00           N
ATOM   3310  CA  ALA A 210      61.025  42.295  93.515  1.00  0.00           C
ATOM   3312  CB  ALA A 210      61.145  43.096  92.215  1.00  0.00           C
ATOM   3316  C   ALA A 210      61.796  40.996  93.365  1.00  0.00           C
ATOM   3317  O   ALA A 210      63.015  40.926  93.485  1.00  0.00           O
ATOM   3318  N   GLY A 211      61.035  39.925  93.105  1.00  0.00           N
ATOM   3320  CA  GLY A 211      61.555  38.576  93.085  1.00  0.00           C
ATOM   3323  C   GLY A 211      60.825  37.726  94.065  1.00  0.00           C
ATOM   3324  O   GLY A 211      60.945  36.515  94.035  1.00  0.00           O
ATOM   3325  N   ASP A 212      59.935  38.306  94.895  1.00  0.00           N
ATOM   3327  CA  ASP A 212      58.685  37.596  95.115  1.00  0.00           C
ATOM   3329  CB  ASP A 212      57.825  38.186  96.255  1.00  0.00           C
ATOM   3332  CG  ASP A 212      56.586  37.346  96.485  1.00  0.00           C
ATOM   3333  OD1 ASP A 212      56.555  36.176  96.015  1.00  0.00           O
ATOM   3334  OD2 ASP A 212      55.665  37.826  97.184  1.00  0.00           O
ATOM   3335  C   ASP A 212      57.925  37.576  93.775  1.00  0.00           C
ATOM   3336  O   ASP A 212      57.825  38.586  93.085  1.00  0.00           O
ATOM   3337  N   SER A 213      57.425  36.416  93.354  1.00  0.00           N
ATOM   3339  CA  SER A 213      56.595  36.355  92.184  1.00  0.00           C
ATOM   3341  CB  SER A 213      56.786  35.046  91.374  1.00  0.00           C
ATOM   3344  OG  SER A 213      56.136  35.076  90.104  1.00  0.00           O
ATOM   3346  C   SER A 213      55.196  36.396  92.705  1.00  0.00           C
ATOM   3347  O   SER A 213      54.695  35.375  93.165  1.00  0.00           O
ATOM   3348  N   CYS A 214      54.476  37.535  92.615  1.00  0.00           N
ATOM   3350  CA  CYS A 214      53.036  37.476  92.845  1.00  0.00           C
ATOM   3352  CB  CYS A 214      52.375  38.855  93.144  1.00  0.00           C
ATOM   3355  SG  CYS A 214      52.365  40.096  91.824  1.00  0.00           S
ATOM   3357  C   CYS A 214      52.365  36.625  91.754  1.00  0.00           C
ATOM   3358  O   CYS A 214      52.255  37.036  90.605  1.00  0.00           O
ATOM   3359  N   THR A 215      52.005  35.366  92.125  1.00  0.00           N
ATOM   3361  CA  THR A 215      51.395  34.296  91.345  1.00  0.00           C
ATOM   3363  CB  THR A 215      51.516  34.306  89.815  1.00  0.00           C
ATOM   3365  OG1 THR A 215      50.625  33.376  89.195  1.00  0.00           O
ATOM   3367  CG2 THR A 215      52.945  34.056  89.315  1.00  0.00           C
ATOM   3371  C   THR A 215      51.745  32.916  91.904  1.00  0.00           C
ATOM   3372  O   THR A 215      52.785  32.315  91.645  1.00  0.00           O
ATOM   3373  N   THR A 216      50.785  32.336  92.635  1.00  0.00           N
ATOM   3375  CA  THR A 216      50.435  30.926  92.624  1.00  0.00           C
ATOM   3377  CB  THR A 216      49.735  30.576  93.944  1.00  0.00           C
ATOM   3379  OG1 THR A 216      48.505  31.265  94.124  1.00  0.00           O
ATOM   3381  CG2 THR A 216      50.585  30.965  95.175  1.00  0.00           C
ATOM   3385  C   THR A 216      49.575  30.676  91.354  1.00  0.00           C
ATOM   3386  O   THR A 216      49.216  31.656  90.705  1.00  0.00           O
ATOM   3387  N   THR A 217      49.226  29.426  90.904  1.00  0.00           N
ATOM   3389  CA  THR A 217      48.325  29.236  89.724  1.00  0.00           C
ATOM   3391  CB  THR A 217      48.895  29.726  88.395  1.00  0.00           C
ATOM   3393  OG1 THR A 217      49.925  28.885  87.925  1.00  0.00           O
ATOM   3395  CG2 THR A 217      47.825  29.875  87.294  1.00  0.00           C
ATOM   3399  C   THR A 217      47.375  28.026  89.495  1.00  0.00           C
ATOM   3400  O   THR A 217      47.475  27.236  88.565  1.00  0.00           O
ATOM   3401  N   GLY A 218      46.275  27.896  90.275  1.00  0.00           N
ATOM   3403  CA  GLY A 218      45.125  27.026  90.005  1.00  0.00           C
ATOM   3406  C   GLY A 218      45.185  25.506  90.264  1.00  0.00           C
ATOM   3407  O   GLY A 218      45.055  25.056  91.385  1.00  0.00           O
ATOM   3408  N   THR A 219      45.266  24.685  89.205  1.00  0.00           N
ATOM   3410  CA  THR A 219      45.165  23.205  89.184  1.00  0.00           C
ATOM   3412  CB  THR A 219      46.386  22.456  89.735  1.00  0.00           C
ATOM   3414  OG1 THR A 219      46.265  21.076  89.514  1.00  0.00           O
ATOM   3416  CG2 THR A 219      46.646  22.646  91.225  1.00  0.00           C
ATOM   3420  C   THR A 219      43.785  22.465  89.455  1.00  0.00           C
ATOM   3421  O   THR A 219      43.356  22.456  90.595  1.00  0.00           O
ATOM   3422  N   PRO A 220      43.075  21.855  88.455  1.00  0.00           N
ATOM   3423  CD  PRO A 220      43.675  21.476  87.174  1.00  0.00           C
ATOM   3426  CA  PRO A 220      41.615  21.495  88.455  1.00  0.00           C
ATOM   3428  CB  PRO A 220      41.465  20.576  87.235  1.00  0.00           C
ATOM   3431  CG  PRO A 220      42.535  21.035  86.264  1.00  0.00           C
ATOM   3434  C   PRO A 220      40.875  20.816  89.604  1.00  0.00           C
ATOM   3435  O   PRO A 220      41.485  20.146  90.425  1.00  0.00           O
ATOM   3436  N   VAL A 221      39.525  20.906  89.625  1.00  0.00           N
ATOM   3438  CA  VAL A 221      38.595  20.326  90.605  1.00  0.00           C
ATOM   3440  CB  VAL A 221      38.445  21.285  91.774  1.00  0.00           C
ATOM   3442  CG1 VAL A 221      37.345  20.896  92.775  1.00  0.00           C
ATOM   3446  CG2 VAL A 221      39.715  21.385  92.595  1.00  0.00           C
ATOM   3450  C   VAL A 221      37.245  20.196  89.864  1.00  0.00           C
ATOM   3451  O   VAL A 221      37.105  20.876  88.865  1.00  0.00           O
ATOM   3452  N   LEU A 222      36.235  19.366  90.264  1.00  0.00           N
ATOM   3454  CA  LEU A 222      34.935  19.246  89.555  1.00  0.00           C
ATOM   3456  CB  LEU A 222      34.515  17.785  89.235  1.00  0.00           C
ATOM   3459  CG  LEU A 222      35.135  17.226  87.934  1.00  0.00           C
ATOM   3461  CD1 LEU A 222      36.665  17.385  87.855  1.00  0.00           C
ATOM   3465  CD2 LEU A 222      34.726  15.756  87.724  1.00  0.00           C
ATOM   3469  C   LEU A 222      33.815  20.096  90.224  1.00  0.00           C
ATOM   3470  O   LEU A 222      33.985  21.306  90.285  1.00  0.00           O
ATOM   3471  N   VAL A 223      32.665  19.545  90.755  1.00  0.00           N
ATOM   3473  CA  VAL A 223      31.605  20.366  91.385  1.00  0.00           C
ATOM   3475  CB  VAL A 223      30.445  20.746  90.425  1.00  0.00           C
ATOM   3477  CG1 VAL A 223      30.005  19.545  89.584  1.00  0.00           C
ATOM   3481  CG2 VAL A 223      29.175  21.355  91.074  1.00  0.00           C
ATOM   3485  C   VAL A 223      31.085  20.006  92.794  1.00  0.00           C
ATOM   3486  O   VAL A 223      30.565  20.846  93.535  1.00  0.00           O
ATOM   3487  N   TYR A 224      31.255  18.776  93.305  1.00  0.00           N
ATOM   3489  CA  TYR A 224      30.465  18.286  94.444  1.00  0.00           C
ATOM   3491  CB  TYR A 224      29.915  16.865  94.155  1.00  0.00           C
ATOM   3494  CG  TYR A 224      29.315  16.726  92.775  1.00  0.00           C
ATOM   3495  CD1 TYR A 224      30.105  16.306  91.695  1.00  0.00           C
ATOM   3497  CE1 TYR A 224      29.525  16.046  90.445  1.00  0.00           C
ATOM   3499  CZ  TYR A 224      28.145  16.166  90.285  1.00  0.00           C
ATOM   3500  OH  TYR A 224      27.545  15.856  89.065  1.00  0.00           O
ATOM   3502  CD2 TYR A 224      27.925  16.865  92.595  1.00  0.00           C
ATOM   3504  CE2 TYR A 224      27.345  16.566  91.354  1.00  0.00           C
ATOM   3506  C   TYR A 224      31.116  18.176  95.854  1.00  0.00           C
ATOM   3507  O   TYR A 224      30.395  17.866  96.815  1.00  0.00           O
ATOM   3508  N   TYR A 225      32.425  18.476  96.065  1.00  0.00           N
ATOM   3510  CA  TYR A 225      33.145  18.436  97.355  1.00  0.00           C
ATOM   3512  CB  TYR A 225      34.695  18.765  97.364  1.00  0.00           C
ATOM   3515  CG  TYR A 225      35.635  17.746  96.815  1.00  0.00           C
ATOM   3516  CD1 TYR A 225      36.825  18.176  96.175  1.00  0.00           C
ATOM   3518  CE1 TYR A 225      37.665  17.256  95.545  1.00  0.00           C
ATOM   3520  CZ  TYR A 225      37.386  15.896  95.605  1.00  0.00           C
ATOM   3521  OH  TYR A 225      38.185  14.946  94.934  1.00  0.00           O
ATOM   3523  CD2 TYR A 225      35.405  16.376  96.925  1.00  0.00           C
ATOM   3525  CE2 TYR A 225      36.275  15.465  96.315  1.00  0.00           C
ATOM   3527  C   TYR A 225      32.585  19.466  98.294  1.00  0.00           C
ATOM   3528  O   TYR A 225      32.535  19.246  99.505  1.00  0.00           O
ATOM   3529  N   LEU A 226      32.145  20.616  97.744  1.00  0.00           N
ATOM   3531  CA  LEU A 226      31.625  21.706  98.544  1.00  0.00           C
ATOM   3533  CB  LEU A 226      31.235  22.986  97.735  1.00  0.00           C
ATOM   3536  CG  LEU A 226      32.285  23.576  96.764  1.00  0.00           C
ATOM   3538  CD1 LEU A 226      32.015  25.066  96.525  1.00  0.00           C
ATOM   3542  CD2 LEU A 226      33.735  23.406  97.184  1.00  0.00           C
ATOM   3546  C   LEU A 226      30.365  21.295  99.274  1.00  0.00           C
ATOM   3547  O   LEU A 226      29.985  21.955 100.244  1.00  0.00           O
ATOM   3548  N   SER A 227      29.685  20.205  98.845  1.00  0.00           N
ATOM   3550  CA  SER A 227      28.465  19.715  99.455  1.00  0.00           C
ATOM   3552  CB  SER A 227      27.715  18.616  98.635  1.00  0.00           C
ATOM   3555  OG  SER A 227      28.215  17.286  98.775  1.00  0.00           O
ATOM   3557  C   SER A 227      28.735  19.276 100.895  1.00  0.00           C
ATOM   3558  O   SER A 227      29.375  18.266 101.165  1.00  0.00           O
ATOM   3559  N   GLY A 228      28.275  20.076 101.865  1.00  0.00           N
ATOM   3561  CA  GLY A 228      28.435  19.746 103.275  1.00  0.00           C
ATOM   3564  C   GLY A 228      29.775  20.015 103.895  1.00  0.00           C
ATOM   3565  O   GLY A 228      30.075  19.416 104.925  1.00  0.00           O
ATOM   3566  N   THR A 229      30.625  20.926 103.365  1.00  0.00           N
ATOM   3568  CA  THR A 229      31.945  21.136 104.014  1.00  0.00           C
ATOM   3570  CB  THR A 229      33.095  21.156 103.014  1.00  0.00           C
ATOM   3572  OG1 THR A 229      34.325  20.926 103.694  1.00  0.00           O
ATOM   3574  CG2 THR A 229      33.206  22.465 102.215  1.00  0.00           C
ATOM   3578  C   THR A 229      31.956  22.356 104.934  1.00  0.00           C
ATOM   3579  O   THR A 229      32.775  22.486 105.845  1.00  0.00           O
ATOM   3580  N   ILE A 230      30.956  23.265 104.804  1.00  0.00           N
ATOM   3582  CA  ILE A 230      30.855  24.526 105.545  1.00  0.00           C
ATOM   3584  CB  ILE A 230      30.495  24.326 107.034  1.00  0.00           C
ATOM   3586  CG2 ILE A 230      29.505  23.146 107.195  1.00  0.00           C
ATOM   3590  CG1 ILE A 230      29.935  25.586 107.794  1.00  0.00           C
ATOM   3593  CD  ILE A 230      29.445  26.806 106.985  1.00  0.00           C
ATOM   3597  C   ILE A 230      32.115  25.386 105.364  1.00  0.00           C
ATOM   3598  O   ILE A 230      32.735  25.356 104.315  1.00  0.00           O
ATOM   3599  N   ASN A 231      32.505  26.166 106.395  1.00  0.00           N
ATOM   3601  CA  ASN A 231      33.805  26.746 106.614  1.00  0.00           C
ATOM   3603  CB  ASN A 231      33.706  27.896 107.675  1.00  0.00           C
ATOM   3606  CG  ASN A 231      34.995  28.316 108.395  1.00  0.00           C
ATOM   3607  OD1 ASN A 231      36.125  28.096 107.975  1.00  0.00           O
ATOM   3608  ND2 ASN A 231      34.835  28.906 109.595  1.00  0.00           N
ATOM   3611  C   ASN A 231      34.755  25.625 106.995  1.00  0.00           C
ATOM   3612  O   ASN A 231      34.935  25.296 108.175  1.00  0.00           O
ATOM   3613  N   SER A 232      35.316  24.996 105.965  1.00  0.00           N
ATOM   3615  CA  SER A 232      36.435  24.076 106.044  1.00  0.00           C
ATOM   3617  CB  SER A 232      36.075  22.675 106.605  1.00  0.00           C
ATOM   3620  OG  SER A 232      37.255  21.926 106.885  1.00  0.00           O
ATOM   3622  C   SER A 232      36.935  23.946 104.625  1.00  0.00           C
ATOM   3623  O   SER A 232      36.245  24.355 103.694  1.00  0.00           O
ATOM   3624  N   LEU A 233      38.135  23.376 104.404  1.00  0.00           N
ATOM   3626  CA  LEU A 233      38.645  23.016 103.074  1.00  0.00           C
ATOM   3628  CB  LEU A 233      40.095  22.456 103.095  1.00  0.00           C
ATOM   3631  CG  LEU A 233      41.145  23.226 103.915  1.00  0.00           C
ATOM   3633  CD1 LEU A 233      42.545  22.616 103.714  1.00  0.00           C
ATOM   3637  CD2 LEU A 233      41.165  24.726 103.624  1.00  0.00           C
ATOM   3641  C   LEU A 233      37.755  22.056 102.275  1.00  0.00           C
ATOM   3642  O   LEU A 233      36.685  21.625 102.694  1.00  0.00           O
ATOM   3643  N   GLY A 234      38.195  21.676 101.065  1.00  0.00           N
ATOM   3645  CA  GLY A 234      37.625  20.535 100.364  1.00  0.00           C
ATOM   3648  C   GLY A 234      38.275  19.246 100.714  1.00  0.00           C
ATOM   3649  O   GLY A 234      39.325  19.186 101.345  1.00  0.00           O
ATOM   3650  N   SER A 235      37.645  18.136 100.315  1.00  0.00           N
ATOM   3652  CA  SER A 235      38.085  16.806 100.644  1.00  0.00           C
ATOM   3654  CB  SER A 235      36.926  15.786 100.574  1.00  0.00           C
ATOM   3657  OG  SER A 235      37.285  14.516 101.114  1.00  0.00           O
ATOM   3659  C   SER A 235      39.226  16.426  99.735  1.00  0.00           C
ATOM   3660  O   SER A 235      39.185  16.676  98.535  1.00  0.00           O
ATOM   3661  N   CYS A 236      40.325  15.916 100.325  1.00  0.00           N
ATOM   3663  CA  CYS A 236      41.615  15.676  99.684  1.00  0.00           C
ATOM   3665  CB  CYS A 236      41.735  14.476  98.675  1.00  0.00           C
ATOM   3668  SG  CYS A 236      40.565  14.346  97.285  1.00  0.00           S
ATOM   3670  C   CYS A 236      42.375  16.916  99.235  1.00  0.00           C
ATOM   3671  O   CYS A 236      43.335  16.846  98.474  1.00  0.00           O
ATOM   3672  N   SER A 237      41.985  18.096  99.745  1.00  0.00           N
ATOM   3674  CA  SER A 237      42.706  19.366  99.645  1.00  0.00           C
ATOM   3676  CB  SER A 237      42.246  20.396 100.714  1.00  0.00           C
ATOM   3679  OG  SER A 237      41.375  21.366 100.145  1.00  0.00           O
ATOM   3681  C   SER A 237      44.235  19.416  99.584  1.00  0.00           C
ATOM   3682  O   SER A 237      44.965  18.816 100.384  1.00  0.00           O
ATOM   3683  N   VAL A 238      44.725  20.226  98.635  1.00  0.00           N
ATOM   3685  CA  VAL A 238      46.125  20.476  98.375  1.00  0.00           C
ATOM   3687  CB  VAL A 238      46.425  20.266  96.894  1.00  0.00           C
ATOM   3689  CG1 VAL A 238      46.335  21.576  96.085  1.00  0.00           C
ATOM   3693  CG2 VAL A 238      47.785  19.556  96.795  1.00  0.00           C
ATOM   3697  C   VAL A 238      46.505  21.875  98.865  1.00  0.00           C
ATOM   3698  O   VAL A 238      45.645  22.705  99.155  1.00  0.00           O
ATOM   3699  N   ASN A 239      47.815  22.136  99.075  1.00  0.00           N
ATOM   3701  CA  ASN A 239      48.255  23.125 100.045  1.00  0.00           C
ATOM   3703  CB  ASN A 239      48.545  22.346 101.365  1.00  0.00           C
ATOM   3706  CG  ASN A 239      47.295  21.976 102.195  1.00  0.00           C
ATOM   3707  OD1 ASN A 239      46.615  22.806 102.805  1.00  0.00           O
ATOM   3708  ND2 ASN A 239      46.996  20.666 102.324  1.00  0.00           N
ATOM   3711  C   ASN A 239      49.546  23.846  99.565  1.00  0.00           C
ATOM   3712  O   ASN A 239      50.536  23.176  99.285  1.00  0.00           O
ATOM   3713  N   ALA A 240      49.585  25.216  99.495  1.00  0.00           N
ATOM   3715  CA  ALA A 240      50.625  25.946  98.745  1.00  0.00           C
ATOM   3717  CB  ALA A 240      50.075  27.236  98.074  1.00  0.00           C
ATOM   3721  C   ALA A 240      51.825  26.516  99.485  1.00  0.00           C
ATOM   3722  O   ALA A 240      51.745  27.635  99.975  1.00  0.00           O
ATOM   3723  N   GLY A 241      52.995  25.865  99.455  1.00  0.00           N
ATOM   3725  CA  GLY A 241      54.265  26.476  99.885  1.00  0.00           C
ATOM   3728  C   GLY A 241      54.546  27.846  99.274  1.00  0.00           C
ATOM   3729  O   GLY A 241      54.525  27.986  98.054  1.00  0.00           O
ATOM   3730  N   GLU A 242      54.816  28.885 100.095  1.00  0.00           N
ATOM   3732  CA  GLU A 242      55.165  30.205  99.575  1.00  0.00           C
ATOM   3734  CB  GLU A 242      53.895  30.996  99.184  1.00  0.00           C
ATOM   3737  CG  GLU A 242      54.156  32.315  98.415  1.00  0.00           C
ATOM   3740  CD  GLU A 242      55.196  32.106  97.315  1.00  0.00           C
ATOM   3741  OE1 GLU A 242      54.805  31.676  96.205  1.00  0.00           O
ATOM   3742  OE2 GLU A 242      56.405  32.296  97.624  1.00  0.00           O
ATOM   3743  C   GLU A 242      55.945  30.986 100.635  1.00  0.00           C
ATOM   3744  O   GLU A 242      55.755  30.746 101.824  1.00  0.00           O
ATOM   3745  N   THR A 243      56.856  31.916 100.264  1.00  0.00           N
ATOM   3747  CA  THR A 243      57.976  32.296 101.135  1.00  0.00           C
ATOM   3749  CB  THR A 243      59.286  31.596 100.775  1.00  0.00           C
ATOM   3751  OG1 THR A 243      59.105  30.186 100.784  1.00  0.00           O
ATOM   3753  CG2 THR A 243      60.396  31.855 101.804  1.00  0.00           C
ATOM   3757  C   THR A 243      58.205  33.796 101.194  1.00  0.00           C
ATOM   3758  O   THR A 243      58.046  34.546 100.235  1.00  0.00           O
ATOM   3759  N   ILE A 244      58.566  34.296 102.385  1.00  0.00           N
ATOM   3761  CA  ILE A 244      58.445  35.686 102.775  1.00  0.00           C
ATOM   3763  CB  ILE A 244      57.165  35.856 103.574  1.00  0.00           C
ATOM   3765  CG2 ILE A 244      57.035  34.826 104.724  1.00  0.00           C
ATOM   3769  CG1 ILE A 244      56.955  37.296 104.065  1.00  0.00           C
ATOM   3772  CD  ILE A 244      55.565  37.416 104.635  1.00  0.00           C
ATOM   3776  C   ILE A 244      59.645  36.076 103.595  1.00  0.00           C
ATOM   3777  O   ILE A 244      60.245  35.215 104.254  1.00  0.00           O
ATOM   3778  N   GLU A 245      60.075  37.366 103.595  1.00  0.00           N
ATOM   3780  CA  GLU A 245      61.415  37.715 104.055  1.00  0.00           C
ATOM   3782  CB  GLU A 245      62.485  37.226 103.035  1.00  0.00           C
ATOM   3785  CG  GLU A 245      63.945  37.406 103.525  1.00  0.00           C
ATOM   3788  CD  GLU A 245      64.995  36.425 102.975  1.00  0.00           C
ATOM   3789  OE1 GLU A 245      64.655  35.346 102.415  1.00  0.00           O
ATOM   3790  OE2 GLU A 245      66.195  36.715 103.235  1.00  0.00           O
ATOM   3791  C   GLU A 245      61.545  39.226 104.254  1.00  0.00           C
ATOM   3792  O   GLU A 245      61.535  39.965 103.275  1.00  0.00           O
ATOM   3793  N   VAL A 246      61.685  39.735 105.524  1.00  0.00           N
ATOM   3795  CA  VAL A 246      62.055  41.146 105.794  1.00  0.00           C
ATOM   3797  CB  VAL A 246      61.555  41.736 107.135  1.00  0.00           C
ATOM   3799  CG1 VAL A 246      62.545  41.705 108.275  1.00  0.00           C
ATOM   3803  CG2 VAL A 246      61.105  43.205 107.005  1.00  0.00           C
ATOM   3807  C   VAL A 246      63.555  41.396 105.615  1.00  0.00           C
ATOM   3808  O   VAL A 246      64.345  40.455 105.504  1.00  0.00           O
ATOM   3809  N   ASP A 247      63.945  42.686 105.585  1.00  0.00           N
ATOM   3811  CA  ASP A 247      65.235  43.316 105.845  1.00  0.00           C
ATOM   3813  CB  ASP A 247      66.285  43.265 104.684  1.00  0.00           C
ATOM   3816  CG  ASP A 247      66.015  44.026 103.404  1.00  0.00           C
ATOM   3817  OD1 ASP A 247      66.665  43.646 102.385  1.00  0.00           O
ATOM   3818  OD2 ASP A 247      65.155  44.925 103.354  1.00  0.00           O
ATOM   3819  C   ASP A 247      64.945  44.676 106.525  1.00  0.00           C
ATOM   3820  O   ASP A 247      65.185  45.765 106.035  1.00  0.00           O
ATOM   3821  N   LEU A 248      64.295  44.646 107.705  1.00  0.00           N
ATOM   3823  CA  LEU A 248      63.595  45.796 108.275  1.00  0.00           C
ATOM   3825  CB  LEU A 248      62.605  45.366 109.385  1.00  0.00           C
ATOM   3828  CG  LEU A 248      61.265  46.126 109.415  1.00  0.00           C
ATOM   3830  CD1 LEU A 248      60.295  45.406 110.355  1.00  0.00           C
ATOM   3834  CD2 LEU A 248      61.365  47.576 109.864  1.00  0.00           C
ATOM   3838  C   LEU A 248      64.525  46.826 108.874  1.00  0.00           C
ATOM   3839  O   LEU A 248      65.286  46.526 109.794  1.00  0.00           O
ATOM   3840  N   GLY A 249      64.465  48.076 108.395  1.00  0.00           N
ATOM   3842  CA  GLY A 249      65.085  49.216 109.055  1.00  0.00           C
ATOM   3845  C   GLY A 249      64.566  49.496 110.434  1.00  0.00           C
ATOM   3846  O   GLY A 249      63.375  49.676 110.654  1.00  0.00           O
ATOM   3847  N   ASP A 250      65.485  49.576 111.395  1.00  0.00           N
ATOM   3849  CA  ASP A 250      65.386  50.436 112.565  1.00  0.00           C
ATOM   3851  CB  ASP A 250      64.665  51.796 112.285  1.00  0.00           C
ATOM   3854  CG  ASP A 250      65.315  52.556 111.135  1.00  0.00           C
ATOM   3855  OD1 ASP A 250      66.405  52.146 110.675  1.00  0.00           O
ATOM   3856  OD2 ASP A 250      64.775  53.626 110.745  1.00  0.00           O
ATOM   3857  C   ASP A 250      64.855  49.706 113.795  1.00  0.00           C
ATOM   3858  O   ASP A 250      64.875  50.215 114.915  1.00  0.00           O
ATOM   3859  N   VAL A 251      64.435  48.446 113.645  1.00  0.00           N
ATOM   3861  CA  VAL A 251      63.735  47.726 114.684  1.00  0.00           C
ATOM   3863  CB  VAL A 251      62.725  46.745 114.145  1.00  0.00           C
ATOM   3865  CG1 VAL A 251      61.595  47.565 113.495  1.00  0.00           C
ATOM   3869  CG2 VAL A 251      63.405  45.786 113.154  1.00  0.00           C
ATOM   3873  C   VAL A 251      64.636  47.036 115.685  1.00  0.00           C
ATOM   3874  O   VAL A 251      65.746  46.586 115.384  1.00  0.00           O
ATOM   3875  N   PHE A 252      64.146  46.916 116.935  1.00  0.00           N
ATOM   3877  CA  PHE A 252      64.805  46.215 118.014  1.00  0.00           C
ATOM   3879  CB  PHE A 252      64.746  47.006 119.355  1.00  0.00           C
ATOM   3882  CG  PHE A 252      65.595  48.246 119.245  1.00  0.00           C
ATOM   3883  CD1 PHE A 252      65.006  49.506 119.274  1.00  0.00           C
ATOM   3885  CE1 PHE A 252      65.775  50.676 119.155  1.00  0.00           C
ATOM   3887  CZ  PHE A 252      67.155  50.576 118.985  1.00  0.00           C
ATOM   3889  CD2 PHE A 252      66.996  48.166 119.095  1.00  0.00           C
ATOM   3891  CE2 PHE A 252      67.765  49.326 118.955  1.00  0.00           C
ATOM   3893  C   PHE A 252      64.286  44.795 118.214  1.00  0.00           C
ATOM   3894  O   PHE A 252      63.215  44.405 117.764  1.00  0.00           O
ATOM   3895  N   ALA A 253      65.085  43.976 118.904  1.00  0.00           N
ATOM   3897  CA  ALA A 253      64.725  42.636 119.345  1.00  0.00           C
ATOM   3899  CB  ALA A 253      66.025  41.815 119.455  1.00  0.00           C
ATOM   3903  C   ALA A 253      64.025  42.666 120.694  1.00  0.00           C
ATOM   3904  O   ALA A 253      64.525  43.316 121.614  1.00  0.00           O
ATOM   3905  N   ALA A 254      62.865  41.966 120.815  1.00  0.00           N
ATOM   3907  CA  ALA A 254      61.775  42.266 121.735  1.00  0.00           C
ATOM   3909  CB  ALA A 254      62.165  42.486 123.214  1.00  0.00           C
ATOM   3913  C   ALA A 254      60.895  43.376 121.175  1.00  0.00           C
ATOM   3914  O   ALA A 254      60.406  44.245 121.885  1.00  0.00           O
ATOM   3915  N   ASN A 255      60.676  43.356 119.855  1.00  0.00           N
ATOM   3917  CA  ASN A 255      59.655  44.125 119.195  1.00  0.00           C
ATOM   3919  CB  ASN A 255      60.285  45.285 118.365  1.00  0.00           C
ATOM   3922  CG  ASN A 255      59.275  46.256 117.744  1.00  0.00           C
ATOM   3923  OD1 ASN A 255      59.496  46.786 116.655  1.00  0.00           O
ATOM   3924  ND2 ASN A 255      58.135  46.495 118.424  1.00  0.00           N
ATOM   3927  C   ASN A 255      58.905  43.166 118.305  1.00  0.00           C
ATOM   3928  O   ASN A 255      59.485  42.546 117.405  1.00  0.00           O
ATOM   3929  N   PHE A 256      57.595  42.986 118.565  1.00  0.00           N
ATOM   3931  CA  PHE A 256      56.755  42.146 117.744  1.00  0.00           C
ATOM   3933  CB  PHE A 256      55.565  41.556 118.535  1.00  0.00           C
ATOM   3936  CG  PHE A 256      56.105  40.775 119.695  1.00  0.00           C
ATOM   3937  CD1 PHE A 256      56.675  39.506 119.475  1.00  0.00           C
ATOM   3939  CE1 PHE A 256      57.185  38.766 120.554  1.00  0.00           C
ATOM   3941  CZ  PHE A 256      57.125  39.286 121.855  1.00  0.00           C
ATOM   3943  CD2 PHE A 256      56.045  41.276 121.005  1.00  0.00           C
ATOM   3945  CE2 PHE A 256      56.545  40.536 122.084  1.00  0.00           C
ATOM   3947  C   PHE A 256      56.285  42.875 116.514  1.00  0.00           C
ATOM   3948  O   PHE A 256      56.316  44.096 116.425  1.00  0.00           O
ATOM   3949  N   ARG A 257      55.886  42.106 115.504  1.00  0.00           N
ATOM   3951  CA  ARG A 257      55.656  42.586 114.175  1.00  0.00           C
ATOM   3953  CB  ARG A 257      56.935  42.446 113.325  1.00  0.00           C
ATOM   3956  CG  ARG A 257      57.745  41.156 113.525  1.00  0.00           C
ATOM   3959  CD  ARG A 257      59.165  41.456 114.014  1.00  0.00           C
ATOM   3962  NE  ARG A 257      59.956  41.775 112.785  1.00  0.00           N
ATOM   3964  CZ  ARG A 257      61.225  42.116 112.764  1.00  0.00           C
ATOM   3965  NH1 ARG A 257      61.885  42.605 113.775  1.00  0.00           N
ATOM   3968  NH2 ARG A 257      61.885  41.775 111.675  1.00  0.00           N
ATOM   3971  C   ARG A 257      54.555  41.756 113.614  1.00  0.00           C
ATOM   3972  O   ARG A 257      54.566  40.546 113.764  1.00  0.00           O
ATOM   3973  N   VAL A 258      53.515  42.396 113.065  1.00  0.00           N
ATOM   3975  CA  VAL A 258      52.195  41.815 113.135  1.00  0.00           C
ATOM   3977  CB  VAL A 258      51.435  42.316 114.365  1.00  0.00           C
ATOM   3979  CG1 VAL A 258      49.905  42.336 114.184  1.00  0.00           C
ATOM   3983  CG2 VAL A 258      51.815  41.425 115.565  1.00  0.00           C
ATOM   3987  C   VAL A 258      51.435  42.095 111.874  1.00  0.00           C
ATOM   3988  O   VAL A 258      51.395  43.216 111.395  1.00  0.00           O
ATOM   3989  N   VAL A 259      50.785  41.066 111.315  1.00  0.00           N
ATOM   3991  CA  VAL A 259      50.085  41.186 110.054  1.00  0.00           C
ATOM   3993  CB  VAL A 259      50.606  40.116 109.085  1.00  0.00           C
ATOM   3995  CG1 VAL A 259      50.035  40.306 107.675  1.00  0.00           C
ATOM   3999  CG2 VAL A 259      52.145  40.156 109.025  1.00  0.00           C
ATOM   4003  C   VAL A 259      48.595  41.016 110.325  1.00  0.00           C
ATOM   4004  O   VAL A 259      48.176  40.006 110.895  1.00  0.00           O
ATOM   4005  N   GLY A 260      47.775  42.036 109.975  1.00  0.00           N
ATOM   4007  CA  GLY A 260      46.316  42.046 110.145  1.00  0.00           C
ATOM   4010  C   GLY A 260      45.595  42.346 108.845  1.00  0.00           C
ATOM   4011  O   GLY A 260      46.206  42.176 107.805  1.00  0.00           O
ATOM   4012  N   HIS A 261      44.305  42.756 108.815  1.00  0.00           N
ATOM   4014  CA  HIS A 261      43.505  42.616 107.575  1.00  0.00           C
ATOM   4016  CB  HIS A 261      42.685  41.315 107.665  1.00  0.00           C
ATOM   4019  ND1 HIS A 261      43.575  39.916 105.875  1.00  0.00           N
ATOM   4020  CG  HIS A 261      43.566  40.195 107.215  1.00  0.00           C
ATOM   4021  CE1 HIS A 261      44.625  39.146 105.694  1.00  0.00           C
ATOM   4023  NE2 HIS A 261      45.255  38.875 106.865  1.00  0.00           N
ATOM   4025  CD2 HIS A 261      44.566  39.536 107.855  1.00  0.00           C
ATOM   4027  C   HIS A 261      42.585  43.756 107.115  1.00  0.00           C
ATOM   4028  O   HIS A 261      42.035  44.515 107.895  1.00  0.00           O
ATOM   4029  N   LYS A 262      42.375  43.836 105.775  1.00  0.00           N
ATOM   4031  CA  LYS A 262      41.355  44.616 105.065  1.00  0.00           C
ATOM   4033  CB  LYS A 262      41.495  46.186 105.165  1.00  0.00           C
ATOM   4036  CG  LYS A 262      41.375  46.955 103.825  1.00  0.00           C
ATOM   4039  CD  LYS A 262      41.565  48.475 103.834  1.00  0.00           C
ATOM   4042  CE  LYS A 262      41.866  48.956 102.405  1.00  0.00           C
ATOM   4045  NZ  LYS A 262      42.215  50.385 102.315  1.00  0.00           N
ATOM   4049  C   LYS A 262      41.206  44.105 103.624  1.00  0.00           C
ATOM   4050  O   LYS A 262      41.996  44.366 102.715  1.00  0.00           O
ATOM   4051  N   PRO A 263      40.175  43.316 103.424  1.00  0.00           N
ATOM   4052  CD  PRO A 263      40.525  41.896 103.645  1.00  0.00           C
ATOM   4055  CA  PRO A 263      39.535  43.446 102.115  1.00  0.00           C
ATOM   4057  CB  PRO A 263      40.115  42.256 101.334  1.00  0.00           C
ATOM   4060  CG  PRO A 263      40.115  41.146 102.374  1.00  0.00           C
ATOM   4063  C   PRO A 263      38.075  43.216 102.315  1.00  0.00           C
ATOM   4064  O   PRO A 263      37.635  43.106 103.455  1.00  0.00           O
ATOM   4065  N   LEU A 264      37.296  43.116 101.205  1.00  0.00           N
ATOM   4067  CA  LEU A 264      35.956  42.556 101.175  1.00  0.00           C
ATOM   4069  CB  LEU A 264      35.415  42.256  99.745  1.00  0.00           C
ATOM   4072  CG  LEU A 264      35.395  43.405  98.714  1.00  0.00           C
ATOM   4074  CD1 LEU A 264      36.675  43.485  97.884  1.00  0.00           C
ATOM   4078  CD2 LEU A 264      34.206  43.216  97.755  1.00  0.00           C
ATOM   4082  C   LEU A 264      35.886  41.245 101.935  1.00  0.00           C
ATOM   4083  O   LEU A 264      36.706  40.355 101.715  1.00  0.00           O
ATOM   4084  N   GLY A 265      34.886  41.115 102.815  1.00  0.00           N
ATOM   4086  CA  GLY A 265      34.706  39.965 103.675  1.00  0.00           C
ATOM   4089  C   GLY A 265      33.655  39.096 103.105  1.00  0.00           C
ATOM   4090  O   GLY A 265      32.805  39.536 102.324  1.00  0.00           O
ATOM   4091  N   ALA A 266      33.685  37.816 103.465  1.00  0.00           N
ATOM   4093  CA  ALA A 266      32.695  36.885 102.995  1.00  0.00           C
ATOM   4095  CB  ALA A 266      33.305  35.486 102.845  1.00  0.00           C
ATOM   4099  C   ALA A 266      31.505  36.855 103.925  1.00  0.00           C
ATOM   4100  O   ALA A 266      31.595  36.526 105.104  1.00  0.00           O
ATOM   4101  N   ARG A 267      30.315  37.166 103.385  1.00  0.00           N
ATOM   4103  CA  ARG A 267      29.085  37.386 104.114  1.00  0.00           C
ATOM   4105  CB  ARG A 267      28.075  37.835 103.035  1.00  0.00           C
ATOM   4108  CG  ARG A 267      26.825  38.546 103.585  1.00  0.00           C
ATOM   4111  CD  ARG A 267      25.925  39.016 102.455  1.00  0.00           C
ATOM   4114  NE  ARG A 267      24.915  39.916 103.065  1.00  0.00           N
ATOM   4116  CZ  ARG A 267      23.805  39.525 103.675  1.00  0.00           C
ATOM   4117  NH1 ARG A 267      23.415  38.265 103.755  1.00  0.00           N
ATOM   4120  NH2 ARG A 267      23.055  40.447 104.225  1.00  0.00           N
ATOM   4123  C   ARG A 267      28.536  36.125 104.785  1.00  0.00           C
ATOM   4124  O   ARG A 267      27.695  36.176 105.685  1.00  0.00           O
ATOM   4125  N   THR A 268      29.035  34.956 104.355  1.00  0.00           N
ATOM   4127  CA  THR A 268      28.706  33.625 104.835  1.00  0.00           C
ATOM   4129  CB  THR A 268      28.525  32.666 103.655  1.00  0.00           C
ATOM   4131  OG1 THR A 268      29.545  32.835 102.685  1.00  0.00           O
ATOM   4133  CG2 THR A 268      27.205  33.035 102.965  1.00  0.00           C
ATOM   4137  C   THR A 268      29.795  33.086 105.745  1.00  0.00           C
ATOM   4138  O   THR A 268      29.615  32.056 106.374  1.00  0.00           O
ATOM   4139  N   ALA A 269      30.935  33.806 105.885  1.00  0.00           N
ATOM   4141  CA  ALA A 269      32.125  33.226 106.465  1.00  0.00           C
ATOM   4143  CB  ALA A 269      32.616  32.006 105.635  1.00  0.00           C
ATOM   4147  C   ALA A 269      33.265  34.245 106.535  1.00  0.00           C
ATOM   4148  O   ALA A 269      34.275  34.125 105.834  1.00  0.00           O
ATOM   4149  N   GLU A 270      33.165  35.265 107.425  1.00  0.00           N
ATOM   4151  CA  GLU A 270      34.035  36.445 107.444  1.00  0.00           C
ATOM   4153  CB  GLU A 270      33.515  37.476 108.485  1.00  0.00           C
ATOM   4156  CG  GLU A 270      32.136  38.105 108.135  1.00  0.00           C
ATOM   4159  CD  GLU A 270      32.185  39.375 107.304  1.00  0.00           C
ATOM   4160  OE1 GLU A 270      33.285  39.806 106.885  1.00  0.00           O
ATOM   4161  OE2 GLU A 270      31.095  39.995 107.125  1.00  0.00           O
ATOM   4162  C   GLU A 270      35.515  36.166 107.735  1.00  0.00           C
ATOM   4163  O   GLU A 270      36.385  37.036 107.654  1.00  0.00           O
ATOM   4164  N   LEU A 271      35.865  34.916 108.054  1.00  0.00           N
ATOM   4166  CA  LEU A 271      37.235  34.426 108.105  1.00  0.00           C
ATOM   4168  CB  LEU A 271      37.245  32.995 108.705  1.00  0.00           C
ATOM   4171  CG  LEU A 271      36.706  32.916 110.145  1.00  0.00           C
ATOM   4173  CD1 LEU A 271      36.885  31.516 110.735  1.00  0.00           C
ATOM   4177  CD2 LEU A 271      37.366  33.936 111.085  1.00  0.00           C
ATOM   4181  C   LEU A 271      37.985  34.476 106.785  1.00  0.00           C
ATOM   4182  O   LEU A 271      39.135  34.926 106.715  1.00  0.00           O
ATOM   4183  N   ALA A 272      37.335  34.056 105.685  1.00  0.00           N
ATOM   4185  CA  ALA A 272      38.015  33.656 104.475  1.00  0.00           C
ATOM   4187  CB  ALA A 272      37.665  32.186 104.175  1.00  0.00           C
ATOM   4191  C   ALA A 272      37.635  34.546 103.294  1.00  0.00           C
ATOM   4192  O   ALA A 272      36.575  35.166 103.264  1.00  0.00           O
ATOM   4193  N   ILE A 273      38.525  34.675 102.294  1.00  0.00           N
ATOM   4195  CA  ILE A 273      38.406  35.776 101.354  1.00  0.00           C
ATOM   4197  CB  ILE A 273      39.715  36.186 100.694  1.00  0.00           C
ATOM   4199  CG2 ILE A 273      39.535  37.616 100.115  1.00  0.00           C
ATOM   4203  CG1 ILE A 273      40.915  36.076 101.675  1.00  0.00           C
ATOM   4206  CD  ILE A 273      40.816  36.926 102.945  1.00  0.00           C
ATOM   4210  C   ILE A 273      37.375  35.506 100.244  1.00  0.00           C
ATOM   4211  O   ILE A 273      37.485  34.476  99.575  1.00  0.00           O
ATOM   4212  N   PRO A 274      36.366  36.326  99.975  1.00  0.00           N
ATOM   4213  CD  PRO A 274      36.046  37.526 100.745  1.00  0.00           C
ATOM   4216  CA  PRO A 274      35.595  36.276  98.735  1.00  0.00           C
ATOM   4218  CB  PRO A 274      34.515  37.336  98.925  1.00  0.00           C
ATOM   4221  CG  PRO A 274      35.195  38.376  99.804  1.00  0.00           C
ATOM   4224  C   PRO A 274      36.366  36.436  97.434  1.00  0.00           C
ATOM   4225  O   PRO A 274      37.335  37.186  97.315  1.00  0.00           O
ATOM   4226  N   VAL A 275      35.875  35.695  96.435  1.00  0.00           N
ATOM   4228  CA  VAL A 275      36.345  35.666  95.075  1.00  0.00           C
ATOM   4230  CB  VAL A 275      36.625  34.197  94.695  1.00  0.00           C
ATOM   4232  CG1 VAL A 275      37.555  34.105  93.474  1.00  0.00           C
ATOM   4236  CG2 VAL A 275      37.315  33.446  95.865  1.00  0.00           C
ATOM   4240  C   VAL A 275      35.246  36.285  94.205  1.00  0.00           C
ATOM   4241  O   VAL A 275      35.085  35.936  93.045  1.00  0.00           O
ATOM   4242  N   ARG A 276      34.366  37.156  94.804  1.00  0.00           N
ATOM   4244  CA  ARG A 276      33.075  37.646  94.264  1.00  0.00           C
ATOM   4246  CB  ARG A 276      33.105  37.925  92.744  1.00  0.00           C
ATOM   4249  CG  ARG A 276      31.956  38.706  92.075  1.00  0.00           C
ATOM   4252  CD  ARG A 276      32.265  38.785  90.574  1.00  0.00           C
ATOM   4255  NE  ARG A 276      31.085  39.205  89.775  1.00  0.00           N
ATOM   4257  CZ  ARG A 276      31.105  39.226  88.455  1.00  0.00           C
ATOM   4258  NH1 ARG A 276      32.165  38.936  87.724  1.00  0.00           N
ATOM   4261  NH2 ARG A 276      29.985  39.506  87.815  1.00  0.00           N
ATOM   4264  C   ARG A 276      31.985  36.646  94.584  1.00  0.00           C
ATOM   4265  O   ARG A 276      30.906  36.576  93.974  1.00  0.00           O
ATOM   4266  N   CYS A 277      32.275  35.806  95.574  1.00  0.00           N
ATOM   4268  CA  CYS A 277      31.765  34.466  95.635  1.00  0.00           C
ATOM   4270  CB  CYS A 277      32.816  33.476  95.054  1.00  0.00           C
ATOM   4273  SG  CYS A 277      32.875  33.535  93.235  1.00  0.00           S
ATOM   4275  C   CYS A 277      31.405  34.076  97.055  1.00  0.00           C
ATOM   4276  O   CYS A 277      32.035  34.526  98.014  1.00  0.00           O
ATOM   4277  N   ASN A 278      30.305  33.296  97.184  1.00  0.00           N
ATOM   4279  CA  ASN A 278      29.495  33.176  98.385  1.00  0.00           C
ATOM   4281  CB  ASN A 278      28.046  33.606  98.024  1.00  0.00           C
ATOM   4284  CG  ASN A 278      27.095  33.616  99.225  1.00  0.00           C
ATOM   4285  OD1 ASN A 278      26.385  32.636  99.444  1.00  0.00           O
ATOM   4286  ND2 ASN A 278      27.025  34.745  99.964  1.00  0.00           N
ATOM   4289  C   ASN A 278      29.535  31.785  99.044  1.00  0.00           C
ATOM   4290  O   ASN A 278      29.565  31.686 100.264  1.00  0.00           O
ATOM   4291  N   THR A 279      29.565  30.676  98.275  1.00  0.00           N
ATOM   4293  CA  THR A 279      29.605  29.316  98.854  1.00  0.00           C
ATOM   4295  CB  THR A 279      28.595  28.306  98.255  1.00  0.00           C
ATOM   4297  OG1 THR A 279      28.645  27.036  98.885  1.00  0.00           O
ATOM   4299  CG2 THR A 279      28.745  28.046  96.764  1.00  0.00           C
ATOM   4303  C   THR A 279      31.046  28.816  99.005  1.00  0.00           C
ATOM   4304  O   THR A 279      31.345  27.635  99.195  1.00  0.00           O
ATOM   4305  N   GLY A 280      32.005  29.756  99.014  1.00  0.00           N
ATOM   4307  CA  GLY A 280      33.395  29.455  99.315  1.00  0.00           C
ATOM   4310  C   GLY A 280      34.355  30.526  98.904  1.00  0.00           C
ATOM   4311  O   GLY A 280      33.996  31.486  98.225  1.00  0.00           O
ATOM   4312  N   ASN A 281      35.585  30.406  99.444  1.00  0.00           N
ATOM   4314  CA  ASN A 281      36.455  31.495  99.824  1.00  0.00           C
ATOM   4316  CB  ASN A 281      36.015  31.996 101.225  1.00  0.00           C
ATOM   4319  CG  ASN A 281      34.585  32.546 101.184  1.00  0.00           C
ATOM   4320  OD1 ASN A 281      33.636  32.046 101.785  1.00  0.00           O
ATOM   4321  ND2 ASN A 281      34.405  33.606 100.374  1.00  0.00           N
ATOM   4324  C   ASN A 281      37.925  31.035  99.874  1.00  0.00           C
ATOM   4325  O   ASN A 281      38.225  29.866  99.665  1.00  0.00           O
ATOM   4326  N   ALA A 282      38.895  31.955 100.115  1.00  0.00           N
ATOM   4328  CA  ALA A 282      40.336  31.706  99.995  1.00  0.00           C
ATOM   4330  CB  ALA A 282      40.905  32.586  98.865  1.00  0.00           C
ATOM   4334  C   ALA A 282      41.145  31.976 101.264  1.00  0.00           C
ATOM   4335  O   ALA A 282      40.685  32.686 102.165  1.00  0.00           O
ATOM   4336  N   GLY A 283      42.375  31.385 101.365  1.00  0.00           N
ATOM   4338  CA  GLY A 283      43.265  31.536 102.525  1.00  0.00           C
ATOM   4341  C   GLY A 283      44.706  31.026 102.324  1.00  0.00           C
ATOM   4342  O   GLY A 283      44.886  29.875 101.955  1.00  0.00           O
ATOM   4343  N   LEU A 284      45.765  31.846 102.575  1.00  0.00           N
ATOM   4345  CA  LEU A 284      47.185  31.455 102.575  1.00  0.00           C
ATOM   4347  CB  LEU A 284      48.025  32.266 101.535  1.00  0.00           C
ATOM   4350  CG  LEU A 284      49.566  32.035 101.535  1.00  0.00           C
ATOM   4352  CD1 LEU A 284      50.165  31.996 100.115  1.00  0.00           C
ATOM   4356  CD2 LEU A 284      50.275  33.116 102.374  1.00  0.00           C
ATOM   4360  C   LEU A 284      47.875  31.586 103.944  1.00  0.00           C
ATOM   4361  O   LEU A 284      47.655  32.556 104.654  1.00  0.00           O
ATOM   4362  N   VAL A 285      48.695  30.576 104.365  1.00  0.00           N
ATOM   4364  CA  VAL A 285      48.975  30.366 105.784  1.00  0.00           C
ATOM   4366  CB  VAL A 285      47.815  29.576 106.334  1.00  0.00           C
ATOM   4368  CG1 VAL A 285      47.755  28.046 106.114  1.00  0.00           C
ATOM   4372  CG2 VAL A 285      47.745  29.945 107.785  1.00  0.00           C
ATOM   4376  C   VAL A 285      50.255  29.656 106.285  1.00  0.00           C
ATOM   4377  O   VAL A 285      50.676  28.636 105.755  1.00  0.00           O
ATOM   4378  N   ASN A 286      50.845  30.076 107.425  1.00  0.00           N
ATOM   4380  CA  ASN A 286      51.405  29.176 108.455  1.00  0.00           C
ATOM   4382  CB  ASN A 286      51.465  30.015 109.755  1.00  0.00           C
ATOM   4385  CG  ASN A 286      52.165  29.366 110.945  1.00  0.00           C
ATOM   4386  OD1 ASN A 286      53.165  28.656 110.815  1.00  0.00           O
ATOM   4387  ND2 ASN A 286      51.595  29.585 112.154  1.00  0.00           N
ATOM   4390  C   ASN A 286      50.665  27.846 108.775  1.00  0.00           C
ATOM   4391  O   ASN A 286      49.455  27.705 108.694  1.00  0.00           O
ATOM   4392  N   VAL A 287      51.365  26.806 109.245  1.00  0.00           N
ATOM   4394  CA  VAL A 287      50.735  25.576 109.715  1.00  0.00           C
ATOM   4396  CB  VAL A 287      51.485  24.366 109.145  1.00  0.00           C
ATOM   4398  CG1 VAL A 287      51.195  23.056 109.885  1.00  0.00           C
ATOM   4402  CG2 VAL A 287      53.005  24.636 109.055  1.00  0.00           C
ATOM   4406  C   VAL A 287      50.515  25.586 111.245  1.00  0.00           C
ATOM   4407  O   VAL A 287      51.425  25.366 112.034  1.00  0.00           O
ATOM   4408  N   ASN A 288      49.255  25.876 111.695  1.00  0.00           N
ATOM   4410  CA  ASN A 288      48.886  25.996 113.105  1.00  0.00           C
ATOM   4412  CB  ASN A 288      49.505  27.306 113.714  1.00  0.00           C
ATOM   4415  CG  ASN A 288      49.255  27.526 115.215  1.00  0.00           C
ATOM   4416  OD1 ASN A 288      48.205  27.996 115.644  1.00  0.00           O
ATOM   4417  ND2 ASN A 288      50.295  27.266 116.035  1.00  0.00           N
ATOM   4420  C   ASN A 288      47.355  25.956 113.325  1.00  0.00           C
ATOM   4421  O   ASN A 288      46.915  25.656 114.435  1.00  0.00           O
ATOM   4422  N   LEU A 289      46.495  26.116 112.285  1.00  0.00           N
ATOM   4424  CA  LEU A 289      45.075  25.716 112.224  1.00  0.00           C
ATOM   4426  CB  LEU A 289      44.816  24.346 112.934  1.00  0.00           C
ATOM   4429  CG  LEU A 289      43.525  23.546 112.604  1.00  0.00           C
ATOM   4431  CD1 LEU A 289      43.865  22.056 112.425  1.00  0.00           C
ATOM   4435  CD2 LEU A 289      42.435  23.636 113.684  1.00  0.00           C
ATOM   4439  C   LEU A 289      44.095  26.806 112.675  1.00  0.00           C
ATOM   4440  O   LEU A 289      42.896  26.566 112.785  1.00  0.00           O
ATOM   4441  N   SER A 290      44.535  28.046 112.915  1.00  0.00           N
ATOM   4443  CA  SER A 290      43.675  29.166 113.334  1.00  0.00           C
ATOM   4445  CB  SER A 290      44.435  30.056 114.374  1.00  0.00           C
ATOM   4448  OG  SER A 290      43.805  31.276 114.765  1.00  0.00           O
ATOM   4450  C   SER A 290      42.966  29.886 112.174  1.00  0.00           C
ATOM   4451  O   SER A 290      42.525  29.215 111.255  1.00  0.00           O
ATOM   4452  N   LEU A 291      42.795  31.226 112.224  1.00  0.00           N
ATOM   4454  CA  LEU A 291      42.155  32.066 111.225  1.00  0.00           C
ATOM   4456  CB  LEU A 291      40.775  31.556 110.705  1.00  0.00           C
ATOM   4459  CG  LEU A 291      40.886  31.035 109.254  1.00  0.00           C
ATOM   4461  CD1 LEU A 291      39.765  30.066 108.874  1.00  0.00           C
ATOM   4465  CD2 LEU A 291      41.005  32.196 108.245  1.00  0.00           C
ATOM   4469  C   LEU A 291      41.976  33.495 111.725  1.00  0.00           C
ATOM   4470  O   LEU A 291      41.435  33.736 112.805  1.00  0.00           O
ATOM   4471  N   THR A 292      42.415  34.486 110.915  1.00  0.00           N
ATOM   4473  CA  THR A 292      42.025  35.896 111.015  1.00  0.00           C
ATOM   4475  CB  THR A 292      42.945  36.826 110.205  1.00  0.00           C
ATOM   4477  OG1 THR A 292      42.845  38.186 110.565  1.00  0.00           O
ATOM   4479  CG2 THR A 292      42.685  36.796 108.705  1.00  0.00           C
ATOM   4483  C   THR A 292      40.635  36.046 110.465  1.00  0.00           C
ATOM   4484  O   THR A 292      40.136  35.156 109.765  1.00  0.00           O
ATOM   4485  N   ALA A 293      39.965  37.186 110.685  1.00  0.00           N
ATOM   4487  CA  ALA A 293      38.925  37.625 109.775  1.00  0.00           C
ATOM   4489  CB  ALA A 293      37.746  38.256 110.535  1.00  0.00           C
ATOM   4493  C   ALA A 293      39.465  38.576 108.725  1.00  0.00           C
ATOM   4494  O   ALA A 293      40.425  39.335 108.925  1.00  0.00           O
ATOM   4495  N   THR A 294      38.866  38.565 107.514  1.00  0.00           N
ATOM   4497  CA  THR A 294      39.035  39.646 106.555  1.00  0.00           C
ATOM   4499  CB  THR A 294      38.515  39.375 105.124  1.00  0.00           C
ATOM   4501  OG1 THR A 294      37.616  40.366 104.604  1.00  0.00           O
ATOM   4503  CG2 THR A 294      37.755  38.046 105.025  1.00  0.00           C
ATOM   4507  C   THR A 294      38.525  40.936 107.174  1.00  0.00           C
ATOM   4508  O   THR A 294      37.525  40.946 107.895  1.00  0.00           O
ATOM   4509  N   THR A 295      39.245  42.056 106.975  1.00  0.00           N
ATOM   4511  CA  THR A 295      38.905  43.376 107.525  1.00  0.00           C
ATOM   4513  CB  THR A 295      37.805  44.125 106.745  1.00  0.00           C
ATOM   4515  OG1 THR A 295      37.825  45.525 106.995  1.00  0.00           O
ATOM   4517  CG2 THR A 295      36.385  43.596 106.995  1.00  0.00           C
ATOM   4521  C   THR A 295      38.835  43.485 109.055  1.00  0.00           C
ATOM   4522  O   THR A 295      38.135  44.346 109.595  1.00  0.00           O
ATOM   4523  N   ASP A 296      39.595  42.666 109.824  1.00  0.00           N
ATOM   4525  CA  ASP A 296      39.715  42.885 111.255  1.00  0.00           C
ATOM   4527  CB  ASP A 296      39.406  41.565 112.044  1.00  0.00           C
ATOM   4530  CG  ASP A 296      40.536  40.585 112.364  1.00  0.00           C
ATOM   4531  OD1 ASP A 296      41.685  41.056 112.535  1.00  0.00           O
ATOM   4532  OD2 ASP A 296      40.235  39.396 112.635  1.00  0.00           O
ATOM   4533  C   ASP A 296      41.035  43.626 111.535  1.00  0.00           C
ATOM   4534  O   ASP A 296      41.935  43.656 110.694  1.00  0.00           O
ATOM   4535  N   PRO A 297      41.185  44.296 112.685  1.00  0.00           N
ATOM   4536  CD  PRO A 297      40.136  45.215 113.135  1.00  0.00           C
ATOM   4539  CA  PRO A 297      42.505  44.686 113.194  1.00  0.00           C
ATOM   4541  CB  PRO A 297      42.335  46.166 113.525  1.00  0.00           C
ATOM   4544  CG  PRO A 297      40.875  46.296 113.944  1.00  0.00           C
ATOM   4547  C   PRO A 297      42.785  43.886 114.444  1.00  0.00           C
ATOM   4548  O   PRO A 297      43.695  44.197 115.205  1.00  0.00           O
ATOM   4549  N   SER A 298      41.965  42.855 114.665  1.00  0.00           N
ATOM   4551  CA  SER A 298      41.815  42.196 115.924  1.00  0.00           C
ATOM   4553  CB  SER A 298      40.315  41.796 116.065  1.00  0.00           C
ATOM   4556  OG  SER A 298      39.956  41.556 117.415  1.00  0.00           O
ATOM   4558  C   SER A 298      42.675  40.956 115.985  1.00  0.00           C
ATOM   4559  O   SER A 298      43.106  40.536 117.065  1.00  0.00           O
ATOM   4560  N   TYR A 299      43.015  40.366 114.824  1.00  0.00           N
ATOM   4562  CA  TYR A 299      43.946  39.267 114.705  1.00  0.00           C
ATOM   4564  CB  TYR A 299      43.555  38.396 113.505  1.00  0.00           C
ATOM   4567  CG  TYR A 299      44.146  37.006 113.574  1.00  0.00           C
ATOM   4568  CD1 TYR A 299      43.415  35.995 114.215  1.00  0.00           C
ATOM   4570  CE1 TYR A 299      43.946  34.715 114.345  1.00  0.00           C
ATOM   4572  CZ  TYR A 299      45.206  34.426 113.825  1.00  0.00           C
ATOM   4573  OH  TYR A 299      45.685  33.125 114.055  1.00  0.00           O
ATOM   4575  CD2 TYR A 299      45.396  36.686 112.995  1.00  0.00           C
ATOM   4577  CE2 TYR A 299      45.926  35.396 113.124  1.00  0.00           C
ATOM   4579  C   TYR A 299      45.375  39.756 114.455  1.00  0.00           C
ATOM   4580  O   TYR A 299      45.616  40.666 113.645  1.00  0.00           O
ATOM   4581  N   PRO A 300      46.355  39.116 115.084  1.00  0.00           N
ATOM   4582  CD  PRO A 300      46.255  38.866 116.535  1.00  0.00           C
ATOM   4585  CA  PRO A 300      47.735  39.286 114.695  1.00  0.00           C
ATOM   4587  CB  PRO A 300      48.275  40.006 115.934  1.00  0.00           C
ATOM   4590  CG  PRO A 300      47.585  39.326 117.115  1.00  0.00           C
ATOM   4593  C   PRO A 300      48.435  37.936 114.495  1.00  0.00           C
ATOM   4594  O   PRO A 300      48.055  36.936 115.084  1.00  0.00           O
ATOM   4595  N   GLN A 301      49.496  37.866 113.665  1.00  0.00           N
ATOM   4597  CA  GLN A 301      50.565  36.906 113.925  1.00  0.00           C
ATOM   4599  CB  GLN A 301      50.735  35.726 112.915  1.00  0.00           C
ATOM   4602  CG  GLN A 301      52.005  34.916 113.284  1.00  0.00           C
ATOM   4605  CD  GLN A 301      52.225  33.495 112.764  1.00  0.00           C
ATOM   4606  OE1 GLN A 301      53.145  32.846 113.275  1.00  0.00           O
ATOM   4607  NE2 GLN A 301      51.505  33.035 111.735  1.00  0.00           N
ATOM   4610  C   GLN A 301      51.885  37.625 114.114  1.00  0.00           C
ATOM   4611  O   GLN A 301      52.325  38.346 113.225  1.00  0.00           O
ATOM   4612  N   ALA A 302      52.585  37.416 115.255  1.00  0.00           N
ATOM   4614  CA  ALA A 302      53.975  37.816 115.384  1.00  0.00           C
ATOM   4616  CB  ALA A 302      54.496  37.666 116.824  1.00  0.00           C
ATOM   4620  C   ALA A 302      54.915  37.066 114.444  1.00  0.00           C
ATOM   4621  O   ALA A 302      55.155  35.866 114.595  1.00  0.00           O
ATOM   4622  N   ILE A 303      55.485  37.776 113.455  1.00  0.00           N
ATOM   4624  CA  ILE A 303      56.465  37.245 112.525  1.00  0.00           C
ATOM   4626  CB  ILE A 303      56.245  37.726 111.065  1.00  0.00           C
ATOM   4628  CG2 ILE A 303      55.515  39.096 111.005  1.00  0.00           C
ATOM   4632  CG1 ILE A 303      57.456  37.715 110.104  1.00  0.00           C
ATOM   4635  CD  ILE A 303      57.195  37.756 108.595  1.00  0.00           C
ATOM   4639  C   ILE A 303      57.845  37.036 113.175  1.00  0.00           C
ATOM   4640  O   ILE A 303      58.075  37.416 114.324  1.00  0.00           O
ATOM   4641  N   LYS A 304      58.755  36.265 112.545  1.00  0.00           N
ATOM   4643  CA  LYS A 304      59.975  35.726 113.124  1.00  0.00           C
ATOM   4645  CB  LYS A 304      60.555  34.506 112.294  1.00  0.00           C
ATOM   4648  CG  LYS A 304      60.055  33.065 112.565  1.00  0.00           C
ATOM   4651  CD  LYS A 304      60.915  31.986 111.835  1.00  0.00           C
ATOM   4654  CE  LYS A 304      60.635  30.526 112.265  1.00  0.00           C
ATOM   4657  NZ  LYS A 304      61.586  29.536 111.655  1.00  0.00           N
ATOM   4661  C   LYS A 304      61.095  36.767 113.325  1.00  0.00           C
ATOM   4662  O   LYS A 304      62.136  36.655 112.665  1.00  0.00           O
ATOM   4663  N   THR A 305      60.965  37.706 114.295  1.00  0.00           N
ATOM   4665  CA  THR A 305      61.796  38.896 114.625  1.00  0.00           C
ATOM   4667  CB  THR A 305      61.765  39.175 116.145  1.00  0.00           C
ATOM   4669  OG1 THR A 305      60.435  39.197 116.645  1.00  0.00           O
ATOM   4671  CG2 THR A 305      62.365  40.546 116.514  1.00  0.00           C
ATOM   4675  C   THR A 305      63.255  38.965 114.145  1.00  0.00           C
ATOM   4676  O   THR A 305      63.706  39.976 113.605  1.00  0.00           O
ATOM   4677  N   SER A 306      63.985  37.846 114.335  1.00  0.00           N
ATOM   4679  CA  SER A 306      65.275  37.476 113.795  1.00  0.00           C
ATOM   4681  CB  SER A 306      65.335  37.366 112.245  1.00  0.00           C
ATOM   4684  OG  SER A 306      65.496  38.626 111.585  1.00  0.00           O
ATOM   4686  C   SER A 306      66.496  38.156 114.365  1.00  0.00           C
ATOM   4687  O   SER A 306      66.496  38.706 115.465  1.00  0.00           O
ATOM   4688  N   ARG A 307      67.646  38.017 113.675  1.00  0.00           N
ATOM   4690  CA  ARG A 307      68.935  38.356 114.205  1.00  0.00           C
ATOM   4692  CB  ARG A 307      69.915  37.166 114.184  1.00  0.00           C
ATOM   4695  CG  ARG A 307      69.415  35.986 115.054  1.00  0.00           C
ATOM   4698  CD  ARG A 307      70.505  34.945 115.294  1.00  0.00           C
ATOM   4701  NE  ARG A 307      69.936  33.796 116.085  1.00  0.00           N
ATOM   4703  CZ  ARG A 307      69.855  33.746 117.405  1.00  0.00           C
ATOM   4704  NH1 ARG A 307      70.195  34.706 118.214  1.00  0.00           N
ATOM   4707  NH2 ARG A 307      69.456  32.625 117.965  1.00  0.00           N
ATOM   4710  C   ARG A 307      69.525  39.536 113.434  1.00  0.00           C
ATOM   4711  O   ARG A 307      69.865  39.375 112.255  1.00  0.00           O
ATOM   4712  N   PRO A 308      69.636  40.705 114.044  1.00  0.00           N
ATOM   4713  CD  PRO A 308      69.155  41.016 115.405  1.00  0.00           C
ATOM   4716  CA  PRO A 308      70.195  41.885 113.404  1.00  0.00           C
ATOM   4718  CB  PRO A 308      69.936  43.017 114.404  1.00  0.00           C
ATOM   4721  CG  PRO A 308      69.805  42.346 115.755  1.00  0.00           C
ATOM   4724  C   PRO A 308      71.646  41.745 112.995  1.00  0.00           C
ATOM   4725  O   PRO A 308      72.475  41.315 113.804  1.00  0.00           O
ATOM   4726  N   GLY A 309      71.935  42.116 111.735  1.00  0.00           N
ATOM   4728  CA  GLY A 309      73.265  42.326 111.165  1.00  0.00           C
ATOM   4731  C   GLY A 309      73.285  43.545 110.255  1.00  0.00           C
ATOM   4732  O   GLY A 309      72.246  44.046 109.845  1.00  0.00           O
ATOM   4733  N   VAL A 310      74.496  44.035 109.895  1.00  0.00           N
ATOM   4735  CA  VAL A 310      74.775  45.326 109.215  1.00  0.00           C
ATOM   4737  CB  VAL A 310      74.765  45.256 107.685  1.00  0.00           C
ATOM   4739  CG1 VAL A 310      73.345  45.125 107.115  1.00  0.00           C
ATOM   4743  CG2 VAL A 310      75.505  46.456 107.055  1.00  0.00           C
ATOM   4747  C   VAL A 310      74.085  46.576 109.804  1.00  0.00           C
ATOM   4748  O   VAL A 310      73.636  47.516 109.145  1.00  0.00           O
ATOM   4749  N   GLY A 311      74.025  46.616 111.145  1.00  0.00           N
ATOM   4751  CA  GLY A 311      73.686  47.766 111.964  1.00  0.00           C
ATOM   4754  C   GLY A 311      72.206  47.947 112.165  1.00  0.00           C
ATOM   4755  O   GLY A 311      71.765  48.475 113.185  1.00  0.00           O
ATOM   4756  N   VAL A 312      71.396  47.526 111.184  1.00  0.00           N
ATOM   4758  CA  VAL A 312      70.025  47.955 111.065  1.00  0.00           C
ATOM   4760  CB  VAL A 312      69.936  49.186 110.154  1.00  0.00           C
ATOM   4762  CG1 VAL A 312      68.525  49.476 109.654  1.00  0.00           C
ATOM   4766  CG2 VAL A 312      70.415  50.385 110.985  1.00  0.00           C
ATOM   4770  C   VAL A 312      69.115  46.815 110.665  1.00  0.00           C
ATOM   4771  O   VAL A 312      68.215  46.445 111.404  1.00  0.00           O
ATOM   4772  N   VAL A 313      69.325  46.196 109.485  1.00  0.00           N
ATOM   4774  CA  VAL A 313      68.375  45.236 108.955  1.00  0.00           C
ATOM   4776  CB  VAL A 313      68.426  45.195 107.425  1.00  0.00           C
ATOM   4778  CG1 VAL A 313      68.045  46.596 106.894  1.00  0.00           C
ATOM   4782  CG2 VAL A 313      69.816  44.806 106.915  1.00  0.00           C
ATOM   4786  C   VAL A 313      68.356  43.826 109.584  1.00  0.00           C
ATOM   4787  O   VAL A 313      69.356  43.246 110.014  1.00  0.00           O
ATOM   4788  N   VAL A 314      67.145  43.246 109.665  1.00  0.00           N
ATOM   4790  CA  VAL A 314      66.825  41.936 110.224  1.00  0.00           C
ATOM   4792  CB  VAL A 314      65.856  42.076 111.415  1.00  0.00           C
ATOM   4794  CG1 VAL A 314      66.646  42.356 112.705  1.00  0.00           C
ATOM   4798  CG2 VAL A 314      64.845  43.226 111.194  1.00  0.00           C
ATOM   4802  C   VAL A 314      66.145  41.115 109.145  1.00  0.00           C
ATOM   4803  O   VAL A 314      65.345  41.697 108.434  1.00  0.00           O
ATOM   4804  N   THR A 315      66.405  39.795 108.965  1.00  0.00           N
ATOM   4806  CA  THR A 315      65.755  38.986 107.905  1.00  0.00           C
ATOM   4808  CB  THR A 315      66.646  38.436 106.785  1.00  0.00           C
ATOM   4810  OG1 THR A 315      65.975  37.476 105.965  1.00  0.00           O
ATOM   4812  CG2 THR A 315      67.825  37.686 107.395  1.00  0.00           C
ATOM   4816  C   THR A 315      64.835  37.916 108.485  1.00  0.00           C
ATOM   4817  O   THR A 315      65.216  37.096 109.315  1.00  0.00           O
ATOM   4818  N   ASP A 316      63.555  37.986 108.105  1.00  0.00           N
ATOM   4820  CA  ASP A 316      62.445  37.556 108.925  1.00  0.00           C
ATOM   4822  CB  ASP A 316      61.885  38.896 109.435  1.00  0.00           C
ATOM   4825  CG  ASP A 316      60.695  38.836 110.335  1.00  0.00           C
ATOM   4826  OD1 ASP A 316      60.285  37.726 110.714  1.00  0.00           O
ATOM   4827  OD2 ASP A 316      60.196  39.946 110.665  1.00  0.00           O
ATOM   4828  C   ASP A 316      61.395  36.836 108.085  1.00  0.00           C
ATOM   4829  O   ASP A 316      60.875  37.406 107.135  1.00  0.00           O
ATOM   4830  N   SER A 317      61.066  35.576 108.395  1.00  0.00           N
ATOM   4832  CA  SER A 317      60.485  34.706 107.374  1.00  0.00           C
ATOM   4834  CB  SER A 317      61.615  33.995 106.565  1.00  0.00           C
ATOM   4837  OG  SER A 317      61.136  33.096 105.565  1.00  0.00           O
ATOM   4839  C   SER A 317      59.505  33.715 107.965  1.00  0.00           C
ATOM   4840  O   SER A 317      59.385  33.556 109.184  1.00  0.00           O
ATOM   4841  N   GLN A 318      58.785  32.975 107.095  1.00  0.00           N
ATOM   4843  CA  GLN A 318      58.095  31.715 107.324  1.00  0.00           C
ATOM   4845  CB  GLN A 318      56.765  31.906 108.085  1.00  0.00           C
ATOM   4848  CG  GLN A 318      56.066  30.625 108.624  1.00  0.00           C
ATOM   4851  CD  GLN A 318      55.536  30.846 110.045  1.00  0.00           C
ATOM   4852  OE1 GLN A 318      54.426  31.316 110.264  1.00  0.00           O
ATOM   4853  NE2 GLN A 318      56.386  30.535 111.044  1.00  0.00           N
ATOM   4856  C   GLN A 318      57.825  31.125 105.945  1.00  0.00           C
ATOM   4857  O   GLN A 318      58.156  31.746 104.934  1.00  0.00           O
ATOM   4858  N   ASN A 319      57.235  29.936 105.875  1.00  0.00           N
ATOM   4860  CA  ASN A 319      56.735  29.355 104.665  1.00  0.00           C
ATOM   4862  CB  ASN A 319      57.415  27.986 104.415  1.00  0.00           C
ATOM   4865  CG  ASN A 319      56.775  27.115 103.334  1.00  0.00           C
ATOM   4866  OD1 ASN A 319      56.145  26.096 103.635  1.00  0.00           O
ATOM   4867  ND2 ASN A 319      56.976  27.506 102.044  1.00  0.00           N
ATOM   4870  C   ASN A 319      55.245  29.246 104.895  1.00  0.00           C
ATOM   4871  O   ASN A 319      54.805  28.876 105.985  1.00  0.00           O
ATOM   4872  N   ASN A 320      54.435  29.666 103.915  1.00  0.00           N
ATOM   4874  CA  ASN A 320      53.005  29.715 104.014  1.00  0.00           C
ATOM   4876  CB  ASN A 320      52.456  31.125 103.694  1.00  0.00           C
ATOM   4879  CG  ASN A 320      52.925  32.196 104.684  1.00  0.00           C
ATOM   4880  OD1 ASN A 320      52.415  32.296 105.805  1.00  0.00           O
ATOM   4881  ND2 ASN A 320      53.816  33.105 104.235  1.00  0.00           N
ATOM   4884  C   ASN A 320      52.386  28.686 103.065  1.00  0.00           C
ATOM   4885  O   ASN A 320      53.106  28.016 102.335  1.00  0.00           O
ATOM   4886  N   ILE A 321      51.045  28.516 103.144  1.00  0.00           N
ATOM   4888  CA  ILE A 321      50.225  27.465 102.554  1.00  0.00           C
ATOM   4890  CB  ILE A 321      49.975  26.346 103.585  1.00  0.00           C
ATOM   4892  CG2 ILE A 321      48.905  25.356 103.074  1.00  0.00           C
ATOM   4896  CG1 ILE A 321      51.316  25.635 103.944  1.00  0.00           C
ATOM   4899  CD  ILE A 321      51.185  24.515 104.975  1.00  0.00           C
ATOM   4903  C   ILE A 321      48.905  28.066 102.065  1.00  0.00           C
ATOM   4904  O   ILE A 321      48.075  28.416 102.884  1.00  0.00           O
ATOM   4905  N   ILE A 322      48.585  28.216 100.764  1.00  0.00           N
ATOM   4907  CA  ILE A 322      47.176  28.356 100.305  1.00  0.00           C
ATOM   4909  CB  ILE A 322      46.965  28.746  98.804  1.00  0.00           C
ATOM   4911  CG2 ILE A 322      45.606  28.295  98.214  1.00  0.00           C
ATOM   4915  CG1 ILE A 322      47.215  30.236  98.474  1.00  0.00           C
ATOM   4918  CD  ILE A 322      46.015  31.166  98.684  1.00  0.00           C
ATOM   4922  C   ILE A 322      46.395  27.096 100.605  1.00  0.00           C
ATOM   4923  O   ILE A 322      46.895  26.016 100.325  1.00  0.00           O
ATOM   4924  N   SER A 323      45.136  27.196 101.085  1.00  0.00           N
ATOM   4926  CA  SER A 323      44.105  26.316 100.554  1.00  0.00           C
ATOM   4928  CB  SER A 323      43.946  24.976 101.325  1.00  0.00           C
ATOM   4931  OG  SER A 323      42.935  24.176 100.694  1.00  0.00           O
ATOM   4933  C   SER A 323      42.795  27.096 100.485  1.00  0.00           C
ATOM   4934  O   SER A 323      42.495  27.846 101.415  1.00  0.00           O
ATOM   4935  N   PRO A 324      41.976  27.056  99.435  1.00  0.00           N
ATOM   4936  CD  PRO A 324      42.265  26.285  98.214  1.00  0.00           C
ATOM   4939  CA  PRO A 324      40.585  27.496  99.475  1.00  0.00           C
ATOM   4941  CB  PRO A 324      40.145  27.356  98.014  1.00  0.00           C
ATOM   4944  CG  PRO A 324      40.935  26.156  97.495  1.00  0.00           C
ATOM   4947  C   PRO A 324      39.695  26.756 100.485  1.00  0.00           C
ATOM   4948  O   PRO A 324      39.845  25.556 100.694  1.00  0.00           O
ATOM   4949  N   ALA A 325      38.746  27.465 101.124  1.00  0.00           N
ATOM   4951  CA  ALA A 325      37.805  26.936 102.095  1.00  0.00           C
ATOM   4953  CB  ALA A 325      38.046  27.515 103.495  1.00  0.00           C
ATOM   4957  C   ALA A 325      36.366  27.236 101.684  1.00  0.00           C
ATOM   4958  O   ALA A 325      36.055  28.306 101.165  1.00  0.00           O
ATOM   4959  N   GLY A 326      35.435  26.276 101.885  1.00  0.00           N
ATOM   4961  CA  GLY A 326      34.005  26.466 101.645  1.00  0.00           C
ATOM   4964  C   GLY A 326      33.365  27.566 102.455  1.00  0.00           C
ATOM   4965  O   GLY A 326      33.915  28.016 103.455  1.00  0.00           O
ATOM   4966  N   GLY A 327      32.175  28.035 102.034  1.00  0.00           N
ATOM   4968  CA  GLY A 327      31.545  29.156 102.735  1.00  0.00           C
ATOM   4971  C   GLY A 327      30.215  28.906 103.385  1.00  0.00           C
ATOM   4972  O   GLY A 327      29.925  29.515 104.404  1.00  0.00           O
ATOM   4973  N   THR A 328      29.325  28.026 102.855  1.00  0.00           N
ATOM   4975  CA  THR A 328      27.905  28.246 103.194  1.00  0.00           C
ATOM   4977  CB  THR A 328      27.295  29.336 102.294  1.00  0.00           C
ATOM   4979  OG1 THR A 328      26.165  29.965 102.855  1.00  0.00           O
ATOM   4981  CG2 THR A 328      26.796  28.826 100.955  1.00  0.00           C
ATOM   4985  C   THR A 328      26.995  27.026 103.144  1.00  0.00           C
ATOM   4986  O   THR A 328      25.875  27.115 103.635  1.00  0.00           O
ATOM   4987  N   LEU A 329      27.485  25.856 102.624  1.00  0.00           N
ATOM   4989  CA  LEU A 329      26.845  24.545 102.425  1.00  0.00           C
ATOM   4991  CB  LEU A 329      25.685  24.106 103.375  1.00  0.00           C
ATOM   4994  CG  LEU A 329      25.955  23.736 104.855  1.00  0.00           C
ATOM   4996  CD1 LEU A 329      26.685  22.406 105.014  1.00  0.00           C
ATOM   5000  CD2 LEU A 329      26.655  24.826 105.675  1.00  0.00           C
ATOM   5004  C   LEU A 329      26.485  24.246 100.955  1.00  0.00           C
ATOM   5005  O   LEU A 329      27.065  23.276 100.445  1.00  0.00           O
ATOM   5006  N   PRO A 330      25.616  24.945 100.215  1.00  0.00           N
ATOM   5007  CD  PRO A 330      24.555  25.756 100.815  1.00  0.00           C
ATOM   5010  CA  PRO A 330      25.295  24.746  98.795  1.00  0.00           C
ATOM   5012  CB  PRO A 330      24.645  26.076  98.415  1.00  0.00           C
ATOM   5015  CG  PRO A 330      23.875  26.495  99.665  1.00  0.00           C
ATOM   5018  C   PRO A 330      26.325  24.406  97.735  1.00  0.00           C
ATOM   5019  O   PRO A 330      27.465  24.875  97.775  1.00  0.00           O
ATOM   5020  N   LEU A 331      25.875  23.676  96.705  1.00  0.00           N
ATOM   5022  CA  LEU A 331      26.495  23.616  95.395  1.00  0.00           C
ATOM   5024  CB  LEU A 331      25.945  22.416  94.575  1.00  0.00           C
ATOM   5027  CG  LEU A 331      26.215  21.056  95.235  1.00  0.00           C
ATOM   5029  CD1 LEU A 331      25.505  19.956  94.435  1.00  0.00           C
ATOM   5033  CD2 LEU A 331      27.715  20.736  95.325  1.00  0.00           C
ATOM   5037  C   LEU A 331      26.415  24.916  94.584  1.00  0.00           C
ATOM   5038  O   LEU A 331      25.925  25.965  95.045  1.00  0.00           O
ATOM   5039  N   SER A 332      27.025  24.896  93.385  1.00  0.00           N
ATOM   5041  CA  SER A 332      27.735  26.046  92.864  1.00  0.00           C
ATOM   5043  CB  SER A 332      28.955  26.295  93.785  1.00  0.00           C
ATOM   5046  OG  SER A 332      29.775  25.146  93.955  1.00  0.00           O
ATOM   5048  C   SER A 332      28.025  25.856  91.354  1.00  0.00           C
ATOM   5049  O   SER A 332      27.825  24.756  90.845  1.00  0.00           O
ATOM   5050  N   ILE A 333      28.385  26.916  90.574  1.00  0.00           N
ATOM   5052  CA  ILE A 333      27.976  27.026  89.165  1.00  0.00           C
ATOM   5054  CB  ILE A 333      26.915  28.146  89.044  1.00  0.00           C
ATOM   5056  CG2 ILE A 333      26.415  28.276  87.595  1.00  0.00           C
ATOM   5060  CG1 ILE A 333      25.735  28.035  90.045  1.00  0.00           C
ATOM   5063  CD  ILE A 333      25.055  29.396  90.244  1.00  0.00           C
ATOM   5067  C   ILE A 333      29.155  27.426  88.225  1.00  0.00           C
ATOM   5068  O   ILE A 333      29.595  28.535  88.415  1.00  0.00           O
ATOM   5069  N   PRO A 334      29.745  26.726  87.265  1.00  0.00           N
ATOM   5070  CD  PRO A 334      29.635  25.266  87.235  1.00  0.00           C
ATOM   5073  CA  PRO A 334      30.976  27.196  86.555  1.00  0.00           C
ATOM   5075  CB  PRO A 334      31.315  25.976  85.694  1.00  0.00           C
ATOM   5078  CG  PRO A 334      30.925  24.796  86.585  1.00  0.00           C
ATOM   5081  C   PRO A 334      31.065  28.535  85.714  1.00  0.00           C
ATOM   5082  O   PRO A 334      30.245  28.726  84.824  1.00  0.00           O
ATOM   5083  N   ASP A 335      32.136  29.375  85.924  1.00  0.00           N
ATOM   5085  CA  ASP A 335      32.675  30.546  85.175  1.00  0.00           C
ATOM   5087  CB  ASP A 335      31.796  31.796  85.425  1.00  0.00           C
ATOM   5090  CG  ASP A 335      32.405  33.065  84.895  1.00  0.00           C
ATOM   5091  OD1 ASP A 335      33.025  33.026  83.795  1.00  0.00           O
ATOM   5092  OD2 ASP A 335      32.255  34.116  85.574  1.00  0.00           O
ATOM   5093  C   ASP A 335      34.125  30.736  85.694  1.00  0.00           C
ATOM   5094  O   ASP A 335      34.395  30.076  86.675  1.00  0.00           O
ATOM   5095  N   ASP A 336      35.116  31.536  85.194  1.00  0.00           N
ATOM   5097  CA  ASP A 336      36.505  31.525  85.745  1.00  0.00           C
ATOM   5099  CB  ASP A 336      37.555  31.195  84.635  1.00  0.00           C
ATOM   5102  CG  ASP A 336      38.945  30.795  85.124  1.00  0.00           C
ATOM   5103  OD1 ASP A 336      39.115  30.366  86.285  1.00  0.00           O
ATOM   5104  OD2 ASP A 336      39.845  30.686  84.264  1.00  0.00           O
ATOM   5105  C   ASP A 336      36.915  32.776  86.595  1.00  0.00           C
ATOM   5106  O   ASP A 336      36.425  33.875  86.385  1.00  0.00           O
ATOM   5107  N   ALA A 337      37.805  32.605  87.604  1.00  0.00           N
ATOM   5109  CA  ALA A 337      37.845  33.436  88.815  1.00  0.00           C
ATOM   5111  CB  ALA A 337      37.616  32.566  90.054  1.00  0.00           C
ATOM   5115  C   ALA A 337      39.135  34.166  89.184  1.00  0.00           C
ATOM   5116  O   ALA A 337      40.225  33.776  88.785  1.00  0.00           O
ATOM   5117  N   ASP A 338      38.965  35.195  90.054  1.00  0.00           N
ATOM   5119  CA  ASP A 338      40.005  36.046  90.624  1.00  0.00           C
ATOM   5121  CB  ASP A 338      40.345  37.186  89.615  1.00  0.00           C
ATOM   5124  CG  ASP A 338      41.505  36.815  88.714  1.00  0.00           C
ATOM   5125  OD1 ASP A 338      42.456  36.156  89.205  1.00  0.00           O
ATOM   5126  OD2 ASP A 338      41.525  37.296  87.554  1.00  0.00           O
ATOM   5127  C   ASP A 338      39.555  36.625  91.985  1.00  0.00           C
ATOM   5128  O   ASP A 338      38.375  36.745  92.285  1.00  0.00           O
ATOM   5129  N   SER A 339      40.495  36.996  92.895  1.00  0.00           N
ATOM   5131  CA  SER A 339      40.235  37.456  94.264  1.00  0.00           C
ATOM   5133  CB  SER A 339      40.455  36.355  95.345  1.00  0.00           C
ATOM   5136  OG  SER A 339      40.055  36.756  96.655  1.00  0.00           O
ATOM   5138  C   SER A 339      41.165  38.636  94.555  1.00  0.00           C
ATOM   5139  O   SER A 339      42.035  38.925  93.755  1.00  0.00           O
ATOM   5140  N   ILE A 340      41.015  39.405  95.665  1.00  0.00           N
ATOM   5142  CA  ILE A 340      42.075  40.296  96.175  1.00  0.00           C
ATOM   5144  CB  ILE A 340      42.125  41.736  95.605  1.00  0.00           C
ATOM   5146  CG2 ILE A 340      43.345  42.486  96.194  1.00  0.00           C
ATOM   5150  CG1 ILE A 340      42.176  41.866  94.055  1.00  0.00           C
ATOM   5153  CD  ILE A 340      43.525  41.535  93.404  1.00  0.00           C
ATOM   5157  C   ILE A 340      41.815  40.315  97.685  1.00  0.00           C
ATOM   5158  O   ILE A 340      40.656  40.156  98.085  1.00  0.00           O
ATOM   5159  N   ALA A 341      42.815  40.455  98.585  1.00  0.00           N
ATOM   5161  CA  ALA A 341      42.575  40.136  99.995  1.00  0.00           C
ATOM   5163  CB  ALA A 341      42.805  38.646 100.224  1.00  0.00           C
ATOM   5167  C   ALA A 341      43.345  40.886 101.095  1.00  0.00           C
ATOM   5168  O   ALA A 341      43.465  40.425 102.215  1.00  0.00           O
ATOM   5169  N   ARG A 342      43.886  42.076 100.775  1.00  0.00           N
ATOM   5171  CA  ARG A 342      44.825  42.916 101.505  1.00  0.00           C
ATOM   5173  CB  ARG A 342      44.685  44.306 100.845  1.00  0.00           C
ATOM   5176  CG  ARG A 342      45.755  45.336 101.175  1.00  0.00           C
ATOM   5179  CD  ARG A 342      45.185  46.625 101.745  1.00  0.00           C
ATOM   5182  NE  ARG A 342      44.805  46.346 103.154  1.00  0.00           N
ATOM   5184  CZ  ARG A 342      44.956  47.215 104.134  1.00  0.00           C
ATOM   5185  NH1 ARG A 342      45.105  48.506 103.925  1.00  0.00           N
ATOM   5188  NH2 ARG A 342      44.995  46.806 105.374  1.00  0.00           N
ATOM   5191  C   ARG A 342      45.055  42.896 103.035  1.00  0.00           C
ATOM   5192  O   ARG A 342      44.245  43.316 103.854  1.00  0.00           O
ATOM   5193  N   MET A 343      46.265  42.495 103.495  1.00  0.00           N
ATOM   5195  CA  MET A 343      46.605  42.456 104.925  1.00  0.00           C
ATOM   5197  CB  MET A 343      47.735  41.445 105.255  1.00  0.00           C
ATOM   5200  CG  MET A 343      47.725  40.175 104.425  1.00  0.00           C
ATOM   5203  SD  MET A 343      49.335  39.476 104.285  1.00  0.00           S
ATOM   5204  CE  MET A 343      49.356  38.586 102.694  1.00  0.00           C
ATOM   5208  C   MET A 343      47.095  43.826 105.384  1.00  0.00           C
ATOM   5209  O   MET A 343      46.726  44.846 104.824  1.00  0.00           O
ATOM   5210  N   ASN A 344      47.976  43.896 106.395  1.00  0.00           N
ATOM   5212  CA  ASN A 344      48.745  45.086 106.684  1.00  0.00           C
ATOM   5214  CB  ASN A 344      47.985  46.175 107.495  1.00  0.00           C
ATOM   5217  CG  ASN A 344      47.106  45.536 108.565  1.00  0.00           C
ATOM   5218  OD1 ASN A 344      47.595  44.956 109.525  1.00  0.00           O
ATOM   5219  ND2 ASN A 344      45.765  45.655 108.434  1.00  0.00           N
ATOM   5222  C   ASN A 344      50.105  44.735 107.275  1.00  0.00           C
ATOM   5223  O   ASN A 344      50.285  43.646 107.805  1.00  0.00           O
ATOM   5224  N   VAL A 345      51.105  45.635 107.075  1.00  0.00           N
ATOM   5226  CA  VAL A 345      52.525  45.346 107.195  1.00  0.00           C
ATOM   5228  CB  VAL A 345      53.375  46.146 106.175  1.00  0.00           C
ATOM   5230  CG1 VAL A 345      52.795  47.526 105.875  1.00  0.00           C
ATOM   5234  CG2 VAL A 345      54.875  46.315 106.514  1.00  0.00           C
ATOM   5238  C   VAL A 345      53.036  45.476 108.605  1.00  0.00           C
ATOM   5239  O   VAL A 345      53.125  44.506 109.355  1.00  0.00           O
ATOM   5240  N   TYR A 346      53.415  46.697 109.014  1.00  0.00           N
ATOM   5242  CA  TYR A 346      53.895  46.986 110.335  1.00  0.00           C
ATOM   5244  CB  TYR A 346      55.206  47.826 110.255  1.00  0.00           C
ATOM   5247  CG  TYR A 346      56.245  47.336 111.205  1.00  0.00           C
ATOM   5248  CD1 TYR A 346      56.625  45.985 111.175  1.00  0.00           C
ATOM   5250  CE1 TYR A 346      57.545  45.486 112.104  1.00  0.00           C
ATOM   5252  CZ  TYR A 346      58.075  46.315 113.095  1.00  0.00           C
ATOM   5253  OH  TYR A 346      58.925  45.746 114.065  1.00  0.00           O
ATOM   5255  CD2 TYR A 346      56.895  48.195 112.115  1.00  0.00           C
ATOM   5257  CE2 TYR A 346      57.766  47.675 113.095  1.00  0.00           C
ATOM   5259  C   TYR A 346      52.755  47.686 111.054  1.00  0.00           C
ATOM   5260  O   TYR A 346      52.755  48.886 111.325  1.00  0.00           O
ATOM   5261  N   PRO A 347      51.726  46.926 111.385  1.00  0.00           N
ATOM   5262  CD  PRO A 347      50.485  46.936 110.595  1.00  0.00           C
ATOM   5265  CA  PRO A 347      51.395  46.745 112.785  1.00  0.00           C
ATOM   5267  CB  PRO A 347      50.045  46.045 112.764  1.00  0.00           C
ATOM   5270  CG  PRO A 347      49.366  46.806 111.634  1.00  0.00           C
ATOM   5273  C   PRO A 347      52.495  46.045 113.535  1.00  0.00           C
ATOM   5274  O   PRO A 347      53.285  45.296 112.975  1.00  0.00           O
ATOM   5275  N   VAL A 348      52.625  46.375 114.824  1.00  0.00           N
ATOM   5277  CA  VAL A 348      53.875  46.226 115.535  1.00  0.00           C
ATOM   5279  CB  VAL A 348      54.485  47.625 115.735  1.00  0.00           C
ATOM   5281  CG1 VAL A 348      55.905  47.596 116.325  1.00  0.00           C
ATOM   5285  CG2 VAL A 348      54.575  48.275 114.335  1.00  0.00           C
ATOM   5289  C   VAL A 348      53.485  45.506 116.804  1.00  0.00           C
ATOM   5290  O   VAL A 348      52.865  44.445 116.795  1.00  0.00           O
ATOM   5291  N   SER A 349      53.775  46.096 117.965  1.00  0.00           N
ATOM   5293  CA  SER A 349      53.015  45.876 119.175  1.00  0.00           C
ATOM   5295  CB  SER A 349      53.915  45.926 120.425  1.00  0.00           C
ATOM   5298  OG  SER A 349      54.895  44.876 120.355  1.00  0.00           O
ATOM   5300  C   SER A 349      51.895  46.885 119.295  1.00  0.00           C
ATOM   5301  O   SER A 349      50.866  46.586 119.915  1.00  0.00           O
ATOM   5302  N   THR A 350      52.025  48.046 118.605  1.00  0.00           N
ATOM   5304  CA  THR A 350      50.935  48.906 118.124  1.00  0.00           C
ATOM   5306  CB  THR A 350      49.886  49.445 119.105  1.00  0.00           C
ATOM   5308  OG1 THR A 350      50.206  49.205 120.465  1.00  0.00           O
ATOM   5310  CG2 THR A 350      48.566  48.726 118.825  1.00  0.00           C
ATOM   5314  C   THR A 350      51.505  50.076 117.345  1.00  0.00           C
ATOM   5315  O   THR A 350      52.066  51.026 117.905  1.00  0.00           O
ATOM   5316  N   THR A 351      51.335  50.035 116.015  1.00  0.00           N
ATOM   5318  CA  THR A 351      51.145  51.206 115.165  1.00  0.00           C
ATOM   5320  CB  THR A 351      52.325  52.186 114.985  1.00  0.00           C
ATOM   5322  OG1 THR A 351      52.005  53.316 114.175  1.00  0.00           O
ATOM   5324  CG2 THR A 351      53.566  51.506 114.404  1.00  0.00           C
ATOM   5328  C   THR A 351      50.525  50.666 113.885  1.00  0.00           C
ATOM   5329  O   THR A 351      49.785  49.686 113.925  1.00  0.00           O
ATOM   5330  N   GLY A 352      50.775  51.276 112.715  1.00  0.00           N
ATOM   5332  CA  GLY A 352      50.175  50.905 111.455  1.00  0.00           C
ATOM   5335  C   GLY A 352      50.866  51.635 110.345  1.00  0.00           C
ATOM   5336  O   GLY A 352      51.055  52.855 110.374  1.00  0.00           O
ATOM   5337  N   VAL A 353      51.265  50.876 109.315  1.00  0.00           N
ATOM   5339  CA  VAL A 353      52.116  51.326 108.225  1.00  0.00           C
ATOM   5341  CB  VAL A 353      53.405  50.506 108.245  1.00  0.00           C
ATOM   5343  CG1 VAL A 353      54.205  50.495 106.935  1.00  0.00           C
ATOM   5347  CG2 VAL A 353      54.265  51.115 109.355  1.00  0.00           C
ATOM   5351  C   VAL A 353      51.386  51.245 106.885  1.00  0.00           C
ATOM   5352  O   VAL A 353      50.515  50.375 106.725  1.00  0.00           O
ATOM   5353  N   PRO A 354      51.605  52.176 105.934  1.00  0.00           N
ATOM   5354  CD  PRO A 354      52.335  53.436 106.194  1.00  0.00           C
ATOM   5357  CA  PRO A 354      51.155  52.126 104.544  1.00  0.00           C
ATOM   5359  CB  PRO A 354      52.066  53.146 103.854  1.00  0.00           C
ATOM   5362  CG  PRO A 354      52.255  54.236 104.895  1.00  0.00           C
ATOM   5365  C   PRO A 354      51.185  50.816 103.764  1.00  0.00           C
ATOM   5366  O   PRO A 354      51.915  49.906 104.155  1.00  0.00           O
ATOM   5367  N   PRO A 355      50.425  50.666 102.675  1.00  0.00           N
ATOM   5368  CD  PRO A 355      49.226  51.445 102.355  1.00  0.00           C
ATOM   5371  CA  PRO A 355      50.746  49.746 101.585  1.00  0.00           C
ATOM   5373  CB  PRO A 355      49.895  50.226 100.415  1.00  0.00           C
ATOM   5376  CG  PRO A 355      48.645  50.765 101.114  1.00  0.00           C
ATOM   5379  C   PRO A 355      52.185  49.536 101.194  1.00  0.00           C
ATOM   5380  O   PRO A 355      53.046  50.416 101.235  1.00  0.00           O
ATOM   5381  N   GLU A 356      52.445  48.286 100.805  1.00  0.00           N
ATOM   5383  CA  GLU A 356      53.755  47.706 100.845  1.00  0.00           C
ATOM   5385  CB  GLU A 356      53.505  46.256 101.264  1.00  0.00           C
ATOM   5388  CG  GLU A 356      54.335  45.666 102.425  1.00  0.00           C
ATOM   5391  CD  GLU A 356      55.045  44.426 101.944  1.00  0.00           C
ATOM   5392  OE1 GLU A 356      54.265  43.615 101.395  1.00  0.00           O
ATOM   5393  OE2 GLU A 356      56.235  44.166 102.255  1.00  0.00           O
ATOM   5394  C   GLU A 356      54.465  47.815  99.495  1.00  0.00           C
ATOM   5395  O   GLU A 356      55.676  47.756  99.435  1.00  0.00           O
ATOM   5396  N   THR A 357      53.755  48.125  98.375  1.00  0.00           N
ATOM   5398  CA  THR A 357      54.415  48.596  97.135  1.00  0.00           C
ATOM   5400  CB  THR A 357      54.055  47.796  95.865  1.00  0.00           C
ATOM   5402  OG1 THR A 357      54.905  48.076  94.765  1.00  0.00           O
ATOM   5404  CG2 THR A 357      52.615  48.076  95.415  1.00  0.00           C
ATOM   5408  C   THR A 357      54.245  50.096  97.044  1.00  0.00           C
ATOM   5409  O   THR A 357      54.325  50.736  96.005  1.00  0.00           O
ATOM   5410  N   GLY A 358      54.045  50.686  98.235  1.00  0.00           N
ATOM   5412  CA  GLY A 358      54.345  52.076  98.525  1.00  0.00           C
ATOM   5415  C   GLY A 358      53.285  53.006  98.045  1.00  0.00           C
ATOM   5416  O   GLY A 358      52.475  53.516  98.795  1.00  0.00           O
ATOM   5417  N   ARG A 359      53.305  53.265  96.735  1.00  0.00           N
ATOM   5419  CA  ARG A 359      52.365  54.125  96.065  1.00  0.00           C
ATOM   5421  CB  ARG A 359      53.106  54.776  94.864  1.00  0.00           C
ATOM   5424  CG  ARG A 359      52.255  55.655  93.935  1.00  0.00           C
ATOM   5427  CD  ARG A 359      51.595  56.866  94.595  1.00  0.00           C
ATOM   5430  NE  ARG A 359      52.636  57.947  94.785  1.00  0.00           N
ATOM   5432  CZ  ARG A 359      52.355  59.236  94.905  1.00  0.00           C
ATOM   5433  NH1 ARG A 359      51.105  59.655  94.915  1.00  0.00           N
ATOM   5436  NH2 ARG A 359      53.316  60.125  95.025  1.00  0.00           N
ATOM   5439  C   ARG A 359      51.095  53.386  95.644  1.00  0.00           C
ATOM   5440  O   ARG A 359      50.075  54.006  95.345  1.00  0.00           O
ATOM   5441  N   PHE A 360      51.115  52.046  95.654  1.00  0.00           N
ATOM   5443  CA  PHE A 360      49.975  51.245  95.244  1.00  0.00           C
ATOM   5445  CB  PHE A 360      50.165  50.556  93.845  1.00  0.00           C
ATOM   5448  CG  PHE A 360      50.336  51.565  92.744  1.00  0.00           C
ATOM   5449  CD1 PHE A 360      51.605  52.106  92.464  1.00  0.00           C
ATOM   5451  CE1 PHE A 360      51.765  53.076  91.465  1.00  0.00           C
ATOM   5453  CZ  PHE A 360      50.656  53.485  90.725  1.00  0.00           C
ATOM   5455  CD2 PHE A 360      49.245  51.945  91.955  1.00  0.00           C
ATOM   5457  CE2 PHE A 360      49.395  52.916  90.955  1.00  0.00           C
ATOM   5459  C   PHE A 360      49.755  50.175  96.285  1.00  0.00           C
ATOM   5460  O   PHE A 360      50.665  49.846  97.055  1.00  0.00           O
ATOM   5461  N   GLU A 361      48.566  49.546  96.315  1.00  0.00           N
ATOM   5463  CA  GLU A 361      48.426  48.226  96.885  1.00  0.00           C
ATOM   5465  CB  GLU A 361      46.985  47.986  97.475  1.00  0.00           C
ATOM   5468  CG  GLU A 361      46.456  49.166  98.354  1.00  0.00           C
ATOM   5471  CD  GLU A 361      45.285  48.896  99.324  1.00  0.00           C
ATOM   5472  OE1 GLU A 361      44.296  48.236  98.915  1.00  0.00           O
ATOM   5473  OE2 GLU A 361      45.345  49.356 100.504  1.00  0.00           O
ATOM   5474  C   GLU A 361      48.785  47.266  95.745  1.00  0.00           C
ATOM   5475  O   GLU A 361      48.285  47.396  94.625  1.00  0.00           O
ATOM   5476  N   ALA A 362      49.725  46.315  95.945  1.00  0.00           N
ATOM   5478  CA  ALA A 362      49.825  45.175  95.054  1.00  0.00           C
ATOM   5480  CB  ALA A 362      51.245  44.566  94.905  1.00  0.00           C
ATOM   5484  C   ALA A 362      48.805  44.125  95.434  1.00  0.00           C
ATOM   5485  O   ALA A 362      47.675  44.426  95.805  1.00  0.00           O
ATOM   5486  N   THR A 363      49.125  42.836  95.294  1.00  0.00           N
ATOM   5488  CA  THR A 363      48.055  41.986  94.874  1.00  0.00           C
ATOM   5490  CB  THR A 363      47.785  42.186  93.395  1.00  0.00           C
ATOM   5492  OG1 THR A 363      46.646  41.476  92.934  1.00  0.00           O
ATOM   5494  CG2 THR A 363      49.025  41.786  92.575  1.00  0.00           C
ATOM   5498  C   THR A 363      48.356  40.556  95.194  1.00  0.00           C
ATOM   5499  O   THR A 363      49.496  40.136  95.305  1.00  0.00           O
ATOM   5500  N   ALA A 364      47.265  39.806  95.345  1.00  0.00           N
ATOM   5502  CA  ALA A 364      47.215  38.386  95.235  1.00  0.00           C
ATOM   5504  CB  ALA A 364      47.325  37.656  96.575  1.00  0.00           C
ATOM   5508  C   ALA A 364      45.835  38.186  94.695  1.00  0.00           C
ATOM   5509  O   ALA A 364      44.915  38.875  95.135  1.00  0.00           O
ATOM   5510  N   THR A 365      45.656  37.266  93.755  1.00  0.00           N
ATOM   5512  CA  THR A 365      44.385  36.986  93.154  1.00  0.00           C
ATOM   5514  CB  THR A 365      44.105  37.726  91.865  1.00  0.00           C
ATOM   5516  OG1 THR A 365      42.805  37.456  91.404  1.00  0.00           O
ATOM   5518  CG2 THR A 365      45.045  37.346  90.755  1.00  0.00           C
ATOM   5522  C   THR A 365      44.265  35.495  93.065  1.00  0.00           C
ATOM   5523  O   THR A 365      44.995  34.776  92.395  1.00  0.00           O
ATOM   5524  N   VAL A 366      43.325  34.986  93.865  1.00  0.00           N
ATOM   5526  CA  VAL A 366      43.226  33.586  94.145  1.00  0.00           C
ATOM   5528  CB  VAL A 366      42.836  33.285  95.574  1.00  0.00           C
ATOM   5530  CG1 VAL A 366      42.945  31.776  95.794  1.00  0.00           C
ATOM   5534  CG2 VAL A 366      43.785  34.046  96.535  1.00  0.00           C
ATOM   5538  C   VAL A 366      42.206  33.046  93.185  1.00  0.00           C
ATOM   5539  O   VAL A 366      40.996  33.186  93.365  1.00  0.00           O
ATOM   5540  N   ARG A 367      42.715  32.426  92.115  1.00  0.00           N
ATOM   5542  CA  ARG A 367      41.885  31.706  91.175  1.00  0.00           C
ATOM   5544  CB  ARG A 367      42.665  31.246  89.944  1.00  0.00           C
ATOM   5547  CG  ARG A 367      41.845  30.716  88.755  1.00  0.00           C
ATOM   5550  CD  ARG A 367      42.725  29.866  87.845  1.00  0.00           C
ATOM   5553  NE  ARG A 367      41.985  29.556  86.585  1.00  0.00           N
ATOM   5555  CZ  ARG A 367      42.595  29.146  85.485  1.00  0.00           C
ATOM   5556  NH1 ARG A 367      43.886  28.876  85.465  1.00  0.00           N
ATOM   5559  NH2 ARG A 367      41.926  29.076  84.365  1.00  0.00           N
ATOM   5562  C   ARG A 367      41.305  30.476  91.824  1.00  0.00           C
ATOM   5563  O   ARG A 367      41.906  29.796  92.645  1.00  0.00           O
ATOM   5564  N   ILE A 368      40.115  30.135  91.404  1.00  0.00           N
ATOM   5566  CA  ILE A 368      39.485  28.916  91.774  1.00  0.00           C
ATOM   5568  CB  ILE A 368      38.685  29.125  93.035  1.00  0.00           C
ATOM   5570  CG2 ILE A 368      37.575  30.186  92.815  1.00  0.00           C
ATOM   5574  CG1 ILE A 368      38.135  27.796  93.565  1.00  0.00           C
ATOM   5577  CD  ILE A 368      39.216  26.796  93.985  1.00  0.00           C
ATOM   5581  C   ILE A 368      38.685  28.606  90.535  1.00  0.00           C
ATOM   5582  O   ILE A 368      38.415  29.506  89.735  1.00  0.00           O
ATOM   5583  N   ASN A 369      38.386  27.336  90.264  1.00  0.00           N
ATOM   5585  CA  ASN A 369      38.095  26.855  88.935  1.00  0.00           C
ATOM   5587  CB  ASN A 369      39.085  27.326  87.835  1.00  0.00           C
ATOM   5590  CG  ASN A 369      38.706  26.846  86.435  1.00  0.00           C
ATOM   5591  OD1 ASN A 369      38.725  25.656  86.135  1.00  0.00           O
ATOM   5592  ND2 ASN A 369      38.415  27.786  85.514  1.00  0.00           N
ATOM   5595  C   ASN A 369      37.985  25.375  89.155  1.00  0.00           C
ATOM   5596  O   ASN A 369      38.555  24.846  90.115  1.00  0.00           O
ATOM   5597  N   PHE A 370      37.105  24.746  88.395  1.00  0.00           N
ATOM   5599  CA  PHE A 370      36.155  23.785  88.845  1.00  0.00           C
ATOM   5601  CB  PHE A 370      35.055  24.396  89.765  1.00  0.00           C
ATOM   5604  CG  PHE A 370      35.485  24.875  91.145  1.00  0.00           C
ATOM   5605  CD1 PHE A 370      34.956  26.026  91.745  1.00  0.00           C
ATOM   5607  CE1 PHE A 370      35.155  26.316  93.095  1.00  0.00           C
ATOM   5609  CZ  PHE A 370      35.995  25.486  93.854  1.00  0.00           C
ATOM   5611  CD2 PHE A 370      36.295  24.066  91.935  1.00  0.00           C
ATOM   5613  CE2 PHE A 370      36.605  24.385  93.255  1.00  0.00           C
ATOM   5615  C   PHE A 370      35.535  23.306  87.535  1.00  0.00           C
ATOM   5616  O   PHE A 370      35.655  24.016  86.535  1.00  0.00           O
ATOM   5617  N   ASP A 371      34.805  22.185  87.495  1.00  0.00           N
ATOM   5619  CA  ASP A 371      34.025  21.816  86.334  1.00  0.00           C
ATOM   5621  CB  ASP A 371      34.845  21.125  85.185  1.00  0.00           C
ATOM   5624  CG  ASP A 371      36.005  20.186  85.545  1.00  0.00           C
ATOM   5625  OD1 ASP A 371      37.085  20.656  85.974  1.00  0.00           O
ATOM   5626  OD2 ASP A 371      35.865  18.966  85.255  1.00  0.00           O
ATOM   5627  C   ASP A 371      32.685  21.136  86.764  1.00  0.00           C
ATOM   5628  OT1 ASP A 371      31.985  21.756  87.615  1.00  0.00           O
ATOM   5629  OT2 ASP A 371      32.296  20.045  86.255  1.00  0.00           O
ATOM   5630  NH3 POPEB 372     103.485 124.796  93.705  1.00  0.00           N
ATOM   5634  C12 POPEB 372     104.926 124.926  93.294  1.00  0.00           C
ATOM   5637  C11 POPEB 372     105.206 126.186  92.434  1.00  0.00           C
ATOM   5640  P   POPEB 372     104.095 128.296  93.574  1.00  0.00           P
ATOM   5641  O13 POPEB 372     103.765 127.966  94.985  1.00  0.00           O
ATOM   5642  O14 POPEB 372     104.365 129.717  93.264  1.00  0.00           O
ATOM   5643  O11 POPEB 372     103.005 127.687  92.624  1.00  0.00           O
ATOM   5644  O12 POPEB 372     105.335 127.396  93.185  1.00  0.00           O
ATOM   5645  C1  POPEB 372     101.825 128.316  92.135  1.00  0.00           C
ATOM   5648  C2  POPEB 372     102.046 129.416  91.044  1.00  0.00           C
ATOM   5650  O21 POPEB 372     100.915 129.507  90.175  1.00  0.00           O
ATOM   5651  C21 POPEB 372     100.785 128.676  89.145  1.00  0.00           C
ATOM   5652  O22 POPEB 372     101.386 127.636  88.955  1.00  0.00           O
ATOM   5653  C22 POPEB 372      99.675 129.197  88.235  1.00  0.00           C
ATOM   5656  C3  POPEB 372     103.415 129.366  90.275  1.00  0.00           C
ATOM   5659  O31 POPEB 372     103.866 128.036  89.925  1.00  0.00           O
ATOM   5660  C31 POPEB 372     105.116 128.036  89.485  1.00  0.00           C
ATOM   5661  O32 POPEB 372     105.835 129.016  89.435  1.00  0.00           O
ATOM   5662  C32 POPEB 372     105.575 126.656  88.994  1.00  0.00           C
ATOM   5665  C23 POPEB 372      99.725 128.566  86.815  1.00  0.00           C
ATOM   5668  C24 POPEB 372      98.555 129.066  85.965  1.00  0.00           C
ATOM   5671  C25 POPEB 372      98.665 128.846  84.444  1.00  0.00           C
ATOM   5674  C26 POPEB 372      99.836 129.646  83.845  1.00  0.00           C
ATOM   5677  C27 POPEB 372      99.826 129.706  82.315  1.00  0.00           C
ATOM   5680  C28 POPEB 372     100.896 130.666  81.764  1.00  0.00           C
ATOM   5683  C29 POPEB 372     102.295 130.117  81.815  1.00  0.00           C
ATOM   5685 0C21 POPEB 372     102.896 129.387  80.854  1.00  0.00           C
ATOM   5687 1C21 POPEB 372     102.255 128.956  79.565  1.00  0.00           C
ATOM   5690 2C21 POPEB 372     102.795 129.757  78.365  1.00  0.00           C
ATOM   5693 3C21 POPEB 372     102.105 129.366  77.055  1.00  0.00           C
ATOM   5696 4C21 POPEB 372     102.595 130.156  75.825  1.00  0.00           C
ATOM   5699 5C21 POPEB 372     104.105 130.036  75.585  1.00  0.00           C
ATOM   5702 6C21 POPEB 372     104.525 130.596  74.215  1.00  0.00           C
ATOM   5705 7C21 POPEB 372     106.045 130.736  74.075  1.00  0.00           C
ATOM   5708 8C21 POPEB 372     106.486 131.257  72.705  1.00  0.00           C
ATOM   5712  C33 POPEB 372     104.445 125.657  88.665  1.00  0.00           C
ATOM   5715  C34 POPEB 372     103.785 126.007  87.324  1.00  0.00           C
ATOM   5718  C35 POPEB 372     102.645 125.056  86.955  1.00  0.00           C
ATOM   5721  C36 POPEB 372     101.975 125.497  85.654  1.00  0.00           C
ATOM   5724  C37 POPEB 372     100.706 124.716  85.285  1.00  0.00           C
ATOM   5727  C38 POPEB 372     100.005 125.336  84.055  1.00  0.00           C
ATOM   5730  C39 POPEB 372     100.285 124.617  82.724  1.00  0.00           C
ATOM   5733 0C31 POPEB 372      99.935 125.507  81.514  1.00  0.00           C
ATOM   5736 1C31 POPEB 372      99.955 124.767  80.175  1.00  0.00           C
ATOM   5739 2C31 POPEB 372      99.765 125.716  78.974  1.00  0.00           C
ATOM   5742 3C31 POPEB 372      99.875 125.036  77.604  1.00  0.00           C
ATOM   5745 4C31 POPEB 372      98.555 124.407  77.104  1.00  0.00           C
ATOM   5748 5C31 POPEB 372      98.656 123.886  75.665  1.00  0.00           C
ATOM   5751 6C31 POPEB 372      97.326 123.386  75.075  1.00  0.00           C
ATOM   5755  NH3 POPEC 373     115.485 108.675  52.485  1.00  0.00           N
ATOM   5759  C12 POPEC 373     116.296 109.925  52.665  1.00  0.00           C
ATOM   5762  C11 POPEC 373     115.956 110.635  53.995  1.00  0.00           C
ATOM   5765  P   POPEC 373     118.005 112.165  54.405  1.00  0.00           P
ATOM   5766  O13 POPEC 373     118.466 112.076  53.005  1.00  0.00           O
ATOM   5767  O14 POPEC 373     117.265 113.396  54.785  1.00  0.00           O
ATOM   5768  O11 POPEC 373     119.286 112.025  55.325  1.00  0.00           O
ATOM   5769  O12 POPEC 373     117.125 110.896  54.755  1.00  0.00           O
ATOM   5770  C1  POPEC 373     119.115 111.646  56.695  1.00  0.00           C
ATOM   5773  C2  POPEC 373     120.396 111.026  57.315  1.00  0.00           C
ATOM   5775  O21 POPEC 373     120.015 110.775  58.675  1.00  0.00           O
ATOM   5776  C21 POPEC 373     120.715 109.885  59.345  1.00  0.00           C
ATOM   5777  O22 POPEC 373     121.636 109.215  58.915  1.00  0.00           O
ATOM   5778  C22 POPEC 373     120.106 109.757  60.755  1.00  0.00           C
ATOM   5781  C3  POPEC 373     121.615 111.995  57.185  1.00  0.00           C
ATOM   5784  O31 POPEC 373     122.905 111.436  57.555  1.00  0.00           O
ATOM   5785  C31 POPEC 373     123.326 111.735  58.795  1.00  0.00           C
ATOM   5786  O32 POPEC 373     122.655 112.296  59.635  1.00  0.00           O
ATOM   5787  C32 POPEC 373     124.775 111.275  58.974  1.00  0.00           C
ATOM   5790  C23 POPEC 373     121.165 109.595  61.865  1.00  0.00           C
ATOM   5793  C24 POPEC 373     120.566 109.215  63.225  1.00  0.00           C
ATOM   5796  C25 POPEC 373     121.525 109.455  64.395  1.00  0.00           C
ATOM   5799  C26 POPEC 373     120.936 109.066  65.765  1.00  0.00           C
ATOM   5802  C27 POPEC 373     121.486 109.925  66.925  1.00  0.00           C
ATOM   5805  C28 POPEC 373     120.796 109.626  68.275  1.00  0.00           C
ATOM   5808  C29 POPEC 373     121.576 108.635  69.104  1.00  0.00           C
ATOM   5810 0C21 POPEC 373     121.865 108.706  70.415  1.00  0.00           C
ATOM   5812 1C21 POPEC 373     121.436 109.785  71.395  1.00  0.00           C
ATOM   5815 2C21 POPEC 373     120.426 109.266  72.444  1.00  0.00           C
ATOM   5818 3C21 POPEC 373     120.945 108.096  73.305  1.00  0.00           C
ATOM   5821 4C21 POPEC 373     120.215 106.785  72.975  1.00  0.00           C
ATOM   5824 5C21 POPEC 373     120.966 105.516  73.404  1.00  0.00           C
ATOM   5827 6C21 POPEC 373     120.265 104.257  72.864  1.00  0.00           C
ATOM   5830 7C21 POPEC 373     121.205 103.056  72.715  1.00  0.00           C
ATOM   5833 8C21 POPEC 373     120.636 101.986  71.785  1.00  0.00           C
ATOM   5837  C33 POPEC 373     125.516 112.025  60.105  1.00  0.00           C
ATOM   5840  C34 POPEC 373     125.136 111.536  61.515  1.00  0.00           C
ATOM   5843  C35 POPEC 373     125.805 112.375  62.625  1.00  0.00           C
ATOM   5846  C36 POPEC 373     125.676 111.757  64.015  1.00  0.00           C
ATOM   5849  C37 POPEC 373     126.445 112.546  65.084  1.00  0.00           C
ATOM   5852  C38 POPEC 373     126.676 111.757  66.385  1.00  0.00           C
ATOM   5855  C39 POPEC 373     125.415 111.477  67.215  1.00  0.00           C
ATOM   5858 0C31 POPEC 373     124.945 112.676  68.075  1.00  0.00           C
ATOM   5861 1C31 POPEC 373     123.945 112.257  69.165  1.00  0.00           C
ATOM   5864 2C31 POPEC 373     123.695 113.336  70.224  1.00  0.00           C
ATOM   5867 3C31 POPEC 373     122.695 114.416  69.795  1.00  0.00           C
ATOM   5870 4C31 POPEC 373     122.575 115.546  70.834  1.00  0.00           C
ATOM   5873 5C31 POPEC 373     121.325 116.415  70.644  1.00  0.00           C
ATOM   5876 6C31 POPEC 373     121.255 117.587  71.634  1.00  0.00           C
ATOM   5880  NH3 POPED 374      55.645   6.066  52.605  1.00  0.00           N
ATOM   5884  C12 POPED 374      54.636   7.066  52.075  1.00  0.00           C
ATOM   5887  C11 POPED 374      55.305   8.316  51.474  1.00  0.00           C
ATOM   5890  P   POPED 374      54.035  10.646  51.404  1.00  0.00           P
ATOM   5891  O13 POPED 374      55.035  11.596  50.885  1.00  0.00           O
ATOM   5892  O14 POPED 374      52.636  11.056  51.124  1.00  0.00           O
ATOM   5893  O11 POPED 374      54.205  10.526  52.955  1.00  0.00           O
ATOM   5894  O12 POPED 374      54.345   9.176  50.845  1.00  0.00           O
ATOM   5895  C1  POPED 374      54.086  11.736  53.725  1.00  0.00           C
ATOM   5898  C2  POPED 374      53.835  11.436  55.214  1.00  0.00           C
ATOM   5900  O21 POPED 374      53.605  12.736  55.804  1.00  0.00           O
ATOM   5901  C21 POPED 374      52.875  12.696  56.915  1.00  0.00           C
ATOM   5902  O22 POPED 374      52.566  11.686  57.505  1.00  0.00           O
ATOM   5903  C22 POPED 374      52.425  14.116  57.285  1.00  0.00           C
ATOM   5906  C3  POPED 374      55.055  10.646  55.804  1.00  0.00           C
ATOM   5909  O31 POPED 374      54.795   9.986  57.075  1.00  0.00           O
ATOM   5910  C31 POPED 374      55.206  10.686  58.145  1.00  0.00           C
ATOM   5911  O32 POPED 374      55.796  11.756  58.085  1.00  0.00           O
ATOM   5912  C32 POPED 374      54.855   9.936  59.425  1.00  0.00           C
ATOM   5915  C23 POPED 374      52.825  14.516  58.725  1.00  0.00           C
ATOM   5918  C24 POPED 374      54.315  14.796  58.875  1.00  0.00           C
ATOM   5921  C25 POPED 374      54.606  16.076  59.665  1.00  0.00           C
ATOM   5924  C26 POPED 374      54.165  16.036  61.124  1.00  0.00           C
ATOM   5927  C27 POPED 374      54.305  17.436  61.735  1.00  0.00           C
ATOM   5930  C28 POPED 374      54.086  17.486  63.255  1.00  0.00           C
ATOM   5933  C29 POPED 374      54.065  18.925  63.685  1.00  0.00           C
ATOM   5935 0C21 POPED 374      55.025  19.606  64.335  1.00  0.00           C
ATOM   5937 1C21 POPED 374      56.345  19.086  64.885  1.00  0.00           C
ATOM   5940 2C21 POPED 374      56.665  19.306  66.435  1.00  0.00           C
ATOM   5943 3C21 POPED 374      55.886  20.015  67.635  1.00  0.00           C
ATOM   5946 4C21 POPED 374      54.555  20.705  67.275  1.00  0.00           C
ATOM   5949 5C21 POPED 374      53.865  21.396  68.455  1.00  0.00           C
ATOM   5952 6C21 POPED 374      53.296  20.416  69.495  1.00  0.00           C
ATOM   5955 7C21 POPED 374      52.566  21.136  70.635  1.00  0.00           C
ATOM   5958 8C21 POPED 374      52.005  20.196  71.704  1.00  0.00           C
ATOM   5962  C33 POPED 374      55.735  10.306  60.645  1.00  0.00           C
ATOM   5965  C34 POPED 374      55.406  11.666  61.275  1.00  0.00           C
ATOM   5968  C35 POPED 374      55.866  11.746  62.735  1.00  0.00           C
ATOM   5971  C36 POPED 374      55.495  13.056  63.444  1.00  0.00           C
ATOM   5974  C37 POPED 374      55.805  12.986  64.935  1.00  0.00           C
ATOM   5977  C38 POPED 374      55.515  14.296  65.694  1.00  0.00           C
ATOM   5980  C39 POPED 374      55.835  14.206  67.205  1.00  0.00           C
ATOM   5983 0C31 POPED 374      55.055  13.086  67.905  1.00  0.00           C
ATOM   5986 1C31 POPED 374      55.275  12.996  69.425  1.00  0.00           C
ATOM   5989 2C31 POPED 374      54.995  11.576  69.935  1.00  0.00           C
ATOM   5992 3C31 POPED 374      55.066  11.426  71.465  1.00  0.00           C
ATOM   5995 4C31 POPED 374      53.685  11.536  72.135  1.00  0.00           C
ATOM   5998 5C31 POPED 374      53.715  11.216  73.635  1.00  0.00           C
ATOM   6001 6C31 POPED 374      52.335  11.175  74.295  1.00  0.00           C
ATOM   6005  NH3 POPEE 375      97.066  17.756  55.065  1.00  0.00           N
ATOM   6009  C12 POPEE 375      96.135  16.736  54.465  1.00  0.00           C
ATOM   6012  C11 POPEE 375      96.775  15.346  54.395  1.00  0.00           C
ATOM   6015  P   POPEE 375      96.086  12.836  54.125  1.00  0.00           P
ATOM   6016  O13 POPEE 375      97.555  12.666  54.055  1.00  0.00           O
ATOM   6017  O14 POPEE 375      95.275  12.156  53.085  1.00  0.00           O
ATOM   6018  O11 POPEE 375      95.525  12.406  55.535  1.00  0.00           O
ATOM   6019  O12 POPEE 375      95.765  14.396  54.075  1.00  0.00           O
ATOM   6020  C1  POPEE 375      96.055  12.926  56.765  1.00  0.00           C
ATOM   6023  C2  POPEE 375      95.195  14.106  57.275  1.00  0.00           C
ATOM   6025  O21 POPEE 375      95.345  14.296  58.694  1.00  0.00           O
ATOM   6026  C21 POPEE 375      96.486  14.866  59.055  1.00  0.00           C
ATOM   6027  O22 POPEE 375      97.365  15.236  58.285  1.00  0.00           O
ATOM   6028  C22 POPEE 375      96.486  15.026  60.585  1.00  0.00           C
ATOM   6031  C3  POPEE 375      93.685  13.885  56.975  1.00  0.00           C
ATOM   6034  O31 POPEE 375      92.865  14.916  57.605  1.00  0.00           O
ATOM   6035  C31 POPEE 375      92.165  14.506  58.665  1.00  0.00           C
ATOM   6036  O32 POPEE 375      92.105  13.376  59.085  1.00  0.00           O
ATOM   6037  C32 POPEE 375      91.436  15.706  59.275  1.00  0.00           C
ATOM   6040  C23 POPEE 375      96.996  16.396  61.075  1.00  0.00           C
ATOM   6043  C24 POPEE 375      97.066  16.526  62.605  1.00  0.00           C
ATOM   6046  C25 POPEE 375      98.145  15.636  63.245  1.00  0.00           C
ATOM   6049  C26 POPEE 375      98.466  16.026  64.694  1.00  0.00           C
ATOM   6052  C27 POPEE 375      99.475  15.076  65.335  1.00  0.00           C
ATOM   6055  C28 POPEE 375      99.856  15.446  66.785  1.00  0.00           C
ATOM   6058  C29 POPEE 375     100.865  16.566  66.874  1.00  0.00           C
ATOM   6060 0C21 POPEE 375     101.086  17.346  67.955  1.00  0.00           C
ATOM   6062 1C21 POPEE 375     100.376  17.236  69.285  1.00  0.00           C
ATOM   6065 2C21 POPEE 375     100.805  16.036  70.154  1.00  0.00           C
ATOM   6068 3C21 POPEE 375     102.245  16.116  70.665  1.00  0.00           C
ATOM   6071 4C21 POPEE 375     102.695  14.846  71.415  1.00  0.00           C
ATOM   6074 5C21 POPEE 375     101.926  14.576  72.724  1.00  0.00           C
ATOM   6077 6C21 POPEE 375     102.515  13.406  73.525  1.00  0.00           C
ATOM   6080 7C21 POPEE 375     101.856  13.226  74.894  1.00  0.00           C
ATOM   6083 8C21 POPEE 375     102.476  12.095  75.725  1.00  0.00           C
ATOM   6087  C33 POPEE 375      90.936  15.385  60.705  1.00  0.00           C
ATOM   6090  C34 POPEE 375      91.935  15.816  61.785  1.00  0.00           C
ATOM   6093  C35 POPEE 375      91.865  17.306  62.124  1.00  0.00           C
ATOM   6096  C36 POPEE 375      90.685  17.656  63.045  1.00  0.00           C
ATOM   6099  C37 POPEE 375      90.496  19.166  63.225  1.00  0.00           C
ATOM   6102  C38 POPEE 375      89.365  19.576  64.185  1.00  0.00           C
ATOM   6105  C39 POPEE 375      89.585  19.096  65.635  1.00  0.00           C
ATOM   6108 0C31 POPEE 375      88.505  19.606  66.595  1.00  0.00           C
ATOM   6111 1C31 POPEE 375      88.816  19.256  68.065  1.00  0.00           C
ATOM   6114 2C31 POPEE 375      87.736  19.756  69.025  1.00  0.00           C
ATOM   6117 3C31 POPEE 375      88.025  19.466  70.504  1.00  0.00           C
ATOM   6120 4C31 POPEE 375      89.105  20.375  71.124  1.00  0.00           C
ATOM   6123 5C31 POPEE 375      89.266  20.135  72.635  1.00  0.00           C
ATOM   6126 6C31 POPEE 375      90.415  20.926  73.275  1.00  0.00           C
ATOM   6130  NH3 POPEF 376      55.425  43.736  54.114  1.00  0.00           N
ATOM   6134  C12 POPEF 376      56.505  44.035  53.095  1.00  0.00           C
ATOM   6137  C11 POPEF 376      56.265  43.306  51.765  1.00  0.00           C
ATOM   6140  P   POPEF 376      56.125  40.816  50.955  1.00  0.00           P
ATOM   6141  O13 POPEF 376      55.105  39.756  51.084  1.00  0.00           O
ATOM   6142  O14 POPEF 376      56.316  41.456  49.635  1.00  0.00           O
ATOM   6143  O11 POPEF 376      57.495  40.236  51.525  1.00  0.00           O
ATOM   6144  O12 POPEF 376      55.856  41.955  52.005  1.00  0.00           O
ATOM   6145  C1  POPEF 376      57.485  39.466  52.745  1.00  0.00           C
ATOM   6148  C2  POPEF 376      57.206  40.326  54.015  1.00  0.00           C
ATOM   6150  O21 POPEF 376      58.205  40.086  55.014  1.00  0.00           O
ATOM   6151  C21 POPEF 376      58.675  41.175  55.635  1.00  0.00           C
ATOM   6152  O22 POPEF 376      58.375  42.326  55.345  1.00  0.00           O
ATOM   6153  C22 POPEF 376      59.535  40.746  56.804  1.00  0.00           C
ATOM   6156  C3  POPEF 376      55.785  40.065  54.595  1.00  0.00           C
ATOM   6159  O31 POPEF 376      55.336  41.215  55.325  1.00  0.00           O
ATOM   6160  C31 POPEF 376      55.476  41.396  56.635  1.00  0.00           C
ATOM   6161  O32 POPEF 376      55.406  42.495  57.145  1.00  0.00           O
ATOM   6162  C32 POPEF 376      55.755  40.125  57.435  1.00  0.00           C
ATOM   6165  C23 POPEF 376      59.426  41.716  57.994  1.00  0.00           C
ATOM   6168  C24 POPEF 376      59.575  41.006  59.345  1.00  0.00           C
ATOM   6171  C25 POPEF 376      59.395  41.936  60.535  1.00  0.00           C
ATOM   6174  C26 POPEF 376      59.655  41.226  61.865  1.00  0.00           C
ATOM   6177  C27 POPEF 376      59.676  42.225  63.035  1.00  0.00           C
ATOM   6180  C28 POPEF 376      59.905  41.526  64.385  1.00  0.00           C
ATOM   6183  C29 POPEF 376      60.245  42.546  65.445  1.00  0.00           C
ATOM   6185 0C21 POPEF 376      59.445  42.947  66.435  1.00  0.00           C
ATOM   6187 1C21 POPEF 376      58.055  42.456  66.715  1.00  0.00           C
ATOM   6190 2C21 POPEF 376      57.415  43.195  67.905  1.00  0.00           C
ATOM   6193 3C21 POPEF 376      57.116  44.686  67.625  1.00  0.00           C
ATOM   6196 4C21 POPEF 376      56.745  45.425  68.915  1.00  0.00           C
ATOM   6199 5C21 POPEF 376      56.275  46.875  68.705  1.00  0.00           C
ATOM   6202 6C21 POPEF 376      57.335  47.836  68.135  1.00  0.00           C
ATOM   6205 7C21 POPEF 376      56.895  49.296  68.255  1.00  0.00           C
ATOM   6208 8C21 POPEF 376      57.935  50.296  67.745  1.00  0.00           C
ATOM   6212  C33 POPEF 376      55.835  40.455  58.935  1.00  0.00           C
ATOM   6215  C34 POPEF 376      55.935  39.216  59.825  1.00  0.00           C
ATOM   6218  C35 POPEF 376      55.816  39.536  61.315  1.00  0.00           C
ATOM   6221  C36 POPEF 376      55.915  38.306  62.215  1.00  0.00           C
ATOM   6224  C37 POPEF 376      55.755  38.656  63.694  1.00  0.00           C
ATOM   6227  C38 POPEF 376      55.945  37.445  64.615  1.00  0.00           C
ATOM   6230  C39 POPEF 376      56.125  37.826  66.084  1.00  0.00           C
ATOM   6233 0C31 POPEF 376      54.845  38.316  66.765  1.00  0.00           C
ATOM   6236 1C31 POPEF 376      55.105  38.766  68.205  1.00  0.00           C
ATOM   6239 2C31 POPEF 376      53.825  39.026  68.995  1.00  0.00           C
ATOM   6242 3C31 POPEF 376      54.075  39.476  70.445  1.00  0.00           C
ATOM   6245 4C31 POPEF 376      54.735  40.856  70.554  1.00  0.00           C
ATOM   6248 5C31 POPEF 376      54.785  41.396  71.985  1.00  0.00           C
ATOM   6251 6C31 POPEF 376      55.215  42.866  72.055  1.00  0.00           C
ATOM   6255  NH3 POPEG 377     127.155   4.656  53.945  1.00  0.00           N
ATOM   6259  C12 POPEG 377     126.345   4.856  52.695  1.00  0.00           C
ATOM   6262  C11 POPEG 377     124.856   4.526  52.945  1.00  0.00           C
ATOM   6265  P   POPEG 377     123.466   5.306  55.045  1.00  0.00           P
ATOM   6266  O13 POPEG 377     123.115   6.606  55.655  1.00  0.00           O
ATOM   6267  O14 POPEG 377     122.336   4.376  54.825  1.00  0.00           O
ATOM   6268  O11 POPEG 377     124.566   4.586  55.925  1.00  0.00           O
ATOM   6269  O12 POPEG 377     124.255   5.566  53.705  1.00  0.00           O
ATOM   6270  C1  POPEG 377     125.615   5.236  56.645  1.00  0.00           C
ATOM   6273  C2  POPEG 377     125.516   5.086  58.194  1.00  0.00           C
ATOM   6275  O21 POPEG 377     126.766   5.566  58.714  1.00  0.00           O
ATOM   6276  C21 POPEG 377     127.195   5.296  59.925  1.00  0.00           C
ATOM   6277  O22 POPEG 377     126.705   4.546  60.745  1.00  0.00           O
ATOM   6278  C22 POPEG 377     128.486   6.076  60.185  1.00  0.00           C
ATOM   6281  C3  POPEG 377     125.075   3.656  58.654  1.00  0.00           C
ATOM   6284  O31 POPEG 377     124.345   3.716  59.904  1.00  0.00           O
ATOM   6285  C31 POPEG 377     123.716   2.596  60.235  1.00  0.00           C
ATOM   6286  O32 POPEG 377     123.835   1.526  59.655  1.00  0.00           O
ATOM   6287  C32 POPEG 377     122.765   2.856  61.425  1.00  0.00           C
ATOM   6290  C23 POPEG 377     128.626   6.536  61.655  1.00  0.00           C
ATOM   6293  C24 POPEG 377     129.736   7.566  61.885  1.00  0.00           C
ATOM   6296  C25 POPEG 377     129.716   8.166  63.304  1.00  0.00           C
ATOM   6299  C26 POPEG 377     130.046   7.166  64.435  1.00  0.00           C
ATOM   6302  C27 POPEG 377     131.507   7.286  64.915  1.00  0.00           C
ATOM   6305  C28 POPEG 377     131.906   6.266  66.005  1.00  0.00           C
ATOM   6308  C29 POPEG 377     131.007   6.326  67.215  1.00  0.00           C
ATOM   6310 0C21 POPEG 377     131.337   6.736  68.455  1.00  0.00           C
ATOM   6312 1C21 POPEG 377     132.686   7.226  68.915  1.00  0.00           C
ATOM   6315 2C21 POPEG 377     132.587   8.086  70.185  1.00  0.00           C
ATOM   6318 3C21 POPEG 377     131.947   9.466  69.944  1.00  0.00           C
ATOM   6321 4C21 POPEG 377     131.996  10.366  71.184  1.00  0.00           C
ATOM   6324 5C21 POPEG 377     131.577  11.816  70.895  1.00  0.00           C
ATOM   6327 6C21 POPEG 377     131.647  12.705  72.135  1.00  0.00           C
ATOM   6330 7C21 POPEG 377     131.186  14.146  71.855  1.00  0.00           C
ATOM   6333 8C21 POPEG 377     131.236  15.056  73.085  1.00  0.00           C
ATOM   6337  C33 POPEG 377     123.445   3.386  62.714  1.00  0.00           C
ATOM   6340  C34 POPEG 377     122.606   4.446  63.485  1.00  0.00           C
ATOM   6343  C35 POPEG 377     123.215   4.846  64.845  1.00  0.00           C
ATOM   6346  C36 POPEG 377     122.286   5.716  65.705  1.00  0.00           C
ATOM   6349  C37 POPEG 377     122.826   5.916  67.124  1.00  0.00           C
ATOM   6352  C38 POPEG 377     121.965   6.856  67.994  1.00  0.00           C
ATOM   6355  C39 POPEG 377     122.326   6.806  69.485  1.00  0.00           C
ATOM   6358 0C31 POPEG 377     121.775   5.546  70.185  1.00  0.00           C
ATOM   6361 1C31 POPEG 377     122.136   5.466  71.675  1.00  0.00           C
ATOM   6364 2C31 POPEG 377     121.496   4.236  72.345  1.00  0.00           C
ATOM   6367 3C31 POPEG 377     121.915   4.046  73.815  1.00  0.00           C
ATOM   6370 4C31 POPEG 377     121.265   2.816  74.444  1.00  0.00           C
ATOM   6373 5C31 POPEG 377     121.545   2.666  75.945  1.00  0.00           C
ATOM   6376 6C31 POPEG 377     120.896   1.416  76.544  1.00  0.00           C
ATOM   6380  NH3 POPEH 378     112.955   8.486  53.115  1.00  0.00           N
ATOM   6384  C12 POPEH 378     112.275   9.796  52.784  1.00  0.00           C
ATOM   6387  C11 POPEH 378     112.326  10.766  53.985  1.00  0.00           C
ATOM   6390  P   POPEH 378     114.525  10.416  55.405  1.00  0.00           P
ATOM   6391  O13 POPEH 378     113.925   9.066  55.535  1.00  0.00           O
ATOM   6392  O14 POPEH 378     115.945  10.516  55.025  1.00  0.00           O
ATOM   6393  O11 POPEH 378     114.266  11.256  56.705  1.00  0.00           O
ATOM   6394  O12 POPEH 378     113.665  11.166  54.315  1.00  0.00           O
ATOM   6395  C1  POPEH 378     114.445  10.566  57.955  1.00  0.00           C
ATOM   6398  C2  POPEH 378     114.786  11.606  59.044  1.00  0.00           C
ATOM   6400  O21 POPEH 378     115.376  11.016  60.214  1.00  0.00           O
ATOM   6401  C21 POPEH 378     114.585  10.286  60.955  1.00  0.00           C
ATOM   6402  O22 POPEH 378     113.445   9.925  60.685  1.00  0.00           O
ATOM   6403  C22 POPEH 378     115.275   9.966  62.275  1.00  0.00           C
ATOM   6406  C3  POPEH 378     113.565  12.516  59.374  1.00  0.00           C
ATOM   6409  O31 POPEH 378     113.726  13.146  60.665  1.00  0.00           O
ATOM   6410  C31 POPEH 378     112.955  14.196  60.855  1.00  0.00           C
ATOM   6411  O32 POPEH 378     112.225  14.696  60.014  1.00  0.00           O
ATOM   6412  C32 POPEH 378     113.156  14.716  62.275  1.00  0.00           C
ATOM   6415  C23 POPEH 378     114.255   9.846  63.435  1.00  0.00           C
ATOM   6418  C24 POPEH 378     114.955   9.686  64.785  1.00  0.00           C
ATOM   6421  C25 POPEH 378     113.986   9.646  65.975  1.00  0.00           C
ATOM   6424  C26 POPEH 378     113.176  10.926  66.175  1.00  0.00           C
ATOM   6427  C27 POPEH 378     112.365  10.906  67.475  1.00  0.00           C
ATOM   6430  C28 POPEH 378     111.445  12.126  67.565  1.00  0.00           C
ATOM   6433  C29 POPEH 378     110.756  12.246  68.904  1.00  0.00           C
ATOM   6435 0C21 POPEH 378     109.525  12.736  69.114  1.00  0.00           C
ATOM   6437 1C21 POPEH 378     108.595  13.295  68.075  1.00  0.00           C
ATOM   6440 2C21 POPEH 378     108.225  14.756  68.374  1.00  0.00           C
ATOM   6443 3C21 POPEH 378     107.255  15.326  67.334  1.00  0.00           C
ATOM   6446 4C21 POPEH 378     106.886  16.786  67.615  1.00  0.00           C
ATOM   6449 5C21 POPEH 378     105.816  17.306  66.655  1.00  0.00           C
ATOM   6452 6C21 POPEH 378     105.426  18.765  66.915  1.00  0.00           C
ATOM   6455 7C21 POPEH 378     104.275  19.236  66.005  1.00  0.00           C
ATOM   6458 8C21 POPEH 378     103.805  20.656  66.345  1.00  0.00           C
ATOM   6462  C33 POPEH 378     111.956  15.566  62.745  1.00  0.00           C
ATOM   6465  C34 POPEH 378     112.245  16.366  64.015  1.00  0.00           C
ATOM   6468  C35 POPEH 378     112.535  15.486  65.245  1.00  0.00           C
ATOM   6471  C36 POPEH 378     112.845  16.336  66.485  1.00  0.00           C
ATOM   6474  C37 POPEH 378     113.045  15.496  67.755  1.00  0.00           C
ATOM   6477  C38 POPEH 378     113.665  16.266  68.925  1.00  0.00           C
ATOM   6480  C39 POPEH 378     112.765  17.375  69.485  1.00  0.00           C
ATOM   6483 0C31 POPEH 378     111.585  16.865  70.315  1.00  0.00           C
ATOM   6486 1C31 POPEH 378     110.676  18.026  70.735  1.00  0.00           C
ATOM   6489 2C31 POPEH 378     109.525  17.605  71.645  1.00  0.00           C
ATOM   6492 3C31 POPEH 378     108.595  18.776  72.005  1.00  0.00           C
ATOM   6495 4C31 POPEH 378     107.736  19.256  70.825  1.00  0.00           C
ATOM   6498 5C31 POPEH 378     106.926  20.506  71.175  1.00  0.00           C
ATOM   6501 6C31 POPEH 378     105.945  20.906  70.065  1.00  0.00           C
ATOM   6505  NH3 POPEI 379      42.465  41.916  52.255  1.00  0.00           N
ATOM   6509  C12 POPEI 379      43.745  41.346  52.805  1.00  0.00           C
ATOM   6512  C11 POPEI 379      43.825  41.375  54.355  1.00  0.00           C
ATOM   6515  P   POPEI 379      41.456  40.606  55.175  1.00  0.00           P
ATOM   6516  O13 POPEI 379      41.136  42.046  55.175  1.00  0.00           O
ATOM   6517  O14 POPEI 379      40.805  39.806  54.114  1.00  0.00           O
ATOM   6518  O11 POPEI 379      41.085  40.016  56.585  1.00  0.00           O
ATOM   6519  O12 POPEI 379      43.015  40.406  55.025  1.00  0.00           O
ATOM   6520  C1  POPEI 379      39.715  39.646  56.874  1.00  0.00           C
ATOM   6523  C2  POPEI 379      39.196  40.336  58.165  1.00  0.00           C
ATOM   6525  O21 POPEI 379      40.075  40.116  59.275  1.00  0.00           O
ATOM   6526  C21 POPEI 379      40.115  38.875  59.735  1.00  0.00           C
ATOM   6527  O22 POPEI 379      39.485  37.925  59.304  1.00  0.00           O
ATOM   6528  C22 POPEI 379      41.045  38.815  60.944  1.00  0.00           C
ATOM   6531  C3  POPEI 379      37.695  40.016  58.485  1.00  0.00           C
ATOM   6534  O31 POPEI 379      37.375  40.346  59.855  1.00  0.00           O
ATOM   6535  C31 POPEI 379      36.255  41.006  60.084  1.00  0.00           C
ATOM   6536  O32 POPEI 379      35.445  41.366  59.244  1.00  0.00           O
ATOM   6537  C32 POPEI 379      36.145  41.296  61.585  1.00  0.00           C
ATOM   6540  C23 POPEI 379      40.285  38.736  62.285  1.00  0.00           C
ATOM   6543  C24 POPEI 379      41.245  38.606  63.475  1.00  0.00           C
ATOM   6546  C25 POPEI 379      40.565  38.396  64.825  1.00  0.00           C
ATOM   6549  C26 POPEI 379      41.595  38.116  65.935  1.00  0.00           C
ATOM   6552  C27 POPEI 379      41.035  38.186  67.355  1.00  0.00           C
ATOM   6555  C28 POPEI 379      42.125  37.936  68.415  1.00  0.00           C
ATOM   6558  C29 POPEI 379      41.765  38.436  69.785  1.00  0.00           C
ATOM   6560 0C21 POPEI 379      41.726  37.736  70.935  1.00  0.00           C
ATOM   6562 1C21 POPEI 379      41.976  36.265  71.114  1.00  0.00           C
ATOM   6565 2C21 POPEI 379      43.386  35.956  71.655  1.00  0.00           C
ATOM   6568 3C21 POPEI 379      43.636  36.366  73.115  1.00  0.00           C
ATOM   6571 4C21 POPEI 379      44.735  35.506  73.775  1.00  0.00           C
ATOM   6574 5C21 POPEI 379      46.115  35.586  73.094  1.00  0.00           C
ATOM   6577 6C21 POPEI 379      46.866  36.906  73.315  1.00  0.00           C
ATOM   6580 7C21 POPEI 379      48.386  36.715  73.284  1.00  0.00           C
ATOM   6583 8C21 POPEI 379      49.175  37.995  73.595  1.00  0.00           C
ATOM   6587  C33 POPEI 379      35.195  42.486  61.895  1.00  0.00           C
ATOM   6590  C34 POPEI 379      34.656  42.526  63.335  1.00  0.00           C
ATOM   6593  C35 POPEI 379      35.635  43.046  64.405  1.00  0.00           C
ATOM   6596  C36 POPEI 379      36.726  42.046  64.795  1.00  0.00           C
ATOM   6599  C37 POPEI 379      37.315  42.306  66.194  1.00  0.00           C
ATOM   6602  C38 POPEI 379      38.265  41.175  66.614  1.00  0.00           C
ATOM   6605  C39 POPEI 379      38.085  40.756  68.075  1.00  0.00           C
ATOM   6608 0C31 POPEI 379      38.695  41.726  69.104  1.00  0.00           C
ATOM   6611 1C31 POPEI 379      38.465  41.186  70.524  1.00  0.00           C
ATOM   6614 2C31 POPEI 379      39.235  41.955  71.614  1.00  0.00           C
ATOM   6617 3C31 POPEI 379      39.035  41.375  73.024  1.00  0.00           C
ATOM   6620 4C31 POPEI 379      39.535  39.925  73.135  1.00  0.00           C
ATOM   6623 5C31 POPEI 379      39.385  39.315  74.534  1.00  0.00           C
ATOM   6626 6C31 POPEI 379      39.765  37.835  74.565  1.00  0.00           C
ATOM   6630  NH3 POPEJ 380     131.687 116.967  96.804  1.00  0.00           N
ATOM   6634  C12 POPEJ 380     130.697 116.026  97.455  1.00  0.00           C
ATOM   6637  C11 POPEJ 380     131.136 114.546  97.444  1.00  0.00           C
ATOM   6640  P   POPEJ 380     128.846 113.196  97.505  1.00  0.00           P
ATOM   6641  O13 POPEJ 380     129.097 111.846  96.955  1.00  0.00           O
ATOM   6642  O14 POPEJ 380     127.756 113.326  98.485  1.00  0.00           O
ATOM   6643  O11 POPEJ 380     128.576 114.195  96.315  1.00  0.00           O
ATOM   6644  O12 POPEJ 380     130.187 113.757  98.154  1.00  0.00           O
ATOM   6645  C1  POPEJ 380     127.726 113.846  95.215  1.00  0.00           C
ATOM   6648  C2  POPEJ 380     127.815 114.945  94.134  1.00  0.00           C
ATOM   6650  O21 POPEJ 380     126.956 114.565  93.024  1.00  0.00           O
ATOM   6651  C21 POPEJ 380     126.395 115.596  92.395  1.00  0.00           C
ATOM   6652  O22 POPEJ 380     126.576 116.776  92.675  1.00  0.00           O
ATOM   6653  C22 POPEJ 380     125.566 115.116  91.194  1.00  0.00           C
ATOM   6656  C3  POPEJ 380     129.307 115.087  93.684  1.00  0.00           C
ATOM   6659  O31 POPEJ 380     129.626 116.385  93.135  1.00  0.00           O
ATOM   6660  C31 POPEJ 380     129.587 116.446  91.815  1.00  0.00           C
ATOM   6661  O32 POPEJ 380     129.237 115.535  91.074  1.00  0.00           O
ATOM   6662  C32 POPEJ 380     130.067 117.805  91.334  1.00  0.00           C
ATOM   6665  C23 POPEJ 380     125.246 116.245  90.185  1.00  0.00           C
ATOM   6668  C24 POPEJ 380     125.086 115.775  88.725  1.00  0.00           C
ATOM   6671  C25 POPEJ 380     125.176 116.936  87.715  1.00  0.00           C
ATOM   6674  C26 POPEJ 380     125.756 116.536  86.334  1.00  0.00           C
ATOM   6677  C27 POPEJ 380     126.006 117.756  85.425  1.00  0.00           C
ATOM   6680  C28 POPEJ 380     126.895 117.476  84.205  1.00  0.00           C
ATOM   6683  C29 POPEJ 380     126.246 116.586  83.165  1.00  0.00           C
ATOM   6685 0C21 POPEJ 380     125.966 116.897  81.885  1.00  0.00           C
ATOM   6687 1C21 POPEJ 380     126.266 118.186  81.165  1.00  0.00           C
ATOM   6690 2C21 POPEJ 380     125.036 119.117  81.065  1.00  0.00           C
ATOM   6693 3C21 POPEJ 380     123.845 118.485  80.325  1.00  0.00           C
ATOM   6696 4C21 POPEJ 380     122.796 119.525  79.925  1.00  0.00           C
ATOM   6699 5C21 POPEJ 380     121.576 118.936  79.195  1.00  0.00           C
ATOM   6702 6C21 POPEJ 380     121.806 118.546  77.724  1.00  0.00           C
ATOM   6705 7C21 POPEJ 380     120.525 118.085  77.025  1.00  0.00           C
ATOM   6708 8C21 POPEJ 380     120.706 117.836  75.524  1.00  0.00           C
ATOM   6712  C33 POPEJ 380     130.406 117.886  89.824  1.00  0.00           C
ATOM   6715  C34 POPEJ 380     130.806 119.306  89.404  1.00  0.00           C
ATOM   6718  C35 POPEJ 380     131.516 119.406  88.045  1.00  0.00           C
ATOM   6721  C36 POPEJ 380     130.636 119.095  86.835  1.00  0.00           C
ATOM   6724  C37 POPEJ 380     131.396 119.276  85.504  1.00  0.00           C
ATOM   6727  C38 POPEJ 380     130.596 118.786  84.285  1.00  0.00           C
ATOM   6730  C39 POPEJ 380     130.286 119.867  83.235  1.00  0.00           C
ATOM   6733 0C31 POPEJ 380     131.317 119.945  82.095  1.00  0.00           C
ATOM   6736 1C31 POPEJ 380     130.887 120.915  80.974  1.00  0.00           C
ATOM   6739 2C31 POPEJ 380     131.777 120.806  79.724  1.00  0.00           C
ATOM   6742 3C31 POPEJ 380     131.307 121.656  78.525  1.00  0.00           C
ATOM   6745 4C31 POPEJ 380     131.527 123.167  78.694  1.00  0.00           C
ATOM   6748 5C31 POPEJ 380     131.167 123.937  77.415  1.00  0.00           C
ATOM   6751 6C31 POPEJ 380     131.326 125.457  77.525  1.00  0.00           C
ATOM   6755  NH3 POPEK 381      20.515  46.366  52.105  1.00  0.00           N
ATOM   6759  C12 POPEK 381      20.395  44.856  51.995  1.00  0.00           C
ATOM   6762  C11 POPEK 381      20.255  44.146  53.374  1.00  0.00           C
ATOM   6765  P   POPEK 381      21.055  41.625  53.355  1.00  0.00           P
ATOM   6766  O13 POPEK 381      22.225  41.986  52.514  1.00  0.00           O
ATOM   6767  O14 POPEK 381      20.505  40.256  53.225  1.00  0.00           O
ATOM   6768  O11 POPEK 381      21.575  41.775  54.845  1.00  0.00           O
ATOM   6769  O12 POPEK 381      19.945  42.745  53.225  1.00  0.00           O
ATOM   6770  C1  POPEK 381      20.655  41.815  55.925  1.00  0.00           C
ATOM   6773  C2  POPEK 381      21.425  42.176  57.225  1.00  0.00           C
ATOM   6775  O21 POPEK 381      20.675  41.936  58.425  1.00  0.00           O
ATOM   6776  C21 POPEK 381      19.645  42.736  58.654  1.00  0.00           C
ATOM   6777  O22 POPEK 381      19.105  43.456  57.845  1.00  0.00           O
ATOM   6778  C22 POPEK 381      19.315  42.715  60.144  1.00  0.00           C
ATOM   6781  C3  POPEK 381      22.065  43.596  57.165  1.00  0.00           C
ATOM   6784  O31 POPEK 381      23.065  43.736  58.205  1.00  0.00           O
ATOM   6785  C31 POPEK 381      22.825  44.646  59.145  1.00  0.00           C
ATOM   6786  O32 POPEK 381      21.956  45.495  59.104  1.00  0.00           O
ATOM   6787  C32 POPEK 381      23.715  44.405  60.354  1.00  0.00           C
ATOM   6790  C23 POPEK 381      18.825  44.116  60.605  1.00  0.00           C
ATOM   6793  C24 POPEK 381      19.055  44.385  62.095  1.00  0.00           C
ATOM   6796  C25 POPEK 381      18.275  43.456  63.035  1.00  0.00           C
ATOM   6799  C26 POPEK 381      18.695  43.636  64.495  1.00  0.00           C
ATOM   6802  C27 POPEK 381      17.795  42.826  65.435  1.00  0.00           C
ATOM   6805  C28 POPEK 381      18.295  42.745  66.895  1.00  0.00           C
ATOM   6808  C29 POPEK 381      18.445  44.076  67.575  1.00  0.00           C
ATOM   6810 0C21 POPEK 381      18.825  44.236  68.855  1.00  0.00           C
ATOM   6812 1C21 POPEK 381      19.125  43.106  69.804  1.00  0.00           C
ATOM   6815 2C21 POPEK 381      20.635  42.815  69.915  1.00  0.00           C
ATOM   6818 3C21 POPEK 381      20.915  41.526  70.705  1.00  0.00           C
ATOM   6821 4C21 POPEK 381      22.405  41.245  70.924  1.00  0.00           C
ATOM   6824 5C21 POPEK 381      23.035  42.165  71.995  1.00  0.00           C
ATOM   6827 6C21 POPEK 381      24.485  41.796  72.285  1.00  0.00           C
ATOM   6830 7C21 POPEK 381      25.105  42.636  73.415  1.00  0.00           C
ATOM   6833 8C21 POPEK 381      26.565  42.276  73.694  1.00  0.00           C
ATOM   6837  C33 POPEK 381      22.835  44.396  61.614  1.00  0.00           C
ATOM   6840  C34 POPEK 381      23.495  43.796  62.854  1.00  0.00           C
ATOM   6843  C35 POPEK 381      24.645  44.626  63.435  1.00  0.00           C
ATOM   6846  C36 POPEK 381      25.285  43.896  64.624  1.00  0.00           C
ATOM   6849  C37 POPEK 381      26.615  44.506  65.084  1.00  0.00           C
ATOM   6852  C38 POPEK 381      27.475  43.516  65.885  1.00  0.00           C
ATOM   6855  C39 POPEK 381      26.805  43.006  67.165  1.00  0.00           C
ATOM   6858 0C31 POPEK 381      27.605  41.875  67.825  1.00  0.00           C
ATOM   6861 1C31 POPEK 381      26.905  41.326  69.075  1.00  0.00           C
ATOM   6864 2C31 POPEK 381      27.505  39.995  69.565  1.00  0.00           C
ATOM   6867 3C31 POPEK 381      26.735  39.445  70.775  1.00  0.00           C
ATOM   6870 4C31 POPEK 381      27.195  38.046  71.194  1.00  0.00           C
ATOM   6873 5C31 POPEK 381      26.455  37.556  72.455  1.00  0.00           C
ATOM   6876 6C31 POPEK 381      26.975  36.215  72.975  1.00  0.00           C
ATOM   6880  NH3 POPEL 382      39.616  61.326  49.444  1.00  0.00           N
ATOM   6884  C12 POPEL 382      39.825  62.076  48.155  1.00  0.00           C
ATOM   6887  C11 POPEL 382      38.725  63.116  47.825  1.00  0.00           C
ATOM   6890  P   POPEL 382      38.425  65.206  46.214  1.00  0.00           P
ATOM   6891  O13 POPEL 382      39.375  65.866  45.294  1.00  0.00           O
ATOM   6892  O14 POPEL 382      37.075  64.956  45.665  1.00  0.00           O
ATOM   6893  O11 POPEL 382      38.335  66.056  47.555  1.00  0.00           O
ATOM   6894  O12 POPEL 382      39.105  63.826  46.635  1.00  0.00           O
ATOM   6895  C1  POPEL 382      37.025  66.396  48.035  1.00  0.00           C
ATOM   6898  C2  POPEL 382      37.156  67.296  49.295  1.00  0.00           C
ATOM   6900  O21 POPEL 382      35.915  67.406  50.025  1.00  0.00           O
ATOM   6901  C21 POPEL 382      35.655  66.296  50.715  1.00  0.00           C
ATOM   6902  O22 POPEL 382      36.366  65.305  50.735  1.00  0.00           O
ATOM   6903  C22 POPEL 382      34.355  66.425  51.515  1.00  0.00           C
ATOM   6906  C3  POPEL 382      37.715  68.706  48.964  1.00  0.00           C
ATOM   6909  O31 POPEL 382      38.895  68.986  49.764  1.00  0.00           O
ATOM   6910  C31 POPEL 382      38.655  69.226  51.045  1.00  0.00           C
ATOM   6911  O32 POPEL 382      37.565  69.486  51.525  1.00  0.00           O
ATOM   6912  C32 POPEL 382      39.945  69.036  51.835  1.00  0.00           C
ATOM   6915  C23 POPEL 382      34.335  65.516  52.775  1.00  0.00           C
ATOM   6918  C24 POPEL 382      34.965  66.206  53.995  1.00  0.00           C
ATOM   6921  C25 POPEL 382      33.955  67.006  54.815  1.00  0.00           C
ATOM   6924  C26 POPEL 382      34.585  67.836  55.944  1.00  0.00           C
ATOM   6927  C27 POPEL 382      33.546  68.656  56.725  1.00  0.00           C
ATOM   6930  C28 POPEL 382      32.886  67.925  57.905  1.00  0.00           C
ATOM   6933  C29 POPEL 382      33.785  67.836  59.104  1.00  0.00           C
ATOM   6935 0C21 POPEL 382      33.855  68.715  60.125  1.00  0.00           C
ATOM   6937 1C21 POPEL 382      33.055  69.995  60.255  1.00  0.00           C
ATOM   6940 2C21 POPEL 382      33.975  71.226  60.245  1.00  0.00           C
ATOM   6943 3C21 POPEL 382      33.195  72.535  60.045  1.00  0.00           C
ATOM   6946 4C21 POPEL 382      34.066  73.796  60.095  1.00  0.00           C
ATOM   6949 5C21 POPEL 382      35.235  73.786  59.104  1.00  0.00           C
ATOM   6952 6C21 POPEL 382      35.915  75.165  59.005  1.00  0.00           C
ATOM   6955 7C21 POPEL 382      37.136  75.186  58.065  1.00  0.00           C
ATOM   6958 8C21 POPEL 382      37.775  76.565  57.915  1.00  0.00           C
ATOM   6962  C33 POPEL 382      39.685  68.135  53.065  1.00  0.00           C
ATOM   6965  C34 POPEL 382      40.956  67.555  53.705  1.00  0.00           C
ATOM   6968  C35 POPEL 382      41.866  68.606  54.355  1.00  0.00           C
ATOM   6971  C36 POPEL 382      42.755  67.986  55.445  1.00  0.00           C
ATOM   6974  C37 POPEL 382      43.695  69.007  56.105  1.00  0.00           C
ATOM   6977  C38 POPEL 382      44.356  68.465  57.374  1.00  0.00           C
ATOM   6980  C39 POPEL 382      43.405  68.485  58.575  1.00  0.00           C
ATOM   6983 0C31 POPEL 382      44.055  67.995  59.874  1.00  0.00           C
ATOM   6986 1C31 POPEL 382      43.075  68.036  61.045  1.00  0.00           C
ATOM   6989 2C31 POPEL 382      43.545  67.235  62.275  1.00  0.00           C
ATOM   6992 3C31 POPEL 382      42.555  67.296  63.444  1.00  0.00           C
ATOM   6995 4C31 POPEL 382      41.175  66.726  63.085  1.00  0.00           C
ATOM   6998 5C31 POPEL 382      40.175  66.705  64.244  1.00  0.00           C
ATOM   7001 6C31 POPEL 382      38.825  66.126  63.825  1.00  0.00           C
ATOM   7005  NH3 POPEM 383      96.735   6.166  51.154  1.00  0.00           N
ATOM   7009  C12 POPEM 383      97.275   6.626  49.825  1.00  0.00           C
ATOM   7012  C11 POPEM 383      98.785   6.326  49.675  1.00  0.00           C
ATOM   7015  P   POPEM 383      99.695   4.336  51.144  1.00  0.00           P
ATOM   7016  O13 POPEM 383      99.025   3.066  51.485  1.00  0.00           O
ATOM   7017  O14 POPEM 383     101.176   4.336  51.075  1.00  0.00           O
ATOM   7018  O11 POPEM 383      99.165   5.396  52.194  1.00  0.00           O
ATOM   7019  O12 POPEM 383      99.065   4.936  49.815  1.00  0.00           O
ATOM   7020  C1  POPEM 383      99.996   5.926  53.225  1.00  0.00           C
ATOM   7023  C2  POPEM 383      99.185   6.996  53.995  1.00  0.00           C
ATOM   7025  O21 POPEM 383     100.035   7.706  54.915  1.00  0.00           O
ATOM   7026  C21 POPEM 383      99.475   8.526  55.795  1.00  0.00           C
ATOM   7027  O22 POPEM 383      98.296   8.666  56.025  1.00  0.00           O
ATOM   7028  C22 POPEM 383     100.575   9.386  56.435  1.00  0.00           C
ATOM   7031  C3  POPEM 383      97.876   6.346  54.554  1.00  0.00           C
ATOM   7034  O31 POPEM 383      96.766   7.216  54.235  1.00  0.00           O
ATOM   7035  C31 POPEM 383      95.676   6.926  54.935  1.00  0.00           C
ATOM   7036  O32 POPEM 383      95.466   5.846  55.465  1.00  0.00           O
ATOM   7037  C32 POPEM 383      94.706   8.096  54.925  1.00  0.00           C
ATOM   7040  C23 POPEM 383     100.886   8.976  57.885  1.00  0.00           C
ATOM   7043  C24 POPEM 383      99.755   9.316  58.875  1.00  0.00           C
ATOM   7046  C25 POPEM 383      99.546   8.206  59.904  1.00  0.00           C
ATOM   7049  C26 POPEM 383      98.676   8.596  61.105  1.00  0.00           C
ATOM   7052  C27 POPEM 383      99.316   9.706  61.944  1.00  0.00           C
ATOM   7055  C28 POPEM 383      98.685   9.866  63.335  1.00  0.00           C
ATOM   7058  C29 POPEM 383      99.345  11.006  64.075  1.00  0.00           C
ATOM   7060 0C21 POPEM 383      99.535  11.086  65.405  1.00  0.00           C
ATOM   7062 1C21 POPEM 383      99.105  10.046  66.415  1.00  0.00           C
ATOM   7065 2C21 POPEM 383     100.186   9.736  67.475  1.00  0.00           C
ATOM   7068 3C21 POPEM 383     100.415  10.866  68.485  1.00  0.00           C
ATOM   7071 4C21 POPEM 383      99.185  11.156  69.374  1.00  0.00           C
ATOM   7074 5C21 POPEM 383      99.496  10.956  70.865  1.00  0.00           C
ATOM   7077 6C21 POPEM 383      98.275  11.186  71.765  1.00  0.00           C
ATOM   7080 7C21 POPEM 383      98.685  11.446  73.214  1.00  0.00           C
ATOM   7083 8C21 POPEM 383      97.515  11.676  74.184  1.00  0.00           C
ATOM   7087  C33 POPEM 383      93.765   8.046  56.154  1.00  0.00           C
ATOM   7090  C34 POPEM 383      94.395   8.706  57.385  1.00  0.00           C
ATOM   7093  C35 POPEM 383      93.586   8.516  58.685  1.00  0.00           C
ATOM   7096  C36 POPEM 383      93.656   9.706  59.655  1.00  0.00           C
ATOM   7099  C37 POPEM 383      95.085  10.076  60.075  1.00  0.00           C
ATOM   7102  C38 POPEM 383      95.236  11.556  60.445  1.00  0.00           C
ATOM   7105  C39 POPEM 383      94.566  11.986  61.755  1.00  0.00           C
ATOM   7108 0C31 POPEM 383      95.466  11.776  62.985  1.00  0.00           C
ATOM   7111 1C31 POPEM 383      95.015  12.616  64.185  1.00  0.00           C
ATOM   7114 2C31 POPEM 383      95.995  12.536  65.375  1.00  0.00           C
ATOM   7117 3C31 POPEM 383      95.645  13.566  66.455  1.00  0.00           C
ATOM   7120 4C31 POPEM 383      96.636  13.576  67.635  1.00  0.00           C
ATOM   7123 5C31 POPEM 383      96.305  14.696  68.635  1.00  0.00           C
ATOM   7126 6C31 POPEM 383      97.286  14.796  69.804  1.00  0.00           C
ATOM   7130  NH3 POPEN 384     111.076  44.925  94.654  1.00  0.00           N
ATOM   7134  C12 POPEN 384     112.515  45.035  95.095  1.00  0.00           C
ATOM   7137  C11 POPEN 384     113.195  43.666  95.205  1.00  0.00           C
ATOM   7140  P   POPEN 384     115.735  43.815  94.575  1.00  0.00           P
ATOM   7141  O13 POPEN 384     115.466  42.726  93.614  1.00  0.00           O
ATOM   7142  O14 POPEN 384     117.035  43.855  95.285  1.00  0.00           O
ATOM   7143  O11 POPEN 384     115.455  45.195  93.834  1.00  0.00           O
ATOM   7144  O12 POPEN 384     114.555  43.796  95.644  1.00  0.00           O
ATOM   7145  C1  POPEN 384     116.465  46.076  93.334  1.00  0.00           C
ATOM   7148  C2  POPEN 384     116.886  45.765  91.865  1.00  0.00           C
ATOM   7150  O21 POPEN 384     117.686  46.835  91.304  1.00  0.00           O
ATOM   7151  C21 POPEN 384     117.136  47.796  90.595  1.00  0.00           C
ATOM   7152  O22 POPEN 384     116.025  48.265  90.714  1.00  0.00           O
ATOM   7153  C22 POPEN 384     118.185  48.246  89.575  1.00  0.00           C
ATOM   7156  C3  POPEN 384     115.695  45.336  90.965  1.00  0.00           C
ATOM   7159  O31 POPEN 384     116.005  45.065  89.584  1.00  0.00           O
ATOM   7160  C31 POPEN 384     116.985  44.267  89.205  1.00  0.00           C
ATOM   7161  O32 POPEN 384     117.996  43.986  89.824  1.00  0.00           O
ATOM   7162  C32 POPEN 384     116.636  43.736  87.815  1.00  0.00           C
ATOM   7165  C23 POPEN 384     117.756  49.466  88.745  1.00  0.00           C
ATOM   7168  C24 POPEN 384     118.106  50.826  89.345  1.00  0.00           C
ATOM   7171  C25 POPEN 384     117.686  51.955  88.385  1.00  0.00           C
ATOM   7174  C26 POPEN 384     118.645  52.176  87.205  1.00  0.00           C
ATOM   7177  C27 POPEN 384     118.296  53.436  86.404  1.00  0.00           C
ATOM   7180  C28 POPEN 384     119.216  53.736  85.205  1.00  0.00           C
ATOM   7183  C29 POPEN 384     119.015  52.776  84.055  1.00  0.00           C
ATOM   7185 0C21 POPEN 384     118.545  53.076  82.825  1.00  0.00           C
ATOM   7187 1C21 POPEN 384     118.125  54.436  82.324  1.00  0.00           C
ATOM   7190 2C21 POPEN 384     118.606  54.676  80.875  1.00  0.00           C
ATOM   7193 3C21 POPEN 384     118.115  56.016  80.294  1.00  0.00           C
ATOM   7196 4C21 POPEN 384     118.296  56.126  78.775  1.00  0.00           C
ATOM   7199 5C21 POPEN 384     119.745  56.336  78.295  1.00  0.00           C
ATOM   7202 6C21 POPEN 384     120.315  57.715  78.635  1.00  0.00           C
ATOM   7205 7C21 POPEN 384     121.605  58.006  77.855  1.00  0.00           C
ATOM   7208 8C21 POPEN 384     122.286  59.315  78.264  1.00  0.00           C
ATOM   7212  C33 POPEN 384     116.305  44.865  86.804  1.00  0.00           C
ATOM   7215  C34 POPEN 384     115.496  44.375  85.605  1.00  0.00           C
ATOM   7218  C35 POPEN 384     115.055  45.506  84.654  1.00  0.00           C
ATOM   7221  C36 POPEN 384     116.216  46.196  83.935  1.00  0.00           C
ATOM   7224  C37 POPEN 384     115.746  47.215  82.895  1.00  0.00           C
ATOM   7227  C38 POPEN 384     116.926  47.826  82.125  1.00  0.00           C
ATOM   7230  C39 POPEN 384     116.545  48.956  81.165  1.00  0.00           C
ATOM   7233 0C31 POPEN 384     117.795  49.506  80.485  1.00  0.00           C
ATOM   7236 1C31 POPEN 384     117.535  50.486  79.345  1.00  0.00           C
ATOM   7239 2C31 POPEN 384     118.816  50.705  78.525  1.00  0.00           C
ATOM   7242 3C31 POPEN 384     118.595  51.476  77.224  1.00  0.00           C
ATOM   7245 4C31 POPEN 384     119.625  51.066  76.155  1.00  0.00           C
ATOM   7248 5C31 POPEN 384     119.386  51.726  74.794  1.00  0.00           C
ATOM   7251 6C31 POPEN 384     120.145  51.006  73.675  1.00  0.00           C
ATOM   7255  NH3 POPEO 385      74.406  89.226  93.024  1.00  0.00           N
ATOM   7259  C12 POPEO 385      75.396  88.217  93.544  1.00  0.00           C
ATOM   7262  C11 POPEO 385      74.735  87.305  94.584  1.00  0.00           C
ATOM   7265  P   POPEO 385      73.555  85.236  93.474  1.00  0.00           P
ATOM   7266  O13 POPEO 385      74.225  84.335  94.425  1.00  0.00           O
ATOM   7267  O14 POPEO 385      72.195  84.875  93.004  1.00  0.00           O
ATOM   7268  O11 POPEO 385      74.535  85.436  92.245  1.00  0.00           O
ATOM   7269  O12 POPEO 385      73.566  86.686  94.065  1.00  0.00           O
ATOM   7270  C1  POPEO 385      74.075  85.857  90.955  1.00  0.00           C
ATOM   7273  C2  POPEO 385      74.365  84.745  89.915  1.00  0.00           C
ATOM   7275  O21 POPEO 385      73.915  85.176  88.614  1.00  0.00           O
ATOM   7276  C21 POPEO 385      74.855  85.596  87.785  1.00  0.00           C
ATOM   7277  O22 POPEO 385      76.055  85.546  87.965  1.00  0.00           O
ATOM   7278  C22 POPEO 385      74.195  86.175  86.544  1.00  0.00           C
ATOM   7281  C3  POPEO 385      73.625  83.436  90.305  1.00  0.00           C
ATOM   7284  O31 POPEO 385      74.185  82.245  89.715  1.00  0.00           O
ATOM   7285  C31 POPEO 385      75.356  81.855  90.235  1.00  0.00           C
ATOM   7286  O32 POPEO 385      75.975  82.456  91.095  1.00  0.00           O
ATOM   7287  C32 POPEO 385      75.825  80.556  89.584  1.00  0.00           C
ATOM   7290  C23 POPEO 385      74.165  85.165  85.374  1.00  0.00           C
ATOM   7293  C24 POPEO 385      73.945  85.876  84.035  1.00  0.00           C
ATOM   7296  C25 POPEO 385      73.665  84.916  82.874  1.00  0.00           C
ATOM   7299  C26 POPEO 385      73.826  85.605  81.514  1.00  0.00           C
ATOM   7302  C27 POPEO 385      74.775  84.826  80.585  1.00  0.00           C
ATOM   7305  C28 POPEO 385      75.206  85.605  79.335  1.00  0.00           C
ATOM   7308  C29 POPEO 385      76.265  86.646  79.625  1.00  0.00           C
ATOM   7310 0C21 POPEO 385      76.375  87.867  79.065  1.00  0.00           C
ATOM   7312 1C21 POPEO 385      75.485  88.456  78.004  1.00  0.00           C
ATOM   7315 2C21 POPEO 385      74.735  89.715  78.485  1.00  0.00           C
ATOM   7318 3C21 POPEO 385      75.645  90.936  78.655  1.00  0.00           C
ATOM   7321 4C21 POPEO 385      74.886  92.266  78.665  1.00  0.00           C
ATOM   7324 5C21 POPEO 385      75.825  93.465  78.525  1.00  0.00           C
ATOM   7327 6C21 POPEO 385      75.095  94.766  78.155  1.00  0.00           C
ATOM   7330 7C21 POPEO 385      76.076  95.896  77.814  1.00  0.00           C
ATOM   7333 8C21 POPEO 385      75.365  97.156  77.325  1.00  0.00           C
ATOM   7337  C33 POPEO 385      75.235  80.345  88.175  1.00  0.00           C
ATOM   7340  C34 POPEO 385      73.835  79.715  88.214  1.00  0.00           C
ATOM   7343  C35 POPEO 385      72.985  79.925  86.944  1.00  0.00           C
ATOM   7346  C36 POPEO 385      73.785  80.326  85.694  1.00  0.00           C
ATOM   7349  C37 POPEO 385      73.085  79.956  84.385  1.00  0.00           C
ATOM   7352  C38 POPEO 385      73.525  80.865  83.235  1.00  0.00           C
ATOM   7355  C39 POPEO 385      73.125  80.296  81.874  1.00  0.00           C
ATOM   7358 0C31 POPEO 385      73.426  81.257  80.725  1.00  0.00           C
ATOM   7361 1C31 POPEO 385      73.255  80.585  79.365  1.00  0.00           C
ATOM   7364 2C31 POPEO 385      73.535  81.546  78.194  1.00  0.00           C
ATOM   7367 3C31 POPEO 385      73.386  80.857  76.835  1.00  0.00           C
ATOM   7370 4C31 POPEO 385      74.566  79.936  76.494  1.00  0.00           C
ATOM   7373 5C31 POPEO 385      74.295  79.066  75.255  1.00  0.00           C
ATOM   7376 6C31 POPEO 385      73.375  77.876  75.545  1.00  0.00           C
ATOM   7380  NH3 POPEP 386      71.915  16.626  51.124  1.00  0.00           N
ATOM   7384  C12 POPEP 386      71.186  17.276  49.975  1.00  0.00           C
ATOM   7387  C11 POPEP 386      70.975  18.785  50.185  1.00  0.00           C
ATOM   7390  P   POPEP 386      69.085  18.855  52.035  1.00  0.00           P
ATOM   7391  O13 POPEP 386      68.265  20.076  51.845  1.00  0.00           O
ATOM   7392  O14 POPEP 386      68.545  17.616  51.464  1.00  0.00           O
ATOM   7393  O11 POPEP 386      69.395  18.586  53.545  1.00  0.00           O
ATOM   7394  O12 POPEP 386      70.555  19.116  51.505  1.00  0.00           O
ATOM   7395  C1  POPEP 386      68.405  18.836  54.535  1.00  0.00           C
ATOM   7398  C2  POPEP 386      69.146  19.156  55.845  1.00  0.00           C
ATOM   7400  O21 POPEP 386      68.215  19.266  56.925  1.00  0.00           O
ATOM   7401  C21 POPEP 386      67.375  20.275  56.975  1.00  0.00           C
ATOM   7402  O22 POPEP 386      67.255  21.186  56.165  1.00  0.00           O
ATOM   7403  C22 POPEP 386      66.575  20.135  58.275  1.00  0.00           C
ATOM   7406  C3  POPEP 386      70.136  20.356  55.715  1.00  0.00           C
ATOM   7409  O31 POPEP 386      71.216  20.256  56.665  1.00  0.00           O
ATOM   7410  C31 POPEP 386      70.945  20.686  57.885  1.00  0.00           C
ATOM   7411  O32 POPEP 386      69.915  21.246  58.235  1.00  0.00           O
ATOM   7412  C32 POPEP 386      72.136  20.436  58.825  1.00  0.00           C
ATOM   7415  C23 POPEP 386      66.345  21.466  59.025  1.00  0.00           C
ATOM   7418  C24 POPEP 386      65.895  21.265  60.475  1.00  0.00           C
ATOM   7421  C25 POPEP 386      64.566  20.506  60.605  1.00  0.00           C
ATOM   7424  C26 POPEP 386      63.975  20.496  62.035  1.00  0.00           C
ATOM   7427  C27 POPEP 386      64.855  19.826  63.095  1.00  0.00           C
ATOM   7430  C28 POPEP 386      64.036  19.426  64.345  1.00  0.00           C
ATOM   7433  C29 POPEP 386      64.886  18.906  65.485  1.00  0.00           C
ATOM   7435 0C21 POPEP 386      65.115  19.545  66.645  1.00  0.00           C
ATOM   7437 1C21 POPEP 386      64.585  20.916  66.975  1.00  0.00           C
ATOM   7440 2C21 POPEP 386      65.106  21.506  68.304  1.00  0.00           C
ATOM   7443 3C21 POPEP 386      64.475  20.876  69.554  1.00  0.00           C
ATOM   7446 4C21 POPEP 386      64.636  21.756  70.805  1.00  0.00           C
ATOM   7449 5C21 POPEP 386      63.386  21.746  71.704  1.00  0.00           C
ATOM   7452 6C21 POPEP 386      63.485  22.745  72.855  1.00  0.00           C
ATOM   7455 7C21 POPEP 386      62.176  22.896  73.644  1.00  0.00           C
ATOM   7458 8C21 POPEP 386      62.275  23.876  74.815  1.00  0.00           C
ATOM   7462  C33 POPEP 386      72.795  21.746  59.325  1.00  0.00           C
ATOM   7465  C34 POPEP 386      73.566  21.606  60.635  1.00  0.00           C
ATOM   7468  C35 POPEP 386      72.716  21.906  61.874  1.00  0.00           C
ATOM   7471  C36 POPEP 386      73.555  21.776  63.155  1.00  0.00           C
ATOM   7474  C37 POPEP 386      72.856  22.306  64.415  1.00  0.00           C
ATOM   7477  C38 POPEP 386      73.816  22.256  65.615  1.00  0.00           C
ATOM   7480  C39 POPEP 386      73.156  22.496  66.975  1.00  0.00           C
ATOM   7483 0C31 POPEP 386      74.136  22.196  68.115  1.00  0.00           C
ATOM   7486 1C31 POPEP 386      73.485  22.096  69.495  1.00  0.00           C
ATOM   7489 2C31 POPEP 386      74.475  21.566  70.545  1.00  0.00           C
ATOM   7492 3C31 POPEP 386      73.856  21.436  71.944  1.00  0.00           C
ATOM   7495 4C31 POPEP 386      74.676  20.516  72.855  1.00  0.00           C
ATOM   7498 5C31 POPEP 386      74.106  20.416  74.274  1.00  0.00           C
ATOM   7501 6C31 POPEP 386      74.795  19.355  75.124  1.00  0.00           C
ATOM   7505  NH3 POPEQ 387      79.765  35.236  93.714  1.00  0.00           N
ATOM   7509  C12 POPEQ 387      80.396  36.116  94.785  1.00  0.00           C
ATOM   7512  C11 POPEQ 387      79.385  36.535  95.865  1.00  0.00           C
ATOM   7515  P   POPEQ 387      78.935  38.366  97.705  1.00  0.00           P
ATOM   7516  O13 POPEQ 387      77.636  37.646  97.785  1.00  0.00           O
ATOM   7517  O14 POPEQ 387      79.585  38.546  99.025  1.00  0.00           O
ATOM   7518  O11 POPEQ 387      78.665  39.776  97.025  1.00  0.00           O
ATOM   7519  O12 POPEQ 387      79.885  37.605  96.675  1.00  0.00           O
ATOM   7520  C1  POPEQ 387      77.716  39.925  95.945  1.00  0.00           C
ATOM   7523  C2  POPEQ 387      78.356  40.466  94.615  1.00  0.00           C
ATOM   7525  O21 POPEQ 387      77.395  41.346  93.994  1.00  0.00           O
ATOM   7526  C21 POPEQ 387      77.865  42.155  93.045  1.00  0.00           C
ATOM   7527  O22 POPEQ 387      79.035  42.486  92.915  1.00  0.00           O
ATOM   7528  C22 POPEQ 387      76.725  42.636  92.154  1.00  0.00           C
ATOM   7531  C3  POPEQ 387      78.725  39.296  93.655  1.00  0.00           C
ATOM   7534  O31 POPEQ 387      79.136  39.756  92.345  1.00  0.00           O
ATOM   7535  C31 POPEQ 387      79.735  38.826  91.605  1.00  0.00           C
ATOM   7536  O32 POPEQ 387      79.935  37.675  91.975  1.00  0.00           O
ATOM   7537  C32 POPEQ 387      80.175  39.436  90.285  1.00  0.00           C
ATOM   7540  C23 POPEQ 387      77.046  42.616  90.644  1.00  0.00           C
ATOM   7543  C24 POPEQ 387      76.055  43.456  89.824  1.00  0.00           C
ATOM   7546  C25 POPEQ 387      76.735  44.125  88.624  1.00  0.00           C
ATOM   7549  C26 POPEQ 387      75.765  44.986  87.794  1.00  0.00           C
ATOM   7552  C27 POPEQ 387      76.475  46.056  86.944  1.00  0.00           C
ATOM   7555  C28 POPEQ 387      77.535  45.525  85.965  1.00  0.00           C
ATOM   7558  C29 POPEQ 387      76.965  44.655  84.874  1.00  0.00           C
ATOM   7560 0C21 POPEQ 387      76.725  45.026  83.605  1.00  0.00           C
ATOM   7562 1C21 POPEQ 387      76.915  46.406  83.035  1.00  0.00           C
ATOM   7565 2C21 POPEQ 387      78.145  46.576  82.125  1.00  0.00           C
ATOM   7568 3C21 POPEQ 387      78.015  45.816  80.805  1.00  0.00           C
ATOM   7571 4C21 POPEQ 387      79.185  46.096  79.855  1.00  0.00           C
ATOM   7574 5C21 POPEQ 387      79.005  45.385  78.505  1.00  0.00           C
ATOM   7577 6C21 POPEQ 387      80.215  45.556  77.575  1.00  0.00           C
ATOM   7580 7C21 POPEQ 387      79.985  44.916  76.205  1.00  0.00           C
ATOM   7583 8C21 POPEQ 387      81.195  45.046  75.275  1.00  0.00           C
ATOM   7587  C33 POPEQ 387      79.075  39.445  89.205  1.00  0.00           C
ATOM   7590  C34 POPEQ 387      79.385  40.517  88.144  1.00  0.00           C
ATOM   7593  C35 POPEQ 387      78.716  40.236  86.795  1.00  0.00           C
ATOM   7596  C36 POPEQ 387      79.165  41.256  85.735  1.00  0.00           C
ATOM   7599  C37 POPEQ 387      78.825  40.796  84.315  1.00  0.00           C
ATOM   7602  C38 POPEQ 387      79.045  41.885  83.245  1.00  0.00           C
ATOM   7605  C39 POPEQ 387      80.485  42.406  83.154  1.00  0.00           C
ATOM   7608 0C31 POPEQ 387      80.625  43.465  82.055  1.00  0.00           C
ATOM   7611 1C31 POPEQ 387      82.015  44.116  81.955  1.00  0.00           C
ATOM   7614 2C31 POPEQ 387      82.155  45.416  82.764  1.00  0.00           C
ATOM   7617 3C31 POPEQ 387      83.215  46.366  82.174  1.00  0.00           C
ATOM   7620 4C31 POPEQ 387      83.066  47.815  82.665  1.00  0.00           C
ATOM   7623 5C31 POPEQ 387      83.895  48.796  81.835  1.00  0.00           C
ATOM   7626 6C31 POPEQ 387      83.656  50.266  82.205  1.00  0.00           C
ATOM   7630  NH3 POPER 388      57.405 115.796  96.575  1.00  0.00           N
ATOM   7634  C12 POPER 388      56.265 114.896  96.915  1.00  0.00           C
ATOM   7637  C11 POPER 388      56.435 113.465  96.354  1.00  0.00           C
ATOM   7640  P   POPER 388      57.896 113.465  94.195  1.00  0.00           P
ATOM   7641  O13 POPER 388      58.345 114.867  94.304  1.00  0.00           O
ATOM   7642  O14 POPER 388      58.795 112.445  94.785  1.00  0.00           O
ATOM   7643  O11 POPER 388      57.605 113.085  92.705  1.00  0.00           O
ATOM   7644  O12 POPER 388      56.485 113.436  94.925  1.00  0.00           O
ATOM   7645  C1  POPER 388      57.025 114.006  91.795  1.00  0.00           C
ATOM   7648  C2  POPER 388      57.715 113.906  90.425  1.00  0.00           C
ATOM   7650  O21 POPER 388      56.965 114.757  89.544  1.00  0.00           O
ATOM   7651  C21 POPER 388      57.645 115.196  88.515  1.00  0.00           C
ATOM   7652  O22 POPER 388      58.845 115.076  88.334  1.00  0.00           O
ATOM   7653  C22 POPER 388      56.675 115.936  87.595  1.00  0.00           C
ATOM   7656  C3  POPER 388      57.735 112.436  89.885  1.00  0.00           C
ATOM   7659  O31 POPER 388      56.825 112.285  88.775  1.00  0.00           O
ATOM   7660  C31 POPER 388      55.595 111.916  89.065  1.00  0.00           C
ATOM   7661  O32 POPER 388      55.206 111.385  90.095  1.00  0.00           O
ATOM   7662  C32 POPER 388      54.685 112.346  87.925  1.00  0.00           C
ATOM   7665  C23 POPER 388      57.355 116.766  86.485  1.00  0.00           C
ATOM   7668  C24 POPER 388      57.566 116.016  85.165  1.00  0.00           C
ATOM   7671  C25 POPER 388      57.815 117.025  84.035  1.00  0.00           C
ATOM   7674  C26 POPER 388      58.085 116.376  82.675  1.00  0.00           C
ATOM   7677  C27 POPER 388      58.065 117.416  81.544  1.00  0.00           C
ATOM   7680  C28 POPER 388      58.305 116.826  80.135  1.00  0.00           C
ATOM   7683  C29 POPER 388      59.755 116.496  79.885  1.00  0.00           C
ATOM   7685 0C21 POPER 388      60.415 116.675  78.725  1.00  0.00           C
ATOM   7687 1C21 POPER 388      59.835 117.176  77.425  1.00  0.00           C
ATOM   7690 2C21 POPER 388      60.206 116.306  76.205  1.00  0.00           C
ATOM   7693 3C21 POPER 388      61.695 116.366  75.815  1.00  0.00           C
ATOM   7696 4C21 POPER 388      62.395 114.995  75.755  1.00  0.00           C
ATOM   7699 5C21 POPER 388      62.465 114.285  77.104  1.00  0.00           C
ATOM   7702 6C21 POPER 388      63.235 112.956  77.025  1.00  0.00           C
ATOM   7705 7C21 POPER 388      63.136 112.126  78.305  1.00  0.00           C
ATOM   7708 8C21 POPER 388      63.845 110.775  78.194  1.00  0.00           C
ATOM   7712  C33 POPER 388      53.675 113.385  88.455  1.00  0.00           C
ATOM   7715  C34 POPER 388      52.755 113.926  87.355  1.00  0.00           C
ATOM   7718  C35 POPER 388      51.485 114.516  87.975  1.00  0.00           C
ATOM   7721  C36 POPER 388      50.585 115.236  86.964  1.00  0.00           C
ATOM   7724  C37 POPER 388      49.175 115.425  87.545  1.00  0.00           C
ATOM   7727  C38 POPER 388      48.465 116.686  87.055  1.00  0.00           C
ATOM   7730  C39 POPER 388      48.345 116.815  85.535  1.00  0.00           C
ATOM   7733 0C31 POPER 388      47.445 117.995  85.154  1.00  0.00           C
ATOM   7736 1C31 POPER 388      47.355 118.245  83.655  1.00  0.00           C
ATOM   7739 2C31 POPER 388      46.305 119.296  83.275  1.00  0.00           C
ATOM   7742 3C31 POPER 388      44.875 118.736  83.294  1.00  0.00           C
ATOM   7745 4C31 POPER 388      43.835 119.735  82.775  1.00  0.00           C
ATOM   7748 5C31 POPER 388      42.425 119.136  82.724  1.00  0.00           C
ATOM   7751 6C31 POPER 388      41.415 120.046  82.014  1.00  0.00           C
ATOM   7755  NH3 POPES 389      57.035 115.316  51.214  1.00  0.00           N
ATOM   7759  C12 POPES 389      56.206 114.956  50.005  1.00  0.00           C
ATOM   7762  C11 POPES 389      55.945 113.436  49.855  1.00  0.00           C
ATOM   7765  P   POPES 389      55.536 112.296  52.185  1.00  0.00           P
ATOM   7766  O13 POPES 389      55.145 110.865  52.264  1.00  0.00           O
ATOM   7767  O14 POPES 389      56.955 112.676  52.365  1.00  0.00           O
ATOM   7768  O11 POPES 389      54.585 113.105  53.135  1.00  0.00           O
ATOM   7769  O12 POPES 389      55.025 112.906  50.825  1.00  0.00           O
ATOM   7770  C1  POPES 389      54.905 113.306  54.515  1.00  0.00           C
ATOM   7773  C2  POPES 389      54.816 112.006  55.385  1.00  0.00           C
ATOM   7775  O21 POPES 389      54.075 112.257  56.595  1.00  0.00           O
ATOM   7776  C21 POPES 389      54.655 112.956  57.575  1.00  0.00           C
ATOM   7777  O22 POPES 389      55.796 113.385  57.555  1.00  0.00           O
ATOM   7778  C22 POPES 389      53.675 113.147  58.745  1.00  0.00           C
ATOM   7781  C3  POPES 389      56.215 111.326  55.585  1.00  0.00           C
ATOM   7784  O31 POPES 389      56.255 110.336  56.645  1.00  0.00           O
ATOM   7785  C31 POPES 389      56.415 109.066  56.295  1.00  0.00           C
ATOM   7786  O32 POPES 389      56.325 108.625  55.154  1.00  0.00           O
ATOM   7787  C32 POPES 389      56.775 108.205  57.505  1.00  0.00           C
ATOM   7790  C23 POPES 389      54.356 113.225  60.135  1.00  0.00           C
ATOM   7793  C24 POPES 389      54.535 111.855  60.804  1.00  0.00           C
ATOM   7796  C25 POPES 389      53.585 111.626  61.995  1.00  0.00           C
ATOM   7799  C26 POPES 389      53.985 112.425  63.255  1.00  0.00           C
ATOM   7802  C27 POPES 389      53.025 112.196  64.435  1.00  0.00           C
ATOM   7805  C28 POPES 389      53.456 112.906  65.725  1.00  0.00           C
ATOM   7808  C29 POPES 389      54.606 112.206  66.404  1.00  0.00           C
ATOM   7810 0C21 POPES 389      54.546 111.426  67.505  1.00  0.00           C
ATOM   7812 1C21 POPES 389      53.325 111.096  68.335  1.00  0.00           C
ATOM   7815 2C21 POPES 389      53.566 111.396  69.834  1.00  0.00           C
ATOM   7818 3C21 POPES 389      52.295 111.156  70.675  1.00  0.00           C
ATOM   7821 4C21 POPES 389      52.515 111.326  72.185  1.00  0.00           C
ATOM   7824 5C21 POPES 389      53.195 110.126  72.845  1.00  0.00           C
ATOM   7827 6C21 POPES 389      53.085 110.146  74.374  1.00  0.00           C
ATOM   7830 7C21 POPES 389      53.706 108.906  75.014  1.00  0.00           C
ATOM   7833 8C21 POPES 389      53.605 108.856  76.544  1.00  0.00           C
ATOM   7837  C33 POPES 389      55.886 108.365  58.764  1.00  0.00           C
ATOM   7840  C34 POPES 389      56.755 108.245  60.025  1.00  0.00           C
ATOM   7843  C35 POPES 389      55.985 108.035  61.345  1.00  0.00           C
ATOM   7846  C36 POPES 389      56.955 108.046  62.534  1.00  0.00           C
ATOM   7849  C37 POPES 389      56.355 107.587  63.865  1.00  0.00           C
ATOM   7852  C38 POPES 389      55.305 108.535  64.455  1.00  0.00           C
ATOM   7855  C39 POPES 389      54.636 107.985  65.735  1.00  0.00           C
ATOM   7858 0C31 POPES 389      55.575 107.876  66.944  1.00  0.00           C
ATOM   7861 1C31 POPES 389      54.905 107.176  68.135  1.00  0.00           C
ATOM   7864 2C31 POPES 389      55.715 107.305  69.435  1.00  0.00           C
ATOM   7867 3C31 POPES 389      55.325 106.275  70.504  1.00  0.00           C
ATOM   7870 4C31 POPES 389      53.845 106.296  70.904  1.00  0.00           C
ATOM   7873 5C31 POPES 389      53.555 105.386  72.104  1.00  0.00           C
ATOM   7876 6C31 POPES 389      52.075 105.355  72.505  1.00  0.00           C
ATOM   7880  NH3 POPET 390     124.316  34.766  92.845  1.00  0.00           N
ATOM   7884  C12 POPET 390     122.935  34.745  93.434  1.00  0.00           C
ATOM   7887  C11 POPET 390     122.356  36.156  93.585  1.00  0.00           C
ATOM   7890  P   POPET 390     119.926  37.106  93.345  1.00  0.00           P
ATOM   7891  O13 POPET 390     118.545  36.535  93.375  1.00  0.00           O
ATOM   7892  O14 POPET 390     120.136  38.335  94.134  1.00  0.00           O
ATOM   7893  O11 POPET 390     120.405  37.416  91.865  1.00  0.00           O
ATOM   7894  O12 POPET 390     120.956  36.035  93.895  1.00  0.00           O
ATOM   7895  C1  POPET 390     120.615  38.796  91.544  1.00  0.00           C
ATOM   7898  C2  POPET 390     120.936  39.016  90.035  1.00  0.00           C
ATOM   7900  O21 POPET 390     120.695  40.406  89.735  1.00  0.00           O
ATOM   7901  C21 POPET 390     121.185  40.786  88.565  1.00  0.00           C
ATOM   7902  O22 POPET 390     122.146  40.285  88.004  1.00  0.00           O
ATOM   7903  C22 POPET 390     120.365  41.976  88.035  1.00  0.00           C
ATOM   7906  C3  POPET 390     120.085  38.046  89.155  1.00  0.00           C
ATOM   7909  O31 POPET 390     119.675  38.606  87.895  1.00  0.00           O
ATOM   7910  C31 POPET 390     119.115  37.726  87.075  1.00  0.00           C
ATOM   7911  O32 POPET 390     119.065  36.526  87.275  1.00  0.00           O
ATOM   7912  C32 POPET 390     118.645  38.506  85.825  1.00  0.00           C
ATOM   7915  C23 POPET 390     120.466  42.136  86.494  1.00  0.00           C
ATOM   7918  C24 POPET 390     119.786  43.405  85.955  1.00  0.00           C
ATOM   7921  C25 POPET 390     120.735  44.267  85.104  1.00  0.00           C
ATOM   7924  C26 POPET 390     120.125  45.576  84.584  1.00  0.00           C
ATOM   7927  C27 POPET 390     121.195  46.526  84.025  1.00  0.00           C
ATOM   7930  C28 POPET 390     120.606  47.636  83.144  1.00  0.00           C
ATOM   7933  C29 POPET 390     121.636  48.535  82.495  1.00  0.00           C
ATOM   7935 0C21 POPET 390     122.315  48.246  81.365  1.00  0.00           C
ATOM   7937 1C21 POPET 390     122.216  46.945  80.605  1.00  0.00           C
ATOM   7940 2C21 POPET 390     121.176  46.976  79.464  1.00  0.00           C
ATOM   7943 3C21 POPET 390     120.685  45.565  79.134  1.00  0.00           C
ATOM   7946 4C21 POPET 390     119.625  45.556  78.035  1.00  0.00           C
ATOM   7949 5C21 POPET 390     118.925  44.197  77.934  1.00  0.00           C
ATOM   7952 6C21 POPET 390     117.996  44.105  76.715  1.00  0.00           C
ATOM   7955 7C21 POPET 390     117.305  42.745  76.625  1.00  0.00           C
ATOM   7958 8C21 POPET 390     116.545  42.556  75.314  1.00  0.00           C
ATOM   7962  C33 POPET 390     117.525  37.835  85.014  1.00  0.00           C
ATOM   7965  C34 POPET 390     118.036  36.785  84.025  1.00  0.00           C
ATOM   7968  C35 POPET 390     116.926  36.265  83.095  1.00  0.00           C
ATOM   7971  C36 POPET 390     117.345  35.056  82.265  1.00  0.00           C
ATOM   7974  C37 POPET 390     116.165  34.267  81.684  1.00  0.00           C
ATOM   7977  C38 POPET 390     116.535  32.816  81.354  1.00  0.00           C
ATOM   7980  C39 POPET 390     115.355  31.916  80.985  1.00  0.00           C
ATOM   7983 0C31 POPET 390     115.785  30.446  80.955  1.00  0.00           C
ATOM   7986 1C31 POPET 390     114.775  29.486  80.305  1.00  0.00           C
ATOM   7989 2C31 POPET 390     115.315  28.046  80.315  1.00  0.00           C
ATOM   7992 3C31 POPET 390     114.406  27.036  79.604  1.00  0.00           C
ATOM   7995 4C31 POPET 390     115.046  25.635  79.555  1.00  0.00           C
ATOM   7998 5C31 POPET 390     114.165  24.596  78.845  1.00  0.00           C
ATOM   8001 6C31 POPET 390     114.805  23.195  78.825  1.00  0.00           C
ATOM   8005  NH3 POPEU 391      80.536  91.245  52.185  1.00  0.00           N
ATOM   8009  C12 POPEU 391      79.885  92.507  52.695  1.00  0.00           C
ATOM   8012  C11 POPEU 391      78.365  92.515  52.505  1.00  0.00           C
ATOM   8015  P   POPEU 391      76.285  93.996  53.035  1.00  0.00           P
ATOM   8016  O13 POPEU 391      75.956  94.925  51.925  1.00  0.00           O
ATOM   8017  O14 POPEU 391      75.566  92.696  53.085  1.00  0.00           O
ATOM   8018  O11 POPEU 391      76.105  94.846  54.365  1.00  0.00           O
ATOM   8019  O12 POPEU 391      77.835  93.736  53.015  1.00  0.00           O
ATOM   8020  C1  POPEU 391      76.786  94.537  55.595  1.00  0.00           C
ATOM   8023  C2  POPEU 391      78.176  95.227  55.785  1.00  0.00           C
ATOM   8025  O21 POPEU 391      78.685  94.956  57.115  1.00  0.00           O
ATOM   8026  C21 POPEU 391      79.266  93.765  57.264  1.00  0.00           C
ATOM   8027  O22 POPEU 391      79.445  92.956  56.365  1.00  0.00           O
ATOM   8028  C22 POPEU 391      79.675  93.535  58.714  1.00  0.00           C
ATOM   8031  C3  POPEU 391      78.136  96.776  55.615  1.00  0.00           C
ATOM   8034  O31 POPEU 391      79.465  97.316  55.395  1.00  0.00           O
ATOM   8035  C31 POPEU 391      79.926  98.175  56.334  1.00  0.00           C
ATOM   8036  O32 POPEU 391      79.235  98.686  57.194  1.00  0.00           O
ATOM   8037  C32 POPEU 391      81.415  98.446  56.144  1.00  0.00           C
ATOM   8040  C23 POPEU 391      79.255  92.126  59.215  1.00  0.00           C
ATOM   8043  C24 POPEU 391      79.045  92.025  60.735  1.00  0.00           C
ATOM   8046  C25 POPEU 391      80.275  91.715  61.585  1.00  0.00           C
ATOM   8049  C26 POPEU 391      79.856  91.455  63.045  1.00  0.00           C
ATOM   8052  C27 POPEU 391      80.975  90.946  63.964  1.00  0.00           C
ATOM   8055  C28 POPEU 391      80.525  90.936  65.435  1.00  0.00           C
ATOM   8058  C29 POPEU 391      81.576  90.396  66.375  1.00  0.00           C
ATOM   8060 0C21 POPEU 391      81.425  89.385  67.255  1.00  0.00           C
ATOM   8062 1C21 POPEU 391      80.186  88.555  67.475  1.00  0.00           C
ATOM   8065 2C21 POPEU 391      79.105  89.266  68.315  1.00  0.00           C
ATOM   8068 3C21 POPEU 391      77.856  88.406  68.545  1.00  0.00           C
ATOM   8071 4C21 POPEU 391      76.676  89.215  69.095  1.00  0.00           C
ATOM   8074 5C21 POPEU 391      75.455  88.385  69.505  1.00  0.00           C
ATOM   8077 6C21 POPEU 391      74.915  87.445  68.405  1.00  0.00           C
ATOM   8080 7C21 POPEU 391      73.605  86.766  68.815  1.00  0.00           C
ATOM   8083 8C21 POPEU 391      73.156  85.675  67.835  1.00  0.00           C
ATOM   8087  C33 POPEU 391      82.165  98.625  57.485  1.00  0.00           C
ATOM   8090  C34 POPEU 391      82.375  97.326  58.285  1.00  0.00           C
ATOM   8093  C35 POPEU 391      81.195  96.885  59.174  1.00  0.00           C
ATOM   8096  C36 POPEU 391      80.816  97.906  60.255  1.00  0.00           C
ATOM   8099  C37 POPEU 391      79.935  97.336  61.385  1.00  0.00           C
ATOM   8102  C38 POPEU 391      78.515  96.975  60.944  1.00  0.00           C
ATOM   8105  C39 POPEU 391      77.606  96.525  62.105  1.00  0.00           C
ATOM   8108 0C31 POPEU 391      77.085  97.686  62.965  1.00  0.00           C
ATOM   8111 1C31 POPEU 391      77.415  97.546  64.455  1.00  0.00           C
ATOM   8114 2C31 POPEU 391      76.515  98.396  65.375  1.00  0.00           C
ATOM   8117 3C31 POPEU 391      75.115  97.786  65.575  1.00  0.00           C
ATOM   8120 4C31 POPEU 391      74.165  98.675  66.385  1.00  0.00           C
ATOM   8123 5C31 POPEU 391      72.725  98.156  66.365  1.00  0.00           C
ATOM   8126 6C31 POPEU 391      71.735  99.036  67.124  1.00  0.00           C
ATOM   8130  NH3 POPEV 392      64.895   8.976  94.724  1.00  0.00           N
ATOM   8134  C12 POPEV 392      64.956  10.256  95.535  1.00  0.00           C
ATOM   8137  C11 POPEV 392      65.035  11.556  94.705  1.00  0.00           C
ATOM   8140  P   POPEV 392      65.095  14.176  95.084  1.00  0.00           P
ATOM   8141  O13 POPEV 392      63.795  14.766  95.465  1.00  0.00           O
ATOM   8142  O14 POPEV 392      66.356  14.866  95.485  1.00  0.00           O
ATOM   8143  O11 POPEV 392      65.055  13.946  93.535  1.00  0.00           O
ATOM   8144  O12 POPEV 392      65.076  12.676  95.595  1.00  0.00           O
ATOM   8145  C1  POPEV 392      65.676  14.806  92.584  1.00  0.00           C
ATOM   8148  C2  POPEV 392      65.155  14.386  91.184  1.00  0.00           C
ATOM   8150  O21 POPEV 392      66.076  14.496  90.104  1.00  0.00           O
ATOM   8151  C21 POPEV 392      66.746  15.616  89.874  1.00  0.00           C
ATOM   8152  O22 POPEV 392      66.886  16.546  90.644  1.00  0.00           O
ATOM   8153  C22 POPEV 392      67.275  15.536  88.445  1.00  0.00           C
ATOM   8156  C3  POPEV 392      63.805  15.066  90.845  1.00  0.00           C
ATOM   8159  O31 POPEV 392      63.136  14.376  89.755  1.00  0.00           O
ATOM   8160  C31 POPEV 392      63.426  14.846  88.544  1.00  0.00           C
ATOM   8161  O32 POPEV 392      64.005  15.886  88.315  1.00  0.00           O
ATOM   8162  C32 POPEV 392      63.045  13.796  87.525  1.00  0.00           C
ATOM   8165  C23 POPEV 392      68.795  15.786  88.325  1.00  0.00           C
ATOM   8168  C24 POPEV 392      69.295  15.736  86.874  1.00  0.00           C
ATOM   8171  C25 POPEV 392      69.125  14.376  86.165  1.00  0.00           C
ATOM   8174  C26 POPEV 392      67.896  14.266  85.244  1.00  0.00           C
ATOM   8177  C27 POPEV 392      68.106  13.236  84.114  1.00  0.00           C
ATOM   8180  C28 POPEV 392      67.046  13.295  82.995  1.00  0.00           C
ATOM   8183  C29 POPEV 392      65.856  12.366  83.165  1.00  0.00           C
ATOM   8185 0C21 POPEV 392      65.515  11.356  82.335  1.00  0.00           C
ATOM   8187 1C21 POPEV 392      66.245  10.926  81.085  1.00  0.00           C
ATOM   8190 2C21 POPEV 392      65.345  10.376  79.955  1.00  0.00           C
ATOM   8193 3C21 POPEV 392      64.456  11.446  79.285  1.00  0.00           C
ATOM   8196 4C21 POPEV 392      63.985  11.046  77.875  1.00  0.00           C
ATOM   8199 5C21 POPEV 392      62.865   9.996  77.875  1.00  0.00           C
ATOM   8202 6C21 POPEV 392      62.386   9.646  76.465  1.00  0.00           C
ATOM   8205 7C21 POPEV 392      61.195   8.675  76.494  1.00  0.00           C
ATOM   8208 8C21 POPEV 392      60.765   8.166  75.115  1.00  0.00           C
ATOM   8212  C33 POPEV 392      63.156  14.276  86.065  1.00  0.00           C
ATOM   8215  C34 POPEV 392      62.025  15.236  85.685  1.00  0.00           C
ATOM   8218  C35 POPEV 392      61.805  15.336  84.165  1.00  0.00           C
ATOM   8221  C36 POPEV 392      62.945  16.026  83.415  1.00  0.00           C
ATOM   8224  C37 POPEV 392      62.825  15.786  81.904  1.00  0.00           C
ATOM   8227  C38 POPEV 392      63.896  16.506  81.085  1.00  0.00           C
ATOM   8230  C39 POPEV 392      64.106  15.856  79.715  1.00  0.00           C
ATOM   8233 0C31 POPEV 392      62.875  15.906  78.804  1.00  0.00           C
ATOM   8236 1C31 POPEV 392      63.085  15.026  77.565  1.00  0.00           C
ATOM   8239 2C31 POPEV 392      62.095  15.306  76.424  1.00  0.00           C
ATOM   8242 3C31 POPEV 392      62.246  14.296  75.264  1.00  0.00           C
ATOM   8245 4C31 POPEV 392      63.695  14.076  74.815  1.00  0.00           C
ATOM   8248 5C31 POPEV 392      63.826  13.256  73.535  1.00  0.00           C
ATOM   8251 6C31 POPEV 392      65.275  12.946  73.165  1.00  0.00           C
ATOM   8255  NH3 POPEW 393      97.765 110.705  92.855  1.00  0.00           N
ATOM   8259  C12 POPEW 393      98.986 111.066  93.665  1.00  0.00           C
ATOM   8262  C11 POPEW 393      99.535 109.805  94.345  1.00  0.00           C
ATOM   8265  P   POPEW 393     101.456 108.745  95.644  1.00  0.00           P
ATOM   8266  O13 POPEW 393     102.505 109.126  96.634  1.00  0.00           O
ATOM   8267  O14 POPEW 393     100.466 107.746  96.065  1.00  0.00           O
ATOM   8268  O11 POPEW 393     102.175 108.256  94.335  1.00  0.00           O
ATOM   8269  O12 POPEW 393     100.676 110.065  95.175  1.00  0.00           O
ATOM   8270  C1  POPEW 393     102.765 109.235  93.474  1.00  0.00           C
ATOM   8273  C2  POPEW 393     103.726 108.576  92.455  1.00  0.00           C
ATOM   8275  O21 POPEW 393     103.206 108.646  91.114  1.00  0.00           O
ATOM   8276  C21 POPEW 393     102.485 107.686  90.574  1.00  0.00           C
ATOM   8277  O22 POPEW 393     101.856 106.815  91.155  1.00  0.00           O
ATOM   8278  C22 POPEW 393     102.546 107.886  89.055  1.00  0.00           C
ATOM   8281  C3  POPEW 393     104.266 107.176  92.895  1.00  0.00           C
ATOM   8284  O31 POPEW 393     105.116 106.546  91.904  1.00  0.00           O
ATOM   8285  C31 POPEW 393     106.265 107.126  91.605  1.00  0.00           C
ATOM   8286  O32 POPEW 393     106.735 108.126  92.104  1.00  0.00           O
ATOM   8287  C32 POPEW 393     106.805 106.385  90.364  1.00  0.00           C
ATOM   8290  C23 POPEW 393     102.955 106.646  88.225  1.00  0.00           C
ATOM   8293  C24 POPEW 393     103.485 107.065  86.845  1.00  0.00           C
ATOM   8296  C25 POPEW 393     103.936 105.915  85.934  1.00  0.00           C
ATOM   8299  C26 POPEW 393     102.935 105.626  84.794  1.00  0.00           C
ATOM   8302  C27 POPEW 393     103.475 104.576  83.815  1.00  0.00           C
ATOM   8305  C28 POPEW 393     102.645 104.406  82.535  1.00  0.00           C
ATOM   8308  C29 POPEW 393     101.246 103.926  82.785  1.00  0.00           C
ATOM   8310 0C21 POPEW 393     100.396 103.465  81.855  1.00  0.00           C
ATOM   8312 1C21 POPEW 393     100.676 103.306  80.374  1.00  0.00           C
ATOM   8315 2C21 POPEW 393      99.976 102.056  79.815  1.00  0.00           C
ATOM   8318 3C21 POPEW 393      99.836 102.065  78.295  1.00  0.00           C
ATOM   8321 4C21 POPEW 393      99.375 100.725  77.694  1.00  0.00           C
ATOM   8324 5C21 POPEW 393      98.025 100.236  78.235  1.00  0.00           C
ATOM   8327 6C21 POPEW 393      97.515  98.986  77.485  1.00  0.00           C
ATOM   8330 7C21 POPEW 393      96.235  98.415  78.094  1.00  0.00           C
ATOM   8333 8C21 POPEW 393      95.656  97.235  77.304  1.00  0.00           C
ATOM   8337  C33 POPEW 393     107.985 107.046  89.604  1.00  0.00           C
ATOM   8340  C34 POPEW 393     107.896 106.826  88.085  1.00  0.00           C
ATOM   8343  C35 POPEW 393     108.145 105.386  87.595  1.00  0.00           C
ATOM   8346  C36 POPEW 393     107.406 105.106  86.295  1.00  0.00           C
ATOM   8349  C37 POPEW 393     107.905 103.896  85.504  1.00  0.00           C
ATOM   8352  C38 POPEW 393     106.795 103.485  84.525  1.00  0.00           C
ATOM   8355  C39 POPEW 393     107.055 102.235  83.675  1.00  0.00           C
ATOM   8358 0C31 POPEW 393     105.835 102.046  82.755  1.00  0.00           C
ATOM   8361 1C31 POPEW 393     105.905 100.836  81.824  1.00  0.00           C
ATOM   8364 2C31 POPEW 393     104.795 100.926  80.764  1.00  0.00           C
ATOM   8367 3C31 POPEW 393     104.755  99.727  79.804  1.00  0.00           C
ATOM   8370 4C31 POPEW 393     103.856 100.015  78.605  1.00  0.00           C
ATOM   8373 5C31 POPEW 393     103.775  98.856  77.604  1.00  0.00           C
ATOM   8376 6C31 POPEW 393     103.045  99.215  76.315  1.00  0.00           C
ATOM   8380  NH3 POPEX 394      23.765  12.786  95.255  1.00  0.00           N
ATOM   8384  C12 POPEX 394      24.535  11.666  94.615  1.00  0.00           C
ATOM   8387  C11 POPEX 394      23.815  10.296  94.695  1.00  0.00           C
ATOM   8390  P   POPEX 394      23.265   8.576  96.655  1.00  0.00           P
ATOM   8391  O13 POPEX 394      23.735   8.666  98.054  1.00  0.00           O
ATOM   8392  O14 POPEX 394      21.855   8.146  96.444  1.00  0.00           O
ATOM   8393  O11 POPEX 394      24.245   7.676  95.805  1.00  0.00           O
ATOM   8394  O12 POPEX 394      23.375  10.026  96.025  1.00  0.00           O
ATOM   8395  C1  POPEX 394      24.205   6.246  95.794  1.00  0.00           C
ATOM   8398  C2  POPEX 394      23.195   5.736  94.735  1.00  0.00           C
ATOM   8400  O21 POPEX 394      23.325   4.366  94.335  1.00  0.00           O
ATOM   8401  C21 POPEX 394      23.745   3.376  95.065  1.00  0.00           C
ATOM   8402  O22 POPEX 394      24.205   3.406  96.194  1.00  0.00           O
ATOM   8403  C22 POPEX 394      23.375   2.076  94.315  1.00  0.00           C
ATOM   8406  C3  POPEX 394      23.295   6.616  93.455  1.00  0.00           C
ATOM   8409  O31 POPEX 394      22.735   5.936  92.294  1.00  0.00           O
ATOM   8410  C31 POPEX 394      21.585   6.396  91.824  1.00  0.00           C
ATOM   8411  O32 POPEX 394      21.095   7.476  92.065  1.00  0.00           O
ATOM   8412  C32 POPEX 394      20.995   5.316  90.904  1.00  0.00           C
ATOM   8415  C23 POPEX 394      24.345   1.686  93.185  1.00  0.00           C
ATOM   8418  C24 POPEX 394      23.715   0.736  92.145  1.00  0.00           C
ATOM   8421  C25 POPEX 394      24.765   0.116  91.205  1.00  0.00           C
ATOM   8424  C26 POPEX 394      24.185  -0.734  90.075  1.00  0.00           C
ATOM   8427  C27 POPEX 394      25.255  -1.554  89.335  1.00  0.00           C
ATOM   8430  C28 POPEX 394      24.725  -2.334  88.105  1.00  0.00           C
ATOM   8433  C29 POPEX 394      24.375  -1.424  86.955  1.00  0.00           C
ATOM   8435 0C21 POPEX 394      24.285  -1.774  85.654  1.00  0.00           C
ATOM   8437 1C21 POPEX 394      24.465  -3.164  85.084  1.00  0.00           C
ATOM   8440 2C21 POPEX 394      25.585  -3.264  84.025  1.00  0.00           C
ATOM   8443 3C21 POPEX 394      26.975  -2.884  84.555  1.00  0.00           C
ATOM   8446 4C21 POPEX 394      28.135  -3.554  83.795  1.00  0.00           C
ATOM   8449 5C21 POPEX 394      28.145  -3.244  82.294  1.00  0.00           C
ATOM   8452 6C21 POPEX 394      29.405  -3.774  81.595  1.00  0.00           C
ATOM   8455 7C21 POPEX 394      29.415  -3.414  80.104  1.00  0.00           C
ATOM   8458 8C21 POPEX 394      30.546  -4.064  79.315  1.00  0.00           C
ATOM   8462  C33 POPEX 394      20.105   5.846  89.755  1.00  0.00           C
ATOM   8465  C34 POPEX 394      20.885   6.286  88.505  1.00  0.00           C
ATOM   8468  C35 POPEX 394      20.075   6.076  87.215  1.00  0.00           C
ATOM   8471  C36 POPEX 394      20.785   6.586  85.945  1.00  0.00           C
ATOM   8474  C37 POPEX 394      20.355   5.796  84.705  1.00  0.00           C
ATOM   8477  C38 POPEX 394      20.885   6.346  83.375  1.00  0.00           C
ATOM   8480  C39 POPEX 394      20.055   7.516  82.815  1.00  0.00           C
ATOM   8483 0C31 POPEX 394      20.295   7.726  81.315  1.00  0.00           C
ATOM   8486 1C31 POPEX 394      19.405   8.816  80.694  1.00  0.00           C
ATOM   8489 2C31 POPEX 394      19.445   8.796  79.165  1.00  0.00           C
ATOM   8492 3C31 POPEX 394      18.605   9.916  78.535  1.00  0.00           C
ATOM   8495 4C31 POPEX 394      19.296  11.276  78.565  1.00  0.00           C
ATOM   8498 5C31 POPEX 394      18.455  12.386  77.925  1.00  0.00           C
ATOM   8501 6C31 POPEX 394      19.205  13.696  77.764  1.00  0.00           C
ATOM   8505  NH3 POPEY 395      90.376  38.376  52.264  1.00  0.00           N
ATOM   8509  C12 POPEY 395      89.595  37.986  51.025  1.00  0.00           C
ATOM   8512  C11 POPEY 395      88.246  38.745  50.835  1.00  0.00           C
ATOM   8515  P   POPEY 395      88.775  41.206  51.534  1.00  0.00           P
ATOM   8516  O13 POPEY 395      90.225  41.035  51.765  1.00  0.00           O
ATOM   8517  O14 POPEY 395      88.285  42.576  51.295  1.00  0.00           O
ATOM   8518  O11 POPEY 395      88.085  40.596  52.794  1.00  0.00           O
ATOM   8519  O12 POPEY 395      88.345  40.136  50.465  1.00  0.00           O
ATOM   8520  C1  POPEY 395      87.466  41.285  53.855  1.00  0.00           C
ATOM   8523  C2  POPEY 395      87.775  40.525  55.165  1.00  0.00           C
ATOM   8525  O21 POPEY 395      86.895  41.045  56.165  1.00  0.00           O
ATOM   8526  C21 POPEY 395      86.735  40.256  57.215  1.00  0.00           C
ATOM   8527  O22 POPEY 395      87.175  39.125  57.325  1.00  0.00           O
ATOM   8528  C22 POPEY 395      85.796  40.915  58.215  1.00  0.00           C
ATOM   8531  C3  POPEY 395      89.286  40.695  55.525  1.00  0.00           C
ATOM   8534  O31 POPEY 395      89.765  39.706  56.464  1.00  0.00           O
ATOM   8535  C31 POPEY 395      89.976  40.146  57.714  1.00  0.00           C
ATOM   8536  O32 POPEY 395      89.795  41.285  58.095  1.00  0.00           O
ATOM   8537  C32 POPEY 395      90.326  38.945  58.595  1.00  0.00           C
ATOM   8540  C23 POPEY 395      86.345  40.806  59.655  1.00  0.00           C
ATOM   8543  C24 POPEY 395      85.326  41.206  60.735  1.00  0.00           C
ATOM   8546  C25 POPEY 395      85.936  41.016  62.124  1.00  0.00           C
ATOM   8549  C26 POPEY 395      84.976  41.285  63.295  1.00  0.00           C
ATOM   8552  C27 POPEY 395      85.656  40.956  64.635  1.00  0.00           C
ATOM   8555  C28 POPEY 395      84.775  41.166  65.885  1.00  0.00           C
ATOM   8558  C29 POPEY 395      84.615  42.625  66.235  1.00  0.00           C
ATOM   8560 0C21 POPEY 395      83.485  43.226  66.625  1.00  0.00           C
ATOM   8562 1C21 POPEY 395      82.155  42.546  66.835  1.00  0.00           C
ATOM   8565 2C21 POPEY 395      81.165  43.415  67.625  1.00  0.00           C
ATOM   8568 3C21 POPEY 395      79.775  42.776  67.794  1.00  0.00           C
ATOM   8571 4C21 POPEY 395      78.785  43.736  68.465  1.00  0.00           C
ATOM   8574 5C21 POPEY 395      77.355  43.176  68.624  1.00  0.00           C
ATOM   8577 6C21 POPEY 395      77.235  42.085  69.694  1.00  0.00           C
ATOM   8580 7C21 POPEY 395      75.785  41.646  69.915  1.00  0.00           C
ATOM   8583 8C21 POPEY 395      75.636  40.466  70.875  1.00  0.00           C
ATOM   8587  C33 POPEY 395      90.956  39.326  59.964  1.00  0.00           C
ATOM   8590  C34 POPEY 395      89.955  39.876  60.985  1.00  0.00           C
ATOM   8593  C35 POPEY 395      90.555  40.006  62.394  1.00  0.00           C
ATOM   8596  C36 POPEY 395      89.966  41.206  63.155  1.00  0.00           C
ATOM   8599  C37 POPEY 395      90.365  41.285  64.635  1.00  0.00           C
ATOM   8602  C38 POPEY 395      89.566  40.315  65.515  1.00  0.00           C
ATOM   8605  C39 POPEY 395      89.665  40.655  67.015  1.00  0.00           C
ATOM   8608 0C31 POPEY 395      88.716  39.806  67.864  1.00  0.00           C
ATOM   8611 1C31 POPEY 395      88.825  40.125  69.365  1.00  0.00           C
ATOM   8614 2C31 POPEY 395      87.876  39.306  70.245  1.00  0.00           C
ATOM   8617 3C31 POPEY 395      88.206  39.466  71.735  1.00  0.00           C
ATOM   8620 4C31 POPEY 395      87.365  38.586  72.674  1.00  0.00           C
ATOM   8623 5C31 POPEY 395      87.915  38.596  74.105  1.00  0.00           C
ATOM   8626 6C31 POPEY 395      87.136  37.736  75.095  1.00  0.00           C
ATOM   8630  NH3 POPEZ 396      72.706  49.346  51.825  1.00  0.00           N
ATOM   8634  C12 POPEZ 396      72.945  50.175  53.054  1.00  0.00           C
ATOM   8637  C11 POPEZ 396      72.665  51.666  52.794  1.00  0.00           C
ATOM   8640  P   POPEZ 396      73.555  53.656  51.375  1.00  0.00           P
ATOM   8641  O13 POPEZ 396      74.936  54.175  51.284  1.00  0.00           O
ATOM   8642  O14 POPEZ 396      72.775  53.646  50.125  1.00  0.00           O
ATOM   8643  O11 POPEZ 396      72.755  54.436  52.514  1.00  0.00           O
ATOM   8644  O12 POPEZ 396      73.675  52.196  51.935  1.00  0.00           O
ATOM   8645  C1  POPEZ 396      73.645  55.076  53.444  1.00  0.00           C
ATOM   8648  C2  POPEZ 396      72.935  55.926  54.525  1.00  0.00           C
ATOM   8650  O21 POPEZ 396      73.845  56.605  55.424  1.00  0.00           O
ATOM   8651  C21 POPEZ 396      75.155  56.666  55.305  1.00  0.00           C
ATOM   8652  O22 POPEZ 396      75.875  56.106  54.505  1.00  0.00           O
ATOM   8653  C22 POPEZ 396      75.676  57.686  56.325  1.00  0.00           C
ATOM   8656  C3  POPEZ 396      71.845  55.105  55.305  1.00  0.00           C
ATOM   8659  O31 POPEZ 396      71.265  55.705  56.485  1.00  0.00           O
ATOM   8660  C31 POPEZ 396      70.725  56.916  56.445  1.00  0.00           C
ATOM   8661  O32 POPEZ 396      70.645  57.636  55.455  1.00  0.00           O
ATOM   8662  C32 POPEZ 396      70.195  57.285  57.825  1.00  0.00           C
ATOM   8665  C23 POPEZ 396      75.345  57.246  57.755  1.00  0.00           C
ATOM   8668  C24 POPEZ 396      75.525  58.366  58.795  1.00  0.00           C
ATOM   8671  C25 POPEZ 396      75.255  57.796  60.185  1.00  0.00           C
ATOM   8674  C26 POPEZ 396      75.286  58.826  61.315  1.00  0.00           C
ATOM   8677  C27 POPEZ 396      74.905  58.135  62.635  1.00  0.00           C
ATOM   8680  C28 POPEZ 396      74.805  59.105  63.815  1.00  0.00           C
ATOM   8683  C29 POPEZ 396      74.335  58.405  65.065  1.00  0.00           C
ATOM   8685 0C21 POPEZ 396      74.995  58.296  66.235  1.00  0.00           C
ATOM   8687 1C21 POPEZ 396      76.365  58.855  66.575  1.00  0.00           C
ATOM   8690 2C21 POPEZ 396      76.345  59.606  67.915  1.00  0.00           C
ATOM   8693 3C21 POPEZ 396      77.675  60.306  68.215  1.00  0.00           C
ATOM   8696 4C21 POPEZ 396      77.675  61.056  69.554  1.00  0.00           C
ATOM   8699 5C21 POPEZ 396      78.785  62.106  69.655  1.00  0.00           C
ATOM   8702 6C21 POPEZ 396      78.695  62.936  70.935  1.00  0.00           C
ATOM   8705 7C21 POPEZ 396      79.566  64.205  70.885  1.00  0.00           C
ATOM   8708 8C21 POPEZ 396      79.465  65.065  72.154  1.00  0.00           C
ATOM   8712  C33 POPEZ 396      71.125  58.326  58.495  1.00  0.00           C
ATOM   8715  C34 POPEZ 396      70.575  58.866  59.815  1.00  0.00           C
ATOM   8718  C35 POPEZ 396      71.695  59.486  60.655  1.00  0.00           C
ATOM   8721  C36 POPEZ 396      71.216  60.086  61.985  1.00  0.00           C
ATOM   8724  C37 POPEZ 396      70.665  61.506  61.855  1.00  0.00           C
ATOM   8727  C38 POPEZ 396      70.255  62.076  63.215  1.00  0.00           C
ATOM   8730  C39 POPEZ 396      69.715  63.516  63.135  1.00  0.00           C
ATOM   8733 0C31 POPEZ 396      70.805  64.586  63.275  1.00  0.00           C
ATOM   8736 1C31 POPEZ 396      71.025  64.906  64.755  1.00  0.00           C
ATOM   8739 2C31 POPEZ 396      72.025  66.035  65.034  1.00  0.00           C
ATOM   8742 3C31 POPEZ 396      71.565  66.856  66.245  1.00  0.00           C
ATOM   8745 4C31 POPEZ 396      70.695  68.056  65.825  1.00  0.00           C
ATOM   8748 5C31 POPEZ 396      69.905  68.665  66.975  1.00  0.00           C
ATOM   8751 6C31 POPEZ 396      69.045  69.856  66.534  1.00  0.00           C
ATOM   8755  NH3 POPEa 397      88.225  58.636  94.455  1.00  0.00           N
ATOM   8759  C12 POPEa 397      89.605  58.886  93.885  1.00  0.00           C
ATOM   8762  C11 POPEa 397      90.215  60.226  94.365  1.00  0.00           C
ATOM   8765  P   POPEa 397      92.415  61.596  94.444  1.00  0.00           P
ATOM   8766  O13 POPEa 397      93.886  61.355  94.464  1.00  0.00           O
ATOM   8767  O14 POPEa 397      91.795  62.266  95.595  1.00  0.00           O
ATOM   8768  O11 POPEa 397      92.136  62.456  93.175  1.00  0.00           O
ATOM   8769  O12 POPEa 397      91.636  60.245  94.124  1.00  0.00           O
ATOM   8770  C1  POPEa 397      93.055  62.526  92.104  1.00  0.00           C
ATOM   8773  C2  POPEa 397      92.915  61.296  91.175  1.00  0.00           C
ATOM   8775  O21 POPEa 397      94.025  61.306  90.244  1.00  0.00           O
ATOM   8776  C21 POPEa 397      94.525  60.086  89.985  1.00  0.00           C
ATOM   8777  O22 POPEa 397      94.065  59.035  90.384  1.00  0.00           O
ATOM   8778  C22 POPEa 397      95.765  60.245  89.105  1.00  0.00           C
ATOM   8781  C3  POPEa 397      91.515  61.406  90.495  1.00  0.00           C
ATOM   8784  O31 POPEa 397      90.966  60.125  90.124  1.00  0.00           O
ATOM   8785  C31 POPEa 397      91.356  59.706  88.915  1.00  0.00           C
ATOM   8786  O32 POPEa 397      92.046  60.336  88.135  1.00  0.00           O
ATOM   8787  C32 POPEa 397      90.775  58.326  88.645  1.00  0.00           C
ATOM   8790  C23 POPEa 397      96.515  58.906  88.874  1.00  0.00           C
ATOM   8793  C24 POPEa 397      95.775  57.955  87.925  1.00  0.00           C
ATOM   8796  C25 POPEa 397      96.425  56.565  87.864  1.00  0.00           C
ATOM   8799  C26 POPEa 397      95.566  55.536  87.115  1.00  0.00           C
ATOM   8802  C27 POPEa 397      95.355  55.845  85.635  1.00  0.00           C
ATOM   8805  C28 POPEa 397      94.456  54.795  84.955  1.00  0.00           C
ATOM   8808  C29 POPEa 397      94.266  55.056  83.485  1.00  0.00           C
ATOM   8810 0C21 POPEa 397      94.786  54.346  82.464  1.00  0.00           C
ATOM   8812 1C21 POPEa 397      95.706  53.146  82.575  1.00  0.00           C
ATOM   8815 2C21 POPEa 397      96.735  53.116  81.435  1.00  0.00           C
ATOM   8818 3C21 POPEa 397      97.645  51.866  81.485  1.00  0.00           C
ATOM   8821 4C21 POPEa 397      98.615  51.806  80.294  1.00  0.00           C
ATOM   8824 5C21 POPEa 397      99.386  50.476  80.224  1.00  0.00           C
ATOM   8827 6C21 POPEa 397     100.326  50.366  79.005  1.00  0.00           C
ATOM   8830 7C21 POPEa 397     101.515  51.336  79.035  1.00  0.00           C
ATOM   8833 8C21 POPEa 397     102.525  51.106  77.915  1.00  0.00           C
ATOM   8837  C33 POPEa 397      91.795  57.425  87.934  1.00  0.00           C
ATOM   8840  C34 POPEa 397      91.305  55.985  87.764  1.00  0.00           C
ATOM   8843  C35 POPEa 397      90.095  55.816  86.835  1.00  0.00           C
ATOM   8846  C36 POPEa 397      90.386  56.206  85.384  1.00  0.00           C
ATOM   8849  C37 POPEa 397      89.146  56.106  84.485  1.00  0.00           C
ATOM   8852  C38 POPEa 397      89.325  56.635  83.054  1.00  0.00           C
ATOM   8855  C39 POPEa 397      90.475  55.975  82.275  1.00  0.00           C
ATOM   8858 0C31 POPEa 397      90.606  56.535  80.854  1.00  0.00           C
ATOM   8861 1C31 POPEa 397      91.506  55.666  79.955  1.00  0.00           C
ATOM   8864 2C31 POPEa 397      90.775  54.405  79.444  1.00  0.00           C
ATOM   8867 3C31 POPEa 397      91.685  53.415  78.694  1.00  0.00           C
ATOM   8870 4C31 POPEa 397      92.765  52.806  79.604  1.00  0.00           C
ATOM   8873 5C31 POPEa 397      93.106  51.346  79.264  1.00  0.00           C
ATOM   8876 6C31 POPEa 397      93.886  50.655  80.384  1.00  0.00           C
ATOM   8880  NH3 POPEb 398      24.355  83.856  92.715  1.00  0.00           N
ATOM   8884  C12 POPEb 398      25.105  84.565  91.624  1.00  0.00           C
ATOM   8887  C11 POPEb 398      25.706  85.915  92.065  1.00  0.00           C
ATOM   8890  P   POPEb 398      24.965  88.415  91.855  1.00  0.00           P
ATOM   8891  O13 POPEb 398      23.755  89.226  92.065  1.00  0.00           O
ATOM   8892  O14 POPEb 398      26.195  88.977  92.485  1.00  0.00           O
ATOM   8893  O11 POPEb 398      25.205  88.275  90.285  1.00  0.00           O
ATOM   8894  O12 POPEb 398      24.685  86.906  92.315  1.00  0.00           O
ATOM   8895  C1  POPEb 398      24.296  87.425  89.565  1.00  0.00           C
ATOM   8898  C2  POPEb 398      24.075  87.826  88.074  1.00  0.00           C
ATOM   8900  O21 POPEb 398      25.235  87.956  87.235  1.00  0.00           O
ATOM   8901  C21 POPEb 398      26.265  87.135  87.324  1.00  0.00           C
ATOM   8902  O22 POPEb 398      26.445  86.265  88.144  1.00  0.00           O
ATOM   8903  C22 POPEb 398      27.286  87.456  86.235  1.00  0.00           C
ATOM   8906  C3  POPEb 398      23.255  89.146  88.014  1.00  0.00           C
ATOM   8909  O31 POPEb 398      22.735  89.355  86.684  1.00  0.00           O
ATOM   8910  C31 POPEb 398      23.536  90.056  85.895  1.00  0.00           C
ATOM   8911  O32 POPEb 398      24.505  90.705  86.245  1.00  0.00           O
ATOM   8912  C32 POPEb 398      23.075  89.826  84.455  1.00  0.00           C
ATOM   8915  C23 POPEb 398      27.715  86.195  85.455  1.00  0.00           C
ATOM   8918  C24 POPEb 398      26.925  85.977  84.155  1.00  0.00           C
ATOM   8921  C25 POPEb 398      27.295  87.006  83.074  1.00  0.00           C
ATOM   8924  C26 POPEb 398      26.615  86.776  81.725  1.00  0.00           C
ATOM   8927  C27 POPEb 398      27.005  87.845  80.694  1.00  0.00           C
ATOM   8930  C28 POPEb 398      26.225  87.696  79.385  1.00  0.00           C
ATOM   8933  C29 POPEb 398      26.555  88.775  78.395  1.00  0.00           C
ATOM   8935 0C21 POPEb 398      26.935  88.586  77.115  1.00  0.00           C
ATOM   8937 1C21 POPEb 398      27.075  87.257  76.415  1.00  0.00           C
ATOM   8940 2C21 POPEb 398      28.515  86.695  76.485  1.00  0.00           C
ATOM   8943 3C21 POPEb 398      29.535  87.587  75.764  1.00  0.00           C
ATOM   8946 4C21 POPEb 398      30.886  86.885  75.524  1.00  0.00           C
ATOM   8949 5C21 POPEb 398      31.915  87.836  74.905  1.00  0.00           C
ATOM   8952 6C21 POPEb 398      33.235  87.146  74.565  1.00  0.00           C
ATOM   8955 7C21 POPEb 398      34.275  88.135  74.035  1.00  0.00           C
ATOM   8958 8C21 POPEb 398      35.595  87.476  73.614  1.00  0.00           C
ATOM   8962  C33 POPEb 398      24.045  90.416  83.415  1.00  0.00           C
ATOM   8965  C34 POPEb 398      23.955  89.727  82.044  1.00  0.00           C
ATOM   8968  C35 POPEb 398      22.585  89.836  81.365  1.00  0.00           C
ATOM   8971  C36 POPEb 398      22.665  89.355  79.905  1.00  0.00           C
ATOM   8974  C37 POPEb 398      21.305  89.206  79.225  1.00  0.00           C
ATOM   8977  C38 POPEb 398      21.415  88.555  77.845  1.00  0.00           C
ATOM   8980  C39 POPEb 398      20.155  87.775  77.444  1.00  0.00           C
ATOM   8983 0C31 POPEb 398      20.355  86.986  76.135  1.00  0.00           C
ATOM   8986 1C31 POPEb 398      19.226  85.977  75.875  1.00  0.00           C
ATOM   8989 2C31 POPEb 398      19.455  85.065  74.654  1.00  0.00           C
ATOM   8992 3C31 POPEb 398      18.995  85.666  73.315  1.00  0.00           C
ATOM   8995 4C31 POPEb 398      20.065  86.496  72.584  1.00  0.00           C
ATOM   8998 5C31 POPEb 398      19.515  87.165  71.325  1.00  0.00           C
ATOM   9001 6C31 POPEb 398      20.555  88.026  70.585  1.00  0.00           C
ATOM   9005  NH3 POPEc 399      66.045  45.765  51.905  1.00  0.00           N
ATOM   9009  C12 POPEc 399      65.095  44.946  51.065  1.00  0.00           C
ATOM   9012  C11 POPEc 399      64.106  45.826  50.294  1.00  0.00           C
ATOM   9015  P   POPEc 399      62.975  48.085  51.095  1.00  0.00           P
ATOM   9016  O13 POPEc 399      64.195  48.886  50.895  1.00  0.00           O
ATOM   9017  O14 POPEc 399      61.815  48.345  50.205  1.00  0.00           O
ATOM   9018  O11 POPEc 399      62.485  48.316  52.584  1.00  0.00           O
ATOM   9019  O12 POPEc 399      63.285  46.546  51.205  1.00  0.00           O
ATOM   9020  C1  POPEc 399      61.375  47.506  53.015  1.00  0.00           C
ATOM   9023  C2  POPEc 399      60.796  48.006  54.365  1.00  0.00           C
ATOM   9025  O21 POPEc 399      59.575  47.276  54.615  1.00  0.00           O
ATOM   9026  C21 POPEc 399      59.305  47.006  55.885  1.00  0.00           C
ATOM   9027  O22 POPEc 399      60.005  47.316  56.835  1.00  0.00           O
ATOM   9028  C22 POPEc 399      58.025  46.175  55.905  1.00  0.00           C
ATOM   9031  C3  POPEc 399      60.495  49.525  54.295  1.00  0.00           C
ATOM   9034  O31 POPEc 399      61.085  50.195  55.424  1.00  0.00           O
ATOM   9035  C31 POPEc 399      60.255  50.616  56.365  1.00  0.00           C
ATOM   9036  O32 POPEc 399      59.055  50.455  56.385  1.00  0.00           O
ATOM   9037  C32 POPEc 399      61.066  51.416  57.365  1.00  0.00           C
ATOM   9040  C23 POPEc 399      57.935  45.175  57.075  1.00  0.00           C
ATOM   9043  C24 POPEc 399      57.386  45.786  58.365  1.00  0.00           C
ATOM   9046  C25 POPEc 399      57.055  44.696  59.385  1.00  0.00           C
ATOM   9049  C26 POPEc 399      56.355  45.215  60.645  1.00  0.00           C
ATOM   9052  C27 POPEc 399      55.746  44.096  61.505  1.00  0.00           C
ATOM   9055  C28 POPEc 399      54.925  44.636  62.695  1.00  0.00           C
ATOM   9058  C29 POPEc 399      55.825  45.306  63.714  1.00  0.00           C
ATOM   9060 0C21 POPEc 399      55.635  46.495  64.304  1.00  0.00           C
ATOM   9062 1C21 POPEc 399      54.445  47.416  64.185  1.00  0.00           C
ATOM   9065 2C21 POPEc 399      54.245  48.176  65.515  1.00  0.00           C
ATOM   9068 3C21 POPEc 399      53.156  49.256  65.485  1.00  0.00           C
ATOM   9071 4C21 POPEc 399      53.226  50.146  66.735  1.00  0.00           C
ATOM   9074 5C21 POPEc 399      52.055  51.126  66.895  1.00  0.00           C
ATOM   9077 6C21 POPEc 399      50.825  50.476  67.545  1.00  0.00           C
ATOM   9080 7C21 POPEc 399      49.715  51.495  67.864  1.00  0.00           C
ATOM   9083 8C21 POPEc 399      48.566  50.896  68.675  1.00  0.00           C
ATOM   9087  C33 POPEc 399      60.505  51.315  58.795  1.00  0.00           C
ATOM   9090  C34 POPEc 399      61.446  52.056  59.755  1.00  0.00           C
ATOM   9093  C35 POPEc 399      61.136  51.745  61.214  1.00  0.00           C
ATOM   9096  C36 POPEc 399      62.265  52.215  62.124  1.00  0.00           C
ATOM   9099  C37 POPEc 399      62.025  51.846  63.584  1.00  0.00           C
ATOM   9102  C38 POPEc 399      63.215  52.225  64.455  1.00  0.00           C
ATOM   9105  C39 POPEc 399      62.865  52.346  65.944  1.00  0.00           C
ATOM   9108 0C31 POPEc 399      62.386  51.026  66.575  1.00  0.00           C
ATOM   9111 1C31 POPEc 399      61.695  51.206  67.945  1.00  0.00           C
ATOM   9114 2C31 POPEc 399      62.615  51.546  69.125  1.00  0.00           C
ATOM   9117 3C31 POPEc 399      63.176  52.976  69.085  1.00  0.00           C
ATOM   9120 4C31 POPEc 399      63.456  53.596  70.455  1.00  0.00           C
ATOM   9123 5C31 POPEc 399      63.005  55.056  70.554  1.00  0.00           C
ATOM   9126 6C31 POPEc 399      63.426  55.756  71.855  1.00  0.00           C
ATOM   9130  NH3 POPEd 400      48.305  32.835  52.455  1.00  0.00           N
ATOM   9134  C12 POPEd 400      48.275  31.596  53.315  1.00  0.00           C
ATOM   9137  C11 POPEd 400      48.755  31.875  54.755  1.00  0.00           C
ATOM   9140  P   POPEd 400      46.555  32.886  55.694  1.00  0.00           P
ATOM   9141  O13 POPEd 400      45.856  33.326  54.475  1.00  0.00           O
ATOM   9142  O14 POPEd 400      46.235  31.546  56.235  1.00  0.00           O
ATOM   9143  O11 POPEd 400      46.305  34.006  56.815  1.00  0.00           O
ATOM   9144  O12 POPEd 400      48.106  32.975  55.385  1.00  0.00           O
ATOM   9145  C1  POPEd 400      45.266  33.715  57.765  1.00  0.00           C
ATOM   9148  C2  POPEd 400      45.355  34.626  59.025  1.00  0.00           C
ATOM   9150  O21 POPEd 400      44.905  33.806  60.125  1.00  0.00           O
ATOM   9151  C21 POPEd 400      45.685  33.836  61.194  1.00  0.00           C
ATOM   9152  O22 POPEd 400      46.456  34.745  61.485  1.00  0.00           O
ATOM   9153  C22 POPEd 400      45.665  32.476  61.874  1.00  0.00           C
ATOM   9156  C3  POPEd 400      44.515  35.916  58.904  1.00  0.00           C
ATOM   9159  O31 POPEd 400      44.465  36.616  60.165  1.00  0.00           O
ATOM   9160  C31 POPEd 400      44.375  37.936  60.125  1.00  0.00           C
ATOM   9161  O32 POPEd 400      44.245  38.606  59.125  1.00  0.00           O
ATOM   9162  C32 POPEd 400      44.535  38.495  61.544  1.00  0.00           C
ATOM   9165  C23 POPEd 400      45.536  32.515  63.415  1.00  0.00           C
ATOM   9168  C24 POPEd 400      45.735  31.096  63.964  1.00  0.00           C
ATOM   9171  C25 POPEd 400      45.425  30.965  65.465  1.00  0.00           C
ATOM   9174  C26 POPEd 400      45.816  29.585  66.014  1.00  0.00           C
ATOM   9177  C27 POPEd 400      47.325  29.416  66.185  1.00  0.00           C
ATOM   9180  C28 POPEd 400      47.775  27.965  66.445  1.00  0.00           C
ATOM   9183  C29 POPEd 400      47.165  27.336  67.675  1.00  0.00           C
ATOM   9185 0C21 POPEd 400      47.535  27.556  68.945  1.00  0.00           C
ATOM   9187 1C21 POPEd 400      48.636  28.496  69.395  1.00  0.00           C
ATOM   9190 2C21 POPEd 400      50.025  27.836  69.405  1.00  0.00           C
ATOM   9193 3C21 POPEd 400      50.175  26.736  70.465  1.00  0.00           C
ATOM   9196 4C21 POPEd 400      51.615  26.236  70.675  1.00  0.00           C
ATOM   9199 5C21 POPEd 400      52.655  27.346  70.904  1.00  0.00           C
ATOM   9202 6C21 POPEd 400      52.295  28.356  71.995  1.00  0.00           C
ATOM   9205 7C21 POPEd 400      53.125  29.646  71.905  1.00  0.00           C
ATOM   9208 8C21 POPEd 400      52.265  30.906  72.055  1.00  0.00           C
ATOM   9212  C33 POPEd 400      44.945  37.406  62.555  1.00  0.00           C
ATOM   9215  C34 POPEd 400      45.105  37.846  64.005  1.00  0.00           C
ATOM   9218  C35 POPEd 400      45.525  36.625  64.825  1.00  0.00           C
ATOM   9221  C36 POPEd 400      45.616  36.846  66.334  1.00  0.00           C
ATOM   9224  C37 POPEd 400      45.845  35.506  67.045  1.00  0.00           C
ATOM   9227  C38 POPEd 400      46.015  35.625  68.554  1.00  0.00           C
ATOM   9230  C39 POPEd 400      46.165  34.256  69.235  1.00  0.00           C
ATOM   9233 0C31 POPEd 400      44.855  33.456  69.295  1.00  0.00           C
ATOM   9236 1C31 POPEd 400      44.945  32.236  70.224  1.00  0.00           C
ATOM   9239 2C31 POPEd 400      43.615  31.495  70.424  1.00  0.00           C
ATOM   9242 3C31 POPEd 400      42.585  32.296  71.235  1.00  0.00           C
ATOM   9245 4C31 POPEd 400      41.335  31.495  71.614  1.00  0.00           C
ATOM   9248 5C31 POPEd 400      40.425  32.276  72.584  1.00  0.00           C
ATOM   9251 6C31 POPEd 400      39.146  31.525  72.954  1.00  0.00           C
ATOM   9255  NH3 POPEe 401      65.816  17.385  51.385  1.00  0.00           N
ATOM   9259  C12 POPEe 401      65.305  16.336  52.325  1.00  0.00           C
ATOM   9262  C11 POPEe 401      65.445  14.916  51.735  1.00  0.00           C
ATOM   9265  P   POPEe 401      67.845  13.816  51.315  1.00  0.00           P
ATOM   9266  O13 POPEe 401      67.695  12.336  51.185  1.00  0.00           O
ATOM   9267  O14 POPEe 401      67.896  14.616  50.084  1.00  0.00           O
ATOM   9268  O11 POPEe 401      69.115  14.116  52.194  1.00  0.00           O
ATOM   9269  O12 POPEe 401      66.636  14.296  52.215  1.00  0.00           O
ATOM   9270  C1  POPEe 401      69.015  14.616  53.535  1.00  0.00           C
ATOM   9273  C2  POPEe 401      68.725  13.476  54.545  1.00  0.00           C
ATOM   9275  O21 POPEe 401      68.465  14.066  55.835  1.00  0.00           O
ATOM   9276  C21 POPEe 401      67.646  13.356  56.604  1.00  0.00           C
ATOM   9277  O22 POPEe 401      67.115  12.306  56.295  1.00  0.00           O
ATOM   9278  C22 POPEe 401      67.365  14.146  57.885  1.00  0.00           C
ATOM   9281  C3  POPEe 401      69.945  12.516  54.595  1.00  0.00           C
ATOM   9284  O31 POPEe 401      69.816  11.436  55.545  1.00  0.00           O
ATOM   9285  C31 POPEe 401      69.075  10.406  55.144  1.00  0.00           C
ATOM   9286  O32 POPEe 401      68.386  10.356  54.135  1.00  0.00           O
ATOM   9287  C32 POPEe 401      69.365   9.236  56.075  1.00  0.00           C
ATOM   9290  C23 POPEe 401      68.545  14.126  58.885  1.00  0.00           C
ATOM   9293  C24 POPEe 401      68.136  14.616  60.275  1.00  0.00           C
ATOM   9296  C25 POPEe 401      69.295  15.196  61.095  1.00  0.00           C
ATOM   9299  C26 POPEe 401      70.485  14.246  61.305  1.00  0.00           C
ATOM   9302  C27 POPEe 401      70.275  13.276  62.475  1.00  0.00           C
ATOM   9305  C28 POPEe 401      71.365  12.186  62.565  1.00  0.00           C
ATOM   9308  C29 POPEe 401      72.365  12.346  63.685  1.00  0.00           C
ATOM   9310 0C21 POPEe 401      72.106  12.206  64.995  1.00  0.00           C
ATOM   9312 1C21 POPEe 401      70.775  11.896  65.635  1.00  0.00           C
ATOM   9315 2C21 POPEe 401      70.755  10.576  66.435  1.00  0.00           C
ATOM   9318 3C21 POPEe 401      71.945  10.376  67.374  1.00  0.00           C
ATOM   9321 4C21 POPEe 401      71.725   9.246  68.385  1.00  0.00           C
ATOM   9324 5C21 POPEe 401      73.025   8.736  69.034  1.00  0.00           C
ATOM   9327 6C21 POPEe 401      73.875   9.846  69.675  1.00  0.00           C
ATOM   9330 7C21 POPEe 401      75.146   9.296  70.335  1.00  0.00           C
ATOM   9333 8C21 POPEe 401      76.055  10.396  70.885  1.00  0.00           C
ATOM   9337  C33 POPEe 401      69.025   9.456  57.565  1.00  0.00           C
ATOM   9340  C34 POPEe 401      69.585   8.286  58.395  1.00  0.00           C
ATOM   9343  C35 POPEe 401      71.015   8.496  58.915  1.00  0.00           C
ATOM   9346  C36 POPEe 401      71.115   9.086  60.335  1.00  0.00           C
ATOM   9349  C37 POPEe 401      71.155   7.996  61.425  1.00  0.00           C
ATOM   9352  C38 POPEe 401      71.356   8.556  62.835  1.00  0.00           C
ATOM   9355  C39 POPEe 401      71.935   7.566  63.855  1.00  0.00           C
ATOM   9358 0C31 POPEe 401      71.045   6.386  64.244  1.00  0.00           C
ATOM   9361 1C31 POPEe 401      71.386   5.906  65.665  1.00  0.00           C
ATOM   9364 2C31 POPEe 401      70.615   4.656  66.105  1.00  0.00           C
ATOM   9367 3C31 POPEe 401      70.765   4.376  67.605  1.00  0.00           C
ATOM   9370 4C31 POPEe 401      69.985   5.376  68.475  1.00  0.00           C
ATOM   9373 5C31 POPEe 401      69.945   4.986  69.955  1.00  0.00           C
ATOM   9376 6C31 POPEe 401      69.125   5.956  70.795  1.00  0.00           C
ATOM   9380  NH3 POPEf 402      70.496  60.726  54.585  1.00  0.00           N
ATOM   9384  C12 POPEf 402      69.515  61.456  55.455  1.00  0.00           C
ATOM   9387  C11 POPEf 402      68.095  60.915  55.235  1.00  0.00           C
ATOM   9390  P   POPEf 402      66.625  58.806  55.325  1.00  0.00           P
ATOM   9391  O13 POPEf 402      66.175  59.076  53.945  1.00  0.00           O
ATOM   9392  O14 POPEf 402      66.735  57.376  55.694  1.00  0.00           O
ATOM   9393  O11 POPEf 402      65.695  59.546  56.355  1.00  0.00           O
ATOM   9394  O12 POPEf 402      68.036  59.506  55.485  1.00  0.00           O
ATOM   9395  C1  POPEf 402      66.035  59.595  57.745  1.00  0.00           C
ATOM   9398  C2  POPEf 402      64.755  59.396  58.624  1.00  0.00           C
ATOM   9400  O21 POPEf 402      64.966  59.267  60.034  1.00  0.00           O
ATOM   9401  C21 POPEf 402      66.045  59.626  60.675  1.00  0.00           C
ATOM   9402  O22 POPEf 402      66.965  60.306  60.265  1.00  0.00           O
ATOM   9403  C22 POPEf 402      65.936  59.086  62.105  1.00  0.00           C
ATOM   9406  C3  POPEf 402      63.966  58.135  58.194  1.00  0.00           C
ATOM   9409  O31 POPEf 402      62.655  58.056  58.805  1.00  0.00           O
ATOM   9410  C31 POPEf 402      62.555  57.365  59.935  1.00  0.00           C
ATOM   9411  O32 POPEf 402      63.475  56.866  60.554  1.00  0.00           O
ATOM   9412  C32 POPEf 402      61.075  57.306  60.305  1.00  0.00           C
ATOM   9415  C23 POPEf 402      67.275  59.105  62.875  1.00  0.00           C
ATOM   9418  C24 POPEf 402      67.115  59.216  64.395  1.00  0.00           C
ATOM   9421  C25 POPEf 402      66.615  57.966  65.115  1.00  0.00           C
ATOM   9424  C26 POPEf 402      66.805  58.125  66.635  1.00  0.00           C
ATOM   9427  C27 POPEf 402      66.456  56.866  67.425  1.00  0.00           C
ATOM   9430  C28 POPEf 402      66.926  56.936  68.885  1.00  0.00           C
ATOM   9433  C29 POPEf 402      66.575  55.686  69.665  1.00  0.00           C
ATOM   9435 0C21 POPEf 402      67.425  54.886  70.325  1.00  0.00           C
ATOM   9437 1C21 POPEf 402      68.925  55.026  70.395  1.00  0.00           C
ATOM   9440 2C21 POPEf 402      69.636  53.675  70.615  1.00  0.00           C
ATOM   9443 3C21 POPEf 402      69.606  53.226  72.084  1.00  0.00           C
ATOM   9446 4C21 POPEf 402      70.265  51.856  72.315  1.00  0.00           C
ATOM   9449 5C21 POPEf 402      70.515  51.576  73.795  1.00  0.00           C
ATOM   9452 6C21 POPEf 402      70.975  50.136  74.075  1.00  0.00           C
ATOM   9455 7C21 POPEf 402      71.216  49.876  75.565  1.00  0.00           C
ATOM   9458 8C21 POPEf 402      71.595  48.426  75.875  1.00  0.00           C
ATOM   9462  C33 POPEf 402      60.726  56.215  61.334  1.00  0.00           C
ATOM   9465  C34 POPEf 402      61.165  56.556  62.755  1.00  0.00           C
ATOM   9468  C35 POPEf 402      60.466  55.676  63.805  1.00  0.00           C
ATOM   9471  C36 POPEf 402      60.956  55.965  65.214  1.00  0.00           C
ATOM   9474  C37 POPEf 402      60.066  55.346  66.295  1.00  0.00           C
ATOM   9477  C38 POPEf 402      60.485  55.816  67.695  1.00  0.00           C
ATOM   9480  C39 POPEf 402      59.445  55.495  68.784  1.00  0.00           C
ATOM   9483 0C31 POPEf 402      59.395  54.026  69.205  1.00  0.00           C
ATOM   9486 1C31 POPEf 402      58.605  53.836  70.515  1.00  0.00           C
ATOM   9489 2C31 POPEf 402      58.765  52.446  71.135  1.00  0.00           C
ATOM   9492 3C31 POPEf 402      58.145  52.326  72.545  1.00  0.00           C
ATOM   9495 4C31 POPEf 402      58.706  53.345  73.544  1.00  0.00           C
ATOM   9498 5C31 POPEf 402      58.325  53.046  74.995  1.00  0.00           C
ATOM   9501 6C31 POPEf 402      58.875  54.086  75.974  1.00  0.00           C
ATOM   9505  NH3 POPEg 403      57.836  25.175  94.565  1.00  0.00           N
ATOM   9509  C12 POPEg 403      58.386  24.106  95.485  1.00  0.00           C
ATOM   9512  C11 POPEg 403      57.295  23.186  96.085  1.00  0.00           C
ATOM   9515  P   POPEg 403      57.025  20.935  97.434  1.00  0.00           P
ATOM   9516  O13 POPEg 403      57.636  20.286  98.605  1.00  0.00           O
ATOM   9517  O14 POPEg 403      55.625  21.406  97.565  1.00  0.00           O
ATOM   9518  O11 POPEg 403      56.955  19.886  96.245  1.00  0.00           O
ATOM   9519  O12 POPEg 403      57.896  22.146  96.865  1.00  0.00           O
ATOM   9520  C1  POPEg 403      57.766  19.956  95.084  1.00  0.00           C
ATOM   9523  C2  POPEg 403      57.696  18.646  94.235  1.00  0.00           C
ATOM   9525  O21 POPEg 403      56.325  18.276  93.904  1.00  0.00           O
ATOM   9526  C21 POPEg 403      56.165  17.876  92.635  1.00  0.00           C
ATOM   9527  O22 POPEg 403      56.875  18.206  91.705  1.00  0.00           O
ATOM   9528  C22 POPEg 403      55.035  16.856  92.475  1.00  0.00           C
ATOM   9531  C3  POPEg 403      58.426  17.436  94.885  1.00  0.00           C
ATOM   9534  O31 POPEg 403      58.375  16.336  93.944  1.00  0.00           O
ATOM   9535  C31 POPEg 403      59.485  16.036  93.294  1.00  0.00           C
ATOM   9536  O32 POPEg 403      60.585  15.845  93.795  1.00  0.00           O
ATOM   9537  C32 POPEg 403      59.135  15.906  91.815  1.00  0.00           C
ATOM   9540  C23 POPEg 403      55.125  16.205  91.065  1.00  0.00           C
ATOM   9543  C24 POPEg 403      54.005  15.236  90.675  1.00  0.00           C
ATOM   9546  C25 POPEg 403      54.095  14.896  89.175  1.00  0.00           C
ATOM   9549  C26 POPEg 403      52.935  14.036  88.635  1.00  0.00           C
ATOM   9552  C27 POPEg 403      53.095  13.636  87.154  1.00  0.00           C
ATOM   9555  C28 POPEg 403      52.505  14.636  86.124  1.00  0.00           C
ATOM   9558  C29 POPEg 403      51.745  13.955  85.005  1.00  0.00           C
ATOM   9560 0C21 POPEg 403      51.295  14.486  83.854  1.00  0.00           C
ATOM   9562 1C21 POPEg 403      51.465  15.896  83.354  1.00  0.00           C
ATOM   9565 2C21 POPEg 403      51.695  15.986  81.824  1.00  0.00           C
ATOM   9568 3C21 POPEg 403      53.025  15.376  81.354  1.00  0.00           C
ATOM   9571 4C21 POPEg 403      53.345  15.606  79.864  1.00  0.00           C
ATOM   9574 5C21 POPEg 403      53.465  17.096  79.485  1.00  0.00           C
ATOM   9577 6C21 POPEg 403      54.156  17.336  78.124  1.00  0.00           C
ATOM   9580 7C21 POPEg 403      54.255  18.826  77.785  1.00  0.00           C
ATOM   9583 8C21 POPEg 403      55.095  19.125  76.535  1.00  0.00           C
ATOM   9587  C33 POPEg 403      59.965  14.846  91.074  1.00  0.00           C
ATOM   9590  C34 POPEg 403      59.875  14.996  89.555  1.00  0.00           C
ATOM   9593  C35 POPEg 403      58.475  14.706  88.994  1.00  0.00           C
ATOM   9596  C36 POPEg 403      58.485  14.606  87.464  1.00  0.00           C
ATOM   9599  C37 POPEg 403      57.095  14.296  86.894  1.00  0.00           C
ATOM   9602  C38 POPEg 403      57.075  14.086  85.374  1.00  0.00           C
ATOM   9605  C39 POPEg 403      57.675  15.276  84.625  1.00  0.00           C
ATOM   9608 0C31 POPEg 403      57.405  15.286  83.115  1.00  0.00           C
ATOM   9611 1C31 POPEg 403      58.095  16.496  82.464  1.00  0.00           C
ATOM   9614 2C31 POPEg 403      57.875  16.616  80.955  1.00  0.00           C
ATOM   9617 3C31 POPEg 403      58.956  17.486  80.275  1.00  0.00           C
ATOM   9620 4C31 POPEg 403      59.055  18.925  80.805  1.00  0.00           C
ATOM   9623 5C31 POPEg 403      60.495  19.346  81.105  1.00  0.00           C
ATOM   9626 6C31 POPEg 403      60.616  20.795  81.605  1.00  0.00           C
ATOM   9630  NH3 POPEh 404      91.725 127.318  94.324  1.00  0.00           N
ATOM   9634  C12 POPEh 404      90.445 127.636  95.075  1.00  0.00           C
ATOM   9637  C11 POPEh 404      89.325 128.096  94.124  1.00  0.00           C
ATOM   9640  P   POPEh 404      88.005 125.927  93.424  1.00  0.00           P
ATOM   9641  O13 POPEh 404      88.746 124.727  92.934  1.00  0.00           O
ATOM   9642  O14 POPEh 404      87.566 125.956  94.824  1.00  0.00           O
ATOM   9643  O11 POPEh 404      86.825 126.257  92.425  1.00  0.00           O
ATOM   9644  O12 POPEh 404      89.025 127.086  93.165  1.00  0.00           O
ATOM   9645  C1  POPEh 404      86.356 125.357  91.404  1.00  0.00           C
ATOM   9648  C2  POPEh 404      86.685 125.886  89.985  1.00  0.00           C
ATOM   9650  O21 POPEh 404      86.356 124.856  89.035  1.00  0.00           O
ATOM   9651  C21 POPEh 404      86.036 125.267  87.815  1.00  0.00           C
ATOM   9652  O22 POPEh 404      86.036 126.417  87.415  1.00  0.00           O
ATOM   9653  C22 POPEh 404      85.606 124.036  87.005  1.00  0.00           C
ATOM   9656  C3  POPEh 404      88.195 126.246  89.895  1.00  0.00           C
ATOM   9659  O31 POPEh 404      88.645 126.447  88.544  1.00  0.00           O
ATOM   9660  C31 POPEh 404      89.955 126.596  88.465  1.00  0.00           C
ATOM   9661  O32 POPEh 404      90.746 126.297  89.345  1.00  0.00           O
ATOM   9662  C32 POPEh 404      90.315 127.197  87.104  1.00  0.00           C
ATOM   9665  C23 POPEh 404      84.615 123.126  87.775  1.00  0.00           C
ATOM   9668  C24 POPEh 404      84.195 121.866  87.014  1.00  0.00           C
ATOM   9671  C25 POPEh 404      83.525 122.165  85.665  1.00  0.00           C
ATOM   9674  C26 POPEh 404      82.686 121.005  85.135  1.00  0.00           C
ATOM   9677  C27 POPEh 404      81.975 121.366  83.825  1.00  0.00           C
ATOM   9680  C28 POPEh 404      80.636 120.635  83.645  1.00  0.00           C
ATOM   9683  C29 POPEh 404      79.926 121.156  82.425  1.00  0.00           C
ATOM   9685 0C21 POPEh 404      78.875 120.596  81.804  1.00  0.00           C
ATOM   9687 1C21 POPEh 404      78.176 119.305  82.165  1.00  0.00           C
ATOM   9690 2C21 POPEh 404      77.996 118.415  80.924  1.00  0.00           C
ATOM   9693 3C21 POPEh 404      77.115 117.186  81.184  1.00  0.00           C
ATOM   9696 4C21 POPEh 404      77.066 116.195  80.005  1.00  0.00           C
ATOM   9699 5C21 POPEh 404      76.365 116.766  78.764  1.00  0.00           C
ATOM   9702 6C21 POPEh 404      76.396 115.806  77.565  1.00  0.00           C
ATOM   9705 7C21 POPEh 404      75.706 116.376  76.325  1.00  0.00           C
ATOM   9708 8C21 POPEh 404      75.865 115.506  75.075  1.00  0.00           C
ATOM   9712  C33 POPEh 404      90.645 128.706  87.224  1.00  0.00           C
ATOM   9715  C34 POPEh 404      90.246 129.516  85.974  1.00  0.00           C
ATOM   9718  C35 POPEh 404      90.875 130.917  85.915  1.00  0.00           C
ATOM   9721  C36 POPEh 404      90.405 131.686  84.674  1.00  0.00           C
ATOM   9724  C37 POPEh 404      91.226 132.957  84.394  1.00  0.00           C
ATOM   9727  C38 POPEh 404      90.845 133.536  83.024  1.00  0.00           C
ATOM   9730  C39 POPEh 404      91.755 134.667  82.545  1.00  0.00           C
ATOM   9733 0C31 POPEh 404      91.506 135.048  81.074  1.00  0.00           C
ATOM   9736 1C31 POPEh 404      90.106 135.617  80.805  1.00  0.00           C
ATOM   9739 2C31 POPEh 404      89.805 135.867  79.315  1.00  0.00           C
ATOM   9742 3C31 POPEh 404      90.665 136.956  78.675  1.00  0.00           C
ATOM   9745 4C31 POPEh 404      90.246 137.236  77.224  1.00  0.00           C
ATOM   9748 5C31 POPEh 404      91.036 138.378  76.575  1.00  0.00           C
ATOM   9751 6C31 POPEh 404      90.566 138.687  75.145  1.00  0.00           C
ATOM   9755  NH3 POPEi 405     101.145  79.846  49.044  1.00  0.00           N
ATOM   9759  C12 POPEi 405     102.496  80.436  49.425  1.00  0.00           C
ATOM   9762  C11 POPEi 405     103.066  81.396  48.335  1.00  0.00           C
ATOM   9765  P   POPEi 405     105.555  82.227  47.815  1.00  0.00           P
ATOM   9766  O13 POPEi 405     105.435  81.496  46.534  1.00  0.00           O
ATOM   9767  O14 POPEi 405     105.886  83.675  47.705  1.00  0.00           O
ATOM   9768  O11 POPEi 405     106.725  81.506  48.605  1.00  0.00           O
ATOM   9769  O12 POPEi 405     104.295  81.986  48.755  1.00  0.00           O
ATOM   9770  C1  POPEi 405     106.475  80.845  49.855  1.00  0.00           C
ATOM   9773  C2  POPEi 405     106.735  81.806  51.045  1.00  0.00           C
ATOM   9775  O21 POPEi 405     107.706  81.245  51.944  1.00  0.00           O
ATOM   9776  C21 POPEi 405     107.336  80.266  52.735  1.00  0.00           C
ATOM   9777  O22 POPEi 405     106.335  79.586  52.635  1.00  0.00           O
ATOM   9778  C22 POPEi 405     108.365  80.146  53.865  1.00  0.00           C
ATOM   9781  C3  POPEi 405     105.426  82.296  51.744  1.00  0.00           C
ATOM   9784  O31 POPEi 405     105.706  83.256  52.784  1.00  0.00           O
ATOM   9785  C31 POPEi 405     104.895  83.196  53.845  1.00  0.00           C
ATOM   9786  O32 POPEi 405     104.045  82.336  54.025  1.00  0.00           O
ATOM   9787  C32 POPEi 405     105.125  84.376  54.785  1.00  0.00           C
ATOM   9790  C23 POPEi 405     107.746  79.796  55.235  1.00  0.00           C
ATOM   9793  C24 POPEi 405     108.635  80.196  56.425  1.00  0.00           C
ATOM   9796  C25 POPEi 405     108.545  81.686  56.775  1.00  0.00           C
ATOM   9799  C26 POPEi 405     109.305  82.095  58.045  1.00  0.00           C
ATOM   9802  C27 POPEi 405     108.915  81.275  59.295  1.00  0.00           C
ATOM   9805  C28 POPEi 405     109.365  81.946  60.605  1.00  0.00           C
ATOM   9808  C29 POPEi 405     108.785  81.236  61.815  1.00  0.00           C
ATOM   9810 0C21 POPEi 405     109.475  80.736  62.854  1.00  0.00           C
ATOM   9812 1C21 POPEi 405     110.966  80.845  63.035  1.00  0.00           C
ATOM   9815 2C21 POPEi 405     111.425  80.796  64.505  1.00  0.00           C
ATOM   9818 3C21 POPEi 405     111.395  79.376  65.095  1.00  0.00           C
ATOM   9821 4C21 POPEi 405     112.186  79.285  66.415  1.00  0.00           C
ATOM   9824 5C21 POPEi 405     112.265  77.855  66.965  1.00  0.00           C
ATOM   9827 6C21 POPEi 405     113.215  77.766  68.165  1.00  0.00           C
ATOM   9830 7C21 POPEi 405     113.206  76.396  68.855  1.00  0.00           C
ATOM   9833 8C21 POPEi 405     114.266  76.305  69.955  1.00  0.00           C
ATOM   9837  C33 POPEi 405     104.435  84.166  56.165  1.00  0.00           C
ATOM   9840  C34 POPEi 405     102.896  84.335  56.154  1.00  0.00           C
ATOM   9843  C35 POPEi 405     102.225  84.086  57.525  1.00  0.00           C
ATOM   9846  C36 POPEi 405     102.125  82.596  57.875  1.00  0.00           C
ATOM   9849  C37 POPEi 405     102.015  82.336  59.385  1.00  0.00           C
ATOM   9852  C38 POPEi 405     102.375  80.906  59.834  1.00  0.00           C
ATOM   9855  C39 POPEi 405     102.345  80.815  61.375  1.00  0.00           C
ATOM   9858 0C31 POPEi 405     102.865  79.486  61.955  1.00  0.00           C
ATOM   9861 1C31 POPEi 405     102.896  79.546  63.485  1.00  0.00           C
ATOM   9864 2C31 POPEi 405     103.246  78.226  64.174  1.00  0.00           C
ATOM   9867 3C31 POPEi 405     103.536  78.396  65.685  1.00  0.00           C
ATOM   9870 4C31 POPEi 405     102.305  78.837  66.495  1.00  0.00           C
ATOM   9873 5C31 POPEi 405     102.665  79.206  67.945  1.00  0.00           C
ATOM   9876 6C31 POPEi 405     101.456  79.595  68.795  1.00  0.00           C
ATOM   9880  NH3 POPEj 406      97.746  88.586  51.334  1.00  0.00           N
ATOM   9884  C12 POPEj 406      96.375  88.016  51.585  1.00  0.00           C
ATOM   9887  C11 POPEj 406      96.285  86.486  51.404  1.00  0.00           C
ATOM   9890  P   POPEj 406      98.055  85.485  49.725  1.00  0.00           P
ATOM   9891  O13 POPEj 406      98.005  84.016  49.845  1.00  0.00           O
ATOM   9892  O14 POPEj 406      98.495  86.076  48.444  1.00  0.00           O
ATOM   9893  O11 POPEj 406      98.936  86.117  50.885  1.00  0.00           O
ATOM   9894  O12 POPEj 406      96.636  86.086  50.075  1.00  0.00           O
ATOM   9895  C1  POPEj 406     100.095  85.436  51.375  1.00  0.00           C
ATOM   9898  C2  POPEj 406      99.745  84.455  52.525  1.00  0.00           C
ATOM   9900  O21 POPEj 406      99.506  85.176  53.755  1.00  0.00           O
ATOM   9901  C21 POPEj 406      98.436  84.785  54.435  1.00  0.00           C
ATOM   9902  O22 POPEj 406      97.445  84.257  53.955  1.00  0.00           O
ATOM   9903  C22 POPEj 406      98.656  85.015  55.935  1.00  0.00           C
ATOM   9906  C3  POPEj 406     100.875  83.415  52.765  1.00  0.00           C
ATOM   9909  O31 POPEj 406     100.466  82.445  53.755  1.00  0.00           O
ATOM   9910  C31 POPEj 406      99.786  81.406  53.255  1.00  0.00           C
ATOM   9911  O32 POPEj 406      99.725  81.096  52.075  1.00  0.00           O
ATOM   9912  C32 POPEj 406      98.875  80.836  54.345  1.00  0.00           C
ATOM   9915  C23 POPEj 406      97.406  84.776  56.815  1.00  0.00           C
ATOM   9918  C24 POPEj 406      97.665  83.955  58.105  1.00  0.00           C
ATOM   9921  C25 POPEj 406      98.265  84.757  59.275  1.00  0.00           C
ATOM   9924  C26 POPEj 406      98.185  83.986  60.605  1.00  0.00           C
ATOM   9927  C27 POPEj 406      98.705  84.785  61.804  1.00  0.00           C
ATOM   9930  C28 POPEj 406      98.555  84.025  63.135  1.00  0.00           C
ATOM   9933  C29 POPEj 406      99.195  84.766  64.285  1.00  0.00           C
ATOM   9935 0C21 POPEj 406     100.136  84.306  65.135  1.00  0.00           C
ATOM   9937 1C21 POPEj 406     100.785  82.945  65.105  1.00  0.00           C
ATOM   9940 2C21 POPEj 406     102.305  83.007  65.405  1.00  0.00           C
ATOM   9943 3C21 POPEj 406     102.665  83.205  66.885  1.00  0.00           C
ATOM   9946 4C21 POPEj 406     104.176  83.035  67.124  1.00  0.00           C
ATOM   9949 5C21 POPEj 406     104.566  82.867  68.605  1.00  0.00           C
ATOM   9952 6C21 POPEj 406     104.706  84.195  69.365  1.00  0.00           C
ATOM   9955 7C21 POPEj 406     105.066  83.965  70.845  1.00  0.00           C
ATOM   9958 8C21 POPEj 406     105.275  85.266  71.634  1.00  0.00           C
ATOM   9962  C33 POPEj 406      99.585  79.936  55.375  1.00  0.00           C
ATOM   9965  C34 POPEj 406      98.716  79.785  56.625  1.00  0.00           C
ATOM   9968  C35 POPEj 406      99.365  78.926  57.714  1.00  0.00           C
ATOM   9971  C36 POPEj 406      98.606  79.025  59.044  1.00  0.00           C
ATOM   9974  C37 POPEj 406      99.255  78.197  60.165  1.00  0.00           C
ATOM   9977  C38 POPEj 406      98.485  78.306  61.485  1.00  0.00           C
ATOM   9980  C39 POPEj 406      99.085  77.456  62.605  1.00  0.00           C
ATOM   9983 0C31 POPEj 406      98.246  77.525  63.894  1.00  0.00           C
ATOM   9986 1C31 POPEj 406      98.735  76.555  64.985  1.00  0.00           C
ATOM   9989 2C31 POPEj 406      97.935  76.695  66.284  1.00  0.00           C
ATOM   9992 3C31 POPEj 406      98.256  75.585  67.304  1.00  0.00           C
ATOM   9995 4C31 POPEj 406      98.335  76.095  68.745  1.00  0.00           C
ATOM   9998 5C31 POPEj 406      98.536  74.956  69.755  1.00  0.00           C
ATOM  10001 6C31 POPEj 406      98.785  75.425  71.184  1.00  0.00           C
ATOM  10005  NH3 POPEk 407     112.966  51.996  92.364  1.00  0.00           N
ATOM  10009  C12 POPEk 407     111.856  51.386  93.185  1.00  0.00           C
ATOM  10012  C11 POPEk 407     112.295  50.076  93.865  1.00  0.00           C
ATOM  10015  P   POPEk 407     110.125  48.686  94.475  1.00  0.00           P
ATOM  10016  O13 POPEk 407     110.396  47.406  95.154  1.00  0.00           O
ATOM  10017  O14 POPEk 407     108.825  49.335  94.755  1.00  0.00           O
ATOM  10018  O11 POPEk 407     110.275  48.456  92.915  1.00  0.00           O
ATOM  10019  O12 POPEk 407     111.305  49.665  94.804  1.00  0.00           O
ATOM  10020  C1  POPEk 407     109.176  48.745  92.055  1.00  0.00           C
ATOM  10023  C2  POPEk 407     109.585  48.556  90.574  1.00  0.00           C
ATOM  10025  O21 POPEk 407     108.755  49.375  89.735  1.00  0.00           O
ATOM  10026  C21 POPEk 407     107.455  49.166  89.674  1.00  0.00           C
ATOM  10027  O22 POPEk 407     106.825  48.226  90.124  1.00  0.00           O
ATOM  10028  C22 POPEk 407     106.835  50.346  88.944  1.00  0.00           C
ATOM  10031  C3  POPEk 407     109.695  47.066  90.154  1.00  0.00           C
ATOM  10034  O31 POPEk 407     110.225  46.945  88.815  1.00  0.00           O
ATOM  10035  C31 POPEk 407     110.186  45.686  88.354  1.00  0.00           C
ATOM  10036  O32 POPEk 407     109.836  44.725  89.025  1.00  0.00           O
ATOM  10037  C32 POPEk 407     110.685  45.625  86.904  1.00  0.00           C
ATOM  10040  C23 POPEk 407     107.315  50.455  87.485  1.00  0.00           C
ATOM  10043  C24 POPEk 407     106.845  49.385  86.494  1.00  0.00           C
ATOM  10046  C25 POPEk 407     107.125  49.816  85.045  1.00  0.00           C
ATOM  10049  C26 POPEk 407     106.766  48.726  84.025  1.00  0.00           C
ATOM  10052  C27 POPEk 407     107.076  49.116  82.575  1.00  0.00           C
ATOM  10055  C28 POPEk 407     105.835  49.556  81.764  1.00  0.00           C
ATOM  10058  C29 POPEk 407     104.765  48.496  81.645  1.00  0.00           C
ATOM  10060 0C21 POPEk 407     104.795  47.416  80.845  1.00  0.00           C
ATOM  10062 1C21 POPEk 407     105.915  47.036  79.905  1.00  0.00           C
ATOM  10065 2C21 POPEk 407     105.555  47.256  78.435  1.00  0.00           C
ATOM  10068 3C21 POPEk 407     104.475  46.306  77.915  1.00  0.00           C
ATOM  10071 4C21 POPEk 407     104.316  46.436  76.395  1.00  0.00           C
ATOM  10074 5C21 POPEk 407     103.555  45.285  75.745  1.00  0.00           C
ATOM  10077 6C21 POPEk 407     103.615  45.375  74.215  1.00  0.00           C
ATOM  10080 7C21 POPEk 407     102.835  44.275  73.505  1.00  0.00           C
ATOM  10083 8C21 POPEk 407     102.926  44.385  71.985  1.00  0.00           C
ATOM  10087  C33 POPEk 407     109.725  46.296  85.885  1.00  0.00           C
ATOM  10090  C34 POPEk 407     110.376  46.646  84.525  1.00  0.00           C
ATOM  10093  C35 POPEk 407     110.595  45.455  83.565  1.00  0.00           C
ATOM  10096  C36 POPEk 407     111.176  45.926  82.215  1.00  0.00           C
ATOM  10099  C37 POPEk 407     111.506  44.785  81.235  1.00  0.00           C
ATOM  10102  C38 POPEk 407     112.305  45.266  80.014  1.00  0.00           C
ATOM  10105  C39 POPEk 407     113.085  44.146  79.295  1.00  0.00           C
ATOM  10108 0C31 POPEk 407     112.255  43.326  78.295  1.00  0.00           C
ATOM  10111 1C31 POPEk 407     112.985  42.066  77.814  1.00  0.00           C
ATOM  10114 2C31 POPEk 407     112.115  41.115  76.964  1.00  0.00           C
ATOM  10117 3C31 POPEk 407     111.825  41.605  75.535  1.00  0.00           C
ATOM  10120 4C31 POPEk 407     113.055  41.565  74.615  1.00  0.00           C
ATOM  10123 5C31 POPEk 407     112.765  42.066  73.194  1.00  0.00           C
ATOM  10126 6C31 POPEk 407     113.915  41.786  72.215  1.00  0.00           C
ATOM  10130  NH3 POPEl 408      39.865  86.337  51.885  1.00  0.00           N
ATOM  10134  C12 POPEl 408      38.375  86.275  52.105  1.00  0.00           C
ATOM  10137  C11 POPEl 408      37.665  85.775  50.855  1.00  0.00           C
ATOM  10140  P   POPEl 408      35.395  84.916  50.025  1.00  0.00           P
ATOM  10141  O13 POPEl 408      35.855  83.516  49.804  1.00  0.00           O
ATOM  10142  O14 POPEl 408      35.345  85.845  48.885  1.00  0.00           O
ATOM  10143  O11 POPEl 408      33.996  84.805  50.745  1.00  0.00           O
ATOM  10144  O12 POPEl 408      36.295  85.556  51.165  1.00  0.00           O
ATOM  10145  C1  POPEl 408      33.925  84.455  52.135  1.00  0.00           C
ATOM  10148  C2  POPEl 408      33.835  85.736  52.985  1.00  0.00           C
ATOM  10150  O21 POPEl 408      33.905  85.367  54.385  1.00  0.00           O
ATOM  10151  C21 POPEl 408      34.456  86.296  55.165  1.00  0.00           C
ATOM  10152  O22 POPEl 408      34.945  87.346  54.775  1.00  0.00           O
ATOM  10153  C22 POPEl 408      34.305  85.936  56.635  1.00  0.00           C
ATOM  10156  C3  POPEl 408      32.525  86.486  52.625  1.00  0.00           C
ATOM  10159  O31 POPEl 408      32.395  87.746  53.325  1.00  0.00           O
ATOM  10160  C31 POPEl 408      31.765  87.676  54.495  1.00  0.00           C
ATOM  10161  O32 POPEl 408      31.155  86.706  54.925  1.00  0.00           O
ATOM  10162  C32 POPEl 408      31.985  88.996  55.245  1.00  0.00           C
ATOM  10165  C23 POPEl 408      35.665  85.926  57.385  1.00  0.00           C
ATOM  10168  C24 POPEl 408      35.575  85.535  58.875  1.00  0.00           C
ATOM  10171  C25 POPEl 408      36.945  85.565  59.565  1.00  0.00           C
ATOM  10174  C26 POPEl 408      36.985  84.696  60.835  1.00  0.00           C
ATOM  10177  C27 POPEl 408      38.285  84.836  61.645  1.00  0.00           C
ATOM  10180  C28 POPEl 408      38.345  83.837  62.815  1.00  0.00           C
ATOM  10183  C29 POPEl 408      39.515  84.086  63.735  1.00  0.00           C
ATOM  10185 0C21 POPEl 408      39.456  84.537  65.005  1.00  0.00           C
ATOM  10187 1C21 POPEl 408      38.206  84.906  65.765  1.00  0.00           C
ATOM  10190 2C21 POPEl 408      37.715  83.757  66.665  1.00  0.00           C
ATOM  10193 3C21 POPEl 408      37.115  84.266  67.985  1.00  0.00           C
ATOM  10196 4C21 POPEl 408      36.505  83.166  68.855  1.00  0.00           C
ATOM  10199 5C21 POPEl 408      35.865  83.726  70.125  1.00  0.00           C
ATOM  10202 6C21 POPEl 408      35.195  82.646  71.005  1.00  0.00           C
ATOM  10205 7C21 POPEl 408      34.235  83.245  72.034  1.00  0.00           C
ATOM  10208 8C21 POPEl 408      33.525  82.176  72.884  1.00  0.00           C
ATOM  10212  C33 POPEl 408      31.245  89.066  56.595  1.00  0.00           C
ATOM  10215  C34 POPEl 408      31.136  90.507  57.135  1.00  0.00           C
ATOM  10218  C35 POPEl 408      30.145  90.686  58.295  1.00  0.00           C
ATOM  10221  C36 POPEl 408      30.765  90.386  59.675  1.00  0.00           C
ATOM  10224  C37 POPEl 408      29.975  91.026  60.835  1.00  0.00           C
ATOM  10227  C38 POPEl 408      30.835  91.257  62.085  1.00  0.00           C
ATOM  10230  C39 POPEl 408      31.245  89.986  62.854  1.00  0.00           C
ATOM  10233 0C31 POPEl 408      30.085  89.346  63.635  1.00  0.00           C
ATOM  10236 1C31 POPEl 408      30.546  88.326  64.685  1.00  0.00           C
ATOM  10239 2C31 POPEl 408      29.366  87.676  65.415  1.00  0.00           C
ATOM  10242 3C31 POPEl 408      29.805  86.766  66.565  1.00  0.00           C
ATOM  10245 4C31 POPEl 408      28.645  86.346  67.485  1.00  0.00           C
ATOM  10248 5C31 POPEl 408      27.545  85.535  66.775  1.00  0.00           C
ATOM  10251 6C31 POPEl 408      26.495  84.986  67.745  1.00  0.00           C
ATOM  10255  NH3 POPEm 409     128.936  92.396  93.614  1.00  0.00           N
ATOM  10259  C12 POPEm 409     129.507  93.365  92.615  1.00  0.00           C
ATOM  10262  C11 POPEm 409     129.886  94.696  93.305  1.00  0.00           C
ATOM  10265  P   POPEm 409     127.585  95.946  93.284  1.00  0.00           P
ATOM  10266  O13 POPEm 409     126.565  94.896  93.014  1.00  0.00           O
ATOM  10267  O14 POPEm 409     127.115  97.165  93.974  1.00  0.00           O
ATOM  10268  O11 POPEm 409     128.266  96.296  91.925  1.00  0.00           O
ATOM  10269  O12 POPEm 409     128.806  95.275  94.055  1.00  0.00           O
ATOM  10270  C1  POPEm 409     128.396  97.556  91.255  1.00  0.00           C
ATOM  10273  C2  POPEm 409     128.216  97.375  89.715  1.00  0.00           C
ATOM  10275  O21 POPEm 409     127.886  98.635  89.095  1.00  0.00           O
ATOM  10276  C21 POPEm 409     128.897  99.266  88.535  1.00  0.00           C
ATOM  10277  O22 POPEm 409     130.067  98.915  88.574  1.00  0.00           O
ATOM  10278  C22 POPEm 409     128.375 100.436  87.694  1.00  0.00           C
ATOM  10281  C3  POPEm 409     127.076  96.346  89.435  1.00  0.00           C
ATOM  10284  O31 POPEm 409     126.076  96.757  88.474  1.00  0.00           O
ATOM  10285  C31 POPEm 409     126.115  96.156  87.294  1.00  0.00           C
ATOM  10286  O32 POPEm 409     126.935  95.316  86.964  1.00  0.00           O
ATOM  10287  C32 POPEm 409     124.906  96.555  86.465  1.00  0.00           C
ATOM  10290  C23 POPEm 409     129.216 101.715  87.855  1.00  0.00           C
ATOM  10293  C24 POPEm 409     128.736 102.836  86.925  1.00  0.00           C
ATOM  10296  C25 POPEm 409     129.376 104.195  87.235  1.00  0.00           C
ATOM  10299  C26 POPEm 409     128.695 104.945  88.385  1.00  0.00           C
ATOM  10302  C27 POPEm 409     129.186 106.396  88.495  1.00  0.00           C
ATOM  10305  C28 POPEm 409     128.405 107.206  89.544  1.00  0.00           C
ATOM  10308  C29 POPEm 409     129.016 108.586  89.695  1.00  0.00           C
ATOM  10310 0C21 POPEm 409     128.455 109.757  89.374  1.00  0.00           C
ATOM  10312 1C21 POPEm 409     127.065 109.966  88.815  1.00  0.00           C
ATOM  10315 2C21 POPEm 409     126.886 111.337  88.115  1.00  0.00           C
ATOM  10318 3C21 POPEm 409     127.205 111.346  86.605  1.00  0.00           C
ATOM  10321 4C21 POPEm 409     126.025 110.865  85.735  1.00  0.00           C
ATOM  10324 5C21 POPEm 409     124.826 111.835  85.705  1.00  0.00           C
ATOM  10327 6C21 POPEm 409     124.745 112.646  84.394  1.00  0.00           C
ATOM  10330 7C21 POPEm 409     123.425 113.415  84.245  1.00  0.00           C
ATOM  10333 8C21 POPEm 409     123.256 114.025  82.855  1.00  0.00           C
ATOM  10337  C33 POPEm 409     124.845  95.787  85.124  1.00  0.00           C
ATOM  10340  C34 POPEm 409     123.586  96.105  84.304  1.00  0.00           C
ATOM  10343  C35 POPEm 409     123.625  95.596  82.855  1.00  0.00           C
ATOM  10346  C36 POPEm 409     124.515  96.465  81.944  1.00  0.00           C
ATOM  10349  C37 POPEm 409     124.576  96.035  80.475  1.00  0.00           C
ATOM  10352  C38 POPEm 409     125.545  96.955  79.715  1.00  0.00           C
ATOM  10355  C39 POPEm 409     125.805  96.546  78.255  1.00  0.00           C
ATOM  10358 0C31 POPEm 409     126.975  97.346  77.654  1.00  0.00           C
ATOM  10361 1C31 POPEm 409     127.376  96.855  76.245  1.00  0.00           C
ATOM  10364 2C31 POPEm 409     128.716  97.425  75.755  1.00  0.00           C
ATOM  10367 3C31 POPEm 409     128.776  98.955  75.705  1.00  0.00           C
ATOM  10370 4C31 POPEm 409     130.106  99.467  75.135  1.00  0.00           C
ATOM  10373 5C31 POPEm 409     130.216 100.995  75.084  1.00  0.00           C
ATOM  10376 6C31 POPEm 409     131.537 101.486  74.495  1.00  0.00           C
ATOM  10380  NH3 POPEn 410     117.636  42.196  49.104  1.00  0.00           N
ATOM  10384  C12 POPEn 410     116.185  42.486  49.335  1.00  0.00           C
ATOM  10387  C11 POPEn 410     115.685  41.767  50.595  1.00  0.00           C
ATOM  10390  P   POPEn 410     114.985  39.515  49.535  1.00  0.00           P
ATOM  10391  O13 POPEn 410     113.665  40.166  49.395  1.00  0.00           O
ATOM  10392  O14 POPEn 410     115.746  39.326  48.285  1.00  0.00           O
ATOM  10393  O11 POPEn 410     114.795  38.116  50.265  1.00  0.00           O
ATOM  10394  O12 POPEn 410     115.905  40.355  50.525  1.00  0.00           O
ATOM  10395  C1  POPEn 410     115.835  37.215  50.635  1.00  0.00           C
ATOM  10398  C2  POPEn 410     115.896  36.996  52.175  1.00  0.00           C
ATOM  10400  O21 POPEn 410     116.375  38.216  52.745  1.00  0.00           O
ATOM  10401  C21 POPEn 410     115.505  38.855  53.514  1.00  0.00           C
ATOM  10402  O22 POPEn 410     114.426  38.416  53.885  1.00  0.00           O
ATOM  10403  C22 POPEn 410     116.185  40.156  53.955  1.00  0.00           C
ATOM  10406  C3  POPEn 410     116.825  35.835  52.625  1.00  0.00           C
ATOM  10409  O31 POPEn 410     116.755  35.596  54.055  1.00  0.00           O
ATOM  10410  C31 POPEn 410     117.655  36.035  54.964  1.00  0.00           C
ATOM  10411  O32 POPEn 410     117.555  35.796  56.154  1.00  0.00           O
ATOM  10412  C32 POPEn 410     118.866  36.745  54.355  1.00  0.00           C
ATOM  10415  C23 POPEn 410     115.386  40.965  54.985  1.00  0.00           C
ATOM  10418  C24 POPEn 410     116.195  42.056  55.694  1.00  0.00           C
ATOM  10421  C25 POPEn 410     115.606  42.376  57.075  1.00  0.00           C
ATOM  10424  C26 POPEn 410     116.176  43.646  57.724  1.00  0.00           C
ATOM  10427  C27 POPEn 410     115.665  43.836  59.165  1.00  0.00           C
ATOM  10430  C28 POPEn 410     116.095  45.175  59.785  1.00  0.00           C
ATOM  10433  C29 POPEn 410     115.455  45.396  61.124  1.00  0.00           C
ATOM  10435 0C21 POPEn 410     116.055  45.826  62.255  1.00  0.00           C
ATOM  10437 1C21 POPEn 410     117.505  46.186  62.444  1.00  0.00           C
ATOM  10440 2C21 POPEn 410     118.115  45.436  63.644  1.00  0.00           C
ATOM  10443 3C21 POPEn 410     119.566  45.866  63.925  1.00  0.00           C
ATOM  10446 4C21 POPEn 410     120.136  45.186  65.175  1.00  0.00           C
ATOM  10449 5C21 POPEn 410     121.565  45.616  65.525  1.00  0.00           C
ATOM  10452 6C21 POPEn 410     122.146  44.806  66.695  1.00  0.00           C
ATOM  10455 7C21 POPEn 410     123.576  45.186  67.075  1.00  0.00           C
ATOM  10458 8C21 POPEn 410     124.146  44.335  68.225  1.00  0.00           C
ATOM  10462  C33 POPEn 410     119.845  37.315  55.415  1.00  0.00           C
ATOM  10465  C34 POPEn 410     121.325  37.146  55.025  1.00  0.00           C
ATOM  10468  C35 POPEn 410     121.825  35.695  54.995  1.00  0.00           C
ATOM  10471  C36 POPEn 410     121.605  34.945  56.315  1.00  0.00           C
ATOM  10474  C37 POPEn 410     122.216  33.535  56.315  1.00  0.00           C
ATOM  10477  C38 POPEn 410     121.975  32.776  57.635  1.00  0.00           C
ATOM  10480  C39 POPEn 410     122.466  33.546  58.865  1.00  0.00           C
ATOM  10483 0C31 POPEn 410     122.606  32.675  60.115  1.00  0.00           C
ATOM  10486 1C31 POPEn 410     123.176  33.476  61.305  1.00  0.00           C
ATOM  10489 2C31 POPEn 410     123.326  32.616  62.565  1.00  0.00           C
ATOM  10492 3C31 POPEn 410     123.936  33.366  63.764  1.00  0.00           C
ATOM  10495 4C31 POPEn 410     125.405  33.806  63.575  1.00  0.00           C
ATOM  10498 5C31 POPEn 410     125.566  35.265  63.124  1.00  0.00           C
ATOM  10501 6C31 POPEn 410     127.005  35.646  62.805  1.00  0.00           C
ATOM  10505  NH3 POPEo 411     100.246  23.026  52.625  1.00  0.00           N
ATOM  10509  C12 POPEo 411     100.585  21.696  53.245  1.00  0.00           C
ATOM  10512  C11 POPEo 411      99.375  20.765  53.275  1.00  0.00           C
ATOM  10515  P   POPEo 411     100.106  18.206  53.025  1.00  0.00           P
ATOM  10516  O13 POPEo 411      99.725  18.336  51.595  1.00  0.00           O
ATOM  10517  O14 POPEo 411      99.316  17.186  53.745  1.00  0.00           O
ATOM  10518  O11 POPEo 411     101.655  18.016  53.175  1.00  0.00           O
ATOM  10519  O12 POPEo 411      99.755  19.515  53.815  1.00  0.00           O
ATOM  10520  C1  POPEo 411     102.356  18.506  54.335  1.00  0.00           C
ATOM  10523  C2  POPEo 411     102.115  17.635  55.605  1.00  0.00           C
ATOM  10525  O21 POPEo 411     102.675  18.326  56.744  1.00  0.00           O
ATOM  10526  C21 POPEo 411     101.786  18.876  57.545  1.00  0.00           C
ATOM  10527  O22 POPEo 411     100.575  18.916  57.345  1.00  0.00           O
ATOM  10528  C22 POPEo 411     102.455  19.436  58.795  1.00  0.00           C
ATOM  10531  C3  POPEo 411     102.785  16.246  55.494  1.00  0.00           C
ATOM  10534  O31 POPEo 411     102.566  15.476  56.705  1.00  0.00           O
ATOM  10535  C31 POPEo 411     103.555  15.406  57.575  1.00  0.00           C
ATOM  10536  O32 POPEo 411     104.665  15.906  57.444  1.00  0.00           O
ATOM  10537  C32 POPEo 411     103.136  14.545  58.775  1.00  0.00           C
ATOM  10540  C23 POPEo 411     101.646  19.096  60.075  1.00  0.00           C
ATOM  10543  C24 POPEo 411     101.825  20.126  61.205  1.00  0.00           C
ATOM  10546  C25 POPEo 411     100.945  19.826  62.425  1.00  0.00           C
ATOM  10549  C26 POPEo 411     100.886  21.016  63.385  1.00  0.00           C
ATOM  10552  C27 POPEo 411     100.175  20.695  64.715  1.00  0.00           C
ATOM  10555  C28 POPEo 411     100.116  21.906  65.665  1.00  0.00           C
ATOM  10558  C29 POPEo 411      99.716  21.516  67.065  1.00  0.00           C
ATOM  10560 0C21 POPEo 411      98.515  21.706  67.644  1.00  0.00           C
ATOM  10562 1C21 POPEo 411      97.286  22.296  67.015  1.00  0.00           C
ATOM  10565 2C21 POPEo 411      96.975  23.726  67.505  1.00  0.00           C
ATOM  10568 3C21 POPEo 411      96.705  23.836  69.005  1.00  0.00           C
ATOM  10571 4C21 POPEo 411      96.055  25.186  69.374  1.00  0.00           C
ATOM  10574 5C21 POPEo 411      95.775  25.316  70.875  1.00  0.00           C
ATOM  10577 6C21 POPEo 411      94.745  26.416  71.175  1.00  0.00           C
ATOM  10580 7C21 POPEo 411      94.426  26.536  72.665  1.00  0.00           C
ATOM  10583 8C21 POPEo 411      93.195  27.396  72.945  1.00  0.00           C
ATOM  10587  C33 POPEo 411     103.495  15.176  60.144  1.00  0.00           C
ATOM  10590  C34 POPEo 411     103.225  14.215  61.315  1.00  0.00           C
ATOM  10593  C35 POPEo 411     103.635  14.786  62.685  1.00  0.00           C
ATOM  10596  C36 POPEo 411     103.345  13.876  63.894  1.00  0.00           C
ATOM  10599  C37 POPEo 411     103.866  14.516  65.195  1.00  0.00           C
ATOM  10602  C38 POPEo 411     103.485  13.806  66.505  1.00  0.00           C
ATOM  10605  C39 POPEo 411     103.996  12.366  66.635  1.00  0.00           C
ATOM  10608 0C31 POPEo 411     103.856  11.806  68.065  1.00  0.00           C
ATOM  10611 1C31 POPEo 411     105.106  12.026  68.935  1.00  0.00           C
ATOM  10614 2C31 POPEo 411     104.885  11.635  70.415  1.00  0.00           C
ATOM  10617 3C31 POPEo 411     106.195  11.546  71.225  1.00  0.00           C
ATOM  10620 4C31 POPEo 411     106.996  10.276  70.904  1.00  0.00           C
ATOM  10623 5C31 POPEo 411     108.165  10.026  71.865  1.00  0.00           C
ATOM  10626 6C31 POPEo 411     108.895   8.706  71.605  1.00  0.00           C
ATOM  10630  NH3 POPEp 412      61.365 113.287  49.215  1.00  0.00           N
ATOM  10634  C12 POPEp 412      61.535 114.615  49.894  1.00  0.00           C
ATOM  10637  C11 POPEp 412      60.565 114.706  51.095  1.00  0.00           C
ATOM  10640  P   POPEp 412      60.045 117.206  50.845  1.00  0.00           P
ATOM  10641  O13 POPEp 412      61.215 117.876  50.255  1.00  0.00           O
ATOM  10642  O14 POPEp 412      59.005 116.666  49.935  1.00  0.00           O
ATOM  10643  O11 POPEp 412      59.356 118.175  51.874  1.00  0.00           O
ATOM  10644  O12 POPEp 412      60.536 115.995  51.705  1.00  0.00           O
ATOM  10645  C1  POPEp 412      60.136 119.166  52.555  1.00  0.00           C
ATOM  10648  C2  POPEp 412      59.746 119.245  54.044  1.00  0.00           C
ATOM  10650  O21 POPEp 412      60.606 120.256  54.595  1.00  0.00           O
ATOM  10651  C21 POPEp 412      60.165 121.166  55.465  1.00  0.00           C
ATOM  10652  O22 POPEp 412      60.455 122.355  55.364  1.00  0.00           O
ATOM  10653  C22 POPEp 412      59.325 120.565  56.595  1.00  0.00           C
ATOM  10656  C3  POPEp 412      59.925 117.876  54.735  1.00  0.00           C
ATOM  10659  O31 POPEp 412      58.875 117.616  55.705  1.00  0.00           O
ATOM  10660  C31 POPEp 412      58.176 116.506  55.525  1.00  0.00           C
ATOM  10661  O32 POPEp 412      58.176 115.796  54.525  1.00  0.00           O
ATOM  10662  C32 POPEp 412      57.525 116.135  56.855  1.00  0.00           C
ATOM  10665  C23 POPEp 412      59.055 121.506  57.805  1.00  0.00           C
ATOM  10668  C24 POPEp 412      57.945 121.016  58.755  1.00  0.00           C
ATOM  10671  C25 POPEp 412      58.335 119.846  59.665  1.00  0.00           C
ATOM  10674  C26 POPEp 412      59.146 120.236  60.905  1.00  0.00           C
ATOM  10677  C27 POPEp 412      58.265 120.736  62.065  1.00  0.00           C
ATOM  10680  C28 POPEp 412      59.055 121.306  63.265  1.00  0.00           C
ATOM  10683  C29 POPEp 412      59.925 120.296  63.964  1.00  0.00           C
ATOM  10685 0C21 POPEp 412      59.755 119.805  65.205  1.00  0.00           C
ATOM  10687 1C21 POPEp 412      58.645 120.165  66.165  1.00  0.00           C
ATOM  10690 2C21 POPEp 412      58.956 119.785  67.635  1.00  0.00           C
ATOM  10693 3C21 POPEp 412      60.165 120.535  68.225  1.00  0.00           C
ATOM  10696 4C21 POPEp 412      60.285 120.367  69.745  1.00  0.00           C
ATOM  10699 5C21 POPEp 412      61.525 121.076  70.325  1.00  0.00           C
ATOM  10702 6C21 POPEp 412      61.485 121.236  71.844  1.00  0.00           C
ATOM  10705 7C21 POPEp 412      62.695 122.016  72.385  1.00  0.00           C
ATOM  10708 8C21 POPEp 412      62.575 122.387  73.865  1.00  0.00           C
ATOM  10712  C33 POPEp 412      58.585 115.926  57.975  1.00  0.00           C
ATOM  10715  C34 POPEp 412      58.005 115.425  59.315  1.00  0.00           C
ATOM  10718  C35 POPEp 412      56.856 116.306  59.825  1.00  0.00           C
ATOM  10721  C36 POPEp 412      56.555 116.156  61.325  1.00  0.00           C
ATOM  10724  C37 POPEp 412      55.355 117.025  61.744  1.00  0.00           C
ATOM  10727  C38 POPEp 412      54.816 116.706  63.145  1.00  0.00           C
ATOM  10730  C39 POPEp 412      55.485 117.486  64.285  1.00  0.00           C
ATOM  10733 0C31 POPEp 412      54.865 117.095  65.645  1.00  0.00           C
ATOM  10736 1C31 POPEp 412      55.255 118.016  66.804  1.00  0.00           C
ATOM  10739 2C31 POPEp 412      54.616 117.556  68.115  1.00  0.00           C
ATOM  10742 3C31 POPEp 412      54.925 118.465  69.315  1.00  0.00           C
ATOM  10745 4C31 POPEp 412      54.625 117.786  70.665  1.00  0.00           C
ATOM  10748 5C31 POPEp 412      53.176 117.316  70.815  1.00  0.00           C
ATOM  10751 6C31 POPEp 412      52.915 116.605  72.145  1.00  0.00           C
ATOM  10755  NH3 POPEq 413      10.615  83.786  50.424  1.00  0.00           N
ATOM  10759  C12 POPEq 413      10.245  84.727  51.515  1.00  0.00           C
ATOM  10762  C11 POPEq 413      11.285  84.665  52.644  1.00  0.00           C
ATOM  10765  P   POPEq 413      13.765  83.796  52.735  1.00  0.00           P
ATOM  10766  O13 POPEq 413      15.015  84.556  52.875  1.00  0.00           O
ATOM  10767  O14 POPEq 413      13.815  82.456  52.095  1.00  0.00           O
ATOM  10768  O11 POPEq 413      13.235  83.605  54.205  1.00  0.00           O
ATOM  10769  O12 POPEq 413      12.605  84.665  52.095  1.00  0.00           O
ATOM  10770  C1  POPEq 413      13.535  82.406  54.925  1.00  0.00           C
ATOM  10773  C2  POPEq 413      12.365  81.396  54.775  1.00  0.00           C
ATOM  10775  O21 POPEq 413      11.865  81.035  56.075  1.00  0.00           O
ATOM  10776  C21 POPEq 413      12.705  80.386  56.855  1.00  0.00           C
ATOM  10777  O22 POPEq 413      13.805  79.956  56.534  1.00  0.00           O
ATOM  10778  C22 POPEq 413      12.055  80.256  58.235  1.00  0.00           C
ATOM  10781  C3  POPEq 413      12.675  80.156  53.865  1.00  0.00           C
ATOM  10784  O31 POPEq 413      11.715  79.986  52.805  1.00  0.00           O
ATOM  10785  C31 POPEq 413      10.485  79.486  52.985  1.00  0.00           C
ATOM  10786  O32 POPEq 413       9.685  79.397  52.065  1.00  0.00           O
ATOM  10787  C32 POPEq 413      10.135  79.086  54.435  1.00  0.00           C
ATOM  10790  C23 POPEq 413      12.665  79.117  59.055  1.00  0.00           C
ATOM  10793  C24 POPEq 413      11.795  78.706  60.245  1.00  0.00           C
ATOM  10796  C25 POPEq 413      11.595  79.796  61.315  1.00  0.00           C
ATOM  10799  C26 POPEq 413      11.175  79.146  62.635  1.00  0.00           C
ATOM  10802  C27 POPEq 413      10.875  80.146  63.764  1.00  0.00           C
ATOM  10805  C28 POPEq 413      10.705  79.467  65.135  1.00  0.00           C
ATOM  10808  C29 POPEq 413       9.475  78.586  65.224  1.00  0.00           C
ATOM  10810 0C21 POPEq 413       8.745  78.366  66.334  1.00  0.00           C
ATOM  10812 1C21 POPEq 413       9.035  78.915  67.705  1.00  0.00           C
ATOM  10815 2C21 POPEq 413       8.255  80.196  68.035  1.00  0.00           C
ATOM  10818 3C21 POPEq 413       6.745  79.976  68.215  1.00  0.00           C
ATOM  10821 4C21 POPEq 413       6.035  81.245  68.714  1.00  0.00           C
ATOM  10824 5C21 POPEq 413       4.595  81.007  69.174  1.00  0.00           C
ATOM  10827 6C21 POPEq 413       3.605  80.717  68.035  1.00  0.00           C
ATOM  10830 7C21 POPEq 413       2.155  80.596  68.535  1.00  0.00           C
ATOM  10833 8C21 POPEq 413       1.135  80.336  67.425  1.00  0.00           C
ATOM  10837  C33 POPEq 413       8.755  78.406  54.615  1.00  0.00           C
ATOM  10840  C34 POPEq 413       8.205  78.546  56.054  1.00  0.00           C
ATOM  10843  C35 POPEq 413       9.065  77.937  57.165  1.00  0.00           C
ATOM  10846  C36 POPEq 413       8.775  76.456  57.455  1.00  0.00           C
ATOM  10849  C37 POPEq 413       9.605  75.926  58.635  1.00  0.00           C
ATOM  10852  C38 POPEq 413       9.305  74.466  58.974  1.00  0.00           C
ATOM  10855  C39 POPEq 413       9.985  74.016  60.275  1.00  0.00           C
ATOM  10858 0C31 POPEq 413       9.045  74.167  61.474  1.00  0.00           C
ATOM  10861 1C31 POPEq 413       9.715  73.886  62.825  1.00  0.00           C
ATOM  10864 2C31 POPEq 413       8.685  73.775  63.964  1.00  0.00           C
ATOM  10867 3C31 POPEq 413       9.285  74.117  65.335  1.00  0.00           C
ATOM  10870 4C31 POPEq 413       8.305  73.875  66.485  1.00  0.00           C
ATOM  10873 5C31 POPEq 413       8.785  74.516  67.794  1.00  0.00           C
ATOM  10876 6C31 POPEq 413       7.885  74.195  68.995  1.00  0.00           C
ATOM  10880  NH3 POPEr 414      97.815  72.605  50.154  1.00  0.00           N
ATOM  10884  C12 POPEr 414      99.015  72.495  49.244  1.00  0.00           C
ATOM  10887  C11 POPEr 414      99.365  73.786  48.455  1.00  0.00           C
ATOM  10890  P   POPEr 414      98.785  75.856  49.944  1.00  0.00           P
ATOM  10891  O13 POPEr 414      99.435  77.176  50.115  1.00  0.00           O
ATOM  10892  O14 POPEr 414      97.525  75.837  49.205  1.00  0.00           O
ATOM  10893  O11 POPEr 414      98.545  75.136  51.345  1.00  0.00           O
ATOM  10894  O12 POPEr 414      99.805  74.845  49.304  1.00  0.00           O
ATOM  10895  C1  POPEr 414      99.426  75.445  52.435  1.00  0.00           C
ATOM  10898  C2  POPEr 414      98.726  76.275  53.554  1.00  0.00           C
ATOM  10900  O21 POPEr 414      98.316  75.385  54.615  1.00  0.00           O
ATOM  10901  C21 POPEr 414      99.295  75.076  55.445  1.00  0.00           C
ATOM  10902  O22 POPEr 414     100.415  75.565  55.395  1.00  0.00           O
ATOM  10903  C22 POPEr 414      98.805  74.126  56.525  1.00  0.00           C
ATOM  10906  C3  POPEr 414      97.515  77.095  53.035  1.00  0.00           C
ATOM  10909  O31 POPEr 414      96.975  78.007  54.025  1.00  0.00           O
ATOM  10910  C31 POPEr 414      95.756  77.766  54.485  1.00  0.00           C
ATOM  10911  O32 POPEr 414      94.865  78.596  54.554  1.00  0.00           O
ATOM  10912  C32 POPEr 414      95.645  76.356  55.084  1.00  0.00           C
ATOM  10915  C23 POPEr 414      99.735  74.215  57.745  1.00  0.00           C
ATOM  10918  C24 POPEr 414      99.216  73.507  59.005  1.00  0.00           C
ATOM  10921  C25 POPEr 414     100.256  73.617  60.125  1.00  0.00           C
ATOM  10924  C26 POPEr 414      99.706  73.455  61.544  1.00  0.00           C
ATOM  10927  C27 POPEr 414      99.535  72.006  62.005  1.00  0.00           C
ATOM  10930  C28 POPEr 414      98.936  71.916  63.425  1.00  0.00           C
ATOM  10933  C29 POPEr 414      99.795  72.605  64.465  1.00  0.00           C
ATOM  10935 0C21 POPEr 414     100.125  72.116  65.665  1.00  0.00           C
ATOM  10937 1C21 POPEr 414      99.695  70.786  66.214  1.00  0.00           C
ATOM  10940 2C21 POPEr 414     100.405  70.436  67.525  1.00  0.00           C
ATOM  10943 3C21 POPEr 414      99.935  71.296  68.714  1.00  0.00           C
ATOM  10946 4C21 POPEr 414      99.015  70.536  69.675  1.00  0.00           C
ATOM  10949 5C21 POPEr 414      98.436  71.415  70.784  1.00  0.00           C
ATOM  10952 6C21 POPEr 414      97.715  70.596  71.865  1.00  0.00           C
ATOM  10955 7C21 POPEr 414      97.206  71.465  73.024  1.00  0.00           C
ATOM  10958 8C21 POPEr 414      96.515  70.646  74.114  1.00  0.00           C
ATOM  10962  C33 POPEr 414      94.246  76.117  55.685  1.00  0.00           C
ATOM  10965  C34 POPEr 414      94.115  74.845  56.525  1.00  0.00           C
ATOM  10968  C35 POPEr 414      94.935  74.845  57.825  1.00  0.00           C
ATOM  10971  C36 POPEr 414      94.515  75.906  58.855  1.00  0.00           C
ATOM  10974  C37 POPEr 414      95.335  75.856  60.165  1.00  0.00           C
ATOM  10977  C38 POPEr 414      95.396  74.476  60.835  1.00  0.00           C
ATOM  10980  C39 POPEr 414      94.035  73.805  61.054  1.00  0.00           C
ATOM  10983 0C31 POPEr 414      93.215  74.416  62.205  1.00  0.00           C
ATOM  10986 1C31 POPEr 414      93.115  73.455  63.395  1.00  0.00           C
ATOM  10989 2C31 POPEr 414      92.125  73.907  64.475  1.00  0.00           C
ATOM  10992 3C31 POPEr 414      91.585  72.687  65.245  1.00  0.00           C
ATOM  10995 4C31 POPEr 414      90.645  73.025  66.404  1.00  0.00           C
ATOM  10998 5C31 POPEr 414      90.035  71.745  67.005  1.00  0.00           C
ATOM  11001 6C31 POPEr 414      89.195  71.995  68.265  1.00  0.00           C
ATOM  11005  NH3 POPEs 415     115.995  37.206  93.175  1.00  0.00           N
ATOM  11009  C12 POPEs 415     114.996  37.076  94.295  1.00  0.00           C
ATOM  11012  C11 POPEs 415     113.735  37.925  94.014  1.00  0.00           C
ATOM  11015  P   POPEs 415     111.725  36.465  94.964  1.00  0.00           P
ATOM  11016  O13 POPEs 415     112.076  35.616  96.114  1.00  0.00           O
ATOM  11017  O14 POPEs 415     110.315  36.906  94.915  1.00  0.00           O
ATOM  11018  O11 POPEs 415     112.085  35.716  93.614  1.00  0.00           O
ATOM  11019  O12 POPEs 415     112.686  37.736  94.964  1.00  0.00           O
ATOM  11020  C1  POPEs 415     111.445  36.046  92.385  1.00  0.00           C
ATOM  11023  C2  POPEs 415     112.165  35.306  91.235  1.00  0.00           C
ATOM  11025  O21 POPEs 415     111.255  35.296  90.124  1.00  0.00           O
ATOM  11026  C21 POPEs 415     111.636  35.066  88.854  1.00  0.00           C
ATOM  11027  O22 POPEs 415     110.826  34.815  87.975  1.00  0.00           O
ATOM  11028  C22 POPEs 415     113.125  35.256  88.574  1.00  0.00           C
ATOM  11031  C3  POPEs 415     112.546  33.875  91.715  1.00  0.00           C
ATOM  11034  O31 POPEs 415     112.785  32.925  90.644  1.00  0.00           O
ATOM  11035  C31 POPEs 415     112.826  31.666  91.095  1.00  0.00           C
ATOM  11036  O32 POPEs 415     112.905  31.346  92.255  1.00  0.00           O
ATOM  11037  C32 POPEs 415     112.756  30.726  89.895  1.00  0.00           C
ATOM  11040  C23 POPEs 415     113.415  35.366  87.055  1.00  0.00           C
ATOM  11043  C24 POPEs 415     114.895  35.226  86.695  1.00  0.00           C
ATOM  11046  C25 POPEs 415     115.365  33.765  86.684  1.00  0.00           C
ATOM  11049  C26 POPEs 415     116.825  33.596  86.245  1.00  0.00           C
ATOM  11052  C27 POPEs 415     117.006  32.296  85.445  1.00  0.00           C
ATOM  11055  C28 POPEs 415     118.456  31.806  85.215  1.00  0.00           C
ATOM  11058  C29 POPEs 415     119.406  32.796  84.595  1.00  0.00           C
ATOM  11060 0C21 POPEs 415     120.335  32.496  83.665  1.00  0.00           C
ATOM  11062 1C21 POPEs 415     120.615  31.125  83.115  1.00  0.00           C
ATOM  11065 2C21 POPEs 415     119.966  30.935  81.735  1.00  0.00           C
ATOM  11068 3C21 POPEs 415     120.305  29.585  81.095  1.00  0.00           C
ATOM  11071 4C21 POPEs 415     119.646  29.375  79.715  1.00  0.00           C
ATOM  11074 5C21 POPEs 415     119.885  30.546  78.745  1.00  0.00           C
ATOM  11077 6C21 POPEs 415     119.426  30.236  77.325  1.00  0.00           C
ATOM  11080 7C21 POPEs 415     119.646  31.385  76.345  1.00  0.00           C
ATOM  11083 8C21 POPEs 415     119.316  31.006  74.905  1.00  0.00           C
ATOM  11087  C33 POPEs 415     113.316  29.306  90.135  1.00  0.00           C
ATOM  11090  C34 POPEs 415     113.136  28.496  88.845  1.00  0.00           C
ATOM  11093  C35 POPEs 415     113.915  27.176  88.764  1.00  0.00           C
ATOM  11096  C36 POPEs 415     113.726  26.536  87.385  1.00  0.00           C
ATOM  11099  C37 POPEs 415     114.815  25.546  86.964  1.00  0.00           C
ATOM  11102  C38 POPEs 415     114.856  25.356  85.434  1.00  0.00           C
ATOM  11105  C39 POPEs 415     113.595  24.726  84.824  1.00  0.00           C
ATOM  11108 0C31 POPEs 415     113.565  24.826  83.294  1.00  0.00           C
ATOM  11111 1C31 POPEs 415     112.336  24.146  82.654  1.00  0.00           C
ATOM  11114 2C31 POPEs 415     112.555  22.705  82.154  1.00  0.00           C
ATOM  11117 3C31 POPEs 415     112.715  21.646  83.264  1.00  0.00           C
ATOM  11120 4C31 POPEs 415     114.176  21.425  83.694  1.00  0.00           C
ATOM  11123 5C31 POPEs 415     114.295  20.806  85.095  1.00  0.00           C
ATOM  11126 6C31 POPEs 415     115.685  20.965  85.705  1.00  0.00           C
ATOM  11130  NH3 POPEt 416      11.675  73.385  49.655  1.00  0.00           N
ATOM  11134  C12 POPEt 416      11.515  74.766  49.075  1.00  0.00           C
ATOM  11137  C11 POPEt 416      12.735  75.206  48.225  1.00  0.00           C
ATOM  11140  P   POPEt 416      14.965  73.977  48.795  1.00  0.00           P
ATOM  11141  O13 POPEt 416      14.225  72.826  48.235  1.00  0.00           O
ATOM  11142  O14 POPEt 416      16.145  74.436  48.054  1.00  0.00           O
ATOM  11143  O11 POPEt 416      15.365  73.635  50.284  1.00  0.00           O
ATOM  11144  O12 POPEt 416      13.965  75.195  48.985  1.00  0.00           O
ATOM  11145  C1  POPEt 416      16.155  74.536  51.075  1.00  0.00           C
ATOM  11148  C2  POPEt 416      15.475  74.845  52.435  1.00  0.00           C
ATOM  11150  O21 POPEt 416      16.015  74.016  53.485  1.00  0.00           O
ATOM  11151  C21 POPEt 416      15.345  72.986  53.945  1.00  0.00           C
ATOM  11152  O22 POPEt 416      14.455  72.376  53.395  1.00  0.00           O
ATOM  11153  C22 POPEt 416      15.815  72.706  55.375  1.00  0.00           C
ATOM  11156  C3  POPEt 416      13.925  74.876  52.264  1.00  0.00           C
ATOM  11159  O31 POPEt 416      13.245  75.106  53.514  1.00  0.00           O
ATOM  11160  C31 POPEt 416      11.935  75.206  53.355  1.00  0.00           C
ATOM  11161  O32 POPEt 416      11.345  75.136  52.285  1.00  0.00           O
ATOM  11162  C32 POPEt 416      11.305  75.437  54.715  1.00  0.00           C
ATOM  11165  C23 POPEt 416      14.745  71.976  56.214  1.00  0.00           C
ATOM  11168  C24 POPEt 416      15.035  72.025  57.714  1.00  0.00           C
ATOM  11171  C25 POPEt 416      13.815  71.596  58.535  1.00  0.00           C
ATOM  11174  C26 POPEt 416      14.115  71.526  60.034  1.00  0.00           C
ATOM  11177  C27 POPEt 416      12.875  71.146  60.855  1.00  0.00           C
ATOM  11180  C28 POPEt 416      13.235  70.845  62.315  1.00  0.00           C
ATOM  11183  C29 POPEt 416      12.005  70.736  63.175  1.00  0.00           C
ATOM  11185 0C21 POPEt 416      11.955  70.965  64.505  1.00  0.00           C
ATOM  11187 1C21 POPEt 416      13.125  71.305  65.395  1.00  0.00           C
ATOM  11190 2C21 POPEt 416      13.445  70.156  66.365  1.00  0.00           C
ATOM  11193 3C21 POPEt 416      12.365  69.965  67.455  1.00  0.00           C
ATOM  11196 4C21 POPEt 416      12.605  68.726  68.304  1.00  0.00           C
ATOM  11199 5C21 POPEt 416      11.585  68.595  69.444  1.00  0.00           C
ATOM  11202 6C21 POPEt 416      11.745  67.316  70.275  1.00  0.00           C
ATOM  11205 7C21 POPEt 416      10.715  67.165  71.404  1.00  0.00           C
ATOM  11208 8C21 POPEt 416      10.735  68.296  72.444  1.00  0.00           C
ATOM  11212  C33 POPEt 416      11.155  74.117  55.505  1.00  0.00           C
ATOM  11215  C34 POPEt 416      10.155  73.126  54.894  1.00  0.00           C
ATOM  11218  C35 POPEt 416       8.705  73.605  54.855  1.00  0.00           C
ATOM  11221  C36 POPEt 416       7.845  72.646  54.025  1.00  0.00           C
ATOM  11224  C37 POPEt 416       6.365  73.036  53.945  1.00  0.00           C
ATOM  11227  C38 POPEt 416       5.645  72.176  52.905  1.00  0.00           C
ATOM  11230  C39 POPEt 416       4.155  72.507  52.735  1.00  0.00           C
ATOM  11233 0C31 POPEt 416       3.285  71.946  53.865  1.00  0.00           C
ATOM  11236 1C31 POPEt 416       1.795  72.227  53.584  1.00  0.00           C
ATOM  11239 2C31 POPEt 416       0.875  71.095  54.065  1.00  0.00           C
ATOM  11242 3C31 POPEt 416      -0.436  71.046  53.265  1.00  0.00           C
ATOM  11245 4C31 POPEt 416      -0.255  70.476  51.855  1.00  0.00           C
ATOM  11248 5C31 POPEt 416      -1.466  70.736  50.944  1.00  0.00           C
ATOM  11251 6C31 POPEt 416      -1.226  70.226  49.515  1.00  0.00           C
ATOM  11255  NH3 POPEu 417     127.945 124.156  54.335  1.00  0.00           N
ATOM  11259  C12 POPEu 417     127.466 124.076  52.915  1.00  0.00           C
ATOM  11262  C11 POPEu 417     125.925 124.036  52.875  1.00  0.00           C
ATOM  11265  P   POPEu 417     124.636 126.216  52.225  1.00  0.00           P
ATOM  11266  O13 POPEu 417     125.206 126.017  50.874  1.00  0.00           O
ATOM  11267  O14 POPEu 417     123.185 126.017  52.385  1.00  0.00           O
ATOM  11268  O11 POPEu 417     125.075 127.646  52.724  1.00  0.00           O
ATOM  11269  O12 POPEu 417     125.386 125.296  53.275  1.00  0.00           O
ATOM  11270  C1  POPEu 417     124.906 128.036  54.095  1.00  0.00           C
ATOM  11273  C2  POPEu 417     126.195 127.906  54.944  1.00  0.00           C
ATOM  11275  O21 POPEu 417     125.796 127.667  56.305  1.00  0.00           O
ATOM  11276  C21 POPEu 417     126.135 126.516  56.845  1.00  0.00           C
ATOM  11277  O22 POPEu 417     126.826 125.657  56.305  1.00  0.00           O
ATOM  11278  C22 POPEu 417     125.566 126.477  58.265  1.00  0.00           C
ATOM  11281  C3  POPEu 417     127.065 129.206  54.865  1.00  0.00           C
ATOM  11284  O31 POPEu 417     127.915 129.337  56.025  1.00  0.00           O
ATOM  11285  C31 POPEu 417     128.106 130.546  56.534  1.00  0.00           C
ATOM  11286  O32 POPEu 417     127.695 131.596  56.054  1.00  0.00           O
ATOM  11287  C32 POPEu 417     128.966 130.396  57.805  1.00  0.00           C
ATOM  11290  C23 POPEu 417     125.975 125.237  59.104  1.00  0.00           C
ATOM  11293  C24 POPEu 417     127.255 125.447  59.925  1.00  0.00           C
ATOM  11296  C25 POPEu 417     127.455 124.346  60.975  1.00  0.00           C
ATOM  11299  C26 POPEu 417     128.565 124.646  61.995  1.00  0.00           C
ATOM  11302  C27 POPEu 417     128.685 123.507  63.015  1.00  0.00           C
ATOM  11305  C28 POPEu 417     129.757 123.676  64.104  1.00  0.00           C
ATOM  11308  C29 POPEu 417     129.466 124.786  65.084  1.00  0.00           C
[truncated: 1,857,460 more chars]
