# Supplementary material for: Characterizing Membrane Association and Periplasmic Transfer of Bacterial Lipoproteins through Molecular Dynamics Simulations
Source: Structure. 2020 Apr 7;28(4):475–487.e3. doi: 10.1016/j.str.2020.01.012 (PMC7139219; doi:10.1016/j.str.2020.01.012)
Supplement: Data S1. Final Coordinates from Simulations (Y–Z), Related to Figure 3 [file mmc3.zip › Y-Z/YRAP-1-atomistic.pdb]

TITLE     Protein
REMARK    THIS IS A SIMULATION BOX
CRYST1  129.024  129.024  208.842  90.00  90.00  90.00 P 1           1
MODEL        1
ATOM      1  N   CYSTA   1      71.837  69.592  92.461  1.00  0.00           N
ATOM      3  CA  CYSTA   1      72.147  68.802  93.651  1.00  0.00           C
ATOM      5  C   CYSTA   1      73.547  68.972  94.221  1.00  0.00           C
ATOM      6  O   CYSTA   1      74.277  68.052  94.601  1.00  0.00           O
ATOM      7  CB  CYSTA   1      71.427  67.412  93.701  1.00  0.00           C
ATOM     10  SG  CYSTA   1      69.717  67.622  94.331  1.00  0.00           S
ATOM     11  C1  CYSTA   1      68.507  67.212  93.041  1.00  0.00           C
ATOM     14  CA1 CYSTA   1      72.597  69.852  91.371  1.00  0.00           C
ATOM     15  OA1 CYSTA   1      72.157  70.682  90.601  1.00  0.00           O
ATOM     16  CA2 CYSTA   1      73.897  69.172  91.081  1.00  0.00           C
ATOM     19  C11 CYSTA   1      67.067  67.732  93.311  1.00  0.00           C
ATOM     21  O11 CYSTA   1      67.157  69.162  93.321  1.00  0.00           O
ATOM     22  CX1 CYSTA   1      66.067  69.922  93.171  1.00  0.00           C
ATOM     23  OX1 CYSTA   1      65.927  71.012  93.691  1.00  0.00           O
ATOM     24  CX2 CYSTA   1      65.137  69.442  92.051  1.00  0.00           C
ATOM     27  C12 CYSTA   1      66.367  67.222  94.601  1.00  0.00           C
ATOM     30  O12 CYSTA   1      65.007  67.672  94.701  1.00  0.00           O
ATOM     31  CD1 CYSTA   1      64.287  66.912  95.541  1.00  0.00           C
ATOM     32  OD1 CYSTA   1      64.727  66.082  96.301  1.00  0.00           O
ATOM     33  CD2 CYSTA   1      62.827  67.102  95.211  1.00  0.00           C
ATOM     36  CA3 CYSTA   1      73.687  67.712  90.671  1.00  0.00           C
ATOM     39  CA4 CYSTA   1      74.917  66.872  91.001  1.00  0.00           C
ATOM     42  CA5 CYSTA   1      74.587  65.382  91.051  1.00  0.00           C
ATOM     45  CA6 CYSTA   1      75.717  64.552  90.451  1.00  0.00           C
ATOM     48  CA7 CYSTA   1      75.727  64.632  88.921  1.00  0.00           C
ATOM     51  CA8 CYSTA   1      76.807  63.762  88.291  1.00  0.00           C
ATOM     54  CA9 CYSTA   1      76.587  63.522  86.791  1.00  0.00           C
ATOM     57 0CA1 CYSTA   1      77.447  62.382  86.211  1.00  0.00           C
ATOM     60 1CA1 CYSTA   1      77.437  61.112  87.091  1.00  0.00           C
ATOM     63 2CA1 CYSTA   1      78.027  59.882  86.401  1.00  0.00           C
ATOM     66 3CA1 CYSTA   1      78.287  58.742  87.391  1.00  0.00           C
ATOM     69 4CA1 CYSTA   1      77.057  57.892  87.761  1.00  0.00           C
ATOM     72 5CA1 CYSTA   1      76.517  57.052  86.601  1.00  0.00           C
ATOM     75 6CA1 CYSTA   1      75.517  55.982  87.051  1.00  0.00           C
ATOM     79  CD3 CYSTA   1      62.347  66.182  94.061  1.00  0.00           C
ATOM     82  CD4 CYSTA   1      63.387  65.202  93.481  1.00  0.00           C
ATOM     85  CD5 CYSTA   1      62.987  64.692  92.101  1.00  0.00           C
ATOM     88  CD6 CYSTA   1      63.567  65.582  90.991  1.00  0.00           C
ATOM     91  CD7 CYSTA   1      63.147  65.122  89.591  1.00  0.00           C
ATOM     94  CD8 CYSTA   1      63.437  66.172  88.511  1.00  0.00           C
ATOM     97  CD9 CYSTA   1      62.367  66.202  87.401  1.00  0.00           C
ATOM    100 0CD1 CYSTA   1      62.957  66.222  85.981  1.00  0.00           C
ATOM    103 1CD1 CYSTA   1      62.277  67.232  85.031  1.00  0.00           C
ATOM    106 2CD1 CYSTA   1      61.357  66.572  83.991  1.00  0.00           C
ATOM    109 3CD1 CYSTA   1      61.277  67.372  82.681  1.00  0.00           C
ATOM    112 4CD1 CYSTA   1      60.047  68.282  82.521  1.00  0.00           C
ATOM    115 5CD1 CYSTA   1      58.857  67.562  81.881  1.00  0.00           C
ATOM    118 6CD1 CYSTA   1      57.837  68.512  81.251  1.00  0.00           C
ATOM    122  CX3 CYSTA   1      64.857  70.622  91.091  1.00  0.00           C
ATOM    125  CX4 CYSTA   1      65.327  70.332  89.671  1.00  0.00           C
ATOM    128  CX5 CYSTA   1      64.197  70.142  88.661  1.00  0.00           C
ATOM    131  CX6 CYSTA   1      64.127  71.322  87.681  1.00  0.00           C
ATOM    134  CX7 CYSTA   1      63.437  70.972  86.361  1.00  0.00           C
ATOM    137  CX8 CYSTA   1      63.897  71.882  85.201  1.00  0.00           C
ATOM    140  CX9 CYSTA   1      63.157  73.192  85.141  1.00  0.00           C
ATOM    142 0CX1 CYSTA   1      62.707  73.782  84.021  1.00  0.00           C
ATOM    144 1CX1 CYSTA   1      62.877  73.272  82.601  1.00  0.00           C
ATOM    147 2CX1 CYSTA   1      63.147  74.372  81.561  1.00  0.00           C
ATOM    150 3CX1 CYSTA   1      62.067  75.472  81.541  1.00  0.00           C
ATOM    153 4CX1 CYSTA   1      62.027  76.302  80.251  1.00  0.00           C
ATOM    156 5CX1 CYSTA   1      63.327  77.062  79.931  1.00  0.00           C
ATOM    159 6CX1 CYSTA   1      63.107  78.112  78.831  1.00  0.00           C
ATOM    162 7CX1 CYSTA   1      64.397  78.772  78.341  1.00  0.00           C
ATOM    165 8CX1 CYSTA   1      64.167  79.872  77.311  1.00  0.00           C
ATOM    169  N   VAL A   2      73.907  70.272  94.281  1.00  0.00           N
ATOM    171  CA  VAL A   2      75.047  70.852  94.941  1.00  0.00           C
ATOM    173  CB  VAL A   2      75.917  71.782  94.091  1.00  0.00           C
ATOM    175  CG1 VAL A   2      77.047  72.372  94.961  1.00  0.00           C
ATOM    179  CG2 VAL A   2      76.527  71.032  92.901  1.00  0.00           C
ATOM    183  C   VAL A   2      74.397  71.742  95.971  1.00  0.00           C
ATOM    184  O   VAL A   2      73.537  72.552  95.631  1.00  0.00           O
ATOM    185  N   ALA A   3      74.777  71.702  97.251  1.00  0.00           N
ATOM    187  CA  ALA A   3      75.457  70.632  97.931  1.00  0.00           C
ATOM    189  CB  ALA A   3      76.317  71.212  99.061  1.00  0.00           C
ATOM    193  C   ALA A   3      74.427  69.602  98.401  1.00  0.00           C
ATOM    194  O   ALA A   3      73.227  69.752  98.211  1.00  0.00           O
ATOM    195  N   ALA A   4      74.837  68.462  98.981  1.00  0.00           N
ATOM    197  CA  ALA A   4      76.157  67.912  98.861  1.00  0.00           C
ATOM    199  CB  ALA A   4      76.837  67.822 100.241  1.00  0.00           C
ATOM    203  C   ALA A   4      75.897  66.522  98.381  1.00  0.00           C
ATOM    204  O   ALA A   4      75.557  65.692  99.201  1.00  0.00           O
ATOM    205  N   ALA A   5      75.997  66.262  97.051  1.00  0.00           N
ATOM    207  CA  ALA A   5      75.837  64.962  96.421  1.00  0.00           C
ATOM    209  CB  ALA A   5      77.107  64.122  96.571  1.00  0.00           C
ATOM    213  C   ALA A   5      74.637  64.112  96.801  1.00  0.00           C
ATOM    214  O   ALA A   5      74.457  63.702  97.931  1.00  0.00           O
ATOM    215  N   VAL A   6      73.807  63.712  95.821  1.00  0.00           N
ATOM    217  CA  VAL A   6      72.727  62.732  95.961  1.00  0.00           C
ATOM    219  CB  VAL A   6      72.817  61.572  96.941  1.00  0.00           C
ATOM    221  CG1 VAL A   6      71.507  60.752  96.941  1.00  0.00           C
ATOM    225  CG2 VAL A   6      74.037  60.732  96.561  1.00  0.00           C
ATOM    229  C   VAL A   6      71.357  63.342  95.981  1.00  0.00           C
ATOM    230  O   VAL A   6      70.777  63.282  94.901  1.00  0.00           O
ATOM    231  N   VAL A   7      70.827  63.872  97.131  1.00  0.00           N
ATOM    233  CA  VAL A   7      69.537  64.592  97.201  1.00  0.00           C
ATOM    235  CB  VAL A   7      68.397  63.892  96.431  1.00  0.00           C
ATOM    237  CG1 VAL A   7      66.997  63.982  97.051  1.00  0.00           C
ATOM    241  CG2 VAL A   7      68.267  64.632  95.111  1.00  0.00           C
ATOM    245  C   VAL A   7      69.027  64.992  98.611  1.00  0.00           C
ATOM    246  O   VAL A   7      68.727  64.142  99.441  1.00  0.00           O
ATOM    247  N   GLY A   8      68.837  66.292  98.961  1.00  0.00           N
ATOM    249  CA  GLY A   8      69.367  67.482  98.271  1.00  0.00           C
ATOM    252  C   GLY A   8      68.697  68.822  98.461  1.00  0.00           C
ATOM    253  O   GLY A   8      68.037  69.312  97.561  1.00  0.00           O
ATOM    254  N   THR A   9      68.847  69.532  99.591  1.00  0.00           N
ATOM    256  CA  THR A   9      69.487  69.152 100.851  1.00  0.00           C
ATOM    258  CB  THR A   9      70.937  69.582 101.071  1.00  0.00           C
ATOM    260  OG1 THR A   9      71.317  70.622 100.201  1.00  0.00           O
ATOM    262  CG2 THR A   9      71.877  68.412 100.761  1.00  0.00           C
ATOM    266  C   THR A   9      68.617  69.682 101.971  1.00  0.00           C
ATOM    267  O   THR A   9      69.047  70.292 102.941  1.00  0.00           O
ATOM    268  N   ALA A  10      67.307  69.422 101.841  1.00  0.00           N
ATOM    270  CA  ALA A  10      66.347  69.672 102.881  1.00  0.00           C
ATOM    272  CB  ALA A  10      65.337  70.712 102.381  1.00  0.00           C
ATOM    276  C   ALA A  10      65.567  68.412 103.211  1.00  0.00           C
ATOM    277  O   ALA A  10      64.787  67.972 102.371  1.00  0.00           O
ATOM    278  N   ALA A  11      65.607  67.832 104.431  1.00  0.00           N
ATOM    280  CA  ALA A  11      66.777  67.432 105.201  1.00  0.00           C
ATOM    282  CB  ALA A  11      67.957  68.432 105.251  1.00  0.00           C
ATOM    286  C   ALA A  11      66.467  67.152 106.661  1.00  0.00           C
ATOM    287  O   ALA A  11      66.637  68.052 107.461  1.00  0.00           O
ATOM    288  N   VAL A  12      66.127  65.902 107.061  1.00  0.00           N
ATOM    290  CA  VAL A  12      66.767  65.302 108.241  1.00  0.00           C
ATOM    292  CB  VAL A  12      65.897  64.482 109.231  1.00  0.00           C
ATOM    294  CG1 VAL A  12      66.727  64.182 110.491  1.00  0.00           C
ATOM    298  CG2 VAL A  12      64.597  65.172 109.691  1.00  0.00           C
ATOM    302  C   VAL A  12      67.627  64.282 107.541  1.00  0.00           C
ATOM    303  O   VAL A  12      67.107  63.622 106.651  1.00  0.00           O
ATOM    304  N   GLY A  13      68.927  64.052 107.801  1.00  0.00           N
ATOM    306  CA  GLY A  13      69.777  64.532 108.861  1.00  0.00           C
ATOM    309  C   GLY A  13      70.987  65.292 108.411  1.00  0.00           C
ATOM    310  O   GLY A  13      71.377  65.422 107.261  1.00  0.00           O
ATOM    311  N   THR A  14      71.637  65.802 109.441  1.00  0.00           N
ATOM    313  CA  THR A  14      72.737  66.712 109.611  1.00  0.00           C
ATOM    315  CB  THR A  14      72.707  67.072 111.081  1.00  0.00           C
ATOM    317  OG1 THR A  14      72.137  66.022 111.841  1.00  0.00           O
ATOM    319  CG2 THR A  14      71.767  68.262 111.161  1.00  0.00           C
ATOM    323  C   THR A  14      74.167  66.292 109.301  1.00  0.00           C
ATOM    324  O   THR A  14      74.857  65.702 110.121  1.00  0.00           O
ATOM    325  N   LYS A  15      74.757  66.692 108.151  1.00  0.00           N
ATOM    327  CA  LYS A  15      74.697  68.062 107.721  1.00  0.00           C
ATOM    329  CB  LYS A  15      75.997  68.912 107.661  1.00  0.00           C
ATOM    332  CG  LYS A  15      77.237  68.602 106.841  1.00  0.00           C
ATOM    335  CD  LYS A  15      78.357  69.632 107.201  1.00  0.00           C
ATOM    338  CE  LYS A  15      78.797  70.602 106.091  1.00  0.00           C
ATOM    341  NZ  LYS A  15      79.757  71.612 106.591  1.00  0.00           N
ATOM    345  C   LYS A  15      73.787  68.522 106.631  1.00  0.00           C
ATOM    346  O   LYS A  15      74.217  69.402 105.911  1.00  0.00           O
ATOM    347  N   ALA A  16      72.557  67.992 106.401  1.00  0.00           N
ATOM    349  CA  ALA A  16      71.777  68.472 105.261  1.00  0.00           C
ATOM    351  CB  ALA A  16      71.187  69.862 105.541  1.00  0.00           C
ATOM    355  C   ALA A  16      72.627  68.422 103.991  1.00  0.00           C
ATOM    356  O   ALA A  16      72.967  69.412 103.351  1.00  0.00           O
ATOM    357  N   ALA A  17      73.137  67.222 103.751  1.00  0.00           N
ATOM    359  CA  ALA A  17      74.337  66.982 102.991  1.00  0.00           C
ATOM    361  CB  ALA A  17      75.627  67.162 103.801  1.00  0.00           C
ATOM    365  C   ALA A  17      74.097  65.552 102.621  1.00  0.00           C
ATOM    366  O   ALA A  17      74.737  64.632 103.101  1.00  0.00           O
ATOM    367  N   THR A  18      72.977  65.372 101.901  1.00  0.00           N
ATOM    369  CA  THR A  18      72.247  64.122 101.921  1.00  0.00           C
ATOM    371  CB  THR A  18      70.747  64.262 101.811  1.00  0.00           C
ATOM    373  OG1 THR A  18      70.257  64.822 103.001  1.00  0.00           O
ATOM    375  CG2 THR A  18      70.057  62.902 101.711  1.00  0.00           C
ATOM    379  C   THR A  18      72.737  63.262 100.831  1.00  0.00           C
ATOM    380  O   THR A  18      72.327  63.422  99.681  1.00  0.00           O
ATOM    381  N   ASP A  19      73.657  62.372 101.231  1.00  0.00           N
ATOM    383  CA  ASP A  19      74.717  61.862 100.401  1.00  0.00           C
ATOM    385  CB  ASP A  19      75.927  62.872 100.481  1.00  0.00           C
ATOM    388  CG  ASP A  19      77.157  62.622 101.341  1.00  0.00           C
ATOM    389  OD1 ASP A  19      78.287  62.842 100.801  1.00  0.00           O
ATOM    390  OD2 ASP A  19      77.047  62.252 102.531  1.00  0.00           O
ATOM    391  C   ASP A  19      74.937  60.402 100.811  1.00  0.00           C
ATOM    392  O   ASP A  19      76.067  59.982 101.041  1.00  0.00           O
ATOM    393  N   PRO A  20      73.887  59.562 100.941  1.00  0.00           N
ATOM    394  CD  PRO A  20      74.227  58.172 101.211  1.00  0.00           C
ATOM    397  CA  PRO A  20      72.787  59.592  99.981  1.00  0.00           C
ATOM    399  CB  PRO A  20      72.907  58.262  99.211  1.00  0.00           C
ATOM    402  CG  PRO A  20      74.067  57.512  99.861  1.00  0.00           C
ATOM    405  C   PRO A  20      71.397  59.632 100.551  1.00  0.00           C
ATOM    406  O   PRO A  20      70.557  60.272  99.941  1.00  0.00           O
ATOM    407  N   ARG A  21      71.067  58.912 101.621  1.00  0.00           N
ATOM    409  CA  ARG A  21      69.697  58.902 102.111  1.00  0.00           C
ATOM    411  CB  ARG A  21      69.007  57.522 101.981  1.00  0.00           C
ATOM    414  CG  ARG A  21      68.587  57.262 100.521  1.00  0.00           C
ATOM    417  CD  ARG A  21      67.787  55.982 100.311  1.00  0.00           C
ATOM    420  NE  ARG A  21      67.377  55.962  98.871  1.00  0.00           N
ATOM    422  CZ  ARG A  21      66.517  55.052  98.431  1.00  0.00           C
ATOM    423  NH1 ARG A  21      65.687  55.302  97.441  1.00  0.00           N
ATOM    426  NH2 ARG A  21      66.467  53.882  99.041  1.00  0.00           N
ATOM    429  C   ARG A  21      69.637  59.482 103.491  1.00  0.00           C
ATOM    430  O   ARG A  21      69.027  60.522 103.701  1.00  0.00           O
ATOM    431  N   SER A  22      70.327  58.842 104.441  1.00  0.00           N
ATOM    433  CA  SER A  22      70.367  59.312 105.821  1.00  0.00           C
ATOM    435  CB  SER A  22      69.717  58.332 106.801  1.00  0.00           C
ATOM    438  OG  SER A  22      68.407  57.962 106.361  1.00  0.00           O
ATOM    440  C   SER A  22      71.787  59.612 106.241  1.00  0.00           C
ATOM    441  O   SER A  22      72.177  59.532 107.401  1.00  0.00           O
ATOM    442  N   VAL A  23      72.617  60.022 105.271  1.00  0.00           N
ATOM    444  CA  VAL A  23      73.617  61.052 105.481  1.00  0.00           C
ATOM    446  CB  VAL A  23      74.817  60.882 104.541  1.00  0.00           C
ATOM    448  CG1 VAL A  23      76.117  61.432 105.161  1.00  0.00           C
ATOM    452  CG2 VAL A  23      75.067  59.382 104.291  1.00  0.00           C
ATOM    456  C   VAL A  23      72.767  62.302 105.201  1.00  0.00           C
ATOM    457  O   VAL A  23      71.747  62.172 104.541  1.00  0.00           O
ATOM    458  N   GLY A  24      73.047  63.512 105.721  1.00  0.00           N
ATOM    460  CA  GLY A  24      74.237  63.972 106.401  1.00  0.00           C
ATOM    463  C   GLY A  24      74.517  63.412 107.771  1.00  0.00           C
ATOM    464  O   GLY A  24      73.617  63.002 108.501  1.00  0.00           O
ATOM    465  N   THR A  25      75.797  63.472 108.201  1.00  0.00           N
ATOM    467  CA  THR A  25      76.257  63.142 109.561  1.00  0.00           C
ATOM    469  CB  THR A  25      76.037  61.702 110.071  1.00  0.00           C
ATOM    471  OG1 THR A  25      76.907  61.312 111.121  1.00  0.00           O
ATOM    473  CG2 THR A  25      76.147  60.652 108.951  1.00  0.00           C
ATOM    477  C   THR A  25      77.607  63.812 109.751  1.00  0.00           C
ATOM    478  O   THR A  25      78.677  63.202 109.801  1.00  0.00           O
ATOM    479  N   GLN A  26      77.597  65.172 109.731  1.00  0.00           N
ATOM    481  CA  GLN A  26      78.717  65.962 109.251  1.00  0.00           C
ATOM    483  CB  GLN A  26      78.887  65.562 107.721  1.00  0.00           C
ATOM    486  CG  GLN A  26      79.937  66.262 106.811  1.00  0.00           C
ATOM    489  CD  GLN A  26      79.457  66.502 105.361  1.00  0.00           C
ATOM    490  OE1 GLN A  26      79.587  67.612 104.861  1.00  0.00           O
ATOM    491  NE2 GLN A  26      78.887  65.482 104.691  1.00  0.00           N
ATOM    494  C   GLN A  26      78.717  67.502 109.631  1.00  0.00           C
ATOM    495  O   GLN A  26      79.787  68.102 109.591  1.00  0.00           O
ATOM    496  N   VAL A  27      77.607  68.122 110.201  1.00  0.00           N
ATOM    498  CA  VAL A  27      77.547  69.032 111.421  1.00  0.00           C
ATOM    500  CB  VAL A  27      78.347  68.092 112.401  1.00  0.00           C
ATOM    502  CG1 VAL A  27      78.967  68.482 113.731  1.00  0.00           C
ATOM    506  CG2 VAL A  27      77.477  66.822 112.691  1.00  0.00           C
ATOM    510  C   VAL A  27      77.597  70.712 111.231  1.00  0.00           C
ATOM    511  O   VAL A  27      78.707  71.052 110.831  1.00  0.00           O
ATOM    512  N   ASP A  28      76.517  71.772 111.441  1.00  0.00           N
ATOM    514  CA  ASP A  28      76.187  73.352 111.051  1.00  0.00           C
ATOM    516  CB  ASP A  28      77.427  73.372 110.031  1.00  0.00           C
ATOM    519  CG  ASP A  28      78.437  74.322 109.361  1.00  0.00           C
ATOM    520  OD1 ASP A  28      79.377  74.822 110.041  1.00  0.00           O
ATOM    521  OD2 ASP A  28      78.457  74.192 108.111  1.00  0.00           O
ATOM    522  C   ASP A  28      74.607  74.312 110.831  1.00  0.00           C
ATOM    523  O   ASP A  28      73.597  73.732 110.521  1.00  0.00           O
ATOM    524  N   ASP A  29      74.187  75.722 111.011  1.00  0.00           N
ATOM    526  CA  ASP A  29      73.477  76.812 110.091  1.00  0.00           C
ATOM    528  CB  ASP A  29      74.387  78.132 110.111  1.00  0.00           C
ATOM    531  CG  ASP A  29      74.157  79.652 110.381  1.00  0.00           C
ATOM    532  OD1 ASP A  29      73.537  80.012 111.401  1.00  0.00           O
ATOM    533  OD2 ASP A  29      74.737  80.452 109.591  1.00  0.00           O
ATOM    534  C   ASP A  29      72.107  77.602 110.081  1.00  0.00           C
ATOM    535  O   ASP A  29      71.287  77.472 110.971  1.00  0.00           O
ATOM    536  N   GLY A  30      71.877  78.572 109.071  1.00  0.00           N
ATOM    538  CA  GLY A  30      71.207  79.912 109.291  1.00  0.00           C
ATOM    541  C   GLY A  30      69.907  80.552 108.681  1.00  0.00           C
ATOM    542  O   GLY A  30      69.267  81.312 109.391  1.00  0.00           O
ATOM    543  N   THR A  31      69.387  80.322 107.431  1.00  0.00           N
ATOM    545  CA  THR A  31      67.997  80.782 107.041  1.00  0.00           C
ATOM    547  CB  THR A  31      67.667  80.722 105.541  1.00  0.00           C
ATOM    549  OG1 THR A  31      68.217  81.862 104.901  1.00  0.00           O
ATOM    551  CG2 THR A  31      66.157  80.752 105.201  1.00  0.00           C
ATOM    555  C   THR A  31      66.957  79.982 107.781  1.00  0.00           C
ATOM    556  O   THR A  31      65.907  80.392 108.261  1.00  0.00           O
ATOM    557  N   LEU A  32      67.407  78.762 107.991  1.00  0.00           N
ATOM    559  CA  LEU A  32      67.387  78.002 109.211  1.00  0.00           C
ATOM    561  CB  LEU A  32      68.857  77.542 109.251  1.00  0.00           C
ATOM    564  CG  LEU A  32      69.127  76.092 109.621  1.00  0.00           C
ATOM    566  CD1 LEU A  32      68.637  75.732 111.011  1.00  0.00           C
ATOM    570  CD2 LEU A  32      68.587  75.262 108.491  1.00  0.00           C
ATOM    574  C   LEU A  32      67.047  78.652 110.561  1.00  0.00           C
ATOM    575  O   LEU A  32      66.257  78.082 111.301  1.00  0.00           O
ATOM    576  N   GLU A  33      67.607  79.822 110.961  1.00  0.00           N
ATOM    578  CA  GLU A  33      67.517  80.372 112.301  1.00  0.00           C
ATOM    580  CB  GLU A  33      68.357  81.662 112.491  1.00  0.00           C
ATOM    583  CG  GLU A  33      68.677  81.982 113.981  1.00  0.00           C
ATOM    586  CD  GLU A  33      69.307  83.352 114.211  1.00  0.00           C
ATOM    587  OE1 GLU A  33      69.197  84.182 113.271  1.00  0.00           O
ATOM    588  OE2 GLU A  33      69.807  83.662 115.321  1.00  0.00           O
ATOM    589  C   GLU A  33      66.087  80.682 112.721  1.00  0.00           C
ATOM    590  O   GLU A  33      65.607  80.322 113.801  1.00  0.00           O
ATOM    591  N   VAL A  34      65.327  81.302 111.801  1.00  0.00           N
ATOM    593  CA  VAL A  34      63.897  81.442 111.921  1.00  0.00           C
ATOM    595  CB  VAL A  34      63.377  82.592 111.061  1.00  0.00           C
ATOM    597  CG1 VAL A  34      63.527  82.302 109.561  1.00  0.00           C
ATOM    601  CG2 VAL A  34      61.917  82.912 111.431  1.00  0.00           C
ATOM    605  C   VAL A  34      63.177  80.152 111.591  1.00  0.00           C
ATOM    606  O   VAL A  34      62.117  79.842 112.111  1.00  0.00           O
ATOM    607  N   ARG A  35      63.727  79.282 110.721  1.00  0.00           N
ATOM    609  CA  ARG A  35      63.077  78.022 110.411  1.00  0.00           C
ATOM    611  CB  ARG A  35      63.757  77.352 109.211  1.00  0.00           C
ATOM    614  CG  ARG A  35      62.947  76.182 108.601  1.00  0.00           C
ATOM    617  CD  ARG A  35      61.587  76.532 107.971  1.00  0.00           C
ATOM    620  NE  ARG A  35      61.757  76.522 106.481  1.00  0.00           N
ATOM    622  CZ  ARG A  35      62.557  77.372 105.841  1.00  0.00           C
ATOM    623  NH1 ARG A  35      62.807  78.592 106.251  1.00  0.00           N
ATOM    626  NH2 ARG A  35      63.117  76.932 104.731  1.00  0.00           N
ATOM    629  C   ARG A  35      62.977  77.042 111.581  1.00  0.00           C
ATOM    630  O   ARG A  35      61.937  76.422 111.781  1.00  0.00           O
ATOM    631  N   VAL A  36      64.027  76.942 112.411  1.00  0.00           N
ATOM    633  CA  VAL A  36      64.017  76.312 113.731  1.00  0.00           C
ATOM    635  CB  VAL A  36      65.407  76.372 114.391  1.00  0.00           C
ATOM    637  CG1 VAL A  36      65.407  75.792 115.811  1.00  0.00           C
ATOM    641  CG2 VAL A  36      66.427  75.602 113.541  1.00  0.00           C
ATOM    645  C   VAL A  36      63.017  76.962 114.651  1.00  0.00           C
ATOM    646  O   VAL A  36      62.317  76.302 115.421  1.00  0.00           O
ATOM    647  N   ASN A  37      62.887  78.312 114.581  1.00  0.00           N
ATOM    649  CA  ASN A  37      61.957  79.092 115.371  1.00  0.00           C
ATOM    651  CB  ASN A  37      62.237  80.612 115.141  1.00  0.00           C
ATOM    654  CG  ASN A  37      61.267  81.502 115.881  1.00  0.00           C
ATOM    655  OD1 ASN A  37      60.987  81.232 117.051  1.00  0.00           O
ATOM    656  ND2 ASN A  37      60.707  82.522 115.211  1.00  0.00           N
ATOM    659  C   ASN A  37      60.527  78.682 115.081  1.00  0.00           C
ATOM    660  O   ASN A  37      59.757  78.372 115.981  1.00  0.00           O
ATOM    661  N   SER A  38      60.197  78.572 113.781  1.00  0.00           N
ATOM    663  CA  SER A  38      58.967  77.972 113.301  1.00  0.00           C
ATOM    665  CB  SER A  38      58.907  78.042 111.741  1.00  0.00           C
ATOM    668  OG  SER A  38      59.127  79.372 111.251  1.00  0.00           O
ATOM    670  C   SER A  38      58.777  76.512 113.691  1.00  0.00           C
ATOM    671  O   SER A  38      57.697  76.142 114.151  1.00  0.00           O
ATOM    672  N   ALA A  39      59.807  75.632 113.531  1.00  0.00           N
ATOM    674  CA  ALA A  39      59.687  74.212 113.821  1.00  0.00           C
ATOM    676  CB  ALA A  39      60.967  73.492 113.401  1.00  0.00           C
ATOM    680  C   ALA A  39      59.427  73.902 115.281  1.00  0.00           C
ATOM    681  O   ALA A  39      58.427  73.282 115.631  1.00  0.00           O
ATOM    682  N   LEU A  40      60.307  74.422 116.161  1.00  0.00           N
ATOM    684  CA  LEU A  40      60.317  74.182 117.591  1.00  0.00           C
ATOM    686  CB  LEU A  40      61.537  74.962 118.151  1.00  0.00           C
ATOM    689  CG  LEU A  40      61.977  74.632 119.581  1.00  0.00           C
ATOM    691  CD1 LEU A  40      61.057  75.202 120.671  1.00  0.00           C
ATOM    695  CD2 LEU A  40      62.287  73.152 119.761  1.00  0.00           C
ATOM    699  C   LEU A  40      59.027  74.622 118.261  1.00  0.00           C
ATOM    700  O   LEU A  40      58.417  73.912 119.071  1.00  0.00           O
ATOM    701  N   SER A  41      58.537  75.812 117.821  1.00  0.00           N
ATOM    703  CA  SER A  41      57.257  76.362 118.231  1.00  0.00           C
ATOM    705  CB  SER A  41      56.837  77.582 117.361  1.00  0.00           C
ATOM    708  OG  SER A  41      57.487  78.782 117.721  1.00  0.00           O
ATOM    710  C   SER A  41      56.087  75.452 118.021  1.00  0.00           C
ATOM    711  O   SER A  41      55.217  75.332 118.881  1.00  0.00           O
ATOM    712  N   LYS A  42      56.007  74.792 116.861  1.00  0.00           N
ATOM    714  CA  LYS A  42      54.867  73.962 116.571  1.00  0.00           C
ATOM    716  CB  LYS A  42      54.497  73.922 115.071  1.00  0.00           C
ATOM    719  CG  LYS A  42      53.627  72.732 114.641  1.00  0.00           C
ATOM    722  CD  LYS A  42      53.187  72.832 113.181  1.00  0.00           C
ATOM    725  CE  LYS A  42      51.917  73.652 112.941  1.00  0.00           C
ATOM    728  NZ  LYS A  42      52.137  75.092 112.761  1.00  0.00           N
ATOM    732  C   LYS A  42      55.067  72.572 117.061  1.00  0.00           C
ATOM    733  O   LYS A  42      54.147  72.022 117.651  1.00  0.00           O
ATOM    734  N   ASP A  43      56.207  71.942 116.781  1.00  0.00           N
ATOM    736  CA  ASP A  43      56.237  70.502 116.891  1.00  0.00           C
ATOM    738  CB  ASP A  43      57.287  69.952 115.921  1.00  0.00           C
ATOM    741  CG  ASP A  43      57.287  68.442 115.971  1.00  0.00           C
ATOM    742  OD1 ASP A  43      58.367  67.842 116.181  1.00  0.00           O
ATOM    743  OD2 ASP A  43      56.227  67.852 115.641  1.00  0.00           O
ATOM    744  C   ASP A  43      56.497  70.122 118.331  1.00  0.00           C
ATOM    745  O   ASP A  43      55.637  69.512 118.971  1.00  0.00           O
ATOM    746  N   GLU A  44      57.667  70.522 118.841  1.00  0.00           N
ATOM    748  CA  GLU A  44      58.177  70.272 120.171  1.00  0.00           C
ATOM    750  CB  GLU A  44      59.607  70.862 120.211  1.00  0.00           C
ATOM    753  CG  GLU A  44      60.637  70.072 121.061  1.00  0.00           C
ATOM    756  CD  GLU A  44      62.057  70.122 120.471  1.00  0.00           C
ATOM    757  OE1 GLU A  44      62.177  69.802 119.251  1.00  0.00           O
ATOM    758  OE2 GLU A  44      63.017  70.532 121.171  1.00  0.00           O
ATOM    759  C   GLU A  44      57.247  70.892 121.211  1.00  0.00           C
ATOM    760  O   GLU A  44      56.987  70.342 122.271  1.00  0.00           O
ATOM    761  N   GLN A  45      56.697  72.082 120.861  1.00  0.00           N
ATOM    763  CA  GLN A  45      55.727  72.842 121.641  1.00  0.00           C
ATOM    765  CB  GLN A  45      54.427  72.102 122.061  1.00  0.00           C
ATOM    768  CG  GLN A  45      53.547  71.702 120.861  1.00  0.00           C
ATOM    771  CD  GLN A  45      52.237  71.022 121.281  1.00  0.00           C
ATOM    772  OE1 GLN A  45      51.687  71.232 122.361  1.00  0.00           O
ATOM    773  NE2 GLN A  45      51.687  70.182 120.371  1.00  0.00           N
ATOM    776  C   GLN A  45      56.397  73.532 122.801  1.00  0.00           C
ATOM    777  O   GLN A  45      55.787  73.902 123.811  1.00  0.00           O
ATOM    778  N   ILE A  46      57.717  73.702 122.681  1.00  0.00           N
ATOM    780  CA  ILE A  46      58.557  74.252 123.701  1.00  0.00           C
ATOM    782  CB  ILE A  46      59.977  73.692 123.661  1.00  0.00           C
ATOM    784  CG2 ILE A  46      61.007  74.652 124.311  1.00  0.00           C
ATOM    788  CG1 ILE A  46      59.997  72.302 124.341  1.00  0.00           C
ATOM    791  CD  ILE A  46      61.427  71.762 124.481  1.00  0.00           C
ATOM    795  C   ILE A  46      58.477  75.762 123.701  1.00  0.00           C
ATOM    796  O   ILE A  46      58.667  76.462 122.711  1.00  0.00           O
ATOM    797  N   LYS A  47      58.197  76.302 124.901  1.00  0.00           N
ATOM    799  CA  LYS A  47      58.497  77.672 125.211  1.00  0.00           C
ATOM    801  CB  LYS A  47      57.267  78.412 125.761  1.00  0.00           C
ATOM    804  CG  LYS A  47      57.407  79.942 125.881  1.00  0.00           C
ATOM    807  CD  LYS A  47      57.207  80.702 124.551  1.00  0.00           C
ATOM    810  CE  LYS A  47      58.327  80.732 123.511  1.00  0.00           C
ATOM    813  NZ  LYS A  47      59.477  81.512 123.991  1.00  0.00           N
ATOM    817  C   LYS A  47      59.607  77.612 126.231  1.00  0.00           C
ATOM    818  O   LYS A  47      59.777  76.602 126.901  1.00  0.00           O
ATOM    819  N   LYS A  48      60.407  78.692 126.311  1.00  0.00           N
ATOM    821  CA  LYS A  48      61.507  78.922 127.221  1.00  0.00           C
ATOM    823  CB  LYS A  48      61.227  78.982 128.741  1.00  0.00           C
ATOM    826  CG  LYS A  48      60.697  77.722 129.441  1.00  0.00           C
ATOM    829  CD  LYS A  48      61.637  76.512 129.351  1.00  0.00           C
ATOM    832  CE  LYS A  48      61.077  75.192 129.881  1.00  0.00           C
ATOM    835  NZ  LYS A  48      60.547  75.352 131.231  1.00  0.00           N
ATOM    839  C   LYS A  48      62.817  78.252 126.841  1.00  0.00           C
ATOM    840  O   LYS A  48      63.807  78.272 127.581  1.00  0.00           O
ATOM    841  N   GLU A  49      62.897  77.772 125.601  1.00  0.00           N
ATOM    843  CA  GLU A  49      64.087  77.882 124.811  1.00  0.00           C
ATOM    845  CB  GLU A  49      64.237  76.732 123.831  1.00  0.00           C
ATOM    848  CG  GLU A  49      64.497  75.382 124.521  1.00  0.00           C
ATOM    851  CD  GLU A  49      64.487  74.262 123.511  1.00  0.00           C
ATOM    852  OE1 GLU A  49      64.297  74.522 122.291  1.00  0.00           O
ATOM    853  OE2 GLU A  49      64.657  73.102 123.951  1.00  0.00           O
ATOM    854  C   GLU A  49      64.117  79.182 124.041  1.00  0.00           C
ATOM    855  O   GLU A  49      63.117  79.612 123.441  1.00  0.00           O
ATOM    856  N   ALA A  50      65.297  79.812 124.041  1.00  0.00           N
ATOM    858  CA  ALA A  50      65.647  80.872 123.111  1.00  0.00           C
ATOM    860  CB  ALA A  50      67.067  81.372 123.381  1.00  0.00           C
ATOM    864  C   ALA A  50      65.637  80.392 121.681  1.00  0.00           C
ATOM    865  O   ALA A  50      66.037  79.272 121.391  1.00  0.00           O
ATOM    866  N   ARG A  51      65.187  81.212 120.741  1.00  0.00           N
ATOM    868  CA  ARG A  51      64.907  80.722 119.421  1.00  0.00           C
ATOM    870  CB  ARG A  51      63.567  81.262 118.891  1.00  0.00           C
ATOM    873  CG  ARG A  51      62.347  80.782 119.731  1.00  0.00           C
ATOM    876  CD  ARG A  51      61.917  79.312 119.581  1.00  0.00           C
ATOM    879  NE  ARG A  51      62.867  78.472 120.391  1.00  0.00           N
ATOM    881  CZ  ARG A  51      63.657  77.532 119.901  1.00  0.00           C
ATOM    882  NH1 ARG A  51      63.847  77.272 118.631  1.00  0.00           N
ATOM    885  NH2 ARG A  51      64.357  76.812 120.751  1.00  0.00           N
ATOM    888  C   ARG A  51      66.107  80.742 118.511  1.00  0.00           C
ATOM    889  O   ARG A  51      66.107  81.372 117.461  1.00  0.00           O
ATOM    890  N   ILE A  52      67.117  79.952 118.891  1.00  0.00           N
ATOM    892  CA  ILE A  52      68.467  79.842 118.391  1.00  0.00           C
ATOM    894  CB  ILE A  52      68.717  78.782 117.321  1.00  0.00           C
ATOM    896  CG2 ILE A  52      68.337  77.412 117.901  1.00  0.00           C
ATOM    900  CG1 ILE A  52      67.947  78.992 116.021  1.00  0.00           C
ATOM    903  CD  ILE A  52      68.567  78.222 114.861  1.00  0.00           C
ATOM    907  C   ILE A  52      69.287  81.102 118.161  1.00  0.00           C
ATOM    908  O   ILE A  52      68.797  82.212 117.971  1.00  0.00           O
ATOM    909  N   ASN A  53      70.607  80.922 118.261  1.00  0.00           N
ATOM    911  CA  ASN A  53      71.617  81.912 118.021  1.00  0.00           C
ATOM    913  CB  ASN A  53      72.177  82.352 119.421  1.00  0.00           C
ATOM    916  CG  ASN A  53      73.217  83.462 119.421  1.00  0.00           C
ATOM    917  OD1 ASN A  53      74.127  83.482 120.261  1.00  0.00           O
ATOM    918  ND2 ASN A  53      73.107  84.382 118.441  1.00  0.00           N
ATOM    921  C   ASN A  53      72.647  81.232 117.141  1.00  0.00           C
ATOM    922  O   ASN A  53      72.877  80.032 117.271  1.00  0.00           O
ATOM    923  N   VAL A  54      73.317  81.952 116.211  1.00  0.00           N
ATOM    925  CA  VAL A  54      74.447  81.432 115.451  1.00  0.00           C
ATOM    927  CB  VAL A  54      74.897  82.452 114.411  1.00  0.00           C
ATOM    929  CG1 VAL A  54      75.957  81.812 113.491  1.00  0.00           C
ATOM    933  CG2 VAL A  54      73.687  82.892 113.581  1.00  0.00           C
ATOM    937  C   VAL A  54      75.647  81.082 116.341  1.00  0.00           C
ATOM    938  O   VAL A  54      76.017  81.862 117.221  1.00  0.00           O
ATOM    939  N   THR A  55      76.327  79.922 116.141  1.00  0.00           N
ATOM    941  CA  THR A  55      77.457  79.552 117.001  1.00  0.00           C
ATOM    943  CB  THR A  55      77.607  78.072 117.341  1.00  0.00           C
ATOM    945  OG1 THR A  55      77.997  77.272 116.241  1.00  0.00           O
ATOM    947  CG2 THR A  55      76.287  77.512 117.851  1.00  0.00           C
ATOM    951  C   THR A  55      78.757  80.082 116.431  1.00  0.00           C
ATOM    952  O   THR A  55      78.797  81.172 115.871  1.00  0.00           O
ATOM    953  N   ALA A  56      79.847  79.302 116.601  1.00  0.00           N
ATOM    955  CA  ALA A  56      81.207  79.642 116.291  1.00  0.00           C
ATOM    957  CB  ALA A  56      82.077  79.102 117.451  1.00  0.00           C
ATOM    961  C   ALA A  56      81.737  78.932 115.071  1.00  0.00           C
ATOM    962  O   ALA A  56      82.867  79.212 114.651  1.00  0.00           O
ATOM    963  N   TYR A  57      80.977  78.002 114.471  1.00  0.00           N
ATOM    965  CA  TYR A  57      81.397  77.372 113.231  1.00  0.00           C
ATOM    967  CB  TYR A  57      81.237  75.842 113.211  1.00  0.00           C
ATOM    970  CG  TYR A  57      82.187  75.232 114.191  1.00  0.00           C
ATOM    971  CD1 TYR A  57      81.907  75.242 115.561  1.00  0.00           C
ATOM    973  CE1 TYR A  57      82.787  74.662 116.471  1.00  0.00           C
ATOM    975  CZ  TYR A  57      83.967  74.052 116.031  1.00  0.00           C
ATOM    976  OH  TYR A  57      84.787  73.432 116.991  1.00  0.00           O
ATOM    978  CD2 TYR A  57      83.387  74.642 113.751  1.00  0.00           C
ATOM    980  CE2 TYR A  57      84.267  74.052 114.671  1.00  0.00           C
ATOM    982  C   TYR A  57      80.647  77.962 112.091  1.00  0.00           C
ATOM    983  O   TYR A  57      79.517  78.442 112.241  1.00  0.00           O
ATOM    984  N   GLN A  58      81.297  77.962 110.911  1.00  0.00           N
ATOM    986  CA  GLN A  58      80.867  78.752 109.791  1.00  0.00           C
ATOM    988  CB  GLN A  58      81.897  78.992 108.691  1.00  0.00           C
ATOM    991  CG  GLN A  58      81.747  80.472 108.261  1.00  0.00           C
ATOM    994  CD  GLN A  58      82.037  80.792 106.801  1.00  0.00           C
ATOM    995  OE1 GLN A  58      82.667  81.802 106.491  1.00  0.00           O
ATOM    996  NE2 GLN A  58      81.537  79.942 105.871  1.00  0.00           N
ATOM    999  C   GLN A  58      79.677  78.122 109.161  1.00  0.00           C
ATOM   1000  O   GLN A  58      79.717  77.242 108.301  1.00  0.00           O
ATOM   1001  N   GLY A  59      78.557  78.632 109.641  1.00  0.00           N
ATOM   1003  CA  GLY A  59      77.357  77.962 109.421  1.00  0.00           C
ATOM   1006  C   GLY A  59      77.007  76.922 110.461  1.00  0.00           C
ATOM   1007  O   GLY A  59      76.497  75.972 109.921  1.00  0.00           O
ATOM   1008  N   LYS A  60      77.127  77.082 111.841  1.00  0.00           N
ATOM   1010  CA  LYS A  60      76.467  76.352 113.001  1.00  0.00           C
ATOM   1012  CB  LYS A  60      77.477  75.692 113.971  1.00  0.00           C
ATOM   1015  CG  LYS A  60      77.937  74.302 113.571  1.00  0.00           C
ATOM   1018  CD  LYS A  60      78.917  73.542 114.441  1.00  0.00           C
ATOM   1021  CE  LYS A  60      79.677  72.522 113.591  1.00  0.00           C
ATOM   1024  NZ  LYS A  60      80.667  71.822 114.401  1.00  0.00           N
ATOM   1028  C   LYS A  60      75.427  77.102 113.891  1.00  0.00           C
ATOM   1029  O   LYS A  60      75.527  78.302 114.051  1.00  0.00           O
ATOM   1030  N   VAL A  61      74.437  76.402 114.561  1.00  0.00           N
ATOM   1032  CA  VAL A  61      73.457  77.032 115.491  1.00  0.00           C
ATOM   1034  CB  VAL A  61      71.987  76.992 115.071  1.00  0.00           C
ATOM   1036  CG1 VAL A  61      71.917  77.392 113.621  1.00  0.00           C
ATOM   1040  CG2 VAL A  61      71.287  75.632 115.271  1.00  0.00           C
ATOM   1044  C   VAL A  61      73.427  76.512 116.921  1.00  0.00           C
ATOM   1045  O   VAL A  61      73.837  75.402 117.241  1.00  0.00           O
ATOM   1046  N   LEU A  62      72.947  77.392 117.831  1.00  0.00           N
ATOM   1048  CA  LEU A  62      72.967  77.282 119.271  1.00  0.00           C
ATOM   1050  CB  LEU A  62      73.667  78.522 119.901  1.00  0.00           C
ATOM   1053  CG  LEU A  62      73.887  78.452 121.421  1.00  0.00           C
ATOM   1055  CD1 LEU A  62      74.797  77.272 121.741  1.00  0.00           C
ATOM   1059  CD2 LEU A  62      74.507  79.762 121.931  1.00  0.00           C
ATOM   1063  C   LEU A  62      71.577  77.352 119.841  1.00  0.00           C
ATOM   1064  O   LEU A  62      70.847  78.302 119.581  1.00  0.00           O
ATOM   1065  N   LEU A  63      71.197  76.372 120.671  1.00  0.00           N
ATOM   1067  CA  LEU A  63      70.037  76.462 121.561  1.00  0.00           C
ATOM   1069  CB  LEU A  63      69.297  75.102 121.571  1.00  0.00           C
ATOM   1072  CG  LEU A  63      68.507  74.742 120.301  1.00  0.00           C
ATOM   1074  CD1 LEU A  63      68.237  73.232 120.251  1.00  0.00           C
ATOM   1078  CD2 LEU A  63      67.157  75.472 120.271  1.00  0.00           C
ATOM   1082  C   LEU A  63      70.467  76.842 122.991  1.00  0.00           C
ATOM   1083  O   LEU A  63      71.487  76.362 123.481  1.00  0.00           O
ATOM   1084  N   VAL A  64      69.707  77.722 123.691  1.00  0.00           N
ATOM   1086  CA  VAL A  64      69.887  78.002 125.121  1.00  0.00           C
ATOM   1088  CB  VAL A  64      70.657  79.292 125.501  1.00  0.00           C
ATOM   1090  CG1 VAL A  64      72.077  79.272 124.921  1.00  0.00           C
ATOM   1094  CG2 VAL A  64      69.937  80.582 125.031  1.00  0.00           C
ATOM   1098  C   VAL A  64      68.497  78.102 125.731  1.00  0.00           C
ATOM   1099  O   VAL A  64      67.527  78.432 125.051  1.00  0.00           O
ATOM   1100  N   GLY A  65      68.347  77.812 127.051  1.00  0.00           N
ATOM   1102  CA  GLY A  65      67.057  77.722 127.711  1.00  0.00           C
ATOM   1105  C   GLY A  65      66.957  76.492 128.571  1.00  0.00           C
ATOM   1106  O   GLY A  65      67.957  75.922 128.991  1.00  0.00           O
ATOM   1107  N   GLN A  66      65.717  76.052 128.851  1.00  0.00           N
ATOM   1109  CA  GLN A  66      65.477  74.862 129.651  1.00  0.00           C
ATOM   1111  CB  GLN A  66      64.907  75.122 131.091  1.00  0.00           C
ATOM   1114  CG  GLN A  66      65.387  76.422 131.751  1.00  0.00           C
ATOM   1117  CD  GLN A  66      64.887  76.612 133.191  1.00  0.00           C
ATOM   1118  OE1 GLN A  66      65.247  77.612 133.821  1.00  0.00           O
ATOM   1119  NE2 GLN A  66      64.047  75.682 133.721  1.00  0.00           N
ATOM   1122  C   GLN A  66      64.397  74.082 128.961  1.00  0.00           C
ATOM   1123  O   GLN A  66      63.647  74.632 128.161  1.00  0.00           O
ATOM   1124  N   SER A  67      64.257  72.812 129.381  1.00  0.00           N
ATOM   1126  CA  SER A  67      63.217  71.892 128.941  1.00  0.00           C
ATOM   1128  CB  SER A  67      63.527  71.162 127.611  1.00  0.00           C
ATOM   1131  OG  SER A  67      63.957  72.112 126.651  1.00  0.00           O
ATOM   1133  C   SER A  67      63.107  70.872 130.071  1.00  0.00           C
ATOM   1134  O   SER A  67      64.007  70.832 130.921  1.00  0.00           O
ATOM   1135  N   PRO A  68      62.047  70.092 130.191  1.00  0.00           N
ATOM   1136  CD  PRO A  68      60.757  70.322 129.541  1.00  0.00           C
ATOM   1139  CA  PRO A  68      62.027  68.932 131.081  1.00  0.00           C
ATOM   1141  CB  PRO A  68      60.527  68.622 131.241  1.00  0.00           C
ATOM   1144  CG  PRO A  68      59.897  69.122 129.941  1.00  0.00           C
ATOM   1147  C   PRO A  68      62.747  67.732 130.501  1.00  0.00           C
ATOM   1148  O   PRO A  68      62.917  67.612 129.291  1.00  0.00           O
ATOM   1149  N   ASN A  69      63.187  66.812 131.391  1.00  0.00           N
ATOM   1151  CA  ASN A  69      63.947  65.622 131.091  1.00  0.00           C
ATOM   1153  CB  ASN A  69      64.267  64.782 132.351  1.00  0.00           C
ATOM   1156  CG  ASN A  69      65.237  65.462 133.301  1.00  0.00           C
ATOM   1157  OD1 ASN A  69      65.607  66.622 133.131  1.00  0.00           O
ATOM   1158  ND2 ASN A  69      65.737  64.672 134.281  1.00  0.00           N
ATOM   1161  C   ASN A  69      63.247  64.682 130.141  1.00  0.00           C
ATOM   1162  O   ASN A  69      63.887  63.992 129.351  1.00  0.00           O
ATOM   1163  N   ALA A  70      61.907  64.602 130.221  1.00  0.00           N
ATOM   1165  CA  ALA A  70      61.107  63.842 129.291  1.00  0.00           C
ATOM   1167  CB  ALA A  70      59.617  63.952 129.671  1.00  0.00           C
ATOM   1171  C   ALA A  70      61.267  64.262 127.841  1.00  0.00           C
ATOM   1172  O   ALA A  70      61.437  63.432 126.961  1.00  0.00           O
ATOM   1173  N   GLU A  71      61.267  65.582 127.581  1.00  0.00           N
ATOM   1175  CA  GLU A  71      61.507  66.162 126.271  1.00  0.00           C
ATOM   1177  CB  GLU A  71      61.147  67.672 126.291  1.00  0.00           C
ATOM   1180  CG  GLU A  71      60.487  68.152 124.971  1.00  0.00           C
ATOM   1183  CD  GLU A  71      61.437  67.992 123.791  1.00  0.00           C
ATOM   1184  OE1 GLU A  71      62.537  68.572 123.831  1.00  0.00           O
ATOM   1185  OE2 GLU A  71      61.077  67.192 122.881  1.00  0.00           O
ATOM   1186  C   GLU A  71      62.917  65.852 125.771  1.00  0.00           C
ATOM   1187  O   GLU A  71      63.107  65.432 124.641  1.00  0.00           O
ATOM   1188  N   LEU A  72      63.977  65.892 126.601  1.00  0.00           N
ATOM   1190  CA  LEU A  72      65.347  65.652 126.121  1.00  0.00           C
ATOM   1192  CB  LEU A  72      66.397  65.692 127.251  1.00  0.00           C
ATOM   1195  CG  LEU A  72      66.427  66.992 128.051  1.00  0.00           C
ATOM   1197  CD1 LEU A  72      67.797  67.152 128.721  1.00  0.00           C
ATOM   1201  CD2 LEU A  72      66.137  68.242 127.231  1.00  0.00           C
ATOM   1205  C   LEU A  72      65.607  64.322 125.421  1.00  0.00           C
ATOM   1206  O   LEU A  72      66.507  64.192 124.581  1.00  0.00           O
ATOM   1207  N   SER A  73      64.827  63.272 125.761  1.00  0.00           N
ATOM   1209  CA  SER A  73      64.987  61.932 125.221  1.00  0.00           C
ATOM   1211  CB  SER A  73      64.217  60.892 126.071  1.00  0.00           C
ATOM   1214  OG  SER A  73      62.807  60.992 125.891  1.00  0.00           O
ATOM   1216  C   SER A  73      64.517  61.872 123.791  1.00  0.00           C
ATOM   1217  O   SER A  73      64.837  60.942 123.051  1.00  0.00           O
ATOM   1218  N   ALA A  74      63.787  62.922 123.361  1.00  0.00           N
ATOM   1220  CA  ALA A  74      63.257  63.112 122.041  1.00  0.00           C
ATOM   1222  CB  ALA A  74      62.357  64.342 122.141  1.00  0.00           C
ATOM   1226  C   ALA A  74      64.347  63.382 121.031  1.00  0.00           C
ATOM   1227  O   ALA A  74      64.147  63.302 119.821  1.00  0.00           O
ATOM   1228  N   ARG A  75      65.537  63.722 121.591  1.00  0.00           N
ATOM   1230  CA  ARG A  75      66.737  64.152 120.931  1.00  0.00           C
ATOM   1232  CB  ARG A  75      67.467  63.022 120.131  1.00  0.00           C
ATOM   1235  CG  ARG A  75      68.147  61.942 121.011  1.00  0.00           C
ATOM   1238  CD  ARG A  75      68.687  60.712 120.241  1.00  0.00           C
ATOM   1241  NE  ARG A  75      69.487  59.852 121.181  1.00  0.00           N
ATOM   1243  CZ  ARG A  75      69.887  58.612 120.891  1.00  0.00           C
ATOM   1244  NH1 ARG A  75      69.657  58.042 119.731  1.00  0.00           N
ATOM   1247  NH2 ARG A  75      70.527  57.882 121.791  1.00  0.00           N
ATOM   1250  C   ARG A  75      66.517  65.412 120.121  1.00  0.00           C
ATOM   1251  O   ARG A  75      66.787  65.402 118.931  1.00  0.00           O
ATOM   1252  N   ALA A  76      66.097  66.532 120.761  1.00  0.00           N
ATOM   1254  CA  ALA A  76      65.687  67.782 120.121  1.00  0.00           C
ATOM   1256  CB  ALA A  76      65.507  68.862 121.181  1.00  0.00           C
ATOM   1260  C   ALA A  76      66.657  68.332 119.091  1.00  0.00           C
ATOM   1261  O   ALA A  76      66.277  68.762 118.001  1.00  0.00           O
ATOM   1262  N   LYS A  77      67.977  68.192 119.391  1.00  0.00           N
ATOM   1264  CA  LYS A  77      69.047  68.192 118.401  1.00  0.00           C
ATOM   1266  CB  LYS A  77      70.407  67.562 118.861  1.00  0.00           C
ATOM   1269  CG  LYS A  77      71.057  68.202 120.101  1.00  0.00           C
ATOM   1272  CD  LYS A  77      72.497  67.702 120.361  1.00  0.00           C
ATOM   1275  CE  LYS A  77      73.107  68.362 121.611  1.00  0.00           C
ATOM   1278  NZ  LYS A  77      74.327  67.682 122.091  1.00  0.00           N
ATOM   1282  C   LYS A  77      68.657  67.602 117.071  1.00  0.00           C
ATOM   1283  O   LYS A  77      68.357  68.382 116.181  1.00  0.00           O
ATOM   1284  N   GLN A  78      68.547  66.252 116.981  1.00  0.00           N
ATOM   1286  CA  GLN A  78      68.147  65.402 115.861  1.00  0.00           C
ATOM   1288  CB  GLN A  78      68.297  63.892 116.231  1.00  0.00           C
ATOM   1291  CG  GLN A  78      69.787  63.482 116.411  1.00  0.00           C
ATOM   1294  CD  GLN A  78      70.047  61.992 116.641  1.00  0.00           C
ATOM   1295  OE1 GLN A  78      69.167  61.132 116.651  1.00  0.00           O
ATOM   1296  NE2 GLN A  78      71.347  61.652 116.821  1.00  0.00           N
ATOM   1299  C   GLN A  78      66.837  65.692 115.151  1.00  0.00           C
ATOM   1300  O   GLN A  78      66.627  65.242 114.031  1.00  0.00           O
ATOM   1301  N   ILE A  79      65.947  66.492 115.741  1.00  0.00           N
ATOM   1303  CA  ILE A  79      64.677  66.812 115.131  1.00  0.00           C
ATOM   1305  CB  ILE A  79      63.627  66.912 116.211  1.00  0.00           C
ATOM   1307  CG2 ILE A  79      62.237  67.172 115.591  1.00  0.00           C
ATOM   1311  CG1 ILE A  79      63.657  65.632 117.071  1.00  0.00           C
ATOM   1314  CD  ILE A  79      63.247  64.342 116.341  1.00  0.00           C
ATOM   1318  C   ILE A  79      64.807  68.132 114.431  1.00  0.00           C
ATOM   1319  O   ILE A  79      64.327  68.342 113.321  1.00  0.00           O
ATOM   1320  N   ALA A  80      65.617  69.032 115.041  1.00  0.00           N
ATOM   1322  CA  ALA A  80      65.967  70.312 114.491  1.00  0.00           C
ATOM   1324  CB  ALA A  80      66.557  71.202 115.601  1.00  0.00           C
ATOM   1328  C   ALA A  80      66.967  70.192 113.351  1.00  0.00           C
ATOM   1329  O   ALA A  80      67.127  71.092 112.541  1.00  0.00           O
ATOM   1330  N   MET A  81      67.577  68.992 113.251  1.00  0.00           N
ATOM   1332  CA  MET A  81      68.347  68.482 112.141  1.00  0.00           C
ATOM   1334  CB  MET A  81      69.127  67.182 112.571  1.00  0.00           C
ATOM   1337  CG  MET A  81      70.047  67.502 113.781  1.00  0.00           C
ATOM   1340  SD  MET A  81      71.237  66.352 114.571  1.00  0.00           S
ATOM   1341  CE  MET A  81      72.597  67.522 114.861  1.00  0.00           C
ATOM   1345  C   MET A  81      67.487  68.232 110.911  1.00  0.00           C
ATOM   1346  O   MET A  81      68.037  67.882 109.871  1.00  0.00           O
ATOM   1347  N   GLY A  82      66.147  68.422 111.041  1.00  0.00           N
ATOM   1349  CA  GLY A  82      65.117  68.332 110.001  1.00  0.00           C
ATOM   1352  C   GLY A  82      64.927  69.562 109.171  1.00  0.00           C
ATOM   1353  O   GLY A  82      64.077  69.622 108.281  1.00  0.00           O
ATOM   1354  N   VAL A  83      65.747  70.572 109.431  1.00  0.00           N
ATOM   1356  CA  VAL A  83      65.687  71.812 108.721  1.00  0.00           C
ATOM   1358  CB  VAL A  83      65.837  72.982 109.681  1.00  0.00           C
ATOM   1360  CG1 VAL A  83      65.577  74.272 108.931  1.00  0.00           C
ATOM   1364  CG2 VAL A  83      64.767  72.892 110.791  1.00  0.00           C
ATOM   1368  C   VAL A  83      66.697  71.822 107.561  1.00  0.00           C
ATOM   1369  O   VAL A  83      67.817  71.332 107.631  1.00  0.00           O
ATOM   1370  N   ASP A  84      66.267  72.392 106.431  1.00  0.00           N
ATOM   1372  CA  ASP A  84      67.007  72.682 105.221  1.00  0.00           C
ATOM   1374  CB  ASP A  84      65.987  73.462 104.381  1.00  0.00           C
ATOM   1377  CG  ASP A  84      66.517  74.022 103.071  1.00  0.00           C
ATOM   1378  OD1 ASP A  84      67.457  73.462 102.481  1.00  0.00           O
ATOM   1379  OD2 ASP A  84      65.857  74.982 102.591  1.00  0.00           O
ATOM   1380  C   ASP A  84      68.307  73.462 105.431  1.00  0.00           C
ATOM   1381  O   ASP A  84      68.307  74.682 105.651  1.00  0.00           O
ATOM   1382  N   GLY A  85      69.457  72.782 105.351  1.00  0.00           N
ATOM   1384  CA  GLY A  85      70.757  73.352 105.671  1.00  0.00           C
ATOM   1387  C   GLY A  85      70.977  73.462 107.141  1.00  0.00           C
ATOM   1388  O   GLY A  85      71.797  74.272 107.591  1.00  0.00           O
ATOM   1389  N   ALA A  86      70.227  72.672 107.941  1.00  0.00           N
ATOM   1391  CA  ALA A  86      70.517  72.482 109.331  1.00  0.00           C
ATOM   1393  CB  ALA A  86      69.387  72.122 110.311  1.00  0.00           C
ATOM   1397  C   ALA A  86      71.407  71.312 109.291  1.00  0.00           C
ATOM   1398  O   ALA A  86      71.097  70.212 108.861  1.00  0.00           O
ATOM   1399  N   ASN A  87      72.607  71.602 109.711  1.00  0.00           N
ATOM   1401  CA  ASN A  87      73.727  70.802 109.631  1.00  0.00           C
ATOM   1403  CB  ASN A  87      74.877  71.542 108.891  1.00  0.00           C
ATOM   1406  CG  ASN A  87      74.747  72.062 107.451  1.00  0.00           C
ATOM   1407  OD1 ASN A  87      73.737  72.022 106.761  1.00  0.00           O
ATOM   1408  ND2 ASN A  87      75.897  72.622 106.981  1.00  0.00           N
ATOM   1411  C   ASN A  87      74.097  70.362 111.061  1.00  0.00           C
ATOM   1412  O   ASN A  87      74.647  69.282 111.181  1.00  0.00           O
ATOM   1413  N   GLU A  88      73.817  71.122 112.171  1.00  0.00           N
ATOM   1415  CA  GLU A  88      74.097  70.812 113.591  1.00  0.00           C
ATOM   1417  CB  GLU A  88      75.427  71.302 114.311  1.00  0.00           C
ATOM   1420  CG  GLU A  88      76.417  70.172 114.701  1.00  0.00           C
ATOM   1423  CD  GLU A  88      77.407  70.512 115.841  1.00  0.00           C
ATOM   1424  OE1 GLU A  88      76.937  70.622 117.001  1.00  0.00           O
ATOM   1425  OE2 GLU A  88      78.637  70.622 115.591  1.00  0.00           O
ATOM   1426  C   GLU A  88      73.067  71.542 114.391  1.00  0.00           C
ATOM   1427  O   GLU A  88      72.467  72.502 113.921  1.00  0.00           O
ATOM   1428  N   VAL A  89      73.017  71.182 115.691  1.00  0.00           N
ATOM   1430  CA  VAL A  89      72.837  72.182 116.711  1.00  0.00           C
ATOM   1432  CB  VAL A  89      71.427  72.182 117.301  1.00  0.00           C
ATOM   1434  CG1 VAL A  89      70.357  72.292 116.201  1.00  0.00           C
ATOM   1438  CG2 VAL A  89      71.137  70.882 118.031  1.00  0.00           C
ATOM   1442  C   VAL A  89      73.867  71.872 117.801  1.00  0.00           C
ATOM   1443  O   VAL A  89      74.167  70.722 118.111  1.00  0.00           O
ATOM   1444  N   TYR A  90      74.367  72.932 118.471  1.00  0.00           N
ATOM   1446  CA  TYR A  90      74.817  72.802 119.841  1.00  0.00           C
ATOM   1448  CB  TYR A  90      75.937  73.762 120.291  1.00  0.00           C
ATOM   1451  CG  TYR A  90      77.177  73.442 119.531  1.00  0.00           C
ATOM   1452  CD1 TYR A  90      77.407  74.162 118.371  1.00  0.00           C
ATOM   1454  CE1 TYR A  90      78.567  73.972 117.631  1.00  0.00           C
ATOM   1456  CZ  TYR A  90      79.447  72.942 117.971  1.00  0.00           C
ATOM   1457  OH  TYR A  90      80.597  72.762 117.191  1.00  0.00           O
ATOM   1459  CD2 TYR A  90      78.107  72.472 119.941  1.00  0.00           C
ATOM   1461  CE2 TYR A  90      79.217  72.192 119.131  1.00  0.00           C
ATOM   1463  C   TYR A  90      73.627  73.082 120.711  1.00  0.00           C
ATOM   1464  O   TYR A  90      72.867  74.012 120.481  1.00  0.00           O
ATOM   1465  N   ASN A  91      73.467  72.242 121.741  1.00  0.00           N
ATOM   1467  CA  ASN A  91      72.377  72.402 122.661  1.00  0.00           C
ATOM   1469  CB  ASN A  91      71.517  71.112 122.631  1.00  0.00           C
ATOM   1472  CG  ASN A  91      70.067  71.462 122.941  1.00  0.00           C
ATOM   1473  OD1 ASN A  91      69.827  72.612 123.311  1.00  0.00           O
ATOM   1474  ND2 ASN A  91      69.127  70.512 122.791  1.00  0.00           N
ATOM   1477  C   ASN A  91      72.987  72.682 124.031  1.00  0.00           C
ATOM   1478  O   ASN A  91      73.637  71.812 124.611  1.00  0.00           O
ATOM   1479  N   GLU A  92      72.817  73.902 124.551  1.00  0.00           N
ATOM   1481  CA  GLU A  92      73.297  74.302 125.851  1.00  0.00           C
ATOM   1483  CB  GLU A  92      74.007  75.672 125.811  1.00  0.00           C
ATOM   1486  CG  GLU A  92      75.227  75.732 124.861  1.00  0.00           C
ATOM   1489  CD  GLU A  92      76.407  74.862 125.251  1.00  0.00           C
ATOM   1490  OE1 GLU A  92      76.897  74.952 126.401  1.00  0.00           O
ATOM   1491  OE2 GLU A  92      76.907  74.082 124.401  1.00  0.00           O
ATOM   1492  C   GLU A  92      72.087  74.382 126.761  1.00  0.00           C
ATOM   1493  O   GLU A  92      72.137  75.002 127.831  1.00  0.00           O
ATOM   1494  N   ILE A  93      70.987  73.722 126.361  1.00  0.00           N
ATOM   1496  CA  ILE A  93      69.797  73.482 127.131  1.00  0.00           C
ATOM   1498  CB  ILE A  93      68.807  72.622 126.361  1.00  0.00           C
ATOM   1500  CG2 ILE A  93      69.297  71.162 126.141  1.00  0.00           C
ATOM   1504  CG1 ILE A  93      67.397  72.742 126.961  1.00  0.00           C
ATOM   1507  CD  ILE A  93      67.017  71.492 127.721  1.00  0.00           C
ATOM   1511  C   ILE A  93      70.097  72.842 128.461  1.00  0.00           C
ATOM   1512  O   ILE A  93      70.817  71.852 128.591  1.00  0.00           O
ATOM   1513  N   ARG A  94      69.577  73.432 129.541  1.00  0.00           N
ATOM   1515  CA  ARG A  94      69.737  72.822 130.831  1.00  0.00           C
ATOM   1517  CB  ARG A  94      69.937  73.842 131.961  1.00  0.00           C
ATOM   1520  CG  ARG A  94      68.787  74.852 132.091  1.00  0.00           C
ATOM   1523  CD  ARG A  94      68.807  75.562 133.441  1.00  0.00           C
ATOM   1526  NE  ARG A  94      68.347  74.572 134.461  1.00  0.00           N
ATOM   1528  CZ  ARG A  94      67.717  74.882 135.581  1.00  0.00           C
ATOM   1529  NH1 ARG A  94      67.187  76.062 135.851  1.00  0.00           N
ATOM   1532  NH2 ARG A  94      67.637  73.952 136.501  1.00  0.00           N
ATOM   1535  C   ARG A  94      68.537  71.962 131.101  1.00  0.00           C
ATOM   1536  O   ARG A  94      67.407  72.292 130.751  1.00  0.00           O
ATOM   1537  N   GLN A  95      68.747  70.852 131.801  1.00  0.00           N
ATOM   1539  CA  GLN A  95      67.667  70.192 132.481  1.00  0.00           C
ATOM   1541  CB  GLN A  95      68.137  68.872 133.161  1.00  0.00           C
ATOM   1544  CG  GLN A  95      68.777  67.862 132.171  1.00  0.00           C
ATOM   1547  CD  GLN A  95      68.967  66.452 132.771  1.00  0.00           C
ATOM   1548  OE1 GLN A  95      68.957  66.272 133.991  1.00  0.00           O
ATOM   1549  NE2 GLN A  95      69.217  65.442 131.891  1.00  0.00           N
ATOM   1552  C   GLN A  95      66.917  71.102 133.451  1.00  0.00           C
ATOM   1553  O   GLN A  95      67.477  71.612 134.421  1.00  0.00           O
ATOM   1554  N   GLY A  96      65.607  71.362 133.181  1.00  0.00           N
ATOM   1556  CA  GLY A  96      64.677  71.882 134.181  1.00  0.00           C
ATOM   1559  C   GLY A  96      64.647  70.942 135.341  1.00  0.00           C
ATOM   1560  O   GLY A  96      64.637  69.732 135.131  1.00  0.00           O
ATOM   1561  N   GLN A  97      64.697  71.452 136.581  1.00  0.00           N
ATOM   1563  CA  GLN A  97      64.857  70.612 137.751  1.00  0.00           C
ATOM   1565  CB  GLN A  97      64.927  71.482 139.031  1.00  0.00           C
ATOM   1568  CG  GLN A  97      65.267  70.722 140.351  1.00  0.00           C
ATOM   1571  CD  GLN A  97      65.017  71.602 141.581  1.00  0.00           C
ATOM   1572  OE1 GLN A  97      65.367  72.792 141.611  1.00  0.00           O
ATOM   1573  NE2 GLN A  97      64.417  71.022 142.641  1.00  0.00           N
ATOM   1576  C   GLN A  97      63.717  69.602 137.871  1.00  0.00           C
ATOM   1577  O   GLN A  97      62.557  70.002 137.721  1.00  0.00           O
ATOM   1578  N   PRO A  98      63.927  68.312 138.111  1.00  0.00           N
ATOM   1579  CD  PRO A  98      65.127  67.592 137.661  1.00  0.00           C
ATOM   1582  CA  PRO A  98      62.807  67.412 138.311  1.00  0.00           C
ATOM   1584  CB  PRO A  98      63.347  66.012 137.921  1.00  0.00           C
ATOM   1587  CG  PRO A  98      64.557  66.322 137.031  1.00  0.00           C
ATOM   1590  C   PRO A  98      62.417  67.462 139.771  1.00  0.00           C
ATOM   1591  O   PRO A  98      63.177  67.022 140.631  1.00  0.00           O
ATOM   1592  N   ILE A  99      61.207  67.962 140.071  1.00  0.00           N
ATOM   1594  CA  ILE A  99      60.657  67.912 141.411  1.00  0.00           C
ATOM   1596  CB  ILE A  99      60.297  69.262 142.081  1.00  0.00           C
ATOM   1598  CG2 ILE A  99      59.747  69.062 143.481  1.00  0.00           C
ATOM   1602  CG1 ILE A  99      59.477  70.312 141.281  1.00  0.00           C
ATOM   1605  CD  ILE A  99      57.957  70.252 141.431  1.00  0.00           C
ATOM   1609  C   ILE A  99      59.607  66.822 141.461  1.00  0.00           C
ATOM   1610  O   ILE A  99      58.767  66.652 140.581  1.00  0.00           O
ATOM   1611  N   GLY A 100      59.747  65.952 142.481  1.00  0.00           N
ATOM   1613  CA  GLY A 100      58.827  64.872 142.741  1.00  0.00           C
ATOM   1616  C   GLY A 100      58.837  64.532 144.211  1.00  0.00           C
ATOM   1617  O   GLY A 100      58.867  65.402 145.081  1.00  0.00           O
ATOM   1618  N   LEU A 101      58.757  63.232 144.501  1.00  0.00           N
ATOM   1620  CA  LEU A 101      58.487  62.682 145.811  1.00  0.00           C
ATOM   1622  CB  LEU A 101      56.967  62.522 146.091  1.00  0.00           C
ATOM   1625  CG  LEU A 101      55.977  63.682 145.761  1.00  0.00           C
ATOM   1627  CD1 LEU A 101      55.747  64.002 144.271  1.00  0.00           C
ATOM   1631  CD2 LEU A 101      54.607  63.342 146.351  1.00  0.00           C
ATOM   1635  C   LEU A 101      59.147  61.302 145.771  1.00  0.00           C
ATOM   1636  O   LEU A 101      59.627  60.902 144.711  1.00  0.00           O
ATOM   1637  N   GLY A 102      59.187  60.552 146.881  1.00  0.00           N
ATOM   1639  CA  GLY A 102      59.687  59.182 146.941  1.00  0.00           C
ATOM   1642  C   GLY A 102      59.267  58.642 148.261  1.00  0.00           C
ATOM   1643  O   GLY A 102      58.847  59.422 149.101  1.00  0.00           O
ATOM   1644  N   GLU A 103      59.377  57.322 148.491  1.00  0.00           N
ATOM   1646  CA  GLU A 103      58.797  56.612 149.621  1.00  0.00           C
ATOM   1648  CB  GLU A 103      57.267  56.452 149.411  1.00  0.00           C
ATOM   1651  CG  GLU A 103      56.387  57.712 149.721  1.00  0.00           C
ATOM   1654  CD  GLU A 103      55.737  58.442 148.531  1.00  0.00           C
ATOM   1655  OE1 GLU A 103      56.167  58.212 147.381  1.00  0.00           O
ATOM   1656  OE2 GLU A 103      54.777  59.232 148.781  1.00  0.00           O
ATOM   1657  C   GLU A 103      59.497  55.242 149.791  1.00  0.00           C
ATOM   1658  O   GLU A 103      60.207  54.812 148.891  1.00  0.00           O
ATOM   1659  N   ALA A 104      59.407  54.542 150.951  1.00  0.00           N
ATOM   1661  CA  ALA A 104      60.157  53.332 151.311  1.00  0.00           C
ATOM   1663  CB  ALA A 104      60.657  53.492 152.761  1.00  0.00           C
ATOM   1667  C   ALA A 104      59.387  51.982 151.101  1.00  0.00           C
ATOM   1668  O   ALA A 104      58.177  52.022 150.911  1.00  0.00           O
ATOM   1669  N   SER A 105      60.057  50.782 151.061  1.00  0.00           N
ATOM   1671  CA  SER A 105      59.487  49.402 151.101  1.00  0.00           C
ATOM   1673  CB  SER A 105      57.997  49.262 151.581  1.00  0.00           C
ATOM   1676  OG  SER A 105      57.807  49.762 152.911  1.00  0.00           O
ATOM   1678  C   SER A 105      59.567  48.482 149.851  1.00  0.00           C
ATOM   1679  O   SER A 105      58.547  48.302 149.201  1.00  0.00           O
ATOM   1680  N   ASN A 106      60.707  47.792 149.561  1.00  0.00           N
ATOM   1682  CA  ASN A 106      61.057  46.832 148.461  1.00  0.00           C
ATOM   1684  CB  ASN A 106      61.557  45.442 148.981  1.00  0.00           C
ATOM   1687  CG  ASN A 106      60.517  44.642 149.761  1.00  0.00           C
ATOM   1688  OD1 ASN A 106      60.237  43.462 149.581  1.00  0.00           O
ATOM   1689  ND2 ASN A 106      59.937  45.312 150.781  1.00  0.00           N
ATOM   1692  C   ASN A 106      60.287  46.602 147.111  1.00  0.00           C
ATOM   1693  O   ASN A 106      59.067  46.452 147.051  1.00  0.00           O
ATOM   1694  N   ASP A 107      61.077  46.552 146.001  1.00  0.00           N
ATOM   1696  CA  ASP A 107      60.937  45.712 144.801  1.00  0.00           C
ATOM   1698  CB  ASP A 107      60.157  44.352 144.991  1.00  0.00           C
ATOM   1701  CG  ASP A 107      60.937  43.272 145.751  1.00  0.00           C
ATOM   1702  OD1 ASP A 107      62.127  43.502 146.111  1.00  0.00           O
ATOM   1703  OD2 ASP A 107      60.367  42.162 145.921  1.00  0.00           O
ATOM   1704  C   ASP A 107      60.607  46.442 143.471  1.00  0.00           C
ATOM   1705  O   ASP A 107      60.247  45.822 142.481  1.00  0.00           O
ATOM   1706  N   THR A 108      60.817  47.782 143.361  1.00  0.00           N
ATOM   1708  CA  THR A 108      60.557  48.532 142.111  1.00  0.00           C
ATOM   1710  CB  THR A 108      59.277  49.382 142.161  1.00  0.00           C
ATOM   1712  OG1 THR A 108      59.417  50.462 143.051  1.00  0.00           O
ATOM   1714  CG2 THR A 108      58.077  48.542 142.621  1.00  0.00           C
ATOM   1718  C   THR A 108      61.757  49.402 141.681  1.00  0.00           C
ATOM   1719  O   THR A 108      62.917  49.112 142.021  1.00  0.00           O
ATOM   1720  N   TRP A 109      61.507  50.462 140.861  1.00  0.00           N
ATOM   1722  CA  TRP A 109      62.417  51.552 140.501  1.00  0.00           C
ATOM   1724  CB  TRP A 109      63.427  51.042 139.441  1.00  0.00           C
ATOM   1727  CG  TRP A 109      64.367  52.042 138.841  1.00  0.00           C
ATOM   1728  CD1 TRP A 109      65.677  52.282 139.171  1.00  0.00           C
ATOM   1730  NE1 TRP A 109      66.197  53.232 138.331  1.00  0.00           N
ATOM   1732  CE2 TRP A 109      65.247  53.582 137.411  1.00  0.00           C
ATOM   1733  CD2 TRP A 109      64.077  52.862 137.701  1.00  0.00           C
ATOM   1734  CE3 TRP A 109      62.957  53.012 136.891  1.00  0.00           C
ATOM   1736  CZ3 TRP A 109      63.037  53.872 135.791  1.00  0.00           C
ATOM   1738  CZ2 TRP A 109      65.357  54.372 136.281  1.00  0.00           C
ATOM   1740  CH2 TRP A 109      64.227  54.512 135.481  1.00  0.00           C
ATOM   1742  C   TRP A 109      61.607  52.722 139.921  1.00  0.00           C
ATOM   1743  O   TRP A 109      60.617  52.462 139.241  1.00  0.00           O
ATOM   1744  N   ILE A 110      62.017  54.022 140.071  1.00  0.00           N
ATOM   1746  CA  ILE A 110      61.417  55.062 139.231  1.00  0.00           C
ATOM   1748  CB  ILE A 110      59.917  55.282 139.451  1.00  0.00           C
ATOM   1750  CG2 ILE A 110      59.637  56.332 140.541  1.00  0.00           C
ATOM   1754  CG1 ILE A 110      59.107  55.532 138.151  1.00  0.00           C
ATOM   1757  CD  ILE A 110      59.297  54.542 137.001  1.00  0.00           C
ATOM   1761  C   ILE A 110      62.117  56.432 139.161  1.00  0.00           C
ATOM   1762  O   ILE A 110      63.127  56.712 139.811  1.00  0.00           O
ATOM   1763  N   THR A 111      61.557  57.282 138.281  1.00  0.00           N
ATOM   1765  CA  THR A 111      61.877  58.632 137.831  1.00  0.00           C
ATOM   1767  CB  THR A 111      60.947  59.072 136.671  1.00  0.00           C
ATOM   1769  OG1 THR A 111      60.887  58.112 135.611  1.00  0.00           O
ATOM   1771  CG2 THR A 111      61.447  60.382 136.041  1.00  0.00           C
ATOM   1775  C   THR A 111      61.887  59.742 138.881  1.00  0.00           C
ATOM   1776  O   THR A 111      62.697  60.662 138.791  1.00  0.00           O
ATOM   1777  N   THR A 112      60.957  59.752 139.861  1.00  0.00           N
ATOM   1779  CA  THR A 112      60.557  60.922 140.661  1.00  0.00           C
ATOM   1781  CB  THR A 112      59.307  60.692 141.471  1.00  0.00           C
ATOM   1783  OG1 THR A 112      59.397  59.482 142.181  1.00  0.00           O
ATOM   1785  CG2 THR A 112      58.147  60.482 140.511  1.00  0.00           C
ATOM   1789  C   THR A 112      61.577  61.572 141.591  1.00  0.00           C
ATOM   1790  O   THR A 112      62.477  60.922 142.081  1.00  0.00           O
ATOM   1791  N   LYS A 113      61.477  62.912 141.811  1.00  0.00           N
ATOM   1793  CA  LYS A 113      62.477  63.802 142.421  1.00  0.00           C
ATOM   1795  CB  LYS A 113      62.467  63.882 143.971  1.00  0.00           C
ATOM   1798  CG  LYS A 113      63.077  65.212 144.471  1.00  0.00           C
ATOM   1801  CD  LYS A 113      63.117  65.332 145.991  1.00  0.00           C
ATOM   1804  CE  LYS A 113      63.887  66.542 146.531  1.00  0.00           C
ATOM   1807  NZ  LYS A 113      63.197  67.812 146.211  1.00  0.00           N
ATOM   1811  C   LYS A 113      63.887  63.562 141.921  1.00  0.00           C
ATOM   1812  O   LYS A 113      64.877  63.592 142.651  1.00  0.00           O
ATOM   1813  N   VAL A 114      63.967  63.252 140.621  1.00  0.00           N
ATOM   1815  CA  VAL A 114      65.007  62.422 140.051  1.00  0.00           C
ATOM   1817  CB  VAL A 114      66.407  63.052 139.971  1.00  0.00           C
ATOM   1819  CG1 VAL A 114      67.097  62.562 138.681  1.00  0.00           C
ATOM   1823  CG2 VAL A 114      66.397  64.592 139.991  1.00  0.00           C
ATOM   1827  C   VAL A 114      65.147  61.042 140.721  1.00  0.00           C
ATOM   1828  O   VAL A 114      65.227  60.902 141.941  1.00  0.00           O
ATOM   1829  N   ARG A 115      65.297  59.992 139.891  1.00  0.00           N
ATOM   1831  CA  ARG A 115      65.747  58.642 140.221  1.00  0.00           C
ATOM   1833  CB  ARG A 115      66.307  57.952 138.941  1.00  0.00           C
ATOM   1836  CG  ARG A 115      65.397  58.012 137.711  1.00  0.00           C
ATOM   1839  CD  ARG A 115      66.107  57.732 136.391  1.00  0.00           C
ATOM   1842  NE  ARG A 115      65.047  57.772 135.321  1.00  0.00           N
ATOM   1844  CZ  ARG A 115      64.617  58.882 134.771  1.00  0.00           C
ATOM   1845  NH1 ARG A 115      65.127  60.062 135.061  1.00  0.00           N
ATOM   1848  NH2 ARG A 115      63.617  58.882 133.921  1.00  0.00           N
ATOM   1851  C   ARG A 115      66.877  58.632 141.241  1.00  0.00           C
ATOM   1852  O   ARG A 115      67.027  57.732 142.051  1.00  0.00           O
ATOM   1853  N   SER A 116      67.707  59.702 141.201  1.00  0.00           N
ATOM   1855  CA  SER A 116      68.717  60.062 142.181  1.00  0.00           C
ATOM   1857  CB  SER A 116      69.497  61.372 141.821  1.00  0.00           C
ATOM   1860  OG  SER A 116      68.927  62.602 142.291  1.00  0.00           O
ATOM   1862  C   SER A 116      68.277  60.042 143.621  1.00  0.00           C
ATOM   1863  O   SER A 116      68.737  59.182 144.361  1.00  0.00           O
ATOM   1864  N   GLN A 117      67.357  60.922 144.071  1.00  0.00           N
ATOM   1866  CA  GLN A 117      66.857  60.962 145.441  1.00  0.00           C
ATOM   1868  CB  GLN A 117      65.857  62.122 145.641  1.00  0.00           C
ATOM   1871  CG  GLN A 117      66.547  63.502 145.761  1.00  0.00           C
ATOM   1874  CD  GLN A 117      67.307  63.602 147.091  1.00  0.00           C
ATOM   1875  OE1 GLN A 117      66.737  63.462 148.171  1.00  0.00           O
ATOM   1876  NE2 GLN A 117      68.627  63.872 147.031  1.00  0.00           N
ATOM   1879  C   GLN A 117      66.237  59.662 145.901  1.00  0.00           C
ATOM   1880  O   GLN A 117      66.367  59.232 147.041  1.00  0.00           O
ATOM   1881  N   LEU A 118      65.527  58.992 144.981  1.00  0.00           N
ATOM   1883  CA  LEU A 118      64.967  57.692 145.221  1.00  0.00           C
ATOM   1885  CB  LEU A 118      63.987  57.292 144.121  1.00  0.00           C
ATOM   1888  CG  LEU A 118      62.597  57.932 144.301  1.00  0.00           C
ATOM   1890  CD1 LEU A 118      62.617  59.432 144.651  1.00  0.00           C
ATOM   1894  CD2 LEU A 118      61.807  57.702 143.021  1.00  0.00           C
ATOM   1898  C   LEU A 118      65.997  56.622 145.461  1.00  0.00           C
ATOM   1899  O   LEU A 118      65.877  55.822 146.381  1.00  0.00           O
ATOM   1900  N   LEU A 119      67.067  56.592 144.671  1.00  0.00           N
ATOM   1902  CA  LEU A 119      68.197  55.732 144.921  1.00  0.00           C
ATOM   1904  CB  LEU A 119      69.187  55.892 143.731  1.00  0.00           C
ATOM   1907  CG  LEU A 119      70.107  54.692 143.421  1.00  0.00           C
ATOM   1909  CD1 LEU A 119      71.217  54.492 144.451  1.00  0.00           C
ATOM   1913  CD2 LEU A 119      69.277  53.422 143.281  1.00  0.00           C
ATOM   1917  C   LEU A 119      68.877  56.022 146.261  1.00  0.00           C
ATOM   1918  O   LEU A 119      69.237  55.102 146.991  1.00  0.00           O
ATOM   1919  N   THR A 120      69.077  57.312 146.611  1.00  0.00           N
ATOM   1921  CA  THR A 120      69.897  57.682 147.761  1.00  0.00           C
ATOM   1923  CB  THR A 120      70.157  59.192 147.911  1.00  0.00           C
ATOM   1925  OG1 THR A 120      68.957  59.932 147.961  1.00  0.00           O
ATOM   1927  CG2 THR A 120      70.947  59.752 146.731  1.00  0.00           C
ATOM   1931  C   THR A 120      69.377  57.182 149.081  1.00  0.00           C
ATOM   1932  O   THR A 120      70.077  56.522 149.851  1.00  0.00           O
ATOM   1933  N   SER A 121      68.077  57.382 149.361  1.00  0.00           N
ATOM   1935  CA  SER A 121      67.517  56.992 150.651  1.00  0.00           C
ATOM   1937  CB  SER A 121      66.647  58.092 151.301  1.00  0.00           C
ATOM   1940  OG  SER A 121      67.407  59.272 151.561  1.00  0.00           O
ATOM   1942  C   SER A 121      66.747  55.702 150.511  1.00  0.00           C
ATOM   1943  O   SER A 121      65.867  55.372 151.301  1.00  0.00           O
ATOM   1944  N   ASP A 122      67.087  54.932 149.451  1.00  0.00           N
ATOM   1946  CA  ASP A 122      66.677  53.562 149.211  1.00  0.00           C
ATOM   1948  CB  ASP A 122      67.197  52.592 150.311  1.00  0.00           C
ATOM   1951  CG  ASP A 122      68.697  52.442 150.261  1.00  0.00           C
ATOM   1952  OD1 ASP A 122      69.267  52.202 149.161  1.00  0.00           O
ATOM   1953  OD2 ASP A 122      69.277  52.302 151.371  1.00  0.00           O
ATOM   1954  C   ASP A 122      65.187  53.452 148.951  1.00  0.00           C
ATOM   1955  O   ASP A 122      64.547  52.442 149.241  1.00  0.00           O
ATOM   1956  N   LEU A 123      64.587  54.512 148.391  1.00  0.00           N
ATOM   1958  CA  LEU A 123      63.207  54.552 147.981  1.00  0.00           C
ATOM   1960  CB  LEU A 123      62.727  56.002 147.771  1.00  0.00           C
ATOM   1963  CG  LEU A 123      62.877  57.002 148.931  1.00  0.00           C
ATOM   1965  CD1 LEU A 123      62.827  56.442 150.361  1.00  0.00           C
ATOM   1969  CD2 LEU A 123      64.107  57.892 148.721  1.00  0.00           C
ATOM   1973  C   LEU A 123      62.987  53.872 146.641  1.00  0.00           C
ATOM   1974  O   LEU A 123      61.877  53.562 146.261  1.00  0.00           O
ATOM   1975  N   VAL A 124      64.057  53.692 145.851  1.00  0.00           N
ATOM   1977  CA  VAL A 124      63.967  53.232 144.481  1.00  0.00           C
ATOM   1979  CB  VAL A 124      65.367  53.182 143.861  1.00  0.00           C
ATOM   1981  CG1 VAL A 124      66.297  52.182 144.591  1.00  0.00           C
ATOM   1985  CG2 VAL A 124      65.287  52.852 142.361  1.00  0.00           C
ATOM   1989  C   VAL A 124      63.267  51.892 144.351  1.00  0.00           C
ATOM   1990  O   VAL A 124      62.297  51.732 143.621  1.00  0.00           O
ATOM   1991  N   LYS A 125      63.667  50.912 145.161  1.00  0.00           N
ATOM   1993  CA  LYS A 125      62.947  49.702 145.391  1.00  0.00           C
ATOM   1995  CB  LYS A 125      63.877  48.482 145.581  1.00  0.00           C
ATOM   1998  CG  LYS A 125      65.167  48.842 146.321  1.00  0.00           C
ATOM   2001  CD  LYS A 125      65.787  47.652 147.071  1.00  0.00           C
ATOM   2004  CE  LYS A 125      66.987  46.982 146.391  1.00  0.00           C
ATOM   2007  NZ  LYS A 125      67.997  47.992 146.021  1.00  0.00           N
ATOM   2011  C   LYS A 125      62.057  49.932 146.571  1.00  0.00           C
ATOM   2012  O   LYS A 125      62.337  49.522 147.691  1.00  0.00           O
ATOM   2013  N   SER A 126      60.937  50.582 146.291  1.00  0.00           N
ATOM   2015  CA  SER A 126      59.877  50.692 147.241  1.00  0.00           C
ATOM   2017  CB  SER A 126      59.797  52.042 147.921  1.00  0.00           C
ATOM   2020  OG  SER A 126      61.007  52.272 148.631  1.00  0.00           O
ATOM   2022  C   SER A 126      58.617  50.532 146.511  1.00  0.00           C
ATOM   2023  O   SER A 126      58.437  51.132 145.461  1.00  0.00           O
ATOM   2024  N   SER A 127      57.677  49.752 147.051  1.00  0.00           N
ATOM   2026  CA  SER A 127      56.407  49.492 146.431  1.00  0.00           C
ATOM   2028  CB  SER A 127      55.497  48.622 147.331  1.00  0.00           C
ATOM   2031  OG  SER A 127      55.247  49.252 148.581  1.00  0.00           O
ATOM   2033  C   SER A 127      55.677  50.752 146.071  1.00  0.00           C
ATOM   2034  O   SER A 127      55.187  50.862 144.961  1.00  0.00           O
ATOM   2035  N   ASN A 128      55.697  51.752 146.981  1.00  0.00           N
ATOM   2037  CA  ASN A 128      55.207  53.112 146.831  1.00  0.00           C
ATOM   2039  CB  ASN A 128      55.447  53.802 148.191  1.00  0.00           C
ATOM   2042  CG  ASN A 128      54.517  54.982 148.511  1.00  0.00           C
ATOM   2043  OD1 ASN A 128      54.317  55.282 149.691  1.00  0.00           O
ATOM   2044  ND2 ASN A 128      53.937  55.652 147.501  1.00  0.00           N
ATOM   2047  C   ASN A 128      55.837  53.872 145.671  1.00  0.00           C
ATOM   2048  O   ASN A 128      55.247  54.772 145.081  1.00  0.00           O
ATOM   2049  N   VAL A 129      57.077  53.552 145.301  1.00  0.00           N
ATOM   2051  CA  VAL A 129      57.877  54.242 144.321  1.00  0.00           C
ATOM   2053  CB  VAL A 129      59.237  54.502 144.901  1.00  0.00           C
ATOM   2055  CG1 VAL A 129      59.027  55.592 145.961  1.00  0.00           C
ATOM   2059  CG2 VAL A 129      60.297  54.992 143.911  1.00  0.00           C
ATOM   2063  C   VAL A 129      57.787  53.592 142.941  1.00  0.00           C
ATOM   2064  O   VAL A 129      58.697  53.502 142.121  1.00  0.00           O
ATOM   2065  N   LYS A 130      56.577  53.152 142.581  1.00  0.00           N
ATOM   2067  CA  LYS A 130      56.247  53.032 141.191  1.00  0.00           C
ATOM   2069  CB  LYS A 130      55.327  51.822 140.961  1.00  0.00           C
ATOM   2072  CG  LYS A 130      55.297  51.402 139.491  1.00  0.00           C
ATOM   2075  CD  LYS A 130      54.107  50.472 139.231  1.00  0.00           C
ATOM   2078  CE  LYS A 130      54.187  49.522 138.021  1.00  0.00           C
ATOM   2081  NZ  LYS A 130      54.867  50.162 136.881  1.00  0.00           N
ATOM   2085  C   LYS A 130      55.527  54.302 140.791  1.00  0.00           C
ATOM   2086  O   LYS A 130      54.537  54.692 141.401  1.00  0.00           O
ATOM   2087  N   VAL A 131      56.047  55.032 139.771  1.00  0.00           N
ATOM   2089  CA  VAL A 131      55.457  56.292 139.341  1.00  0.00           C
ATOM   2091  CB  VAL A 131      56.397  57.412 138.861  1.00  0.00           C
ATOM   2093  CG1 VAL A 131      56.647  57.462 137.331  1.00  0.00           C
ATOM   2097  CG2 VAL A 131      55.787  58.762 139.261  1.00  0.00           C
ATOM   2101  C   VAL A 131      54.457  56.042 138.261  1.00  0.00           C
ATOM   2102  O   VAL A 131      54.597  55.192 137.381  1.00  0.00           O
ATOM   2103  N   THR A 132      53.447  56.902 138.271  1.00  0.00           N
ATOM   2105  CA  THR A 132      52.647  57.232 137.121  1.00  0.00           C
ATOM   2107  CB  THR A 132      51.187  56.942 137.411  1.00  0.00           C
ATOM   2109  OG1 THR A 132      51.097  55.582 137.821  1.00  0.00           O
ATOM   2111  CG2 THR A 132      50.357  57.122 136.141  1.00  0.00           C
ATOM   2115  C   THR A 132      52.847  58.712 136.861  1.00  0.00           C
ATOM   2116  O   THR A 132      52.597  59.542 137.731  1.00  0.00           O
ATOM   2117  N   THR A 133      53.377  59.092 135.681  1.00  0.00           N
ATOM   2119  CA  THR A 133      53.557  60.502 135.311  1.00  0.00           C
ATOM   2121  CB  THR A 133      54.867  60.842 134.591  1.00  0.00           C
ATOM   2123  OG1 THR A 133      55.987  60.502 135.391  1.00  0.00           O
ATOM   2125  CG2 THR A 133      54.997  62.342 134.241  1.00  0.00           C
ATOM   2129  C   THR A 133      52.467  60.842 134.341  1.00  0.00           C
ATOM   2130  O   THR A 133      52.367  60.212 133.291  1.00  0.00           O
ATOM   2131  N   GLU A 134      51.667  61.872 134.621  1.00  0.00           N
ATOM   2133  CA  GLU A 134      50.817  62.502 133.641  1.00  0.00           C
ATOM   2135  CB  GLU A 134      49.327  62.492 134.041  1.00  0.00           C
ATOM   2138  CG  GLU A 134      48.927  63.442 135.201  1.00  0.00           C
ATOM   2141  CD  GLU A 134      47.527  63.202 135.741  1.00  0.00           C
ATOM   2142  OE1 GLU A 134      47.247  62.062 136.171  1.00  0.00           O
ATOM   2143  OE2 GLU A 134      46.707  64.162 135.651  1.00  0.00           O
ATOM   2144  C   GLU A 134      51.317  63.912 133.541  1.00  0.00           C
ATOM   2145  O   GLU A 134      51.367  64.662 134.511  1.00  0.00           O
ATOM   2146  N   ASN A 135      51.727  64.302 132.321  1.00  0.00           N
ATOM   2148  CA  ASN A 135      52.307  65.572 131.941  1.00  0.00           C
ATOM   2150  CB  ASN A 135      51.217  66.462 131.301  1.00  0.00           C
ATOM   2153  CG  ASN A 135      50.757  65.822 129.981  1.00  0.00           C
ATOM   2154  OD1 ASN A 135      51.347  64.882 129.461  1.00  0.00           O
ATOM   2155  ND2 ASN A 135      49.647  66.352 129.411  1.00  0.00           N
ATOM   2158  C   ASN A 135      53.177  66.242 132.991  1.00  0.00           C
ATOM   2159  O   ASN A 135      54.327  65.832 133.191  1.00  0.00           O
ATOM   2160  N   GLY A 136      52.657  67.272 133.681  1.00  0.00           N
ATOM   2162  CA  GLY A 136      53.377  67.912 134.771  1.00  0.00           C
ATOM   2165  C   GLY A 136      53.407  67.202 136.101  1.00  0.00           C
ATOM   2166  O   GLY A 136      54.437  67.192 136.761  1.00  0.00           O
ATOM   2167  N   GLU A 137      52.287  66.582 136.561  1.00  0.00           N
ATOM   2169  CA  GLU A 137      52.267  65.912 137.861  1.00  0.00           C
ATOM   2171  CB  GLU A 137      50.927  66.082 138.651  1.00  0.00           C
ATOM   2174  CG  GLU A 137      49.607  65.752 137.911  1.00  0.00           C
ATOM   2177  CD  GLU A 137      48.387  66.242 138.691  1.00  0.00           C
ATOM   2178  OE1 GLU A 137      48.017  65.612 139.711  1.00  0.00           O
ATOM   2179  OE2 GLU A 137      47.837  67.322 138.341  1.00  0.00           O
ATOM   2180  C   GLU A 137      52.737  64.462 137.821  1.00  0.00           C
ATOM   2181  O   GLU A 137      52.787  63.812 136.781  1.00  0.00           O
ATOM   2182  N   VAL A 138      53.077  63.912 139.001  1.00  0.00           N
ATOM   2184  CA  VAL A 138      53.487  62.522 139.181  1.00  0.00           C
ATOM   2186  CB  VAL A 138      55.007  62.352 139.261  1.00  0.00           C
ATOM   2188  CG1 VAL A 138      55.637  62.712 137.901  1.00  0.00           C
ATOM   2192  CG2 VAL A 138      55.647  63.162 140.401  1.00  0.00           C
ATOM   2196  C   VAL A 138      52.817  61.922 140.421  1.00  0.00           C
ATOM   2197  O   VAL A 138      52.807  62.532 141.481  1.00  0.00           O
ATOM   2198  N   PHE A 139      52.237  60.712 140.331  1.00  0.00           N
ATOM   2200  CA  PHE A 139      51.697  59.992 141.491  1.00  0.00           C
ATOM   2202  CB  PHE A 139      50.277  59.362 141.351  1.00  0.00           C
ATOM   2205  CG  PHE A 139      49.227  60.412 141.181  1.00  0.00           C
ATOM   2206  CD1 PHE A 139      49.017  60.932 139.911  1.00  0.00           C
ATOM   2208  CE1 PHE A 139      48.087  61.942 139.681  1.00  0.00           C
ATOM   2210  CZ  PHE A 139      47.337  62.432 140.751  1.00  0.00           C
ATOM   2212  CD2 PHE A 139      48.427  60.862 142.241  1.00  0.00           C
ATOM   2214  CE2 PHE A 139      47.497  61.882 142.031  1.00  0.00           C
ATOM   2216  C   PHE A 139      52.577  58.832 141.831  1.00  0.00           C
ATOM   2217  O   PHE A 139      53.097  58.142 140.951  1.00  0.00           O
ATOM   2218  N   LEU A 140      52.757  58.592 143.141  1.00  0.00           N
ATOM   2220  CA  LEU A 140      53.577  57.532 143.641  1.00  0.00           C
ATOM   2222  CB  LEU A 140      54.787  58.082 144.431  1.00  0.00           C
ATOM   2225  CG  LEU A 140      55.717  59.032 143.631  1.00  0.00           C
ATOM   2227  CD1 LEU A 140      55.247  60.482 143.491  1.00  0.00           C
ATOM   2231  CD2 LEU A 140      57.097  59.022 144.291  1.00  0.00           C
ATOM   2235  C   LEU A 140      52.677  56.612 144.461  1.00  0.00           C
ATOM   2236  O   LEU A 140      51.927  57.002 145.351  1.00  0.00           O
ATOM   2237  N   MET A 141      52.697  55.332 144.051  1.00  0.00           N
ATOM   2239  CA  MET A 141      51.647  54.372 144.261  1.00  0.00           C
ATOM   2241  CB  MET A 141      51.067  53.972 142.881  1.00  0.00           C
ATOM   2244  CG  MET A 141      50.437  55.142 142.101  1.00  0.00           C
ATOM   2247  SD  MET A 141      49.177  56.082 143.021  1.00  0.00           S
ATOM   2248  CE  MET A 141      48.167  54.672 143.561  1.00  0.00           C
ATOM   2252  C   MET A 141      52.207  53.112 144.901  1.00  0.00           C
ATOM   2253  O   MET A 141      53.147  52.542 144.371  1.00  0.00           O
ATOM   2254  N   GLY A 142      51.637  52.622 146.021  1.00  0.00           N
ATOM   2256  CA  GLY A 142      52.067  51.352 146.571  1.00  0.00           C
ATOM   2259  C   GLY A 142      51.567  51.182 147.971  1.00  0.00           C
ATOM   2260  O   GLY A 142      50.557  51.762 148.351  1.00  0.00           O
ATOM   2261  N   LEU A 143      52.227  50.352 148.801  1.00  0.00           N
ATOM   2263  CA  LEU A 143      51.517  49.632 149.851  1.00  0.00           C
ATOM   2265  CB  LEU A 143      52.177  48.232 150.071  1.00  0.00           C
ATOM   2268  CG  LEU A 143      52.017  47.242 148.891  1.00  0.00           C
ATOM   2270  CD1 LEU A 143      52.487  45.842 149.291  1.00  0.00           C
ATOM   2274  CD2 LEU A 143      50.557  47.172 148.421  1.00  0.00           C
ATOM   2278  C   LEU A 143      51.397  50.352 151.191  1.00  0.00           C
ATOM   2279  O   LEU A 143      51.067  49.732 152.211  1.00  0.00           O
ATOM   2280  N   VAL A 144      51.647  51.672 151.181  1.00  0.00           N
ATOM   2282  CA  VAL A 144      51.667  52.672 152.251  1.00  0.00           C
ATOM   2284  CB  VAL A 144      50.687  53.842 152.041  1.00  0.00           C
ATOM   2286  CG1 VAL A 144      50.977  54.972 153.051  1.00  0.00           C
ATOM   2290  CG2 VAL A 144      50.887  54.422 150.631  1.00  0.00           C
ATOM   2294  C   VAL A 144      51.717  52.192 153.691  1.00  0.00           C
ATOM   2295  O   VAL A 144      50.697  51.972 154.361  1.00  0.00           O
ATOM   2296  N   THR A 145      52.937  52.032 154.221  1.00  0.00           N
ATOM   2298  CA  THR A 145      53.267  51.822 155.621  1.00  0.00           C
ATOM   2300  CB  THR A 145      54.427  50.852 155.821  1.00  0.00           C
ATOM   2302  OG1 THR A 145      55.707  51.372 155.451  1.00  0.00           O
ATOM   2304  CG2 THR A 145      54.177  49.592 154.981  1.00  0.00           C
ATOM   2308  C   THR A 145      53.587  53.142 156.311  1.00  0.00           C
ATOM   2309  O   THR A 145      53.567  54.212 155.701  1.00  0.00           O
ATOM   2310  N   GLU A 146      53.847  53.122 157.631  1.00  0.00           N
ATOM   2312  CA  GLU A 146      54.397  54.262 158.341  1.00  0.00           C
ATOM   2314  CB  GLU A 146      54.657  53.862 159.801  1.00  0.00           C
ATOM   2317  CG  GLU A 146      53.407  53.472 160.621  1.00  0.00           C
ATOM   2320  CD  GLU A 146      53.817  52.932 161.991  1.00  0.00           C
ATOM   2321  OE1 GLU A 146      55.047  52.742 162.221  1.00  0.00           O
ATOM   2322  OE2 GLU A 146      52.897  52.782 162.831  1.00  0.00           O
ATOM   2323  C   GLU A 146      55.747  54.742 157.811  1.00  0.00           C
ATOM   2324  O   GLU A 146      55.977  55.932 157.641  1.00  0.00           O
ATOM   2325  N   ARG A 147      56.687  53.822 157.511  1.00  0.00           N
ATOM   2327  CA  ARG A 147      58.037  54.182 157.101  1.00  0.00           C
ATOM   2329  CB  ARG A 147      58.957  52.952 156.911  1.00  0.00           C
ATOM   2332  CG  ARG A 147      59.357  52.302 158.241  1.00  0.00           C
ATOM   2335  CD  ARG A 147      60.597  51.412 158.171  1.00  0.00           C
ATOM   2338  NE  ARG A 147      60.817  50.872 159.551  1.00  0.00           N
ATOM   2340  CZ  ARG A 147      60.047  49.912 160.061  1.00  0.00           C
ATOM   2341  NH1 ARG A 147      59.107  49.302 159.381  1.00  0.00           N
ATOM   2344  NH2 ARG A 147      60.157  49.552 161.321  1.00  0.00           N
ATOM   2347  C   ARG A 147      58.087  54.982 155.831  1.00  0.00           C
ATOM   2348  O   ARG A 147      58.847  55.942 155.691  1.00  0.00           O
ATOM   2349  N   GLU A 148      57.277  54.552 154.851  1.00  0.00           N
ATOM   2351  CA  GLU A 148      57.287  55.102 153.531  1.00  0.00           C
ATOM   2353  CB  GLU A 148      56.787  53.992 152.581  1.00  0.00           C
ATOM   2356  CG  GLU A 148      55.307  53.612 152.611  1.00  0.00           C
ATOM   2359  CD  GLU A 148      55.147  52.192 152.081  1.00  0.00           C
ATOM   2360  OE1 GLU A 148      55.647  51.282 152.791  1.00  0.00           O
ATOM   2361  OE2 GLU A 148      54.467  51.982 151.061  1.00  0.00           O
ATOM   2362  C   GLU A 148      56.507  56.382 153.441  1.00  0.00           C
ATOM   2363  O   GLU A 148      56.937  57.332 152.791  1.00  0.00           O
ATOM   2364  N   ALA A 149      55.417  56.522 154.231  1.00  0.00           N
ATOM   2366  CA  ALA A 149      54.757  57.782 154.441  1.00  0.00           C
ATOM   2368  CB  ALA A 149      53.547  57.542 155.371  1.00  0.00           C
ATOM   2372  C   ALA A 149      55.657  58.872 155.031  1.00  0.00           C
ATOM   2373  O   ALA A 149      55.617  60.022 154.581  1.00  0.00           O
ATOM   2374  N   LYS A 150      56.487  58.542 156.041  1.00  0.00           N
ATOM   2376  CA  LYS A 150      57.527  59.432 156.571  1.00  0.00           C
ATOM   2378  CB  LYS A 150      58.297  58.762 157.741  1.00  0.00           C
ATOM   2381  CG  LYS A 150      57.437  58.532 158.971  1.00  0.00           C
ATOM   2384  CD  LYS A 150      58.207  57.772 160.071  1.00  0.00           C
ATOM   2387  CE  LYS A 150      57.317  57.492 161.271  1.00  0.00           C
ATOM   2390  NZ  LYS A 150      58.017  56.632 162.231  1.00  0.00           N
ATOM   2394  C   LYS A 150      58.567  59.852 155.561  1.00  0.00           C
ATOM   2395  O   LYS A 150      58.957  61.022 155.501  1.00  0.00           O
ATOM   2396  N   ALA A 151      59.027  58.892 154.741  1.00  0.00           N
ATOM   2398  CA  ALA A 151      59.927  59.112 153.641  1.00  0.00           C
ATOM   2400  CB  ALA A 151      60.337  57.762 153.031  1.00  0.00           C
ATOM   2404  C   ALA A 151      59.367  60.072 152.591  1.00  0.00           C
ATOM   2405  O   ALA A 151      60.057  60.982 152.151  1.00  0.00           O
ATOM   2406  N   ALA A 152      58.057  59.962 152.241  1.00  0.00           N
ATOM   2408  CA  ALA A 152      57.347  60.912 151.381  1.00  0.00           C
ATOM   2410  CB  ALA A 152      55.827  60.642 151.401  1.00  0.00           C
ATOM   2414  C   ALA A 152      57.497  62.362 151.791  1.00  0.00           C
ATOM   2415  O   ALA A 152      57.887  63.212 150.991  1.00  0.00           O
ATOM   2416  N   ALA A 153      57.217  62.632 153.071  1.00  0.00           N
ATOM   2418  CA  ALA A 153      57.337  63.922 153.691  1.00  0.00           C
ATOM   2420  CB  ALA A 153      56.817  63.832 155.121  1.00  0.00           C
ATOM   2424  C   ALA A 153      58.747  64.472 153.681  1.00  0.00           C
ATOM   2425  O   ALA A 153      58.947  65.632 153.361  1.00  0.00           O
ATOM   2426  N   ASP A 154      59.757  63.642 154.011  1.00  0.00           N
ATOM   2428  CA  ASP A 154      61.157  64.052 153.901  1.00  0.00           C
ATOM   2430  CB  ASP A 154      62.137  62.902 154.321  1.00  0.00           C
ATOM   2433  CG  ASP A 154      62.287  62.652 155.811  1.00  0.00           C
ATOM   2434  OD1 ASP A 154      61.707  63.392 156.631  1.00  0.00           O
ATOM   2435  OD2 ASP A 154      63.077  61.722 156.151  1.00  0.00           O
ATOM   2436  C   ASP A 154      61.517  64.462 152.481  1.00  0.00           C
ATOM   2437  O   ASP A 154      61.947  65.572 152.241  1.00  0.00           O
ATOM   2438  N   ILE A 155      61.277  63.602 151.471  1.00  0.00           N
ATOM   2440  CA  ILE A 155      61.727  63.812 150.101  1.00  0.00           C
ATOM   2442  CB  ILE A 155      61.587  62.522 149.321  1.00  0.00           C
ATOM   2444  CG2 ILE A 155      61.897  62.672 147.821  1.00  0.00           C
ATOM   2448  CG1 ILE A 155      62.527  61.482 149.961  1.00  0.00           C
ATOM   2451  CD  ILE A 155      61.967  60.092 149.731  1.00  0.00           C
ATOM   2455  C   ILE A 155      61.057  64.972 149.401  1.00  0.00           C
ATOM   2456  O   ILE A 155      61.697  65.762 148.701  1.00  0.00           O
ATOM   2457  N   ALA A 156      59.747  65.142 149.631  1.00  0.00           N
ATOM   2459  CA  ALA A 156      58.967  66.242 149.091  1.00  0.00           C
ATOM   2461  CB  ALA A 156      57.487  65.822 149.051  1.00  0.00           C
ATOM   2465  C   ALA A 156      59.197  67.562 149.851  1.00  0.00           C
ATOM   2466  O   ALA A 156      58.667  68.602 149.451  1.00  0.00           O
ATOM   2467  N   SER A 157      59.997  67.542 150.941  1.00  0.00           N
ATOM   2469  CA  SER A 157      60.487  68.712 151.681  1.00  0.00           C
ATOM   2471  CB  SER A 157      60.217  68.602 153.211  1.00  0.00           C
ATOM   2474  OG  SER A 157      58.817  68.652 153.511  1.00  0.00           O
ATOM   2476  C   SER A 157      61.997  68.922 151.581  1.00  0.00           C
ATOM   2477  O   SER A 157      62.527  69.902 152.121  1.00  0.00           O
ATOM   2478  N   ARG A 158      62.747  68.052 150.881  1.00  0.00           N
ATOM   2480  CA  ARG A 158      64.177  68.212 150.661  1.00  0.00           C
ATOM   2482  CB  ARG A 158      64.947  66.872 150.861  1.00  0.00           C
ATOM   2485  CG  ARG A 158      64.987  66.352 152.321  1.00  0.00           C
ATOM   2488  CD  ARG A 158      65.547  64.932 152.461  1.00  0.00           C
ATOM   2491  NE  ARG A 158      65.527  64.572 153.921  1.00  0.00           N
ATOM   2493  CZ  ARG A 158      66.487  63.952 154.591  1.00  0.00           C
ATOM   2494  NH1 ARG A 158      67.647  63.602 154.081  1.00  0.00           N
ATOM   2497  NH2 ARG A 158      66.287  63.622 155.861  1.00  0.00           N
ATOM   2500  C   ARG A 158      64.437  68.782 149.231  1.00  0.00           C
ATOM   2501  OT1 ARG A 158      63.467  69.032 148.471  1.00  0.00           O
ATOM   2502  OT2 ARG A 158      65.627  68.972 148.871  1.00  0.00           O
ATOM   2503  NH3 POPEB 159      81.947 108.682  97.371  1.00  0.00           N
ATOM   2507  C12 POPEB 159      82.487 110.082  97.421  1.00  0.00           C
ATOM   2510  C11 POPEB 159      81.547 111.102  96.751  1.00  0.00           C
ATOM   2513  P   POPEB 159      83.507 112.842  96.361  1.00  0.00           P
ATOM   2514  O13 POPEB 159      83.547 114.282  95.951  1.00  0.00           O
ATOM   2515  O14 POPEB 159      84.427 112.452  97.431  1.00  0.00           O
ATOM   2516  O11 POPEB 159      83.787 111.982  95.061  1.00  0.00           O
ATOM   2517  O12 POPEB 159      82.047 112.442  96.751  1.00  0.00           O
ATOM   2518  C1  POPEB 159      83.017 112.122  93.851  1.00  0.00           C
ATOM   2521  C2  POPEB 159      83.557 111.182  92.731  1.00  0.00           C
ATOM   2523  O21 POPEB 159      82.727 111.262  91.551  1.00  0.00           O
ATOM   2524  C21 POPEB 159      82.977 112.262  90.731  1.00  0.00           C
ATOM   2525  O22 POPEB 159      83.727 113.202  90.981  1.00  0.00           O
ATOM   2526  C22 POPEB 159      82.347 111.972  89.351  1.00  0.00           C
ATOM   2529  C3  POPEB 159      83.627 109.692  93.191  1.00  0.00           C
ATOM   2532  O31 POPEB 159      82.557 108.922  92.621  1.00  0.00           O
ATOM   2533  C31 POPEB 159      81.587 108.532  93.391  1.00  0.00           C
ATOM   2534  O32 POPEB 159      81.577 108.582  94.621  1.00  0.00           O
ATOM   2535  C32 POPEB 159      80.367 108.112  92.581  1.00  0.00           C
ATOM   2538  C23 POPEB 159      81.367 113.012  88.751  1.00  0.00           C
ATOM   2541  C24 POPEB 159      80.357 112.312  87.821  1.00  0.00           C
ATOM   2544  C25 POPEB 159      79.307 113.192  87.131  1.00  0.00           C
ATOM   2547  C26 POPEB 159      79.847 113.902  85.891  1.00  0.00           C
ATOM   2550  C27 POPEB 159      78.757 114.762  85.231  1.00  0.00           C
ATOM   2553  C28 POPEB 159      79.247 115.452  83.951  1.00  0.00           C
ATOM   2556  C29 POPEB 159      78.507 116.732  83.681  1.00  0.00           C
ATOM   2558 0C21 POPEB 159      77.457 116.892  82.861  1.00  0.00           C
ATOM   2560 1C21 POPEB 159      76.767 115.832  82.041  1.00  0.00           C
ATOM   2563 2C21 POPEB 159      75.567 116.472  81.321  1.00  0.00           C
ATOM   2566 3C21 POPEB 159      74.787 115.502  80.421  1.00  0.00           C
ATOM   2569 4C21 POPEB 159      73.747 116.202  79.531  1.00  0.00           C
ATOM   2572 5C21 POPEB 159      72.677 116.982  80.321  1.00  0.00           C
ATOM   2575 6C21 POPEB 159      71.257 116.502  80.011  1.00  0.00           C
ATOM   2578 7C21 POPEB 159      70.187 117.322  80.751  1.00  0.00           C
ATOM   2581 8C21 POPEB 159      68.827 116.612  80.821  1.00  0.00           C
ATOM   2585  C33 POPEB 159      80.537 108.052  91.041  1.00  0.00           C
ATOM   2588  C34 POPEB 159      79.167 107.762  90.421  1.00  0.00           C
ATOM   2591  C35 POPEB 159      78.867 106.282  90.231  1.00  0.00           C
ATOM   2594  C36 POPEB 159      77.397 106.102  89.851  1.00  0.00           C
ATOM   2597  C37 POPEB 159      77.057 104.732  89.251  1.00  0.00           C
ATOM   2600  C38 POPEB 159      77.347 104.622  87.751  1.00  0.00           C
ATOM   2603  C39 POPEB 159      76.527 103.472  87.161  1.00  0.00           C
ATOM   2606 0C31 POPEB 159      76.727 103.222  85.661  1.00  0.00           C
ATOM   2609 1C31 POPEB 159      75.827 102.062  85.231  1.00  0.00           C
ATOM   2612 2C31 POPEB 159      75.827 101.802  83.731  1.00  0.00           C
ATOM   2615 3C31 POPEB 159      77.187 101.312  83.231  1.00  0.00           C
ATOM   2618 4C31 POPEB 159      77.047 100.622  81.871  1.00  0.00           C
ATOM   2621 5C31 POPEB 159      78.337  99.952  81.411  1.00  0.00           C
ATOM   2624 6C31 POPEB 159      78.117  99.172  80.111  1.00  0.00           C
ATOM   2628  NH3 POPEC 160      56.117 131.776  56.791  1.00  0.00           N
ATOM   2632  C12 POPEC 160      55.047 131.826  55.751  1.00  0.00           C
ATOM   2635  C11 POPEC 160      54.427 130.436  55.551  1.00  0.00           C
ATOM   2638  P   POPEC 160      53.387 128.372  56.651  1.00  0.00           P
ATOM   2639  O13 POPEC 160      51.907 128.522  56.731  1.00  0.00           O
ATOM   2640  O14 POPEC 160      53.967 127.662  55.491  1.00  0.00           O
ATOM   2641  O11 POPEC 160      53.797 127.602  57.951  1.00  0.00           O
ATOM   2642  O12 POPEC 160      54.107 129.792  56.801  1.00  0.00           O
ATOM   2643  C1  POPEC 160      53.897 128.222  59.231  1.00  0.00           C
ATOM   2646  C2  POPEC 160      55.137 127.662  59.961  1.00  0.00           C
ATOM   2648  O21 POPEC 160      55.377 128.312  61.221  1.00  0.00           O
ATOM   2649  C21 POPEC 160      54.407 128.202  62.131  1.00  0.00           C
ATOM   2650  O22 POPEC 160      53.407 127.532  62.011  1.00  0.00           O
ATOM   2651  C22 POPEC 160      54.747 129.062  63.331  1.00  0.00           C
ATOM   2654  C3  POPEC 160      56.387 127.792  59.021  1.00  0.00           C
ATOM   2657  O31 POPEC 160      57.657 127.622  59.701  1.00  0.00           O
ATOM   2658  C31 POPEC 160      58.017 126.372  59.921  1.00  0.00           C
ATOM   2659  O32 POPEC 160      57.387 125.382  59.591  1.00  0.00           O
ATOM   2660  C32 POPEC 160      59.307 126.362  60.761  1.00  0.00           C
ATOM   2663  C23 POPEC 160      55.847 128.402  64.191  1.00  0.00           C
ATOM   2666  C24 POPEC 160      56.447 129.342  65.241  1.00  0.00           C
ATOM   2669  C25 POPEC 160      55.467 129.846  66.301  1.00  0.00           C
ATOM   2672  C26 POPEC 160      54.817 128.702  67.081  1.00  0.00           C
ATOM   2675  C27 POPEC 160      54.017 129.182  68.291  1.00  0.00           C
ATOM   2678  C28 POPEC 160      53.337 128.032  69.041  1.00  0.00           C
ATOM   2681  C29 POPEC 160      54.347 127.232  69.811  1.00  0.00           C
ATOM   2683 0C21 POPEC 160      54.467 127.172  71.151  1.00  0.00           C
ATOM   2685 1C21 POPEC 160      53.587 127.842  72.171  1.00  0.00           C
ATOM   2688 2C21 POPEC 160      52.807 126.782  72.981  1.00  0.00           C
ATOM   2691 3C21 POPEC 160      51.777 125.992  72.161  1.00  0.00           C
ATOM   2694 4C21 POPEC 160      51.287 124.722  72.871  1.00  0.00           C
ATOM   2697 5C21 POPEC 160      50.777 124.982  74.301  1.00  0.00           C
ATOM   2700 6C21 POPEC 160      50.257 123.722  74.981  1.00  0.00           C
ATOM   2703 7C21 POPEC 160      49.937 123.952  76.461  1.00  0.00           C
ATOM   2706 8C21 POPEC 160      48.917 122.962  77.031  1.00  0.00           C
ATOM   2710  C33 POPEC 160      59.207 125.402  61.981  1.00  0.00           C
ATOM   2713  C34 POPEC 160      60.557 124.912  62.501  1.00  0.00           C
ATOM   2716  C35 POPEC 160      60.407 123.822  63.571  1.00  0.00           C
ATOM   2719  C36 POPEC 160      59.937 124.302  64.951  1.00  0.00           C
ATOM   2722  C37 POPEC 160      59.687 123.122  65.901  1.00  0.00           C
ATOM   2725  C38 POPEC 160      59.467 123.512  67.371  1.00  0.00           C
ATOM   2728  C39 POPEC 160      60.717 124.112  68.021  1.00  0.00           C
ATOM   2731 0C31 POPEC 160      60.697 124.142  69.551  1.00  0.00           C
ATOM   2734 1C31 POPEC 160      62.107 124.362  70.111  1.00  0.00           C
ATOM   2737 2C31 POPEC 160      62.187 124.442  71.641  1.00  0.00           C
ATOM   2740 3C31 POPEC 160      61.907 125.852  72.171  1.00  0.00           C
ATOM   2743 4C31 POPEC 160      62.227 126.002  73.671  1.00  0.00           C
ATOM   2746 5C31 POPEC 160      62.137 127.452  74.161  1.00  0.00           C
ATOM   2749 6C31 POPEC 160      62.277 127.582  75.681  1.00  0.00           C
ATOM   2753  NH3 POPED 161      11.037 113.292  54.581  1.00  0.00           N
ATOM   2757  C12 POPED 161      10.807 114.582  55.341  1.00  0.00           C
ATOM   2760  C11 POPED 161      10.847 115.822  54.401  1.00  0.00           C
ATOM   2763  P   POPED 161       8.467 115.512  53.201  1.00  0.00           P
ATOM   2764  O13 POPED 161       8.877 114.082  53.211  1.00  0.00           O
ATOM   2765  O14 POPED 161       8.287 116.152  51.881  1.00  0.00           O
ATOM   2766  O11 POPED 161       7.197 115.732  54.121  1.00  0.00           O
ATOM   2767  O12 POPED 161       9.577 116.322  53.981  1.00  0.00           O
ATOM   2768  C1  POPED 161       7.057 116.792  55.081  1.00  0.00           C
ATOM   2771  C2  POPED 161       7.337 116.332  56.551  1.00  0.00           C
ATOM   2773  O21 POPED 161       6.487 115.222  56.931  1.00  0.00           O
ATOM   2774  C21 POPED 161       6.987 114.572  57.971  1.00  0.00           C
ATOM   2775  O22 POPED 161       8.077 114.782  58.481  1.00  0.00           O
ATOM   2776  C22 POPED 161       5.987 113.502  58.431  1.00  0.00           C
ATOM   2779  C3  POPED 161       7.247 117.502  57.581  1.00  0.00           C
ATOM   2782  O31 POPED 161       6.217 117.362  58.591  1.00  0.00           O
ATOM   2783  C31 POPED 161       6.507 117.882  59.811  1.00  0.00           C
ATOM   2784  O32 POPED 161       5.887 118.792  60.321  1.00  0.00           O
ATOM   2785  C32 POPED 161       7.477 116.932  60.541  1.00  0.00           C
ATOM   2788  C23 POPED 161       6.547 112.722  59.651  1.00  0.00           C
ATOM   2791  C24 POPED 161       5.477 111.942  60.411  1.00  0.00           C
ATOM   2794  C25 POPED 161       6.027 111.242  61.661  1.00  0.00           C
ATOM   2797  C26 POPED 161       6.397 112.212  62.791  1.00  0.00           C
ATOM   2800  C27 POPED 161       6.677 111.502  64.121  1.00  0.00           C
ATOM   2803  C28 POPED 161       6.687 112.472  65.301  1.00  0.00           C
ATOM   2806  C29 POPED 161       6.687 111.752  66.631  1.00  0.00           C
ATOM   2808 0C21 POPED 161       7.277 112.182  67.751  1.00  0.00           C
ATOM   2810 1C21 POPED 161       8.027 113.482  67.911  1.00  0.00           C
ATOM   2813 2C21 POPED 161       8.727 113.582  69.281  1.00  0.00           C
ATOM   2816 3C21 POPED 161      10.007 112.732  69.391  1.00  0.00           C
ATOM   2819 4C21 POPED 161      10.317 112.362  70.841  1.00  0.00           C
ATOM   2822 5C21 POPED 161       9.477 111.162  71.321  1.00  0.00           C
ATOM   2825 6C21 POPED 161       9.087 111.252  72.791  1.00  0.00           C
ATOM   2828 7C21 POPED 161       8.367 109.992  73.271  1.00  0.00           C
ATOM   2831 8C21 POPED 161       7.737 110.132  74.661  1.00  0.00           C
ATOM   2835  C33 POPED 161       7.757 117.242  62.031  1.00  0.00           C
ATOM   2838  C34 POPED 161       8.087 115.972  62.841  1.00  0.00           C
ATOM   2841  C35 POPED 161       8.667 116.282  64.231  1.00  0.00           C
ATOM   2844  C36 POPED 161       7.607 116.662  65.291  1.00  0.00           C
ATOM   2847  C37 POPED 161       8.257 117.242  66.551  1.00  0.00           C
ATOM   2850  C38 POPED 161       7.237 117.632  67.631  1.00  0.00           C
ATOM   2853  C39 POPED 161       7.847 118.402  68.811  1.00  0.00           C
ATOM   2856 0C31 POPED 161       8.817 117.562  69.661  1.00  0.00           C
ATOM   2859 1C31 POPED 161       9.317 118.282  70.921  1.00  0.00           C
ATOM   2862 2C31 POPED 161      10.277 117.392  71.721  1.00  0.00           C
ATOM   2865 3C31 POPED 161      10.897 118.092  72.941  1.00  0.00           C
ATOM   2868 4C31 POPED 161      11.927 117.182  73.651  1.00  0.00           C
ATOM   2871 5C31 POPED 161      13.017 117.972  74.381  1.00  0.00           C
ATOM   2874 6C31 POPED 161      14.147 117.092  74.931  1.00  0.00           C
ATOM   2878  NH3 POPEE 162      23.917 116.342  54.951  1.00  0.00           N
ATOM   2882  C12 POPEE 162      25.347 115.892  55.091  1.00  0.00           C
ATOM   2885  C11 POPEE 162      26.317 117.072  55.271  1.00  0.00           C
ATOM   2888  P   POPEE 162      25.127 119.282  55.871  1.00  0.00           P
ATOM   2889  O13 POPEE 162      26.117 120.362  55.781  1.00  0.00           O
ATOM   2890  O14 POPEE 162      24.297 118.982  54.681  1.00  0.00           O
ATOM   2891  O11 POPEE 162      24.117 119.502  57.051  1.00  0.00           O
ATOM   2892  O12 POPEE 162      25.857 117.942  56.311  1.00  0.00           O
ATOM   2893  C1  POPEE 162      24.597 119.912  58.331  1.00  0.00           C
ATOM   2896  C2  POPEE 162      23.457 119.942  59.401  1.00  0.00           C
ATOM   2898  O21 POPEE 162      23.147 118.582  59.751  1.00  0.00           O
ATOM   2899  C21 POPEE 162      22.567 118.392  60.921  1.00  0.00           C
ATOM   2900  O22 POPEE 162      22.157 119.252  61.671  1.00  0.00           O
ATOM   2901  C22 POPEE 162      22.507 116.892  61.231  1.00  0.00           C
ATOM   2904  C3  POPEE 162      22.227 120.752  58.861  1.00  0.00           C
ATOM   2907  O31 POPEE 162      21.347 121.292  59.871  1.00  0.00           O
ATOM   2908  C31 POPEE 162      21.877 122.252  60.641  1.00  0.00           C
ATOM   2909  O32 POPEE 162      22.807 122.962  60.321  1.00  0.00           O
ATOM   2910  C32 POPEE 162      21.117 122.362  61.961  1.00  0.00           C
ATOM   2913  C23 POPEE 162      23.477 116.382  62.331  1.00  0.00           C
ATOM   2916  C24 POPEE 162      22.847 116.112  63.711  1.00  0.00           C
ATOM   2919  C25 POPEE 162      22.527 117.372  64.541  1.00  0.00           C
ATOM   2922  C26 POPEE 162      22.327 117.072  66.041  1.00  0.00           C
ATOM   2925  C27 POPEE 162      21.077 116.222  66.361  1.00  0.00           C
ATOM   2928  C28 POPEE 162      20.927 115.872  67.861  1.00  0.00           C
ATOM   2931  C29 POPEE 162      20.777 117.092  68.741  1.00  0.00           C
ATOM   2933 0C21 POPEE 162      20.757 117.102  70.091  1.00  0.00           C
ATOM   2935 1C21 POPEE 162      20.857 115.912  71.011  1.00  0.00           C
ATOM   2938 2C21 POPEE 162      19.647 115.782  71.951  1.00  0.00           C
ATOM   2941 3C21 POPEE 162      19.507 116.932  72.961  1.00  0.00           C
ATOM   2944 4C21 POPEE 162      18.337 116.712  73.931  1.00  0.00           C
ATOM   2947 5C21 POPEE 162      18.167 117.842  74.971  1.00  0.00           C
ATOM   2950 6C21 POPEE 162      19.277 117.922  76.021  1.00  0.00           C
ATOM   2953 7C21 POPEE 162      19.057 119.082  77.011  1.00  0.00           C
ATOM   2956 8C21 POPEE 162      20.117 119.202  78.101  1.00  0.00           C
ATOM   2960  C33 POPEE 162      22.097 122.522  63.151  1.00  0.00           C
ATOM   2963  C34 POPEE 162      21.707 121.622  64.321  1.00  0.00           C
ATOM   2966  C35 POPEE 162      22.737 121.492  65.451  1.00  0.00           C
ATOM   2969  C36 POPEE 162      23.027 122.802  66.181  1.00  0.00           C
ATOM   2972  C37 POPEE 162      23.947 122.602  67.401  1.00  0.00           C
ATOM   2975  C38 POPEE 162      25.057 123.652  67.441  1.00  0.00           C
ATOM   2978  C39 POPEE 162      25.957 123.572  68.671  1.00  0.00           C
ATOM   2981 0C31 POPEE 162      27.177 124.482  68.511  1.00  0.00           C
ATOM   2984 1C31 POPEE 162      27.957 124.692  69.811  1.00  0.00           C
ATOM   2987 2C31 POPEE 162      29.327 125.362  69.571  1.00  0.00           C
ATOM   2990 3C31 POPEE 162      29.547 126.612  70.431  1.00  0.00           C
ATOM   2993 4C31 POPEE 162      29.677 126.332  71.931  1.00  0.00           C
ATOM   2996 5C31 POPEE 162      29.777 127.622  72.751  1.00  0.00           C
ATOM   2999 6C31 POPEE 162      30.077 127.382  74.231  1.00  0.00           C
ATOM   3003  NH3 POPEF 163      77.167  26.832  56.651  1.00  0.00           N
ATOM   3007  C12 POPEF 163      75.787  26.862  56.031  1.00  0.00           C
ATOM   3010  C11 POPEF 163      74.817  25.942  56.781  1.00  0.00           C
ATOM   3013  P   POPEF 163      72.257  25.452  56.981  1.00  0.00           P
ATOM   3014  O13 POPEF 163      70.997  25.942  56.381  1.00  0.00           O
ATOM   3015  O14 POPEF 163      72.447  23.982  57.021  1.00  0.00           O
ATOM   3016  O11 POPEF 163      72.367  26.102  58.421  1.00  0.00           O
ATOM   3017  O12 POPEF 163      73.497  26.092  56.231  1.00  0.00           O
ATOM   3018  C1  POPEF 163      72.507  27.532  58.511  1.00  0.00           C
ATOM   3021  C2  POPEF 163      71.597  28.152  59.601  1.00  0.00           C
ATOM   3023  O21 POPEF 163      72.307  28.412  60.821  1.00  0.00           O
ATOM   3024  C21 POPEF 163      72.657  27.382  61.541  1.00  0.00           C
ATOM   3025  O22 POPEF 163      72.577  26.202  61.251  1.00  0.00           O
ATOM   3026  C22 POPEF 163      73.137  27.882  62.901  1.00  0.00           C
ATOM   3029  C3  POPEF 163      70.277  27.352  59.781  1.00  0.00           C
ATOM   3032  O31 POPEF 163      69.167  28.212  60.111  1.00  0.00           O
ATOM   3033  C31 POPEF 163      68.877  28.322  61.381  1.00  0.00           C
ATOM   3034  O32 POPEF 163      69.557  27.932  62.321  1.00  0.00           O
ATOM   3035  C32 POPEF 163      67.497  28.952  61.501  1.00  0.00           C
ATOM   3038  C23 POPEF 163      73.027  26.742  63.931  1.00  0.00           C
ATOM   3041  C24 POPEF 163      73.297  27.132  65.381  1.00  0.00           C
ATOM   3044  C25 POPEF 163      73.187  25.872  66.241  1.00  0.00           C
ATOM   3047  C26 POPEF 163      73.287  26.122  67.741  1.00  0.00           C
ATOM   3050  C27 POPEF 163      72.517  25.062  68.541  1.00  0.00           C
ATOM   3053  C28 POPEF 163      73.167  24.732  69.891  1.00  0.00           C
ATOM   3056  C29 POPEF 163      74.097  23.542  69.811  1.00  0.00           C
ATOM   3058 0C21 POPEF 163      73.917  22.362  70.441  1.00  0.00           C
ATOM   3060 1C21 POPEF 163      72.747  22.032  71.331  1.00  0.00           C
ATOM   3063 2C21 POPEF 163      72.887  22.582  72.761  1.00  0.00           C
ATOM   3066 3C21 POPEF 163      73.857  21.772  73.641  1.00  0.00           C
ATOM   3069 4C21 POPEF 163      73.677  22.052  75.141  1.00  0.00           C
ATOM   3072 5C21 POPEF 163      72.437  21.362  75.721  1.00  0.00           C
ATOM   3075 6C21 POPEF 163      72.197  21.712  77.201  1.00  0.00           C
ATOM   3078 7C21 POPEF 163      71.147  20.812  77.851  1.00  0.00           C
ATOM   3081 8C21 POPEF 163      70.917  21.102  79.341  1.00  0.00           C
ATOM   3085  C33 POPEF 163      66.557  28.042  62.321  1.00  0.00           C
ATOM   3088  C34 POPEF 163      65.157  28.642  62.491  1.00  0.00           C
ATOM   3091  C35 POPEF 163      65.117  29.702  63.601  1.00  0.00           C
ATOM   3094  C36 POPEF 163      63.807  30.492  63.681  1.00  0.00           C
ATOM   3097  C37 POPEF 163      62.627  29.652  64.171  1.00  0.00           C
ATOM   3100  C38 POPEF 163      61.347  30.462  64.371  1.00  0.00           C
ATOM   3103  C39 POPEF 163      60.657  30.232  65.731  1.00  0.00           C
ATOM   3106 0C31 POPEF 163      61.347  30.902  66.931  1.00  0.00           C
ATOM   3109 1C31 POPEF 163      60.647  30.562  68.261  1.00  0.00           C
ATOM   3112 2C31 POPEF 163      61.087  31.432  69.441  1.00  0.00           C
ATOM   3115 3C31 POPEF 163      62.437  31.042  70.061  1.00  0.00           C
ATOM   3118 4C31 POPEF 163      62.847  31.992  71.191  1.00  0.00           C
ATOM   3121 5C31 POPEF 163      63.787  31.372  72.231  1.00  0.00           C
ATOM   3124 6C31 POPEF 163      64.177  32.352  73.331  1.00  0.00           C
ATOM   3128  NH3 POPEG 164      51.227 126.282  58.521  1.00  0.00           N
ATOM   3132  C12 POPEG 164      51.127 125.622  57.181  1.00  0.00           C
ATOM   3135  C11 POPEG 164      49.917 126.142  56.411  1.00  0.00           C
ATOM   3138  P   POPEG 164      47.347 125.772  56.501  1.00  0.00           P
ATOM   3139  O13 POPEG 164      46.547 124.602  56.081  1.00  0.00           O
ATOM   3140  O14 POPEG 164      47.367 127.002  55.691  1.00  0.00           O
ATOM   3141  O11 POPEG 164      47.087 126.132  58.031  1.00  0.00           O
ATOM   3142  O12 POPEG 164      48.817 125.262  56.611  1.00  0.00           O
ATOM   3143  C1  POPEG 164      47.417 125.112  58.991  1.00  0.00           C
ATOM   3146  C2  POPEG 164      47.377 125.622  60.461  1.00  0.00           C
ATOM   3148  O21 POPEG 164      47.857 124.592  61.341  1.00  0.00           O
ATOM   3149  C21 POPEG 164      49.167 124.402  61.301  1.00  0.00           C
ATOM   3150  O22 POPEG 164      49.967 125.052  60.631  1.00  0.00           O
ATOM   3151  C22 POPEG 164      49.497 123.202  62.201  1.00  0.00           C
ATOM   3154  C3  POPEG 164      45.927 126.012  60.871  1.00  0.00           C
ATOM   3157  O31 POPEG 164      45.617 125.852  62.281  1.00  0.00           O
ATOM   3158  C31 POPEG 164      44.867 124.792  62.571  1.00  0.00           C
ATOM   3159  O32 POPEG 164      44.497 123.952  61.771  1.00  0.00           O
ATOM   3160  C32 POPEG 164      44.497 124.762  64.041  1.00  0.00           C
ATOM   3163  C23 POPEG 164      49.767 121.892  61.421  1.00  0.00           C
ATOM   3166  C24 POPEG 164      49.817 120.652  62.341  1.00  0.00           C
ATOM   3169  C25 POPEG 164      50.837 120.772  63.481  1.00  0.00           C
ATOM   3172  C26 POPEG 164      50.917 119.532  64.391  1.00  0.00           C
ATOM   3175  C27 POPEG 164      51.957 119.742  65.501  1.00  0.00           C
ATOM   3178  C28 POPEG 164      52.537 118.442  66.061  1.00  0.00           C
ATOM   3181  C29 POPEG 164      51.537 117.652  66.871  1.00  0.00           C
ATOM   3183 0C21 POPEG 164      51.787 117.032  68.031  1.00  0.00           C
ATOM   3185 1C21 POPEG 164      53.127 117.002  68.721  1.00  0.00           C
ATOM   3188 2C21 POPEG 164      53.007 116.542  70.191  1.00  0.00           C
ATOM   3191 3C21 POPEG 164      52.217 117.492  71.101  1.00  0.00           C
ATOM   3194 4C21 POPEG 164      52.247 116.982  72.551  1.00  0.00           C
ATOM   3197 5C21 POPEG 164      51.137 117.532  73.451  1.00  0.00           C
ATOM   3200 6C21 POPEG 164      51.097 116.762  74.781  1.00  0.00           C
ATOM   3203 7C21 POPEG 164      49.917 117.122  75.681  1.00  0.00           C
ATOM   3206 8C21 POPEG 164      49.657 116.072  76.771  1.00  0.00           C
ATOM   3210  C33 POPEG 164      43.537 123.572  64.301  1.00  0.00           C
ATOM   3213  C34 POPEG 164      43.077 123.412  65.751  1.00  0.00           C
ATOM   3216  C35 POPEG 164      42.927 121.932  66.131  1.00  0.00           C
ATOM   3219  C36 POPEG 164      42.627 121.732  67.621  1.00  0.00           C
ATOM   3222  C37 POPEG 164      42.417 120.262  67.991  1.00  0.00           C
ATOM   3225  C38 POPEG 164      42.047 120.072  69.471  1.00  0.00           C
ATOM   3228  C39 POPEG 164      43.177 120.352  70.471  1.00  0.00           C
ATOM   3231 0C31 POPEG 164      44.047 119.112  70.771  1.00  0.00           C
ATOM   3234 1C31 POPEG 164      43.437 118.192  71.841  1.00  0.00           C
ATOM   3237 2C31 POPEG 164      44.207 116.882  72.051  1.00  0.00           C
ATOM   3240 3C31 POPEG 164      44.837 116.742  73.451  1.00  0.00           C
ATOM   3243 4C31 POPEG 164      43.777 116.602  74.561  1.00  0.00           C
ATOM   3246 5C31 POPEG 164      44.397 116.392  75.951  1.00  0.00           C
ATOM   3249 6C31 POPEG 164      43.337 116.182  77.041  1.00  0.00           C
ATOM   3253  NH3 POPEH 165      29.967  42.842  59.351  1.00  0.00           N
ATOM   3257  C12 POPEH 165      31.447  42.562  59.251  1.00  0.00           C
ATOM   3260  C11 POPEH 165      31.937  41.572  60.331  1.00  0.00           C
ATOM   3263  P   POPEH 165      34.137  40.342  61.121  1.00  0.00           P
ATOM   3264  O13 POPEH 165      33.967  38.962  60.631  1.00  0.00           O
ATOM   3265  O14 POPEH 165      35.507  40.822  61.341  1.00  0.00           O
ATOM   3266  O11 POPEH 165      33.377  40.482  62.481  1.00  0.00           O
ATOM   3267  O12 POPEH 165      33.347  41.372  60.201  1.00  0.00           O
ATOM   3268  C1  POPEH 165      32.887  39.362  63.201  1.00  0.00           C
ATOM   3271  C2  POPEH 165      31.987  39.942  64.321  1.00  0.00           C
ATOM   3273  O21 POPEH 165      32.477  39.922  65.671  1.00  0.00           O
ATOM   3274  C21 POPEH 165      33.377  39.082  66.111  1.00  0.00           C
ATOM   3275  O22 POPEH 165      33.627  37.972  65.691  1.00  0.00           O
ATOM   3276  C22 POPEH 165      34.137  39.732  67.251  1.00  0.00           C
ATOM   3279  C3  POPEH 165      30.517  39.492  64.191  1.00  0.00           C
ATOM   3282  O31 POPEH 165      29.647  40.352  64.941  1.00  0.00           O
ATOM   3283  C31 POPEH 165      29.397  41.542  64.391  1.00  0.00           C
ATOM   3284  O32 POPEH 165      29.727  41.902  63.281  1.00  0.00           O
ATOM   3285  C32 POPEH 165      28.507  42.332  65.371  1.00  0.00           C
ATOM   3288  C23 POPEH 165      33.367  39.702  68.581  1.00  0.00           C
ATOM   3291  C24 POPEH 165      32.847  41.102  68.931  1.00  0.00           C
ATOM   3294  C25 POPEH 165      32.117  41.212  70.281  1.00  0.00           C
ATOM   3297  C26 POPEH 165      32.927  40.622  71.431  1.00  0.00           C
ATOM   3300  C27 POPEH 165      32.537  39.172  71.751  1.00  0.00           C
ATOM   3303  C28 POPEH 165      33.637  38.502  72.571  1.00  0.00           C
ATOM   3306  C29 POPEH 165      33.147  37.222  73.191  1.00  0.00           C
ATOM   3308 0C21 POPEH 165      33.457  36.772  74.421  1.00  0.00           C
ATOM   3310 1C21 POPEH 165      34.407  37.422  75.391  1.00  0.00           C
ATOM   3313 2C21 POPEH 165      35.617  36.522  75.681  1.00  0.00           C
ATOM   3316 3C21 POPEH 165      35.197  35.162  76.281  1.00  0.00           C
ATOM   3319 4C21 POPEH 165      36.147  34.642  77.371  1.00  0.00           C
ATOM   3322 5C21 POPEH 165      36.137  35.502  78.631  1.00  0.00           C
ATOM   3325 6C21 POPEH 165      36.817  34.812  79.821  1.00  0.00           C
ATOM   3328 7C21 POPEH 165      36.887  35.702  81.061  1.00  0.00           C
ATOM   3331 8C21 POPEH 165      37.667  35.062  82.211  1.00  0.00           C
ATOM   3335  C33 POPEH 165      28.577  41.882  66.851  1.00  0.00           C
ATOM   3338  C34 POPEH 165      27.457  42.522  67.671  1.00  0.00           C
ATOM   3341  C35 POPEH 165      27.247  41.832  69.031  1.00  0.00           C
ATOM   3344  C36 POPEH 165      25.917  42.232  69.671  1.00  0.00           C
ATOM   3347  C37 POPEH 165      25.847  41.902  71.171  1.00  0.00           C
ATOM   3350  C38 POPEH 165      24.547  42.412  71.811  1.00  0.00           C
ATOM   3353  C39 POPEH 165      24.557  42.462  73.351  1.00  0.00           C
ATOM   3356 0C31 POPEH 165      25.477  43.552  73.921  1.00  0.00           C
ATOM   3359 1C31 POPEH 165      25.487  43.552  75.461  1.00  0.00           C
ATOM   3362 2C31 POPEH 165      26.577  44.462  76.041  1.00  0.00           C
ATOM   3365 3C31 POPEH 165      26.687  44.342  77.571  1.00  0.00           C
ATOM   3368 4C31 POPEH 165      28.107  44.572  78.091  1.00  0.00           C
ATOM   3371 5C31 POPEH 165      28.207  44.462  79.611  1.00  0.00           C
ATOM   3374 6C31 POPEH 165      29.637  44.592  80.141  1.00  0.00           C
ATOM   3378  NH3 POPEI 166      24.207  47.822  55.831  1.00  0.00           N
ATOM   3382  C12 POPEI 166      24.987  46.842  56.681  1.00  0.00           C
ATOM   3385  C11 POPEI 166      26.467  47.222  56.901  1.00  0.00           C
ATOM   3388  P   POPEI 166      27.097  45.332  58.641  1.00  0.00           P
ATOM   3389  O13 POPEI 166      25.837  44.622  58.341  1.00  0.00           O
ATOM   3390  O14 POPEI 166      28.347  44.732  58.101  1.00  0.00           O
ATOM   3391  O11 POPEI 166      27.237  45.372  60.201  1.00  0.00           O
ATOM   3392  O12 POPEI 166      26.937  46.842  58.201  1.00  0.00           O
ATOM   3393  C1  POPEI 166      27.087  46.512  61.041  1.00  0.00           C
ATOM   3396  C2  POPEI 166      28.127  46.422  62.181  1.00  0.00           C
ATOM   3398  O21 POPEI 166      27.827  47.392  63.201  1.00  0.00           O
ATOM   3399  C21 POPEI 166      27.517  46.882  64.381  1.00  0.00           C
ATOM   3400  O22 POPEI 166      27.297  45.702  64.611  1.00  0.00           O
ATOM   3401  C22 POPEI 166      27.447  48.012  65.411  1.00  0.00           C
ATOM   3404  C3  POPEI 166      29.537  46.702  61.611  1.00  0.00           C
ATOM   3407  O31 POPEI 166      30.587  46.552  62.591  1.00  0.00           O
ATOM   3408  C31 POPEI 166      31.347  45.462  62.481  1.00  0.00           C
ATOM   3409  O32 POPEI 166      31.197  44.592  61.641  1.00  0.00           O
ATOM   3410  C32 POPEI 166      32.427  45.452  63.581  1.00  0.00           C
ATOM   3413  C23 POPEI 166      26.607  47.612  66.641  1.00  0.00           C
ATOM   3416  C24 POPEI 166      27.367  46.742  67.651  1.00  0.00           C
ATOM   3419  C25 POPEI 166      26.467  46.342  68.821  1.00  0.00           C
ATOM   3422  C26 POPEI 166      27.207  46.332  70.161  1.00  0.00           C
ATOM   3425  C27 POPEI 166      28.287  45.242  70.251  1.00  0.00           C
ATOM   3428  C28 POPEI 166      29.197  45.462  71.461  1.00  0.00           C
ATOM   3431  C29 POPEI 166      30.357  44.492  71.531  1.00  0.00           C
ATOM   3433 0C21 POPEI 166      30.707  43.712  72.571  1.00  0.00           C
ATOM   3435 1C21 POPEI 166      30.037  43.622  73.921  1.00  0.00           C
ATOM   3438 2C21 POPEI 166      29.217  42.332  74.081  1.00  0.00           C
ATOM   3441 3C21 POPEI 166      30.047  41.052  74.261  1.00  0.00           C
ATOM   3444 4C21 POPEI 166      29.137  39.862  74.591  1.00  0.00           C
ATOM   3447 5C21 POPEI 166      29.857  38.592  75.091  1.00  0.00           C
ATOM   3450 6C21 POPEI 166      30.627  38.802  76.401  1.00  0.00           C
ATOM   3453 7C21 POPEI 166      30.917  37.482  77.141  1.00  0.00           C
ATOM   3456 8C21 POPEI 166      31.687  37.682  78.441  1.00  0.00           C
ATOM   3460  C33 POPEI 166      32.547  46.692  64.531  1.00  0.00           C
ATOM   3463  C34 POPEI 166      32.647  46.302  66.021  1.00  0.00           C
ATOM   3466  C35 POPEI 166      33.177  47.422  66.921  1.00  0.00           C
ATOM   3469  C36 POPEI 166      33.347  46.992  68.391  1.00  0.00           C
ATOM   3472  C37 POPEI 166      33.867  48.112  69.311  1.00  0.00           C
ATOM   3475  C38 POPEI 166      33.977  47.732  70.801  1.00  0.00           C
ATOM   3478  C39 POPEI 166      32.637  47.462  71.511  1.00  0.00           C
ATOM   3481 0C31 POPEI 166      32.227  48.552  72.521  1.00  0.00           C
ATOM   3484 1C31 POPEI 166      31.067  48.092  73.421  1.00  0.00           C
ATOM   3487 2C31 POPEI 166      30.527  49.142  74.401  1.00  0.00           C
ATOM   3490 3C31 POPEI 166      29.417  48.562  75.291  1.00  0.00           C
ATOM   3493 4C31 POPEI 166      28.557  49.612  75.991  1.00  0.00           C
ATOM   3496 5C31 POPEI 166      27.497  48.992  76.901  1.00  0.00           C
ATOM   3499 6C31 POPEI 166      26.527  50.012  77.501  1.00  0.00           C
ATOM   3503  NH3 POPEJ 167      85.407 103.672  96.681  1.00  0.00           N
ATOM   3507  C12 POPEJ 167      85.167 104.252  98.041  1.00  0.00           C
ATOM   3510  C11 POPEJ 167      86.207 105.342  98.391  1.00  0.00           C
ATOM   3513  P   POPEJ 167      85.237 107.112  96.701  1.00  0.00           P
ATOM   3514  O13 POPEJ 167      84.647 106.222  95.681  1.00  0.00           O
ATOM   3515  O14 POPEJ 167      84.307 107.572  97.761  1.00  0.00           O
ATOM   3516  O11 POPEJ 167      85.947 108.372  96.011  1.00  0.00           O
ATOM   3517  O12 POPEJ 167      86.417 106.312  97.361  1.00  0.00           O
ATOM   3518  C1  POPEJ 167      87.117 108.142  95.211  1.00  0.00           C
ATOM   3521  C2  POPEJ 167      87.637 109.442  94.531  1.00  0.00           C
ATOM   3523  O21 POPEJ 167      88.607 109.062  93.531  1.00  0.00           O
ATOM   3524  C21 POPEJ 167      88.667 109.632  92.321  1.00  0.00           C
ATOM   3525  O22 POPEJ 167      89.707 109.712  91.681  1.00  0.00           O
ATOM   3526  C22 POPEJ 167      87.307 110.112  91.781  1.00  0.00           C
ATOM   3529  C3  POPEJ 167      88.297 110.432  95.551  1.00  0.00           C
ATOM   3532  O31 POPEJ 167      89.137 111.452  94.931  1.00  0.00           O
ATOM   3533  C31 POPEJ 167      88.467 112.452  94.371  1.00  0.00           C
ATOM   3534  O32 POPEJ 167      87.247 112.522  94.301  1.00  0.00           O
ATOM   3535  C32 POPEJ 167      89.387 113.562  93.861  1.00  0.00           C
ATOM   3538  C23 POPEJ 167      87.177 110.152  90.231  1.00  0.00           C
ATOM   3541  C24 POPEJ 167      87.557 111.472  89.561  1.00  0.00           C
ATOM   3544  C25 POPEJ 167      89.057 111.582  89.241  1.00  0.00           C
ATOM   3547  C26 POPEJ 167      89.377 112.752  88.311  1.00  0.00           C
ATOM   3550  C27 POPEJ 167      90.867 112.832  87.991  1.00  0.00           C
ATOM   3553  C28 POPEJ 167      91.267 114.102  87.211  1.00  0.00           C
ATOM   3556  C29 POPEJ 167      92.717 113.992  86.841  1.00  0.00           C
ATOM   3558 0C21 POPEJ 167      93.657 114.942  86.961  1.00  0.00           C
ATOM   3560 1C21 POPEJ 167      93.477 116.362  87.401  1.00  0.00           C
ATOM   3563 2C21 POPEJ 167      94.747 117.212  87.151  1.00  0.00           C
ATOM   3566 3C21 POPEJ 167      95.967 116.742  87.951  1.00  0.00           C
ATOM   3569 4C21 POPEJ 167      97.217 117.602  87.721  1.00  0.00           C
ATOM   3572 5C21 POPEJ 167      98.347 117.222  88.691  1.00  0.00           C
ATOM   3575 6C21 POPEJ 167      99.567 118.132  88.601  1.00  0.00           C
ATOM   3578 7C21 POPEJ 167     100.607 117.792  89.671  1.00  0.00           C
ATOM   3581 8C21 POPEJ 167     101.777 118.782  89.721  1.00  0.00           C
ATOM   3585  C33 POPEJ 167      88.757 114.272  92.631  1.00  0.00           C
ATOM   3588  C34 POPEJ 167      89.307 115.682  92.351  1.00  0.00           C
ATOM   3591  C35 POPEJ 167      88.397 116.532  91.431  1.00  0.00           C
ATOM   3594  C36 POPEJ 167      88.097 115.842  90.091  1.00  0.00           C
ATOM   3597  C37 POPEJ 167      87.167 116.612  89.151  1.00  0.00           C
ATOM   3600  C38 POPEJ 167      86.857 115.792  87.891  1.00  0.00           C
ATOM   3603  C39 POPEJ 167      86.077 116.552  86.811  1.00  0.00           C
ATOM   3606 0C31 POPEJ 167      85.097 115.642  86.061  1.00  0.00           C
ATOM   3609 1C31 POPEJ 167      84.507 116.262  84.791  1.00  0.00           C
ATOM   3612 2C31 POPEJ 167      83.347 115.412  84.261  1.00  0.00           C
ATOM   3615 3C31 POPEJ 167      83.187 115.432  82.731  1.00  0.00           C
ATOM   3618 4C31 POPEJ 167      82.437 114.192  82.211  1.00  0.00           C
ATOM   3621 5C31 POPEJ 167      82.597 113.972  80.711  1.00  0.00           C
ATOM   3624 6C31 POPEJ 167      81.997 112.642  80.241  1.00  0.00           C
ATOM   3628  NH3 POPEK 168      81.477  79.082  54.481  1.00  0.00           N
ATOM   3632  C12 POPEK 168      81.727  80.202  53.511  1.00  0.00           C
ATOM   3635  C11 POPEK 168      83.207  80.612  53.431  1.00  0.00           C
ATOM   3638  P   POPEK 168      84.887  82.352  54.451  1.00  0.00           P
ATOM   3639  O13 POPEK 168      85.917  81.302  54.351  1.00  0.00           O
ATOM   3640  O14 POPEK 168      85.047  83.572  53.631  1.00  0.00           O
ATOM   3641  O11 POPEK 168      84.857  82.762  55.971  1.00  0.00           O
ATOM   3642  O12 POPEK 168      83.437  81.762  54.251  1.00  0.00           O
ATOM   3643  C1  POPEK 168      84.297  81.892  56.951  1.00  0.00           C
ATOM   3646  C2  POPEK 168      83.597  82.772  58.021  1.00  0.00           C
ATOM   3648  O21 POPEK 168      84.007  82.522  59.371  1.00  0.00           O
ATOM   3649  C21 POPEK 168      84.047  81.282  59.801  1.00  0.00           C
ATOM   3650  O22 POPEK 168      83.697  80.282  59.191  1.00  0.00           O
ATOM   3651  C22 POPEK 168      84.637  81.272  61.211  1.00  0.00           C
ATOM   3654  C3  POPEK 168      82.047  82.882  57.841  1.00  0.00           C
ATOM   3657  O31 POPEK 168      81.347  81.752  58.431  1.00  0.00           O
ATOM   3658  C31 POPEK 168      80.507  82.042  59.401  1.00  0.00           C
ATOM   3659  O32 POPEK 168      80.057  83.152  59.661  1.00  0.00           O
ATOM   3660  C32 POPEK 168      80.197  80.772  60.191  1.00  0.00           C
ATOM   3663  C23 POPEK 168      84.827  79.842  61.731  1.00  0.00           C
ATOM   3666  C24 POPEK 168      85.757  79.772  62.951  1.00  0.00           C
ATOM   3669  C25 POPEK 168      85.107  80.232  64.261  1.00  0.00           C
ATOM   3672  C26 POPEK 168      84.017  79.272  64.741  1.00  0.00           C
ATOM   3675  C27 POPEK 168      83.697  79.422  66.241  1.00  0.00           C
ATOM   3678  C28 POPEK 168      83.027  78.162  66.801  1.00  0.00           C
ATOM   3681  C29 POPEK 168      82.937  77.952  68.291  1.00  0.00           C
ATOM   3683 0C21 POPEK 168      83.017  78.822  69.321  1.00  0.00           C
ATOM   3685 1C21 POPEK 168      83.107  80.322  69.281  1.00  0.00           C
ATOM   3688 2C21 POPEK 168      82.617  80.912  70.611  1.00  0.00           C
ATOM   3691 3C21 POPEK 168      82.427  82.442  70.561  1.00  0.00           C
ATOM   3694 4C21 POPEK 168      82.007  83.052  71.911  1.00  0.00           C
ATOM   3697 5C21 POPEK 168      80.617  82.612  72.391  1.00  0.00           C
ATOM   3700 6C21 POPEK 168      80.167  83.362  73.661  1.00  0.00           C
ATOM   3703 7C21 POPEK 168      78.697  83.092  74.021  1.00  0.00           C
ATOM   3706 8C21 POPEK 168      78.257  83.792  75.301  1.00  0.00           C
ATOM   3710  C33 POPEK 168      80.287  81.072  61.701  1.00  0.00           C
ATOM   3713  C34 POPEK 168      79.977  79.872  62.601  1.00  0.00           C
ATOM   3716  C35 POPEK 168      79.927  80.282  64.071  1.00  0.00           C
ATOM   3719  C36 POPEK 168      79.597  79.132  65.031  1.00  0.00           C
ATOM   3722  C37 POPEK 168      79.607  79.652  66.461  1.00  0.00           C
ATOM   3725  C38 POPEK 168      79.217  78.652  67.541  1.00  0.00           C
ATOM   3728  C39 POPEK 168      79.197  79.342  68.911  1.00  0.00           C
ATOM   3731 0C31 POPEK 168      78.557  78.492  70.011  1.00  0.00           C
ATOM   3734 1C31 POPEK 168      78.427  79.262  71.331  1.00  0.00           C
ATOM   3737 2C31 POPEK 168      77.677  78.482  72.411  1.00  0.00           C
ATOM   3740 3C31 POPEK 168      78.537  77.402  73.071  1.00  0.00           C
ATOM   3743 4C31 POPEK 168      77.747  76.582  74.111  1.00  0.00           C
ATOM   3746 5C31 POPEK 168      78.647  75.672  74.951  1.00  0.00           C
ATOM   3749 6C31 POPEK 168      77.877  74.912  76.031  1.00  0.00           C
ATOM   3753  NH3 POPEL 169      25.327  29.642  56.651  1.00  0.00           N
ATOM   3757  C12 POPEL 169      24.677  30.932  56.191  1.00  0.00           C
ATOM   3760  C11 POPEL 169      23.727  31.542  57.251  1.00  0.00           C
ATOM   3763  P   POPEL 169      21.537  33.072  57.371  1.00  0.00           P
ATOM   3764  O13 POPEL 169      20.267  32.672  56.731  1.00  0.00           O
ATOM   3765  O14 POPEL 169      21.747  34.532  57.491  1.00  0.00           O
ATOM   3766  O11 POPEL 169      21.497  32.402  58.811  1.00  0.00           O
ATOM   3767  O12 POPEL 169      22.777  32.412  56.641  1.00  0.00           O
ATOM   3768  C1  POPEL 169      20.517  32.902  59.731  1.00  0.00           C
ATOM   3771  C2  POPEL 169      20.077  31.862  60.801  1.00  0.00           C
ATOM   3773  O21 POPEL 169      19.797  32.662  61.961  1.00  0.00           O
ATOM   3774  C21 POPEL 169      18.547  32.812  62.351  1.00  0.00           C
ATOM   3775  O22 POPEL 169      17.577  32.202  61.951  1.00  0.00           O
ATOM   3776  C22 POPEL 169      18.517  33.912  63.411  1.00  0.00           C
ATOM   3779  C3  POPEL 169      21.187  30.812  61.141  1.00  0.00           C
ATOM   3782  O31 POPEL 169      21.027  30.222  62.451  1.00  0.00           O
ATOM   3783  C31 POPEL 169      20.027  29.362  62.621  1.00  0.00           C
ATOM   3784  O32 POPEL 169      19.297  28.942  61.751  1.00  0.00           O
ATOM   3785  C32 POPEL 169      19.887  29.052  64.111  1.00  0.00           C
ATOM   3788  C23 POPEL 169      17.077  34.372  63.731  1.00  0.00           C
ATOM   3791  C24 POPEL 169      16.337  33.422  64.691  1.00  0.00           C
ATOM   3794  C25 POPEL 169      16.547  33.802  66.161  1.00  0.00           C
ATOM   3797  C26 POPEL 169      15.657  34.982  66.581  1.00  0.00           C
ATOM   3800  C27 POPEL 169      15.857  35.402  68.041  1.00  0.00           C
ATOM   3803  C28 POPEL 169      14.777  36.402  68.481  1.00  0.00           C
ATOM   3806  C29 POPEL 169      14.947  36.772  69.931  1.00  0.00           C
ATOM   3808 0C21 POPEL 169      13.997  36.742  70.891  1.00  0.00           C
ATOM   3810 1C21 POPEL 169      12.547  36.372  70.721  1.00  0.00           C
ATOM   3813 2C21 POPEL 169      11.647  37.612  70.881  1.00  0.00           C
ATOM   3816 3C21 POPEL 169      10.147  37.252  70.941  1.00  0.00           C
ATOM   3819 4C21 POPEL 169       9.297  38.172  71.841  1.00  0.00           C
ATOM   3822 5C21 POPEL 169       9.757  38.142  73.311  1.00  0.00           C
ATOM   3825 6C21 POPEL 169       8.817  38.852  74.301  1.00  0.00           C
ATOM   3828 7C21 POPEL 169       9.497  39.062  75.661  1.00  0.00           C
ATOM   3831 8C21 POPEL 169       8.617  39.712  76.731  1.00  0.00           C
ATOM   3835  C33 POPEL 169      19.337  27.632  64.391  1.00  0.00           C
ATOM   3838  C34 POPEL 169      19.297  27.282  65.891  1.00  0.00           C
ATOM   3841  C35 POPEL 169      18.197  28.032  66.661  1.00  0.00           C
ATOM   3844  C36 POPEL 169      18.177  27.712  68.161  1.00  0.00           C
ATOM   3847  C37 POPEL 169      17.277  28.662  68.961  1.00  0.00           C
ATOM   3850  C38 POPEL 169      17.677  28.802  70.441  1.00  0.00           C
ATOM   3853  C39 POPEL 169      17.557  27.512  71.271  1.00  0.00           C
ATOM   3856 0C31 POPEL 169      16.097  27.102  71.541  1.00  0.00           C
ATOM   3859 1C31 POPEL 169      16.017  25.872  72.451  1.00  0.00           C
ATOM   3862 2C31 POPEL 169      14.597  25.542  72.901  1.00  0.00           C
ATOM   3865 3C31 POPEL 169      14.597  24.322  73.821  1.00  0.00           C
ATOM   3868 4C31 POPEL 169      13.217  23.972  74.391  1.00  0.00           C
ATOM   3871 5C31 POPEL 169      13.347  22.852  75.431  1.00  0.00           C
ATOM   3874 6C31 POPEL 169      12.027  22.312  75.961  1.00  0.00           C
ATOM   3878  NH3 POPEM 170      94.457  71.872  54.171  1.00  0.00           N
ATOM   3882  C12 POPEM 170      94.817  70.872  53.111  1.00  0.00           C
ATOM   3885  C11 POPEM 170      95.737  69.752  53.661  1.00  0.00           C
ATOM   3888  P   POPEM 170      96.797  67.552  52.551  1.00  0.00           P
ATOM   3889  O13 POPEM 170      95.567  66.742  52.661  1.00  0.00           O
ATOM   3890  O14 POPEM 170      97.637  67.332  51.351  1.00  0.00           O
ATOM   3891  O11 POPEM 170      97.637  67.262  53.841  1.00  0.00           O
ATOM   3892  O12 POPEM 170      96.387  69.092  52.581  1.00  0.00           O
ATOM   3893  C1  POPEM 170      98.477  68.162  54.561  1.00  0.00           C
ATOM   3896  C2  POPEM 170      98.117  68.142  56.071  1.00  0.00           C
ATOM   3898  O21 POPEM 170      98.997  69.052  56.771  1.00  0.00           O
ATOM   3899  C21 POPEM 170      98.417  70.082  57.351  1.00  0.00           C
ATOM   3900  O22 POPEM 170      97.247  70.422  57.221  1.00  0.00           O
ATOM   3901  C22 POPEM 170      99.387  70.682  58.351  1.00  0.00           C
ATOM   3904  C3  POPEM 170      98.317  66.712  56.661  1.00  0.00           C
ATOM   3907  O31 POPEM 170      98.077  66.622  58.091  1.00  0.00           O
ATOM   3908  C31 POPEM 170      96.827  66.332  58.431  1.00  0.00           C
ATOM   3909  O32 POPEM 170      95.887  66.232  57.671  1.00  0.00           O
ATOM   3910  C32 POPEM 170      96.767  66.262  59.951  1.00  0.00           C
ATOM   3913  C23 POPEM 170      99.197  69.992  59.711  1.00  0.00           C
ATOM   3916  C24 POPEM 170      99.857  70.752  60.861  1.00  0.00           C
ATOM   3919  C25 POPEM 170      99.567  70.122  62.231  1.00  0.00           C
ATOM   3922  C26 POPEM 170      98.107  70.282  62.711  1.00  0.00           C
ATOM   3925  C27 POPEM 170      97.987  69.982  64.211  1.00  0.00           C
ATOM   3928  C28 POPEM 170      96.637  70.392  64.831  1.00  0.00           C
ATOM   3931  C29 POPEM 170      96.667  70.092  66.311  1.00  0.00           C
ATOM   3933 0C21 POPEM 170      96.137  70.802  67.331  1.00  0.00           C
ATOM   3935 1C21 POPEM 170      95.297  72.042  67.251  1.00  0.00           C
ATOM   3938 2C21 POPEM 170      95.867  73.262  68.001  1.00  0.00           C
ATOM   3941 3C21 POPEM 170      95.567  73.282  69.511  1.00  0.00           C
ATOM   3944 4C21 POPEM 170      95.267  74.712  70.001  1.00  0.00           C
ATOM   3947 5C21 POPEM 170      94.897  74.822  71.491  1.00  0.00           C
ATOM   3950 6C21 POPEM 170      94.467  76.252  71.861  1.00  0.00           C
ATOM   3953 7C21 POPEM 170      94.007  76.392  73.321  1.00  0.00           C
ATOM   3956 8C21 POPEM 170      93.597  77.822  73.681  1.00  0.00           C
ATOM   3960  C33 POPEM 170      95.357  66.412  60.561  1.00  0.00           C
ATOM   3963  C34 POPEM 170      95.467  66.862  62.021  1.00  0.00           C
ATOM   3966  C35 POPEM 170      94.207  66.642  62.861  1.00  0.00           C
ATOM   3969  C36 POPEM 170      94.357  67.322  64.221  1.00  0.00           C
ATOM   3972  C37 POPEM 170      93.377  66.822  65.291  1.00  0.00           C
ATOM   3975  C38 POPEM 170      93.797  67.292  66.681  1.00  0.00           C
ATOM   3978  C39 POPEM 170      92.937  66.702  67.801  1.00  0.00           C
ATOM   3981 0C31 POPEM 170      91.597  67.442  67.971  1.00  0.00           C
ATOM   3984 1C31 POPEM 170      90.797  66.852  69.141  1.00  0.00           C
ATOM   3987 2C31 POPEM 170      89.537  67.662  69.471  1.00  0.00           C
ATOM   3990 3C31 POPEM 170      88.967  67.352  70.861  1.00  0.00           C
ATOM   3993 4C31 POPEM 170      88.607  65.872  71.061  1.00  0.00           C
ATOM   3996 5C31 POPEM 170      88.077  65.572  72.471  1.00  0.00           C
ATOM   3999 6C31 POPEM 170      87.937  64.082  72.761  1.00  0.00           C
ATOM   4003  NH3 POPEN 171     131.781  24.642  99.581  1.00  0.00           N
ATOM   4007  C12 POPEN 171     130.651  24.272 100.491  1.00  0.00           C
ATOM   4010  C11 POPEN 171     130.311  22.782 100.401  1.00  0.00           C
ATOM   4013  P   POPEN 171     129.961  20.952  98.631  1.00  0.00           P
ATOM   4014  O13 POPEN 171     131.271  20.312  98.891  1.00  0.00           O
ATOM   4015  O14 POPEN 171     128.761  20.342  99.231  1.00  0.00           O
ATOM   4016  O11 POPEN 171     129.741  21.132  97.081  1.00  0.00           O
ATOM   4017  O12 POPEN 171     130.041  22.482  99.041  1.00  0.00           O
ATOM   4018  C1  POPEN 171     130.361  20.182  96.201  1.00  0.00           C
ATOM   4021  C2  POPEN 171     129.501  18.922  96.061  1.00  0.00           C
ATOM   4023  O21 POPEN 171     129.761  18.322  94.791  1.00  0.00           O
ATOM   4024  C21 POPEN 171     130.701  17.392  94.761  1.00  0.00           C
ATOM   4025  O22 POPEN 171     131.521  17.152  95.631  1.00  0.00           O
ATOM   4026  C22 POPEN 171     130.431  16.572  93.501  1.00  0.00           C
ATOM   4029  C3  POPEN 171     127.997  19.302  96.071  1.00  0.00           C
ATOM   4032  O31 POPEN 171     127.197  18.122  95.901  1.00  0.00           O
ATOM   4033  C31 POPEN 171     126.467  18.102  94.781  1.00  0.00           C
ATOM   4034  O32 POPEN 171     125.407  18.682  94.661  1.00  0.00           O
ATOM   4035  C32 POPEN 171     127.187  17.342  93.671  1.00  0.00           C
ATOM   4038  C23 POPEN 171     131.671  16.142  92.701  1.00  0.00           C
ATOM   4041  C24 POPEN 171     131.201  15.192  91.591  1.00  0.00           C
ATOM   4044  C25 POPEN 171     131.441  13.752  92.011  1.00  0.00           C
ATOM   4047  C26 POPEN 171     131.041  12.702  90.961  1.00  0.00           C
ATOM   4050  C27 POPEN 171     130.101  11.642  91.561  1.00  0.00           C
ATOM   4053  C28 POPEN 171     130.051  10.342  90.741  1.00  0.00           C
ATOM   4056  C29 POPEN 171     129.081   9.392  91.381  1.00  0.00           C
ATOM   4058 0C21 POPEN 171     128.457   8.362  90.781  1.00  0.00           C
ATOM   4060 1C21 POPEN 171     128.617   7.922  89.351  1.00  0.00           C
ATOM   4063 2C21 POPEN 171     128.901   6.422  89.181  1.00  0.00           C
ATOM   4066 3C21 POPEN 171     130.331   5.992  89.501  1.00  0.00           C
ATOM   4069 4C21 POPEN 171     130.491   4.482  89.271  1.00  0.00           C
ATOM   4072 5C21 POPEN 171     131.911   3.942  89.511  1.00  0.00           C
ATOM   4075 6C21 POPEN 171     131.951   2.412  89.421  1.00  0.00           C
ATOM   4078 7C21 POPEN 171     133.321   1.832  89.791  1.00  0.00           C
ATOM   4081 8C21 POPEN 171     133.311   0.308  89.911  1.00  0.00           C
ATOM   4085  C33 POPEN 171     126.217  16.582  92.751  1.00  0.00           C
ATOM   4088  C34 POPEN 171     126.927  15.712  91.711  1.00  0.00           C
ATOM   4091  C35 POPEN 171     125.957  14.662  91.141  1.00  0.00           C
ATOM   4094  C36 POPEN 171     126.627  13.752  90.111  1.00  0.00           C
ATOM   4097  C37 POPEN 171     125.747  12.582  89.681  1.00  0.00           C
ATOM   4100  C38 POPEN 171     126.467  11.702  88.661  1.00  0.00           C
ATOM   4103  C39 POPEN 171     125.667  10.472  88.241  1.00  0.00           C
ATOM   4106 0C31 POPEN 171     126.387   9.672  87.141  1.00  0.00           C
ATOM   4109 1C31 POPEN 171     126.047  10.132  85.721  1.00  0.00           C
ATOM   4112 2C31 POPEN 171     126.937   9.462  84.671  1.00  0.00           C
ATOM   4115 3C31 POPEN 171     126.387   9.562  83.241  1.00  0.00           C
ATOM   4118 4C31 POPEN 171     126.157  11.002  82.771  1.00  0.00           C
ATOM   4121 5C31 POPEN 171     125.217  11.092  81.561  1.00  0.00           C
ATOM   4124 6C31 POPEN 171     124.657  12.502  81.381  1.00  0.00           C
ATOM   4128  NH3 POPEO 172       1.707 129.212  97.281  1.00  0.00           N
ATOM   4132  C12 POPEO 172       1.347 128.342  98.441  1.00  0.00           C
ATOM   4135  C11 POPEO 172       2.557 127.562  99.031  1.00  0.00           C
ATOM   4138  P   POPEO 172       4.737 128.702  98.051  1.00  0.00           P
ATOM   4139  O13 POPEO 172       4.417 130.086  97.661  1.00  0.00           O
ATOM   4140  O14 POPEO 172       6.147 128.372  98.371  1.00  0.00           O
ATOM   4141  O11 POPEO 172       4.217 127.762  96.911  1.00  0.00           O
ATOM   4142  O12 POPEO 172       3.737 128.342  99.231  1.00  0.00           O
ATOM   4143  C1  POPEO 172       5.087 127.272  95.901  1.00  0.00           C
ATOM   4146  C2  POPEO 172       4.407 126.162  95.051  1.00  0.00           C
ATOM   4148  O21 POPEO 172       3.757 126.702  93.881  1.00  0.00           O
ATOM   4149  C21 POPEO 172       2.597 127.302  94.061  1.00  0.00           C
ATOM   4150  O22 POPEO 172       2.147 127.732  95.121  1.00  0.00           O
ATOM   4151  C22 POPEO 172       1.797 127.362  92.771  1.00  0.00           C
ATOM   4154  C3  POPEO 172       3.487 125.212  95.861  1.00  0.00           C
ATOM   4157  O31 POPEO 172       2.837 124.332  94.931  1.00  0.00           O
ATOM   4158  C31 POPEO 172       2.597 123.102  95.351  1.00  0.00           C
ATOM   4159  O32 POPEO 172       2.857 122.632  96.441  1.00  0.00           O
ATOM   4160  C32 POPEO 172       2.057 122.312  94.161  1.00  0.00           C
ATOM   4163  C23 POPEO 172       1.917 126.082  91.911  1.00  0.00           C
ATOM   4166  C24 POPEO 172       0.927 126.092  90.741  1.00  0.00           C
ATOM   4169  C25 POPEO 172       1.417 126.952  89.581  1.00  0.00           C
ATOM   4172  C26 POPEO 172       0.457 126.932  88.391  1.00  0.00           C
ATOM   4175  C27 POPEO 172       1.217 127.022  87.061  1.00  0.00           C
ATOM   4178  C28 POPEO 172       0.357 126.732  85.821  1.00  0.00           C
ATOM   4181  C29 POPEO 172      -0.557 127.882  85.481  1.00  0.00           C
ATOM   4183 0C21 POPEO 172      -1.367 127.932  84.411  1.00  0.00           C
ATOM   4185 1C21 POPEO 172      -1.517 126.872  83.351  1.00  0.00           C
ATOM   4188 2C21 POPEO 172      -1.457 127.472  81.931  1.00  0.00           C
ATOM   4191 3C21 POPEO 172      -2.657 128.372  81.591  1.00  0.00           C
ATOM   4194 4C21 POPEO 172      -2.337 129.292  80.401  1.00  0.00           C
ATOM   4197 5C21 POPEO 172      -3.387 130.376  80.111  1.00  0.00           C
ATOM   4200 6C21 POPEO 172      -4.477 129.916  79.131  1.00  0.00           C
ATOM   4203 7C21 POPEO 172      -5.247 131.086  78.501  1.00  0.00           C
ATOM   4206 8C21 POPEO 172      -6.007 130.696  77.231  1.00  0.00           C
ATOM   4210  C33 POPEO 172       3.197 122.042  93.151  1.00  0.00           C
ATOM   4213  C34 POPEO 172       2.707 121.542  91.791  1.00  0.00           C
ATOM   4216  C35 POPEO 172       3.837 121.492  90.751  1.00  0.00           C
ATOM   4219  C36 POPEO 172       4.227 122.872  90.211  1.00  0.00           C
ATOM   4222  C37 POPEO 172       5.497 122.822  89.351  1.00  0.00           C
ATOM   4225  C38 POPEO 172       5.877 124.182  88.761  1.00  0.00           C
ATOM   4228  C39 POPEO 172       4.967 124.572  87.581  1.00  0.00           C
ATOM   4231 0C31 POPEO 172       5.357 125.902  86.931  1.00  0.00           C
ATOM   4234 1C31 POPEO 172       4.657 126.082  85.581  1.00  0.00           C
ATOM   4237 2C31 POPEO 172       4.907 127.462  84.961  1.00  0.00           C
ATOM   4240 3C31 POPEO 172       3.847 127.852  83.921  1.00  0.00           C
ATOM   4243 4C31 POPEO 172       3.637 126.792  82.831  1.00  0.00           C
ATOM   4246 5C31 POPEO 172       2.597 127.222  81.781  1.00  0.00           C
ATOM   4249 6C31 POPEO 172       2.337 126.132  80.731  1.00  0.00           C
ATOM   4253  NH3 POPEP 173     121.047   6.162  54.681  1.00  0.00           N
ATOM   4257  C12 POPEP 173     121.167   6.832  53.331  1.00  0.00           C
ATOM   4260  C11 POPEP 173     120.377   8.132  53.291  1.00  0.00           C
ATOM   4263  P   POPEP 173     118.117   9.132  54.011  1.00  0.00           P
ATOM   4264  O13 POPEP 173     118.647  10.302  53.281  1.00  0.00           O
ATOM   4265  O14 POPEP 173     116.707   8.822  53.731  1.00  0.00           O
ATOM   4266  O11 POPEP 173     118.327   9.322  55.581  1.00  0.00           O
ATOM   4267  O12 POPEP 173     119.027   7.872  53.691  1.00  0.00           O
ATOM   4268  C1  POPEP 173     119.167   8.412  56.291  1.00  0.00           C
ATOM   4271  C2  POPEP 173     119.147   8.682  57.821  1.00  0.00           C
ATOM   4273  O21 POPEP 173     119.197   7.472  58.601  1.00  0.00           O
ATOM   4274  C21 POPEP 173     120.317   6.772  58.461  1.00  0.00           C
ATOM   4275  O22 POPEP 173     121.167   6.932  57.601  1.00  0.00           O
ATOM   4276  C22 POPEP 173     120.417   5.752  59.581  1.00  0.00           C
ATOM   4279  C3  POPEP 173     117.887   9.482  58.221  1.00  0.00           C
ATOM   4282  O31 POPEP 173     117.817   9.722  59.651  1.00  0.00           O
ATOM   4283  C31 POPEP 173     118.647  10.692  60.031  1.00  0.00           C
ATOM   4284  O32 POPEP 173     119.357  11.332  59.291  1.00  0.00           O
ATOM   4285  C32 POPEP 173     118.547  10.892  61.521  1.00  0.00           C
ATOM   4288  C23 POPEP 173     121.117   6.342  60.831  1.00  0.00           C
ATOM   4291  C24 POPEP 173     120.177   7.092  61.801  1.00  0.00           C
ATOM   4294  C25 POPEP 173     119.087   6.162  62.351  1.00  0.00           C
ATOM   4297  C26 POPEP 173     118.417   6.612  63.661  1.00  0.00           C
ATOM   4300  C27 POPEP 173     116.897   6.502  63.531  1.00  0.00           C
ATOM   4303  C28 POPEP 173     116.057   6.702  64.811  1.00  0.00           C
ATOM   4306  C29 POPEP 173     114.637   7.032  64.391  1.00  0.00           C
ATOM   4308 0C21 POPEP 173     113.527   6.272  64.351  1.00  0.00           C
ATOM   4310 1C21 POPEP 173     113.277   4.852  64.801  1.00  0.00           C
ATOM   4313 2C21 POPEP 173     112.247   4.832  65.951  1.00  0.00           C
ATOM   4316 3C21 POPEP 173     111.367   3.572  66.041  1.00  0.00           C
ATOM   4319 4C21 POPEP 173     110.407   3.672  67.241  1.00  0.00           C
ATOM   4322 5C21 POPEP 173     109.297   2.612  67.321  1.00  0.00           C
ATOM   4325 6C21 POPEP 173     109.817   1.202  67.631  1.00  0.00           C
ATOM   4328 7C21 POPEP 173     108.697   0.218  68.011  1.00  0.00           C
ATOM   4331 8C21 POPEP 173     109.167  -1.232  68.141  1.00  0.00           C
ATOM   4335  C33 POPEP 173     119.917  11.272  62.121  1.00  0.00           C
ATOM   4338  C34 POPEP 173     119.797  11.862  63.531  1.00  0.00           C
ATOM   4341  C35 POPEP 173     118.837  11.092  64.441  1.00  0.00           C
ATOM   4344  C36 POPEP 173     118.937  11.542  65.901  1.00  0.00           C
ATOM   4347  C37 POPEP 173     118.777  10.382  66.881  1.00  0.00           C
ATOM   4350  C38 POPEP 173     119.237  10.752  68.281  1.00  0.00           C
ATOM   4353  C39 POPEP 173     119.377   9.512  69.171  1.00  0.00           C
ATOM   4356 0C31 POPEP 173     119.777   9.862  70.601  1.00  0.00           C
ATOM   4359 1C31 POPEP 173     118.647  10.502  71.401  1.00  0.00           C
ATOM   4362 2C31 POPEP 173     118.987  10.602  72.881  1.00  0.00           C
ATOM   4365 3C31 POPEP 173     117.777  11.002  73.721  1.00  0.00           C
ATOM   4368 4C31 POPEP 173     118.147  11.152  75.201  1.00  0.00           C
ATOM   4371 5C31 POPEP 173     116.917  11.442  76.051  1.00  0.00           C
ATOM   4374 6C31 POPEP 173     117.277  11.752  77.501  1.00  0.00           C
ATOM   4378  NH3 POPEQ 174      89.397   1.762  98.461  1.00  0.00           N
ATOM   4382  C12 POPEQ 174      88.677   1.992  99.771  1.00  0.00           C
ATOM   4385  C11 POPEQ 174      88.337   3.472 100.031  1.00  0.00           C
ATOM   4388  P   POPEQ 174      86.337   4.852  98.921  1.00  0.00           P
ATOM   4389  O13 POPEQ 174      85.407   5.752  99.641  1.00  0.00           O
ATOM   4390  O14 POPEQ 174      87.387   5.472  98.111  1.00  0.00           O
ATOM   4391  O11 POPEQ 174      85.417   3.922  98.001  1.00  0.00           O
ATOM   4392  O12 POPEQ 174      86.937   3.742  99.861  1.00  0.00           O
ATOM   4393  C1  POPEQ 174      85.977   2.652  97.681  1.00  0.00           C
ATOM   4396  C2  POPEQ 174      85.317   2.072  96.431  1.00  0.00           C
ATOM   4398  O21 POPEQ 174      85.637   0.678  96.511  1.00  0.00           O
ATOM   4399  C21 POPEQ 174      84.977  -0.142  95.701  1.00  0.00           C
ATOM   4400  O22 POPEQ 174      83.807   0.008  95.381  1.00  0.00           O
ATOM   4401  C22 POPEQ 174      85.837  -1.362  95.441  1.00  0.00           C
ATOM   4404  C3  POPEQ 174      85.847   2.792  95.161  1.00  0.00           C
ATOM   4407  O31 POPEQ 174      85.667   1.952  94.011  1.00  0.00           O
ATOM   4408  C31 POPEQ 174      85.727   2.512  92.821  1.00  0.00           C
ATOM   4409  O32 POPEQ 174      85.787   3.702  92.581  1.00  0.00           O
ATOM   4410  C32 POPEQ 174      85.787   1.352  91.821  1.00  0.00           C
ATOM   4413  C23 POPEQ 174      85.417  -2.222  94.231  1.00  0.00           C
ATOM   4416  C24 POPEQ 174      86.337  -3.442  94.131  1.00  0.00           C
ATOM   4419  C25 POPEQ 174      86.077  -4.332  92.911  1.00  0.00           C
ATOM   4422  C26 POPEQ 174      86.457  -3.642  91.591  1.00  0.00           C
ATOM   4425  C27 POPEQ 174      86.747  -4.632  90.461  1.00  0.00           C
ATOM   4428  C28 POPEQ 174      87.247  -3.952  89.171  1.00  0.00           C
ATOM   4431  C29 POPEQ 174      87.967  -4.922  88.271  1.00  0.00           C
ATOM   4433 0C21 POPEQ 174      87.877  -5.022  86.931  1.00  0.00           C
ATOM   4435 1C21 POPEQ 174      87.017  -4.182  86.021  1.00  0.00           C
ATOM   4438 2C21 POPEQ 174      86.867  -4.812  84.621  1.00  0.00           C
ATOM   4441 3C21 POPEQ 174      88.167  -4.822  83.811  1.00  0.00           C
ATOM   4444 4C21 POPEQ 174      88.007  -5.222  82.331  1.00  0.00           C
ATOM   4447 5C21 POPEQ 174      87.627  -6.692  82.121  1.00  0.00           C
ATOM   4450 6C21 POPEQ 174      87.497  -7.062  80.641  1.00  0.00           C
ATOM   4453 7C21 POPEQ 174      86.927  -8.472  80.431  1.00  0.00           C
ATOM   4456 8C21 POPEQ 174      86.897  -8.902  78.961  1.00  0.00           C
ATOM   4460  C33 POPEQ 174      85.077   1.662  90.501  1.00  0.00           C
ATOM   4463  C34 POPEQ 174      84.907   0.388  89.661  1.00  0.00           C
ATOM   4466  C35 POPEQ 174      83.997   0.598  88.441  1.00  0.00           C
ATOM   4469  C36 POPEQ 174      82.527   0.802  88.831  1.00  0.00           C
ATOM   4472  C37 POPEQ 174      81.577   0.668  87.641  1.00  0.00           C
ATOM   4475  C38 POPEQ 174      81.667   1.832  86.651  1.00  0.00           C
ATOM   4478  C39 POPEQ 174      80.797   1.602  85.411  1.00  0.00           C
ATOM   4481 0C31 POPEQ 174      80.767   2.802  84.471  1.00  0.00           C
ATOM   4484 1C31 POPEQ 174      79.937   2.502  83.221  1.00  0.00           C
ATOM   4487 2C31 POPEQ 174      79.667   3.752  82.361  1.00  0.00           C
ATOM   4490 3C31 POPEQ 174      78.937   3.412  81.061  1.00  0.00           C
ATOM   4493 4C31 POPEQ 174      77.557   2.792  81.301  1.00  0.00           C
ATOM   4496 5C31 POPEQ 174      76.737   2.562  80.031  1.00  0.00           C
ATOM   4499 6C31 POPEQ 174      75.337   2.042  80.341  1.00  0.00           C
ATOM   4503  NH3 POPER 175     116.787  34.792  98.541  1.00  0.00           N
ATOM   4507  C12 POPER 175     118.057  34.882  97.761  1.00  0.00           C
ATOM   4510  C11 POPER 175     118.347  36.352  97.441  1.00  0.00           C
ATOM   4513  P   POPER 175     120.477  37.692  96.951  1.00  0.00           P
ATOM   4514  O13 POPER 175     119.937  38.852  96.211  1.00  0.00           O
ATOM   4515  O14 POPER 175     120.687  37.882  98.401  1.00  0.00           O
ATOM   4516  O11 POPER 175     121.847  37.302  96.271  1.00  0.00           O
ATOM   4517  O12 POPER 175     119.557  36.442  96.701  1.00  0.00           O
ATOM   4518  C1  POPER 175     121.957  37.402  94.851  1.00  0.00           C
ATOM   4521  C2  POPER 175     123.227  36.672  94.371  1.00  0.00           C
ATOM   4523  O21 POPER 175     123.077  36.342  92.981  1.00  0.00           O
ATOM   4524  C21 POPER 175     124.057  36.632  92.131  1.00  0.00           C
ATOM   4525  O22 POPER 175     124.437  35.872  91.251  1.00  0.00           O
ATOM   4526  C22 POPER 175     124.577  38.062  92.291  1.00  0.00           C
ATOM   4529  C3  POPER 175     123.387  35.372  95.201  1.00  0.00           C
ATOM   4532  O31 POPER 175     123.987  34.282  94.481  1.00  0.00           O
ATOM   4533  C31 POPER 175     125.307  34.222  94.511  1.00  0.00           C
ATOM   4534  O32 POPER 175     126.067  35.002  95.041  1.00  0.00           O
ATOM   4535  C32 POPER 175     125.707  32.982  93.711  1.00  0.00           C
ATOM   4538  C23 POPER 175     124.967  38.712  90.941  1.00  0.00           C
ATOM   4541  C24 POPER 175     125.407  40.182  91.101  1.00  0.00           C
ATOM   4544  C25 POPER 175     124.487  41.202  90.421  1.00  0.00           C
ATOM   4547  C26 POPER 175     124.547  41.172  88.881  1.00  0.00           C
ATOM   4550  C27 POPER 175     124.337  42.542  88.211  1.00  0.00           C
ATOM   4553  C28 POPER 175     124.687  42.512  86.701  1.00  0.00           C
ATOM   4556  C29 POPER 175     123.537  42.192  85.781  1.00  0.00           C
ATOM   4558 0C21 POPER 175     123.177  42.892  84.681  1.00  0.00           C
ATOM   4560 1C21 POPER 175     123.857  44.142  84.151  1.00  0.00           C
ATOM   4563 2C21 POPER 175     125.117  43.852  83.311  1.00  0.00           C
ATOM   4566 3C21 POPER 175     124.817  43.182  81.961  1.00  0.00           C
ATOM   4569 4C21 POPER 175     126.057  42.532  81.331  1.00  0.00           C
ATOM   4572 5C21 POPER 175     125.687  41.762  80.051  1.00  0.00           C
ATOM   4575 6C21 POPER 175     126.747  40.762  79.561  1.00  0.00           C
ATOM   4578 7C21 POPER 175     126.197  39.872  78.431  1.00  0.00           C
ATOM   4581 8C21 POPER 175     126.997  38.602  78.161  1.00  0.00           C
ATOM   4585  C33 POPER 175     126.997  32.292  94.211  1.00  0.00           C
ATOM   4588  C34 POPER 175     127.167  30.882  93.611  1.00  0.00           C
ATOM   4591  C35 POPER 175     127.227  30.892  92.081  1.00  0.00           C
ATOM   4594  C36 POPER 175     127.487  29.502  91.481  1.00  0.00           C
ATOM   4597  C37 POPER 175     126.217  28.642  91.351  1.00  0.00           C
ATOM   4600  C38 POPER 175     125.627  28.622  89.931  1.00  0.00           C
ATOM   4603  C39 POPER 175     126.537  27.892  88.931  1.00  0.00           C
ATOM   4606 0C31 POPER 175     125.837  27.592  87.591  1.00  0.00           C
ATOM   4609 1C31 POPER 175     126.787  26.972  86.551  1.00  0.00           C
ATOM   4612 2C31 POPER 175     127.607  27.982  85.741  1.00  0.00           C
ATOM   4615 3C31 POPER 175     126.737  28.922  84.901  1.00  0.00           C
ATOM   4618 4C31 POPER 175     127.487  29.572  83.721  1.00  0.00           C
ATOM   4621 5C31 POPER 175     126.627  30.612  82.991  1.00  0.00           C
ATOM   4624 6C31 POPER 175     127.187  31.042  81.631  1.00  0.00           C
ATOM   4628  NH3 POPES 176      81.707  54.502  56.741  1.00  0.00           N
ATOM   4632  C12 POPES 176      82.437  54.792  55.461  1.00  0.00           C
ATOM   4635  C11 POPES 176      82.337  56.282  55.161  1.00  0.00           C
ATOM   4638  P   POPES 176      82.377  57.862  53.091  1.00  0.00           P
ATOM   4639  O13 POPES 176      83.537  58.592  52.541  1.00  0.00           O
ATOM   4640  O14 POPES 176      81.327  57.472  52.121  1.00  0.00           O
ATOM   4641  O11 POPES 176      81.717  58.762  54.201  1.00  0.00           O
ATOM   4642  O12 POPES 176      82.837  56.562  53.861  1.00  0.00           O
ATOM   4643  C1  POPES 176      82.507  59.582  55.061  1.00  0.00           C
ATOM   4646  C2  POPES 176      81.617  60.082  56.231  1.00  0.00           C
ATOM   4648  O21 POPES 176      82.367  60.462  57.391  1.00  0.00           O
ATOM   4649  C21 POPES 176      82.767  59.562  58.251  1.00  0.00           C
ATOM   4650  O22 POPES 176      82.817  58.352  58.081  1.00  0.00           O
ATOM   4651  C22 POPES 176      83.117  60.222  59.591  1.00  0.00           C
ATOM   4654  C3  POPES 176      80.497  59.042  56.531  1.00  0.00           C
ATOM   4657  O31 POPES 176      79.837  59.322  57.761  1.00  0.00           O
ATOM   4658  C31 POPES 176      79.157  58.332  58.291  1.00  0.00           C
ATOM   4659  O32 POPES 176      79.097  57.182  57.891  1.00  0.00           O
ATOM   4660  C32 POPES 176      78.347  58.962  59.421  1.00  0.00           C
ATOM   4663  C23 POPES 176      82.107  59.852  60.701  1.00  0.00           C
ATOM   4666  C24 POPES 176      82.297  60.672  61.991  1.00  0.00           C
ATOM   4669  C25 POPES 176      81.207  60.392  63.041  1.00  0.00           C
ATOM   4672  C26 POPES 176      81.377  61.232  64.321  1.00  0.00           C
ATOM   4675  C27 POPES 176      81.777  60.422  65.571  1.00  0.00           C
ATOM   4678  C28 POPES 176      80.627  60.012  66.511  1.00  0.00           C
ATOM   4681  C29 POPES 176      79.957  61.172  67.211  1.00  0.00           C
ATOM   4683 0C21 POPES 176      78.867  61.102  67.991  1.00  0.00           C
ATOM   4685 1C21 POPES 176      78.067  59.872  68.341  1.00  0.00           C
ATOM   4688 2C21 POPES 176      78.007  59.552  69.861  1.00  0.00           C
ATOM   4691 3C21 POPES 176      77.227  60.582  70.691  1.00  0.00           C
ATOM   4694 4C21 POPES 176      77.077  60.172  72.161  1.00  0.00           C
ATOM   4697 5C21 POPES 176      76.407  61.252  73.031  1.00  0.00           C
ATOM   4700 6C21 POPES 176      76.387  60.922  74.531  1.00  0.00           C
ATOM   4703 7C21 POPES 176      75.817  62.082  75.371  1.00  0.00           C
ATOM   4706 8C21 POPES 176      75.947  61.892  76.881  1.00  0.00           C
ATOM   4710  C33 POPES 176      77.217  58.062  59.921  1.00  0.00           C
ATOM   4713  C34 POPES 176      76.887  58.332  61.391  1.00  0.00           C
ATOM   4716  C35 POPES 176      76.317  57.062  62.001  1.00  0.00           C
ATOM   4719  C36 POPES 176      76.317  57.012  63.531  1.00  0.00           C
ATOM   4722  C37 POPES 176      75.587  55.762  64.051  1.00  0.00           C
ATOM   4725  C38 POPES 176      76.127  54.422  63.501  1.00  0.00           C
ATOM   4728  C39 POPES 176      75.097  53.282  63.461  1.00  0.00           C
ATOM   4731 0C31 POPES 176      73.887  53.632  62.591  1.00  0.00           C
ATOM   4734 1C31 POPES 176      73.107  52.402  62.111  1.00  0.00           C
ATOM   4737 2C31 POPES 176      71.797  52.782  61.411  1.00  0.00           C
ATOM   4740 3C31 POPES 176      71.077  51.602  60.741  1.00  0.00           C
ATOM   4743 4C31 POPES 176      70.567  50.562  61.741  1.00  0.00           C
ATOM   4746 5C31 POPES 176      69.597  49.552  61.101  1.00  0.00           C
ATOM   4749 6C31 POPES 176      68.997  48.562  62.101  1.00  0.00           C
ATOM   4753  NH3 POPET 177      82.597 116.682  96.581  1.00  0.00           N
ATOM   4757  C12 POPET 177      82.987 117.062  97.981  1.00  0.00           C
ATOM   4760  C11 POPET 177      81.837 116.772  98.961  1.00  0.00           C
ATOM   4763  P   POPET 177      79.987 115.052  98.301  1.00  0.00           P
ATOM   4764  O13 POPET 177      79.707 113.602  98.381  1.00  0.00           O
ATOM   4765  O14 POPET 177      78.967 115.972  98.851  1.00  0.00           O
ATOM   4766  O11 POPET 177      80.237 115.422  96.761  1.00  0.00           O
ATOM   4767  O12 POPET 177      81.417 115.402  98.871  1.00  0.00           O
ATOM   4768  C1  POPET 177      79.177 115.152  95.861  1.00  0.00           C
ATOM   4771  C2  POPET 177      79.547 115.672  94.461  1.00  0.00           C
ATOM   4773  O21 POPET 177      78.357 115.682  93.641  1.00  0.00           O
ATOM   4774  C21 POPET 177      78.357 116.672  92.741  1.00  0.00           C
ATOM   4775  O22 POPET 177      79.177 117.552  92.661  1.00  0.00           O
ATOM   4776  C22 POPET 177      77.177 116.542  91.791  1.00  0.00           C
ATOM   4779  C3  POPET 177      80.627 114.742  93.841  1.00  0.00           C
ATOM   4782  O31 POPET 177      80.987 115.102  92.491  1.00  0.00           O
ATOM   4783  C31 POPET 177      82.037 115.922  92.401  1.00  0.00           C
ATOM   4784  O32 POPET 177      82.647 116.392  93.351  1.00  0.00           O
ATOM   4785  C32 POPET 177      82.487 116.012  90.941  1.00  0.00           C
ATOM   4788  C23 POPET 177      77.627 116.052  90.401  1.00  0.00           C
ATOM   4791  C24 POPET 177      76.467 116.022  89.401  1.00  0.00           C
ATOM   4794  C25 POPET 177      76.707 116.972  88.221  1.00  0.00           C
ATOM   4797  C26 POPET 177      75.437 117.162  87.371  1.00  0.00           C
ATOM   4800  C27 POPET 177      75.757 117.832  86.031  1.00  0.00           C
ATOM   4803  C28 POPET 177      74.507 118.302  85.261  1.00  0.00           C
ATOM   4806  C29 POPET 177      73.907 119.552  85.861  1.00  0.00           C
ATOM   4808 0C21 POPET 177      72.747 120.102  85.491  1.00  0.00           C
ATOM   4810 1C21 POPET 177      71.827 119.572  84.411  1.00  0.00           C
ATOM   4813 2C21 POPET 177      71.867 120.382  83.111  1.00  0.00           C
ATOM   4816 3C21 POPET 177      71.487 121.872  83.271  1.00  0.00           C
ATOM   4819 4C21 POPET 177      70.647 122.422  82.111  1.00  0.00           C
ATOM   4822 5C21 POPET 177      71.267 122.232  80.721  1.00  0.00           C
ATOM   4825 6C21 POPET 177      70.317 122.642  79.591  1.00  0.00           C
ATOM   4828 7C21 POPET 177      70.957 122.492  78.201  1.00  0.00           C
ATOM   4831 8C21 POPET 177      70.007 121.982  77.121  1.00  0.00           C
ATOM   4835  C33 POPET 177      81.837 117.122  90.091  1.00  0.00           C
ATOM   4838  C34 POPET 177      82.457 117.122  88.691  1.00  0.00           C
ATOM   4841  C35 POPET 177      82.277 118.432  87.921  1.00  0.00           C
ATOM   4844  C36 POPET 177      80.837 118.712  87.471  1.00  0.00           C
ATOM   4847  C37 POPET 177      80.807 119.822  86.411  1.00  0.00           C
ATOM   4850  C38 POPET 177      79.407 120.082  85.851  1.00  0.00           C
ATOM   4853  C39 POPET 177      79.397 120.532  84.391  1.00  0.00           C
ATOM   4856 0C31 POPET 177      77.957 120.752  83.911  1.00  0.00           C
ATOM   4859 1C31 POPET 177      77.777 120.622  82.391  1.00  0.00           C
ATOM   4862 2C31 POPET 177      76.297 120.512  82.021  1.00  0.00           C
ATOM   4865 3C31 POPET 177      76.047 120.362  80.511  1.00  0.00           C
ATOM   4868 4C31 POPET 177      76.347 121.662  79.761  1.00  0.00           C
ATOM   4871 5C31 POPET 177      75.807 121.672  78.331  1.00  0.00           C
ATOM   4874 6C31 POPET 177      76.067 123.012  77.661  1.00  0.00           C
ATOM   4878  NH3 POPEU 178     129.901  17.592  54.831  1.00  0.00           N
ATOM   4882  C12 POPEU 178     128.627  16.912  55.231  1.00  0.00           C
ATOM   4885  C11 POPEU 178     128.871  15.522  55.841  1.00  0.00           C
ATOM   4888  P   POPEU 178     129.181  13.102  54.801  1.00  0.00           P
ATOM   4889  O13 POPEU 178     128.297  12.932  53.621  1.00  0.00           O
ATOM   4890  O14 POPEU 178     130.431  12.322  54.811  1.00  0.00           O
ATOM   4891  O11 POPEU 178     128.337  12.632  56.021  1.00  0.00           O
ATOM   4892  O12 POPEU 178     129.511  14.642  54.931  1.00  0.00           O
ATOM   4893  C1  POPEU 178     128.407  12.782  57.411  1.00  0.00           C
ATOM   4896  C2  POPEU 178     126.987  13.152  57.921  1.00  0.00           C
ATOM   4898  O21 POPEU 178     126.837  12.882  59.321  1.00  0.00           O
ATOM   4899  C21 POPEU 178     127.567  13.572  60.141  1.00  0.00           C
ATOM   4900  O22 POPEU 178     128.347  14.472  59.871  1.00  0.00           O
ATOM   4901  C22 POPEU 178     127.287  13.082  61.551  1.00  0.00           C
ATOM   4904  C3  POPEU 178     125.867  12.342  57.221  1.00  0.00           C
ATOM   4907  O31 POPEU 178     124.657  13.112  57.101  1.00  0.00           O
ATOM   4908  C31 POPEU 178     123.927  13.232  58.201  1.00  0.00           C
ATOM   4909  O32 POPEU 178     123.697  14.272  58.771  1.00  0.00           O
ATOM   4910  C32 POPEU 178     123.307  11.892  58.621  1.00  0.00           C
ATOM   4913  C23 POPEU 178     125.917  13.552  62.081  1.00  0.00           C
ATOM   4916  C24 POPEU 178     126.067  14.422  63.331  1.00  0.00           C
ATOM   4919  C25 POPEU 178     126.597  13.572  64.491  1.00  0.00           C
ATOM   4922  C26 POPEU 178     126.637  14.272  65.841  1.00  0.00           C
ATOM   4925  C27 POPEU 178     127.357  13.372  66.851  1.00  0.00           C
ATOM   4928  C28 POPEU 178     127.177  13.742  68.331  1.00  0.00           C
ATOM   4931  C29 POPEU 178     127.367  15.202  68.641  1.00  0.00           C
ATOM   4933 0C21 POPEU 178     127.177  15.732  69.851  1.00  0.00           C
ATOM   4935 1C21 POPEU 178     126.807  14.952  71.091  1.00  0.00           C
ATOM   4938 2C21 POPEU 178     127.767  15.272  72.251  1.00  0.00           C
ATOM   4941 3C21 POPEU 178     129.181  14.702  72.061  1.00  0.00           C
ATOM   4944 4C21 POPEU 178     130.191  15.242  73.081  1.00  0.00           C
ATOM   4947 5C21 POPEU 178     129.631  15.322  74.511  1.00  0.00           C
ATOM   4950 6C21 POPEU 178     130.701  15.522  75.581  1.00  0.00           C
ATOM   4953 7C21 POPEU 178     131.661  16.692  75.311  1.00  0.00           C
ATOM   4956 8C21 POPEU 178     132.591  16.952  76.501  1.00  0.00           C
ATOM   4960  C33 POPEU 178     123.707  11.512  60.061  1.00  0.00           C
ATOM   4963  C34 POPEU 178     123.737  10.002  60.281  1.00  0.00           C
ATOM   4966  C35 POPEU 178     124.417   9.632  61.601  1.00  0.00           C
ATOM   4969  C36 POPEU 178     123.627  10.122  62.821  1.00  0.00           C
ATOM   4972  C37 POPEU 178     124.327   9.772  64.141  1.00  0.00           C
ATOM   4975  C38 POPEU 178     123.447  10.032  65.361  1.00  0.00           C
ATOM   4978  C39 POPEU 178     122.277   9.042  65.481  1.00  0.00           C
ATOM   4981 0C31 POPEU 178     122.427   8.082  66.671  1.00  0.00           C
ATOM   4984 1C31 POPEU 178     121.307   7.042  66.751  1.00  0.00           C
ATOM   4987 2C31 POPEU 178     121.437   6.162  68.011  1.00  0.00           C
ATOM   4990 3C31 POPEU 178     120.417   5.012  68.081  1.00  0.00           C
ATOM   4993 4C31 POPEU 178     121.017   3.652  67.671  1.00  0.00           C
ATOM   4996 5C31 POPEU 178     120.047   2.482  67.901  1.00  0.00           C
ATOM   4999 6C31 POPEU 178     120.687   1.112  67.651  1.00  0.00           C
ATOM   5003  NH3 POPEV 179     116.017 121.332  96.221  1.00  0.00           N
ATOM   5007  C12 POPEV 179     115.597 122.202  97.371  1.00  0.00           C
ATOM   5010  C11 POPEV 179     115.717 121.422  98.691  1.00  0.00           C
ATOM   5013  P   POPEV 179     114.007 119.602  99.481  1.00  0.00           P
ATOM   5014  O13 POPEV 179     114.507 118.742 100.571  1.00  0.00           O
ATOM   5015  O14 POPEV 179     113.157 120.752  99.871  1.00  0.00           O
ATOM   5016  O11 POPEV 179     113.147 118.742  98.491  1.00  0.00           O
ATOM   5017  O12 POPEV 179     115.197 120.102  98.561  1.00  0.00           O
ATOM   5018  C1  POPEV 179     113.557 117.462  98.001  1.00  0.00           C
ATOM   5021  C2  POPEV 179     113.107 117.382  96.531  1.00  0.00           C
ATOM   5023  O21 POPEV 179     113.167 116.032  96.031  1.00  0.00           O
ATOM   5024  C21 POPEV 179     112.337 115.842  95.001  1.00  0.00           C
ATOM   5025  O22 POPEV 179     111.417 116.582  94.701  1.00  0.00           O
ATOM   5026  C22 POPEV 179     112.747 114.602  94.211  1.00  0.00           C
ATOM   5029  C3  POPEV 179     113.987 118.332  95.681  1.00  0.00           C
ATOM   5032  O31 POPEV 179     113.997 118.022  94.261  1.00  0.00           O
ATOM   5033  C31 POPEV 179     114.817 118.852  93.611  1.00  0.00           C
ATOM   5034  O32 POPEV 179     115.307 119.852  94.091  1.00  0.00           O
ATOM   5035  C32 POPEV 179     115.147 118.332  92.211  1.00  0.00           C
ATOM   5038  C23 POPEV 179     112.817 114.952  92.711  1.00  0.00           C
ATOM   5041  C24 POPEV 179     113.287 113.802  91.821  1.00  0.00           C
ATOM   5044  C25 POPEV 179     113.477 114.292  90.371  1.00  0.00           C
ATOM   5047  C26 POPEV 179     114.017 113.212  89.431  1.00  0.00           C
ATOM   5050  C27 POPEV 179     114.357 113.752  88.041  1.00  0.00           C
ATOM   5053  C28 POPEV 179     115.157 112.732  87.211  1.00  0.00           C
ATOM   5056  C29 POPEV 179     115.877 113.372  86.041  1.00  0.00           C
ATOM   5058 0C21 POPEV 179     115.617 113.182  84.731  1.00  0.00           C
ATOM   5060 1C21 POPEV 179     114.547 112.312  84.131  1.00  0.00           C
ATOM   5063 2C21 POPEV 179     113.767 112.992  82.991  1.00  0.00           C
ATOM   5066 3C21 POPEV 179     114.647 113.382  81.791  1.00  0.00           C
ATOM   5069 4C21 POPEV 179     113.847 113.652  80.501  1.00  0.00           C
ATOM   5072 5C21 POPEV 179     114.757 114.022  79.321  1.00  0.00           C
ATOM   5075 6C21 POPEV 179     115.607 112.852  78.791  1.00  0.00           C
ATOM   5078 7C21 POPEV 179     116.777 113.332  77.911  1.00  0.00           C
ATOM   5081 8C21 POPEV 179     117.697 112.202  77.461  1.00  0.00           C
ATOM   5085  C33 POPEV 179     115.867 119.432  91.391  1.00  0.00           C
ATOM   5088  C34 POPEV 179     116.067 119.032  89.921  1.00  0.00           C
ATOM   5091  C35 POPEV 179     116.687 120.162  89.091  1.00  0.00           C
ATOM   5094  C36 POPEV 179     118.197 120.312  89.301  1.00  0.00           C
ATOM   5097  C37 POPEV 179     118.757 121.512  88.521  1.00  0.00           C
ATOM   5100  C38 POPEV 179     120.257 121.702  88.741  1.00  0.00           C
ATOM   5103  C39 POPEV 179     120.747 123.102  88.381  1.00  0.00           C
ATOM   5106 0C31 POPEV 179     120.637 123.472  86.891  1.00  0.00           C
ATOM   5109 1C31 POPEV 179     120.397 124.972  86.641  1.00  0.00           C
ATOM   5112 2C31 POPEV 179     120.727 125.342  85.181  1.00  0.00           C
ATOM   5115 3C31 POPEV 179     120.547 126.832  84.871  1.00  0.00           C
ATOM   5118 4C31 POPEV 179     121.087 127.192  83.481  1.00  0.00           C
ATOM   5121 5C31 POPEV 179     121.107 128.692  83.181  1.00  0.00           C
ATOM   5124 6C31 POPEV 179     122.317 129.122  82.341  1.00  0.00           C
ATOM   5128  NH3 POPEW 180      78.337  44.592 101.261  1.00  0.00           N
ATOM   5132  C12 POPEW 180      77.357  45.312 100.381  1.00  0.00           C
ATOM   5135  C11 POPEW 180      76.557  44.312  99.551  1.00  0.00           C
ATOM   5138  P   POPEW 180      75.987  42.102 100.881  1.00  0.00           P
ATOM   5139  O13 POPEW 180      74.717  41.372 101.111  1.00  0.00           O
ATOM   5140  O14 POPEW 180      76.937  42.302 102.001  1.00  0.00           O
ATOM   5141  O11 POPEW 180      76.747  41.422  99.671  1.00  0.00           O
ATOM   5142  O12 POPEW 180      75.667  43.562 100.371  1.00  0.00           O
ATOM   5143  C1  POPEW 180      76.037  40.802  98.581  1.00  0.00           C
ATOM   5146  C2  POPEW 180      76.107  41.702  97.321  1.00  0.00           C
ATOM   5148  O21 POPEW 180      75.247  41.222  96.251  1.00  0.00           O
ATOM   5149  C21 POPEW 180      75.647  40.132  95.631  1.00  0.00           C
ATOM   5150  O22 POPEW 180      76.537  39.382  95.981  1.00  0.00           O
ATOM   5151  C22 POPEW 180      74.887  40.022  94.301  1.00  0.00           C
ATOM   5154  C3  POPEW 180      77.587  41.922  96.881  1.00  0.00           C
ATOM   5157  O31 POPEW 180      77.717  42.592  95.601  1.00  0.00           O
ATOM   5158  C31 POPEW 180      77.837  43.902  95.731  1.00  0.00           C
ATOM   5159  O32 POPEW 180      77.937  44.502  96.791  1.00  0.00           O
ATOM   5160  C32 POPEW 180      77.707  44.602  94.391  1.00  0.00           C
ATOM   5163  C23 POPEW 180      75.587  39.142  93.231  1.00  0.00           C
ATOM   5166  C24 POPEW 180      75.937  39.872  91.931  1.00  0.00           C
ATOM   5169  C25 POPEW 180      76.977  40.992  92.101  1.00  0.00           C
ATOM   5172  C26 POPEW 180      77.647  41.342  90.761  1.00  0.00           C
ATOM   5175  C27 POPEW 180      78.487  42.612  90.751  1.00  0.00           C
ATOM   5178  C28 POPEW 180      78.937  42.952  89.321  1.00  0.00           C
ATOM   5181  C29 POPEW 180      79.387  44.382  89.171  1.00  0.00           C
ATOM   5183 0C21 POPEW 180      79.837  44.922  88.021  1.00  0.00           C
ATOM   5185 1C21 POPEW 180      79.917  44.182  86.711  1.00  0.00           C
ATOM   5188 2C21 POPEW 180      80.407  45.072  85.551  1.00  0.00           C
ATOM   5191 3C21 POPEW 180      79.977  44.482  84.201  1.00  0.00           C
ATOM   5194 4C21 POPEW 180      80.237  45.382  82.991  1.00  0.00           C
ATOM   5197 5C21 POPEW 180      81.677  45.382  82.481  1.00  0.00           C
ATOM   5200 6C21 POPEW 180      81.797  46.092  81.131  1.00  0.00           C
ATOM   5203 7C21 POPEW 180      83.217  46.132  80.561  1.00  0.00           C
ATOM   5206 8C21 POPEW 180      83.867  47.512  80.641  1.00  0.00           C
ATOM   5210  C33 POPEW 180      77.087  46.002  94.611  1.00  0.00           C
ATOM   5213  C34 POPEW 180      77.027  46.862  93.351  1.00  0.00           C
ATOM   5216  C35 POPEW 180      76.407  46.102  92.181  1.00  0.00           C
ATOM   5219  C36 POPEW 180      76.107  47.012  91.001  1.00  0.00           C
ATOM   5222  C37 POPEW 180      75.687  46.192  89.781  1.00  0.00           C
ATOM   5225  C38 POPEW 180      76.287  46.782  88.511  1.00  0.00           C
ATOM   5228  C39 POPEW 180      76.067  45.882  87.301  1.00  0.00           C
ATOM   5231 0C31 POPEW 180      76.717  46.452  86.041  1.00  0.00           C
ATOM   5234 1C31 POPEW 180      75.797  46.372  84.821  1.00  0.00           C
ATOM   5237 2C31 POPEW 180      76.307  47.232  83.661  1.00  0.00           C
ATOM   5240 3C31 POPEW 180      75.217  47.522  82.611  1.00  0.00           C
ATOM   5243 4C31 POPEW 180      74.697  46.272  81.881  1.00  0.00           C
ATOM   5246 5C31 POPEW 180      75.757  45.632  80.981  1.00  0.00           C
ATOM   5249 6C31 POPEW 180      75.197  44.542  80.061  1.00  0.00           C
ATOM   5253  NH3 POPEX 181      40.427  13.312  98.031  1.00  0.00           N
ATOM   5257  C12 POPEX 181      40.017  12.262  99.021  1.00  0.00           C
ATOM   5260  C11 POPEX 181      41.157  11.302  99.391  1.00  0.00           C
ATOM   5263  P   POPEX 181      40.467   8.812 100.091  1.00  0.00           P
ATOM   5264  O13 POPEX 181      41.567   8.042 100.691  1.00  0.00           O
ATOM   5265  O14 POPEX 181      39.087   8.512 100.531  1.00  0.00           O
ATOM   5266  O11 POPEX 181      40.567   8.672  98.521  1.00  0.00           O
ATOM   5267  O12 POPEX 181      40.727  10.342 100.351  1.00  0.00           O
ATOM   5268  C1  POPEX 181      39.427   8.762  97.661  1.00  0.00           C
ATOM   5271  C2  POPEX 181      39.937   9.152  96.261  1.00  0.00           C
ATOM   5273  O21 POPEX 181      38.897   9.552  95.371  1.00  0.00           O
ATOM   5274  C21 POPEX 181      38.097   8.632  94.881  1.00  0.00           C
ATOM   5275  O22 POPEX 181      37.977   7.472  95.251  1.00  0.00           O
ATOM   5276  C22 POPEX 181      37.417   9.302  93.691  1.00  0.00           C
ATOM   5279  C3  POPEX 181      40.857   8.072  95.641  1.00  0.00           C
ATOM   5282  O31 POPEX 181      41.657   8.612  94.571  1.00  0.00           O
ATOM   5283  C31 POPEX 181      41.567   8.072  93.381  1.00  0.00           C
ATOM   5284  O32 POPEX 181      40.827   7.172  93.041  1.00  0.00           O
ATOM   5285  C32 POPEX 181      42.707   8.662  92.531  1.00  0.00           C
ATOM   5288  C23 POPEX 181      36.117   8.622  93.211  1.00  0.00           C
ATOM   5291  C24 POPEX 181      35.587   9.322  91.951  1.00  0.00           C
ATOM   5294  C25 POPEX 181      36.367   8.952  90.671  1.00  0.00           C
ATOM   5297  C26 POPEX 181      35.647   9.382  89.381  1.00  0.00           C
ATOM   5300  C27 POPEX 181      36.277   8.802  88.111  1.00  0.00           C
ATOM   5303  C28 POPEX 181      35.207   8.462  87.061  1.00  0.00           C
ATOM   5306  C29 POPEX 181      35.827   8.112  85.731  1.00  0.00           C
ATOM   5308 0C21 POPEX 181      35.787   8.852  84.601  1.00  0.00           C
ATOM   5310 1C21 POPEX 181      35.107  10.182  84.401  1.00  0.00           C
ATOM   5313 2C21 POPEX 181      36.097  11.352  84.191  1.00  0.00           C
ATOM   5316 3C21 POPEX 181      37.057  11.152  83.011  1.00  0.00           C
ATOM   5319 4C21 POPEX 181      37.737  12.442  82.531  1.00  0.00           C
ATOM   5322 5C21 POPEX 181      38.607  12.192  81.291  1.00  0.00           C
ATOM   5325 6C21 POPEX 181      39.057  13.462  80.561  1.00  0.00           C
ATOM   5328 7C21 POPEX 181      40.187  14.242  81.231  1.00  0.00           C
ATOM   5331 8C21 POPEX 181      40.607  15.472  80.421  1.00  0.00           C
ATOM   5335  C33 POPEX 181      42.427   8.712  91.011  1.00  0.00           C
ATOM   5338  C34 POPEX 181      43.337   7.762  90.221  1.00  0.00           C
ATOM   5341  C35 POPEX 181      44.767   8.302  90.011  1.00  0.00           C
ATOM   5344  C36 POPEX 181      45.727   7.272  89.401  1.00  0.00           C
ATOM   5347  C37 POPEX 181      46.917   7.932  88.691  1.00  0.00           C
ATOM   5350  C38 POPEX 181      47.977   6.922  88.211  1.00  0.00           C
ATOM   5353  C39 POPEX 181      48.937   7.502  87.161  1.00  0.00           C
ATOM   5356 0C31 POPEX 181      48.317   7.512  85.761  1.00  0.00           C
ATOM   5359 1C31 POPEX 181      49.167   8.192  84.681  1.00  0.00           C
ATOM   5362 2C31 POPEX 181      48.977   7.562  83.301  1.00  0.00           C
ATOM   5365 3C31 POPEX 181      49.747   6.232  83.181  1.00  0.00           C
ATOM   5368 4C31 POPEX 181      49.527   5.492  81.851  1.00  0.00           C
ATOM   5371 5C31 POPEX 181      50.327   4.182  81.801  1.00  0.00           C
ATOM   5374 6C31 POPEX 181      50.137   3.372  80.511  1.00  0.00           C
ATOM   5378  NH3 POPEY 182       1.197 100.622  55.251  1.00  0.00           N
ATOM   5382  C12 POPEY 182       0.437 100.432  53.961  1.00  0.00           C
ATOM   5385  C11 POPEY 182      -0.577 101.562  53.681  1.00  0.00           C
ATOM   5388  P   POPEY 182       0.047 104.102  53.451  1.00  0.00           P
ATOM   5389  O13 POPEY 182       0.567 105.012  52.421  1.00  0.00           O
ATOM   5390  O14 POPEY 182      -1.277 104.462  53.991  1.00  0.00           O
ATOM   5391  O11 POPEY 182       1.137 103.992  54.591  1.00  0.00           O
ATOM   5392  O12 POPEY 182       0.027 102.622  52.931  1.00  0.00           O
ATOM   5393  C1  POPEY 182       1.177 104.892  55.691  1.00  0.00           C
ATOM   5396  C2  POPEY 182       2.147 104.332  56.771  1.00  0.00           C
ATOM   5398  O21 POPEY 182       1.497 104.242  58.041  1.00  0.00           O
ATOM   5399  C21 POPEY 182       0.707 103.202  58.231  1.00  0.00           C
ATOM   5400  O22 POPEY 182       0.317 102.412  57.381  1.00  0.00           O
ATOM   5401  C22 POPEY 182       0.487 103.062  59.731  1.00  0.00           C
ATOM   5404  C3  POPEY 182       3.437 105.202  56.901  1.00  0.00           C
ATOM   5407  O31 POPEY 182       4.247 104.892  58.071  1.00  0.00           O
ATOM   5408  C31 POPEY 182       3.957 105.662  59.131  1.00  0.00           C
ATOM   5409  O32 POPEY 182       3.087 106.492  59.171  1.00  0.00           O
ATOM   5410  C32 POPEY 182       4.847 105.252  60.321  1.00  0.00           C
ATOM   5413  C23 POPEY 182       1.787 103.242  60.541  1.00  0.00           C
ATOM   5416  C24 POPEY 182       1.657 102.832  62.011  1.00  0.00           C
ATOM   5419  C25 POPEY 182       1.357 104.042  62.891  1.00  0.00           C
ATOM   5422  C26 POPEY 182       1.237 103.682  64.371  1.00  0.00           C
ATOM   5425  C27 POPEY 182       1.497 104.902  65.251  1.00  0.00           C
ATOM   5428  C28 POPEY 182       0.877 104.832  66.651  1.00  0.00           C
ATOM   5431  C29 POPEY 182       1.317 103.662  67.481  1.00  0.00           C
ATOM   5433 0C21 POPEY 182       0.837 103.432  68.721  1.00  0.00           C
ATOM   5435 1C21 POPEY 182      -0.163 104.362  69.371  1.00  0.00           C
ATOM   5438 2C21 POPEY 182      -0.437 104.102  70.861  1.00  0.00           C
ATOM   5441 3C21 POPEY 182      -1.257 102.832  71.131  1.00  0.00           C
ATOM   5444 4C21 POPEY 182      -1.867 102.852  72.541  1.00  0.00           C
ATOM   5447 5C21 POPEY 182      -3.057 101.892  72.701  1.00  0.00           C
ATOM   5450 6C21 POPEY 182      -3.857 102.192  73.981  1.00  0.00           C
ATOM   5453 7C21 POPEY 182      -5.177 101.422  74.081  1.00  0.00           C
ATOM   5456 8C21 POPEY 182      -6.137 102.022  75.111  1.00  0.00           C
ATOM   5460  C33 POPEY 182       4.827 106.292  61.461  1.00  0.00           C
ATOM   5463  C34 POPEY 182       5.127 105.682  62.841  1.00  0.00           C
ATOM   5466  C35 POPEY 182       4.777 106.692  63.941  1.00  0.00           C
ATOM   5469  C36 POPEY 182       5.067 106.232  65.371  1.00  0.00           C
ATOM   5472  C37 POPEY 182       4.387 107.172  66.381  1.00  0.00           C
ATOM   5475  C38 POPEY 182       4.787 106.872  67.821  1.00  0.00           C
ATOM   5478  C39 POPEY 182       4.307 107.952  68.821  1.00  0.00           C
ATOM   5481 0C31 POPEY 182       2.907 107.702  69.391  1.00  0.00           C
ATOM   5484 1C31 POPEY 182       2.847 108.052  70.891  1.00  0.00           C
ATOM   5487 2C31 POPEY 182       1.667 107.422  71.641  1.00  0.00           C
ATOM   5490 3C31 POPEY 182       1.887 107.482  73.161  1.00  0.00           C
ATOM   5493 4C31 POPEY 182       1.027 106.502  73.961  1.00  0.00           C
ATOM   5496 5C31 POPEY 182      -0.467 106.802  73.921  1.00  0.00           C
ATOM   5499 6C31 POPEY 182      -1.257 105.902  74.871  1.00  0.00           C
ATOM   5503  NH3 POPEZ 183      34.267  97.192  54.411  1.00  0.00           N
ATOM   5507  C12 POPEZ 183      35.457  98.092  54.631  1.00  0.00           C
ATOM   5510  C11 POPEZ 183      35.017  99.512  55.001  1.00  0.00           C
ATOM   5513  P   POPEZ 183      32.707 100.532  54.141  1.00  0.00           P
ATOM   5514  O13 POPEZ 183      32.567 101.512  55.231  1.00  0.00           O
ATOM   5515  O14 POPEZ 183      32.267 100.942  52.801  1.00  0.00           O
ATOM   5516  O11 POPEZ 183      31.967  99.162  54.521  1.00  0.00           O
ATOM   5517  O12 POPEZ 183      34.197 100.032  53.971  1.00  0.00           O
ATOM   5518  C1  POPEZ 183      30.737  99.172  55.271  1.00  0.00           C
ATOM   5521  C2  POPEZ 183      30.767  98.152  56.441  1.00  0.00           C
ATOM   5523  O21 POPEZ 183      29.707  98.492  57.331  1.00  0.00           O
ATOM   5524  C21 POPEZ 183      29.347  97.552  58.211  1.00  0.00           C
ATOM   5525  O22 POPEZ 183      29.787  96.422  58.281  1.00  0.00           O
ATOM   5526  C22 POPEZ 183      28.317  98.192  59.131  1.00  0.00           C
ATOM   5529  C3  POPEZ 183      32.147  98.302  57.141  1.00  0.00           C
ATOM   5532  O31 POPEZ 183      32.367  97.412  58.251  1.00  0.00           O
ATOM   5533  C31 POPEZ 183      32.877  96.222  57.901  1.00  0.00           C
ATOM   5534  O32 POPEZ 183      33.317  95.972  56.781  1.00  0.00           O
ATOM   5535  C32 POPEZ 183      32.837  95.282  59.101  1.00  0.00           C
ATOM   5538  C23 POPEZ 183      27.957  97.402  60.411  1.00  0.00           C
ATOM   5541  C24 POPEZ 183      28.957  97.522  61.571  1.00  0.00           C
ATOM   5544  C25 POPEZ 183      29.817  96.272  61.731  1.00  0.00           C
ATOM   5547  C26 POPEZ 183      29.247  95.262  62.741  1.00  0.00           C
ATOM   5550  C27 POPEZ 183      30.087  93.982  62.741  1.00  0.00           C
ATOM   5553  C28 POPEZ 183      31.017  93.832  63.961  1.00  0.00           C
ATOM   5556  C29 POPEZ 183      30.547  92.822  64.971  1.00  0.00           C
ATOM   5558 0C21 POPEZ 183      31.307  92.352  65.971  1.00  0.00           C
ATOM   5560 1C21 POPEZ 183      32.737  92.762  66.231  1.00  0.00           C
ATOM   5563 2C21 POPEZ 183      33.597  91.672  66.901  1.00  0.00           C
ATOM   5566 3C21 POPEZ 183      33.187  91.422  68.361  1.00  0.00           C
ATOM   5569 4C21 POPEZ 183      34.007  90.302  69.021  1.00  0.00           C
ATOM   5572 5C21 POPEZ 183      33.427  89.852  70.371  1.00  0.00           C
ATOM   5575 6C21 POPEZ 183      33.447  90.932  71.461  1.00  0.00           C
ATOM   5578 7C21 POPEZ 183      32.817  90.452  72.771  1.00  0.00           C
ATOM   5581 8C21 POPEZ 183      32.757  91.542  73.841  1.00  0.00           C
ATOM   5585  C33 POPEZ 183      33.447  95.842  60.411  1.00  0.00           C
ATOM   5588  C34 POPEZ 183      34.847  95.322  60.741  1.00  0.00           C
ATOM   5591  C35 POPEZ 183      36.007  95.902  59.911  1.00  0.00           C
ATOM   5594  C36 POPEZ 183      37.387  95.532  60.491  1.00  0.00           C
ATOM   5597  C37 POPEZ 183      37.577  94.032  60.771  1.00  0.00           C
ATOM   5600  C38 POPEZ 183      38.917  93.672  61.431  1.00  0.00           C
ATOM   5603  C39 POPEZ 183      38.967  92.212  61.901  1.00  0.00           C
ATOM   5606 0C31 POPEZ 183      38.207  91.912  63.201  1.00  0.00           C
ATOM   5609 1C31 POPEZ 183      38.887  92.422  64.481  1.00  0.00           C
ATOM   5612 2C31 POPEZ 183      38.147  91.932  65.741  1.00  0.00           C
ATOM   5615 3C31 POPEZ 183      38.787  92.402  67.061  1.00  0.00           C
ATOM   5618 4C31 POPEZ 183      38.047  91.822  68.281  1.00  0.00           C
ATOM   5621 5C31 POPEZ 183      38.737  92.142  69.621  1.00  0.00           C
ATOM   5624 6C31 POPEZ 183      38.037  91.492  70.811  1.00  0.00           C
ATOM   5628  NH3 POPEa 184      51.707  96.412  95.811  1.00  0.00           N
ATOM   5632  C12 POPEa 184      50.587  97.372  95.511  1.00  0.00           C
ATOM   5635  C11 POPEa 184      50.147  98.162  96.751  1.00  0.00           C
ATOM   5638  P   POPEa 184      47.537  98.512  96.791  1.00  0.00           P
ATOM   5639  O13 POPEa 184      47.417  97.032  96.931  1.00  0.00           O
ATOM   5640  O14 POPEa 184      47.127  99.342  97.931  1.00  0.00           O
ATOM   5641  O11 POPEa 184      46.707  98.932  95.521  1.00  0.00           O
ATOM   5642  O12 POPEa 184      49.007  98.932  96.371  1.00  0.00           O
ATOM   5643  C1  POPEa 184      46.937 100.202  94.901  1.00  0.00           C
ATOM   5646  C2  POPEa 184      46.557 100.162  93.401  1.00  0.00           C
ATOM   5648  O21 POPEa 184      47.317  99.092  92.781  1.00  0.00           O
ATOM   5649  C21 POPEa 184      46.667  98.472  91.821  1.00  0.00           C
ATOM   5650  O22 POPEa 184      45.627  98.812  91.291  1.00  0.00           O
ATOM   5651  C22 POPEa 184      47.487  97.272  91.381  1.00  0.00           C
ATOM   5654  C3  POPEa 184      46.837 101.542  92.741  1.00  0.00           C
ATOM   5657  O31 POPEa 184      46.427 101.552  91.361  1.00  0.00           O
ATOM   5658  C31 POPEa 184      46.957 102.462  90.591  1.00  0.00           C
ATOM   5659  O32 POPEa 184      47.877 103.212  90.861  1.00  0.00           O
ATOM   5660  C32 POPEa 184      46.217 102.402  89.251  1.00  0.00           C
ATOM   5663  C23 POPEa 184      46.837  96.512  90.211  1.00  0.00           C
ATOM   5666  C24 POPEa 184      47.827  95.632  89.441  1.00  0.00           C
ATOM   5669  C25 POPEa 184      48.687  94.722  90.331  1.00  0.00           C
ATOM   5672  C26 POPEa 184      49.677  93.952  89.471  1.00  0.00           C
ATOM   5675  C27 POPEa 184      50.707  93.132  90.271  1.00  0.00           C
ATOM   5678  C28 POPEa 184      51.817  92.542  89.371  1.00  0.00           C
ATOM   5681  C29 POPEa 184      51.157  91.752  88.261  1.00  0.00           C
ATOM   5683 0C21 POPEa 184      51.447  91.772  86.951  1.00  0.00           C
ATOM   5685 1C21 POPEa 184      52.577  92.502  86.271  1.00  0.00           C
ATOM   5688 2C21 POPEa 184      53.277  91.592  85.251  1.00  0.00           C
ATOM   5691 3C21 POPEa 184      52.417  91.232  84.031  1.00  0.00           C
ATOM   5694 4C21 POPEa 184      53.277  90.722  82.871  1.00  0.00           C
ATOM   5697 5C21 POPEa 184      52.437  90.292  81.661  1.00  0.00           C
ATOM   5700 6C21 POPEa 184      51.727  91.472  80.981  1.00  0.00           C
ATOM   5703 7C21 POPEa 184      50.837  91.072  79.801  1.00  0.00           C
ATOM   5706 8C21 POPEa 184      49.727  90.082  80.171  1.00  0.00           C
ATOM   5710  C33 POPEa 184      47.047 102.922  88.071  1.00  0.00           C
ATOM   5713  C34 POPEa 184      46.177 103.212  86.861  1.00  0.00           C
ATOM   5716  C35 POPEa 184      46.947 103.762  85.661  1.00  0.00           C
ATOM   5719  C36 POPEa 184      45.957 103.852  84.501  1.00  0.00           C
ATOM   5722  C37 POPEa 184      46.497 104.372  83.181  1.00  0.00           C
ATOM   5725  C38 POPEa 184      45.427 104.132  82.101  1.00  0.00           C
ATOM   5728  C39 POPEa 184      45.867 104.512  80.691  1.00  0.00           C
ATOM   5731 0C31 POPEa 184      45.837 106.022  80.451  1.00  0.00           C
ATOM   5734 1C31 POPEa 184      46.347 106.372  79.051  1.00  0.00           C
ATOM   5737 2C31 POPEa 184      46.257 107.872  78.771  1.00  0.00           C
ATOM   5740 3C31 POPEa 184      44.847 108.332  78.391  1.00  0.00           C
ATOM   5743 4C31 POPEa 184      44.807 109.842  78.181  1.00  0.00           C
ATOM   5746 5C31 POPEa 184      43.407 110.372  77.861  1.00  0.00           C
ATOM   5749 6C31 POPEa 184      43.417 111.902  77.791  1.00  0.00           C
ATOM   5753  NH3 POPEb 185     110.667 119.102  99.231  1.00  0.00           N
ATOM   5757  C12 POPEb 185     110.647 117.782  99.931  1.00  0.00           C
ATOM   5760  C11 POPEb 185     109.507 117.752 100.951  1.00  0.00           C
ATOM   5763  P   POPEb 185     108.677 115.282 100.661  1.00  0.00           P
ATOM   5764  O13 POPEb 185     107.667 114.552 101.481  1.00  0.00           O
ATOM   5765  O14 POPEb 185     109.767 114.462 100.131  1.00  0.00           O
ATOM   5766  O11 POPEb 185     107.967 116.012  99.441  1.00  0.00           O
ATOM   5767  O12 POPEb 185     109.337 116.452 101.491  1.00  0.00           O
ATOM   5768  C1  POPEb 185     106.827 115.372  98.851  1.00  0.00           C
ATOM   5771  C2  POPEb 185     106.357 115.952  97.471  1.00  0.00           C
ATOM   5773  O21 POPEb 185     107.407 116.042  96.481  1.00  0.00           O
ATOM   5774  C21 POPEb 185     107.707 114.842  95.961  1.00  0.00           C
ATOM   5775  O22 POPEb 185     107.247 113.792  96.341  1.00  0.00           O
ATOM   5776  C22 POPEb 185     108.507 115.012  94.661  1.00  0.00           C
ATOM   5779  C3  POPEb 185     105.647 117.322  97.601  1.00  0.00           C
ATOM   5782  O31 POPEb 185     106.527 118.312  98.151  1.00  0.00           O
ATOM   5783  C31 POPEb 185     107.397 118.972  97.411  1.00  0.00           C
ATOM   5784  O32 POPEb 185     108.457 119.432  97.841  1.00  0.00           O
ATOM   5785  C32 POPEb 185     106.957 119.222  95.961  1.00  0.00           C
ATOM   5788  C23 POPEb 185     107.757 114.312  93.511  1.00  0.00           C
ATOM   5791  C24 POPEb 185     108.367 114.572  92.121  1.00  0.00           C
ATOM   5794  C25 POPEb 185     107.417 114.182  90.981  1.00  0.00           C
ATOM   5797  C26 POPEb 185     108.117 114.142  89.611  1.00  0.00           C
ATOM   5800  C27 POPEb 185     107.217 113.612  88.481  1.00  0.00           C
ATOM   5803  C28 POPEb 185     107.917 113.572  87.101  1.00  0.00           C
ATOM   5806  C29 POPEb 185     109.207 112.802  87.131  1.00  0.00           C
ATOM   5808 0C21 POPEb 185     110.277 113.012  86.331  1.00  0.00           C
ATOM   5810 1C21 POPEb 185     110.377 114.012  85.211  1.00  0.00           C
ATOM   5813 2C21 POPEb 185     110.317 113.312  83.851  1.00  0.00           C
ATOM   5816 3C21 POPEb 185     108.967 112.662  83.551  1.00  0.00           C
ATOM   5819 4C21 POPEb 185     108.707 112.512  82.041  1.00  0.00           C
ATOM   5822 5C21 POPEb 185     107.237 112.222  81.701  1.00  0.00           C
ATOM   5825 6C21 POPEb 185     106.277 113.292  82.241  1.00  0.00           C
ATOM   5828 7C21 POPEb 185     104.867 113.182  81.661  1.00  0.00           C
ATOM   5831 8C21 POPEb 185     103.827 114.032  82.401  1.00  0.00           C
ATOM   5835  C33 POPEb 185     107.947 120.212  95.271  1.00  0.00           C
ATOM   5838  C34 POPEb 185     107.607 120.562  93.811  1.00  0.00           C
ATOM   5841  C35 POPEb 185     107.677 119.372  92.851  1.00  0.00           C
ATOM   5844  C36 POPEb 185     107.427 119.752  91.381  1.00  0.00           C
ATOM   5847  C37 POPEb 185     106.967 118.592  90.481  1.00  0.00           C
ATOM   5850  C38 POPEb 185     106.117 119.122  89.311  1.00  0.00           C
ATOM   5853  C39 POPEb 185     105.617 118.072  88.301  1.00  0.00           C
ATOM   5856 0C31 POPEb 185     106.637 117.752  87.201  1.00  0.00           C
ATOM   5859 1C31 POPEb 185     105.987 117.462  85.841  1.00  0.00           C
ATOM   5862 2C31 POPEb 185     107.037 117.312  84.731  1.00  0.00           C
ATOM   5865 3C31 POPEb 185     106.427 117.022  83.351  1.00  0.00           C
ATOM   5868 4C31 POPEb 185     105.847 118.262  82.651  1.00  0.00           C
ATOM   5871 5C31 POPEb 185     105.337 117.922  81.241  1.00  0.00           C
ATOM   5874 6C31 POPEb 185     104.827 119.142  80.481  1.00  0.00           C
ATOM   5878  NH3 POPEc 186      49.677  40.442  58.461  1.00  0.00           N
ATOM   5882  C12 POPEc 186      50.307  41.542  57.661  1.00  0.00           C
ATOM   5885  C11 POPEc 186      51.577  41.012  56.971  1.00  0.00           C
ATOM   5888  P   POPEc 186      53.537  42.722  57.301  1.00  0.00           P
ATOM   5889  O13 POPEc 186      54.257  41.682  58.051  1.00  0.00           O
ATOM   5890  O14 POPEc 186      54.397  43.582  56.471  1.00  0.00           O
ATOM   5891  O11 POPEc 186      52.727  43.662  58.281  1.00  0.00           O
ATOM   5892  O12 POPEc 186      52.377  42.062  56.441  1.00  0.00           O
ATOM   5893  C1  POPEc 186      53.357  44.242  59.431  1.00  0.00           C
ATOM   5896  C2  POPEc 186      52.727  43.632  60.701  1.00  0.00           C
ATOM   5898  O21 POPEc 186      52.537  44.592  61.761  1.00  0.00           O
ATOM   5899  C21 POPEc 186      53.637  45.082  62.311  1.00  0.00           C
ATOM   5900  O22 POPEc 186      54.777  44.952  61.891  1.00  0.00           O
ATOM   5901  C22 POPEc 186      53.287  45.772  63.621  1.00  0.00           C
ATOM   5904  C3  POPEc 186      53.447  42.332  61.171  1.00  0.00           C
ATOM   5907  O31 POPEc 186      52.687  41.692  62.211  1.00  0.00           O
ATOM   5908  C31 POPEc 186      51.697  40.922  61.751  1.00  0.00           C
ATOM   5909  O32 POPEc 186      51.367  40.792  60.581  1.00  0.00           O
ATOM   5910  C32 POPEc 186      51.007  40.232  62.921  1.00  0.00           C
ATOM   5913  C23 POPEc 186      53.927  45.012  64.801  1.00  0.00           C
ATOM   5916  C24 POPEc 186      53.647  45.592  66.191  1.00  0.00           C
ATOM   5919  C25 POPEc 186      52.287  45.162  66.741  1.00  0.00           C
ATOM   5922  C26 POPEc 186      52.127  45.422  68.251  1.00  0.00           C
ATOM   5925  C27 POPEc 186      50.677  45.222  68.711  1.00  0.00           C
ATOM   5928  C28 POPEc 186      50.547  44.982  70.221  1.00  0.00           C
ATOM   5931  C29 POPEc 186      49.107  44.842  70.631  1.00  0.00           C
ATOM   5933 0C21 POPEc 186      48.637  44.862  71.891  1.00  0.00           C
ATOM   5935 1C21 POPEc 186      49.457  45.022  73.151  1.00  0.00           C
ATOM   5938 2C21 POPEc 186      48.897  46.132  74.071  1.00  0.00           C
ATOM   5941 3C21 POPEc 186      49.197  47.562  73.591  1.00  0.00           C
ATOM   5944 4C21 POPEc 186      48.337  48.632  74.281  1.00  0.00           C
ATOM   5947 5C21 POPEc 186      48.327  48.542  75.811  1.00  0.00           C
ATOM   5950 6C21 POPEc 186      47.317  49.502  76.451  1.00  0.00           C
ATOM   5953 7C21 POPEc 186      47.277  49.402  77.981  1.00  0.00           C
ATOM   5956 8C21 POPEc 186      46.167  50.262  78.601  1.00  0.00           C
ATOM   5960  C33 POPEc 186      50.667  41.172  64.111  1.00  0.00           C
ATOM   5963  C34 POPEc 186      49.787  40.452  65.141  1.00  0.00           C
ATOM   5966  C35 POPEc 186      49.567  41.252  66.441  1.00  0.00           C
ATOM   5969  C36 POPEc 186      48.677  40.492  67.431  1.00  0.00           C
ATOM   5972  C37 POPEc 186      48.627  41.142  68.821  1.00  0.00           C
ATOM   5975  C38 POPEc 186      47.747  40.372  69.821  1.00  0.00           C
ATOM   5978  C39 POPEc 186      47.537  41.102  71.151  1.00  0.00           C
ATOM   5981 0C31 POPEc 186      46.757  40.232  72.141  1.00  0.00           C
ATOM   5984 1C31 POPEc 186      46.527  40.892  73.511  1.00  0.00           C
ATOM   5987 2C31 POPEc 186      45.547  40.062  74.351  1.00  0.00           C
ATOM   5990 3C31 POPEc 186      45.557  40.442  75.841  1.00  0.00           C
ATOM   5993 4C31 POPEc 186      44.547  39.632  76.651  1.00  0.00           C
ATOM   5996 5C31 POPEc 186      44.727  39.802  78.161  1.00  0.00           C
ATOM   5999 6C31 POPEc 186      43.637  39.122  78.981  1.00  0.00           C
ATOM   6003  NH3 POPEd 187      -2.647  52.802  57.581  1.00  0.00           N
ATOM   6007  C12 POPEd 187      -2.377  51.392  57.161  1.00  0.00           C
ATOM   6010  C11 POPEd 187      -0.927  51.052  57.421  1.00  0.00           C
ATOM   6013  P   POPEd 187       0.407  49.482  55.871  1.00  0.00           P
ATOM   6014  O13 POPEd 187       0.217  48.152  55.271  1.00  0.00           O
ATOM   6015  O14 POPEd 187       0.297  50.642  54.941  1.00  0.00           O
ATOM   6016  O11 POPEd 187       1.717  49.592  56.701  1.00  0.00           O
ATOM   6017  O12 POPEd 187      -0.687  49.712  57.001  1.00  0.00           O
ATOM   6018  C1  POPEd 187       2.807  48.682  56.611  1.00  0.00           C
ATOM   6021  C2  POPEd 187       3.297  48.272  58.031  1.00  0.00           C
ATOM   6023  O21 POPEd 187       2.787  49.132  59.081  1.00  0.00           O
ATOM   6024  C21 POPEd 187       3.117  50.402  59.061  1.00  0.00           C
ATOM   6025  O22 POPEd 187       3.837  50.982  58.271  1.00  0.00           O
ATOM   6026  C22 POPEd 187       2.497  51.092  60.281  1.00  0.00           C
ATOM   6029  C3  POPEd 187       4.847  48.142  58.121  1.00  0.00           C
ATOM   6032  O31 POPEd 187       5.297  48.292  59.471  1.00  0.00           O
ATOM   6033  C31 POPEd 187       5.367  47.202  60.191  1.00  0.00           C
ATOM   6034  O32 POPEd 187       5.277  46.052  59.781  1.00  0.00           O
ATOM   6035  C32 POPEd 187       5.577  47.612  61.631  1.00  0.00           C
ATOM   6038  C23 POPEd 187       3.517  51.522  61.361  1.00  0.00           C
ATOM   6041  C24 POPEd 187       2.807  52.342  62.431  1.00  0.00           C
ATOM   6044  C25 POPEd 187       3.647  52.882  63.601  1.00  0.00           C
ATOM   6047  C26 POPEd 187       2.757  53.642  64.601  1.00  0.00           C
ATOM   6050  C27 POPEd 187       3.507  54.362  65.731  1.00  0.00           C
ATOM   6053  C28 POPEd 187       3.547  53.602  67.081  1.00  0.00           C
ATOM   6056  C29 POPEd 187       4.527  52.462  67.031  1.00  0.00           C
ATOM   6058 0C21 POPEd 187       5.667  52.342  67.721  1.00  0.00           C
ATOM   6060 1C21 POPEd 187       6.207  53.302  68.761  1.00  0.00           C
ATOM   6063 2C21 POPEd 187       6.967  52.582  69.891  1.00  0.00           C
ATOM   6066 3C21 POPEd 187       7.477  53.572  70.941  1.00  0.00           C
ATOM   6069 4C21 POPEd 187       8.297  52.942  72.071  1.00  0.00           C
ATOM   6072 5C21 POPEd 187       7.497  52.082  73.041  1.00  0.00           C
ATOM   6075 6C21 POPEd 187       8.177  52.022  74.411  1.00  0.00           C
ATOM   6078 7C21 POPEd 187       7.477  51.102  75.411  1.00  0.00           C
ATOM   6081 8C21 POPEd 187       7.957  51.312  76.851  1.00  0.00           C
ATOM   6085  C33 POPEd 187       5.717  46.392  62.561  1.00  0.00           C
ATOM   6088  C34 POPEd 187       6.237  46.792  63.941  1.00  0.00           C
ATOM   6091  C35 POPEd 187       5.247  47.592  64.801  1.00  0.00           C
ATOM   6094  C36 POPEd 187       5.867  47.922  66.161  1.00  0.00           C
ATOM   6097  C37 POPEd 187       4.857  48.552  67.131  1.00  0.00           C
ATOM   6100  C38 POPEd 187       5.497  48.992  68.451  1.00  0.00           C
ATOM   6103  C39 POPEd 187       5.657  47.862  69.471  1.00  0.00           C
ATOM   6106 0C31 POPEd 187       6.327  48.382  70.751  1.00  0.00           C
ATOM   6109 1C31 POPEd 187       6.817  47.262  71.691  1.00  0.00           C
ATOM   6112 2C31 POPEd 187       7.787  47.762  72.781  1.00  0.00           C
ATOM   6115 3C31 POPEd 187       9.087  48.332  72.201  1.00  0.00           C
ATOM   6118 4C31 POPEd 187      10.117  48.722  73.261  1.00  0.00           C
ATOM   6121 5C31 POPEd 187      11.417  49.222  72.611  1.00  0.00           C
ATOM   6124 6C31 POPEd 187      12.347  49.952  73.571  1.00  0.00           C
ATOM   6128  NH3 POPEe 188      50.967  12.482  59.941  1.00  0.00           N
ATOM   6132  C12 POPEe 188      52.107  13.252  60.561  1.00  0.00           C
ATOM   6135  C11 POPEe 188      53.007  13.842  59.461  1.00  0.00           C
ATOM   6138  P   POPEe 188      55.367  14.932  59.271  1.00  0.00           P
ATOM   6139  O13 POPEe 188      55.087  15.302  57.881  1.00  0.00           O
ATOM   6140  O14 POPEe 188      56.247  15.832  60.061  1.00  0.00           O
ATOM   6141  O11 POPEe 188      55.937  13.462  59.341  1.00  0.00           O
ATOM   6142  O12 POPEe 188      54.017  14.672  60.041  1.00  0.00           O
ATOM   6143  C1  POPEe 188      56.217  12.862  60.621  1.00  0.00           C
ATOM   6146  C2  POPEe 188      57.187  11.672  60.411  1.00  0.00           C
ATOM   6148  O21 POPEe 188      57.367  10.842  61.581  1.00  0.00           O
ATOM   6149  C21 POPEe 188      57.367  11.402  62.771  1.00  0.00           C
ATOM   6150  O22 POPEe 188      57.937  12.422  63.101  1.00  0.00           O
ATOM   6151  C22 POPEe 188      56.337  10.632  63.611  1.00  0.00           C
ATOM   6154  C3  POPEe 188      58.507  12.142  59.771  1.00  0.00           C
ATOM   6157  O31 POPEe 188      59.337  11.022  59.401  1.00  0.00           O
ATOM   6158  C31 POPEe 188      60.397  10.642  60.131  1.00  0.00           C
ATOM   6159  O32 POPEe 188      60.977   9.592  59.911  1.00  0.00           O
ATOM   6160  C32 POPEe 188      60.847  11.632  61.211  1.00  0.00           C
ATOM   6163  C23 POPEe 188      56.417  10.942  65.121  1.00  0.00           C
ATOM   6166  C24 POPEe 188      57.267   9.912  65.871  1.00  0.00           C
ATOM   6169  C25 POPEe 188      57.197  10.122  67.391  1.00  0.00           C
ATOM   6172  C26 POPEe 188      57.557   8.872  68.181  1.00  0.00           C
ATOM   6175  C27 POPEe 188      57.927   9.202  69.631  1.00  0.00           C
ATOM   6178  C28 POPEe 188      57.637   8.052  70.601  1.00  0.00           C
ATOM   6181  C29 POPEe 188      58.007   8.472  72.001  1.00  0.00           C
ATOM   6183 0C21 POPEe 188      58.617   7.742  72.961  1.00  0.00           C
ATOM   6185 1C21 POPEe 188      59.047   6.292  72.871  1.00  0.00           C
ATOM   6188 2C21 POPEe 188      58.397   5.402  73.941  1.00  0.00           C
ATOM   6191 3C21 POPEe 188      58.697   5.832  75.391  1.00  0.00           C
ATOM   6194 4C21 POPEe 188      58.417   4.712  76.411  1.00  0.00           C
ATOM   6197 5C21 POPEe 188      58.387   5.242  77.851  1.00  0.00           C
ATOM   6200 6C21 POPEe 188      58.337   4.122  78.911  1.00  0.00           C
ATOM   6203 7C21 POPEe 188      58.277   4.682  80.341  1.00  0.00           C
ATOM   6206 8C21 POPEe 188      58.417   3.612  81.421  1.00  0.00           C
ATOM   6210  C33 POPEe 188      62.087  11.142  61.991  1.00  0.00           C
ATOM   6213  C34 POPEe 188      62.277  11.892  63.321  1.00  0.00           C
ATOM   6216  C35 POPEe 188      62.367  10.902  64.491  1.00  0.00           C
ATOM   6219  C36 POPEe 188      62.807  11.572  65.801  1.00  0.00           C
ATOM   6222  C37 POPEe 188      62.907  10.552  66.931  1.00  0.00           C
ATOM   6225  C38 POPEe 188      63.547  11.162  68.181  1.00  0.00           C
ATOM   6228  C39 POPEe 188      63.707  10.142  69.311  1.00  0.00           C
ATOM   6231 0C31 POPEe 188      64.347  10.762  70.561  1.00  0.00           C
ATOM   6234 1C31 POPEe 188      63.357  11.582  71.391  1.00  0.00           C
ATOM   6237 2C31 POPEe 188      63.867  11.822  72.811  1.00  0.00           C
ATOM   6240 3C31 POPEe 188      62.817  12.492  73.701  1.00  0.00           C
ATOM   6243 4C31 POPEe 188      63.447  13.032  74.991  1.00  0.00           C
ATOM   6246 5C31 POPEe 188      62.427  13.612  75.971  1.00  0.00           C
ATOM   6249 6C31 POPEe 188      63.117  14.362  77.111  1.00  0.00           C
ATOM   6253  NH3 POPEf 189     125.267  67.362  57.171  1.00  0.00           N
ATOM   6257  C12 POPEf 189     124.827  66.022  56.641  1.00  0.00           C
ATOM   6260  C11 POPEf 189     125.327  64.862  57.521  1.00  0.00           C
ATOM   6263  P   POPEf 189     126.337  62.532  56.731  1.00  0.00           P
ATOM   6264  O13 POPEf 189     127.117  62.772  55.511  1.00  0.00           O
ATOM   6265  O14 POPEf 189     125.827  61.152  56.851  1.00  0.00           O
ATOM   6266  O11 POPEf 189     127.227  62.882  57.981  1.00  0.00           O
ATOM   6267  O12 POPEf 189     125.147  63.602  56.861  1.00  0.00           O
ATOM   6268  C1  POPEf 189     126.807  62.702  59.331  1.00  0.00           C
ATOM   6271  C2  POPEf 189     127.597  61.552  59.991  1.00  0.00           C
ATOM   6273  O21 POPEf 189     128.027  61.882  61.321  1.00  0.00           O
ATOM   6274  C21 POPEf 189     127.097  62.122  62.231  1.00  0.00           C
ATOM   6275  O22 POPEf 189     125.907  62.272  62.031  1.00  0.00           O
ATOM   6276  C22 POPEf 189     127.767  62.142  63.601  1.00  0.00           C
ATOM   6279  C3  POPEf 189     128.841  61.172  59.101  1.00  0.00           C
ATOM   6282  O31 POPEf 189     129.831  60.402  59.811  1.00  0.00           O
ATOM   6283  C31 POPEf 189     130.651  61.132  60.551  1.00  0.00           C
ATOM   6284  O32 POPEf 189     130.751  62.352  60.501  1.00  0.00           O
ATOM   6285  C32 POPEf 189     131.471  60.232  61.461  1.00  0.00           C
ATOM   6288  C23 POPEf 189     126.817  62.582  64.731  1.00  0.00           C
ATOM   6291  C24 POPEf 189     127.527  62.582  66.101  1.00  0.00           C
ATOM   6294  C25 POPEf 189     126.627  63.102  67.231  1.00  0.00           C
ATOM   6297  C26 POPEf 189     125.687  62.022  67.781  1.00  0.00           C
ATOM   6300  C27 POPEf 189     124.517  62.632  68.571  1.00  0.00           C
ATOM   6303  C28 POPEf 189     124.107  61.822  69.821  1.00  0.00           C
ATOM   6306  C29 POPEf 189     125.087  61.992  70.951  1.00  0.00           C
ATOM   6308 0C21 POPEf 189     124.827  62.572  72.131  1.00  0.00           C
ATOM   6310 1C21 POPEf 189     123.507  63.162  72.541  1.00  0.00           C
ATOM   6313 2C21 POPEf 189     123.517  63.632  74.011  1.00  0.00           C
ATOM   6316 3C21 POPEf 189     124.327  64.922  74.241  1.00  0.00           C
ATOM   6319 4C21 POPEf 189     124.517  65.222  75.731  1.00  0.00           C
ATOM   6322 5C21 POPEf 189     125.467  66.402  76.001  1.00  0.00           C
ATOM   6325 6C21 POPEf 189     125.837  66.522  77.491  1.00  0.00           C
ATOM   6328 7C21 POPEf 189     126.887  67.612  77.731  1.00  0.00           C
ATOM   6331 8C21 POPEf 189     127.247  67.812  79.201  1.00  0.00           C
ATOM   6335  C33 POPEf 189     130.561  59.512  62.491  1.00  0.00           C
ATOM   6338  C34 POPEf 189     131.341  58.672  63.501  1.00  0.00           C
ATOM   6341  C35 POPEf 189     130.461  57.722  64.341  1.00  0.00           C
ATOM   6344  C36 POPEf 189     129.641  58.442  65.411  1.00  0.00           C
ATOM   6347  C37 POPEf 189     129.181  57.532  66.561  1.00  0.00           C
ATOM   6350  C38 POPEf 189     128.651  58.342  67.751  1.00  0.00           C
ATOM   6353  C39 POPEf 189     128.147  57.512  68.941  1.00  0.00           C
ATOM   6356 0C31 POPEf 189     127.847  58.422  70.151  1.00  0.00           C
ATOM   6359 1C31 POPEf 189     127.137  57.722  71.321  1.00  0.00           C
ATOM   6362 2C31 POPEf 189     126.647  58.742  72.361  1.00  0.00           C
ATOM   6365 3C31 POPEf 189     125.997  58.132  73.621  1.00  0.00           C
ATOM   6368 4C31 POPEf 189     126.947  57.232  74.421  1.00  0.00           C
ATOM   6371 5C31 POPEf 189     126.497  57.042  75.881  1.00  0.00           C
ATOM   6374 6C31 POPEf 189     127.297  55.962  76.621  1.00  0.00           C
ATOM   6378  NH3 POPEg 190      41.477  56.872 101.101  1.00  0.00           N
ATOM   6382  C12 POPEg 190      41.197  57.512 102.431  1.00  0.00           C
ATOM   6385  C11 POPEg 190      40.117  58.612 102.311  1.00  0.00           C
ATOM   6388  P   POPEg 190      38.157  57.002 101.621  1.00  0.00           P
ATOM   6389  O13 POPEg 190      38.247  56.622 103.041  1.00  0.00           O
ATOM   6390  O14 POPEg 190      36.827  57.222 101.011  1.00  0.00           O
ATOM   6391  O11 POPEg 190      39.027  56.002 100.731  1.00  0.00           O
ATOM   6392  O12 POPEg 190      39.077  58.282 101.391  1.00  0.00           O
ATOM   6393  C1  POPEg 190      38.517  55.512  99.481  1.00  0.00           C
ATOM   6396  C2  POPEg 190      39.637  54.852  98.611  1.00  0.00           C
ATOM   6398  O21 POPEg 190      40.197  55.812  97.681  1.00  0.00           O
ATOM   6399  C21 POPEg 190      39.687  55.942  96.461  1.00  0.00           C
ATOM   6400  O22 POPEg 190      38.627  55.492  96.051  1.00  0.00           O
ATOM   6401  C22 POPEg 190      40.617  56.852  95.651  1.00  0.00           C
ATOM   6404  C3  POPEg 190      39.207  53.482  98.001  1.00  0.00           C
ATOM   6407  O31 POPEg 190      40.107  53.042  96.951  1.00  0.00           O
ATOM   6408  C31 POPEg 190      40.147  51.732  96.751  1.00  0.00           C
ATOM   6409  O32 POPEg 190      39.627  50.882  97.451  1.00  0.00           O
ATOM   6410  C32 POPEg 190      41.057  51.432  95.541  1.00  0.00           C
ATOM   6413  C23 POPEg 190      41.617  56.072  94.781  1.00  0.00           C
ATOM   6416  C24 POPEg 190      42.387  56.942  93.761  1.00  0.00           C
ATOM   6419  C25 POPEg 190      42.197  56.522  92.291  1.00  0.00           C
ATOM   6422  C26 POPEg 190      43.257  57.072  91.311  1.00  0.00           C
ATOM   6425  C27 POPEg 190      42.827  56.872  89.841  1.00  0.00           C
ATOM   6428  C28 POPEg 190      43.937  57.032  88.781  1.00  0.00           C
ATOM   6431  C29 POPEg 190      44.697  58.342  88.771  1.00  0.00           C
ATOM   6433 0C21 POPEg 190      44.697  59.302  87.811  1.00  0.00           C
ATOM   6435 1C21 POPEg 190      43.927  59.332  86.511  1.00  0.00           C
ATOM   6438 2C21 POPEg 190      44.817  59.222  85.261  1.00  0.00           C
ATOM   6441 3C21 POPEg 190      44.047  59.422  83.941  1.00  0.00           C
ATOM   6444 4C21 POPEg 190      44.907  59.132  82.691  1.00  0.00           C
ATOM   6447 5C21 POPEg 190      44.147  59.352  81.371  1.00  0.00           C
ATOM   6450 6C21 POPEg 190      44.957  58.932  80.141  1.00  0.00           C
ATOM   6453 7C21 POPEg 190      44.227  59.252  78.821  1.00  0.00           C
ATOM   6456 8C21 POPEg 190      45.107  59.082  77.571  1.00  0.00           C
ATOM   6460  C33 POPEg 190      40.587  50.212  94.711  1.00  0.00           C
ATOM   6463  C34 POPEg 190      41.617  49.742  93.661  1.00  0.00           C
ATOM   6466  C35 POPEg 190      41.507  50.422  92.291  1.00  0.00           C
ATOM   6469  C36 POPEg 190      40.427  49.812  91.381  1.00  0.00           C
ATOM   6472  C37 POPEg 190      40.287  50.572  90.051  1.00  0.00           C
ATOM   6475  C38 POPEg 190      39.537  49.792  88.971  1.00  0.00           C
ATOM   6478  C39 POPEg 190      40.427  48.732  88.301  1.00  0.00           C
ATOM   6481 0C31 POPEg 190      39.677  47.902  87.251  1.00  0.00           C
ATOM   6484 1C31 POPEg 190      40.537  46.742  86.711  1.00  0.00           C
ATOM   6487 2C31 POPEg 190      39.827  45.902  85.651  1.00  0.00           C
ATOM   6490 3C31 POPEg 190      39.677  46.642  84.311  1.00  0.00           C
ATOM   6493 4C31 POPEg 190      38.997  45.802  83.221  1.00  0.00           C
ATOM   6496 5C31 POPEg 190      39.197  46.412  81.831  1.00  0.00           C
ATOM   6499 6C31 POPEg 190      38.697  45.532  80.691  1.00  0.00           C
ATOM   6503  NH3 POPEh 191     115.247 130.446  95.601  1.00  0.00           N
ATOM   6507  C12 POPEh 191     116.347 129.422  95.571  1.00  0.00           C
ATOM   6510  C11 POPEh 191     115.907 128.112  96.231  1.00  0.00           C
ATOM   6513  P   POPEh 191     116.797 125.732  96.691  1.00  0.00           P
ATOM   6514  O13 POPEh 191     118.067 124.972  96.501  1.00  0.00           O
ATOM   6515  O14 POPEh 191     116.117 125.582  97.981  1.00  0.00           O
ATOM   6516  O11 POPEh 191     115.777 125.282  95.591  1.00  0.00           O
ATOM   6517  O12 POPEh 191     117.037 127.252  96.341  1.00  0.00           O
ATOM   6518  C1  POPEh 191     116.017 125.142  94.211  1.00  0.00           C
ATOM   6521  C2  POPEh 191     114.977 124.142  93.651  1.00  0.00           C
ATOM   6523  O21 POPEh 191     114.677 124.422  92.281  1.00  0.00           O
ATOM   6524  C21 POPEh 191     115.627 124.062  91.431  1.00  0.00           C
ATOM   6525  O22 POPEh 191     116.697 123.542  91.731  1.00  0.00           O
ATOM   6526  C22 POPEh 191     115.157 124.342  90.021  1.00  0.00           C
ATOM   6529  C3  POPEh 191     113.657 124.192  94.461  1.00  0.00           C
ATOM   6532  O31 POPEh 191     112.627 123.342  93.921  1.00  0.00           O
ATOM   6533  C31 POPEh 191     112.507 122.142  94.461  1.00  0.00           C
ATOM   6534  O32 POPEh 191     113.267 121.652  95.281  1.00  0.00           O
ATOM   6535  C32 POPEh 191     111.217 121.492  93.961  1.00  0.00           C
ATOM   6538  C23 POPEh 191     115.837 125.582  89.411  1.00  0.00           C
ATOM   6541  C24 POPEh 191     115.627 125.772  87.901  1.00  0.00           C
ATOM   6544  C25 POPEh 191     115.437 124.452  87.161  1.00  0.00           C
ATOM   6547  C26 POPEh 191     115.207 124.602  85.661  1.00  0.00           C
ATOM   6550  C27 POPEh 191     115.107 123.212  85.031  1.00  0.00           C
ATOM   6553  C28 POPEh 191     114.757 123.282  83.541  1.00  0.00           C
ATOM   6556  C29 POPEh 191     113.277 123.192  83.251  1.00  0.00           C
ATOM   6558 0C21 POPEh 191     112.797 122.722  82.091  1.00  0.00           C
ATOM   6560 1C21 POPEh 191     113.677 122.342  80.921  1.00  0.00           C
ATOM   6563 2C21 POPEh 191     112.957 122.442  79.571  1.00  0.00           C
ATOM   6566 3C21 POPEh 191     112.187 121.172  79.191  1.00  0.00           C
ATOM   6569 4C21 POPEh 191     111.467 121.312  77.841  1.00  0.00           C
ATOM   6572 5C21 POPEh 191     111.207 120.012  77.071  1.00  0.00           C
ATOM   6575 6C21 POPEh 191     112.467 119.462  76.391  1.00  0.00           C
ATOM   6578 7C21 POPEh 191     112.187 118.172  75.611  1.00  0.00           C
ATOM   6581 8C21 POPEh 191     113.387 117.652  74.801  1.00  0.00           C
ATOM   6585  C33 POPEh 191     111.427 120.042  93.461  1.00  0.00           C
ATOM   6588  C34 POPEh 191     111.877 119.962  92.001  1.00  0.00           C
ATOM   6591  C35 POPEh 191     111.537 118.602  91.361  1.00  0.00           C
ATOM   6594  C36 POPEh 191     111.917 118.532  89.871  1.00  0.00           C
ATOM   6597  C37 POPEh 191     110.967 117.672  89.031  1.00  0.00           C
ATOM   6600  C38 POPEh 191     110.867 118.102  87.551  1.00  0.00           C
ATOM   6603  C39 POPEh 191     110.177 119.462  87.391  1.00  0.00           C
ATOM   6606 0C31 POPEh 191     110.117 120.022  85.971  1.00  0.00           C
ATOM   6609 1C31 POPEh 191     109.457 121.412  86.001  1.00  0.00           C
ATOM   6612 2C31 POPEh 191     109.677 122.282  84.751  1.00  0.00           C
ATOM   6615 3C31 POPEh 191     108.707 121.982  83.601  1.00  0.00           C
ATOM   6618 4C31 POPEh 191     108.787 123.062  82.511  1.00  0.00           C
ATOM   6621 5C31 POPEh 191     108.207 122.612  81.171  1.00  0.00           C
ATOM   6624 6C31 POPEh 191     108.387 123.642  80.051  1.00  0.00           C
ATOM   6628  NH3 POPEi 192      56.667 103.492  56.381  1.00  0.00           N
ATOM   6632  C12 POPEi 192      55.217 103.812  56.151  1.00  0.00           C
ATOM   6635  C11 POPEi 192      55.047 104.842  55.021  1.00  0.00           C
ATOM   6638  P   POPEi 192      55.197 107.292  54.281  1.00  0.00           P
ATOM   6639  O13 POPEi 192      56.527 107.652  53.741  1.00  0.00           O
ATOM   6640  O14 POPEi 192      54.167 106.802  53.341  1.00  0.00           O
ATOM   6641  O11 POPEi 192      54.677 108.572  55.041  1.00  0.00           O
ATOM   6642  O12 POPEi 192      55.427 106.172  55.421  1.00  0.00           O
ATOM   6643  C1  POPEi 192      53.597 108.532  55.961  1.00  0.00           C
ATOM   6646  C2  POPEi 192      54.137 108.392  57.391  1.00  0.00           C
ATOM   6648  O21 POPEi 192      52.997 108.292  58.261  1.00  0.00           O
ATOM   6649  C21 POPEi 192      52.887 107.432  59.281  1.00  0.00           C
ATOM   6650  O22 POPEi 192      51.877 107.382  59.981  1.00  0.00           O
ATOM   6651  C22 POPEi 192      54.127 106.572  59.561  1.00  0.00           C
ATOM   6654  C3  POPEi 192      55.007 109.632  57.771  1.00  0.00           C
ATOM   6657  O31 POPEi 192      55.487 109.522  59.121  1.00  0.00           O
ATOM   6658  C31 POPEi 192      56.767 109.252  59.261  1.00  0.00           C
ATOM   6659  O32 POPEi 192      57.627 109.342  58.401  1.00  0.00           O
ATOM   6660  C32 POPEi 192      57.047 108.822  60.711  1.00  0.00           C
ATOM   6663  C23 POPEi 192      54.087 105.952  60.981  1.00  0.00           C
ATOM   6666  C24 POPEi 192      55.417 105.342  61.451  1.00  0.00           C
ATOM   6669  C25 POPEi 192      55.317 104.642  62.811  1.00  0.00           C
ATOM   6672  C26 POPEi 192      54.727 105.472  63.961  1.00  0.00           C
ATOM   6675  C27 POPEi 192      54.397 104.602  65.191  1.00  0.00           C
ATOM   6678  C28 POPEi 192      53.767 105.372  66.361  1.00  0.00           C
ATOM   6681  C29 POPEi 192      54.747 106.342  66.961  1.00  0.00           C
ATOM   6683 0C21 POPEi 192      55.507 106.152  68.051  1.00  0.00           C
ATOM   6685 1C21 POPEi 192      55.527 104.912  68.901  1.00  0.00           C
ATOM   6688 2C21 POPEi 192      54.637 105.112  70.141  1.00  0.00           C
ATOM   6691 3C21 POPEi 192      54.417 103.812  70.931  1.00  0.00           C
ATOM   6694 4C21 POPEi 192      53.307 103.962  71.981  1.00  0.00           C
ATOM   6697 5C21 POPEi 192      53.017 102.642  72.701  1.00  0.00           C
ATOM   6700 6C21 POPEi 192      51.747 102.712  73.561  1.00  0.00           C
ATOM   6703 7C21 POPEi 192      51.377 101.352  74.171  1.00  0.00           C
ATOM   6706 8C21 POPEi 192      49.987 101.332  74.811  1.00  0.00           C
ATOM   6710  C33 POPEi 192      58.457 108.212  60.901  1.00  0.00           C
ATOM   6713  C34 POPEi 192      59.057 108.362  62.301  1.00  0.00           C
ATOM   6716  C35 POPEi 192      58.207 107.872  63.481  1.00  0.00           C
ATOM   6719  C36 POPEi 192      59.027 108.072  64.761  1.00  0.00           C
ATOM   6722  C37 POPEi 192      58.397 107.542  66.061  1.00  0.00           C
ATOM   6725  C38 POPEi 192      59.427 107.712  67.191  1.00  0.00           C
ATOM   6728  C39 POPEi 192      58.937 107.412  68.611  1.00  0.00           C
ATOM   6731 0C31 POPEi 192      60.137 107.452  69.561  1.00  0.00           C
ATOM   6734 1C31 POPEi 192      59.777 107.282  71.041  1.00  0.00           C
ATOM   6737 2C31 POPEi 192      61.037 107.462  71.901  1.00  0.00           C
ATOM   6740 3C31 POPEi 192      60.727 107.682  73.391  1.00  0.00           C
ATOM   6743 4C31 POPEi 192      61.587 108.822  73.951  1.00  0.00           C
ATOM   6746 5C31 POPEi 192      61.377 109.062  75.451  1.00  0.00           C
ATOM   6749 6C31 POPEi 192      62.277 110.182  75.951  1.00  0.00           C
ATOM   6753  NH3 POPEj 193      86.157 112.132  55.961  1.00  0.00           N
ATOM   6757  C12 POPEj 193      87.407 111.442  56.411  1.00  0.00           C
ATOM   6760  C11 POPEj 193      88.377 112.402  57.121  1.00  0.00           C
ATOM   6763  P   POPEj 193      90.827 111.672  56.521  1.00  0.00           P
ATOM   6764  O13 POPEj 193      91.307 113.052  56.311  1.00  0.00           O
ATOM   6765  O14 POPEj 193      90.407 110.842  55.371  1.00  0.00           O
ATOM   6766  O11 POPEj 193      91.847 110.882  57.411  1.00  0.00           O
ATOM   6767  O12 POPEj 193      89.597 111.762  57.501  1.00  0.00           O
ATOM   6768  C1  POPEj 193      92.617 111.542  58.421  1.00  0.00           C
ATOM   6771  C2  POPEj 193      92.687 110.702  59.751  1.00  0.00           C
ATOM   6773  O21 POPEj 193      93.977 110.322  60.251  1.00  0.00           O
ATOM   6774  C21 POPEj 193      95.077 111.042  60.141  1.00  0.00           C
ATOM   6775  O22 POPEj 193      95.257 112.002  59.421  1.00  0.00           O
ATOM   6776  C22 POPEj 193      96.087 110.642  61.201  1.00  0.00           C
ATOM   6779  C3  POPEj 193      91.787 109.432  59.631  1.00  0.00           C
ATOM   6782  O31 POPEj 193      91.447 108.872  60.911  1.00  0.00           O
ATOM   6783  C31 POPEj 193      90.367 108.082  60.891  1.00  0.00           C
ATOM   6784  O32 POPEj 193      89.717 107.812  59.891  1.00  0.00           O
ATOM   6785  C32 POPEj 193      90.027 107.662  62.321  1.00  0.00           C
ATOM   6788  C23 POPEj 193      96.057 111.652  62.361  1.00  0.00           C
ATOM   6791  C24 POPEj 193      94.907 111.362  63.331  1.00  0.00           C
ATOM   6794  C25 POPEj 193      95.327 110.362  64.411  1.00  0.00           C
ATOM   6797  C26 POPEj 193      95.997 111.042  65.611  1.00  0.00           C
ATOM   6800  C27 POPEj 193      97.147 110.222  66.201  1.00  0.00           C
ATOM   6803  C28 POPEj 193      97.627 110.772  67.561  1.00  0.00           C
ATOM   6806  C29 POPEj 193      99.087 110.482  67.771  1.00  0.00           C
ATOM   6808 0C21 POPEj 193      99.657 109.892  68.841  1.00  0.00           C
ATOM   6810 1C21 POPEj 193      98.997 109.442  70.121  1.00  0.00           C
ATOM   6813 2C21 POPEj 193     100.047 109.552  71.241  1.00  0.00           C
ATOM   6816 3C21 POPEj 193      99.537 109.182  72.651  1.00  0.00           C
ATOM   6819 4C21 POPEj 193     100.637 109.442  73.681  1.00  0.00           C
ATOM   6822 5C21 POPEj 193     100.237 109.172  75.141  1.00  0.00           C
ATOM   6825 6C21 POPEj 193     101.337 109.652  76.091  1.00  0.00           C
ATOM   6828 7C21 POPEj 193     101.317 108.982  77.471  1.00  0.00           C
ATOM   6831 8C21 POPEj 193     102.677 109.092  78.151  1.00  0.00           C
ATOM   6835  C33 POPEj 193      91.227 107.042  63.091  1.00  0.00           C
ATOM   6838  C34 POPEj 193      90.807 106.452  64.441  1.00  0.00           C
ATOM   6841  C35 POPEj 193      90.437 107.512  65.491  1.00  0.00           C
ATOM   6844  C36 POPEj 193      89.787 106.892  66.741  1.00  0.00           C
ATOM   6847  C37 POPEj 193      88.917 107.882  67.531  1.00  0.00           C
ATOM   6850  C38 POPEj 193      87.897 107.162  68.421  1.00  0.00           C
ATOM   6853  C39 POPEj 193      88.517 106.292  69.511  1.00  0.00           C
ATOM   6856 0C31 POPEj 193      89.187 107.122  70.601  1.00  0.00           C
ATOM   6859 1C31 POPEj 193      89.867 106.212  71.621  1.00  0.00           C
ATOM   6862 2C31 POPEj 193      89.717 106.712  73.041  1.00  0.00           C
ATOM   6865 3C31 POPEj 193      90.617 107.912  73.301  1.00  0.00           C
ATOM   6868 4C31 POPEj 193      90.517 108.322  74.761  1.00  0.00           C
ATOM   6871 5C31 POPEj 193      91.577 109.352  75.121  1.00  0.00           C
ATOM   6874 6C31 POPEj 193      91.677 109.482  76.631  1.00  0.00           C
ATOM   6878  NH3 POPEk 194      38.407   1.662  99.061  1.00  0.00           N
ATOM   6882  C12 POPEk 194      37.837   2.752  99.911  1.00  0.00           C
ATOM   6885  C11 POPEk 194      36.977   2.212 101.071  1.00  0.00           C
ATOM   6888  P   POPEk 194      34.687   1.002 100.461  1.00  0.00           P
ATOM   6889  O13 POPEk 194      35.437   0.008  99.651  1.00  0.00           O
ATOM   6890  O14 POPEk 194      34.077   0.518 101.701  1.00  0.00           O
ATOM   6891  O11 POPEk 194      33.577   1.652  99.561  1.00  0.00           O
ATOM   6892  O12 POPEk 194      35.607   2.262 100.711  1.00  0.00           O
ATOM   6893  C1  POPEk 194      33.817   2.032  98.221  1.00  0.00           C
ATOM   6896  C2  POPEk 194      32.677   2.932  97.711  1.00  0.00           C
ATOM   6898  O21 POPEk 194      32.647   2.812  96.271  1.00  0.00           O
ATOM   6899  C21 POPEk 194      31.497   3.182  95.751  1.00  0.00           C
ATOM   6900  O22 POPEk 194      30.507   3.522  96.381  1.00  0.00           O
ATOM   6901  C22 POPEk 194      31.597   3.242  94.241  1.00  0.00           C
ATOM   6904  C3  POPEk 194      32.897   4.392  98.211  1.00  0.00           C
ATOM   6907  O31 POPEk 194      31.747   5.232  98.111  1.00  0.00           O
ATOM   6908  C31 POPEk 194      31.667   6.132  97.161  1.00  0.00           C
ATOM   6909  O32 POPEk 194      32.437   6.252  96.211  1.00  0.00           O
ATOM   6910  C32 POPEk 194      30.357   6.892  97.391  1.00  0.00           C
ATOM   6913  C23 POPEk 194      30.437   4.102  93.691  1.00  0.00           C
ATOM   6916  C24 POPEk 194      30.647   4.602  92.251  1.00  0.00           C
ATOM   6919  C25 POPEk 194      30.637   3.482  91.201  1.00  0.00           C
ATOM   6922  C26 POPEk 194      29.347   3.432  90.371  1.00  0.00           C
ATOM   6925  C27 POPEk 194      29.467   2.462  89.191  1.00  0.00           C
ATOM   6928  C28 POPEk 194      28.307   2.622  88.181  1.00  0.00           C
ATOM   6931  C29 POPEk 194      28.497   1.722  86.981  1.00  0.00           C
ATOM   6933 0C21 POPEk 194      27.587   0.872  86.471  1.00  0.00           C
ATOM   6935 1C21 POPEk 194      26.177   0.638  86.941  1.00  0.00           C
ATOM   6938 2C21 POPEk 194      25.147   0.568  85.791  1.00  0.00           C
ATOM   6941 3C21 POPEk 194      25.237  -0.732  84.981  1.00  0.00           C
ATOM   6944 4C21 POPEk 194      24.607  -0.652  83.591  1.00  0.00           C
ATOM   6947 5C21 POPEk 194      23.077  -0.752  83.571  1.00  0.00           C
ATOM   6950 6C21 POPEk 194      22.567  -0.892  82.131  1.00  0.00           C
ATOM   6953 7C21 POPEk 194      21.117  -1.362  81.981  1.00  0.00           C
ATOM   6956 8C21 POPEk 194      20.697  -1.462  80.511  1.00  0.00           C
ATOM   6960  C33 POPEk 194      29.757   7.572  96.171  1.00  0.00           C
ATOM   6963  C34 POPEk 194      30.477   8.872  95.851  1.00  0.00           C
ATOM   6966  C35 POPEk 194      30.167   9.372  94.441  1.00  0.00           C
ATOM   6969  C36 POPEk 194      30.767   8.482  93.351  1.00  0.00           C
ATOM   6972  C37 POPEk 194      30.427   8.962  91.941  1.00  0.00           C
ATOM   6975  C38 POPEk 194      31.127   8.142  90.861  1.00  0.00           C
ATOM   6978  C39 POPEk 194      30.657   8.462  89.441  1.00  0.00           C
ATOM   6981 0C31 POPEk 194      31.067   7.352  88.461  1.00  0.00           C
ATOM   6984 1C31 POPEk 194      30.417   7.482  87.081  1.00  0.00           C
ATOM   6987 2C31 POPEk 194      30.377   6.122  86.361  1.00  0.00           C
ATOM   6990 3C31 POPEk 194      29.687   6.182  84.991  1.00  0.00           C
ATOM   6993 4C31 POPEk 194      30.607   6.692  83.881  1.00  0.00           C
ATOM   6996 5C31 POPEk 194      29.917   6.712  82.511  1.00  0.00           C
ATOM   6999 6C31 POPEk 194      30.857   7.122  81.381  1.00  0.00           C
ATOM   7003  NH3 POPEl 195      22.187 127.472  56.421  1.00  0.00           N
ATOM   7007  C12 POPEl 195      22.737 126.742  55.241  1.00  0.00           C
ATOM   7010  C11 POPEl 195      23.187 127.762  54.181  1.00  0.00           C
ATOM   7013  P   POPEl 195      25.647 128.302  54.891  1.00  0.00           P
ATOM   7014  O13 POPEl 195      26.517 129.412  55.351  1.00  0.00           O
ATOM   7015  O14 POPEl 195      26.047 127.582  53.671  1.00  0.00           O
ATOM   7016  O11 POPEl 195      25.557 127.202  56.011  1.00  0.00           O
ATOM   7017  O12 POPEl 195      24.127 128.722  54.711  1.00  0.00           O
ATOM   7018  C1  POPEl 195      26.177 127.432  57.261  1.00  0.00           C
ATOM   7021  C2  POPEl 195      25.487 126.632  58.381  1.00  0.00           C
ATOM   7023  O21 POPEl 195      25.737 127.412  59.551  1.00  0.00           O
ATOM   7024  C21 POPEl 195      24.827 127.422  60.481  1.00  0.00           C
ATOM   7025  O22 POPEl 195      23.707 126.962  60.441  1.00  0.00           O
ATOM   7026  C22 POPEl 195      25.487 128.072  61.701  1.00  0.00           C
ATOM   7029  C3  POPEl 195      26.057 125.212  58.561  1.00  0.00           C
ATOM   7032  O31 POPEl 195      25.827 124.802  59.921  1.00  0.00           O
ATOM   7033  C31 POPEl 195      25.907 123.532  60.221  1.00  0.00           C
ATOM   7034  O32 POPEl 195      26.047 122.602  59.441  1.00  0.00           O
ATOM   7035  C32 POPEl 195      25.817 123.452  61.761  1.00  0.00           C
ATOM   7038  C23 POPEl 195      24.587 128.112  62.941  1.00  0.00           C
ATOM   7041  C24 POPEl 195      25.417 127.972  64.221  1.00  0.00           C
ATOM   7044  C25 POPEl 195      24.617 128.412  65.441  1.00  0.00           C
ATOM   7047  C26 POPEl 195      25.357 128.212  66.771  1.00  0.00           C
ATOM   7050  C27 POPEl 195      24.537 128.732  67.961  1.00  0.00           C
ATOM   7053  C28 POPEl 195      24.447 127.772  69.151  1.00  0.00           C
ATOM   7056  C29 POPEl 195      25.727 127.722  69.941  1.00  0.00           C
ATOM   7058 0C21 POPEl 195      25.897 128.282  71.161  1.00  0.00           C
ATOM   7060 1C21 POPEl 195      24.857 129.082  71.891  1.00  0.00           C
ATOM   7063 2C21 POPEl 195      25.447 129.856  73.091  1.00  0.00           C
ATOM   7066 3C21 POPEl 195      25.917 128.942  74.231  1.00  0.00           C
ATOM   7069 4C21 POPEl 195      26.247 129.712  75.511  1.00  0.00           C
ATOM   7072 5C21 POPEl 195      27.007 128.892  76.561  1.00  0.00           C
ATOM   7075 6C21 POPEl 195      26.377 127.532  76.901  1.00  0.00           C
ATOM   7078 7C21 POPEl 195      27.127 126.812  78.041  1.00  0.00           C
ATOM   7081 8C21 POPEl 195      26.427 125.532  78.501  1.00  0.00           C
ATOM   7085  C33 POPEl 195      27.007 122.782  62.511  1.00  0.00           C
ATOM   7088  C34 POPEl 195      26.887 122.932  64.041  1.00  0.00           C
ATOM   7091  C35 POPEl 195      27.617 121.862  64.881  1.00  0.00           C
ATOM   7094  C36 POPEl 195      26.997 120.472  64.711  1.00  0.00           C
ATOM   7097  C37 POPEl 195      27.377 119.372  65.711  1.00  0.00           C
ATOM   7100  C38 POPEl 195      26.377 118.212  65.581  1.00  0.00           C
ATOM   7103  C39 POPEl 195      26.347 117.222  66.751  1.00  0.00           C
ATOM   7106 0C31 POPEl 195      25.687 117.792  68.021  1.00  0.00           C
ATOM   7109 1C31 POPEl 195      26.667 117.902  69.201  1.00  0.00           C
ATOM   7112 2C31 POPEl 195      26.117 118.702  70.391  1.00  0.00           C
ATOM   7115 3C31 POPEl 195      24.887 118.052  71.061  1.00  0.00           C
ATOM   7118 4C31 POPEl 195      24.977 118.102  72.601  1.00  0.00           C
ATOM   7121 5C31 POPEl 195      23.787 117.452  73.301  1.00  0.00           C
ATOM   7124 6C31 POPEl 195      24.007 117.272  74.811  1.00  0.00           C
ATOM   7128  NH3 POPEm 196     122.507  53.232  96.501  1.00  0.00           N
ATOM   7132  C12 POPEm 196     122.237  52.742  95.111  1.00  0.00           C
ATOM   7135  C11 POPEm 196     121.157  51.652  95.151  1.00  0.00           C
ATOM   7138  P   POPEm 196     118.827  52.892  95.131  1.00  0.00           P
ATOM   7139  O13 POPEm 196     117.597  52.662  95.911  1.00  0.00           O
ATOM   7140  O14 POPEm 196     119.247  54.292  94.941  1.00  0.00           O
ATOM   7141  O11 POPEm 196     118.727  52.092  93.781  1.00  0.00           O
ATOM   7142  O12 POPEm 196     119.997  52.102  95.861  1.00  0.00           O
ATOM   7143  C1  POPEm 196     119.007  52.682  92.521  1.00  0.00           C
ATOM   7146  C2  POPEm 196     119.247  51.562  91.471  1.00  0.00           C
ATOM   7148  O21 POPEm 196     119.407  52.142  90.171  1.00  0.00           O
ATOM   7149  C21 POPEm 196     120.577  52.712  89.941  1.00  0.00           C
ATOM   7150  O22 POPEm 196     121.457  52.922  90.761  1.00  0.00           O
ATOM   7151  C22 POPEm 196     120.757  52.952  88.451  1.00  0.00           C
ATOM   7154  C3  POPEm 196     118.057  50.552  91.421  1.00  0.00           C
ATOM   7157  O31 POPEm 196     117.877  49.982  90.111  1.00  0.00           O
ATOM   7158  C31 POPEm 196     118.277  48.742  89.881  1.00  0.00           C
ATOM   7159  O32 POPEm 196     118.537  47.892  90.711  1.00  0.00           O
ATOM   7160  C32 POPEm 196     118.397  48.622  88.351  1.00  0.00           C
ATOM   7163  C23 POPEm 196     122.167  52.502  87.991  1.00  0.00           C
ATOM   7166  C24 POPEm 196     122.257  52.222  86.491  1.00  0.00           C
ATOM   7169  C25 POPEm 196     121.737  53.342  85.581  1.00  0.00           C
ATOM   7172  C26 POPEm 196     121.937  52.912  84.121  1.00  0.00           C
ATOM   7175  C27 POPEm 196     121.447  53.892  83.051  1.00  0.00           C
ATOM   7178  C28 POPEm 196     121.767  53.302  81.661  1.00  0.00           C
ATOM   7181  C29 POPEm 196     121.327  54.122  80.481  1.00  0.00           C
ATOM   7183 0C21 POPEm 196     121.397  53.692  79.201  1.00  0.00           C
ATOM   7185 1C21 POPEm 196     121.927  52.342  78.771  1.00  0.00           C
ATOM   7188 2C21 POPEm 196     123.237  52.422  77.961  1.00  0.00           C
ATOM   7191 3C21 POPEm 196     123.047  52.772  76.481  1.00  0.00           C
ATOM   7194 4C21 POPEm 196     124.387  52.692  75.731  1.00  0.00           C
ATOM   7197 5C21 POPEm 196     124.277  52.672  74.201  1.00  0.00           C
ATOM   7200 6C21 POPEm 196     123.997  54.042  73.551  1.00  0.00           C
ATOM   7203 7C21 POPEm 196     124.437  54.052  72.081  1.00  0.00           C
ATOM   7206 8C21 POPEm 196     123.987  55.282  71.291  1.00  0.00           C
ATOM   7210  C33 POPEm 196     118.847  47.242  87.801  1.00  0.00           C
ATOM   7213  C34 POPEm 196     118.607  47.102  86.281  1.00  0.00           C
ATOM   7216  C35 POPEm 196     119.427  48.052  85.391  1.00  0.00           C
ATOM   7219  C36 POPEm 196     120.697  47.412  84.791  1.00  0.00           C
ATOM   7222  C37 POPEm 196     121.647  48.452  84.181  1.00  0.00           C
ATOM   7225  C38 POPEm 196     122.977  47.852  83.721  1.00  0.00           C
ATOM   7228  C39 POPEm 196     124.097  48.892  83.531  1.00  0.00           C
ATOM   7231 0C31 POPEm 196     123.837  49.932  82.431  1.00  0.00           C
ATOM   7234 1C31 POPEm 196     125.057  50.842  82.211  1.00  0.00           C
ATOM   7237 2C31 POPEm 196     125.547  50.862  80.761  1.00  0.00           C
ATOM   7240 3C31 POPEm 196     127.027  51.262  80.641  1.00  0.00           C
ATOM   7243 4C31 POPEm 196     127.457  51.562  79.201  1.00  0.00           C
ATOM   7246 5C31 POPEm 196     128.971  51.502  79.011  1.00  0.00           C
ATOM   7249 6C31 POPEm 196     129.441  52.162  77.711  1.00  0.00           C
ATOM   7253  NH3 POPEn 197      75.317  -4.662  56.511  1.00  0.00           N
ATOM   7257  C12 POPEn 197      75.637  -3.192  56.391  1.00  0.00           C
ATOM   7260  C11 POPEn 197      75.147  -2.362  57.601  1.00  0.00           C
ATOM   7263  P   POPEn 197      73.507  -0.592  56.581  1.00  0.00           P
ATOM   7264  O13 POPEn 197      74.707   0.278  56.501  1.00  0.00           O
ATOM   7265  O14 POPEn 197      72.867  -0.932  55.301  1.00  0.00           O
ATOM   7266  O11 POPEn 197      72.337   0.118  57.351  1.00  0.00           O
ATOM   7267  O12 POPEn 197      73.807  -1.892  57.451  1.00  0.00           O
ATOM   7268  C1  POPEn 197      72.487   0.992  58.461  1.00  0.00           C
ATOM   7271  C2  POPEn 197      72.557   2.482  58.011  1.00  0.00           C
ATOM   7273  O21 POPEn 197      72.897   3.282  59.161  1.00  0.00           O
ATOM   7274  C21 POPEn 197      74.127   3.052  59.601  1.00  0.00           C
ATOM   7275  O22 POPEn 197      75.047   2.582  58.961  1.00  0.00           O
ATOM   7276  C22 POPEn 197      74.117   3.242  61.121  1.00  0.00           C
ATOM   7279  C3  POPEn 197      71.247   3.032  57.341  1.00  0.00           C
ATOM   7282  O31 POPEn 197      70.427   3.852  58.221  1.00  0.00           O
ATOM   7283  C31 POPEn 197      69.617   3.172  59.021  1.00  0.00           C
ATOM   7284  O32 POPEn 197      69.397   1.972  58.961  1.00  0.00           O
ATOM   7285  C32 POPEn 197      69.057   4.112  60.101  1.00  0.00           C
ATOM   7288  C23 POPEn 197      74.827   4.552  61.541  1.00  0.00           C
ATOM   7291  C24 POPEn 197      74.837   4.762  63.061  1.00  0.00           C
ATOM   7294  C25 POPEn 197      73.437   5.072  63.601  1.00  0.00           C
ATOM   7297  C26 POPEn 197      73.387   4.982  65.131  1.00  0.00           C
ATOM   7300  C27 POPEn 197      72.007   5.312  65.691  1.00  0.00           C
ATOM   7303  C28 POPEn 197      71.907   5.092  67.211  1.00  0.00           C
ATOM   7306  C29 POPEn 197      72.807   6.022  68.001  1.00  0.00           C
ATOM   7308 0C21 POPEn 197      72.587   6.432  69.261  1.00  0.00           C
ATOM   7310 1C21 POPEn 197      71.437   6.002  70.131  1.00  0.00           C
ATOM   7313 2C21 POPEn 197      71.877   5.182  71.351  1.00  0.00           C
ATOM   7316 3C21 POPEn 197      72.347   6.042  72.531  1.00  0.00           C
ATOM   7319 4C21 POPEn 197      72.227   5.262  73.851  1.00  0.00           C
ATOM   7322 5C21 POPEn 197      72.437   6.092  75.111  1.00  0.00           C
ATOM   7325 6C21 POPEn 197      71.457   5.682  76.221  1.00  0.00           C
ATOM   7328 7C21 POPEn 197      71.727   6.402  77.551  1.00  0.00           C
ATOM   7331 8C21 POPEn 197      70.557   6.342  78.531  1.00  0.00           C
ATOM   7335  C33 POPEn 197      68.937   3.402  61.471  1.00  0.00           C
ATOM   7338  C34 POPEn 197      68.527   4.352  62.611  1.00  0.00           C
ATOM   7341  C35 POPEn 197      68.487   3.632  63.961  1.00  0.00           C
ATOM   7344  C36 POPEn 197      67.797   4.322  65.151  1.00  0.00           C
ATOM   7347  C37 POPEn 197      67.837   3.382  66.361  1.00  0.00           C
ATOM   7350  C38 POPEn 197      67.047   3.842  67.591  1.00  0.00           C
ATOM   7353  C39 POPEn 197      67.797   4.832  68.481  1.00  0.00           C
ATOM   7356 0C31 POPEn 197      67.047   5.092  69.791  1.00  0.00           C
ATOM   7359 1C31 POPEn 197      67.787   6.062  70.731  1.00  0.00           C
ATOM   7362 2C31 POPEn 197      67.037   6.362  72.031  1.00  0.00           C
ATOM   7365 3C31 POPEn 197      65.747   7.172  71.821  1.00  0.00           C
ATOM   7368 4C31 POPEn 197      64.997   7.462  73.131  1.00  0.00           C
ATOM   7371 5C31 POPEn 197      63.517   7.792  72.901  1.00  0.00           C
ATOM   7374 6C31 POPEn 197      62.757   8.172  74.181  1.00  0.00           C
ATOM   7378  NH3 POPEo 198      13.207 104.562  55.251  1.00  0.00           N
ATOM   7382  C12 POPEo 198      14.237 103.732  54.531  1.00  0.00           C
ATOM   7385  C11 POPEo 198      14.347 102.322  55.111  1.00  0.00           C
ATOM   7388  P   POPEo 198      14.887  99.992  54.121  1.00  0.00           P
ATOM   7389  O13 POPEo 198      13.507  99.702  53.701  1.00  0.00           O
ATOM   7390  O14 POPEo 198      15.967  99.382  53.331  1.00  0.00           O
ATOM   7391  O11 POPEo 198      15.057  99.532  55.621  1.00  0.00           O
ATOM   7392  O12 POPEo 198      15.117 101.542  54.211  1.00  0.00           O
ATOM   7393  C1  POPEo 198      15.007  98.112  55.831  1.00  0.00           C
ATOM   7396  C2  POPEo 198      14.747  97.752  57.321  1.00  0.00           C
ATOM   7398  O21 POPEo 198      15.627  98.372  58.261  1.00  0.00           O
ATOM   7399  C21 POPEo 198      16.927  98.372  58.161  1.00  0.00           C
ATOM   7400  O22 POPEo 198      17.607  98.292  57.151  1.00  0.00           O
ATOM   7401  C22 POPEo 198      17.467  98.472  59.601  1.00  0.00           C
ATOM   7404  C3  POPEo 198      14.717  96.202  57.511  1.00  0.00           C
ATOM   7407  O31 POPEo 198      15.147  95.762  58.821  1.00  0.00           O
ATOM   7408  C31 POPEo 198      14.317  96.002  59.821  1.00  0.00           C
ATOM   7409  O32 POPEo 198      13.197  96.472  59.751  1.00  0.00           O
ATOM   7410  C32 POPEo 198      15.007  95.612  61.131  1.00  0.00           C
ATOM   7413  C23 POPEo 198      16.487  99.192  60.581  1.00  0.00           C
ATOM   7416  C24 POPEo 198      17.117  99.562  61.931  1.00  0.00           C
ATOM   7419  C25 POPEo 198      16.897  98.552  63.061  1.00  0.00           C
ATOM   7422  C26 POPEo 198      17.687  98.902  64.341  1.00  0.00           C
ATOM   7425  C27 POPEo 198      17.377  97.922  65.481  1.00  0.00           C
ATOM   7428  C28 POPEo 198      18.457  97.852  66.581  1.00  0.00           C
ATOM   7431  C29 POPEo 198      18.387  96.502  67.251  1.00  0.00           C
ATOM   7433 0C21 POPEo 198      18.167  96.262  68.551  1.00  0.00           C
ATOM   7435 1C21 POPEo 198      18.027  97.302  69.631  1.00  0.00           C
ATOM   7438 2C21 POPEo 198      18.647  96.812  70.951  1.00  0.00           C
ATOM   7441 3C21 POPEo 198      18.597  97.902  72.031  1.00  0.00           C
ATOM   7444 4C21 POPEo 198      19.287  97.462  73.331  1.00  0.00           C
ATOM   7447 5C21 POPEo 198      19.357  98.582  74.371  1.00  0.00           C
ATOM   7450 6C21 POPEo 198      20.517  99.562  74.121  1.00  0.00           C
ATOM   7453 7C21 POPEo 198      20.567 100.712  75.131  1.00  0.00           C
ATOM   7456 8C21 POPEo 198      21.847 101.532  75.051  1.00  0.00           C
ATOM   7460  C33 POPEo 198      14.197  96.132  62.341  1.00  0.00           C
ATOM   7463  C34 POPEo 198      14.637  95.572  63.691  1.00  0.00           C
ATOM   7466  C35 POPEo 198      14.117  96.432  64.861  1.00  0.00           C
ATOM   7469  C36 POPEo 198      13.977  95.682  66.191  1.00  0.00           C
ATOM   7472  C37 POPEo 198      13.737  96.662  67.341  1.00  0.00           C
ATOM   7475  C38 POPEo 198      13.477  96.022  68.711  1.00  0.00           C
ATOM   7478  C39 POPEo 198      13.757  97.042  69.821  1.00  0.00           C
ATOM   7481 0C31 POPEo 198      13.187  96.702  71.201  1.00  0.00           C
ATOM   7484 1C31 POPEo 198      13.387  97.902  72.131  1.00  0.00           C
ATOM   7487 2C31 POPEo 198      12.757  97.762  73.521  1.00  0.00           C
ATOM   7490 3C31 POPEo 198      12.757  99.122  74.231  1.00  0.00           C
ATOM   7493 4C31 POPEo 198      12.047  99.122  75.581  1.00  0.00           C
ATOM   7496 5C31 POPEo 198      11.947 100.532  76.161  1.00  0.00           C
ATOM   7499 6C31 POPEo 198      11.217 100.592  77.501  1.00  0.00           C
ATOM   7503  NH3 POPEp 199      61.087  46.422  60.091  1.00  0.00           N
ATOM   7507  C12 POPEp 199      60.567  47.782  59.681  1.00  0.00           C
ATOM   7510  C11 POPEp 199      59.207  47.602  58.971  1.00  0.00           C
ATOM   7513  P   POPEp 199      57.097  48.752  58.071  1.00  0.00           P
ATOM   7514  O13 POPEp 199      56.767  47.342  57.781  1.00  0.00           O
ATOM   7515  O14 POPEp 199      56.907  49.752  56.991  1.00  0.00           O
ATOM   7516  O11 POPEp 199      56.257  49.262  59.311  1.00  0.00           O
ATOM   7517  O12 POPEp 199      58.597  48.852  58.591  1.00  0.00           O
ATOM   7518  C1  POPEp 199      56.187  48.522  60.531  1.00  0.00           C
ATOM   7521  C2  POPEp 199      57.077  49.162  61.631  1.00  0.00           C
ATOM   7523  O21 POPEp 199      56.987  48.352  62.821  1.00  0.00           O
ATOM   7524  C21 POPEp 199      57.887  47.372  62.891  1.00  0.00           C
ATOM   7525  O22 POPEp 199      58.787  47.182  62.091  1.00  0.00           O
ATOM   7526  C22 POPEp 199      57.587  46.452  64.071  1.00  0.00           C
ATOM   7529  C3  POPEp 199      56.617  50.612  61.931  1.00  0.00           C
ATOM   7532  O31 POPEp 199      57.277  51.222  63.071  1.00  0.00           O
ATOM   7533  C31 POPEp 199      58.467  51.732  62.791  1.00  0.00           C
ATOM   7534  O32 POPEp 199      59.127  51.532  61.791  1.00  0.00           O
ATOM   7535  C32 POPEp 199      58.937  52.642  63.921  1.00  0.00           C
ATOM   7538  C23 POPEp 199      57.437  47.132  65.461  1.00  0.00           C
ATOM   7541  C24 POPEp 199      58.717  47.042  66.311  1.00  0.00           C
ATOM   7544  C25 POPEp 199      58.747  45.822  67.261  1.00  0.00           C
ATOM   7547  C26 POPEp 199      58.087  46.112  68.621  1.00  0.00           C
ATOM   7550  C27 POPEp 199      58.047  44.912  69.591  1.00  0.00           C
ATOM   7553  C28 POPEp 199      57.867  45.362  71.051  1.00  0.00           C
ATOM   7556  C29 POPEp 199      57.477  44.252  72.001  1.00  0.00           C
ATOM   7558 0C21 POPEp 199      56.297  44.102  72.651  1.00  0.00           C
ATOM   7560 1C21 POPEp 199      55.097  45.012  72.561  1.00  0.00           C
ATOM   7563 2C21 POPEp 199      54.797  45.792  73.861  1.00  0.00           C
ATOM   7566 3C21 POPEp 199      53.987  45.002  74.901  1.00  0.00           C
ATOM   7569 4C21 POPEp 199      53.837  45.772  76.221  1.00  0.00           C
ATOM   7572 5C21 POPEp 199      52.777  45.232  77.171  1.00  0.00           C
ATOM   7575 6C21 POPEp 199      53.017  43.782  77.611  1.00  0.00           C
ATOM   7578 7C21 POPEp 199      52.187  43.392  78.841  1.00  0.00           C
ATOM   7581 8C21 POPEp 199      52.347  41.922  79.221  1.00  0.00           C
ATOM   7585  C33 POPEp 199      59.077  51.852  65.221  1.00  0.00           C
ATOM   7588  C34 POPEp 199      59.737  52.642  66.351  1.00  0.00           C
ATOM   7591  C35 POPEp 199      58.927  53.842  66.841  1.00  0.00           C
ATOM   7594  C36 POPEp 199      59.547  54.442  68.111  1.00  0.00           C
ATOM   7597  C37 POPEp 199      58.877  55.722  68.611  1.00  0.00           C
ATOM   7600  C38 POPEp 199      59.557  56.222  69.891  1.00  0.00           C
ATOM   7603  C39 POPEp 199      58.697  57.182  70.711  1.00  0.00           C
ATOM   7606 0C31 POPEp 199      59.287  57.452  72.101  1.00  0.00           C
ATOM   7609 1C31 POPEp 199      58.227  57.922  73.111  1.00  0.00           C
ATOM   7612 2C31 POPEp 199      58.757  58.052  74.541  1.00  0.00           C
ATOM   7615 3C31 POPEp 199      59.497  59.372  74.801  1.00  0.00           C
ATOM   7618 4C31 POPEp 199      60.047  59.452  76.231  1.00  0.00           C
ATOM   7621 5C31 POPEp 199      60.747  60.782  76.541  1.00  0.00           C
ATOM   7624 6C31 POPEp 199      61.387  60.822  77.921  1.00  0.00           C
ATOM   7628  NH3 POPEq 200      53.667 113.952  53.831  1.00  0.00           N
ATOM   7632  C12 POPEq 200      54.897 113.172  53.381  1.00  0.00           C
ATOM   7635  C11 POPEq 200      56.107 113.382  54.321  1.00  0.00           C
ATOM   7638  P   POPEq 200      58.497 112.382  53.591  1.00  0.00           P
ATOM   7639  O13 POPEq 200      59.027 111.002  53.531  1.00  0.00           O
ATOM   7640  O14 POPEq 200      58.377 113.102  52.301  1.00  0.00           O
ATOM   7641  O11 POPEq 200      59.337 113.222  54.651  1.00  0.00           O
ATOM   7642  O12 POPEq 200      57.037 112.302  54.211  1.00  0.00           O
ATOM   7643  C1  POPEq 200      59.007 113.252  56.041  1.00  0.00           C
ATOM   7646  C2  POPEq 200      60.267 113.582  56.911  1.00  0.00           C
ATOM   7648  O21 POPEq 200      59.817 113.902  58.241  1.00  0.00           O
ATOM   7649  C21 POPEq 200      60.697 113.682  59.221  1.00  0.00           C
ATOM   7650  O22 POPEq 200      61.797 113.172  59.091  1.00  0.00           O
ATOM   7651  C22 POPEq 200      60.087 114.022  60.581  1.00  0.00           C
ATOM   7654  C3  POPEq 200      61.137 114.722  56.301  1.00  0.00           C
ATOM   7657  O31 POPEq 200      62.507 114.702  56.761  1.00  0.00           O
ATOM   7658  C31 POPEq 200      62.857 115.632  57.651  1.00  0.00           C
ATOM   7659  O32 POPEq 200      62.097 116.402  58.221  1.00  0.00           O
ATOM   7660  C32 POPEq 200      64.377 115.692  57.781  1.00  0.00           C
ATOM   7663  C23 POPEq 200      60.787 115.142  61.391  1.00  0.00           C
ATOM   7666  C24 POPEq 200      59.967 115.552  62.631  1.00  0.00           C
ATOM   7669  C25 POPEq 200      59.607 114.432  63.611  1.00  0.00           C
ATOM   7672  C26 POPEq 200      60.767 113.962  64.491  1.00  0.00           C
ATOM   7675  C27 POPEq 200      60.297 112.922  65.511  1.00  0.00           C
ATOM   7678  C28 POPEq 200      61.397 112.502  66.501  1.00  0.00           C
ATOM   7681  C29 POPEq 200      60.847 111.432  67.411  1.00  0.00           C
ATOM   7683 0C21 POPEq 200      60.907 111.402  68.751  1.00  0.00           C
ATOM   7685 1C21 POPEq 200      61.577 112.422  69.631  1.00  0.00           C
ATOM   7688 2C21 POPEq 200      61.137 112.332  71.111  1.00  0.00           C
ATOM   7691 3C21 POPEq 200      59.757 112.952  71.401  1.00  0.00           C
ATOM   7694 4C21 POPEq 200      59.387 112.882  72.891  1.00  0.00           C
ATOM   7697 5C21 POPEq 200      60.237 113.782  73.801  1.00  0.00           C
ATOM   7700 6C21 POPEq 200      60.087 113.442  75.301  1.00  0.00           C
ATOM   7703 7C21 POPEq 200      60.787 114.472  76.211  1.00  0.00           C
ATOM   7706 8C21 POPEq 200      61.247 113.882  77.551  1.00  0.00           C
ATOM   7710  C33 POPEq 200      64.867 115.692  59.241  1.00  0.00           C
ATOM   7713  C34 POPEq 200      65.017 114.262  59.801  1.00  0.00           C
ATOM   7716  C35 POPEq 200      65.837 114.232  61.091  1.00  0.00           C
ATOM   7719  C36 POPEq 200      65.057 114.572  62.361  1.00  0.00           C
ATOM   7722  C37 POPEq 200      66.017 114.862  63.521  1.00  0.00           C
ATOM   7725  C38 POPEq 200      65.417 114.692  64.921  1.00  0.00           C
ATOM   7728  C39 POPEq 200      66.467 114.922  66.021  1.00  0.00           C
ATOM   7731 0C31 POPEq 200      66.677 116.412  66.341  1.00  0.00           C
ATOM   7734 1C31 POPEq 200      67.857 116.672  67.291  1.00  0.00           C
ATOM   7737 2C31 POPEq 200      68.057 118.152  67.621  1.00  0.00           C
ATOM   7740 3C31 POPEq 200      69.377 118.452  68.361  1.00  0.00           C
ATOM   7743 4C31 POPEq 200      69.617 117.552  69.591  1.00  0.00           C
ATOM   7746 5C31 POPEq 200      70.587 118.162  70.611  1.00  0.00           C
ATOM   7749 6C31 POPEq 200      70.927 117.232  71.771  1.00  0.00           C
ATOM   7753  NH3 POPEr 201      81.127   9.202  55.431  1.00  0.00           N
ATOM   7757  C12 POPEr 201      81.587  10.012  54.251  1.00  0.00           C
ATOM   7760  C11 POPEr 201      80.457  10.922  53.691  1.00  0.00           C
ATOM   7763  P   POPEr 201      78.887  11.812  55.591  1.00  0.00           P
ATOM   7764  O13 POPEr 201      77.617  12.402  55.131  1.00  0.00           O
ATOM   7765  O14 POPEr 201      78.867  10.382  56.001  1.00  0.00           O
ATOM   7766  O11 POPEr 201      79.447  12.562  56.841  1.00  0.00           O
ATOM   7767  O12 POPEr 201      80.087  11.982  54.561  1.00  0.00           O
ATOM   7768  C1  POPEr 201      80.577  12.042  57.561  1.00  0.00           C
ATOM   7771  C2  POPEr 201      80.497  12.362  59.091  1.00  0.00           C
ATOM   7773  O21 POPEr 201      80.417  11.172  59.881  1.00  0.00           O
ATOM   7774  C21 POPEr 201      81.547  10.532  60.011  1.00  0.00           C
ATOM   7775  O22 POPEr 201      82.507  10.602  59.271  1.00  0.00           O
ATOM   7776  C22 POPEr 201      81.477   9.732  61.311  1.00  0.00           C
ATOM   7779  C3  POPEr 201      79.287  13.262  59.471  1.00  0.00           C
ATOM   7782  O31 POPEr 201      78.997  13.182  60.881  1.00  0.00           O
ATOM   7783  C31 POPEr 201      79.867  13.802  61.671  1.00  0.00           C
ATOM   7784  O32 POPEr 201      80.717  14.592  61.301  1.00  0.00           O
ATOM   7785  C32 POPEr 201      79.637  13.362  63.121  1.00  0.00           C
ATOM   7788  C23 POPEr 201      82.847   9.162  61.711  1.00  0.00           C
ATOM   7791  C24 POPEr 201      82.757   8.152  62.861  1.00  0.00           C
ATOM   7794  C25 POPEr 201      84.137   7.602  63.191  1.00  0.00           C
ATOM   7797  C26 POPEr 201      84.147   6.512  64.261  1.00  0.00           C
ATOM   7800  C27 POPEr 201      85.517   6.472  64.921  1.00  0.00           C
ATOM   7803  C28 POPEr 201      85.657   5.432  66.041  1.00  0.00           C
ATOM   7806  C29 POPEr 201      86.857   5.822  66.861  1.00  0.00           C
ATOM   7808 0C21 POPEr 201      87.027   5.612  68.181  1.00  0.00           C
ATOM   7810 1C21 POPEr 201      86.097   4.852  69.071  1.00  0.00           C
ATOM   7813 2C21 POPEr 201      86.837   4.472  70.371  1.00  0.00           C
ATOM   7816 3C21 POPEr 201      85.947   3.742  71.371  1.00  0.00           C
ATOM   7819 4C21 POPEr 201      86.717   3.252  72.601  1.00  0.00           C
ATOM   7822 5C21 POPEr 201      87.637   2.062  72.311  1.00  0.00           C
ATOM   7825 6C21 POPEr 201      88.197   1.452  73.611  1.00  0.00           C
ATOM   7828 7C21 POPEr 201      89.277   0.398  73.371  1.00  0.00           C
ATOM   7831 8C21 POPEr 201      89.667  -0.342  74.661  1.00  0.00           C
ATOM   7835  C33 POPEr 201      80.967  13.072  63.861  1.00  0.00           C
ATOM   7838  C34 POPEr 201      80.767  12.852  65.361  1.00  0.00           C
ATOM   7841  C35 POPEr 201      82.077  12.472  66.081  1.00  0.00           C
ATOM   7844  C36 POPEr 201      81.837  12.152  67.561  1.00  0.00           C
ATOM   7847  C37 POPEr 201      83.087  11.672  68.311  1.00  0.00           C
ATOM   7850  C38 POPEr 201      82.767  11.142  69.721  1.00  0.00           C
ATOM   7853  C39 POPEr 201      82.297  12.222  70.701  1.00  0.00           C
ATOM   7856 0C31 POPEr 201      83.307  12.532  71.811  1.00  0.00           C
ATOM   7859 1C31 POPEr 201      83.257  11.522  72.971  1.00  0.00           C
ATOM   7862 2C31 POPEr 201      84.217  11.882  74.101  1.00  0.00           C
ATOM   7865 3C31 POPEr 201      84.137  10.922  75.291  1.00  0.00           C
ATOM   7868 4C31 POPEr 201      85.127  11.292  76.401  1.00  0.00           C
ATOM   7871 5C31 POPEr 201      85.007  10.382  77.631  1.00  0.00           C
ATOM   7874 6C31 POPEr 201      85.707  10.952  78.871  1.00  0.00           C
ATOM   7878  NH3 POPEs 202      11.707   4.592 100.381  1.00  0.00           N
ATOM   7882  C12 POPEs 202      12.417   3.472  99.661  1.00  0.00           C
ATOM   7885  C11 POPEs 202      13.677   3.982  98.961  1.00  0.00           C
ATOM   7888  P   POPEs 202      14.517   1.722  97.941  1.00  0.00           P
ATOM   7889  O13 POPEs 202      13.677   2.142  96.811  1.00  0.00           O
ATOM   7890  O14 POPEs 202      14.057   0.558  98.731  1.00  0.00           O
ATOM   7891  O11 POPEs 202      16.027   1.592  97.511  1.00  0.00           O
ATOM   7892  O12 POPEs 202      14.657   2.952  98.921  1.00  0.00           O
ATOM   7893  C1  POPEs 202      16.447   1.042  96.271  1.00  0.00           C
ATOM   7896  C2  POPEs 202      16.577   2.092  95.141  1.00  0.00           C
ATOM   7898  O21 POPEs 202      17.807   1.832  94.441  1.00  0.00           O
ATOM   7899  C21 POPEs 202      17.787   0.802  93.601  1.00  0.00           C
ATOM   7900  O22 POPEs 202      16.817   0.138  93.311  1.00  0.00           O
ATOM   7901  C22 POPEs 202      19.167   0.658  92.971  1.00  0.00           C
ATOM   7904  C3  POPEs 202      16.607   3.582  95.601  1.00  0.00           C
ATOM   7907  O31 POPEs 202      16.357   4.432  94.471  1.00  0.00           O
ATOM   7908  C31 POPEs 202      16.257   5.742  94.751  1.00  0.00           C
ATOM   7909  O32 POPEs 202      16.567   6.232  95.831  1.00  0.00           O
ATOM   7910  C32 POPEs 202      15.697   6.512  93.551  1.00  0.00           C
ATOM   7913  C23 POPEs 202      19.197  -0.492  91.941  1.00  0.00           C
ATOM   7916  C24 POPEs 202      20.547  -0.542  91.231  1.00  0.00           C
ATOM   7919  C25 POPEs 202      20.747  -1.812  90.391  1.00  0.00           C
ATOM   7922  C26 POPEs 202      19.957  -1.822  89.071  1.00  0.00           C
ATOM   7925  C27 POPEs 202      20.867  -2.162  87.871  1.00  0.00           C
ATOM   7928  C28 POPEs 202      20.137  -2.822  86.691  1.00  0.00           C
ATOM   7931  C29 POPEs 202      19.087  -1.942  86.051  1.00  0.00           C
ATOM   7933 0C21 POPEs 202      18.487  -2.222  84.891  1.00  0.00           C
ATOM   7935 1C21 POPEs 202      18.787  -3.452  84.071  1.00  0.00           C
ATOM   7938 2C21 POPEs 202      18.137  -3.472  82.681  1.00  0.00           C
ATOM   7941 3C21 POPEs 202      16.597  -3.502  82.711  1.00  0.00           C
ATOM   7944 4C21 POPEs 202      16.057  -3.862  81.321  1.00  0.00           C
ATOM   7947 5C21 POPEs 202      14.567  -3.562  81.141  1.00  0.00           C
ATOM   7950 6C21 POPEs 202      14.207  -3.522  79.651  1.00  0.00           C
ATOM   7953 7C21 POPEs 202      12.817  -2.942  79.381  1.00  0.00           C
ATOM   7956 8C21 POPEs 202      12.587  -2.762  77.891  1.00  0.00           C
ATOM   7960  C33 POPEs 202      15.507   5.682  92.251  1.00  0.00           C
ATOM   7963  C34 POPEs 202      15.167   6.532  91.021  1.00  0.00           C
ATOM   7966  C35 POPEs 202      15.757   5.932  89.731  1.00  0.00           C
ATOM   7969  C36 POPEs 202      15.647   6.862  88.521  1.00  0.00           C
ATOM   7972  C37 POPEs 202      16.357   6.272  87.301  1.00  0.00           C
ATOM   7975  C38 POPEs 202      16.717   7.302  86.231  1.00  0.00           C
ATOM   7978  C39 POPEs 202      15.557   7.692  85.311  1.00  0.00           C
ATOM   7981 0C31 POPEs 202      16.087   8.602  84.201  1.00  0.00           C
ATOM   7984 1C31 POPEs 202      15.057   9.062  83.171  1.00  0.00           C
ATOM   7987 2C31 POPEs 202      15.687   9.922  82.071  1.00  0.00           C
ATOM   7990 3C31 POPEs 202      16.247  11.252  82.611  1.00  0.00           C
ATOM   7993 4C31 POPEs 202      16.937  12.102  81.551  1.00  0.00           C
ATOM   7996 5C31 POPEs 202      17.327  13.482  82.101  1.00  0.00           C
ATOM   7999 6C31 POPEs 202      18.127  14.322  81.111  1.00  0.00           C
ATOM   8003  NH3 POPEt 203     130.631  82.282  53.381  1.00  0.00           N
ATOM   8007  C12 POPEt 203     131.031  83.232  54.491  1.00  0.00           C
ATOM   8010  C11 POPEt 203     130.871  84.752  54.161  1.00  0.00           C
ATOM   8013  P   POPEt 203     128.517  84.842  52.951  1.00  0.00           P
ATOM   8014  O13 POPEt 203     127.977  85.942  52.111  1.00  0.00           O
ATOM   8015  O14 POPEt 203     128.337  83.432  52.531  1.00  0.00           O
ATOM   8016  O11 POPEt 203     128.147  85.032  54.471  1.00  0.00           O
ATOM   8017  O12 POPEt 203     130.061  85.062  53.021  1.00  0.00           O
ATOM   8018  C1  POPEt 203     127.297  86.112  54.881  1.00  0.00           C
ATOM   8021  C2  POPEt 203     126.517  85.682  56.151  1.00  0.00           C
ATOM   8023  O21 POPEt 203     127.387  85.402  57.271  1.00  0.00           O
ATOM   8024  C21 POPEt 203     128.007  86.442  57.841  1.00  0.00           C
ATOM   8025  O22 POPEt 203     127.857  87.602  57.521  1.00  0.00           O
ATOM   8026  C22 POPEt 203     128.981  85.922  58.911  1.00  0.00           C
ATOM   8029  C3  POPEt 203     125.707  84.402  55.781  1.00  0.00           C
ATOM   8032  O31 POPEt 203     124.807  84.012  56.831  1.00  0.00           O
ATOM   8033  C31 POPEt 203     125.397  83.312  57.801  1.00  0.00           C
ATOM   8034  O32 POPEt 203     126.417  82.652  57.681  1.00  0.00           O
ATOM   8035  C32 POPEt 203     124.687  83.672  59.101  1.00  0.00           C
ATOM   8038  C23 POPEt 203     129.201  86.832  60.151  1.00  0.00           C
ATOM   8041  C24 POPEt 203     130.141  86.182  61.201  1.00  0.00           C
ATOM   8044  C25 POPEt 203     129.631  86.352  62.641  1.00  0.00           C
ATOM   8047  C26 POPEt 203     130.281  85.432  63.701  1.00  0.00           C
ATOM   8050  C27 POPEt 203     129.501  85.482  65.021  1.00  0.00           C
ATOM   8053  C28 POPEt 203     129.811  84.332  65.991  1.00  0.00           C
ATOM   8056  C29 POPEt 203     131.011  84.592  66.871  1.00  0.00           C
ATOM   8058 0C21 POPEt 203     131.051  84.562  68.221  1.00  0.00           C
ATOM   8060 1C21 POPEt 203     129.931  84.242  69.171  1.00  0.00           C
ATOM   8063 2C21 POPEt 203     130.321  83.232  70.271  1.00  0.00           C
ATOM   8066 3C21 POPEt 203     131.571  83.652  71.051  1.00  0.00           C
ATOM   8069 4C21 POPEt 203     131.751  82.882  72.361  1.00  0.00           C
ATOM   8072 5C21 POPEt 203     133.161  83.052  72.911  1.00  0.00           C
ATOM   8075 6C21 POPEt 203     133.431  82.262  74.201  1.00  0.00           C
ATOM   8078 7C21 POPEt 203     134.861  82.502  74.681  1.00  0.00           C
ATOM   8081 8C21 POPEt 203     135.141  81.932  76.051  1.00  0.00           C
ATOM   8085  C33 POPEt 203     125.597  83.542  60.341  1.00  0.00           C
ATOM   8088  C34 POPEt 203     125.177  84.422  61.521  1.00  0.00           C
ATOM   8091  C35 POPEt 203     125.307  85.912  61.221  1.00  0.00           C
ATOM   8094  C36 POPEt 203     125.597  86.732  62.471  1.00  0.00           C
ATOM   8097  C37 POPEt 203     125.757  88.212  62.131  1.00  0.00           C
ATOM   8100  C38 POPEt 203     126.747  88.932  63.041  1.00  0.00           C
ATOM   8103  C39 POPEt 203     126.467  88.792  64.531  1.00  0.00           C
ATOM   8106 0C31 POPEt 203     127.347  89.742  65.351  1.00  0.00           C
ATOM   8109 1C31 POPEt 203     126.957  89.732  66.821  1.00  0.00           C
ATOM   8112 2C31 POPEt 203     127.707  88.672  67.631  1.00  0.00           C
ATOM   8115 3C31 POPEt 203     128.931  89.282  68.321  1.00  0.00           C
ATOM   8118 4C31 POPEt 203     129.791  88.242  69.031  1.00  0.00           C
ATOM   8121 5C31 POPEt 203     130.951  88.892  69.781  1.00  0.00           C
ATOM   8124 6C31 POPEt 203     131.811  87.862  70.501  1.00  0.00           C
ATOM   8128  NH3 POPEu 204      18.307  99.462  54.661  1.00  0.00           N
ATOM   8132  C12 POPEu 204      19.527  98.762  54.121  1.00  0.00           C
ATOM   8135  C11 POPEu 204      20.457  98.372  55.271  1.00  0.00           C
ATOM   8138  P   POPEu 204      22.657  96.962  55.501  1.00  0.00           P
ATOM   8139  O13 POPEu 204      22.317  95.602  55.021  1.00  0.00           O
ATOM   8140  O14 POPEu 204      24.087  97.362  55.471  1.00  0.00           O
ATOM   8141  O11 POPEu 204      22.117  97.032  57.011  1.00  0.00           O
ATOM   8142  O12 POPEu 204      21.757  98.052  54.771  1.00  0.00           O
ATOM   8143  C1  POPEu 204      22.777  96.272  58.041  1.00  0.00           C
ATOM   8146  C2  POPEu 204      21.747  95.702  59.061  1.00  0.00           C
ATOM   8148  O21 POPEu 204      22.437  94.992  60.131  1.00  0.00           O
ATOM   8149  C21 POPEu 204      22.797  95.812  61.121  1.00  0.00           C
ATOM   8150  O22 POPEu 204      22.617  97.012  61.131  1.00  0.00           O
ATOM   8151  C22 POPEu 204      23.467  95.062  62.271  1.00  0.00           C
ATOM   8154  C3  POPEu 204      20.707  94.782  58.351  1.00  0.00           C
ATOM   8157  O31 POPEu 204      19.987  93.902  59.231  1.00  0.00           O
ATOM   8158  C31 POPEu 204      19.657  94.312  60.441  1.00  0.00           C
ATOM   8159  O32 POPEu 204      19.327  95.442  60.771  1.00  0.00           O
ATOM   8160  C32 POPEu 204      19.887  93.112  61.361  1.00  0.00           C
ATOM   8163  C23 POPEu 204      22.707  95.282  63.601  1.00  0.00           C
ATOM   8166  C24 POPEu 204      23.447  94.832  64.871  1.00  0.00           C
ATOM   8169  C25 POPEu 204      22.467  94.412  65.981  1.00  0.00           C
ATOM   8172  C26 POPEu 204      23.087  94.082  67.341  1.00  0.00           C
ATOM   8175  C27 POPEu 204      22.087  93.372  68.261  1.00  0.00           C
ATOM   8178  C28 POPEu 204      22.617  93.102  69.681  1.00  0.00           C
ATOM   8181  C29 POPEu 204      21.657  92.292  70.521  1.00  0.00           C
ATOM   8183 0C21 POPEu 204      21.577  92.272  71.861  1.00  0.00           C
ATOM   8185 1C21 POPEu 204      22.467  93.032  72.821  1.00  0.00           C
ATOM   8188 2C21 POPEu 204      21.697  94.012  73.721  1.00  0.00           C
ATOM   8191 3C21 POPEu 204      22.647  94.812  74.631  1.00  0.00           C
ATOM   8194 4C21 POPEu 204      21.937  95.642  75.701  1.00  0.00           C
ATOM   8197 5C21 POPEu 204      22.917  96.452  76.571  1.00  0.00           C
ATOM   8200 6C21 POPEu 204      22.257  97.122  77.781  1.00  0.00           C
ATOM   8203 7C21 POPEu 204      23.267  97.892  78.641  1.00  0.00           C
ATOM   8206 8C21 POPEu 204      22.707  98.382  79.981  1.00  0.00           C
ATOM   8210  C33 POPEu 204      19.277  93.232  62.771  1.00  0.00           C
ATOM   8213  C34 POPEu 204      19.947  92.242  63.731  1.00  0.00           C
ATOM   8216  C35 POPEu 204      19.497  92.432  65.181  1.00  0.00           C
ATOM   8219  C36 POPEu 204      18.097  91.892  65.481  1.00  0.00           C
ATOM   8222  C37 POPEu 204      17.487  92.562  66.711  1.00  0.00           C
ATOM   8225  C38 POPEu 204      16.147  91.962  67.121  1.00  0.00           C
ATOM   8228  C39 POPEu 204      15.597  92.572  68.411  1.00  0.00           C
ATOM   8231 0C31 POPEu 204      16.317  92.062  69.661  1.00  0.00           C
ATOM   8234 1C31 POPEu 204      15.737  92.672  70.941  1.00  0.00           C
ATOM   8237 2C31 POPEu 204      16.387  92.112  72.211  1.00  0.00           C
ATOM   8240 3C31 POPEu 204      15.917  92.812  73.491  1.00  0.00           C
ATOM   8243 4C31 POPEu 204      14.457  92.512  73.861  1.00  0.00           C
ATOM   8246 5C31 POPEu 204      13.957  93.392  75.011  1.00  0.00           C
ATOM   8249 6C31 POPEu 204      12.597  92.952  75.551  1.00  0.00           C
ATOM   8253  NH3 POPEv 205      34.497  49.332 101.051  1.00  0.00           N
ATOM   8257  C12 POPEv 205      33.267  50.202 101.201  1.00  0.00           C
ATOM   8260  C11 POPEv 205      33.167  51.252 100.071  1.00  0.00           C
ATOM   8263  P   POPEv 205      35.537  52.042  99.181  1.00  0.00           P
ATOM   8264  O13 POPEv 205      36.717  52.512  99.921  1.00  0.00           O
ATOM   8265  O14 POPEv 205      35.577  50.652  98.671  1.00  0.00           O
ATOM   8266  O11 POPEv 205      35.257  53.042  97.991  1.00  0.00           O
ATOM   8267  O12 POPEv 205      34.277  52.142 100.101  1.00  0.00           O
ATOM   8268  C1  POPEv 205      34.267  52.802  96.981  1.00  0.00           C
ATOM   8271  C2  POPEv 205      34.667  53.472  95.631  1.00  0.00           C
ATOM   8273  O21 POPEv 205      33.737  53.042  94.621  1.00  0.00           O
ATOM   8274  C21 POPEv 205      33.657  53.722  93.491  1.00  0.00           C
ATOM   8275  O22 POPEv 205      34.267  54.722  93.171  1.00  0.00           O
ATOM   8276  C22 POPEv 205      32.597  53.012  92.641  1.00  0.00           C
ATOM   8279  C3  POPEv 205      36.107  53.062  95.231  1.00  0.00           C
ATOM   8282  O31 POPEv 205      36.627  53.962  94.251  1.00  0.00           O
ATOM   8283  C31 POPEv 205      37.857  53.672  93.891  1.00  0.00           C
ATOM   8284  O32 POPEv 205      38.507  52.712  94.271  1.00  0.00           O
ATOM   8285  C32 POPEv 205      38.347  54.672  92.861  1.00  0.00           C
ATOM   8288  C23 POPEv 205      32.587  53.402  91.141  1.00  0.00           C
ATOM   8291  C24 POPEv 205      31.337  52.852  90.451  1.00  0.00           C
ATOM   8294  C25 POPEv 205      31.337  52.912  88.921  1.00  0.00           C
ATOM   8297  C26 POPEv 205      32.217  51.852  88.211  1.00  0.00           C
ATOM   8300  C27 POPEv 205      31.497  50.522  87.891  1.00  0.00           C
ATOM   8303  C28 POPEv 205      30.727  50.472  86.561  1.00  0.00           C
ATOM   8306  C29 POPEv 205      31.587  50.402  85.321  1.00  0.00           C
ATOM   8308 0C21 POPEv 205      31.417  49.582  84.261  1.00  0.00           C
ATOM   8310 1C21 POPEv 205      30.317  48.562  84.071  1.00  0.00           C
ATOM   8313 2C21 POPEv 205      28.997  49.212  83.611  1.00  0.00           C
ATOM   8316 3C21 POPEv 205      27.897  48.192  83.291  1.00  0.00           C
ATOM   8319 4C21 POPEv 205      26.567  48.862  82.921  1.00  0.00           C
ATOM   8322 5C21 POPEv 205      25.887  48.272  81.681  1.00  0.00           C
ATOM   8325 6C21 POPEv 205      25.447  46.812  81.831  1.00  0.00           C
ATOM   8328 7C21 POPEv 205      24.717  46.322  80.571  1.00  0.00           C
ATOM   8331 8C21 POPEv 205      24.357  44.842  80.561  1.00  0.00           C
ATOM   8335  C33 POPEv 205      38.067  54.182  91.431  1.00  0.00           C
ATOM   8338  C34 POPEv 205      39.147  54.662  90.451  1.00  0.00           C
ATOM   8341  C35 POPEv 205      38.887  54.182  89.021  1.00  0.00           C
ATOM   8344  C36 POPEv 205      40.107  54.322  88.111  1.00  0.00           C
ATOM   8347  C37 POPEv 205      39.777  53.932  86.661  1.00  0.00           C
ATOM   8350  C38 POPEv 205      40.927  54.202  85.681  1.00  0.00           C
ATOM   8353  C39 POPEv 205      41.707  52.952  85.251  1.00  0.00           C
ATOM   8356 0C31 POPEv 205      40.887  52.022  84.341  1.00  0.00           C
ATOM   8359 1C31 POPEv 205      41.747  50.982  83.611  1.00  0.00           C
ATOM   8362 2C31 POPEv 205      40.927  50.092  82.661  1.00  0.00           C
ATOM   8365 3C31 POPEv 205      41.757  49.372  81.601  1.00  0.00           C
ATOM   8368 4C31 POPEv 205      42.857  48.462  82.171  1.00  0.00           C
ATOM   8371 5C31 POPEv 205      43.307  47.392  81.161  1.00  0.00           C
ATOM   8374 6C31 POPEv 205      44.447  46.512  81.671  1.00  0.00           C
ATOM   8378  NH3 POPEw 206     103.077   9.832 100.981  1.00  0.00           N
ATOM   8382  C12 POPEw 206     104.237  10.782 101.071  1.00  0.00           C
ATOM   8385  C11 POPEw 206     104.697  11.232  99.671  1.00  0.00           C
ATOM   8388  P   POPEw 206     105.777  13.562 100.111  1.00  0.00           P
ATOM   8389  O13 POPEw 206     105.337  13.662 101.511  1.00  0.00           O
ATOM   8390  O14 POPEw 206     107.067  14.172  99.741  1.00  0.00           O
ATOM   8391  O11 POPEw 206     104.607  14.132  99.221  1.00  0.00           O
ATOM   8392  O12 POPEw 206     105.867  12.032  99.731  1.00  0.00           O
ATOM   8393  C1  POPEw 206     104.867  14.622  97.911  1.00  0.00           C
ATOM   8396  C2  POPEw 206     103.557  14.702  97.081  1.00  0.00           C
ATOM   8398  O21 POPEw 206     103.897  14.972  95.701  1.00  0.00           O
ATOM   8399  C21 POPEw 206     104.457  13.952  95.081  1.00  0.00           C
ATOM   8400  O22 POPEw 206     104.637  12.832  95.531  1.00  0.00           O
ATOM   8401  C22 POPEw 206     104.987  14.412  93.731  1.00  0.00           C
ATOM   8404  C3  POPEw 206     102.577  15.792  97.631  1.00  0.00           C
ATOM   8407  O31 POPEw 206     102.037  16.682  96.631  1.00  0.00           O
ATOM   8408  C31 POPEw 206     101.247  16.122  95.711  1.00  0.00           C
ATOM   8409  O32 POPEw 206     100.807  14.992  95.731  1.00  0.00           O
ATOM   8410  C32 POPEw 206     101.067  17.122  94.551  1.00  0.00           C
ATOM   8413  C23 POPEw 206     104.727  13.362  92.651  1.00  0.00           C
ATOM   8416  C24 POPEw 206     103.527  13.762  91.781  1.00  0.00           C
ATOM   8419  C25 POPEw 206     103.507  13.022  90.441  1.00  0.00           C
ATOM   8422  C26 POPEw 206     104.627  13.492  89.501  1.00  0.00           C
ATOM   8425  C27 POPEw 206     104.897  12.492  88.371  1.00  0.00           C
ATOM   8428  C28 POPEw 206     106.117  12.872  87.501  1.00  0.00           C
ATOM   8431  C29 POPEw 206     107.407  12.912  88.271  1.00  0.00           C
ATOM   8433 0C21 POPEw 206     108.477  13.692  88.031  1.00  0.00           C
ATOM   8435 1C21 POPEw 206     108.667  14.652  86.881  1.00  0.00           C
ATOM   8438 2C21 POPEw 206     109.927  14.262  86.081  1.00  0.00           C
ATOM   8441 3C21 POPEw 206     110.237  15.212  84.921  1.00  0.00           C
ATOM   8444 4C21 POPEw 206     111.127  14.542  83.871  1.00  0.00           C
ATOM   8447 5C21 POPEw 206     111.747  15.532  82.891  1.00  0.00           C
ATOM   8450 6C21 POPEw 206     112.547  14.842  81.781  1.00  0.00           C
ATOM   8453 7C21 POPEw 206     113.717  15.702  81.281  1.00  0.00           C
ATOM   8456 8C21 POPEw 206     114.527  15.022  80.181  1.00  0.00           C
ATOM   8460  C33 POPEw 206     100.577  16.492  93.211  1.00  0.00           C
ATOM   8463  C34 POPEw 206     100.367  17.592  92.151  1.00  0.00           C
ATOM   8466  C35 POPEw 206     100.067  17.132  90.711  1.00  0.00           C
ATOM   8469  C36 POPEw 206     101.247  16.472  89.971  1.00  0.00           C
ATOM   8472  C37 POPEw 206     101.117  16.602  88.441  1.00  0.00           C
ATOM   8475  C38 POPEw 206     102.257  15.922  87.661  1.00  0.00           C
ATOM   8478  C39 POPEw 206     102.407  16.422  86.211  1.00  0.00           C
ATOM   8481 0C31 POPEw 206     101.147  16.332  85.341  1.00  0.00           C
ATOM   8484 1C31 POPEw 206     101.337  17.092  84.011  1.00  0.00           C
ATOM   8487 2C31 POPEw 206     100.137  16.992  83.061  1.00  0.00           C
ATOM   8490 3C31 POPEw 206     100.227  17.932  81.851  1.00  0.00           C
ATOM   8493 4C31 POPEw 206     101.507  17.742  81.011  1.00  0.00           C
ATOM   8496 5C31 POPEw 206     101.507  18.602  79.741  1.00  0.00           C
ATOM   8499 6C31 POPEw 206     102.737  18.362  78.861  1.00  0.00           C
ATOM   8503  NH3 POPEx 207       6.057  87.212  96.911  1.00  0.00           N
ATOM   8507  C12 POPEx 207       7.537  87.392  96.651  1.00  0.00           C
ATOM   8510  C11 POPEx 207       8.097  88.712  97.231  1.00  0.00           C
ATOM   8513  P   POPEx 207      10.647  88.492  96.561  1.00  0.00           P
ATOM   8514  O13 POPEx 207      11.517  89.242  97.501  1.00  0.00           O
ATOM   8515  O14 POPEx 207      10.487  87.032  96.711  1.00  0.00           O
ATOM   8516  O11 POPEx 207      11.267  88.812  95.141  1.00  0.00           O
ATOM   8517  O12 POPEx 207       9.207  89.172  96.461  1.00  0.00           O
ATOM   8518  C1  POPEx 207      10.527  89.552  94.181  1.00  0.00           C
ATOM   8521  C2  POPEx 207      11.427  89.972  92.991  1.00  0.00           C
ATOM   8523  O21 POPEx 207      10.717  89.932  91.751  1.00  0.00           O
ATOM   8524  C21 POPEx 207       9.827  90.882  91.611  1.00  0.00           C
ATOM   8525  O22 POPEx 207       9.497  91.682  92.471  1.00  0.00           O
ATOM   8526  C22 POPEx 207       9.407  90.882  90.141  1.00  0.00           C
ATOM   8529  C3  POPEx 207      12.697  89.082  92.851  1.00  0.00           C
ATOM   8532  O31 POPEx 207      13.327  89.102  91.551  1.00  0.00           O
ATOM   8533  C31 POPEx 207      13.897  90.242  91.201  1.00  0.00           C
ATOM   8534  O32 POPEx 207      13.937  91.262  91.861  1.00  0.00           O
ATOM   8535  C32 POPEx 207      14.537  90.092  89.821  1.00  0.00           C
ATOM   8538  C23 POPEx 207       9.117  92.292  89.591  1.00  0.00           C
ATOM   8541  C24 POPEx 207       9.287  92.412  88.081  1.00  0.00           C
ATOM   8544  C25 POPEx 207       8.857  93.802  87.591  1.00  0.00           C
ATOM   8547  C26 POPEx 207       8.517  93.832  86.101  1.00  0.00           C
ATOM   8550  C27 POPEx 207       8.157  95.232  85.561  1.00  0.00           C
ATOM   8553  C28 POPEx 207       7.347  95.182  84.251  1.00  0.00           C
ATOM   8556  C29 POPEx 207       8.207  94.902  83.041  1.00  0.00           C
ATOM   8558 0C21 POPEx 207       7.957  95.352  81.791  1.00  0.00           C
ATOM   8560 1C21 POPEx 207       6.777  96.182  81.381  1.00  0.00           C
ATOM   8563 2C21 POPEx 207       5.517  95.342  81.121  1.00  0.00           C
ATOM   8566 3C21 POPEx 207       5.637  94.332  79.981  1.00  0.00           C
ATOM   8569 4C21 POPEx 207       4.247  93.902  79.491  1.00  0.00           C
ATOM   8572 5C21 POPEx 207       4.247  92.662  78.591  1.00  0.00           C
ATOM   8575 6C21 POPEx 207       5.357  92.702  77.551  1.00  0.00           C
ATOM   8578 7C21 POPEx 207       5.197  91.632  76.471  1.00  0.00           C
ATOM   8581 8C21 POPEx 207       6.417  91.582  75.551  1.00  0.00           C
ATOM   8585  C33 POPEx 207      13.637  90.582  88.671  1.00  0.00           C
ATOM   8588  C34 POPEx 207      12.707  89.502  88.121  1.00  0.00           C
ATOM   8591  C35 POPEx 207      12.117  89.912  86.771  1.00  0.00           C
ATOM   8594  C36 POPEx 207      10.907  89.062  86.361  1.00  0.00           C
ATOM   8597  C37 POPEx 207      11.217  87.572  86.251  1.00  0.00           C
ATOM   8600  C38 POPEx 207      10.087  86.742  85.631  1.00  0.00           C
ATOM   8603  C39 POPEx 207       9.807  87.052  84.161  1.00  0.00           C
ATOM   8606 0C31 POPEx 207       8.847  86.032  83.541  1.00  0.00           C
ATOM   8609 1C31 POPEx 207       8.797  86.152  82.011  1.00  0.00           C
ATOM   8612 2C31 POPEx 207       7.897  85.082  81.371  1.00  0.00           C
ATOM   8615 3C31 POPEx 207       7.667  85.302  79.871  1.00  0.00           C
ATOM   8618 4C31 POPEx 207       8.967  85.392  79.061  1.00  0.00           C
ATOM   8621 5C31 POPEx 207       8.727  85.592  77.561  1.00  0.00           C
ATOM   8624 6C31 POPEx 207      10.017  85.762  76.761  1.00  0.00           C
ATOM   8628  NH3 POPEy 208      69.607  39.942  99.001  1.00  0.00           N
ATOM   8632  C12 POPEy 208      70.847  39.692  99.821  1.00  0.00           C
ATOM   8635  C11 POPEy 208      71.967  39.082  98.931  1.00  0.00           C
ATOM   8638  P   POPEy 208      71.047  36.782  97.971  1.00  0.00           P
ATOM   8639  O13 POPEy 208      70.797  35.462  98.601  1.00  0.00           O
ATOM   8640  O14 POPEy 208      69.867  37.602  97.601  1.00  0.00           O
ATOM   8641  O11 POPEy 208      71.927  36.512  96.701  1.00  0.00           O
ATOM   8642  O12 POPEy 208      71.947  37.652  98.921  1.00  0.00           O
ATOM   8643  C1  POPEy 208      71.917  37.282  95.491  1.00  0.00           C
ATOM   8646  C2  POPEy 208      71.607  36.392  94.251  1.00  0.00           C
ATOM   8648  O21 POPEy 208      72.017  37.112  93.061  1.00  0.00           O
ATOM   8649  C21 POPEy 208      72.317  36.352  92.001  1.00  0.00           C
ATOM   8650  O22 POPEy 208      72.177  35.152  91.941  1.00  0.00           O
ATOM   8651  C22 POPEy 208      72.947  37.222  90.911  1.00  0.00           C
ATOM   8654  C3  POPEy 208      70.087  36.022  94.241  1.00  0.00           C
ATOM   8657  O31 POPEy 208      69.757  34.902  93.391  1.00  0.00           O
ATOM   8658  C31 POPEy 208      69.267  35.212  92.191  1.00  0.00           C
ATOM   8659  O32 POPEy 208      69.057  36.342  91.791  1.00  0.00           O
ATOM   8660  C32 POPEy 208      68.987  33.902  91.441  1.00  0.00           C
ATOM   8663  C23 POPEy 208      72.507  36.872  89.461  1.00  0.00           C
ATOM   8666  C24 POPEy 208      73.347  37.692  88.491  1.00  0.00           C
ATOM   8669  C25 POPEy 208      73.287  37.302  87.001  1.00  0.00           C
ATOM   8672  C26 POPEy 208      72.027  37.782  86.271  1.00  0.00           C
ATOM   8675  C27 POPEy 208      72.207  37.742  84.751  1.00  0.00           C
ATOM   8678  C28 POPEy 208      70.907  38.072  84.001  1.00  0.00           C
ATOM   8681  C29 POPEy 208      71.067  38.002  82.511  1.00  0.00           C
ATOM   8683 0C21 POPEy 208      70.307  37.312  81.641  1.00  0.00           C
ATOM   8685 1C21 POPEy 208      69.127  36.422  81.971  1.00  0.00           C
ATOM   8688 2C21 POPEy 208      69.077  35.132  81.121  1.00  0.00           C
ATOM   8691 3C21 POPEy 208      70.167  34.112  81.471  1.00  0.00           C
ATOM   8694 4C21 POPEy 208      70.567  33.222  80.281  1.00  0.00           C
ATOM   8697 5C21 POPEy 208      69.547  32.122  79.931  1.00  0.00           C
ATOM   8700 6C21 POPEy 208      69.697  30.862  80.791  1.00  0.00           C
ATOM   8703 7C21 POPEy 208      69.037  29.612  80.191  1.00  0.00           C
ATOM   8706 8C21 POPEy 208      69.237  28.352  81.041  1.00  0.00           C
ATOM   8710  C33 POPEy 208      68.427  34.092  90.011  1.00  0.00           C
ATOM   8713  C34 POPEy 208      69.407  34.892  89.151  1.00  0.00           C
ATOM   8716  C35 POPEy 208      69.407  34.532  87.671  1.00  0.00           C
ATOM   8719  C36 POPEy 208      68.057  34.652  86.971  1.00  0.00           C
ATOM   8722  C37 POPEy 208      68.267  34.952  85.481  1.00  0.00           C
ATOM   8725  C38 POPEy 208      67.087  34.582  84.581  1.00  0.00           C
ATOM   8728  C39 POPEy 208      66.947  33.062  84.381  1.00  0.00           C
ATOM   8731 0C31 POPEy 208      66.047  32.752  83.181  1.00  0.00           C
ATOM   8734 1C31 POPEy 208      65.897  31.242  82.921  1.00  0.00           C
ATOM   8737 2C31 POPEy 208      65.827  30.922  81.421  1.00  0.00           C
ATOM   8740 3C31 POPEy 208      64.497  31.292  80.751  1.00  0.00           C
ATOM   8743 4C31 POPEy 208      64.657  31.432  79.221  1.00  0.00           C
ATOM   8746 5C31 POPEy 208      63.337  31.722  78.501  1.00  0.00           C
ATOM   8749 6C31 POPEy 208      63.517  32.012  77.011  1.00  0.00           C
ATOM   8753  NH3 POPEz 209     125.347  18.512  97.981  1.00  0.00           N
ATOM   8757  C12 POPEz 209     125.977  18.992  99.251  1.00  0.00           C
ATOM   8760  C11 POPEz 209     124.927  19.052 100.361  1.00  0.00           C
ATOM   8763  P   POPEz 209     125.087  21.482 101.371  1.00  0.00           P
ATOM   8764  O13 POPEz 209     123.927  21.782 102.241  1.00  0.00           O
ATOM   8765  O14 POPEz 209     126.337  22.192 101.731  1.00  0.00           O
ATOM   8766  O11 POPEz 209     124.677  21.732  99.861  1.00  0.00           O
ATOM   8767  O12 POPEz 209     125.327  19.922 101.421  1.00  0.00           O
ATOM   8768  C1  POPEz 209     125.447  22.622  99.041  1.00  0.00           C
ATOM   8771  C2  POPEz 209     124.557  23.102  97.861  1.00  0.00           C
ATOM   8773  O21 POPEz 209     125.297  23.332  96.641  1.00  0.00           O
ATOM   8774  C21 POPEz 209     125.777  22.252  96.061  1.00  0.00           C
ATOM   8775  O22 POPEz 209     125.617  21.102  96.451  1.00  0.00           O
ATOM   8776  C22 POPEz 209     126.537  22.642  94.791  1.00  0.00           C
ATOM   8779  C3  POPEz 209     123.757  24.372  98.261  1.00  0.00           C
ATOM   8782  O31 POPEz 209     124.577  25.552  98.381  1.00  0.00           O
ATOM   8783  C31 POPEz 209     124.627  26.532  97.461  1.00  0.00           C
ATOM   8784  O32 POPEz 209     125.267  27.552  97.601  1.00  0.00           O
ATOM   8785  C32 POPEz 209     123.797  26.262  96.201  1.00  0.00           C
ATOM   8788  C23 POPEz 209     125.827  22.132  93.511  1.00  0.00           C
ATOM   8791  C24 POPEz 209     126.487  22.652  92.231  1.00  0.00           C
ATOM   8794  C25 POPEz 209     125.597  22.422  91.001  1.00  0.00           C
ATOM   8797  C26 POPEz 209     126.147  23.062  89.721  1.00  0.00           C
ATOM   8800  C27 POPEz 209     125.227  22.802  88.521  1.00  0.00           C
ATOM   8803  C28 POPEz 209     125.627  23.612  87.261  1.00  0.00           C
ATOM   8806  C29 POPEz 209     125.537  22.802  85.991  1.00  0.00           C
ATOM   8808 0C21 POPEz 209     124.827  23.092  84.891  1.00  0.00           C
ATOM   8810 1C21 POPEz 209     123.997  24.322  84.661  1.00  0.00           C
ATOM   8813 2C21 POPEz 209     124.047  24.772  83.191  1.00  0.00           C
ATOM   8816 3C21 POPEz 209     122.947  25.782  82.811  1.00  0.00           C
ATOM   8819 4C21 POPEz 209     123.177  27.242  83.251  1.00  0.00           C
ATOM   8822 5C21 POPEz 209     122.937  27.522  84.741  1.00  0.00           C
ATOM   8825 6C21 POPEz 209     122.717  29.022  85.041  1.00  0.00           C
ATOM   8828 7C21 POPEz 209     122.687  29.332  86.541  1.00  0.00           C
ATOM   8831 8C21 POPEz 209     121.607  30.342  86.931  1.00  0.00           C
ATOM   8835  C33 POPEz 209     123.727  27.462  95.231  1.00  0.00           C
ATOM   8838  C34 POPEz 209     123.037  27.132  93.901  1.00  0.00           C
ATOM   8841  C35 POPEz 209     121.627  26.532  94.061  1.00  0.00           C
ATOM   8844  C36 POPEz 209     120.827  26.592  92.751  1.00  0.00           C
ATOM   8847  C37 POPEz 209     119.337  26.282  92.911  1.00  0.00           C
ATOM   8850  C38 POPEz 209     119.027  24.842  93.351  1.00  0.00           C
ATOM   8853  C39 POPEz 209     117.817  24.232  92.631  1.00  0.00           C
ATOM   8856 0C31 POPEz 209     116.507  25.012  92.801  1.00  0.00           C
ATOM   8859 1C31 POPEz 209     115.877  25.372  91.451  1.00  0.00           C
ATOM   8862 2C31 POPEz 209     114.457  25.942  91.551  1.00  0.00           C
ATOM   8865 3C31 POPEz 209     113.497  25.352  90.501  1.00  0.00           C
ATOM   8868 4C31 POPEz 209     113.927  25.622  89.051  1.00  0.00           C
ATOM   8871 5C31 POPEz 209     113.077  24.812  88.071  1.00  0.00           C
ATOM   8874 6C31 POPEz 209     113.617  24.822  86.641  1.00  0.00           C
ATOM   8878  NH3 POPE0 210      95.867  32.672  57.561  1.00  0.00           N
ATOM   8882  C12 POPE0 210      94.947  31.612  57.021  1.00  0.00           C
ATOM   8885  C11 POPE0 210      93.497  32.112  56.951  1.00  0.00           C
ATOM   8888  P   POPE0 210      91.657  30.212  56.751  1.00  0.00           P
ATOM   8889  O13 POPE0 210      90.367  30.422  56.061  1.00  0.00           O
ATOM   8890  O14 POPE0 210      92.227  28.862  56.721  1.00  0.00           O
ATOM   8891  O11 POPE0 210      91.527  30.602  58.281  1.00  0.00           O
ATOM   8892  O12 POPE0 210      92.697  31.242  56.161  1.00  0.00           O
ATOM   8893  C1  POPE0 210      90.237  30.602  58.911  1.00  0.00           C
ATOM   8896  C2  POPE0 210      90.357  31.092  60.381  1.00  0.00           C
ATOM   8898  O21 POPE0 210      89.047  31.072  61.011  1.00  0.00           O
ATOM   8899  C21 POPE0 210      89.057  31.092  62.341  1.00  0.00           C
ATOM   8900  O22 POPE0 210      89.997  30.772  63.051  1.00  0.00           O
ATOM   8901  C22 POPE0 210      87.707  31.602  62.861  1.00  0.00           C
ATOM   8904  C3  POPE0 210      90.987  32.512  60.471  1.00  0.00           C
ATOM   8907  O31 POPE0 210      91.737  32.632  61.681  1.00  0.00           O
ATOM   8908  C31 POPE0 210      93.037  32.662  61.591  1.00  0.00           C
ATOM   8909  O32 POPE0 210      93.707  32.602  60.571  1.00  0.00           O
ATOM   8910  C32 POPE0 210      93.627  32.682  62.991  1.00  0.00           C
ATOM   8913  C23 POPE0 210      87.637  31.812  64.401  1.00  0.00           C
ATOM   8916  C24 POPE0 210      86.197  32.042  64.861  1.00  0.00           C
ATOM   8919  C25 POPE0 210      85.957  31.982  66.381  1.00  0.00           C
ATOM   8922  C26 POPE0 210      86.557  33.152  67.181  1.00  0.00           C
ATOM   8925  C27 POPE0 210      85.997  33.252  68.611  1.00  0.00           C
ATOM   8928  C28 POPE0 210      86.547  34.472  69.371  1.00  0.00           C
ATOM   8931  C29 POPE0 210      85.697  34.912  70.551  1.00  0.00           C
ATOM   8933 0C21 POPE0 210      85.887  34.602  71.841  1.00  0.00           C
ATOM   8935 1C21 POPE0 210      86.927  33.672  72.421  1.00  0.00           C
ATOM   8938 2C21 POPE0 210      86.237  32.572  73.251  1.00  0.00           C
ATOM   8941 3C21 POPE0 210      87.247  31.582  73.861  1.00  0.00           C
ATOM   8944 4C21 POPE0 210      86.557  30.422  74.581  1.00  0.00           C
ATOM   8947 5C21 POPE0 210      86.827  29.072  73.911  1.00  0.00           C
ATOM   8950 6C21 POPE0 210      86.077  27.912  74.571  1.00  0.00           C
ATOM   8953 7C21 POPE0 210      86.517  26.532  74.051  1.00  0.00           C
ATOM   8956 8C21 POPE0 210      85.767  25.372  74.711  1.00  0.00           C
ATOM   8960  C33 POPE0 210      92.647  33.052  64.121  1.00  0.00           C
ATOM   8963  C34 POPE0 210      93.337  33.142  65.491  1.00  0.00           C
ATOM   8966  C35 POPE0 210      92.297  33.112  66.611  1.00  0.00           C
ATOM   8969  C36 POPE0 210      92.847  33.462  68.001  1.00  0.00           C
ATOM   8972  C37 POPE0 210      91.767  33.252  69.071  1.00  0.00           C
ATOM   8975  C38 POPE0 210      92.267  33.402  70.511  1.00  0.00           C
ATOM   8978  C39 POPE0 210      92.527  34.852  70.951  1.00  0.00           C
ATOM   8981 0C31 POPE0 210      92.497  34.952  72.481  1.00  0.00           C
ATOM   8984 1C31 POPE0 210      93.457  35.972  73.101  1.00  0.00           C
ATOM   8987 2C31 POPE0 210      93.207  36.052  74.611  1.00  0.00           C
ATOM   8990 3C31 POPE0 210      94.207  36.922  75.391  1.00  0.00           C
ATOM   8993 4C31 POPE0 210      93.797  36.992  76.871  1.00  0.00           C
ATOM   8996 5C31 POPE0 210      94.827  37.692  77.761  1.00  0.00           C
ATOM   8999 6C31 POPE0 210      94.367  37.802  79.211  1.00  0.00           C
ATOM   9003  NH3 POPE1 211      28.857  87.682  53.851  1.00  0.00           N
ATOM   9007  C12 POPE1 211      27.877  88.822  53.791  1.00  0.00           C
ATOM   9010  C11 POPE1 211      26.477  88.392  53.281  1.00  0.00           C
ATOM   9013  P   POPE1 211      25.507  90.772  53.911  1.00  0.00           P
ATOM   9014  O13 POPE1 211      26.617  91.652  53.501  1.00  0.00           O
ATOM   9015  O14 POPE1 211      24.157  91.392  53.911  1.00  0.00           O
ATOM   9016  O11 POPE1 211      25.777  90.262  55.391  1.00  0.00           O
ATOM   9017  O12 POPE1 211      25.557  89.462  53.011  1.00  0.00           O
ATOM   9018  C1  POPE1 211      24.737  89.752  56.231  1.00  0.00           C
ATOM   9021  C2  POPE1 211      25.297  89.462  57.651  1.00  0.00           C
ATOM   9023  O21 POPE1 211      24.667  88.312  58.251  1.00  0.00           O
ATOM   9024  C21 POPE1 211      23.487  88.472  58.821  1.00  0.00           C
ATOM   9025  O22 POPE1 211      22.757  89.442  58.731  1.00  0.00           O
ATOM   9026  C22 POPE1 211      23.177  87.242  59.691  1.00  0.00           C
ATOM   9029  C3  POPE1 211      25.367  90.712  58.601  1.00  0.00           C
ATOM   9032  O31 POPE1 211      25.597  90.262  59.941  1.00  0.00           O
ATOM   9033  C31 POPE1 211      25.417  91.122  60.921  1.00  0.00           C
ATOM   9034  O32 POPE1 211      25.227  92.322  60.821  1.00  0.00           O
ATOM   9035  C32 POPE1 211      25.427  90.332  62.221  1.00  0.00           C
ATOM   9038  C23 POPE1 211      22.797  87.582  61.161  1.00  0.00           C
ATOM   9041  C24 POPE1 211      23.697  86.862  62.181  1.00  0.00           C
ATOM   9044  C25 POPE1 211      23.207  87.022  63.631  1.00  0.00           C
ATOM   9047  C26 POPE1 211      23.807  85.982  64.591  1.00  0.00           C
ATOM   9050  C27 POPE1 211      23.017  85.892  65.911  1.00  0.00           C
ATOM   9053  C28 POPE1 211      23.837  85.352  67.101  1.00  0.00           C
ATOM   9056  C29 POPE1 211      24.837  86.362  67.621  1.00  0.00           C
ATOM   9058 0C21 POPE1 211      25.027  86.692  68.911  1.00  0.00           C
ATOM   9060 1C21 POPE1 211      24.297  86.072  70.081  1.00  0.00           C
ATOM   9063 2C21 POPE1 211      24.837  86.512  71.461  1.00  0.00           C
ATOM   9066 3C21 POPE1 211      24.597  87.992  71.771  1.00  0.00           C
ATOM   9069 4C21 POPE1 211      24.987  88.392  73.201  1.00  0.00           C
ATOM   9072 5C21 POPE1 211      23.927  88.062  74.251  1.00  0.00           C
ATOM   9075 6C21 POPE1 211      22.717  89.012  74.201  1.00  0.00           C
ATOM   9078 7C21 POPE1 211      21.717  88.772  75.341  1.00  0.00           C
ATOM   9081 8C21 POPE1 211      20.547  89.752  75.341  1.00  0.00           C
ATOM   9085  C33 POPE1 211      25.837  91.202  63.421  1.00  0.00           C
ATOM   9088  C34 POPE1 211      25.827  90.392  64.721  1.00  0.00           C
ATOM   9091  C35 POPE1 211      26.287  91.242  65.921  1.00  0.00           C
ATOM   9094  C36 POPE1 211      25.837  90.632  67.251  1.00  0.00           C
ATOM   9097  C37 POPE1 211      26.327  91.462  68.431  1.00  0.00           C
ATOM   9100  C38 POPE1 211      25.937  90.872  69.781  1.00  0.00           C
ATOM   9103  C39 POPE1 211      26.197  91.832  70.951  1.00  0.00           C
ATOM   9106 0C31 POPE1 211      27.587  91.672  71.561  1.00  0.00           C
ATOM   9109 1C31 POPE1 211      27.827  92.662  72.711  1.00  0.00           C
ATOM   9112 2C31 POPE1 211      28.867  92.182  73.741  1.00  0.00           C
ATOM   9115 3C31 POPE1 211      28.387  91.012  74.621  1.00  0.00           C
ATOM   9118 4C31 POPE1 211      27.287  91.382  75.631  1.00  0.00           C
ATOM   9121 5C31 POPE1 211      26.737  90.162  76.371  1.00  0.00           C
ATOM   9124 6C31 POPE1 211      25.657  90.482  77.401  1.00  0.00           C
ATOM   9128  NH3 POPE2 212      24.607  46.372  97.811  1.00  0.00           N
ATOM   9132  C12 POPE2 212      24.097  45.582  96.641  1.00  0.00           C
ATOM   9135  C11 POPE2 212      24.057  44.082  96.951  1.00  0.00           C
ATOM   9138  P   POPE2 212      22.347  42.322  97.771  1.00  0.00           P
ATOM   9139  O13 POPE2 212      23.367  41.262  97.731  1.00  0.00           O
ATOM   9140  O14 POPE2 212      21.247  42.172  98.771  1.00  0.00           O
ATOM   9141  O11 POPE2 212      21.667  42.412  96.331  1.00  0.00           O
ATOM   9142  O12 POPE2 212      23.027  43.762  97.911  1.00  0.00           O
ATOM   9143  C1  POPE2 212      20.657  43.412  96.131  1.00  0.00           C
ATOM   9146  C2  POPE2 212      20.247  43.512  94.631  1.00  0.00           C
ATOM   9148  O21 POPE2 212      19.867  42.202  94.161  1.00  0.00           O
ATOM   9149  C21 POPE2 212      19.167  42.222  93.051  1.00  0.00           C
ATOM   9150  O22 POPE2 212      18.387  43.102  92.721  1.00  0.00           O
ATOM   9151  C22 POPE2 212      19.537  41.022  92.181  1.00  0.00           C
ATOM   9154  C3  POPE2 212      21.427  44.052  93.761  1.00  0.00           C
ATOM   9157  O31 POPE2 212      21.117  44.162  92.351  1.00  0.00           O
ATOM   9158  C31 POPE2 212      20.587  45.332  91.991  1.00  0.00           C
ATOM   9159  O32 POPE2 212      20.267  46.212  92.771  1.00  0.00           O
ATOM   9160  C32 POPE2 212      20.437  45.392  90.471  1.00  0.00           C
ATOM   9163  C23 POPE2 212      19.687  41.522  90.731  1.00  0.00           C
ATOM   9166  C24 POPE2 212      20.227  40.472  89.741  1.00  0.00           C
ATOM   9169  C25 POPE2 212      20.307  41.062  88.331  1.00  0.00           C
ATOM   9172  C26 POPE2 212      18.977  40.982  87.561  1.00  0.00           C
ATOM   9175  C27 POPE2 212      19.027  41.762  86.231  1.00  0.00           C
ATOM   9178  C28 POPE2 212      17.897  41.362  85.271  1.00  0.00           C
ATOM   9181  C29 POPE2 212      18.187  40.032  84.621  1.00  0.00           C
ATOM   9183 0C21 POPE2 212      18.017  39.702  83.331  1.00  0.00           C
ATOM   9185 1C21 POPE2 212      17.457  40.612  82.261  1.00  0.00           C
ATOM   9188 2C21 POPE2 212      15.927  40.552  82.201  1.00  0.00           C
ATOM   9191 3C21 POPE2 212      15.357  39.182  81.791  1.00  0.00           C
ATOM   9194 4C21 POPE2 212      13.877  39.282  81.421  1.00  0.00           C
ATOM   9197 5C21 POPE2 212      13.237  37.942  81.011  1.00  0.00           C
ATOM   9200 6C21 POPE2 212      11.827  38.162  80.441  1.00  0.00           C
ATOM   9203 7C21 POPE2 212      11.097  36.862  80.141  1.00  0.00           C
ATOM   9206 8C21 POPE2 212       9.657  37.042  79.681  1.00  0.00           C
ATOM   9210  C33 POPE2 212      20.867  46.752  89.881  1.00  0.00           C
ATOM   9213  C34 POPE2 212      21.517  46.652  88.491  1.00  0.00           C
ATOM   9216  C35 POPE2 212      20.617  46.162  87.351  1.00  0.00           C
ATOM   9219  C36 POPE2 212      19.427  47.082  87.051  1.00  0.00           C
ATOM   9222  C37 POPE2 212      18.797  46.792  85.681  1.00  0.00           C
ATOM   9225  C38 POPE2 212      17.397  47.402  85.521  1.00  0.00           C
ATOM   9228  C39 POPE2 212      17.377  48.832  84.941  1.00  0.00           C
ATOM   9231 0C31 POPE2 212      15.947  49.252  84.571  1.00  0.00           C
ATOM   9234 1C31 POPE2 212      15.847  50.662  83.971  1.00  0.00           C
ATOM   9237 2C31 POPE2 212      14.557  50.862  83.151  1.00  0.00           C
ATOM   9240 3C31 POPE2 212      14.627  50.252  81.751  1.00  0.00           C
ATOM   9243 4C31 POPE2 212      13.297  50.232  80.981  1.00  0.00           C
ATOM   9246 5C31 POPE2 212      12.867  51.592  80.421  1.00  0.00           C
ATOM   9249 6C31 POPE2 212      11.717  51.492  79.421  1.00  0.00           C
ATOM   9253  NH3 POPE3 213      46.527 111.272  97.501  1.00  0.00           N
ATOM   9257  C12 POPE3 213      45.237 110.662  97.961  1.00  0.00           C
ATOM   9260  C11 POPE3 213      43.987 111.472  97.561  1.00  0.00           C
ATOM   9263  P   POPE3 213      41.387 111.352  97.551  1.00  0.00           P
ATOM   9264  O13 POPE3 213      40.307 110.332  97.541  1.00  0.00           O
ATOM   9265  O14 POPE3 213      41.247 112.452  98.521  1.00  0.00           O
ATOM   9266  O11 POPE3 213      41.547 111.922  96.101  1.00  0.00           O
ATOM   9267  O12 POPE3 213      42.807 110.672  97.721  1.00  0.00           O
ATOM   9268  C1  POPE3 213      40.447 112.332  95.301  1.00  0.00           C
ATOM   9271  C2  POPE3 213      40.167 111.322  94.171  1.00  0.00           C
ATOM   9273  O21 POPE3 213      41.017 111.582  93.041  1.00  0.00           O
ATOM   9274  C21 POPE3 213      41.627 110.512  92.541  1.00  0.00           C
ATOM   9275  O22 POPE3 213      41.647 109.412  93.051  1.00  0.00           O
ATOM   9276  C22 POPE3 213      42.287 110.842  91.201  1.00  0.00           C
ATOM   9279  C3  POPE3 213      38.687 111.442  93.721  1.00  0.00           C
ATOM   9282  O31 POPE3 213      38.457 110.682  92.521  1.00  0.00           O
ATOM   9283  C31 POPE3 213      37.317 109.992  92.501  1.00  0.00           C
ATOM   9284  O32 POPE3 213      36.507 109.942  93.401  1.00  0.00           O
ATOM   9285  C32 POPE3 213      37.127 109.342  91.131  1.00  0.00           C
ATOM   9288  C23 POPE3 213      42.687 109.582  90.391  1.00  0.00           C
ATOM   9291  C24 POPE3 213      42.537 109.782  88.881  1.00  0.00           C
ATOM   9294  C25 POPE3 213      43.697 109.192  88.071  1.00  0.00           C
ATOM   9297  C26 POPE3 213      43.257 108.592  86.721  1.00  0.00           C
ATOM   9300  C27 POPE3 213      42.267 109.462  85.921  1.00  0.00           C
ATOM   9303  C28 POPE3 213      42.317 109.192  84.401  1.00  0.00           C
ATOM   9306  C29 POPE3 213      41.027 109.572  83.711  1.00  0.00           C
ATOM   9308 0C21 POPE3 213      40.497 108.982  82.621  1.00  0.00           C
ATOM   9310 1C21 POPE3 213      41.057 107.822  81.841  1.00  0.00           C
ATOM   9313 2C21 POPE3 213      40.007 106.722  81.611  1.00  0.00           C
ATOM   9316 3C21 POPE3 213      40.517 105.592  80.701  1.00  0.00           C
ATOM   9319 4C21 POPE3 213      39.407 104.602  80.331  1.00  0.00           C
ATOM   9322 5C21 POPE3 213      38.467 105.102  79.231  1.00  0.00           C
ATOM   9325 6C21 POPE3 213      37.287 104.142  78.981  1.00  0.00           C
ATOM   9328 7C21 POPE3 213      35.937 104.702  79.431  1.00  0.00           C
ATOM   9331 8C21 POPE3 213      34.807 103.682  79.321  1.00  0.00           C
ATOM   9335  C33 POPE3 213      38.307 108.442  90.701  1.00  0.00           C
ATOM   9338  C34 POPE3 213      38.867 108.732  89.311  1.00  0.00           C
ATOM   9341  C35 POPE3 213      38.087 108.092  88.161  1.00  0.00           C
ATOM   9344  C36 POPE3 213      38.577 106.672  87.811  1.00  0.00           C
ATOM   9347  C37 POPE3 213      37.847 106.122  86.571  1.00  0.00           C
ATOM   9350  C38 POPE3 213      38.507 104.932  85.861  1.00  0.00           C
ATOM   9353  C39 POPE3 213      38.367 103.602  86.621  1.00  0.00           C
ATOM   9356 0C31 POPE3 213      38.687 102.392  85.751  1.00  0.00           C
ATOM   9359 1C31 POPE3 213      38.547 101.042  86.481  1.00  0.00           C
ATOM   9362 2C31 POPE3 213      38.367  99.892  85.481  1.00  0.00           C
ATOM   9365 3C31 POPE3 213      38.227  98.512  86.131  1.00  0.00           C
ATOM   9368 4C31 POPE3 213      37.837  97.422  85.111  1.00  0.00           C
ATOM   9371 5C31 POPE3 213      37.897  96.012  85.701  1.00  0.00           C
ATOM   9374 6C31 POPE3 213      37.507  94.912  84.711  1.00  0.00           C
ATOM   9378  NH3 POPE4 214      79.247  24.562  99.821  1.00  0.00           N
ATOM   9382  C12 POPE4 214      79.097  23.332 100.691  1.00  0.00           C
ATOM   9385  C11 POPE4 214      79.937  22.182 100.141  1.00  0.00           C
ATOM   9388  P   POPE4 214      81.007  20.042 101.281  1.00  0.00           P
ATOM   9389  O13 POPE4 214      81.927  20.652 102.251  1.00  0.00           O
ATOM   9390  O14 POPE4 214      80.487  18.692 101.611  1.00  0.00           O
ATOM   9391  O11 POPE4 214      81.827  19.932  99.921  1.00  0.00           O
ATOM   9392  O12 POPE4 214      79.797  21.012 100.951  1.00  0.00           O
ATOM   9393  C1  POPE4 214      81.167  19.482  98.731  1.00  0.00           C
ATOM   9396  C2  POPE4 214      81.517  20.402  97.541  1.00  0.00           C
ATOM   9398  O21 POPE4 214      80.907  19.852  96.371  1.00  0.00           O
ATOM   9399  C21 POPE4 214      80.757  20.732  95.391  1.00  0.00           C
ATOM   9400  O22 POPE4 214      80.767  21.942  95.511  1.00  0.00           O
ATOM   9401  C22 POPE4 214      80.647  19.962  94.071  1.00  0.00           C
ATOM   9404  C3  POPE4 214      83.047  20.552  97.321  1.00  0.00           C
ATOM   9407  O31 POPE4 214      83.377  21.932  97.021  1.00  0.00           O
ATOM   9408  C31 POPE4 214      83.877  22.622  98.041  1.00  0.00           C
ATOM   9409  O32 POPE4 214      84.397  22.122  99.031  1.00  0.00           O
ATOM   9410  C32 POPE4 214      83.797  24.132  97.801  1.00  0.00           C
ATOM   9413  C23 POPE4 214      81.027  20.842  92.861  1.00  0.00           C
ATOM   9416  C24 POPE4 214      80.717  20.162  91.531  1.00  0.00           C
ATOM   9419  C25 POPE4 214      81.347  20.892  90.341  1.00  0.00           C
ATOM   9422  C26 POPE4 214      82.867  20.672  90.241  1.00  0.00           C
ATOM   9425  C27 POPE4 214      83.517  21.502  89.121  1.00  0.00           C
ATOM   9428  C28 POPE4 214      85.057  21.532  89.261  1.00  0.00           C
ATOM   9431  C29 POPE4 214      85.747  22.132  88.071  1.00  0.00           C
ATOM   9433 0C21 POPE4 214      86.027  21.462  86.941  1.00  0.00           C
ATOM   9435 1C21 POPE4 214      85.687  20.012  86.701  1.00  0.00           C
ATOM   9438 2C21 POPE4 214      86.477  19.322  85.581  1.00  0.00           C
ATOM   9441 3C21 POPE4 214      87.987  19.182  85.821  1.00  0.00           C
ATOM   9444 4C21 POPE4 214      88.587  18.012  85.021  1.00  0.00           C
ATOM   9447 5C21 POPE4 214      88.447  18.142  83.491  1.00  0.00           C
ATOM   9450 6C21 POPE4 214      88.937  16.892  82.741  1.00  0.00           C
ATOM   9453 7C21 POPE4 214      88.727  16.982  81.231  1.00  0.00           C
ATOM   9456 8C21 POPE4 214      89.477  15.892  80.451  1.00  0.00           C
ATOM   9460  C33 POPE4 214      82.837  24.602  96.681  1.00  0.00           C
ATOM   9463  C34 POPE4 214      83.527  24.672  95.311  1.00  0.00           C
ATOM   9466  C35 POPE4 214      82.667  25.412  94.291  1.00  0.00           C
ATOM   9469  C36 POPE4 214      83.397  25.722  92.981  1.00  0.00           C
ATOM   9472  C37 POPE4 214      82.607  26.722  92.121  1.00  0.00           C
ATOM   9475  C38 POPE4 214      83.087  26.792  90.661  1.00  0.00           C
ATOM   9478  C39 POPE4 214      82.337  27.852  89.861  1.00  0.00           C
ATOM   9481 0C31 POPE4 214      82.747  27.922  88.381  1.00  0.00           C
ATOM   9484 1C31 POPE4 214      81.607  28.442  87.491  1.00  0.00           C
ATOM   9487 2C31 POPE4 214      81.957  28.482  86.001  1.00  0.00           C
ATOM   9490 3C31 POPE4 214      80.717  28.662  85.101  1.00  0.00           C
ATOM   9493 4C31 POPE4 214      81.057  28.762  83.611  1.00  0.00           C
ATOM   9496 5C31 POPE4 214      79.827  28.592  82.721  1.00  0.00           C
ATOM   9499 6C31 POPE4 214      80.077  28.902  81.241  1.00  0.00           C
ATOM   9503  NH3 POPE5 215      84.837  20.302 101.141  1.00  0.00           N
ATOM   9507  C12 POPE5 215      85.837  19.232 100.771  1.00  0.00           C
ATOM   9510  C11 POPE5 215      86.867  18.962 101.891  1.00  0.00           C
ATOM   9513  P   POPE5 215      87.667  16.582 102.611  1.00  0.00           P
ATOM   9514  O13 POPE5 215      88.987  17.212 102.771  1.00  0.00           O
ATOM   9515  O14 POPE5 215      87.217  15.642 103.661  1.00  0.00           O
ATOM   9516  O11 POPE5 215      87.547  15.932 101.191  1.00  0.00           O
ATOM   9517  O12 POPE5 215      86.557  17.732 102.561  1.00  0.00           O
ATOM   9518  C1  POPE5 215      86.497  15.062 100.801  1.00  0.00           C
ATOM   9521  C2  POPE5 215      86.527  14.932  99.271  1.00  0.00           C
ATOM   9523  O21 POPE5 215      85.857  16.092  98.721  1.00  0.00           O
ATOM   9524  C21 POPE5 215      86.497  16.662  97.711  1.00  0.00           C
ATOM   9525  O22 POPE5 215      87.617  16.402  97.331  1.00  0.00           O
ATOM   9526  C22 POPE5 215      85.517  17.562  96.941  1.00  0.00           C
ATOM   9529  C3  POPE5 215      85.867  13.612  98.751  1.00  0.00           C
ATOM   9532  O31 POPE5 215      85.607  13.612  97.321  1.00  0.00           O
ATOM   9533  C31 POPE5 215      86.627  13.282  96.531  1.00  0.00           C
ATOM   9534  O32 POPE5 215      87.767  13.062  96.901  1.00  0.00           O
ATOM   9535  C32 POPE5 215      86.207  13.372  95.071  1.00  0.00           C
ATOM   9538  C23 POPE5 215      85.747  17.312  95.431  1.00  0.00           C
ATOM   9541  C24 POPE5 215      84.557  17.602  94.511  1.00  0.00           C
ATOM   9544  C25 POPE5 215      84.757  16.792  93.221  1.00  0.00           C
ATOM   9547  C26 POPE5 215      83.767  17.052  92.081  1.00  0.00           C
ATOM   9550  C27 POPE5 215      83.927  15.952  91.021  1.00  0.00           C
ATOM   9553  C28 POPE5 215      83.127  16.172  89.721  1.00  0.00           C
ATOM   9556  C29 POPE5 215      83.047  14.872  88.951  1.00  0.00           C
ATOM   9558 0C21 POPE5 215      82.857  14.722  87.631  1.00  0.00           C
ATOM   9560 1C21 POPE5 215      82.627  15.792  86.591  1.00  0.00           C
ATOM   9563 2C21 POPE5 215      83.857  16.032  85.691  1.00  0.00           C
ATOM   9566 3C21 POPE5 215      83.497  16.342  84.231  1.00  0.00           C
ATOM   9569 4C21 POPE5 215      84.727  16.762  83.411  1.00  0.00           C
ATOM   9572 5C21 POPE5 215      84.467  17.042  81.931  1.00  0.00           C
ATOM   9575 6C21 POPE5 215      84.567  15.802  81.031  1.00  0.00           C
ATOM   9578 7C21 POPE5 215      84.677  16.182  79.541  1.00  0.00           C
ATOM   9581 8C21 POPE5 215      84.847  14.982  78.611  1.00  0.00           C
ATOM   9585  C33 POPE5 215      86.497  12.062  94.301  1.00  0.00           C
ATOM   9588  C34 POPE5 215      86.197  12.152  92.801  1.00  0.00           C
ATOM   9591  C35 POPE5 215      87.087  13.142  92.041  1.00  0.00           C
ATOM   9594  C36 POPE5 215      86.917  13.032  90.521  1.00  0.00           C
ATOM   9597  C37 POPE5 215      87.707  14.102  89.751  1.00  0.00           C
ATOM   9600  C38 POPE5 215      87.457  14.082  88.231  1.00  0.00           C
ATOM   9603  C39 POPE5 215      88.187  12.942  87.511  1.00  0.00           C
ATOM   9606 0C31 POPE5 215      88.117  13.062  85.971  1.00  0.00           C
ATOM   9609 1C31 POPE5 215      89.237  12.272  85.291  1.00  0.00           C
ATOM   9612 2C31 POPE5 215      89.067  12.112  83.771  1.00  0.00           C
ATOM   9615 3C31 POPE5 215      90.147  11.202  83.171  1.00  0.00           C
ATOM   9618 4C31 POPE5 215      89.697  10.442  81.911  1.00  0.00           C
ATOM   9621 5C31 POPE5 215      90.687   9.332  81.531  1.00  0.00           C
ATOM   9624 6C31 POPE5 215      90.147   8.372  80.471  1.00  0.00           C
ATOM   9628  NH3 POPE6 216     115.617  12.262  54.271  1.00  0.00           N
ATOM   9632  C12 POPE6 216     114.187  12.372  53.791  1.00  0.00           C
ATOM   9635  C11 POPE6 216     113.487  13.612  54.381  1.00  0.00           C
ATOM   9638  P   POPE6 216     110.887  13.192  54.851  1.00  0.00           P
ATOM   9639  O13 POPE6 216     110.227  14.362  55.481  1.00  0.00           O
ATOM   9640  O14 POPE6 216     110.037  12.262  54.081  1.00  0.00           O
ATOM   9641  O11 POPE6 216     111.637  12.372  55.991  1.00  0.00           O
ATOM   9642  O12 POPE6 216     112.107  13.672  53.971  1.00  0.00           O
ATOM   9643  C1  POPE6 216     110.997  12.292  57.271  1.00  0.00           C
ATOM   9646  C2  POPE6 216     112.007  11.942  58.371  1.00  0.00           C
ATOM   9648  O21 POPE6 216     111.207  11.442  59.441  1.00  0.00           O
ATOM   9649  C21 POPE6 216     111.537  10.322  60.021  1.00  0.00           C
ATOM   9650  O22 POPE6 216     112.457   9.592  59.721  1.00  0.00           O
ATOM   9651  C22 POPE6 216     110.527  10.072  61.121  1.00  0.00           C
ATOM   9654  C3  POPE6 216     112.817  13.162  58.861  1.00  0.00           C
ATOM   9657  O31 POPE6 216     113.577  12.852  60.051  1.00  0.00           O
ATOM   9658  C31 POPE6 216     112.947  13.022  61.211  1.00  0.00           C
ATOM   9659  O32 POPE6 216     111.807  13.412  61.381  1.00  0.00           O
ATOM   9660  C32 POPE6 216     113.887  12.532  62.311  1.00  0.00           C
ATOM   9663  C23 POPE6 216     111.097   9.422  62.401  1.00  0.00           C
ATOM   9666  C24 POPE6 216     110.047   9.552  63.521  1.00  0.00           C
ATOM   9669  C25 POPE6 216     108.907   8.532  63.371  1.00  0.00           C
ATOM   9672  C26 POPE6 216     108.847   7.542  64.541  1.00  0.00           C
ATOM   9675  C27 POPE6 216     108.137   8.132  65.771  1.00  0.00           C
ATOM   9678  C28 POPE6 216     108.217   7.222  67.011  1.00  0.00           C
ATOM   9681  C29 POPE6 216     107.037   7.452  67.921  1.00  0.00           C
ATOM   9683 0C21 POPE6 216     106.237   6.522  68.481  1.00  0.00           C
ATOM   9685 1C21 POPE6 216     106.387   5.022  68.381  1.00  0.00           C
ATOM   9688 2C21 POPE6 216     106.137   4.352  69.751  1.00  0.00           C
ATOM   9691 3C21 POPE6 216     107.327   4.502  70.701  1.00  0.00           C
ATOM   9694 4C21 POPE6 216     107.007   4.092  72.151  1.00  0.00           C
ATOM   9697 5C21 POPE6 216     108.187   3.452  72.901  1.00  0.00           C
ATOM   9700 6C21 POPE6 216     109.377   4.372  73.221  1.00  0.00           C
ATOM   9703 7C21 POPE6 216     110.317   4.632  72.031  1.00  0.00           C
ATOM   9706 8C21 POPE6 216     111.547   5.462  72.391  1.00  0.00           C
ATOM   9710  C33 POPE6 216     113.217  12.562  63.701  1.00  0.00           C
ATOM   9713  C34 POPE6 216     114.097  12.032  64.851  1.00  0.00           C
ATOM   9716  C35 POPE6 216     113.267  11.612  66.081  1.00  0.00           C
ATOM   9719  C36 POPE6 216     114.047  10.722  67.061  1.00  0.00           C
ATOM   9722  C37 POPE6 216     113.177  10.182  68.201  1.00  0.00           C
ATOM   9725  C38 POPE6 216     113.837   9.052  69.001  1.00  0.00           C
ATOM   9728  C39 POPE6 216     114.967   9.522  69.931  1.00  0.00           C
ATOM   9731 0C31 POPE6 216     114.507  10.412  71.101  1.00  0.00           C
ATOM   9734 1C31 POPE6 216     113.517   9.742  72.071  1.00  0.00           C
ATOM   9737 2C31 POPE6 216     113.527  10.452  73.431  1.00  0.00           C
ATOM   9740 3C31 POPE6 216     112.377  10.102  74.391  1.00  0.00           C
ATOM   9743 4C31 POPE6 216     112.267   8.612  74.751  1.00  0.00           C
ATOM   9746 5C31 POPE6 216     111.357   8.382  75.971  1.00  0.00           C
ATOM   9749 6C31 POPE6 216     111.057   6.912  76.271  1.00  0.00           C
ATOM   9753  NH3 POPE7 217      92.457  55.062  98.441  1.00  0.00           N
ATOM   9757  C12 POPE7 217      92.357  55.052  99.931  1.00  0.00           C
ATOM   9760  C11 POPE7 217      93.707  55.372 100.591  1.00  0.00           C
ATOM   9763  P   POPE7 217      96.147  54.462 100.241  1.00  0.00           P
ATOM   9764  O13 POPE7 217      96.737  54.972 101.491  1.00  0.00           O
ATOM   9765  O14 POPE7 217      96.567  53.142  99.711  1.00  0.00           O
ATOM   9766  O11 POPE7 217      96.387  55.552  99.161  1.00  0.00           O
ATOM   9767  O12 POPE7 217      94.597  54.322 100.281  1.00  0.00           O
ATOM   9768  C1  POPE7 217      96.097  55.402  97.791  1.00  0.00           C
ATOM   9771  C2  POPE7 217      96.487  56.732  97.131  1.00  0.00           C
ATOM   9773  O21 POPE7 217      96.127  56.882  95.741  1.00  0.00           O
ATOM   9774  C21 POPE7 217      95.397  56.052  95.041  1.00  0.00           C
ATOM   9775  O22 POPE7 217      95.257  54.852  95.231  1.00  0.00           O
ATOM   9776  C22 POPE7 217      94.797  56.812  93.841  1.00  0.00           C
ATOM   9779  C3  POPE7 217      98.007  57.022  97.431  1.00  0.00           C
ATOM   9782  O31 POPE7 217      98.517  58.122  96.641  1.00  0.00           O
ATOM   9783  C31 POPE7 217      98.787  57.752  95.401  1.00  0.00           C
ATOM   9784  O32 POPE7 217      98.997  56.602  95.031  1.00  0.00           O
ATOM   9785  C32 POPE7 217      98.607  58.952  94.481  1.00  0.00           C
ATOM   9788  C23 POPE7 217      93.357  56.342  93.501  1.00  0.00           C
ATOM   9791  C24 POPE7 217      92.607  57.152  92.411  1.00  0.00           C
ATOM   9794  C25 POPE7 217      92.837  56.612  91.001  1.00  0.00           C
ATOM   9797  C26 POPE7 217      91.687  56.712  89.991  1.00  0.00           C
ATOM   9800  C27 POPE7 217      91.957  55.802  88.781  1.00  0.00           C
ATOM   9803  C28 POPE7 217      90.867  54.772  88.431  1.00  0.00           C
ATOM   9806  C29 POPE7 217      89.627  55.482  87.961  1.00  0.00           C
ATOM   9808 0C21 POPE7 217      89.027  55.402  86.751  1.00  0.00           C
ATOM   9810 1C21 POPE7 217      89.437  54.602  85.541  1.00  0.00           C
ATOM   9813 2C21 POPE7 217      89.477  55.492  84.291  1.00  0.00           C
ATOM   9816 3C21 POPE7 217      89.507  54.732  82.951  1.00  0.00           C
ATOM   9819 4C21 POPE7 217      88.957  55.602  81.811  1.00  0.00           C
ATOM   9822 5C21 POPE7 217      88.797  54.892  80.461  1.00  0.00           C
ATOM   9825 6C21 POPE7 217      88.067  55.782  79.441  1.00  0.00           C
ATOM   9828 7C21 POPE7 217      88.087  55.262  78.001  1.00  0.00           C
ATOM   9831 8C21 POPE7 217      87.237  56.082  77.041  1.00  0.00           C
ATOM   9835  C33 POPE7 217      98.767  58.582  92.991  1.00  0.00           C
ATOM   9838  C34 POPE7 217      97.727  59.252  92.091  1.00  0.00           C
ATOM   9841  C35 POPE7 217      97.787  58.762  90.641  1.00  0.00           C
ATOM   9844  C36 POPE7 217      96.567  59.192  89.821  1.00  0.00           C
ATOM   9847  C37 POPE7 217      96.687  58.842  88.331  1.00  0.00           C
ATOM   9850  C38 POPE7 217      95.557  59.432  87.481  1.00  0.00           C
ATOM   9853  C39 POPE7 217      94.197  58.902  87.911  1.00  0.00           C
ATOM   9856 0C31 POPE7 217      93.027  59.402  87.061  1.00  0.00           C
ATOM   9859 1C31 POPE7 217      93.057  59.022  85.571  1.00  0.00           C
ATOM   9862 2C31 POPE7 217      91.667  59.192  84.951  1.00  0.00           C
ATOM   9865 3C31 POPE7 217      91.527  58.692  83.511  1.00  0.00           C
ATOM   9868 4C31 POPE7 217      92.167  59.612  82.471  1.00  0.00           C
ATOM   9871 5C31 POPE7 217      91.727  59.272  81.041  1.00  0.00           C
ATOM   9874 6C31 POPE7 217      92.417  60.142  79.991  1.00  0.00           C
ATOM   9878  NH3 POPE8 218      41.347  29.932  60.771  1.00  0.00           N
ATOM   9882  C12 POPE8 218      42.687  29.262  60.771  1.00  0.00           C
ATOM   9885  C11 POPE8 218      42.887  28.582  62.141  1.00  0.00           C
ATOM   9888  P   POPE8 218      44.607  26.742  61.411  1.00  0.00           P
ATOM   9889  O13 POPE8 218      45.947  26.992  60.841  1.00  0.00           O
ATOM   9890  O14 POPE8 218      43.507  26.402  60.481  1.00  0.00           O
ATOM   9891  O11 POPE8 218      44.697  25.572  62.471  1.00  0.00           O
ATOM   9892  O12 POPE8 218      44.187  28.002  62.271  1.00  0.00           O
ATOM   9893  C1  POPE8 218      45.917  25.322  63.161  1.00  0.00           C
ATOM   9896  C2  POPE8 218      45.667  24.802  64.601  1.00  0.00           C
ATOM   9898  O21 POPE8 218      46.367  23.552  64.751  1.00  0.00           O
ATOM   9899  C21 POPE8 218      46.787  23.162  65.941  1.00  0.00           C
ATOM   9900  O22 POPE8 218      46.797  22.002  66.331  1.00  0.00           O
ATOM   9901  C22 POPE8 218      47.497  24.272  66.711  1.00  0.00           C
ATOM   9904  C3  POPE8 218      44.157  24.612  64.951  1.00  0.00           C
ATOM   9907  O31 POPE8 218      43.927  24.932  66.341  1.00  0.00           O
ATOM   9908  C31 POPE8 218      43.697  26.212  66.561  1.00  0.00           C
ATOM   9909  O32 POPE8 218      43.607  27.082  65.711  1.00  0.00           O
ATOM   9910  C32 POPE8 218      43.627  26.462  68.051  1.00  0.00           C
ATOM   9913  C23 POPE8 218      48.657  23.712  67.571  1.00  0.00           C
ATOM   9916  C24 POPE8 218      49.587  24.812  68.081  1.00  0.00           C
ATOM   9919  C25 POPE8 218      49.707  24.832  69.611  1.00  0.00           C
ATOM   9922  C26 POPE8 218      50.567  23.682  70.151  1.00  0.00           C
ATOM   9925  C27 POPE8 218      50.237  23.342  71.601  1.00  0.00           C
ATOM   9928  C28 POPE8 218      51.187  22.292  72.201  1.00  0.00           C
ATOM   9931  C29 POPE8 218      50.727  21.852  73.561  1.00  0.00           C
ATOM   9933 0C21 POPE8 218      51.087  22.432  74.721  1.00  0.00           C
ATOM   9935 1C21 POPE8 218      51.997  23.632  74.831  1.00  0.00           C
ATOM   9938 2C21 POPE8 218      52.167  24.142  76.271  1.00  0.00           C
ATOM   9941 3C21 POPE8 218      52.797  23.122  77.221  1.00  0.00           C
ATOM   9944 4C21 POPE8 218      53.167  23.762  78.571  1.00  0.00           C
ATOM   9947 5C21 POPE8 218      53.677  22.782  79.631  1.00  0.00           C
ATOM   9950 6C21 POPE8 218      54.787  21.832  79.161  1.00  0.00           C
ATOM   9953 7C21 POPE8 218      55.707  21.382  80.301  1.00  0.00           C
ATOM   9956 8C21 POPE8 218      57.187  21.272  79.911  1.00  0.00           C
ATOM   9960  C33 POPE8 218      42.617  25.572  68.811  1.00  0.00           C
ATOM   9963  C34 POPE8 218      42.107  26.322  70.041  1.00  0.00           C
ATOM   9966  C35 POPE8 218      41.637  25.422  71.191  1.00  0.00           C
ATOM   9969  C36 POPE8 218      41.157  26.282  72.361  1.00  0.00           C
ATOM   9972  C37 POPE8 218      40.897  25.462  73.621  1.00  0.00           C
ATOM   9975  C38 POPE8 218      40.537  26.362  74.811  1.00  0.00           C
ATOM   9978  C39 POPE8 218      40.357  25.532  76.091  1.00  0.00           C
ATOM   9981 0C31 POPE8 218      40.047  26.372  77.331  1.00  0.00           C
ATOM   9984 1C31 POPE8 218      40.277  25.572  78.611  1.00  0.00           C
ATOM   9987 2C31 POPE8 218      39.727  26.202  79.901  1.00  0.00           C
ATOM   9990 3C31 POPE8 218      38.227  25.962  80.091  1.00  0.00           C
ATOM   9993 4C31 POPE8 218      37.807  25.922  81.561  1.00  0.00           C
ATOM   9996 5C31 POPE8 218      36.337  25.572  81.751  1.00  0.00           C
ATOM   9999 6C31 POPE8 218      35.947  25.342  83.211  1.00  0.00           C
ATOM  10003  NH3 POPE9 219      39.547  93.462  96.561  1.00  0.00           N
ATOM  10007  C12 POPE9 219      40.887  94.072  96.851  1.00  0.00           C
ATOM  10010  C11 POPE9 219      41.957  93.492  95.941  1.00  0.00           C
ATOM  10013  P   POPE9 219      43.697  91.612  96.501  1.00  0.00           P
ATOM  10014  O13 POPE9 219      44.607  92.762  96.691  1.00  0.00           O
ATOM  10015  O14 POPE9 219      43.697  90.552  97.531  1.00  0.00           O
ATOM  10016  O11 POPE9 219      43.997  90.912  95.111  1.00  0.00           O
ATOM  10017  O12 POPE9 219      42.197  92.112  96.281  1.00  0.00           O
ATOM  10018  C1  POPE9 219      43.277  89.702  94.831  1.00  0.00           C
ATOM  10021  C2  POPE9 219      43.027  89.542  93.311  1.00  0.00           C
ATOM  10023  O21 POPE9 219      44.207  89.362  92.491  1.00  0.00           O
ATOM  10024  C21 POPE9 219      45.077  88.422  92.791  1.00  0.00           C
ATOM  10025  O22 POPE9 219      45.207  87.842  93.851  1.00  0.00           O
ATOM  10026  C22 POPE9 219      45.817  88.032  91.491  1.00  0.00           C
ATOM  10029  C3  POPE9 219      42.157  90.752  92.811  1.00  0.00           C
ATOM  10032  O31 POPE9 219      42.737  91.422  91.681  1.00  0.00           O
ATOM  10033  C31 POPE9 219      43.337  92.582  91.921  1.00  0.00           C
ATOM  10034  O32 POPE9 219      43.097  93.342  92.851  1.00  0.00           O
ATOM  10035  C32 POPE9 219      44.407  92.832  90.851  1.00  0.00           C
ATOM  10038  C23 POPE9 219      45.327  86.682  90.901  1.00  0.00           C
ATOM  10041  C24 POPE9 219      46.087  86.232  89.641  1.00  0.00           C
ATOM  10044  C25 POPE9 219      47.547  85.872  89.941  1.00  0.00           C
ATOM  10047  C26 POPE9 219      48.197  84.972  88.881  1.00  0.00           C
ATOM  10050  C27 POPE9 219      49.487  84.312  89.391  1.00  0.00           C
ATOM  10053  C28 POPE9 219      50.027  83.192  88.491  1.00  0.00           C
ATOM  10056  C29 POPE9 219      50.547  83.682  87.171  1.00  0.00           C
ATOM  10058 0C21 POPE9 219      49.987  83.432  85.971  1.00  0.00           C
ATOM  10060 1C21 POPE9 219      48.727  82.632  85.761  1.00  0.00           C
ATOM  10063 2C21 POPE9 219      48.087  82.832  84.381  1.00  0.00           C
ATOM  10066 3C21 POPE9 219      47.497  84.232  84.201  1.00  0.00           C
ATOM  10069 4C21 POPE9 219      46.777  84.392  82.871  1.00  0.00           C
ATOM  10072 5C21 POPE9 219      46.317  85.842  82.651  1.00  0.00           C
ATOM  10075 6C21 POPE9 219      45.857  86.092  81.221  1.00  0.00           C
ATOM  10078 7C21 POPE9 219      45.287  87.502  81.051  1.00  0.00           C
ATOM  10081 8C21 POPE9 219      44.837  87.782  79.621  1.00  0.00           C
ATOM  10085  C33 POPE9 219      44.267  91.902  89.621  1.00  0.00           C
ATOM  10088  C34 POPE9 219      45.327  92.162  88.541  1.00  0.00           C
ATOM  10091  C35 POPE9 219      44.797  91.872  87.131  1.00  0.00           C
ATOM  10094  C36 POPE9 219      43.977  93.052  86.591  1.00  0.00           C
ATOM  10097  C37 POPE9 219      43.167  92.702  85.341  1.00  0.00           C
ATOM  10100  C38 POPE9 219      42.577  93.942  84.651  1.00  0.00           C
ATOM  10103  C39 POPE9 219      43.517  94.542  83.601  1.00  0.00           C
ATOM  10106 0C31 POPE9 219      42.827  95.642  82.781  1.00  0.00           C
ATOM  10109 1C31 POPE9 219      43.707  96.182  81.641  1.00  0.00           C
ATOM  10112 2C31 POPE9 219      43.047  97.362  80.931  1.00  0.00           C
ATOM  10115 3C31 POPE9 219      43.937  97.992  79.841  1.00  0.00           C
ATOM  10118 4C31 POPE9 219      44.807  99.132  80.401  1.00  0.00           C
ATOM  10121 5C31 POPE9 219      45.647  99.842  79.331  1.00  0.00           C
ATOM  10124 6C31 POPE9 219      46.467 101.012  79.881  1.00  0.00           C
ATOM  10128  NH3 POPE  220     101.587  47.442  95.841  1.00  0.00           N
ATOM  10132  C12 POPE  220     103.047  47.142  95.981  1.00  0.00           C
ATOM  10135  C11 POPE  220     103.707  48.092  96.991  1.00  0.00           C
ATOM  10138  P   POPE  220     106.187  48.362  96.231  1.00  0.00           P
ATOM  10139  O13 POPE  220     105.887  49.772  95.881  1.00  0.00           O
ATOM  10140  O14 POPE  220     107.537  48.062  96.771  1.00  0.00           O
ATOM  10141  O11 POPE  220     105.957  47.532  94.901  1.00  0.00           O
ATOM  10142  O12 POPE  220     105.087  47.792  97.181  1.00  0.00           O
ATOM  10143  C1  POPE  220     107.017  46.932  94.161  1.00  0.00           C
ATOM  10146  C2  POPE  220     107.147  47.572  92.761  1.00  0.00           C
ATOM  10148  O21 POPE  220     108.377  47.172  92.131  1.00  0.00           O
ATOM  10149  C21 POPE  220     108.247  46.202  91.261  1.00  0.00           C
ATOM  10150  O22 POPE  220     107.287  45.432  91.191  1.00  0.00           O
ATOM  10151  C22 POPE  220     109.447  46.162  90.311  1.00  0.00           C
ATOM  10154  C3  POPE  220     107.147  49.112  92.911  1.00  0.00           C
ATOM  10157  O31 POPE  220     107.567  49.772  91.701  1.00  0.00           O
ATOM  10158  C31 POPE  220     107.227  51.052  91.691  1.00  0.00           C
ATOM  10159  O32 POPE  220     106.537  51.592  92.541  1.00  0.00           O
ATOM  10160  C32 POPE  220     107.837  51.822  90.531  1.00  0.00           C
ATOM  10163  C23 POPE  220     109.007  45.902  88.851  1.00  0.00           C
ATOM  10166  C24 POPE  220     110.167  45.882  87.841  1.00  0.00           C
ATOM  10169  C25 POPE  220     111.197  44.762  88.051  1.00  0.00           C
ATOM  10172  C26 POPE  220     110.667  43.332  87.851  1.00  0.00           C
ATOM  10175  C27 POPE  220     111.767  42.272  88.071  1.00  0.00           C
ATOM  10178  C28 POPE  220     111.367  40.882  87.551  1.00  0.00           C
ATOM  10181  C29 POPE  220     112.517  39.912  87.671  1.00  0.00           C
ATOM  10183 0C21 POPE  220     113.047  39.182  86.681  1.00  0.00           C
ATOM  10185 1C21 POPE  220     112.577  39.132  85.241  1.00  0.00           C
ATOM  10188 2C21 POPE  220     112.827  37.762  84.611  1.00  0.00           C
ATOM  10191 3C21 POPE  220     112.897  37.802  83.081  1.00  0.00           C
ATOM  10194 4C21 POPE  220     111.587  38.212  82.401  1.00  0.00           C
ATOM  10197 5C21 POPE  220     111.347  37.472  81.081  1.00  0.00           C
ATOM  10200 6C21 POPE  220     112.517  37.562  80.081  1.00  0.00           C
ATOM  10203 7C21 POPE  220     112.267  36.722  78.821  1.00  0.00           C
ATOM  10206 8C21 POPE  220     113.527  36.502  77.981  1.00  0.00           C
ATOM  10210  C33 POPE  220     109.027  51.172  89.781  1.00  0.00           C
ATOM  10213  C34 POPE  220     108.687  49.982  88.861  1.00  0.00           C
ATOM  10216  C35 POPE  220     108.167  50.302  87.441  1.00  0.00           C
ATOM  10219  C36 POPE  220     107.027  51.322  87.381  1.00  0.00           C
ATOM  10222  C37 POPE  220     106.327  51.392  86.021  1.00  0.00           C
ATOM  10225  C38 POPE  220     105.087  52.282  86.091  1.00  0.00           C
ATOM  10228  C39 POPE  220     104.127  52.132  84.901  1.00  0.00           C
ATOM  10231 0C31 POPE  220     102.747  51.592  85.301  1.00  0.00           C
ATOM  10234 1C31 POPE  220     101.617  52.102  84.381  1.00  0.00           C
ATOM  10237 2C31 POPE  220     100.367  51.212  84.421  1.00  0.00           C
ATOM  10240 3C31 POPE  220     100.527  49.932  83.601  1.00  0.00           C
ATOM  10243 4C31 POPE  220     100.307  50.152  82.091  1.00  0.00           C
ATOM  10246 5C31 POPE  220     100.697  48.932  81.261  1.00  0.00           C
ATOM  10249 6C31 POPE  220     100.247  49.032  79.801  1.00  0.00           C
ATOM  10253  NH3 POPE  221      39.967 113.462  54.141  1.00  0.00           N
ATOM  10257  C12 POPE  221      38.837 114.362  53.681  1.00  0.00           C
ATOM  10260  C11 POPE  221      38.507 115.482  54.691  1.00  0.00           C
ATOM  10263  P   POPE  221      39.907 115.362  56.881  1.00  0.00           P
ATOM  10264  O13 POPE  221      40.877 114.272  56.721  1.00  0.00           O
ATOM  10265  O14 POPE  221      40.367 116.702  56.501  1.00  0.00           O
ATOM  10266  O11 POPE  221      39.397 115.432  58.381  1.00  0.00           O
ATOM  10267  O12 POPE  221      38.617 115.032  56.041  1.00  0.00           O
ATOM  10268  C1  POPE  221      38.097 114.992  58.771  1.00  0.00           C
ATOM  10271  C2  POPE  221      37.937 115.062  60.311  1.00  0.00           C
ATOM  10273  O21 POPE  221      36.547 115.032  60.661  1.00  0.00           O
ATOM  10274  C21 POPE  221      35.957 113.862  60.591  1.00  0.00           C
ATOM  10275  O22 POPE  221      36.427 112.822  60.181  1.00  0.00           O
ATOM  10276  C22 POPE  221      34.587 114.002  61.261  1.00  0.00           C
ATOM  10279  C3  POPE  221      38.557 116.362  60.901  1.00  0.00           C
ATOM  10282  O31 POPE  221      37.947 116.822  62.121  1.00  0.00           O
ATOM  10283  C31 POPE  221      38.387 116.332  63.261  1.00  0.00           C
ATOM  10284  O32 POPE  221      39.167 115.402  63.401  1.00  0.00           O
ATOM  10285  C32 POPE  221      37.667 117.112  64.371  1.00  0.00           C
ATOM  10288  C23 POPE  221      34.217 112.782  62.131  1.00  0.00           C
ATOM  10291  C24 POPE  221      33.527 113.252  63.421  1.00  0.00           C
ATOM  10294  C25 POPE  221      33.627 112.252  64.571  1.00  0.00           C
ATOM  10297  C26 POPE  221      33.337 112.902  65.931  1.00  0.00           C
ATOM  10300  C27 POPE  221      31.987 113.602  66.011  1.00  0.00           C
ATOM  10303  C28 POPE  221      31.777 114.272  67.381  1.00  0.00           C
ATOM  10306  C29 POPE  221      30.497 115.062  67.431  1.00  0.00           C
ATOM  10308 0C21 POPE  221      29.487 114.862  68.301  1.00  0.00           C
ATOM  10310 1C21 POPE  221      29.467 113.812  69.381  1.00  0.00           C
ATOM  10313 2C21 POPE  221      28.537 114.192  70.541  1.00  0.00           C
ATOM  10316 3C21 POPE  221      29.147 115.242  71.481  1.00  0.00           C
ATOM  10319 4C21 POPE  221      28.097 115.852  72.411  1.00  0.00           C
ATOM  10322 5C21 POPE  221      28.677 116.812  73.451  1.00  0.00           C
ATOM  10325 6C21 POPE  221      29.467 116.112  74.561  1.00  0.00           C
ATOM  10328 7C21 POPE  221      29.377 116.882  75.891  1.00  0.00           C
ATOM  10331 8C21 POPE  221      30.107 116.192  77.041  1.00  0.00           C
ATOM  10335  C33 POPE  221      37.947 116.672  65.821  1.00  0.00           C
ATOM  10338  C34 POPE  221      37.267 115.342  66.181  1.00  0.00           C
ATOM  10341  C35 POPE  221      36.977 115.172  67.681  1.00  0.00           C
ATOM  10344  C36 POPE  221      38.227 115.212  68.561  1.00  0.00           C
ATOM  10347  C37 POPE  221      37.897 115.262  70.071  1.00  0.00           C
ATOM  10350  C38 POPE  221      39.137 115.442  70.951  1.00  0.00           C
ATOM  10353  C39 POPE  221      39.707 116.872  70.921  1.00  0.00           C
ATOM  10356 0C31 POPE  221      39.367 117.722  72.151  1.00  0.00           C
ATOM  10359 1C31 POPE  221      39.647 119.222  71.951  1.00  0.00           C
ATOM  10362 2C31 POPE  221      39.447 120.052  73.231  1.00  0.00           C
ATOM  10365 3C31 POPE  221      39.687 121.562  73.031  1.00  0.00           C
ATOM  10368 4C31 POPE  221      39.587 122.332  74.351  1.00  0.00           C
ATOM  10371 5C31 POPE  221      39.257 123.822  74.211  1.00  0.00           C
ATOM  10374 6C31 POPE  221      39.197 124.532  75.561  1.00  0.00           C
ATOM  10378  NH3 POPE  222      13.427  28.302  55.891  1.00  0.00           N
ATOM  10382  C12 POPE  222      12.687  29.432  55.201  1.00  0.00           C
ATOM  10385  C11 POPE  222      11.167  29.212  55.131  1.00  0.00           C
ATOM  10388  P   POPE  222       9.307  31.042  54.551  1.00  0.00           P
ATOM  10389  O13 POPE  222       9.667  32.452  54.821  1.00  0.00           O
ATOM  10390  O14 POPE  222       8.317  30.822  53.471  1.00  0.00           O
ATOM  10391  O11 POPE  222       8.707  30.402  55.861  1.00  0.00           O
ATOM  10392  O12 POPE  222      10.607  30.202  54.281  1.00  0.00           O
ATOM  10393  C1  POPE  222       7.327  30.662  56.151  1.00  0.00           C
ATOM  10396  C2  POPE  222       7.027  30.332  57.621  1.00  0.00           C
ATOM  10398  O21 POPE  222       8.067  30.892  58.441  1.00  0.00           O
ATOM  10399  C21 POPE  222       7.687  31.422  59.581  1.00  0.00           C
ATOM  10400  O22 POPE  222       6.537  31.602  59.941  1.00  0.00           O
ATOM  10401  C22 POPE  222       8.917  31.832  60.371  1.00  0.00           C
ATOM  10404  C3  POPE  222       6.987  28.802  57.861  1.00  0.00           C
ATOM  10407  O31 POPE  222       6.667  28.512  59.231  1.00  0.00           O
ATOM  10408  C31 POPE  222       5.377  28.652  59.531  1.00  0.00           C
ATOM  10409  O32 POPE  222       4.477  28.802  58.731  1.00  0.00           O
ATOM  10410  C32 POPE  222       5.247  28.622  61.041  1.00  0.00           C
ATOM  10413  C23 POPE  222       9.367  30.752  61.381  1.00  0.00           C
ATOM  10416  C24 POPE  222       9.067  31.112  62.851  1.00  0.00           C
ATOM  10419  C25 POPE  222       7.597  30.952  63.251  1.00  0.00           C
ATOM  10422  C26 POPE  222       7.417  30.982  64.771  1.00  0.00           C
ATOM  10425  C27 POPE  222       5.957  30.752  65.211  1.00  0.00           C
ATOM  10428  C28 POPE  222       5.787  30.602  66.741  1.00  0.00           C
ATOM  10431  C29 POPE  222       6.387  29.312  67.251  1.00  0.00           C
ATOM  10433 0C21 POPE  222       5.957  28.562  68.281  1.00  0.00           C
ATOM  10435 1C21 POPE  222       4.817  28.852  69.221  1.00  0.00           C
ATOM  10438 2C21 POPE  222       5.177  28.552  70.691  1.00  0.00           C
ATOM  10441 3C21 POPE  222       5.397  27.052  70.981  1.00  0.00           C
ATOM  10444 4C21 POPE  222       6.007  26.742  72.351  1.00  0.00           C
ATOM  10447 5C21 POPE  222       5.047  26.902  73.541  1.00  0.00           C
ATOM  10450 6C21 POPE  222       5.757  26.622  74.881  1.00  0.00           C
ATOM  10453 7C21 POPE  222       4.817  26.632  76.091  1.00  0.00           C
ATOM  10456 8C21 POPE  222       5.547  26.572  77.431  1.00  0.00           C
ATOM  10460  C33 POPE  222       3.887  28.062  61.481  1.00  0.00           C
ATOM  10463  C34 POPE  222       3.707  28.082  63.001  1.00  0.00           C
ATOM  10466  C35 POPE  222       4.527  27.042  63.781  1.00  0.00           C
ATOM  10469  C36 POPE  222       3.907  26.842  65.161  1.00  0.00           C
ATOM  10472  C37 POPE  222       4.597  25.832  66.081  1.00  0.00           C
ATOM  10475  C38 POPE  222       3.627  25.422  67.211  1.00  0.00           C
ATOM  10478  C39 POPE  222       4.247  24.612  68.351  1.00  0.00           C
ATOM  10481 0C31 POPE  222       3.167  24.092  69.301  1.00  0.00           C
ATOM  10484 1C31 POPE  222       3.697  23.522  70.621  1.00  0.00           C
ATOM  10487 2C31 POPE  222       2.567  23.012  71.511  1.00  0.00           C
ATOM  10490 3C31 POPE  222       2.997  22.732  72.961  1.00  0.00           C
ATOM  10493 4C31 POPE  222       4.077  21.642  73.081  1.00  0.00           C
ATOM  10496 5C31 POPE  222       4.467  21.382  74.531  1.00  0.00           C
ATOM  10499 6C31 POPE  222       5.547  20.312  74.671  1.00  0.00           C
ATOM  10503  NH3 POPE  223       9.137 121.332 100.531  1.00  0.00           N
ATOM  10507  C12 POPE  223      10.077 122.182 101.331  1.00  0.00           C
ATOM  10510  C11 POPE  223       9.487 122.592 102.701  1.00  0.00           C
ATOM  10513  P   POPE  223       7.707 124.482 102.331  1.00  0.00           P
ATOM  10514  O13 POPE  223       6.407 124.542 101.651  1.00  0.00           O
ATOM  10515  O14 POPE  223       7.877 125.372 103.501  1.00  0.00           O
ATOM  10516  O11 POPE  223       8.797 124.902 101.261  1.00  0.00           O
ATOM  10517  O12 POPE  223       8.107 122.982 102.681  1.00  0.00           O
ATOM  10518  C1  POPE  223       8.487 125.822 100.201  1.00  0.00           C
ATOM  10521  C2  POPE  223       8.337 125.162  98.801  1.00  0.00           C
ATOM  10523  O21 POPE  223       8.717 126.132  97.791  1.00  0.00           O
ATOM  10524  C21 POPE  223       9.247 125.622  96.681  1.00  0.00           C
ATOM  10525  O22 POPE  223       9.587 124.462  96.511  1.00  0.00           O
ATOM  10526  C22 POPE  223       9.327 126.692  95.581  1.00  0.00           C
ATOM  10529  C3  POPE  223       6.867 124.692  98.561  1.00  0.00           C
ATOM  10532  O31 POPE  223       6.707 123.982  97.321  1.00  0.00           O
ATOM  10533  C31 POPE  223       7.157 122.732  97.351  1.00  0.00           C
ATOM  10534  O32 POPE  223       7.567 122.152  98.341  1.00  0.00           O
ATOM  10535  C32 POPE  223       7.007 122.142  95.951  1.00  0.00           C
ATOM  10538  C23 POPE  223       9.037 126.182  94.141  1.00  0.00           C
ATOM  10541  C24 POPE  223       7.977 127.032  93.411  1.00  0.00           C
ATOM  10544  C25 POPE  223       7.687 126.662  91.951  1.00  0.00           C
ATOM  10547  C26 POPE  223       8.817 126.972  90.951  1.00  0.00           C
ATOM  10550  C27 POPE  223       8.277 127.392  89.561  1.00  0.00           C
ATOM  10553  C28 POPE  223       9.347 127.492  88.451  1.00  0.00           C
ATOM  10556  C29 POPE  223       9.767 126.132  87.951  1.00  0.00           C
ATOM  10558 0C21 POPE  223       9.887 125.722  86.671  1.00  0.00           C
ATOM  10560 1C21 POPE  223       9.647 126.522  85.421  1.00  0.00           C
ATOM  10563 2C21 POPE  223      10.987 127.072  84.871  1.00  0.00           C
ATOM  10566 3C21 POPE  223      10.847 127.902  83.591  1.00  0.00           C
ATOM  10569 4C21 POPE  223      12.107 128.752  83.341  1.00  0.00           C
ATOM  10572 5C21 POPE  223      12.027 129.572  82.041  1.00  0.00           C
ATOM  10575 6C21 POPE  223      13.087 130.676  81.991  1.00  0.00           C
ATOM  10578 7C21 POPE  223      13.037 131.476  80.681  1.00  0.00           C
ATOM  10581 8C21 POPE  223      14.057 132.616  80.621  1.00  0.00           C
ATOM  10585  C33 POPE  223       8.317 121.722  95.231  1.00  0.00           C
ATOM  10588  C34 POPE  223       8.217 120.292  94.691  1.00  0.00           C
ATOM  10591  C35 POPE  223       9.187 119.932  93.551  1.00  0.00           C
ATOM  10594  C36 POPE  223       8.847 120.582  92.201  1.00  0.00           C
ATOM  10597  C37 POPE  223       9.917 121.532  91.681  1.00  0.00           C
ATOM  10600  C38 POPE  223       9.637 121.992  90.251  1.00  0.00           C
ATOM  10603  C39 POPE  223      10.847 122.632  89.551  1.00  0.00           C
ATOM  10606 0C31 POPE  223      12.027 121.672  89.331  1.00  0.00           C
ATOM  10609 1C31 POPE  223      12.727 121.922  87.981  1.00  0.00           C
ATOM  10612 2C31 POPE  223      14.077 121.222  87.781  1.00  0.00           C
ATOM  10615 3C31 POPE  223      14.007 119.782  87.241  1.00  0.00           C
ATOM  10618 4C31 POPE  223      13.837 118.712  88.321  1.00  0.00           C
ATOM  10621 5C31 POPE  223      14.427 117.352  87.941  1.00  0.00           C
ATOM  10624 6C31 POPE  223      14.487 116.352  89.101  1.00  0.00           C
ATOM  10628  NH3 POPE  224      31.457  27.822 100.891  1.00  0.00           N
ATOM  10632  C12 POPE  224      31.997  28.912 101.781  1.00  0.00           C
ATOM  10635  C11 POPE  224      30.857  29.712 102.451  1.00  0.00           C
ATOM  10638  P   POPE  224      28.537  29.652 101.181  1.00  0.00           P
ATOM  10639  O13 POPE  224      27.587  30.772 101.111  1.00  0.00           O
ATOM  10640  O14 POPE  224      28.197  28.622 102.181  1.00  0.00           O
ATOM  10641  O11 POPE  224      28.817  29.022  99.751  1.00  0.00           O
ATOM  10642  O12 POPE  224      29.967  30.232 101.471  1.00  0.00           O
ATOM  10643  C1  POPE  224      27.817  28.972  98.731  1.00  0.00           C
ATOM  10646  C2  POPE  224      27.867  30.162  97.721  1.00  0.00           C
ATOM  10648  O21 POPE  224      29.037  30.032  96.861  1.00  0.00           O
ATOM  10649  C21 POPE  224      28.757  29.752  95.611  1.00  0.00           C
ATOM  10650  O22 POPE  224      27.657  29.502  95.151  1.00  0.00           O
ATOM  10651  C22 POPE  224      29.997  29.972  94.741  1.00  0.00           C
ATOM  10654  C3  POPE  224      27.867  31.562  98.401  1.00  0.00           C
ATOM  10657  O31 POPE  224      27.967  32.652  97.471  1.00  0.00           O
ATOM  10658  C31 POPE  224      26.827  33.032  96.931  1.00  0.00           C
ATOM  10659  O32 POPE  224      25.757  32.452  97.011  1.00  0.00           O
ATOM  10660  C32 POPE  224      27.077  34.352  96.221  1.00  0.00           C
ATOM  10663  C23 POPE  224      29.627  29.922  93.241  1.00  0.00           C
ATOM  10666  C24 POPE  224      30.777  30.372  92.331  1.00  0.00           C
ATOM  10669  C25 POPE  224      30.877  29.532  91.051  1.00  0.00           C
ATOM  10672  C26 POPE  224      32.127  29.862  90.221  1.00  0.00           C
ATOM  10675  C27 POPE  224      32.307  28.892  89.031  1.00  0.00           C
ATOM  10678  C28 POPE  224      33.427  29.312  88.051  1.00  0.00           C
ATOM  10681  C29 POPE  224      34.817  29.152  88.611  1.00  0.00           C
ATOM  10683 0C21 POPE  224      35.927  28.892  87.901  1.00  0.00           C
ATOM  10685 1C21 POPE  224      35.987  28.712  86.401  1.00  0.00           C
ATOM  10688 2C21 POPE  224      37.327  28.162  85.851  1.00  0.00           C
ATOM  10691 3C21 POPE  224      37.777  26.842  86.501  1.00  0.00           C
ATOM  10694 4C21 POPE  224      38.917  26.132  85.751  1.00  0.00           C
ATOM  10697 5C21 POPE  224      39.727  25.182  86.651  1.00  0.00           C
ATOM  10700 6C21 POPE  224      38.877  24.162  87.431  1.00  0.00           C
ATOM  10703 7C21 POPE  224      39.707  23.272  88.361  1.00  0.00           C
ATOM  10706 8C21 POPE  224      38.857  22.412  89.301  1.00  0.00           C
ATOM  10710  C33 POPE  224      25.967  34.652  95.211  1.00  0.00           C
ATOM  10713  C34 POPE  224      26.517  35.292  93.941  1.00  0.00           C
ATOM  10716  C35 POPE  224      25.467  36.022  93.081  1.00  0.00           C
ATOM  10719  C36 POPE  224      24.967  37.322  93.721  1.00  0.00           C
ATOM  10722  C37 POPE  224      24.447  38.372  92.731  1.00  0.00           C
ATOM  10725  C38 POPE  224      24.357  39.762  93.391  1.00  0.00           C
ATOM  10728  C39 POPE  224      23.747  40.852  92.501  1.00  0.00           C
ATOM  10731 0C31 POPE  224      24.467  41.022  91.161  1.00  0.00           C
ATOM  10734 1C31 POPE  224      23.847  42.122  90.281  1.00  0.00           C
ATOM  10737 2C31 POPE  224      24.017  41.812  88.791  1.00  0.00           C
ATOM  10740 3C31 POPE  224      23.457  42.902  87.871  1.00  0.00           C
ATOM  10743 4C31 POPE  224      23.477  42.462  86.411  1.00  0.00           C
ATOM  10746 5C31 POPE  224      23.077  43.572  85.431  1.00  0.00           C
ATOM  10749 6C31 POPE  224      22.997  43.082  83.981  1.00  0.00           C
ATOM  10753  NH3 POPE  225      28.537   0.628  57.191  1.00  0.00           N
ATOM  10757  C12 POPE  225      29.897   1.272  57.091  1.00  0.00           C
ATOM  10760  C11 POPE  225      29.927   2.712  57.611  1.00  0.00           C
ATOM  10763  P   POPE  225      31.657   4.672  57.951  1.00  0.00           P
ATOM  10764  O13 POPE  225      32.937   4.502  58.681  1.00  0.00           O
ATOM  10765  O14 POPE  225      31.707   5.642  56.851  1.00  0.00           O
ATOM  10766  O11 POPE  225      30.527   5.032  59.001  1.00  0.00           O
ATOM  10767  O12 POPE  225      31.237   3.262  57.381  1.00  0.00           O
ATOM  10768  C1  POPE  225      30.507   6.312  59.621  1.00  0.00           C
ATOM  10771  C2  POPE  225      30.767   6.202  61.141  1.00  0.00           C
ATOM  10773  O21 POPE  225      30.317   7.452  61.721  1.00  0.00           O
ATOM  10774  C21 POPE  225      29.787   7.302  62.931  1.00  0.00           C
ATOM  10775  O22 POPE  225      29.667   6.232  63.521  1.00  0.00           O
ATOM  10776  C22 POPE  225      29.337   8.652  63.481  1.00  0.00           C
ATOM  10779  C3  POPE  225      32.267   5.892  61.461  1.00  0.00           C
ATOM  10782  O31 POPE  225      32.637   6.162  62.831  1.00  0.00           O
ATOM  10783  C31 POPE  225      33.747   5.562  63.261  1.00  0.00           C
ATOM  10784  O32 POPE  225      34.367   4.682  62.681  1.00  0.00           O
ATOM  10785  C32 POPE  225      34.187   6.192  64.591  1.00  0.00           C
ATOM  10788  C23 POPE  225      28.887   8.612  64.961  1.00  0.00           C
ATOM  10791  C24 POPE  225      29.997   8.892  65.991  1.00  0.00           C
ATOM  10794  C25 POPE  225      29.537   8.682  67.441  1.00  0.00           C
ATOM  10797  C26 POPE  225      30.617   9.022  68.481  1.00  0.00           C
ATOM  10800  C27 POPE  225      30.197   8.692  69.931  1.00  0.00           C
ATOM  10803  C28 POPE  225      31.217   9.142  70.991  1.00  0.00           C
ATOM  10806  C29 POPE  225      31.267  10.652  71.111  1.00  0.00           C
ATOM  10808 0C21 POPE  225      31.747  11.382  72.131  1.00  0.00           C
ATOM  10810 1C21 POPE  225      32.367  10.872  73.411  1.00  0.00           C
ATOM  10813 2C21 POPE  225      32.027  11.772  74.611  1.00  0.00           C
ATOM  10816 3C21 POPE  225      32.607  13.202  74.511  1.00  0.00           C
ATOM  10819 4C21 POPE  225      31.527  14.302  74.551  1.00  0.00           C
ATOM  10822 5C21 POPE  225      30.907  14.492  75.951  1.00  0.00           C
ATOM  10825 6C21 POPE  225      31.667  15.502  76.821  1.00  0.00           C
ATOM  10828 7C21 POPE  225      31.047  15.662  78.221  1.00  0.00           C
ATOM  10831 8C21 POPE  225      31.767  16.682  79.111  1.00  0.00           C
ATOM  10835  C33 POPE  225      33.587   5.532  65.851  1.00  0.00           C
ATOM  10838  C34 POPE  225      34.107   6.152  67.161  1.00  0.00           C
ATOM  10841  C35 POPE  225      33.387   5.582  68.401  1.00  0.00           C
ATOM  10844  C36 POPE  225      33.887   6.152  69.741  1.00  0.00           C
ATOM  10847  C37 POPE  225      32.977   5.762  70.921  1.00  0.00           C
ATOM  10850  C38 POPE  225      33.587   6.002  72.321  1.00  0.00           C
ATOM  10853  C39 POPE  225      34.287   7.352  72.531  1.00  0.00           C
ATOM  10856 0C31 POPE  225      34.637   7.582  74.011  1.00  0.00           C
ATOM  10859 1C31 POPE  225      35.587   8.762  74.261  1.00  0.00           C
ATOM  10862 2C31 POPE  225      35.677   9.162  75.751  1.00  0.00           C
ATOM  10865 3C31 POPE  225      36.087   8.002  76.681  1.00  0.00           C
ATOM  10868 4C31 POPE  225      36.057   8.392  78.161  1.00  0.00           C
ATOM  10871 5C31 POPE  225      36.337   7.202  79.081  1.00  0.00           C
ATOM  10874 6C31 POPE  225      36.307   7.542  80.571  1.00  0.00           C
ATOM  10878  NH3 POPE  226      23.007  15.512  99.191  1.00  0.00           N
ATOM  10882  C12 POPE  226      23.387  14.162  99.781  1.00  0.00           C
ATOM  10885  C11 POPE  226      24.497  13.442  98.971  1.00  0.00           C
ATOM  10888  P   POPE  226      25.827  11.552 100.331  1.00  0.00           P
ATOM  10889  O13 POPE  226      26.587  12.642 100.941  1.00  0.00           O
ATOM  10890  O14 POPE  226      25.347  10.442 101.201  1.00  0.00           O
ATOM  10891  O11 POPE  226      26.827  10.842  99.341  1.00  0.00           O
ATOM  10892  O12 POPE  226      24.657  12.082  99.391  1.00  0.00           O
ATOM  10893  C1  POPE  226      26.467  10.332  98.061  1.00  0.00           C
ATOM  10896  C2  POPE  226      26.537  11.432  96.971  1.00  0.00           C
ATOM  10898  O21 POPE  226      26.567  10.782  95.701  1.00  0.00           O
ATOM  10899  C21 POPE  226      26.137  11.522  94.681  1.00  0.00           C
ATOM  10900  O22 POPE  226      25.337  12.432  94.731  1.00  0.00           O
ATOM  10901  C22 POPE  226      26.977  11.122  93.481  1.00  0.00           C
ATOM  10904  C3  POPE  226      27.807  12.312  97.141  1.00  0.00           C
ATOM  10907  O31 POPE  226      27.857  13.322  96.111  1.00  0.00           O
ATOM  10908  C31 POPE  226      27.947  14.592  96.501  1.00  0.00           C
ATOM  10909  O32 POPE  226      28.207  14.972  97.631  1.00  0.00           O
ATOM  10910  C32 POPE  226      27.607  15.502  95.331  1.00  0.00           C
ATOM  10913  C23 POPE  226      26.437  11.552  92.101  1.00  0.00           C
ATOM  10916  C24 POPE  226      27.557  11.412  91.061  1.00  0.00           C
ATOM  10919  C25 POPE  226      27.107  11.412  89.611  1.00  0.00           C
ATOM  10922  C26 POPE  226      26.697  12.792  89.091  1.00  0.00           C
ATOM  10925  C27 POPE  226      26.097  12.672  87.691  1.00  0.00           C
ATOM  10928  C28 POPE  226      25.567  13.992  87.121  1.00  0.00           C
ATOM  10931  C29 POPE  226      24.937  13.702  85.781  1.00  0.00           C
ATOM  10933 0C21 POPE  226      25.487  13.942  84.591  1.00  0.00           C
ATOM  10935 1C21 POPE  226      26.817  14.612  84.341  1.00  0.00           C
ATOM  10938 2C21 POPE  226      26.937  15.112  82.891  1.00  0.00           C
ATOM  10941 3C21 POPE  226      25.877  16.152  82.531  1.00  0.00           C
ATOM  10944 4C21 POPE  226      26.057  16.782  81.141  1.00  0.00           C
ATOM  10947 5C21 POPE  226      25.857  15.792  79.991  1.00  0.00           C
ATOM  10950 6C21 POPE  226      25.697  16.512  78.641  1.00  0.00           C
ATOM  10953 7C21 POPE  226      25.607  15.532  77.461  1.00  0.00           C
ATOM  10956 8C21 POPE  226      25.427  16.232  76.121  1.00  0.00           C
ATOM  10960  C33 POPE  226      28.097  14.972  93.971  1.00  0.00           C
ATOM  10963  C34 POPE  226      27.907  16.012  92.861  1.00  0.00           C
ATOM  10966  C35 POPE  226      28.567  15.642  91.531  1.00  0.00           C
ATOM  10969  C36 POPE  226      28.677  16.822  90.551  1.00  0.00           C
ATOM  10972  C37 POPE  226      29.367  16.422  89.241  1.00  0.00           C
ATOM  10975  C38 POPE  226      29.697  17.602  88.311  1.00  0.00           C
ATOM  10978  C39 POPE  226      28.697  17.732  87.151  1.00  0.00           C
ATOM  10981 0C31 POPE  226      29.047  18.882  86.181  1.00  0.00           C
ATOM  10984 1C31 POPE  226      28.217  18.872  84.891  1.00  0.00           C
ATOM  10987 2C31 POPE  226      28.207  20.252  84.221  1.00  0.00           C
ATOM  10990 3C31 POPE  226      27.867  20.242  82.721  1.00  0.00           C
ATOM  10993 4C31 POPE  226      26.367  20.152  82.391  1.00  0.00           C
ATOM  10996 5C31 POPE  226      26.087  20.412  80.911  1.00  0.00           C
ATOM  10999 6C31 POPE  226      24.597  20.552  80.571  1.00  0.00           C
ATOM  11003  NH3 POPE  227      37.067 100.502  97.351  1.00  0.00           N
ATOM  11007  C12 POPE  227      36.287  99.462  96.581  1.00  0.00           C
ATOM  11010  C11 POPE  227      37.137  98.732  95.521  1.00  0.00           C
ATOM  11013  P   POPE  227      37.757  96.172  95.921  1.00  0.00           P
ATOM  11014  O13 POPE  227      37.647  95.852  97.361  1.00  0.00           O
ATOM  11015  O14 POPE  227      37.557  95.012  95.021  1.00  0.00           O
ATOM  11016  O11 POPE  227      39.207  96.722  95.681  1.00  0.00           O
ATOM  11017  O12 POPE  227      36.797  97.352  95.491  1.00  0.00           O
ATOM  11018  C1  POPE  227      39.917  96.502  94.461  1.00  0.00           C
ATOM  11021  C2  POPE  227      40.047  97.832  93.691  1.00  0.00           C
ATOM  11023  O21 POPE  227      40.657  97.632  92.421  1.00  0.00           O
ATOM  11024  C21 POPE  227      41.927  97.312  92.391  1.00  0.00           C
ATOM  11025  O22 POPE  227      42.637  96.992  93.331  1.00  0.00           O
ATOM  11026  C22 POPE  227      42.407  97.432  90.941  1.00  0.00           C
ATOM  11029  C3  POPE  227      40.717  98.972  94.521  1.00  0.00           C
ATOM  11032  O31 POPE  227      40.667 100.192  93.751  1.00  0.00           O
ATOM  11033  C31 POPE  227      41.797 100.542  93.171  1.00  0.00           C
ATOM  11034  O32 POPE  227      42.897 100.052  93.401  1.00  0.00           O
ATOM  11035  C32 POPE  227      41.517 101.502  92.021  1.00  0.00           C
ATOM  11038  C23 POPE  227      42.157  96.152  90.111  1.00  0.00           C
ATOM  11041  C24 POPE  227      42.437  96.342  88.611  1.00  0.00           C
ATOM  11044  C25 POPE  227      43.827  96.892  88.251  1.00  0.00           C
ATOM  11047  C26 POPE  227      43.927  97.162  86.741  1.00  0.00           C
ATOM  11050  C27 POPE  227      45.167  97.982  86.331  1.00  0.00           C
ATOM  11053  C28 POPE  227      45.147  98.262  84.811  1.00  0.00           C
ATOM  11056  C29 POPE  227      46.237  99.192  84.311  1.00  0.00           C
ATOM  11058 0C21 POPE  227      47.257  98.862  83.501  1.00  0.00           C
ATOM  11060 1C21 POPE  227      47.537  97.492  82.921  1.00  0.00           C
ATOM  11063 2C21 POPE  227      48.227  97.562  81.541  1.00  0.00           C
ATOM  11066 3C21 POPE  227      48.567  96.172  80.961  1.00  0.00           C
ATOM  11069 4C21 POPE  227      48.897  96.182  79.461  1.00  0.00           C
ATOM  11072 5C21 POPE  227      50.127  97.012  79.061  1.00  0.00           C
ATOM  11075 6C21 POPE  227      51.457  96.422  79.541  1.00  0.00           C
ATOM  11078 7C21 POPE  227      52.677  97.232  79.061  1.00  0.00           C
ATOM  11081 8C21 POPE  227      53.997  96.722  79.621  1.00  0.00           C
ATOM  11085  C33 POPE  227      42.757 101.672  91.121  1.00  0.00           C
ATOM  11088  C34 POPE  227      42.467 102.392  89.791  1.00  0.00           C
ATOM  11091  C35 POPE  227      42.527 101.442  88.571  1.00  0.00           C
ATOM  11094  C36 POPE  227      42.587 102.162  87.211  1.00  0.00           C
ATOM  11097  C37 POPE  227      42.517 101.182  86.021  1.00  0.00           C
ATOM  11100  C38 POPE  227      42.737 101.822  84.641  1.00  0.00           C
ATOM  11103  C39 POPE  227      41.767 101.242  83.601  1.00  0.00           C
ATOM  11106 0C31 POPE  227      42.017 101.642  82.141  1.00  0.00           C
ATOM  11109 1C31 POPE  227      41.017 100.932  81.221  1.00  0.00           C
ATOM  11112 2C31 POPE  227      41.317 101.062  79.721  1.00  0.00           C
ATOM  11115 3C31 POPE  227      40.327 100.282  78.851  1.00  0.00           C
ATOM  11118 4C31 POPE  227      38.927 100.912  78.781  1.00  0.00           C
ATOM  11121 5C31 POPE  227      37.957 100.112  77.901  1.00  0.00           C
ATOM  11124 6C31 POPE  227      36.537 100.682  77.881  1.00  0.00           C
ATOM  11128  NH3 POPE  228       3.937  76.532  56.841  1.00  0.00           N
ATOM  11132  C12 POPE  228       3.897  76.112  55.391  1.00  0.00           C
ATOM  11135  C11 POPE  228       5.287  76.142  54.711  1.00  0.00           C
ATOM  11138  P   POPE  228       7.107  77.782  55.591  1.00  0.00           P
ATOM  11139  O13 POPE  228       7.547  79.182  55.461  1.00  0.00           O
ATOM  11140  O14 POPE  228       8.087  76.702  55.351  1.00  0.00           O
ATOM  11141  O11 POPE  228       6.377  77.572  56.981  1.00  0.00           O
ATOM  11142  O12 POPE  228       5.837  77.472  54.711  1.00  0.00           O
ATOM  11143  C1  POPE  228       7.097  77.582  58.201  1.00  0.00           C
ATOM  11146  C2  POPE  228       7.607  76.162  58.541  1.00  0.00           C
ATOM  11148  O21 POPE  228       7.187  75.832  59.871  1.00  0.00           O
ATOM  11149  C21 POPE  228       5.957  75.382  60.011  1.00  0.00           C
ATOM  11150  O22 POPE  228       5.137  75.242  59.111  1.00  0.00           O
ATOM  11151  C22 POPE  228       5.807  74.892  61.451  1.00  0.00           C
ATOM  11154  C3  POPE  228       9.147  76.072  58.431  1.00  0.00           C
ATOM  11157  O31 POPE  228       9.667  74.912  59.111  1.00  0.00           O
ATOM  11158  C31 POPE  228      10.257  73.972  58.401  1.00  0.00           C
ATOM  11159  O32 POPE  228      10.357  73.922  57.191  1.00  0.00           O
ATOM  11160  C32 POPE  228      10.907  72.982  59.371  1.00  0.00           C
ATOM  11163  C23 POPE  228       6.787  73.742  61.791  1.00  0.00           C
ATOM  11166  C24 POPE  228       7.467  73.932  63.151  1.00  0.00           C
ATOM  11169  C25 POPE  228       6.477  73.922  64.311  1.00  0.00           C
ATOM  11172  C26 POPE  228       7.167  74.062  65.681  1.00  0.00           C
ATOM  11175  C27 POPE  228       6.187  73.722  66.801  1.00  0.00           C
ATOM  11178  C28 POPE  228       6.897  73.322  68.111  1.00  0.00           C
ATOM  11181  C29 POPE  228       5.907  72.642  69.011  1.00  0.00           C
ATOM  11183 0C21 POPE  228       5.107  73.252  69.891  1.00  0.00           C
ATOM  11185 1C21 POPE  228       5.067  74.722  70.171  1.00  0.00           C
ATOM  11188 2C21 POPE  228       3.757  75.072  70.891  1.00  0.00           C
ATOM  11191 3C21 POPE  228       3.807  76.422  71.591  1.00  0.00           C
ATOM  11194 4C21 POPE  228       2.997  76.382  72.891  1.00  0.00           C
ATOM  11197 5C21 POPE  228       1.467  76.402  72.701  1.00  0.00           C
ATOM  11200 6C21 POPE  228       0.707  76.252  74.021  1.00  0.00           C
ATOM  11203 7C21 POPE  228      -0.807  76.052  73.861  1.00  0.00           C
ATOM  11206 8C21 POPE  228      -1.567  76.082  75.191  1.00  0.00           C
ATOM  11210  C33 POPE  228      10.517  71.502  59.141  1.00  0.00           C
ATOM  11213  C34 POPE  228      11.097  70.582  60.241  1.00  0.00           C
ATOM  11216  C35 POPE  228      10.347  70.672  61.581  1.00  0.00           C
ATOM  11219  C36 POPE  228      11.127  70.112  62.771  1.00  0.00           C
ATOM  11222  C37 POPE  228      10.267  69.992  64.041  1.00  0.00           C
ATOM  11225  C38 POPE  228      11.077  69.852  65.331  1.00  0.00           C
ATOM  11228  C39 POPE  228      10.197  69.612  66.561  1.00  0.00           C
ATOM  11231 0C31 POPE  228      10.887  70.002  67.881  1.00  0.00           C
ATOM  11234 1C31 POPE  228      10.007  69.742  69.111  1.00  0.00           C
ATOM  11237 2C31 POPE  228      10.607  70.302  70.401  1.00  0.00           C
ATOM  11240 3C31 POPE  228       9.817  71.482  70.991  1.00  0.00           C
ATOM  11243 4C31 POPE  228       8.487  71.052  71.631  1.00  0.00           C
ATOM  11246 5C31 POPE  228       7.737  72.212  72.281  1.00  0.00           C
ATOM  11249 6C31 POPE  228       6.387  71.792  72.861  1.00  0.00           C
ATOM  11253  NH3 POPE  229      91.117  57.142  54.231  1.00  0.00           N
ATOM  11257  C12 POPE  229      91.797  55.852  54.561  1.00  0.00           C
ATOM  11260  C11 POPE  229      92.447  55.262  53.301  1.00  0.00           C
ATOM  11263  P   POPE  229      93.577  53.122  52.391  1.00  0.00           P
ATOM  11264  O13 POPE  229      93.377  51.682  52.601  1.00  0.00           O
ATOM  11265  O14 POPE  229      93.167  53.692  51.091  1.00  0.00           O
ATOM  11266  O11 POPE  229      95.117  53.442  52.611  1.00  0.00           O
ATOM  11267  O12 POPE  229      92.847  53.912  53.551  1.00  0.00           O
ATOM  11268  C1  POPE  229      95.867  52.802  53.641  1.00  0.00           C
ATOM  11271  C2  POPE  229      96.247  53.792  54.761  1.00  0.00           C
ATOM  11273  O21 POPE  229      97.187  53.122  55.611  1.00  0.00           O
ATOM  11274  C21 POPE  229      97.837  53.902  56.471  1.00  0.00           C
ATOM  11275  O22 POPE  229      97.937  55.112  56.391  1.00  0.00           O
ATOM  11276  C22 POPE  229      98.317  53.012  57.631  1.00  0.00           C
ATOM  11279  C3  POPE  229      94.977  54.272  55.531  1.00  0.00           C
ATOM  11282  O31 POPE  229      95.297  54.832  56.811  1.00  0.00           O
ATOM  11283  C31 POPE  229      94.327  54.982  57.661  1.00  0.00           C
ATOM  11284  O32 POPE  229      93.137  54.802  57.471  1.00  0.00           O
ATOM  11285  C32 POPE  229      94.907  55.532  58.941  1.00  0.00           C
ATOM  11288  C23 POPE  229      97.337  51.862  57.941  1.00  0.00           C
ATOM  11291  C24 POPE  229      97.697  50.922  59.111  1.00  0.00           C
ATOM  11294  C25 POPE  229      98.187  51.582  60.411  1.00  0.00           C
ATOM  11297  C26 POPE  229      97.907  50.722  61.661  1.00  0.00           C
ATOM  11300  C27 POPE  229      98.267  51.452  62.971  1.00  0.00           C
ATOM  11303  C28 POPE  229      98.007  50.642  64.251  1.00  0.00           C
ATOM  11306  C29 POPE  229      99.127  49.662  64.521  1.00  0.00           C
ATOM  11308 0C21 POPE  229      99.097  48.652  65.401  1.00  0.00           C
ATOM  11310 1C21 POPE  229      97.967  48.252  66.311  1.00  0.00           C
ATOM  11313 2C21 POPE  229      98.407  48.212  67.791  1.00  0.00           C
ATOM  11316 3C21 POPE  229      98.577  49.602  68.411  1.00  0.00           C
ATOM  11319 4C21 POPE  229      99.787  49.742  69.351  1.00  0.00           C
ATOM  11322 5C21 POPE  229      99.637  49.042  70.711  1.00  0.00           C
ATOM  11325 6C21 POPE  229     100.817  49.332  71.631  1.00  0.00           C
ATOM  11328 7C21 POPE  229     100.607  48.832  73.071  1.00  0.00           C
ATOM  11331 8C21 POPE  229     101.687  49.312  74.031  1.00  0.00           C
ATOM  11335  C33 POPE  229      95.477  54.462  59.901  1.00  0.00           C
ATOM  11338  C34 POPE  229      95.207  54.942  61.321  1.00  0.00           C
ATOM  11341  C35 POPE  229      95.897  54.132  62.411  1.00  0.00           C
ATOM  11344  C36 POPE  229      95.587  54.732  63.781  1.00  0.00           C
ATOM  11347  C37 POPE  229      96.277  54.052  64.971  1.00  0.00           C
ATOM  11350  C38 POPE  229      96.017  54.892  66.221  1.00  0.00           C
ATOM  11353  C39 POPE  229      96.237  54.182  67.561  1.00  0.00           C
ATOM  11356 0C31 POPE  229      95.437  54.932  68.631  1.00  0.00           C
ATOM  11359 1C31 POPE  229      95.457  54.332  70.031  1.00  0.00           C
ATOM  11362 2C31 POPE  229      94.467  55.092  70.931  1.00  0.00           C
ATOM  11365 3C31 POPE  229      94.617  54.782  72.421  1.00  0.00           C
ATOM  11368 4C31 POPE  229      95.767  55.562  73.071  1.00  0.00           C
ATOM  11371 5C31 POPE  229      96.087  55.072  74.491  1.00  0.00           C
ATOM  11374 6C31 POPE  229      97.107  55.962  75.191  1.00  0.00           C
ATOM  11378  NH3 POPE  230      67.437  72.582  51.581  1.00  0.00           N
ATOM  11382  C12 POPE  230      66.487  71.412  51.621  1.00  0.00           C
ATOM  11385  C11 POPE  230      67.087  70.192  50.901  1.00  0.00           C
ATOM  11388  P   POPE  230      69.697  69.892  51.191  1.00  0.00           P
ATOM  11389  O13 POPE  230      70.147  68.852  50.231  1.00  0.00           O
ATOM  11390  O14 POPE  230      69.737  71.312  50.741  1.00  0.00           O
ATOM  11391  O11 POPE  230      70.497  69.762  52.551  1.00  0.00           O
ATOM  11392  O12 POPE  230      68.197  69.662  51.621  1.00  0.00           O
ATOM  11393  C1  POPE  230      69.977  69.162  53.741  1.00  0.00           C
ATOM  11396  C2  POPE  230      70.017  70.192  54.901  1.00  0.00           C
ATOM  11398  O21 POPE  230      69.357  69.672  56.071  1.00  0.00           O
ATOM  11399  C21 POPE  230      70.127  69.512  57.141  1.00  0.00           C
ATOM  11400  O22 POPE  230      71.347  69.552  57.141  1.00  0.00           O
ATOM  11401  C22 POPE  230      69.207  69.402  58.371  1.00  0.00           C
ATOM  11404  C3  POPE  230      69.287  71.482  54.461  1.00  0.00           C
ATOM  11407  O31 POPE  230      69.227  72.412  55.561  1.00  0.00           O
ATOM  11408  C31 POPE  230      68.517  73.482  55.251  1.00  0.00           C
ATOM  11409  O32 POPE  230      67.967  73.672  54.171  1.00  0.00           O
ATOM  11410  C32 POPE  230      68.507  74.412  56.451  1.00  0.00           C
ATOM  11413  C23 POPE  230      69.947  68.942  59.651  1.00  0.00           C
ATOM  11416  C24 POPE  230      69.307  69.422  60.961  1.00  0.00           C
ATOM  11419  C25 POPE  230      70.097  68.882  62.161  1.00  0.00           C
ATOM  11422  C26 POPE  230      69.737  69.502  63.521  1.00  0.00           C
ATOM  11425  C27 POPE  230      70.897  69.352  64.521  1.00  0.00           C
ATOM  11428  C28 POPE  230      70.777  70.242  65.771  1.00  0.00           C
ATOM  11431  C29 POPE  230      69.967  69.652  66.891  1.00  0.00           C
ATOM  11433 0C21 POPE  230      70.167  69.952  68.191  1.00  0.00           C
ATOM  11435 1C21 POPE  230      71.177  70.952  68.691  1.00  0.00           C
ATOM  11438 2C21 POPE  230      71.077  71.262  70.201  1.00  0.00           C
ATOM  11441 3C21 POPE  230      71.287  70.032  71.101  1.00  0.00           C
ATOM  11444 4C21 POPE  230      71.207  70.382  72.591  1.00  0.00           C
ATOM  11447 5C21 POPE  230      71.197  69.132  73.491  1.00  0.00           C
ATOM  11450 6C21 POPE  230      71.087  69.482  74.981  1.00  0.00           C
ATOM  11453 7C21 POPE  230      71.027  68.252  75.891  1.00  0.00           C
ATOM  11456 8C21 POPE  230      70.867  68.612  77.371  1.00  0.00           C
ATOM  11460  C33 POPE  230      67.977  73.742  57.741  1.00  0.00           C
ATOM  11463  C34 POPE  230      68.927  73.952  58.921  1.00  0.00           C
ATOM  11466  C35 POPE  230      68.317  73.562  60.281  1.00  0.00           C
ATOM  11469  C36 POPE  230      69.387  73.552  61.381  1.00  0.00           C
ATOM  11472  C37 POPE  230      68.787  73.652  62.781  1.00  0.00           C
ATOM  11475  C38 POPE  230      69.867  73.722  63.871  1.00  0.00           C
ATOM  11478  C39 POPE  230      69.347  74.242  65.211  1.00  0.00           C
ATOM  11481 0C31 POPE  230      68.187  73.432  65.821  1.00  0.00           C
ATOM  11484 1C31 POPE  230      67.617  74.152  67.041  1.00  0.00           C
ATOM  11487 2C31 POPE  230      66.647  73.322  67.891  1.00  0.00           C
ATOM  11490 3C31 POPE  230      67.317  72.172  68.641  1.00  0.00           C
ATOM  11493 4C31 POPE  230      66.517  71.762  69.891  1.00  0.00           C
ATOM  11496 5C31 POPE  230      67.107  70.602  70.691  1.00  0.00           C
ATOM  11499 6C31 POPE  230      66.337  70.332  71.991  1.00  0.00           C
ATOM  11503  NH3 POPE  231     115.427  74.302  58.151  1.00  0.00           N
ATOM  11507  C12 POPE  231     116.277  75.482  58.551  1.00  0.00           C
ATOM  11510  C11 POPE  231     116.857  76.202  57.331  1.00  0.00           C
ATOM  11513  P   POPE  231     119.047  76.972  56.301  1.00  0.00           P
ATOM  11514  O13 POPE  231     119.657  75.692  55.901  1.00  0.00           O
ATOM  11515  O14 POPE  231     118.197  77.652  55.311  1.00  0.00           O
ATOM  11516  O11 POPE  231     120.147  78.012  56.761  1.00  0.00           O
ATOM  11517  O12 POPE  231     118.167  76.722  57.601  1.00  0.00           O
ATOM  11518  C1  POPE  231     120.797  77.902  58.021  1.00  0.00           C
ATOM  11521  C2  POPE  231     120.367  79.032  58.991  1.00  0.00           C
ATOM  11523  O21 POPE  231     121.347  79.062  60.031  1.00  0.00           O
ATOM  11524  C21 POPE  231     122.027  80.182  60.151  1.00  0.00           C
ATOM  11525  O22 POPE  231     122.077  81.092  59.351  1.00  0.00           O
ATOM  11526  C22 POPE  231     122.687  80.162  61.541  1.00  0.00           C
ATOM  11529  C3  POPE  231     118.967  78.772  59.621  1.00  0.00           C
ATOM  11532  O31 POPE  231     118.697  79.502  60.841  1.00  0.00           O
ATOM  11533  C31 POPE  231     118.387  80.792  60.721  1.00  0.00           C
ATOM  11534  O32 POPE  231     118.497  81.482  59.721  1.00  0.00           O
ATOM  11535  C32 POPE  231     117.937  81.292  62.091  1.00  0.00           C
ATOM  11538  C23 POPE  231     122.787  81.572  62.151  1.00  0.00           C
ATOM  11541  C24 POPE  231     122.967  81.582  63.671  1.00  0.00           C
ATOM  11544  C25 POPE  231     123.277  82.992  64.181  1.00  0.00           C
ATOM  11547  C26 POPE  231     123.237  83.142  65.711  1.00  0.00           C
ATOM  11550  C27 POPE  231     124.207  84.252  66.161  1.00  0.00           C
ATOM  11553  C28 POPE  231     124.127  84.542  67.661  1.00  0.00           C
ATOM  11556  C29 POPE  231     125.357  85.272  68.141  1.00  0.00           C
ATOM  11558 0C21 POPE  231     125.577  85.692  69.391  1.00  0.00           C
ATOM  11560 1C21 POPE  231     124.597  85.592  70.541  1.00  0.00           C
ATOM  11563 2C21 POPE  231     124.747  86.762  71.531  1.00  0.00           C
ATOM  11566 3C21 POPE  231     126.047  86.742  72.361  1.00  0.00           C
ATOM  11569 4C21 POPE  231     126.107  85.592  73.391  1.00  0.00           C
ATOM  11572 5C21 POPE  231     127.427  85.572  74.181  1.00  0.00           C
ATOM  11575 6C21 POPE  231     127.297  84.822  75.511  1.00  0.00           C
ATOM  11578 7C21 POPE  231     128.631  84.672  76.251  1.00  0.00           C
ATOM  11581 8C21 POPE  231     128.467  84.322  77.731  1.00  0.00           C
ATOM  11585  C33 POPE  231     119.147  81.582  63.021  1.00  0.00           C
ATOM  11588  C34 POPE  231     118.747  81.822  64.481  1.00  0.00           C
ATOM  11591  C35 POPE  231     118.517  80.522  65.271  1.00  0.00           C
ATOM  11594  C36 POPE  231     118.007  80.782  66.691  1.00  0.00           C
ATOM  11597  C37 POPE  231     117.927  79.502  67.531  1.00  0.00           C
ATOM  11600  C38 POPE  231     116.977  79.612  68.741  1.00  0.00           C
ATOM  11603  C39 POPE  231     117.317  80.742  69.721  1.00  0.00           C
ATOM  11606 0C31 POPE  231     116.277  80.812  70.841  1.00  0.00           C
ATOM  11609 1C31 POPE  231     116.647  81.782  71.961  1.00  0.00           C
ATOM  11612 2C31 POPE  231     115.667  81.662  73.131  1.00  0.00           C
ATOM  11615 3C31 POPE  231     115.997  82.552  74.341  1.00  0.00           C
ATOM  11618 4C31 POPE  231     117.387  82.302  74.921  1.00  0.00           C
ATOM  11621 5C31 POPE  231     117.557  83.012  76.271  1.00  0.00           C
ATOM  11624 6C31 POPE  231     118.957  82.842  76.821  1.00  0.00           C
ATOM  11628  NH3 POPE  232      14.817  56.842  53.421  1.00  0.00           N
ATOM  11632  C12 POPE  232      14.757  58.272  52.941  1.00  0.00           C
ATOM  11635  C11 POPE  232      14.277  58.342  51.481  1.00  0.00           C
ATOM  11638  P   POPE  232      15.127  60.542  50.191  1.00  0.00           P
ATOM  11639  O13 POPE  232      15.717  59.792  49.061  1.00  0.00           O
ATOM  11640  O14 POPE  232      14.437  61.802  49.851  1.00  0.00           O
ATOM  11641  O11 POPE  232      16.187  60.872  51.301  1.00  0.00           O
ATOM  11642  O12 POPE  232      14.117  59.692  51.041  1.00  0.00           O
ATOM  11643  C1  POPE  232      17.587  60.982  51.101  1.00  0.00           C
ATOM  11646  C2  POPE  232      18.287  60.402  52.361  1.00  0.00           C
ATOM  11648  O21 POPE  232      18.307  61.202  53.561  1.00  0.00           O
ATOM  11649  C21 POPE  232      17.667  62.332  53.741  1.00  0.00           C
ATOM  11650  O22 POPE  232      16.777  62.822  53.081  1.00  0.00           O
ATOM  11651  C22 POPE  232      18.177  63.002  55.031  1.00  0.00           C
ATOM  11654  C3  POPE  232      19.727  59.882  52.081  1.00  0.00           C
ATOM  11657  O31 POPE  232      20.747  60.832  52.451  1.00  0.00           O
ATOM  11658  C31 POPE  232      21.827  60.302  53.031  1.00  0.00           C
ATOM  11659  O32 POPE  232      21.957  59.122  53.331  1.00  0.00           O
ATOM  11660  C32 POPE  232      22.857  61.402  53.271  1.00  0.00           C
ATOM  11663  C23 POPE  232      17.097  63.062  56.141  1.00  0.00           C
ATOM  11666  C24 POPE  232      17.627  63.532  57.511  1.00  0.00           C
ATOM  11669  C25 POPE  232      18.607  62.562  58.181  1.00  0.00           C
ATOM  11672  C26 POPE  232      19.097  62.992  59.571  1.00  0.00           C
ATOM  11675  C27 POPE  232      20.057  61.932  60.141  1.00  0.00           C
ATOM  11678  C28 POPE  232      20.787  62.252  61.461  1.00  0.00           C
ATOM  11681  C29 POPE  232      19.877  62.132  62.661  1.00  0.00           C
ATOM  11683 0C21 POPE  232      19.887  61.152  63.581  1.00  0.00           C
ATOM  11685 1C21 POPE  232      20.787  59.952  63.611  1.00  0.00           C
ATOM  11688 2C21 POPE  232      20.187  58.732  64.341  1.00  0.00           C
ATOM  11691 3C21 POPE  232      19.897  58.992  65.831  1.00  0.00           C
ATOM  11694 4C21 POPE  232      19.577  57.712  66.611  1.00  0.00           C
ATOM  11697 5C21 POPE  232      18.707  57.962  67.861  1.00  0.00           C
ATOM  11700 6C21 POPE  232      19.297  58.962  68.861  1.00  0.00           C
ATOM  11703 7C21 POPE  232      18.347  59.232  70.021  1.00  0.00           C
ATOM  11706 8C21 POPE  232      18.857  60.292  71.011  1.00  0.00           C
ATOM  11710  C33 POPE  232      23.137  61.702  54.761  1.00  0.00           C
ATOM  11713  C34 POPE  232      24.397  62.572  54.881  1.00  0.00           C
ATOM  11716  C35 POPE  232      24.577  63.182  56.271  1.00  0.00           C
ATOM  11719  C36 POPE  232      25.987  63.752  56.491  1.00  0.00           C
ATOM  11722  C37 POPE  232      26.267  63.852  57.991  1.00  0.00           C
ATOM  11725  C38 POPE  232      27.237  64.962  58.431  1.00  0.00           C
ATOM  11728  C39 POPE  232      26.687  65.792  59.601  1.00  0.00           C
ATOM  11731 0C31 POPE  232      27.577  65.772  60.861  1.00  0.00           C
ATOM  11734 1C31 POPE  232      26.947  66.592  61.991  1.00  0.00           C
ATOM  11737 2C31 POPE  232      27.847  66.722  63.221  1.00  0.00           C
ATOM  11740 3C31 POPE  232      27.077  67.312  64.411  1.00  0.00           C
ATOM  11743 4C31 POPE  232      27.937  67.462  65.671  1.00  0.00           C
ATOM  11746 5C31 POPE  232      27.097  67.712  66.921  1.00  0.00           C
ATOM  11749 6C31 POPE  232      27.917  67.722  68.211  1.00  0.00           C
ATOM  11753  NH3 POPE  233      78.567  92.062  93.921  1.00  0.00           N
ATOM  11757  C12 POPE  233      77.507  92.492  94.881  1.00  0.00           C
ATOM  11760  C11 POPE  233      77.537  91.642  96.171  1.00  0.00           C
ATOM  11763  P   POPE  233      77.717  89.122  95.521  1.00  0.00           P
ATOM  11764  O13 POPE  233      78.297  89.442  94.181  1.00  0.00           O
ATOM  11765  O14 POPE  233      78.667  88.802  96.591  1.00  0.00           O
ATOM  11766  O11 POPE  233      76.657  87.962  95.391  1.00  0.00           O
ATOM  11767  O12 POPE  233      76.887  90.382  95.981  1.00  0.00           O
ATOM  11768  C1  POPE  233      75.297  88.232  95.041  1.00  0.00           C
ATOM  11771  C2  POPE  233      74.727  87.062  94.171  1.00  0.00           C
ATOM  11773  O21 POPE  233      75.647  86.632  93.151  1.00  0.00           O
ATOM  11774  C21 POPE  233      76.057  87.532  92.271  1.00  0.00           C
ATOM  11775  O22 POPE  233      75.687  88.682  92.181  1.00  0.00           O
ATOM  11776  C22 POPE  233      77.067  86.892  91.301  1.00  0.00           C
ATOM  11779  C3  POPE  233      73.297  87.332  93.621  1.00  0.00           C
ATOM  11782  O31 POPE  233      72.867  86.312  92.691  1.00  0.00           O
ATOM  11783  C31 POPE  233      71.617  85.872  92.811  1.00  0.00           C
ATOM  11784  O32 POPE  233      70.837  86.152  93.711  1.00  0.00           O
ATOM  11785  C32 POPE  233      71.277  84.952  91.651  1.00  0.00           C
ATOM  11788  C23 POPE  233      76.367  86.282  90.061  1.00  0.00           C
ATOM  11791  C24 POPE  233      77.257  85.262  89.341  1.00  0.00           C
ATOM  11794  C25 POPE  233      76.577  84.632  88.111  1.00  0.00           C
ATOM  11797  C26 POPE  233      76.807  85.372  86.781  1.00  0.00           C
ATOM  11800  C27 POPE  233      76.457  84.462  85.591  1.00  0.00           C
ATOM  11803  C28 POPE  233      76.857  85.002  84.191  1.00  0.00           C
ATOM  11806  C29 POPE  233      75.767  85.792  83.521  1.00  0.00           C
ATOM  11808 0C21 POPE  233      75.447  85.752  82.211  1.00  0.00           C
ATOM  11810 1C21 POPE  233      76.147  84.922  81.171  1.00  0.00           C
ATOM  11813 2C21 POPE  233      75.467  84.972  79.781  1.00  0.00           C
ATOM  11816 3C21 POPE  233      74.147  84.212  79.691  1.00  0.00           C
ATOM  11819 4C21 POPE  233      73.557  84.232  78.271  1.00  0.00           C
ATOM  11822 5C21 POPE  233      72.147  83.622  78.191  1.00  0.00           C
ATOM  11825 6C21 POPE  233      71.597  83.632  76.761  1.00  0.00           C
ATOM  11828 7C21 POPE  233      70.317  82.822  76.581  1.00  0.00           C
ATOM  11831 8C21 POPE  233      69.817  82.822  75.131  1.00  0.00           C
ATOM  11835  C33 POPE  233      69.757  84.882  91.381  1.00  0.00           C
ATOM  11838  C34 POPE  233      69.457  84.092  90.101  1.00  0.00           C
ATOM  11841  C35 POPE  233      67.977  83.772  89.921  1.00  0.00           C
ATOM  11844  C36 POPE  233      67.057  85.002  89.931  1.00  0.00           C
ATOM  11847  C37 POPE  233      65.757  84.742  89.161  1.00  0.00           C
ATOM  11850  C38 POPE  233      64.757  85.912  89.181  1.00  0.00           C
ATOM  11853  C39 POPE  233      63.527  85.532  88.361  1.00  0.00           C
ATOM  11856 0C31 POPE  233      62.417  86.592  88.291  1.00  0.00           C
ATOM  11859 1C31 POPE  233      61.247  86.062  87.441  1.00  0.00           C
ATOM  11862 2C31 POPE  233      59.857  86.372  88.001  1.00  0.00           C
ATOM  11865 3C31 POPE  233      59.347  87.752  87.571  1.00  0.00           C
ATOM  11868 4C31 POPE  233      57.867  87.982  87.881  1.00  0.00           C
ATOM  11871 5C31 POPE  233      57.317  89.242  87.201  1.00  0.00           C
ATOM  11874 6C31 POPE  233      55.807  89.402  87.371  1.00  0.00           C
ATOM  11878  NH3 POPE  234     130.981  63.142  95.351  1.00  0.00           N
ATOM  11882  C12 POPE  234     129.971  62.632  96.361  1.00  0.00           C
ATOM  11885  C11 POPE  234     130.151  61.142  96.741  1.00  0.00           C
ATOM  11888  P   POPE  234     132.771  60.822  96.591  1.00  0.00           P
ATOM  11889  O13 POPE  234     133.181  62.242  96.611  1.00  0.00           O
ATOM  11890  O14 POPE  234     133.731  59.832  97.121  1.00  0.00           O
ATOM  11891  O11 POPE  234     132.271  60.452  95.121  1.00  0.00           O
ATOM  11892  O12 POPE  234     131.401  60.812  97.381  1.00  0.00           O
ATOM  11893  C1  POPE  234     132.611  59.222  94.461  1.00  0.00           C
ATOM  11896  C2  POPE  234     131.461  58.582  93.591  1.00  0.00           C
ATOM  11898  O21 POPE  234     131.011  59.502  92.581  1.00  0.00           O
ATOM  11899  C21 POPE  234     130.431  58.912  91.541  1.00  0.00           C
ATOM  11900  O22 POPE  234     130.391  57.712  91.321  1.00  0.00           O
ATOM  11901  C22 POPE  234     129.941  59.972  90.571  1.00  0.00           C
ATOM  11904  C3  POPE  234     130.271  58.092  94.461  1.00  0.00           C
ATOM  11907  O31 POPE  234     129.361  57.192  93.781  1.00  0.00           O
ATOM  11908  C31 POPE  234     128.537  56.582  94.621  1.00  0.00           C
ATOM  11909  O32 POPE  234     128.567  56.722  95.841  1.00  0.00           O
ATOM  11910  C32 POPE  234     127.497  55.732  93.881  1.00  0.00           C
ATOM  11913  C23 POPE  234     128.427  60.192  90.691  1.00  0.00           C
ATOM  11916  C24 POPE  234     127.927  61.032  89.521  1.00  0.00           C
ATOM  11919  C25 POPE  234     126.737  61.912  89.911  1.00  0.00           C
ATOM  11922  C26 POPE  234     126.207  62.682  88.701  1.00  0.00           C
ATOM  11925  C27 POPE  234     125.257  63.822  89.091  1.00  0.00           C
ATOM  11928  C28 POPE  234     124.817  64.582  87.831  1.00  0.00           C
ATOM  11931  C29 POPE  234     123.977  65.792  88.111  1.00  0.00           C
ATOM  11933 0C21 POPE  234     123.217  66.422  87.201  1.00  0.00           C
ATOM  11935 1C21 POPE  234     123.117  66.022  85.741  1.00  0.00           C
ATOM  11938 2C21 POPE  234     123.557  67.162  84.821  1.00  0.00           C
ATOM  11941 3C21 POPE  234     123.427  66.772  83.341  1.00  0.00           C
ATOM  11944 4C21 POPE  234     123.707  67.952  82.401  1.00  0.00           C
ATOM  11947 5C21 POPE  234     123.587  67.562  80.921  1.00  0.00           C
ATOM  11950 6C21 POPE  234     122.137  67.352  80.471  1.00  0.00           C
ATOM  11953 7C21 POPE  234     122.037  66.752  79.071  1.00  0.00           C
ATOM  11956 8C21 POPE  234     120.597  66.552  78.611  1.00  0.00           C
ATOM  11960  C33 POPE  234     128.087  54.742  92.831  1.00  0.00           C
ATOM  11963  C34 POPE  234     129.071  53.722  93.421  1.00  0.00           C
ATOM  11966  C35 POPE  234     129.391  52.532  92.491  1.00  0.00           C
ATOM  11969  C36 POPE  234     129.391  52.872  90.991  1.00  0.00           C
ATOM  11972  C37 POPE  234     129.931  51.712  90.131  1.00  0.00           C
ATOM  11975  C38 POPE  234     130.011  52.072  88.641  1.00  0.00           C
ATOM  11978  C39 POPE  234     128.711  51.752  87.881  1.00  0.00           C
ATOM  11981 0C31 POPE  234     128.691  50.312  87.351  1.00  0.00           C
ATOM  11984 1C31 POPE  234     127.337  49.932  86.721  1.00  0.00           C
ATOM  11987 2C31 POPE  234     127.297  48.512  86.141  1.00  0.00           C
ATOM  11990 3C31 POPE  234     128.267  48.322  84.961  1.00  0.00           C
ATOM  11993 4C31 POPE  234     128.037  47.022  84.191  1.00  0.00           C
ATOM  11996 5C31 POPE  234     129.011  46.892  83.001  1.00  0.00           C
ATOM  11999 6C31 POPE  234     128.631  45.782  82.011  1.00  0.00           C
ATOM  12003  NH3 POPE  235      84.397  31.282 100.901  1.00  0.00           N
ATOM  12007  C12 POPE  235      83.817  29.892 100.921  1.00  0.00           C
ATOM  12010  C11 POPE  235      83.007  29.652  99.641  1.00  0.00           C
ATOM  12013  P   POPE  235      80.717  28.442  99.671  1.00  0.00           P
ATOM  12014  O13 POPE  235      80.087  27.102  99.591  1.00  0.00           O
ATOM  12015  O14 POPE  235      80.237  29.332 100.741  1.00  0.00           O
ATOM  12016  O11 POPE  235      80.517  29.122  98.251  1.00  0.00           O
ATOM  12017  O12 POPE  235      82.307  28.402  99.701  1.00  0.00           O
ATOM  12018  C1  POPE  235      79.237  29.342  97.641  1.00  0.00           C
ATOM  12021  C2  POPE  235      79.027  28.512  96.331  1.00  0.00           C
ATOM  12023  O21 POPE  235      77.817  29.002  95.721  1.00  0.00           O
ATOM  12024  C21 POPE  235      77.757  29.742  94.601  1.00  0.00           C
ATOM  12025  O22 POPE  235      76.727  30.242  94.171  1.00  0.00           O
ATOM  12026  C22 POPE  235      79.087  29.872  93.831  1.00  0.00           C
ATOM  12029  C3  POPE  235      78.917  26.982  96.651  1.00  0.00           C
ATOM  12032  O31 POPE  235      78.037  26.262  95.771  1.00  0.00           O
ATOM  12033  C31 POPE  235      78.457  26.082  94.531  1.00  0.00           C
ATOM  12034  O32 POPE  235      79.517  26.462  94.081  1.00  0.00           O
ATOM  12035  C32 POPE  235      77.357  25.362  93.751  1.00  0.00           C
ATOM  12038  C23 POPE  235      78.917  30.572  92.451  1.00  0.00           C
ATOM  12041  C24 POPE  235      80.227  30.642  91.661  1.00  0.00           C
ATOM  12044  C25 POPE  235      80.177  31.552  90.421  1.00  0.00           C
ATOM  12047  C26 POPE  235      79.177  31.102  89.341  1.00  0.00           C
ATOM  12050  C27 POPE  235      79.337  31.912  88.041  1.00  0.00           C
ATOM  12053  C28 POPE  235      78.307  31.562  86.951  1.00  0.00           C
ATOM  12056  C29 POPE  235      78.507  32.392  85.711  1.00  0.00           C
ATOM  12058 0C21 POPE  235      77.597  33.152  85.061  1.00  0.00           C
ATOM  12060 1C21 POPE  235      76.147  33.342  85.421  1.00  0.00           C
ATOM  12063 2C21 POPE  235      75.437  34.392  84.541  1.00  0.00           C
ATOM  12066 3C21 POPE  235      75.307  33.962  83.071  1.00  0.00           C
ATOM  12069 4C21 POPE  235      74.687  35.032  82.151  1.00  0.00           C
ATOM  12072 5C21 POPE  235      74.827  34.652  80.661  1.00  0.00           C
ATOM  12075 6C21 POPE  235      74.277  35.712  79.691  1.00  0.00           C
ATOM  12078 7C21 POPE  235      74.707  35.432  78.241  1.00  0.00           C
ATOM  12081 8C21 POPE  235      74.157  36.432  77.221  1.00  0.00           C
ATOM  12085  C33 POPE  235      77.847  24.452  92.601  1.00  0.00           C
ATOM  12088  C34 POPE  235      78.197  25.172  91.301  1.00  0.00           C
ATOM  12091  C35 POPE  235      78.867  24.192  90.321  1.00  0.00           C
ATOM  12094  C36 POPE  235      79.337  24.822  89.001  1.00  0.00           C
ATOM  12097  C37 POPE  235      80.387  23.942  88.311  1.00  0.00           C
ATOM  12100  C38 POPE  235      81.107  24.622  87.151  1.00  0.00           C
ATOM  12103  C39 POPE  235      80.347  24.632  85.821  1.00  0.00           C
ATOM  12106 0C31 POPE  235      80.937  23.632  84.821  1.00  0.00           C
ATOM  12109 1C31 POPE  235      80.327  23.702  83.411  1.00  0.00           C
ATOM  12112 2C31 POPE  235      81.007  22.672  82.481  1.00  0.00           C
ATOM  12115 3C31 POPE  235      80.137  22.212  81.311  1.00  0.00           C
ATOM  12118 4C31 POPE  235      80.207  23.102  80.071  1.00  0.00           C
ATOM  12121 5C31 POPE  235      79.357  22.522  78.931  1.00  0.00           C
ATOM  12124 6C31 POPE  235      79.477  23.282  77.611  1.00  0.00           C
ATOM  12128  NH3 POPE  236       5.847   2.922  56.611  1.00  0.00           N
ATOM  12132  C12 POPE  236       6.517   3.872  55.671  1.00  0.00           C
ATOM  12135  C11 POPE  236       7.887   4.332  56.221  1.00  0.00           C
ATOM  12138  P   POPE  236       7.937   6.492  54.701  1.00  0.00           P
ATOM  12139  O13 POPE  236       9.027   7.392  54.261  1.00  0.00           O
ATOM  12140  O14 POPE  236       6.937   6.032  53.711  1.00  0.00           O
ATOM  12141  O11 POPE  236       7.167   7.152  55.921  1.00  0.00           O
ATOM  12142  O12 POPE  236       8.597   5.202  55.321  1.00  0.00           O
ATOM  12143  C1  POPE  236       7.807   7.532  57.151  1.00  0.00           C
ATOM  12146  C2  POPE  236       6.907   7.252  58.401  1.00  0.00           C
ATOM  12148  O21 POPE  236       7.567   6.252  59.211  1.00  0.00           O
ATOM  12149  C21 POPE  236       6.967   5.852  60.321  1.00  0.00           C
ATOM  12150  O22 POPE  236       6.617   4.692  60.521  1.00  0.00           O
ATOM  12151  C22 POPE  236       6.787   6.962  61.361  1.00  0.00           C
ATOM  12154  C3  POPE  236       5.447   6.842  57.981  1.00  0.00           C
ATOM  12157  O31 POPE  236       4.517   6.542  59.061  1.00  0.00           O
ATOM  12158  C31 POPE  236       4.037   5.272  59.091  1.00  0.00           C
ATOM  12159  O32 POPE  236       4.457   4.362  58.401  1.00  0.00           O
ATOM  12160  C32 POPE  236       2.807   5.232  59.991  1.00  0.00           C
ATOM  12163  C23 POPE  236       7.347   6.532  62.751  1.00  0.00           C
ATOM  12166  C24 POPE  236       6.627   7.122  63.981  1.00  0.00           C
ATOM  12169  C25 POPE  236       7.377   8.222  64.731  1.00  0.00           C
ATOM  12172  C26 POPE  236       6.937   8.392  66.201  1.00  0.00           C
ATOM  12175  C27 POPE  236       7.787   9.422  66.981  1.00  0.00           C
ATOM  12178  C28 POPE  236       7.667   9.322  68.511  1.00  0.00           C
ATOM  12181  C29 POPE  236       8.437   8.142  69.061  1.00  0.00           C
ATOM  12183 0C21 POPE  236       8.437   7.742  70.341  1.00  0.00           C
ATOM  12185 1C21 POPE  236       7.727   8.422  71.491  1.00  0.00           C
ATOM  12188 2C21 POPE  236       8.517   8.312  72.801  1.00  0.00           C
ATOM  12191 3C21 POPE  236       9.877   9.032  72.791  1.00  0.00           C
ATOM  12194 4C21 POPE  236      10.717   8.722  74.051  1.00  0.00           C
ATOM  12197 5C21 POPE  236      11.377   7.332  74.001  1.00  0.00           C
ATOM  12200 6C21 POPE  236      11.837   6.842  75.381  1.00  0.00           C
ATOM  12203 7C21 POPE  236      12.287   5.372  75.341  1.00  0.00           C
ATOM  12206 8C21 POPE  236      12.367   4.702  76.721  1.00  0.00           C
ATOM  12210  C33 POPE  236       2.647   3.922  60.811  1.00  0.00           C
ATOM  12213  C34 POPE  236       3.497   3.832  62.081  1.00  0.00           C
ATOM  12216  C35 POPE  236       3.137   4.852  63.181  1.00  0.00           C
ATOM  12219  C36 POPE  236       4.067   4.712  64.391  1.00  0.00           C
ATOM  12222  C37 POPE  236       3.887   5.792  65.481  1.00  0.00           C
ATOM  12225  C38 POPE  236       3.017   5.322  66.651  1.00  0.00           C
ATOM  12228  C39 POPE  236       3.217   6.132  67.941  1.00  0.00           C
ATOM  12231 0C31 POPE  236       2.787   5.292  69.141  1.00  0.00           C
ATOM  12234 1C31 POPE  236       2.827   5.992  70.501  1.00  0.00           C
ATOM  12237 2C31 POPE  236       2.437   4.992  71.601  1.00  0.00           C
ATOM  12240 3C31 POPE  236       2.057   5.642  72.931  1.00  0.00           C
ATOM  12243 4C31 POPE  236       3.187   6.462  73.561  1.00  0.00           C
ATOM  12246 5C31 POPE  236       2.847   6.912  74.991  1.00  0.00           C
ATOM  12249 6C31 POPE  236       4.007   7.602  75.701  1.00  0.00           C
ATOM  12253  NH3 POPE  237      33.637  65.602  94.201  1.00  0.00           N
ATOM  12257  C12 POPE  237      33.277  65.282  95.631  1.00  0.00           C
ATOM  12260  C11 POPE  237      32.467  63.982  95.771  1.00  0.00           C
ATOM  12263  P   POPE  237      30.287  64.482  94.351  1.00  0.00           P
ATOM  12264  O13 POPE  237      28.887  64.022  94.501  1.00  0.00           O
ATOM  12265  O14 POPE  237      30.447  65.922  94.041  1.00  0.00           O
ATOM  12266  O11 POPE  237      31.077  63.642  93.271  1.00  0.00           O
ATOM  12267  O12 POPE  237      31.077  64.242  95.691  1.00  0.00           O
ATOM  12268  C1  POPE  237      30.487  63.152  92.061  1.00  0.00           C
ATOM  12271  C2  POPE  237      31.627  62.462  91.231  1.00  0.00           C
ATOM  12273  O21 POPE  237      31.377  62.082  89.861  1.00  0.00           O
ATOM  12274  C21 POPE  237      30.537  62.612  89.031  1.00  0.00           C
ATOM  12275  O22 POPE  237      29.627  63.372  89.261  1.00  0.00           O
ATOM  12276  C22 POPE  237      30.897  62.162  87.601  1.00  0.00           C
ATOM  12279  C3  POPE  237      32.257  61.242  92.001  1.00  0.00           C
ATOM  12282  O31 POPE  237      31.977  59.972  91.381  1.00  0.00           O
ATOM  12283  C31 POPE  237      32.727  59.682  90.331  1.00  0.00           C
ATOM  12284  O32 POPE  237      33.717  60.292  89.971  1.00  0.00           O
ATOM  12285  C32 POPE  237      32.087  58.492  89.611  1.00  0.00           C
ATOM  12288  C23 POPE  237      29.747  61.382  86.921  1.00  0.00           C
[truncated: 1,734,220 more chars]
