# Supplementary material for: Characterizing Membrane Association and Periplasmic Transfer of Bacterial Lipoproteins through Molecular Dynamics Simulations
Source: Structure. 2020 Apr 7;28(4):475–487.e3. doi: 10.1016/j.str.2020.01.012 (PMC7139219; doi:10.1016/j.str.2020.01.012)
Supplement: Data S1. Final Coordinates from Simulations (Y–Z), Related to Figure 3 [file mmc3.zip › Y-Z/YRAP-2-atomistic.pdb]

TITLE     Protein
REMARK    THIS IS A SIMULATION BOX
CRYST1  129.156  129.156  208.443  90.00  90.00  90.00 P 1           1
MODEL        1
ATOM      1  N   CYSTA   1      50.113  56.178 107.826  1.00  0.00           N
ATOM      3  CA  CYSTA   1      50.463  56.448 109.186  1.00  0.00           C
ATOM      5  C   CYSTA   1      50.153  54.988 109.656  1.00  0.00           C
ATOM      6  O   CYSTA   1      49.483  54.758 110.636  1.00  0.00           O
ATOM      7  CB  CYSTA   1      49.663  57.658 110.007  1.00  0.00           C
ATOM     10  SG  CYSTA   1      48.543  59.158 109.436  1.00  0.00           S
ATOM     11  C1  CYSTA   1      46.733  59.098 108.827  1.00  0.00           C
ATOM     14  CA1 CYSTA   1      50.213  56.808 106.706  1.00  0.00           C
ATOM     15  OA1 CYSTA   1      49.203  56.718 106.006  1.00  0.00           O
ATOM     16  CA2 CYSTA   1      51.473  57.408 106.206  1.00  0.00           C
ATOM     19  C11 CYSTA   1      45.593  60.268 108.886  1.00  0.00           C
ATOM     21  O11 CYSTA   1      45.903  61.558 108.176  1.00  0.00           O
ATOM     22  CX1 CYSTA   1      46.913  62.118 107.367  1.00  0.00           C
ATOM     23  OX1 CYSTA   1      48.063  62.028 107.726  1.00  0.00           O
ATOM     24  CX2 CYSTA   1      46.653  62.998 105.936  1.00  0.00           C
ATOM     27  C12 CYSTA   1      44.233  60.188 109.946  1.00  0.00           C
ATOM     30  O12 CYSTA   1      43.423  58.938 110.106  1.00  0.00           O
ATOM     31  CD1 CYSTA   1      42.023  58.728 110.386  1.00  0.00           C
ATOM     32  OD1 CYSTA   1      41.413  59.558 111.006  1.00  0.00           O
ATOM     33  CD2 CYSTA   1      41.143  57.368 109.766  1.00  0.00           C
ATOM     36  CA3 CYSTA   1      52.763  56.838 106.836  1.00  0.00           C
ATOM     39  CA4 CYSTA   1      54.043  57.388 106.177  1.00  0.00           C
ATOM     42  CA5 CYSTA   1      54.063  57.318 104.647  1.00  0.00           C
ATOM     45  CA6 CYSTA   1      53.323  58.438 103.886  1.00  0.00           C
ATOM     48  CA7 CYSTA   1      54.013  59.798 103.926  1.00  0.00           C
ATOM     51  CA8 CYSTA   1      53.123  60.808 103.206  1.00  0.00           C
ATOM     54  CA9 CYSTA   1      53.843  61.848 102.346  1.00  0.00           C
ATOM     57 0CA1 CYSTA   1      54.793  61.168 101.356  1.00  0.00           C
ATOM     60 1CA1 CYSTA   1      55.443  62.128 100.376  1.00  0.00           C
ATOM     63 2CA1 CYSTA   1      56.633  61.438  99.716  1.00  0.00           C
ATOM     66 3CA1 CYSTA   1      57.413  62.368  98.796  1.00  0.00           C
ATOM     69 4CA1 CYSTA   1      58.753  61.788  98.346  1.00  0.00           C
ATOM     72 5CA1 CYSTA   1      58.643  60.418  97.676  1.00  0.00           C
ATOM     75 6CA1 CYSTA   1      59.993  59.918  97.147  1.00  0.00           C
ATOM     79  CD3 CYSTA   1      41.243  56.018 108.626  1.00  0.00           C
ATOM     82  CD4 CYSTA   1      41.313  55.698 106.996  1.00  0.00           C
ATOM     85  CD5 CYSTA   1      42.613  55.758 106.066  1.00  0.00           C
ATOM     88  CD6 CYSTA   1      42.793  55.368 104.556  1.00  0.00           C
ATOM     91  CD7 CYSTA   1      44.173  55.878 103.967  1.00  0.00           C
ATOM     94  CD8 CYSTA   1      44.593  55.468 102.516  1.00  0.00           C
ATOM     97  CD9 CYSTA   1      46.113  55.458 102.147  1.00  0.00           C
ATOM    100 0CD1 CYSTA   1      46.683  56.648 101.336  1.00  0.00           C
ATOM    103 1CD1 CYSTA   1      48.183  56.498 100.976  1.00  0.00           C
ATOM    106 2CD1 CYSTA   1      48.743  57.598 100.046  1.00  0.00           C
ATOM    109 3CD1 CYSTA   1      50.283  57.658  99.966  1.00  0.00           C
ATOM    112 4CD1 CYSTA   1      50.843  56.938  98.736  1.00  0.00           C
ATOM    115 5CD1 CYSTA   1      52.383  56.918  98.666  1.00  0.00           C
ATOM    118 6CD1 CYSTA   1      52.893  56.338  97.346  1.00  0.00           C
ATOM    122  CX3 CYSTA   1      45.713  62.868 104.566  1.00  0.00           C
ATOM    125  CX4 CYSTA   1      44.703  63.718 103.646  1.00  0.00           C
ATOM    128  CX5 CYSTA   1      43.493  62.858 103.046  1.00  0.00           C
ATOM    131  CX6 CYSTA   1      42.323  63.528 102.276  1.00  0.00           C
ATOM    134  CX7 CYSTA   1      41.523  62.608 101.286  1.00  0.00           C
ATOM    137  CX8 CYSTA   1      40.113  62.058 101.656  1.00  0.00           C
ATOM    140  CX9 CYSTA   1      40.023  60.968 102.697  1.00  0.00           C
ATOM    142 0CX1 CYSTA   1      39.903  59.638 102.496  1.00  0.00           C
ATOM    144 1CX1 CYSTA   1      39.923  58.808 101.236  1.00  0.00           C
ATOM    147 2CX1 CYSTA   1      38.653  57.928 101.016  1.00  0.00           C
ATOM    150 3CX1 CYSTA   1      38.133  57.198 102.266  1.00  0.00           C
ATOM    153 4CX1 CYSTA   1      37.073  56.108 102.007  1.00  0.00           C
ATOM    156 5CX1 CYSTA   1      35.913  56.518 101.096  1.00  0.00           C
ATOM    159 6CX1 CYSTA   1      34.843  55.418 100.996  1.00  0.00           C
ATOM    162 7CX1 CYSTA   1      33.723  55.768 100.016  1.00  0.00           C
ATOM    165 8CX1 CYSTA   1      32.623  54.698  99.937  1.00  0.00           C
ATOM    169  N   VAL A   2      50.423  53.928 108.836  1.00  0.00           N
ATOM    171  CA  VAL A   2      49.643  52.688 108.866  1.00  0.00           C
ATOM    173  CB  VAL A   2      49.543  51.968 107.507  1.00  0.00           C
ATOM    175  CG1 VAL A   2      48.383  50.948 107.437  1.00  0.00           C
ATOM    179  CG2 VAL A   2      49.323  52.968 106.346  1.00  0.00           C
ATOM    183  C   VAL A   2      50.153  51.718 109.946  1.00  0.00           C
ATOM    184  O   VAL A   2      51.283  51.808 110.396  1.00  0.00           O
ATOM    185  N   ALA A   3      49.303  50.788 110.396  1.00  0.00           N
ATOM    187  CA  ALA A   3      49.363  50.128 111.677  1.00  0.00           C
ATOM    189  CB  ALA A   3      50.533  49.158 111.786  1.00  0.00           C
ATOM    193  C   ALA A   3      48.093  49.368 111.727  1.00  0.00           C
ATOM    194  O   ALA A   3      47.543  49.108 110.656  1.00  0.00           O
ATOM    195  N   ALA A   4      47.603  48.938 112.906  1.00  0.00           N
ATOM    197  CA  ALA A   4      46.593  47.928 112.846  1.00  0.00           C
ATOM    199  CB  ALA A   4      47.343  46.598 112.746  1.00  0.00           C
ATOM    203  C   ALA A   4      45.613  47.878 114.006  1.00  0.00           C
ATOM    204  O   ALA A   4      45.943  48.128 115.156  1.00  0.00           O
ATOM    205  N   ALA A   5      44.353  47.468 113.776  1.00  0.00           N
ATOM    207  CA  ALA A   5      43.793  47.088 112.496  1.00  0.00           C
ATOM    209  CB  ALA A   5      43.123  45.718 112.636  1.00  0.00           C
ATOM    213  C   ALA A   5      42.913  48.198 111.966  1.00  0.00           C
ATOM    214  O   ALA A   5      43.403  49.218 111.506  1.00  0.00           O
ATOM    215  N   VAL A   6      41.583  47.978 111.926  1.00  0.00           N
ATOM    217  CA  VAL A   6      40.763  48.558 110.886  1.00  0.00           C
ATOM    219  CB  VAL A   6      41.143  47.888 109.556  1.00  0.00           C
ATOM    221  CG1 VAL A   6      40.023  47.308 108.677  1.00  0.00           C
ATOM    225  CG2 VAL A   6      41.983  48.888 108.776  1.00  0.00           C
ATOM    229  C   VAL A   6      39.293  48.508 111.266  1.00  0.00           C
ATOM    230  O   VAL A   6      38.923  47.878 112.246  1.00  0.00           O
ATOM    231  N   VAL A   7      38.333  49.098 110.516  1.00  0.00           N
ATOM    233  CA  VAL A   7      37.853  50.468 110.617  1.00  0.00           C
ATOM    235  CB  VAL A   7      37.213  50.948 109.296  1.00  0.00           C
ATOM    237  CG1 VAL A   7      36.743  52.418 109.326  1.00  0.00           C
ATOM    241  CG2 VAL A   7      38.243  50.858 108.166  1.00  0.00           C
ATOM    245  C   VAL A   7      36.713  50.498 111.616  1.00  0.00           C
ATOM    246  O   VAL A   7      35.803  49.678 111.526  1.00  0.00           O
ATOM    247  N   GLY A   8      36.623  51.418 112.596  1.00  0.00           N
ATOM    249  CA  GLY A   8      37.713  52.168 113.196  1.00  0.00           C
ATOM    252  C   GLY A   8      38.463  51.318 114.166  1.00  0.00           C
ATOM    253  O   GLY A   8      37.923  50.928 115.186  1.00  0.00           O
ATOM    254  N   THR A   9      39.723  51.038 113.836  1.00  0.00           N
ATOM    256  CA  THR A   9      40.783  50.628 114.746  1.00  0.00           C
ATOM    258  CB  THR A   9      41.033  51.558 115.936  1.00  0.00           C
ATOM    260  OG1 THR A   9      40.563  52.888 115.766  1.00  0.00           O
ATOM    262  CG2 THR A   9      40.433  51.068 117.236  1.00  0.00           C
ATOM    266  C   THR A   9      40.833  49.168 115.197  1.00  0.00           C
ATOM    267  O   THR A   9      41.883  48.528 115.077  1.00  0.00           O
ATOM    268  N   ALA A  10      39.743  48.598 115.787  1.00  0.00           N
ATOM    270  CA  ALA A  10      39.953  47.458 116.656  1.00  0.00           C
ATOM    272  CB  ALA A  10      39.193  47.638 117.996  1.00  0.00           C
ATOM    276  C   ALA A  10      39.543  46.178 115.986  1.00  0.00           C
ATOM    277  O   ALA A  10      40.043  45.098 116.286  1.00  0.00           O
ATOM    278  N   ALA A  11      38.673  46.338 114.986  1.00  0.00           N
ATOM    280  CA  ALA A  11      38.363  45.378 113.967  1.00  0.00           C
ATOM    282  CB  ALA A  11      39.573  44.568 113.446  1.00  0.00           C
ATOM    286  C   ALA A  11      37.143  44.518 114.256  1.00  0.00           C
ATOM    287  O   ALA A  11      37.173  43.598 115.066  1.00  0.00           O
ATOM    288  N   VAL A  12      35.993  44.738 113.586  1.00  0.00           N
ATOM    290  CA  VAL A  12      35.653  45.838 112.676  1.00  0.00           C
ATOM    292  CB  VAL A  12      35.843  45.468 111.187  1.00  0.00           C
ATOM    294  CG1 VAL A  12      35.643  46.708 110.287  1.00  0.00           C
ATOM    298  CG2 VAL A  12      37.233  44.878 110.866  1.00  0.00           C
ATOM    302  C   VAL A  12      34.163  46.048 112.866  1.00  0.00           C
ATOM    303  O   VAL A  12      33.423  45.078 112.936  1.00  0.00           O
ATOM    304  N   GLY A  13      33.543  47.248 112.916  1.00  0.00           N
ATOM    306  CA  GLY A  13      33.903  48.538 113.496  1.00  0.00           C
ATOM    309  C   GLY A  13      32.723  48.878 114.367  1.00  0.00           C
ATOM    310  O   GLY A  13      31.953  47.978 114.686  1.00  0.00           O
ATOM    311  N   THR A  14      32.493  50.138 114.787  1.00  0.00           N
ATOM    313  CA  THR A  14      33.473  51.238 114.826  1.00  0.00           C
ATOM    315  CB  THR A  14      33.083  52.548 114.166  1.00  0.00           C
ATOM    317  OG1 THR A  14      31.853  53.048 114.626  1.00  0.00           O
ATOM    319  CG2 THR A  14      32.933  52.258 112.676  1.00  0.00           C
ATOM    323  C   THR A  14      33.783  51.448 116.266  1.00  0.00           C
ATOM    324  O   THR A  14      33.703  52.548 116.806  1.00  0.00           O
ATOM    325  N   LYS A  15      34.203  50.318 116.836  1.00  0.00           N
ATOM    327  CA  LYS A  15      34.943  50.148 118.026  1.00  0.00           C
ATOM    329  CB  LYS A  15      34.363  48.948 118.796  1.00  0.00           C
ATOM    332  CG  LYS A  15      34.603  47.588 118.156  1.00  0.00           C
ATOM    335  CD  LYS A  15      33.703  46.518 118.757  1.00  0.00           C
ATOM    338  CE  LYS A  15      32.563  46.128 117.826  1.00  0.00           C
ATOM    341  NZ  LYS A  15      31.853  45.028 118.496  1.00  0.00           N
ATOM    345  C   LYS A  15      36.323  49.808 117.516  1.00  0.00           C
ATOM    346  O   LYS A  15      36.503  48.998 116.607  1.00  0.00           O
ATOM    347  N   ALA A  16      37.373  50.368 118.076  1.00  0.00           N
ATOM    349  CA  ALA A  16      37.403  51.708 118.586  1.00  0.00           C
ATOM    351  CB  ALA A  16      36.583  52.788 117.846  1.00  0.00           C
ATOM    355  C   ALA A  16      37.293  51.628 120.066  1.00  0.00           C
ATOM    356  O   ALA A  16      36.233  51.468 120.666  1.00  0.00           O
ATOM    357  N   ALA A  17      38.393  51.628 120.787  1.00  0.00           N
ATOM    359  CA  ALA A  17      39.753  51.988 120.446  1.00  0.00           C
ATOM    361  CB  ALA A  17      40.003  53.398 119.826  1.00  0.00           C
ATOM    365  C   ALA A  17      40.263  52.078 121.816  1.00  0.00           C
ATOM    366  O   ALA A  17      40.413  53.168 122.346  1.00  0.00           O
ATOM    367  N   THR A  18      40.383  50.928 122.486  1.00  0.00           N
ATOM    369  CA  THR A  18      41.703  50.348 122.596  1.00  0.00           C
ATOM    371  CB  THR A  18      42.693  51.378 123.146  1.00  0.00           C
ATOM    373  OG1 THR A  18      43.303  52.008 122.046  1.00  0.00           O
ATOM    375  CG2 THR A  18      43.763  50.958 124.156  1.00  0.00           C
ATOM    379  C   THR A  18      41.713  49.018 123.316  1.00  0.00           C
ATOM    380  O   THR A  18      40.923  48.788 124.236  1.00  0.00           O
ATOM    381  N   ASP A  19      42.583  48.098 122.876  1.00  0.00           N
ATOM    383  CA  ASP A  19      43.033  46.928 123.596  1.00  0.00           C
ATOM    385  CB  ASP A  19      43.663  45.858 122.666  1.00  0.00           C
ATOM    388  CG  ASP A  19      42.623  45.158 121.826  1.00  0.00           C
ATOM    389  OD1 ASP A  19      42.983  44.608 120.757  1.00  0.00           O
ATOM    390  OD2 ASP A  19      41.473  45.028 122.336  1.00  0.00           O
ATOM    391  C   ASP A  19      44.063  47.248 124.647  1.00  0.00           C
ATOM    392  O   ASP A  19      44.993  48.038 124.476  1.00  0.00           O
ATOM    393  N   PRO A  20      43.903  46.568 125.746  1.00  0.00           N
ATOM    394  CD  PRO A  20      45.083  45.778 126.126  1.00  0.00           C
ATOM    397  CA  PRO A  20      43.493  47.368 126.886  1.00  0.00           C
ATOM    399  CB  PRO A  20      44.803  47.648 127.656  1.00  0.00           C
ATOM    402  CG  PRO A  20      45.733  46.468 127.336  1.00  0.00           C
ATOM    405  C   PRO A  20      42.423  46.548 127.556  1.00  0.00           C
ATOM    406  O   PRO A  20      42.673  45.818 128.516  1.00  0.00           O
ATOM    407  N   ARG A  21      41.173  46.688 127.037  1.00  0.00           N
ATOM    409  CA  ARG A  21      39.973  45.888 127.287  1.00  0.00           C
ATOM    411  CB  ARG A  21      39.403  45.298 125.966  1.00  0.00           C
ATOM    414  CG  ARG A  21      38.463  46.258 125.217  1.00  0.00           C
ATOM    417  CD  ARG A  21      38.243  45.848 123.757  1.00  0.00           C
ATOM    420  NE  ARG A  21      38.443  47.088 122.936  1.00  0.00           N
ATOM    422  CZ  ARG A  21      38.053  47.198 121.677  1.00  0.00           C
ATOM    423  NH1 ARG A  21      38.093  48.408 121.177  1.00  0.00           N
ATOM    426  NH2 ARG A  21      37.633  46.188 120.946  1.00  0.00           N
ATOM    429  C   ARG A  21      39.953  44.868 128.436  1.00  0.00           C
ATOM    430  O   ARG A  21      40.193  43.688 128.246  1.00  0.00           O
ATOM    431  N   SER A  22      39.743  45.248 129.706  1.00  0.00           N
ATOM    433  CA  SER A  22      38.793  46.268 130.106  1.00  0.00           C
ATOM    435  CB  SER A  22      37.703  45.588 130.966  1.00  0.00           C
ATOM    438  OG  SER A  22      36.443  46.238 130.836  1.00  0.00           O
ATOM    440  C   SER A  22      39.523  47.378 130.846  1.00  0.00           C
ATOM    441  O   SER A  22      38.963  48.438 131.136  1.00  0.00           O
ATOM    442  N   VAL A  23      40.853  47.218 131.086  1.00  0.00           N
ATOM    444  CA  VAL A  23      41.693  48.198 131.766  1.00  0.00           C
ATOM    446  CB  VAL A  23      42.073  47.798 133.196  1.00  0.00           C
ATOM    448  CG1 VAL A  23      42.883  48.918 133.886  1.00  0.00           C
ATOM    452  CG2 VAL A  23      40.793  47.508 133.996  1.00  0.00           C
ATOM    456  C   VAL A  23      42.983  48.388 130.986  1.00  0.00           C
ATOM    457  O   VAL A  23      43.843  47.508 130.946  1.00  0.00           O
ATOM    458  N   GLY A  24      43.273  49.538 130.357  1.00  0.00           N
ATOM    460  CA  GLY A  24      42.643  50.838 130.446  1.00  0.00           C
ATOM    463  C   GLY A  24      41.963  51.158 129.156  1.00  0.00           C
ATOM    464  O   GLY A  24      42.573  51.238 128.096  1.00  0.00           O
ATOM    465  N   THR A  25      40.643  51.348 129.236  1.00  0.00           N
ATOM    467  CA  THR A  25      39.783  51.388 128.076  1.00  0.00           C
ATOM    469  CB  THR A  25      39.193  49.988 127.826  1.00  0.00           C
ATOM    471  OG1 THR A  25      39.623  49.508 126.576  1.00  0.00           O
ATOM    473  CG2 THR A  25      37.673  49.818 127.837  1.00  0.00           C
ATOM    477  C   THR A  25      38.843  52.578 128.257  1.00  0.00           C
ATOM    478  O   THR A  25      37.623  52.488 128.306  1.00  0.00           O
ATOM    479  N   GLN A  26      39.403  53.798 128.397  1.00  0.00           N
ATOM    481  CA  GLN A  26      38.563  54.978 128.576  1.00  0.00           C
ATOM    483  CB  GLN A  26      38.833  55.678 129.966  1.00  0.00           C
ATOM    486  CG  GLN A  26      39.993  56.658 130.276  1.00  0.00           C
ATOM    489  CD  GLN A  26      41.403  56.208 130.666  1.00  0.00           C
ATOM    490  OE1 GLN A  26      42.003  56.808 131.566  1.00  0.00           O
ATOM    491  NE2 GLN A  26      42.033  55.248 129.956  1.00  0.00           N
ATOM    494  C   GLN A  26      38.553  55.868 127.316  1.00  0.00           C
ATOM    495  O   GLN A  26      39.473  56.638 127.056  1.00  0.00           O
ATOM    496  N   VAL A  27      37.443  55.748 126.496  1.00  0.00           N
ATOM    498  CA  VAL A  27      36.903  56.658 125.456  1.00  0.00           C
ATOM    500  CB  VAL A  27      36.503  57.958 126.146  1.00  0.00           C
ATOM    502  CG1 VAL A  27      35.803  58.938 125.217  1.00  0.00           C
ATOM    506  CG2 VAL A  27      35.503  57.638 127.266  1.00  0.00           C
ATOM    510  C   VAL A  27      37.673  56.788 124.076  1.00  0.00           C
ATOM    511  O   VAL A  27      38.863  56.988 124.146  1.00  0.00           O
ATOM    512  N   ASP A  28      37.083  56.598 122.826  1.00  0.00           N
ATOM    514  CA  ASP A  28      37.653  55.768 121.696  1.00  0.00           C
ATOM    516  CB  ASP A  28      37.453  54.398 122.367  1.00  0.00           C
ATOM    519  CG  ASP A  28      36.113  53.998 123.036  1.00  0.00           C
ATOM    520  OD1 ASP A  28      36.063  52.778 123.346  1.00  0.00           O
ATOM    521  OD2 ASP A  28      35.253  54.808 123.476  1.00  0.00           O
ATOM    522  C   ASP A  28      37.133  55.568 120.126  1.00  0.00           C
ATOM    523  O   ASP A  28      36.093  54.948 119.937  1.00  0.00           O
ATOM    524  N   ASP A  29      37.863  56.018 118.986  1.00  0.00           N
ATOM    526  CA  ASP A  29      37.633  56.598 117.556  1.00  0.00           C
ATOM    528  CB  ASP A  29      38.313  55.908 116.306  1.00  0.00           C
ATOM    531  CG  ASP A  29      39.243  56.798 115.446  1.00  0.00           C
ATOM    532  OD1 ASP A  29      39.443  57.998 115.746  1.00  0.00           O
ATOM    533  OD2 ASP A  29      39.803  56.268 114.466  1.00  0.00           O
ATOM    534  C   ASP A  29      36.863  57.918 117.076  1.00  0.00           C
ATOM    535  O   ASP A  29      35.693  57.918 116.706  1.00  0.00           O
ATOM    536  N   GLY A  30      37.553  59.128 117.107  1.00  0.00           N
ATOM    538  CA  GLY A  30      37.173  60.558 117.386  1.00  0.00           C
ATOM    541  C   GLY A  30      36.793  60.718 118.827  1.00  0.00           C
ATOM    542  O   GLY A  30      36.983  61.698 119.537  1.00  0.00           O
ATOM    543  N   THR A  31      36.343  59.588 119.296  1.00  0.00           N
ATOM    545  CA  THR A  31      36.573  58.888 120.506  1.00  0.00           C
ATOM    547  CB  THR A  31      35.293  57.948 120.406  1.00  0.00           C
ATOM    549  OG1 THR A  31      35.083  57.238 119.206  1.00  0.00           O
ATOM    551  CG2 THR A  31      34.573  57.188 121.516  1.00  0.00           C
ATOM    555  C   THR A  31      38.173  58.568 120.626  1.00  0.00           C
ATOM    556  O   THR A  31      38.733  58.518 121.706  1.00  0.00           O
ATOM    557  N   LEU A  32      39.053  58.378 119.586  1.00  0.00           N
ATOM    559  CA  LEU A  32      40.413  57.718 119.647  1.00  0.00           C
ATOM    561  CB  LEU A  32      40.943  57.158 118.266  1.00  0.00           C
ATOM    564  CG  LEU A  32      42.373  56.588 117.946  1.00  0.00           C
ATOM    566  CD1 LEU A  32      43.613  57.278 118.506  1.00  0.00           C
ATOM    570  CD2 LEU A  32      42.503  55.078 118.186  1.00  0.00           C
ATOM    574  C   LEU A  32      41.373  58.768 120.007  1.00  0.00           C
ATOM    575  O   LEU A  32      42.213  58.608 120.897  1.00  0.00           O
ATOM    576  N   GLU A  33      41.133  59.918 119.367  1.00  0.00           N
ATOM    578  CA  GLU A  33      41.363  61.248 119.826  1.00  0.00           C
ATOM    580  CB  GLU A  33      40.353  62.108 119.066  1.00  0.00           C
ATOM    583  CG  GLU A  33      40.533  63.608 119.296  1.00  0.00           C
ATOM    586  CD  GLU A  33      40.113  64.408 118.076  1.00  0.00           C
ATOM    587  OE1 GLU A  33      38.933  64.308 117.656  1.00  0.00           O
ATOM    588  OE2 GLU A  33      40.983  65.198 117.616  1.00  0.00           O
ATOM    589  C   GLU A  33      41.333  61.398 121.356  1.00  0.00           C
ATOM    590  O   GLU A  33      42.313  61.638 122.046  1.00  0.00           O
ATOM    591  N   VAL A  34      40.183  61.038 121.956  1.00  0.00           N
ATOM    593  CA  VAL A  34      40.033  61.028 123.386  1.00  0.00           C
ATOM    595  CB  VAL A  34      38.653  61.578 123.776  1.00  0.00           C
ATOM    597  CG1 VAL A  34      37.523  60.958 122.966  1.00  0.00           C
ATOM    601  CG2 VAL A  34      38.373  61.528 125.287  1.00  0.00           C
ATOM    605  C   VAL A  34      40.583  59.748 124.116  1.00  0.00           C
ATOM    606  O   VAL A  34      40.773  59.758 125.326  1.00  0.00           O
ATOM    607  N   ARG A  35      40.963  58.638 123.436  1.00  0.00           N
ATOM    609  CA  ARG A  35      41.603  57.488 124.107  1.00  0.00           C
ATOM    611  CB  ARG A  35      41.513  56.118 123.366  1.00  0.00           C
ATOM    614  CG  ARG A  35      41.763  54.878 124.286  1.00  0.00           C
ATOM    617  CD  ARG A  35      40.573  54.418 125.176  1.00  0.00           C
ATOM    620  NE  ARG A  35      40.213  52.948 125.106  1.00  0.00           N
ATOM    622  CZ  ARG A  35      38.953  52.478 125.026  1.00  0.00           C
ATOM    623  NH1 ARG A  35      37.903  53.218 125.246  1.00  0.00           N
ATOM    626  NH2 ARG A  35      38.673  51.228 124.716  1.00  0.00           N
ATOM    629  C   ARG A  35      43.093  57.738 124.306  1.00  0.00           C
ATOM    630  O   ARG A  35      43.683  57.338 125.306  1.00  0.00           O
ATOM    631  N   VAL A  36      43.753  58.428 123.376  1.00  0.00           N
ATOM    633  CA  VAL A  36      45.133  58.848 123.566  1.00  0.00           C
ATOM    635  CB  VAL A  36      45.823  59.158 122.256  1.00  0.00           C
ATOM    637  CG1 VAL A  36      47.263  59.678 122.416  1.00  0.00           C
ATOM    641  CG2 VAL A  36      45.813  57.918 121.346  1.00  0.00           C
ATOM    645  C   VAL A  36      45.193  60.048 124.476  1.00  0.00           C
ATOM    646  O   VAL A  36      46.143  60.178 125.236  1.00  0.00           O
ATOM    647  N   ASN A  37      44.163  60.938 124.526  1.00  0.00           N
ATOM    649  CA  ASN A  37      43.923  61.838 125.676  1.00  0.00           C
ATOM    651  CB  ASN A  37      42.513  62.538 125.606  1.00  0.00           C
ATOM    654  CG  ASN A  37      42.063  63.378 126.826  1.00  0.00           C
ATOM    655  OD1 ASN A  37      42.833  64.118 127.427  1.00  0.00           O
ATOM    656  ND2 ASN A  37      40.803  63.198 127.276  1.00  0.00           N
ATOM    659  C   ASN A  37      44.093  61.118 126.996  1.00  0.00           C
ATOM    660  O   ASN A  37      45.003  61.378 127.787  1.00  0.00           O
ATOM    661  N   SER A  38      43.223  60.128 127.177  1.00  0.00           N
ATOM    663  CA  SER A  38      43.103  59.248 128.296  1.00  0.00           C
ATOM    665  CB  SER A  38      41.923  58.358 127.946  1.00  0.00           C
ATOM    668  OG  SER A  38      40.713  59.098 128.066  1.00  0.00           O
ATOM    670  C   SER A  38      44.273  58.348 128.687  1.00  0.00           C
ATOM    671  O   SER A  38      44.613  58.258 129.856  1.00  0.00           O
ATOM    672  N   ALA A  39      44.913  57.658 127.726  1.00  0.00           N
ATOM    674  CA  ALA A  39      46.093  56.868 127.966  1.00  0.00           C
ATOM    676  CB  ALA A  39      46.483  56.238 126.616  1.00  0.00           C
ATOM    680  C   ALA A  39      47.263  57.708 128.466  1.00  0.00           C
ATOM    681  O   ALA A  39      47.903  57.418 129.476  1.00  0.00           O
ATOM    682  N   LEU A  40      47.473  58.828 127.766  1.00  0.00           N
ATOM    684  CA  LEU A  40      48.533  59.778 127.986  1.00  0.00           C
ATOM    686  CB  LEU A  40      48.463  60.728 126.776  1.00  0.00           C
ATOM    689  CG  LEU A  40      49.643  61.638 126.496  1.00  0.00           C
ATOM    691  CD1 LEU A  40      49.773  62.788 127.496  1.00  0.00           C
ATOM    695  CD2 LEU A  40      50.923  60.858 126.246  1.00  0.00           C
ATOM    699  C   LEU A  40      48.453  60.518 129.306  1.00  0.00           C
ATOM    700  O   LEU A  40      49.443  60.638 130.026  1.00  0.00           O
ATOM    701  N   SER A  41      47.233  60.938 129.716  1.00  0.00           N
ATOM    703  CA  SER A  41      46.963  61.508 131.037  1.00  0.00           C
ATOM    705  CB  SER A  41      45.473  61.868 131.257  1.00  0.00           C
ATOM    708  OG  SER A  41      45.123  63.058 130.546  1.00  0.00           O
ATOM    710  C   SER A  41      47.363  60.608 132.186  1.00  0.00           C
ATOM    711  O   SER A  41      47.863  61.118 133.186  1.00  0.00           O
ATOM    712  N   LYS A  42      47.143  59.278 132.066  1.00  0.00           N
ATOM    714  CA  LYS A  42      47.473  58.358 133.136  1.00  0.00           C
ATOM    716  CB  LYS A  42      46.483  57.168 133.236  1.00  0.00           C
ATOM    719  CG  LYS A  42      46.833  56.138 134.326  1.00  0.00           C
ATOM    722  CD  LYS A  42      45.833  54.978 134.456  1.00  0.00           C
ATOM    725  CE  LYS A  42      44.833  55.078 135.606  1.00  0.00           C
ATOM    728  NZ  LYS A  42      43.873  56.178 135.386  1.00  0.00           N
ATOM    732  C   LYS A  42      48.873  57.798 133.086  1.00  0.00           C
ATOM    733  O   LYS A  42      49.573  57.858 134.096  1.00  0.00           O
ATOM    734  N   ASP A  43      49.293  57.168 131.956  1.00  0.00           N
ATOM    736  CA  ASP A  43      50.483  56.318 131.956  1.00  0.00           C
ATOM    738  CB  ASP A  43      50.503  55.258 130.806  1.00  0.00           C
ATOM    741  CG  ASP A  43      51.603  54.228 131.066  1.00  0.00           C
ATOM    742  OD1 ASP A  43      52.353  53.828 130.147  1.00  0.00           O
ATOM    743  OD2 ASP A  43      51.643  53.748 132.226  1.00  0.00           O
ATOM    744  C   ASP A  43      51.713  57.168 131.806  1.00  0.00           C
ATOM    745  O   ASP A  43      52.633  57.158 132.616  1.00  0.00           O
ATOM    746  N   GLU A  44      51.743  57.958 130.716  1.00  0.00           N
ATOM    748  CA  GLU A  44      52.783  58.918 130.436  1.00  0.00           C
ATOM    750  CB  GLU A  44      52.563  59.428 128.996  1.00  0.00           C
ATOM    753  CG  GLU A  44      53.833  59.438 128.096  1.00  0.00           C
ATOM    756  CD  GLU A  44      53.573  58.968 126.656  1.00  0.00           C
ATOM    757  OE1 GLU A  44      53.293  57.758 126.476  1.00  0.00           O
ATOM    758  OE2 GLU A  44      53.593  59.818 125.736  1.00  0.00           O
ATOM    759  C   GLU A  44      52.803  60.008 131.516  1.00  0.00           C
ATOM    760  O   GLU A  44      53.873  60.428 131.946  1.00  0.00           O
ATOM    761  N   GLN A  45      51.633  60.488 131.986  1.00  0.00           N
ATOM    763  CA  GLN A  45      51.483  61.478 133.056  1.00  0.00           C
ATOM    765  CB  GLN A  45      52.303  61.228 134.356  1.00  0.00           C
ATOM    768  CG  GLN A  45      51.983  59.868 135.016  1.00  0.00           C
ATOM    771  CD  GLN A  45      52.883  59.558 136.216  1.00  0.00           C
ATOM    772  OE1 GLN A  45      53.903  60.188 136.506  1.00  0.00           O
ATOM    773  NE2 GLN A  45      52.493  58.498 136.956  1.00  0.00           N
ATOM    776  C   GLN A  45      51.763  62.868 132.507  1.00  0.00           C
ATOM    777  O   GLN A  45      51.923  63.858 133.226  1.00  0.00           O
ATOM    778  N   ILE A  46      51.823  62.938 131.156  1.00  0.00           N
ATOM    780  CA  ILE A  46      52.113  64.118 130.416  1.00  0.00           C
ATOM    782  CB  ILE A  46      52.673  63.838 129.016  1.00  0.00           C
ATOM    784  CG2 ILE A  46      52.483  65.018 128.036  1.00  0.00           C
ATOM    788  CG1 ILE A  46      54.153  63.418 129.136  1.00  0.00           C
ATOM    791  CD  ILE A  46      54.833  63.278 127.776  1.00  0.00           C
ATOM    795  C   ILE A  46      50.993  65.128 130.466  1.00  0.00           C
ATOM    796  O   ILE A  46      49.803  64.858 130.287  1.00  0.00           O
ATOM    797  N   LYS A  47      51.393  66.378 130.666  1.00  0.00           N
ATOM    799  CA  LYS A  47      50.583  67.518 130.396  1.00  0.00           C
ATOM    801  CB  LYS A  47      50.293  68.278 131.696  1.00  0.00           C
ATOM    804  CG  LYS A  47      49.333  69.478 131.616  1.00  0.00           C
ATOM    807  CD  LYS A  47      47.833  69.128 131.677  1.00  0.00           C
ATOM    810  CE  LYS A  47      47.153  68.528 130.436  1.00  0.00           C
ATOM    813  NZ  LYS A  47      47.073  69.528 129.346  1.00  0.00           N
ATOM    817  C   LYS A  47      51.433  68.318 129.436  1.00  0.00           C
ATOM    818  O   LYS A  47      52.653  68.218 129.446  1.00  0.00           O
ATOM    819  N   LYS A  48      50.763  69.078 128.556  1.00  0.00           N
ATOM    821  CA  LYS A  48      51.263  70.068 127.616  1.00  0.00           C
ATOM    823  CB  LYS A  48      52.093  71.278 128.126  1.00  0.00           C
ATOM    826  CG  LYS A  48      53.403  71.028 128.886  1.00  0.00           C
ATOM    829  CD  LYS A  48      54.433  70.238 128.046  1.00  0.00           C
ATOM    832  CE  LYS A  48      55.673  69.818 128.827  1.00  0.00           C
ATOM    835  NZ  LYS A  48      56.443  70.998 129.227  1.00  0.00           N
ATOM    839  C   LYS A  48      51.823  69.528 126.327  1.00  0.00           C
ATOM    840  O   LYS A  48      52.233  70.288 125.456  1.00  0.00           O
ATOM    841  N   GLU A  49      51.673  68.228 126.106  1.00  0.00           N
ATOM    843  CA  GLU A  49      51.013  67.808 124.906  1.00  0.00           C
ATOM    845  CB  GLU A  49      51.223  66.328 124.677  1.00  0.00           C
ATOM    848  CG  GLU A  49      52.703  65.978 124.446  1.00  0.00           C
ATOM    851  CD  GLU A  49      52.843  64.478 124.256  1.00  0.00           C
ATOM    852  OE1 GLU A  49      51.793  63.788 124.406  1.00  0.00           O
ATOM    853  OE2 GLU A  49      53.973  64.048 123.936  1.00  0.00           O
ATOM    854  C   GLU A  49      49.533  68.168 124.856  1.00  0.00           C
ATOM    855  O   GLU A  49      48.813  68.058 125.857  1.00  0.00           O
ATOM    856  N   ALA A  50      49.083  68.578 123.656  1.00  0.00           N
ATOM    858  CA  ALA A  50      47.693  68.648 123.257  1.00  0.00           C
ATOM    860  CB  ALA A  50      47.583  69.388 121.926  1.00  0.00           C
ATOM    864  C   ALA A  50      47.103  67.258 123.106  1.00  0.00           C
ATOM    865  O   ALA A  50      47.793  66.318 122.736  1.00  0.00           O
ATOM    866  N   ARG A  51      45.813  67.078 123.436  1.00  0.00           N
ATOM    868  CA  ARG A  51      45.253  65.768 123.677  1.00  0.00           C
ATOM    870  CB  ARG A  51      44.373  65.708 124.927  1.00  0.00           C
ATOM    873  CG  ARG A  51      45.153  65.988 126.236  1.00  0.00           C
ATOM    876  CD  ARG A  51      46.163  64.918 126.716  1.00  0.00           C
ATOM    879  NE  ARG A  51      47.413  64.958 125.886  1.00  0.00           N
ATOM    881  CZ  ARG A  51      47.853  64.018 125.046  1.00  0.00           C
ATOM    882  NH1 ARG A  51      47.193  62.938 124.696  1.00  0.00           N
ATOM    885  NH2 ARG A  51      49.013  64.198 124.456  1.00  0.00           N
ATOM    888  C   ARG A  51      44.743  65.028 122.476  1.00  0.00           C
ATOM    889  O   ARG A  51      43.623  64.508 122.456  1.00  0.00           O
ATOM    890  N   ILE A  52      45.663  64.948 121.516  1.00  0.00           N
ATOM    892  CA  ILE A  52      45.553  64.648 120.116  1.00  0.00           C
ATOM    894  CB  ILE A  52      45.723  63.198 119.716  1.00  0.00           C
ATOM    896  CG2 ILE A  52      47.133  62.688 120.096  1.00  0.00           C
ATOM    900  CG1 ILE A  52      44.673  62.318 120.376  1.00  0.00           C
ATOM    903  CD  ILE A  52      44.603  60.968 119.686  1.00  0.00           C
ATOM    907  C   ILE A  52      44.473  65.358 119.346  1.00  0.00           C
ATOM    908  O   ILE A  52      43.423  65.778 119.826  1.00  0.00           O
ATOM    909  N   ASN A  53      44.813  65.568 118.076  1.00  0.00           N
ATOM    911  CA  ASN A  53      43.983  66.118 117.056  1.00  0.00           C
ATOM    913  CB  ASN A  53      44.693  67.428 116.587  1.00  0.00           C
ATOM    916  CG  ASN A  53      44.253  68.038 115.266  1.00  0.00           C
ATOM    917  OD1 ASN A  53      45.103  68.558 114.537  1.00  0.00           O
ATOM    918  ND2 ASN A  53      42.953  68.008 114.946  1.00  0.00           N
ATOM    921  C   ASN A  53      43.963  64.968 116.066  1.00  0.00           C
ATOM    922  O   ASN A  53      44.923  64.198 116.026  1.00  0.00           O
ATOM    923  N   VAL A  54      42.913  64.748 115.256  1.00  0.00           N
ATOM    925  CA  VAL A  54      43.023  63.818 114.146  1.00  0.00           C
ATOM    927  CB  VAL A  54      41.693  63.648 113.416  1.00  0.00           C
ATOM    929  CG1 VAL A  54      41.673  62.338 112.606  1.00  0.00           C
ATOM    933  CG2 VAL A  54      40.533  63.568 114.436  1.00  0.00           C
ATOM    937  C   VAL A  54      44.163  64.208 113.166  1.00  0.00           C
ATOM    938  O   VAL A  54      44.423  65.388 112.927  1.00  0.00           O
ATOM    939  N   THR A  55      44.933  63.248 112.606  1.00  0.00           N
ATOM    941  CA  THR A  55      45.753  63.508 111.406  1.00  0.00           C
ATOM    943  CB  THR A  55      46.943  62.548 111.156  1.00  0.00           C
ATOM    945  OG1 THR A  55      46.683  61.218 111.546  1.00  0.00           O
ATOM    947  CG2 THR A  55      48.193  62.868 111.976  1.00  0.00           C
ATOM    951  C   THR A  55      44.813  63.568 110.186  1.00  0.00           C
ATOM    952  O   THR A  55      43.683  63.108 110.226  1.00  0.00           O
ATOM    953  N   ALA A  56      45.163  64.138 109.037  1.00  0.00           N
ATOM    955  CA  ALA A  56      44.163  64.508 108.036  1.00  0.00           C
ATOM    957  CB  ALA A  56      44.853  65.638 107.256  1.00  0.00           C
ATOM    961  C   ALA A  56      43.543  63.468 107.016  1.00  0.00           C
ATOM    962  O   ALA A  56      42.773  63.868 106.146  1.00  0.00           O
ATOM    963  N   TYR A  57      43.883  62.128 107.046  1.00  0.00           N
ATOM    965  CA  TYR A  57      43.933  61.048 105.966  1.00  0.00           C
ATOM    967  CB  TYR A  57      45.123  59.888 105.626  1.00  0.00           C
ATOM    970  CG  TYR A  57      46.513  59.948 104.937  1.00  0.00           C
ATOM    971  CD1 TYR A  57      47.793  59.988 105.566  1.00  0.00           C
ATOM    973  CE1 TYR A  57      48.973  60.208 104.846  1.00  0.00           C
ATOM    975  CZ  TYR A  57      48.923  60.248 103.456  1.00  0.00           C
ATOM    976  OH  TYR A  57      50.053  60.588 102.717  1.00  0.00           O
ATOM    978  CD2 TYR A  57      46.553  59.758 103.537  1.00  0.00           C
ATOM    980  CE2 TYR A  57      47.723  59.958 102.806  1.00  0.00           C
ATOM    982  C   TYR A  57      42.693  60.428 106.266  1.00  0.00           C
ATOM    983  O   TYR A  57      41.663  61.058 106.476  1.00  0.00           O
ATOM    984  N   GLN A  58      42.843  59.138 106.456  1.00  0.00           N
ATOM    986  CA  GLN A  58      42.313  58.508 107.566  1.00  0.00           C
ATOM    988  CB  GLN A  58      40.713  58.498 107.236  1.00  0.00           C
ATOM    991  CG  GLN A  58      40.213  58.578 105.757  1.00  0.00           C
ATOM    994  CD  GLN A  58      38.723  58.238 105.566  1.00  0.00           C
ATOM    995  OE1 GLN A  58      37.883  59.098 105.316  1.00  0.00           O
ATOM    996  NE2 GLN A  58      38.383  56.938 105.606  1.00  0.00           N
ATOM    999  C   GLN A  58      43.583  57.468 108.056  1.00  0.00           C
ATOM   1000  O   GLN A  58      44.533  57.438 107.276  1.00  0.00           O
ATOM   1001  N   GLY A  59      43.943  56.668 109.196  1.00  0.00           N
ATOM   1003  CA  GLY A  59      43.543  55.908 110.477  1.00  0.00           C
ATOM   1006  C   GLY A  59      44.003  56.228 111.867  1.00  0.00           C
ATOM   1007  O   GLY A  59      44.233  55.328 112.666  1.00  0.00           O
ATOM   1008  N   LYS A  60      44.313  57.468 112.177  1.00  0.00           N
ATOM   1010  CA  LYS A  60      45.543  57.738 112.846  1.00  0.00           C
ATOM   1012  CB  LYS A  60      46.643  57.668 111.746  1.00  0.00           C
ATOM   1015  CG  LYS A  60      46.913  56.228 111.146  1.00  0.00           C
ATOM   1018  CD  LYS A  60      46.643  55.548 109.716  1.00  0.00           C
ATOM   1021  CE  LYS A  60      47.353  55.908 108.376  1.00  0.00           C
ATOM   1024  NZ  LYS A  60      46.673  55.988 107.046  1.00  0.00           N
ATOM   1028  C   LYS A  60      45.403  59.128 113.446  1.00  0.00           C
ATOM   1029  O   LYS A  60      44.433  59.838 113.156  1.00  0.00           O
ATOM   1030  N   VAL A  61      46.333  59.558 114.326  1.00  0.00           N
ATOM   1032  CA  VAL A  61      46.143  60.788 115.086  1.00  0.00           C
ATOM   1034  CB  VAL A  61      45.473  60.528 116.426  1.00  0.00           C
ATOM   1036  CG1 VAL A  61      44.043  59.998 116.196  1.00  0.00           C
ATOM   1040  CG2 VAL A  61      46.333  59.558 117.246  1.00  0.00           C
ATOM   1044  C   VAL A  61      47.423  61.588 115.276  1.00  0.00           C
ATOM   1045  O   VAL A  61      48.533  61.128 115.016  1.00  0.00           O
ATOM   1046  N   LEU A  62      47.273  62.868 115.676  1.00  0.00           N
ATOM   1048  CA  LEU A  62      48.323  63.858 115.716  1.00  0.00           C
ATOM   1050  CB  LEU A  62      47.873  65.158 114.996  1.00  0.00           C
ATOM   1053  CG  LEU A  62      48.963  66.238 114.916  1.00  0.00           C
ATOM   1055  CD1 LEU A  62      50.153  65.678 114.126  1.00  0.00           C
ATOM   1059  CD2 LEU A  62      48.413  67.568 114.376  1.00  0.00           C
ATOM   1063  C   LEU A  62      48.623  64.298 117.136  1.00  0.00           C
ATOM   1064  O   LEU A  62      47.743  64.818 117.816  1.00  0.00           O
ATOM   1065  N   LEU A  63      49.883  64.198 117.586  1.00  0.00           N
ATOM   1067  CA  LEU A  63      50.353  64.848 118.806  1.00  0.00           C
ATOM   1069  CB  LEU A  63      51.343  63.928 119.556  1.00  0.00           C
ATOM   1072  CG  LEU A  63      50.733  62.718 120.287  1.00  0.00           C
ATOM   1074  CD1 LEU A  63      51.833  61.728 120.706  1.00  0.00           C
ATOM   1078  CD2 LEU A  63      49.973  63.148 121.537  1.00  0.00           C
ATOM   1082  C   LEU A  63      51.063  66.178 118.516  1.00  0.00           C
ATOM   1083  O   LEU A  63      51.893  66.258 117.616  1.00  0.00           O
ATOM   1084  N   VAL A  64      50.763  67.228 119.296  1.00  0.00           N
ATOM   1086  CA  VAL A  64      51.483  68.498 119.276  1.00  0.00           C
ATOM   1088  CB  VAL A  64      50.783  69.648 118.516  1.00  0.00           C
ATOM   1090  CG1 VAL A  64      50.383  69.218 117.096  1.00  0.00           C
ATOM   1094  CG2 VAL A  64      49.513  70.168 119.227  1.00  0.00           C
ATOM   1098  C   VAL A  64      51.703  68.898 120.726  1.00  0.00           C
ATOM   1099  O   VAL A  64      50.993  68.428 121.616  1.00  0.00           O
ATOM   1100  N   GLY A  65      52.703  69.778 121.026  1.00  0.00           N
ATOM   1102  CA  GLY A  65      53.073  70.138 122.386  1.00  0.00           C
ATOM   1105  C   GLY A  65      54.543  70.008 122.636  1.00  0.00           C
ATOM   1106  O   GLY A  65      55.343  70.248 121.746  1.00  0.00           O
ATOM   1107  N   GLN A  66      54.933  69.638 123.876  1.00  0.00           N
ATOM   1109  CA  GLN A  66      56.343  69.498 124.206  1.00  0.00           C
ATOM   1111  CB  GLN A  66      56.963  70.758 124.876  1.00  0.00           C
ATOM   1114  CG  GLN A  66      56.473  72.118 124.386  1.00  0.00           C
ATOM   1117  CD  GLN A  66      57.363  73.258 124.886  1.00  0.00           C
ATOM   1118  OE1 GLN A  66      57.373  74.318 124.266  1.00  0.00           O
ATOM   1119  NE2 GLN A  66      58.153  73.038 125.966  1.00  0.00           N
ATOM   1122  C   GLN A  66      56.513  68.428 125.266  1.00  0.00           C
ATOM   1123  O   GLN A  66      55.643  68.238 126.096  1.00  0.00           O
ATOM   1124  N   SER A  67      57.723  67.838 125.326  1.00  0.00           N
ATOM   1126  CA  SER A  67      58.093  66.898 126.376  1.00  0.00           C
ATOM   1128  CB  SER A  67      57.743  65.418 126.037  1.00  0.00           C
ATOM   1131  OG  SER A  67      56.353  65.348 125.757  1.00  0.00           O
ATOM   1133  C   SER A  67      59.593  67.088 126.626  1.00  0.00           C
ATOM   1134  O   SER A  67      60.253  67.648 125.757  1.00  0.00           O
ATOM   1135  N   PRO A  68      60.173  66.808 127.796  1.00  0.00           N
ATOM   1136  CD  PRO A  68      59.473  66.198 128.926  1.00  0.00           C
ATOM   1139  CA  PRO A  68      61.623  66.668 127.956  1.00  0.00           C
ATOM   1141  CB  PRO A  68      61.783  66.458 129.476  1.00  0.00           C
ATOM   1144  CG  PRO A  68      60.553  65.618 129.826  1.00  0.00           C
ATOM   1147  C   PRO A  68      62.203  65.498 127.177  1.00  0.00           C
ATOM   1148  O   PRO A  68      61.473  64.588 126.796  1.00  0.00           O
ATOM   1149  N   ASN A  69      63.523  65.518 126.926  1.00  0.00           N
ATOM   1151  CA  ASN A  69      64.233  64.538 126.146  1.00  0.00           C
ATOM   1153  CB  ASN A  69      65.753  64.828 125.996  1.00  0.00           C
ATOM   1156  CG  ASN A  69      66.103  66.138 125.296  1.00  0.00           C
ATOM   1157  OD1 ASN A  69      65.273  66.998 124.976  1.00  0.00           O
ATOM   1158  ND2 ASN A  69      67.413  66.308 125.007  1.00  0.00           N
ATOM   1161  C   ASN A  69      64.153  63.128 126.696  1.00  0.00           C
ATOM   1162  O   ASN A  69      64.123  62.168 125.936  1.00  0.00           O
ATOM   1163  N   ALA A  70      64.183  62.968 128.046  1.00  0.00           N
ATOM   1165  CA  ALA A  70      64.163  61.658 128.677  1.00  0.00           C
ATOM   1167  CB  ALA A  70      64.243  61.808 130.197  1.00  0.00           C
ATOM   1171  C   ALA A  70      62.913  60.878 128.357  1.00  0.00           C
ATOM   1172  O   ALA A  70      62.983  59.718 127.946  1.00  0.00           O
ATOM   1173  N   GLU A  71      61.743  61.558 128.436  1.00  0.00           N
ATOM   1175  CA  GLU A  71      60.443  61.028 128.096  1.00  0.00           C
ATOM   1177  CB  GLU A  71      59.333  62.068 128.366  1.00  0.00           C
ATOM   1180  CG  GLU A  71      57.983  61.398 128.687  1.00  0.00           C
ATOM   1183  CD  GLU A  71      57.373  60.828 127.416  1.00  0.00           C
ATOM   1184  OE1 GLU A  71      57.153  61.618 126.467  1.00  0.00           O
ATOM   1185  OE2 GLU A  71      57.213  59.578 127.356  1.00  0.00           O
ATOM   1186  C   GLU A  71      60.403  60.578 126.656  1.00  0.00           C
ATOM   1187  O   GLU A  71      59.933  59.498 126.356  1.00  0.00           O
ATOM   1188  N   LEU A  72      61.033  61.348 125.736  1.00  0.00           N
ATOM   1190  CA  LEU A  72      61.073  61.018 124.316  1.00  0.00           C
ATOM   1192  CB  LEU A  72      61.873  62.038 123.466  1.00  0.00           C
ATOM   1195  CG  LEU A  72      61.363  63.488 123.416  1.00  0.00           C
ATOM   1197  CD1 LEU A  72      61.683  64.098 122.046  1.00  0.00           C
ATOM   1201  CD2 LEU A  72      59.863  63.608 123.677  1.00  0.00           C
ATOM   1205  C   LEU A  72      61.643  59.638 124.037  1.00  0.00           C
ATOM   1206  O   LEU A  72      61.353  59.018 123.016  1.00  0.00           O
ATOM   1207  N   SER A  73      62.483  59.088 124.937  1.00  0.00           N
ATOM   1209  CA  SER A  73      63.083  57.778 124.726  1.00  0.00           C
ATOM   1211  CB  SER A  73      64.273  57.498 125.696  1.00  0.00           C
ATOM   1214  OG  SER A  73      63.913  56.968 126.976  1.00  0.00           O
ATOM   1216  C   SER A  73      62.053  56.658 124.846  1.00  0.00           C
ATOM   1217  O   SER A  73      62.263  55.538 124.386  1.00  0.00           O
ATOM   1218  N   ALA A  74      60.883  56.968 125.446  1.00  0.00           N
ATOM   1220  CA  ALA A  74      59.783  56.078 125.636  1.00  0.00           C
ATOM   1222  CB  ALA A  74      58.703  56.728 126.526  1.00  0.00           C
ATOM   1226  C   ALA A  74      59.143  55.658 124.336  1.00  0.00           C
ATOM   1227  O   ALA A  74      58.533  54.588 124.286  1.00  0.00           O
ATOM   1228  N   ARG A  75      59.303  56.468 123.257  1.00  0.00           N
ATOM   1230  CA  ARG A  75      58.683  56.268 121.956  1.00  0.00           C
ATOM   1232  CB  ARG A  75      59.113  54.948 121.226  1.00  0.00           C
ATOM   1235  CG  ARG A  75      60.603  54.808 120.846  1.00  0.00           C
ATOM   1238  CD  ARG A  75      60.853  53.368 120.346  1.00  0.00           C
ATOM   1241  NE  ARG A  75      62.263  53.168 119.876  1.00  0.00           N
ATOM   1243  CZ  ARG A  75      62.743  51.958 119.616  1.00  0.00           C
ATOM   1244  NH1 ARG A  75      62.043  50.858 119.816  1.00  0.00           N
ATOM   1247  NH2 ARG A  75      63.943  51.758 119.126  1.00  0.00           N
ATOM   1250  C   ARG A  75      57.153  56.318 122.026  1.00  0.00           C
ATOM   1251  O   ARG A  75      56.483  55.328 121.696  1.00  0.00           O
ATOM   1252  N   ALA A  76      56.573  57.488 122.406  1.00  0.00           N
ATOM   1254  CA  ALA A  76      55.153  57.678 122.676  1.00  0.00           C
ATOM   1256  CB  ALA A  76      54.873  59.148 123.006  1.00  0.00           C
ATOM   1260  C   ALA A  76      54.243  57.228 121.546  1.00  0.00           C
ATOM   1261  O   ALA A  76      53.133  56.758 121.756  1.00  0.00           O
ATOM   1262  N   LYS A  77      54.743  57.298 120.296  1.00  0.00           N
ATOM   1264  CA  LYS A  77      54.083  56.778 119.126  1.00  0.00           C
ATOM   1266  CB  LYS A  77      55.013  56.928 117.876  1.00  0.00           C
ATOM   1269  CG  LYS A  77      55.623  58.318 117.626  1.00  0.00           C
ATOM   1272  CD  LYS A  77      56.373  58.318 116.286  1.00  0.00           C
ATOM   1275  CE  LYS A  77      56.963  59.668 115.876  1.00  0.00           C
ATOM   1278  NZ  LYS A  77      57.843  59.538 114.696  1.00  0.00           N
ATOM   1282  C   LYS A  77      53.733  55.298 119.196  1.00  0.00           C
ATOM   1283  O   LYS A  77      52.613  54.908 118.906  1.00  0.00           O
ATOM   1284  N   GLN A  78      54.703  54.448 119.607  1.00  0.00           N
ATOM   1286  CA  GLN A  78      54.533  53.008 119.626  1.00  0.00           C
ATOM   1288  CB  GLN A  78      55.913  52.308 119.546  1.00  0.00           C
ATOM   1291  CG  GLN A  78      56.663  52.578 118.216  1.00  0.00           C
ATOM   1294  CD  GLN A  78      58.043  51.938 118.287  1.00  0.00           C
ATOM   1295  OE1 GLN A  78      58.433  51.348 119.296  1.00  0.00           O
ATOM   1296  NE2 GLN A  78      58.853  52.068 117.206  1.00  0.00           N
ATOM   1299  C   GLN A  78      53.813  52.538 120.876  1.00  0.00           C
ATOM   1300  O   GLN A  78      53.023  51.598 120.846  1.00  0.00           O
ATOM   1301  N   ILE A  79      53.983  53.268 121.976  1.00  0.00           N
ATOM   1303  CA  ILE A  79      53.123  53.168 123.146  1.00  0.00           C
ATOM   1305  CB  ILE A  79      53.643  54.058 124.276  1.00  0.00           C
ATOM   1307  CG2 ILE A  79      52.773  53.838 125.536  1.00  0.00           C
ATOM   1311  CG1 ILE A  79      55.153  53.818 124.586  1.00  0.00           C
ATOM   1314  CD  ILE A  79      55.493  52.438 125.156  1.00  0.00           C
ATOM   1318  C   ILE A  79      51.673  53.488 122.787  1.00  0.00           C
ATOM   1319  O   ILE A  79      50.733  52.768 123.117  1.00  0.00           O
ATOM   1320  N   ALA A  80      51.463  54.538 121.976  1.00  0.00           N
ATOM   1322  CA  ALA A  80      50.163  54.868 121.456  1.00  0.00           C
ATOM   1324  CB  ALA A  80      50.073  56.378 121.166  1.00  0.00           C
ATOM   1328  C   ALA A  80      49.793  54.068 120.206  1.00  0.00           C
ATOM   1329  O   ALA A  80      48.883  54.478 119.507  1.00  0.00           O
ATOM   1330  N   MET A  81      50.413  52.898 119.956  1.00  0.00           N
ATOM   1332  CA  MET A  81      49.883  51.848 119.096  1.00  0.00           C
ATOM   1334  CB  MET A  81      50.963  51.388 118.086  1.00  0.00           C
ATOM   1337  CG  MET A  81      51.393  52.438 117.046  1.00  0.00           C
ATOM   1340  SD  MET A  81      53.043  52.048 116.376  1.00  0.00           S
ATOM   1341  CE  MET A  81      53.343  53.648 115.596  1.00  0.00           C
ATOM   1345  C   MET A  81      49.503  50.638 119.937  1.00  0.00           C
ATOM   1346  O   MET A  81      48.903  49.668 119.476  1.00  0.00           O
ATOM   1347  N   GLY A  82      49.793  50.698 121.266  1.00  0.00           N
ATOM   1349  CA  GLY A  82      49.123  49.898 122.296  1.00  0.00           C
ATOM   1352  C   GLY A  82      47.753  50.458 122.536  1.00  0.00           C
ATOM   1353  O   GLY A  82      46.813  49.768 122.906  1.00  0.00           O
ATOM   1354  N   VAL A  83      47.593  51.748 122.186  1.00  0.00           N
ATOM   1356  CA  VAL A  83      46.313  52.218 121.696  1.00  0.00           C
ATOM   1358  CB  VAL A  83      46.213  53.748 121.666  1.00  0.00           C
ATOM   1360  CG1 VAL A  83      44.953  54.318 120.976  1.00  0.00           C
ATOM   1364  CG2 VAL A  83      46.273  54.248 123.117  1.00  0.00           C
ATOM   1368  C   VAL A  83      46.003  51.548 120.357  1.00  0.00           C
ATOM   1369  O   VAL A  83      46.243  52.088 119.286  1.00  0.00           O
ATOM   1370  N   ASP A  84      45.443  50.328 120.436  1.00  0.00           N
ATOM   1372  CA  ASP A  84      44.243  49.918 119.746  1.00  0.00           C
ATOM   1374  CB  ASP A  84      44.033  48.398 119.856  1.00  0.00           C
ATOM   1377  CG  ASP A  84      42.623  48.038 119.436  1.00  0.00           C
ATOM   1378  OD1 ASP A  84      42.503  47.168 118.546  1.00  0.00           O
ATOM   1379  OD2 ASP A  84      41.673  48.638 119.986  1.00  0.00           O
ATOM   1380  C   ASP A  84      43.953  50.518 118.386  1.00  0.00           C
ATOM   1381  O   ASP A  84      43.073  51.368 118.306  1.00  0.00           O
ATOM   1382  N   GLY A  85      44.693  50.178 117.306  1.00  0.00           N
ATOM   1384  CA  GLY A  85      44.493  50.708 115.956  1.00  0.00           C
ATOM   1387  C   GLY A  85      44.483  52.218 115.876  1.00  0.00           C
ATOM   1388  O   GLY A  85      43.793  52.848 115.066  1.00  0.00           O
ATOM   1389  N   ALA A  86      45.313  52.838 116.706  1.00  0.00           N
ATOM   1391  CA  ALA A  86      45.883  54.098 116.376  1.00  0.00           C
ATOM   1393  CB  ALA A  86      46.393  54.808 117.636  1.00  0.00           C
ATOM   1397  C   ALA A  86      47.043  53.698 115.516  1.00  0.00           C
ATOM   1398  O   ALA A  86      48.123  53.368 116.006  1.00  0.00           O
ATOM   1399  N   ASN A  87      46.783  53.598 114.196  1.00  0.00           N
ATOM   1401  CA  ASN A  87      47.633  52.858 113.296  1.00  0.00           C
ATOM   1403  CB  ASN A  87      46.953  52.798 111.906  1.00  0.00           C
ATOM   1406  CG  ASN A  87      45.873  51.718 111.796  1.00  0.00           C
ATOM   1407  OD1 ASN A  87      45.503  51.078 112.776  1.00  0.00           O
ATOM   1408  ND2 ASN A  87      45.393  51.488 110.556  1.00  0.00           N
ATOM   1411  C   ASN A  87      49.073  53.418 113.326  1.00  0.00           C
ATOM   1412  O   ASN A  87      50.053  52.698 113.397  1.00  0.00           O
ATOM   1413  N   GLU A  88      49.173  54.748 113.427  1.00  0.00           N
ATOM   1415  CA  GLU A  88      50.353  55.388 113.956  1.00  0.00           C
ATOM   1417  CB  GLU A  88      51.483  55.758 112.946  1.00  0.00           C
ATOM   1420  CG  GLU A  88      52.223  54.598 112.246  1.00  0.00           C
ATOM   1423  CD  GLU A  88      53.213  55.088 111.206  1.00  0.00           C
ATOM   1424  OE1 GLU A  88      53.193  56.308 110.876  1.00  0.00           O
ATOM   1425  OE2 GLU A  88      54.073  54.278 110.776  1.00  0.00           O
ATOM   1426  C   GLU A  88      49.843  56.688 114.507  1.00  0.00           C
ATOM   1427  O   GLU A  88      48.683  57.068 114.326  1.00  0.00           O
ATOM   1428  N   VAL A  89      50.753  57.428 115.136  1.00  0.00           N
ATOM   1430  CA  VAL A  89      50.583  58.838 115.357  1.00  0.00           C
ATOM   1432  CB  VAL A  89      50.753  59.218 116.826  1.00  0.00           C
ATOM   1434  CG1 VAL A  89      49.753  58.408 117.686  1.00  0.00           C
ATOM   1438  CG2 VAL A  89      52.183  58.928 117.306  1.00  0.00           C
ATOM   1442  C   VAL A  89      51.593  59.548 114.496  1.00  0.00           C
ATOM   1443  O   VAL A  89      52.683  59.048 114.236  1.00  0.00           O
ATOM   1444  N   TYR A  90      51.273  60.778 114.076  1.00  0.00           N
ATOM   1446  CA  TYR A  90      52.313  61.748 113.796  1.00  0.00           C
ATOM   1448  CB  TYR A  90      51.993  62.648 112.586  1.00  0.00           C
ATOM   1451  CG  TYR A  90      52.303  61.918 111.296  1.00  0.00           C
ATOM   1452  CD1 TYR A  90      51.423  60.968 110.746  1.00  0.00           C
ATOM   1454  CE1 TYR A  90      51.683  60.418 109.476  1.00  0.00           C
ATOM   1456  CZ  TYR A  90      52.813  60.768 108.766  1.00  0.00           C
ATOM   1457  OH  TYR A  90      52.943  60.288 107.456  1.00  0.00           O
ATOM   1459  CD2 TYR A  90      53.473  62.218 110.576  1.00  0.00           C
ATOM   1461  CE2 TYR A  90      53.743  61.638 109.336  1.00  0.00           C
ATOM   1463  C   TYR A  90      52.573  62.518 115.086  1.00  0.00           C
ATOM   1464  O   TYR A  90      51.653  62.848 115.836  1.00  0.00           O
ATOM   1465  N   ASN A  91      53.863  62.738 115.396  1.00  0.00           N
ATOM   1467  CA  ASN A  91      54.313  63.308 116.636  1.00  0.00           C
ATOM   1469  CB  ASN A  91      55.163  62.248 117.416  1.00  0.00           C
ATOM   1472  CG  ASN A  91      55.003  62.438 118.916  1.00  0.00           C
ATOM   1473  OD1 ASN A  91      54.283  63.338 119.336  1.00  0.00           O
ATOM   1474  ND2 ASN A  91      55.653  61.608 119.756  1.00  0.00           N
ATOM   1477  C   ASN A  91      55.123  64.578 116.346  1.00  0.00           C
ATOM   1478  O   ASN A  91      56.303  64.518 115.996  1.00  0.00           O
ATOM   1479  N   GLU A  92      54.473  65.738 116.526  1.00  0.00           N
ATOM   1481  CA  GLU A  92      54.993  67.038 116.166  1.00  0.00           C
ATOM   1483  CB  GLU A  92      53.903  67.988 115.606  1.00  0.00           C
ATOM   1486  CG  GLU A  92      52.873  67.388 114.656  1.00  0.00           C
ATOM   1489  CD  GLU A  92      53.393  67.128 113.266  1.00  0.00           C
ATOM   1490  OE1 GLU A  92      53.643  68.118 112.536  1.00  0.00           O
ATOM   1491  OE2 GLU A  92      53.433  65.918 112.896  1.00  0.00           O
ATOM   1492  C   GLU A  92      55.433  67.738 117.427  1.00  0.00           C
ATOM   1493  O   GLU A  92      55.743  68.918 117.446  1.00  0.00           O
ATOM   1494  N   ILE A  93      55.403  66.988 118.526  1.00  0.00           N
ATOM   1496  CA  ILE A  93      55.883  67.358 119.826  1.00  0.00           C
ATOM   1498  CB  ILE A  93      55.733  66.168 120.757  1.00  0.00           C
ATOM   1500  CG2 ILE A  93      56.503  64.968 120.176  1.00  0.00           C
ATOM   1504  CG1 ILE A  93      56.153  66.438 122.226  1.00  0.00           C
ATOM   1507  CD  ILE A  93      57.593  66.008 122.516  1.00  0.00           C
ATOM   1511  C   ILE A  93      57.313  67.848 119.766  1.00  0.00           C
ATOM   1512  O   ILE A  93      58.193  67.208 119.186  1.00  0.00           O
ATOM   1513  N   ARG A  94      57.573  69.018 120.346  1.00  0.00           N
ATOM   1515  CA  ARG A  94      58.913  69.508 120.326  1.00  0.00           C
ATOM   1517  CB  ARG A  94      58.963  71.038 120.206  1.00  0.00           C
ATOM   1520  CG  ARG A  94      58.243  71.838 121.306  1.00  0.00           C
ATOM   1523  CD  ARG A  94      58.583  73.328 121.316  1.00  0.00           C
ATOM   1526  NE  ARG A  94      60.013  73.438 121.756  1.00  0.00           N
ATOM   1528  CZ  ARG A  94      60.533  74.248 122.666  1.00  0.00           C
ATOM   1529  NH1 ARG A  94      59.833  75.088 123.397  1.00  0.00           N
ATOM   1532  NH2 ARG A  94      61.833  74.168 122.896  1.00  0.00           N
ATOM   1535  C   ARG A  94      59.673  69.038 121.546  1.00  0.00           C
ATOM   1536  O   ARG A  94      59.143  68.898 122.647  1.00  0.00           O
ATOM   1537  N   GLN A  95      61.003  68.848 121.406  1.00  0.00           N
ATOM   1539  CA  GLN A  95      61.853  68.838 122.566  1.00  0.00           C
ATOM   1541  CB  GLN A  95      63.333  68.508 122.226  1.00  0.00           C
ATOM   1544  CG  GLN A  95      63.493  67.048 121.756  1.00  0.00           C
ATOM   1547  CD  GLN A  95      64.933  66.578 121.556  1.00  0.00           C
ATOM   1548  OE1 GLN A  95      65.953  67.248 121.716  1.00  0.00           O
ATOM   1549  NE2 GLN A  95      65.023  65.288 121.146  1.00  0.00           N
ATOM   1552  C   GLN A  95      61.773  70.128 123.366  1.00  0.00           C
ATOM   1553  O   GLN A  95      62.053  71.218 122.876  1.00  0.00           O
ATOM   1554  N   GLY A  96      61.353  70.028 124.647  1.00  0.00           N
ATOM   1556  CA  GLY A  96      61.573  71.088 125.626  1.00  0.00           C
ATOM   1559  C   GLY A  96      63.023  71.388 125.796  1.00  0.00           C
ATOM   1560  O   GLY A  96      63.833  70.478 125.806  1.00  0.00           O
ATOM   1561  N   GLN A  97      63.393  72.668 125.976  1.00  0.00           N
ATOM   1563  CA  GLN A  97      64.803  73.008 126.016  1.00  0.00           C
ATOM   1565  CB  GLN A  97      65.033  74.528 126.086  1.00  0.00           C
ATOM   1568  CG  GLN A  97      66.523  74.888 125.886  1.00  0.00           C
ATOM   1571  CD  GLN A  97      66.723  76.408 125.876  1.00  0.00           C
ATOM   1572  OE1 GLN A  97      66.033  77.108 125.136  1.00  0.00           O
ATOM   1573  NE2 GLN A  97      67.693  76.888 126.686  1.00  0.00           N
ATOM   1576  C   GLN A  97      65.543  72.378 127.186  1.00  0.00           C
ATOM   1577  O   GLN A  97      65.083  72.498 128.326  1.00  0.00           O
ATOM   1578  N   PRO A  98      66.703  71.738 126.996  1.00  0.00           N
ATOM   1579  CD  PRO A  98      67.063  71.028 125.776  1.00  0.00           C
ATOM   1582  CA  PRO A  98      67.433  71.218 128.136  1.00  0.00           C
ATOM   1584  CB  PRO A  98      68.273  70.058 127.577  1.00  0.00           C
ATOM   1587  CG  PRO A  98      67.553  69.678 126.286  1.00  0.00           C
ATOM   1590  C   PRO A  98      68.323  72.298 128.706  1.00  0.00           C
ATOM   1591  O   PRO A  98      69.353  72.658 128.126  1.00  0.00           O
ATOM   1592  N   ILE A  99      67.963  72.798 129.886  1.00  0.00           N
ATOM   1594  CA  ILE A  99      68.793  73.718 130.606  1.00  0.00           C
ATOM   1596  CB  ILE A  99      68.093  75.028 130.966  1.00  0.00           C
ATOM   1598  CG2 ILE A  99      69.013  75.868 131.876  1.00  0.00           C
ATOM   1602  CG1 ILE A  99      66.633  74.898 131.486  1.00  0.00           C
ATOM   1605  CD  ILE A  99      66.473  74.948 133.006  1.00  0.00           C
ATOM   1609  C   ILE A  99      69.443  72.948 131.727  1.00  0.00           C
ATOM   1610  O   ILE A  99      68.843  72.518 132.706  1.00  0.00           O
ATOM   1611  N   GLY A 100      70.753  72.708 131.537  1.00  0.00           N
ATOM   1613  CA  GLY A 100      71.623  72.098 132.507  1.00  0.00           C
ATOM   1616  C   GLY A 100      72.833  72.968 132.577  1.00  0.00           C
ATOM   1617  O   GLY A 100      72.753  74.178 132.406  1.00  0.00           O
ATOM   1618  N   LEU A 101      74.003  72.358 132.816  1.00  0.00           N
ATOM   1620  CA  LEU A 101      75.193  73.028 133.266  1.00  0.00           C
ATOM   1622  CB  LEU A 101      75.283  72.988 134.816  1.00  0.00           C
ATOM   1625  CG  LEU A 101      74.053  73.328 135.726  1.00  0.00           C
ATOM   1627  CD1 LEU A 101      72.823  72.398 135.676  1.00  0.00           C
ATOM   1631  CD2 LEU A 101      74.523  73.278 137.186  1.00  0.00           C
ATOM   1635  C   LEU A 101      76.353  72.208 132.676  1.00  0.00           C
ATOM   1636  O   LEU A 101      76.093  71.168 132.086  1.00  0.00           O
ATOM   1637  N   GLY A 102      77.643  72.628 132.816  1.00  0.00           N
ATOM   1639  CA  GLY A 102      78.813  71.838 132.396  1.00  0.00           C
ATOM   1642  C   GLY A 102      80.003  72.378 133.146  1.00  0.00           C
ATOM   1643  O   GLY A 102      79.783  73.288 133.926  1.00  0.00           O
ATOM   1644  N   GLU A 103      81.243  71.918 132.876  1.00  0.00           N
ATOM   1646  CA  GLU A 103      82.463  72.138 133.666  1.00  0.00           C
ATOM   1648  CB  GLU A 103      82.293  71.718 135.156  1.00  0.00           C
ATOM   1651  CG  GLU A 103      81.653  72.738 136.136  1.00  0.00           C
ATOM   1654  CD  GLU A 103      80.403  72.248 136.896  1.00  0.00           C
ATOM   1655  OE1 GLU A 103      79.863  71.168 136.556  1.00  0.00           O
ATOM   1656  OE2 GLU A 103      79.933  72.978 137.816  1.00  0.00           O
ATOM   1657  C   GLU A 103      83.633  71.338 133.036  1.00  0.00           C
ATOM   1658  O   GLU A 103      83.413  70.338 132.356  1.00  0.00           O
ATOM   1659  N   ALA A 104      84.913  71.768 133.156  1.00  0.00           N
ATOM   1661  CA  ALA A 104      86.103  71.238 132.466  1.00  0.00           C
ATOM   1663  CB  ALA A 104      86.953  72.448 132.056  1.00  0.00           C
ATOM   1667  C   ALA A 104      86.953  70.168 133.236  1.00  0.00           C
ATOM   1668  O   ALA A 104      86.723  69.958 134.416  1.00  0.00           O
ATOM   1669  N   SER A 105      87.913  69.438 132.596  1.00  0.00           N
ATOM   1671  CA  SER A 105      89.013  68.618 133.206  1.00  0.00           C
ATOM   1673  CB  SER A 105      89.463  68.948 134.696  1.00  0.00           C
ATOM   1676  OG  SER A 105      88.613  68.468 135.757  1.00  0.00           O
ATOM   1678  C   SER A 105      88.993  67.068 133.066  1.00  0.00           C
ATOM   1679  O   SER A 105      88.653  66.358 133.996  1.00  0.00           O
ATOM   1680  N   ASN A 106      89.423  66.478 131.906  1.00  0.00           N
ATOM   1682  CA  ASN A 106      89.203  65.098 131.346  1.00  0.00           C
ATOM   1684  CB  ASN A 106      90.553  64.538 130.787  1.00  0.00           C
ATOM   1687  CG  ASN A 106      91.633  64.188 131.816  1.00  0.00           C
ATOM   1688  OD1 ASN A 106      92.283  63.158 131.696  1.00  0.00           O
ATOM   1689  ND2 ASN A 106      91.873  65.028 132.837  1.00  0.00           N
ATOM   1692  C   ASN A 106      88.393  63.888 131.966  1.00  0.00           C
ATOM   1693  O   ASN A 106      88.273  63.708 133.176  1.00  0.00           O
ATOM   1694  N   ASP A 107      87.813  63.048 131.046  1.00  0.00           N
ATOM   1696  CA  ASP A 107      87.613  61.578 131.136  1.00  0.00           C
ATOM   1698  CB  ASP A 107      88.693  60.818 131.966  1.00  0.00           C
ATOM   1701  CG  ASP A 107      90.023  60.748 131.236  1.00  0.00           C
ATOM   1702  OD1 ASP A 107      90.033  60.968 129.996  1.00  0.00           O
ATOM   1703  OD2 ASP A 107      91.053  60.408 131.886  1.00  0.00           O
ATOM   1704  C   ASP A 107      86.183  60.998 131.266  1.00  0.00           C
ATOM   1705  O   ASP A 107      85.993  59.828 131.607  1.00  0.00           O
ATOM   1706  N   THR A 108      85.103  61.748 130.946  1.00  0.00           N
ATOM   1708  CA  THR A 108      83.703  61.318 131.166  1.00  0.00           C
ATOM   1710  CB  THR A 108      83.113  61.808 132.476  1.00  0.00           C
ATOM   1712  OG1 THR A 108      83.203  63.218 132.556  1.00  0.00           O
ATOM   1714  CG2 THR A 108      83.923  61.238 133.636  1.00  0.00           C
ATOM   1718  C   THR A 108      82.803  61.698 129.976  1.00  0.00           C
ATOM   1719  O   THR A 108      83.303  61.928 128.886  1.00  0.00           O
ATOM   1720  N   TRP A 109      81.453  61.688 130.116  1.00  0.00           N
ATOM   1722  CA  TRP A 109      80.523  62.148 129.096  1.00  0.00           C
ATOM   1724  CB  TRP A 109      80.483  61.098 127.936  1.00  0.00           C
ATOM   1727  CG  TRP A 109      79.473  61.278 126.856  1.00  0.00           C
ATOM   1728  CD1 TRP A 109      79.683  61.768 125.596  1.00  0.00           C
ATOM   1730  NE1 TRP A 109      78.523  61.708 124.876  1.00  0.00           N
ATOM   1732  CE2 TRP A 109      77.553  61.118 125.626  1.00  0.00           C
ATOM   1733  CD2 TRP A 109      78.113  60.818 126.886  1.00  0.00           C
ATOM   1734  CE3 TRP A 109      77.343  60.168 127.846  1.00  0.00           C
ATOM   1736  CZ3 TRP A 109      76.043  59.768 127.507  1.00  0.00           C
ATOM   1738  CZ2 TRP A 109      76.263  60.748 125.296  1.00  0.00           C
ATOM   1740  CH2 TRP A 109      75.523  60.048 126.246  1.00  0.00           C
ATOM   1742  C   TRP A 109      79.163  62.338 129.756  1.00  0.00           C
ATOM   1743  O   TRP A 109      78.823  61.508 130.606  1.00  0.00           O
ATOM   1744  N   ILE A 110      78.323  63.368 129.396  1.00  0.00           N
ATOM   1746  CA  ILE A 110      76.963  63.448 129.937  1.00  0.00           C
ATOM   1748  CB  ILE A 110      76.923  63.628 131.456  1.00  0.00           C
ATOM   1750  CG2 ILE A 110      76.823  65.118 131.867  1.00  0.00           C
ATOM   1754  CG1 ILE A 110      75.853  62.718 132.107  1.00  0.00           C
ATOM   1757  CD  ILE A 110      76.063  61.208 131.906  1.00  0.00           C
ATOM   1761  C   ILE A 110      75.953  64.398 129.256  1.00  0.00           C
ATOM   1762  O   ILE A 110      76.253  65.178 128.366  1.00  0.00           O
ATOM   1763  N   THR A 111      74.663  64.258 129.677  1.00  0.00           N
ATOM   1765  CA  THR A 111      73.383  64.848 129.236  1.00  0.00           C
ATOM   1767  CB  THR A 111      72.213  64.278 130.077  1.00  0.00           C
ATOM   1769  OG1 THR A 111      72.263  62.868 130.077  1.00  0.00           O
ATOM   1771  CG2 THR A 111      70.843  64.648 129.516  1.00  0.00           C
ATOM   1775  C   THR A 111      73.223  66.358 129.276  1.00  0.00           C
ATOM   1776  O   THR A 111      72.483  66.908 128.476  1.00  0.00           O
ATOM   1777  N   THR A 112      73.803  67.018 130.287  1.00  0.00           N
ATOM   1779  CA  THR A 112      73.443  68.368 130.757  1.00  0.00           C
ATOM   1781  CB  THR A 112      74.053  68.658 132.107  1.00  0.00           C
ATOM   1783  OG1 THR A 112      75.423  68.338 132.136  1.00  0.00           O
ATOM   1785  CG2 THR A 112      73.403  67.718 133.117  1.00  0.00           C
ATOM   1789  C   THR A 112      73.693  69.528 129.806  1.00  0.00           C
ATOM   1790  O   THR A 112      74.563  69.458 128.956  1.00  0.00           O
ATOM   1791  N   LYS A 113      72.873  70.598 129.896  1.00  0.00           N
ATOM   1793  CA  LYS A 113      72.693  71.698 128.936  1.00  0.00           C
ATOM   1795  CB  LYS A 113      73.653  72.898 129.116  1.00  0.00           C
ATOM   1798  CG  LYS A 113      73.013  74.208 128.596  1.00  0.00           C
ATOM   1801  CD  LYS A 113      73.933  75.428 128.746  1.00  0.00           C
ATOM   1804  CE  LYS A 113      73.503  76.678 127.986  1.00  0.00           C
ATOM   1807  NZ  LYS A 113      72.183  77.128 128.436  1.00  0.00           N
ATOM   1811  C   LYS A 113      72.673  71.278 127.476  1.00  0.00           C
ATOM   1812  O   LYS A 113      73.253  71.928 126.607  1.00  0.00           O
ATOM   1813  N   VAL A 114      72.023  70.128 127.206  1.00  0.00           N
ATOM   1815  CA  VAL A 114      72.393  69.218 126.136  1.00  0.00           C
ATOM   1817  CB  VAL A 114      71.843  69.508 124.726  1.00  0.00           C
ATOM   1819  CG1 VAL A 114      71.023  68.298 124.227  1.00  0.00           C
ATOM   1823  CG2 VAL A 114      71.013  70.798 124.647  1.00  0.00           C
ATOM   1827  C   VAL A 114      73.873  68.818 126.076  1.00  0.00           C
ATOM   1828  O   VAL A 114      74.783  69.628 126.177  1.00  0.00           O
ATOM   1829  N   ARG A 115      74.143  67.528 125.787  1.00  0.00           N
ATOM   1831  CA  ARG A 115      75.453  66.978 125.456  1.00  0.00           C
ATOM   1833  CB  ARG A 115      75.283  65.588 124.776  1.00  0.00           C
ATOM   1836  CG  ARG A 115      74.463  64.558 125.566  1.00  0.00           C
ATOM   1839  CD  ARG A 115      73.943  63.408 124.696  1.00  0.00           C
ATOM   1842  NE  ARG A 115      73.083  62.578 125.596  1.00  0.00           N
ATOM   1844  CZ  ARG A 115      71.773  62.668 125.676  1.00  0.00           C
ATOM   1845  NH1 ARG A 115      71.073  63.368 124.826  1.00  0.00           N
ATOM   1848  NH2 ARG A 115      71.133  62.098 126.666  1.00  0.00           N
ATOM   1851  C   ARG A 115      76.273  67.868 124.516  1.00  0.00           C
ATOM   1852  O   ARG A 115      77.463  68.068 124.716  1.00  0.00           O
ATOM   1853  N   SER A 116      75.593  68.478 123.526  1.00  0.00           N
ATOM   1855  CA  SER A 116      76.053  69.558 122.666  1.00  0.00           C
ATOM   1857  CB  SER A 116      74.883  70.268 121.906  1.00  0.00           C
ATOM   1860  OG  SER A 116      74.063  71.118 122.726  1.00  0.00           O
ATOM   1862  C   SER A 116      76.923  70.638 123.296  1.00  0.00           C
ATOM   1863  O   SER A 116      78.093  70.758 122.956  1.00  0.00           O
ATOM   1864  N   GLN A 117      76.413  71.428 124.266  1.00  0.00           N
ATOM   1866  CA  GLN A 117      77.163  72.448 124.986  1.00  0.00           C
ATOM   1868  CB  GLN A 117      76.293  73.268 125.976  1.00  0.00           C
ATOM   1871  CG  GLN A 117      75.373  74.278 125.276  1.00  0.00           C
ATOM   1874  CD  GLN A 117      76.143  75.478 124.696  1.00  0.00           C
ATOM   1875  OE1 GLN A 117      76.573  76.378 125.436  1.00  0.00           O
ATOM   1876  NE2 GLN A 117      76.253  75.558 123.357  1.00  0.00           N
ATOM   1879  C   GLN A 117      78.333  71.918 125.746  1.00  0.00           C
ATOM   1880  O   GLN A 117      79.363  72.568 125.886  1.00  0.00           O
ATOM   1881  N   LEU A 118      78.183  70.698 126.296  1.00  0.00           N
ATOM   1883  CA  LEU A 118      79.283  70.028 126.926  1.00  0.00           C
ATOM   1885  CB  LEU A 118      78.823  68.838 127.787  1.00  0.00           C
ATOM   1888  CG  LEU A 118      78.313  69.258 129.177  1.00  0.00           C
ATOM   1890  CD1 LEU A 118      77.393  70.488 129.156  1.00  0.00           C
ATOM   1894  CD2 LEU A 118      77.603  68.068 129.816  1.00  0.00           C
ATOM   1898  C   LEU A 118      80.363  69.658 125.936  1.00  0.00           C
ATOM   1899  O   LEU A 118      81.543  69.928 126.146  1.00  0.00           O
ATOM   1900  N   LEU A 119      80.003  69.108 124.787  1.00  0.00           N
ATOM   1902  CA  LEU A 119      80.943  68.838 123.726  1.00  0.00           C
ATOM   1904  CB  LEU A 119      80.193  68.008 122.666  1.00  0.00           C
ATOM   1907  CG  LEU A 119      81.043  67.188 121.666  1.00  0.00           C
ATOM   1909  CD1 LEU A 119      81.893  67.998 120.686  1.00  0.00           C
ATOM   1913  CD2 LEU A 119      81.963  66.228 122.416  1.00  0.00           C
ATOM   1917  C   LEU A 119      81.613  70.118 123.186  1.00  0.00           C
ATOM   1918  O   LEU A 119      82.833  70.168 123.076  1.00  0.00           O
ATOM   1919  N   THR A 120      80.863  71.228 122.936  1.00  0.00           N
ATOM   1921  CA  THR A 120      81.363  72.468 122.326  1.00  0.00           C
ATOM   1923  CB  THR A 120      80.333  73.578 122.026  1.00  0.00           C
ATOM   1925  OG1 THR A 120      79.593  73.978 123.176  1.00  0.00           O
ATOM   1927  CG2 THR A 120      79.313  73.118 120.986  1.00  0.00           C
ATOM   1931  C   THR A 120      82.503  73.178 123.046  1.00  0.00           C
ATOM   1932  O   THR A 120      83.383  73.718 122.376  1.00  0.00           O
ATOM   1933  N   SER A 121      82.523  73.248 124.386  1.00  0.00           N
ATOM   1935  CA  SER A 121      83.663  73.818 125.126  1.00  0.00           C
ATOM   1937  CB  SER A 121      83.293  74.868 126.216  1.00  0.00           C
ATOM   1940  OG  SER A 121      82.463  75.928 125.706  1.00  0.00           O
ATOM   1942  C   SER A 121      84.403  72.698 125.826  1.00  0.00           C
ATOM   1943  O   SER A 121      85.073  72.918 126.826  1.00  0.00           O
ATOM   1944  N   ASP A 122      84.243  71.458 125.316  1.00  0.00           N
ATOM   1946  CA  ASP A 122      85.033  70.308 125.716  1.00  0.00           C
ATOM   1948  CB  ASP A 122      86.543  70.538 125.496  1.00  0.00           C
ATOM   1951  CG  ASP A 122      86.913  70.558 124.037  1.00  0.00           C
ATOM   1952  OD1 ASP A 122      86.273  69.878 123.206  1.00  0.00           O
ATOM   1953  OD2 ASP A 122      88.053  71.048 123.776  1.00  0.00           O
ATOM   1954  C   ASP A 122      84.763  69.828 127.136  1.00  0.00           C
ATOM   1955  O   ASP A 122      85.473  68.998 127.697  1.00  0.00           O
ATOM   1956  N   LEU A 123      83.653  70.268 127.736  1.00  0.00           N
ATOM   1958  CA  LEU A 123      83.213  69.888 129.056  1.00  0.00           C
ATOM   1960  CB  LEU A 123      81.983  70.658 129.566  1.00  0.00           C
ATOM   1963  CG  LEU A 123      82.033  72.198 129.537  1.00  0.00           C
ATOM   1965  CD1 LEU A 123      83.403  72.848 129.736  1.00  0.00           C
ATOM   1969  CD2 LEU A 123      81.283  72.738 128.316  1.00  0.00           C
ATOM   1973  C   LEU A 123      82.773  68.438 129.096  1.00  0.00           C
ATOM   1974  O   LEU A 123      82.593  67.878 130.166  1.00  0.00           O
ATOM   1975  N   VAL A 124      82.533  67.808 127.936  1.00  0.00           N
ATOM   1977  CA  VAL A 124      82.003  66.458 127.837  1.00  0.00           C
ATOM   1979  CB  VAL A 124      81.873  66.018 126.386  1.00  0.00           C
ATOM   1981  CG1 VAL A 124      83.233  65.928 125.656  1.00  0.00           C
ATOM   1985  CG2 VAL A 124      81.133  64.678 126.296  1.00  0.00           C
ATOM   1989  C   VAL A 124      82.843  65.468 128.606  1.00  0.00           C
ATOM   1990  O   VAL A 124      82.323  64.658 129.367  1.00  0.00           O
ATOM   1991  N   LYS A 125      84.163  65.558 128.466  1.00  0.00           N
ATOM   1993  CA  LYS A 125      85.073  64.688 129.136  1.00  0.00           C
ATOM   1995  CB  LYS A 125      85.863  63.748 128.186  1.00  0.00           C
ATOM   1998  CG  LYS A 125      86.523  64.338 126.926  1.00  0.00           C
ATOM   2001  CD  LYS A 125      88.023  64.648 127.056  1.00  0.00           C
ATOM   2004  CE  LYS A 125      88.843  64.298 125.796  1.00  0.00           C
ATOM   2007  NZ  LYS A 125      88.313  64.968 124.586  1.00  0.00           N
ATOM   2011  C   LYS A 125      85.873  65.558 130.036  1.00  0.00           C
ATOM   2012  O   LYS A 125      86.753  66.328 129.626  1.00  0.00           O
ATOM   2013  N   SER A 126      85.513  65.448 131.316  1.00  0.00           N
ATOM   2015  CA  SER A 126      85.753  66.448 132.306  1.00  0.00           C
ATOM   2017  CB  SER A 126      84.933  67.738 132.206  1.00  0.00           C
ATOM   2020  OG  SER A 126      85.283  68.528 131.076  1.00  0.00           O
ATOM   2022  C   SER A 126      85.283  65.858 133.566  1.00  0.00           C
ATOM   2023  O   SER A 126      84.123  65.508 133.687  1.00  0.00           O
ATOM   2024  N   SER A 127      86.143  65.728 134.576  1.00  0.00           N
ATOM   2026  CA  SER A 127      85.863  65.048 135.806  1.00  0.00           C
ATOM   2028  CB  SER A 127      87.053  65.078 136.786  1.00  0.00           C
ATOM   2031  OG  SER A 127      87.363  66.388 137.276  1.00  0.00           O
ATOM   2033  C   SER A 127      84.643  65.568 136.516  1.00  0.00           C
ATOM   2034  O   SER A 127      83.893  64.798 137.086  1.00  0.00           O
ATOM   2035  N   ASN A 128      84.373  66.878 136.456  1.00  0.00           N
ATOM   2037  CA  ASN A 128      83.143  67.508 136.886  1.00  0.00           C
ATOM   2039  CB  ASN A 128      83.323  69.018 136.746  1.00  0.00           C
ATOM   2042  CG  ASN A 128      82.593  69.818 137.816  1.00  0.00           C
ATOM   2043  OD1 ASN A 128      83.093  70.858 138.246  1.00  0.00           O
ATOM   2044  ND2 ASN A 128      81.433  69.378 138.326  1.00  0.00           N
ATOM   2047  C   ASN A 128      81.863  67.068 136.177  1.00  0.00           C
ATOM   2048  O   ASN A 128      80.773  67.118 136.736  1.00  0.00           O
ATOM   2049  N   VAL A 129      81.903  66.658 134.906  1.00  0.00           N
ATOM   2051  CA  VAL A 129      80.723  66.568 134.076  1.00  0.00           C
ATOM   2053  CB  VAL A 129      80.943  67.338 132.796  1.00  0.00           C
ATOM   2055  CG1 VAL A 129      80.753  68.818 133.146  1.00  0.00           C
ATOM   2059  CG2 VAL A 129      80.053  66.958 131.616  1.00  0.00           C
ATOM   2063  C   VAL A 129      80.243  65.128 133.976  1.00  0.00           C
ATOM   2064  O   VAL A 129      80.143  64.458 132.956  1.00  0.00           O
ATOM   2065  N   LYS A 130      79.883  64.598 135.147  1.00  0.00           N
ATOM   2067  CA  LYS A 130      79.123  63.378 135.236  1.00  0.00           C
ATOM   2069  CB  LYS A 130      79.823  62.278 136.046  1.00  0.00           C
ATOM   2072  CG  LYS A 130      79.063  60.938 136.066  1.00  0.00           C
ATOM   2075  CD  LYS A 130      79.633  60.058 137.177  1.00  0.00           C
ATOM   2078  CE  LYS A 130      79.533  58.538 137.016  1.00  0.00           C
ATOM   2081  NZ  LYS A 130      78.213  58.148 136.506  1.00  0.00           N
ATOM   2085  C   LYS A 130      77.883  63.768 135.966  1.00  0.00           C
ATOM   2086  O   LYS A 130      77.873  64.038 137.177  1.00  0.00           O
ATOM   2087  N   VAL A 131      76.773  63.808 135.226  1.00  0.00           N
ATOM   2089  CA  VAL A 131      75.473  64.018 135.787  1.00  0.00           C
ATOM   2091  CB  VAL A 131      74.413  64.388 134.766  1.00  0.00           C
ATOM   2093  CG1 VAL A 131      73.483  63.248 134.306  1.00  0.00           C
ATOM   2097  CG2 VAL A 131      73.553  65.458 135.416  1.00  0.00           C
ATOM   2101  C   VAL A 131      75.033  62.878 136.677  1.00  0.00           C
ATOM   2102  O   VAL A 131      75.293  61.698 136.426  1.00  0.00           O
ATOM   2103  N   THR A 132      74.313  63.248 137.746  1.00  0.00           N
ATOM   2105  CA  THR A 132      73.253  62.428 138.296  1.00  0.00           C
ATOM   2107  CB  THR A 132      73.443  62.138 139.776  1.00  0.00           C
ATOM   2109  OG1 THR A 132      74.533  61.238 139.996  1.00  0.00           O
ATOM   2111  CG2 THR A 132      72.223  61.438 140.357  1.00  0.00           C
ATOM   2115  C   THR A 132      71.973  63.208 138.066  1.00  0.00           C
ATOM   2116  O   THR A 132      71.823  64.328 138.576  1.00  0.00           O
ATOM   2117  N   THR A 133      71.053  62.668 137.246  1.00  0.00           N
ATOM   2119  CA  THR A 133      69.733  63.248 136.976  1.00  0.00           C
ATOM   2121  CB  THR A 133      69.153  62.928 135.586  1.00  0.00           C
ATOM   2123  OG1 THR A 133      69.953  63.458 134.537  1.00  0.00           O
ATOM   2125  CG2 THR A 133      67.753  63.548 135.396  1.00  0.00           C
ATOM   2129  C   THR A 133      68.763  62.708 137.996  1.00  0.00           C
ATOM   2130  O   THR A 133      68.603  61.498 138.136  1.00  0.00           O
ATOM   2131  N   GLU A 134      68.053  63.608 138.696  1.00  0.00           N
ATOM   2133  CA  GLU A 134      66.903  63.238 139.466  1.00  0.00           C
ATOM   2135  CB  GLU A 134      67.173  63.388 140.986  1.00  0.00           C
ATOM   2138  CG  GLU A 134      67.493  64.818 141.486  1.00  0.00           C
ATOM   2141  CD  GLU A 134      67.723  64.838 142.986  1.00  0.00           C
ATOM   2142  OE1 GLU A 134      68.843  64.498 143.456  1.00  0.00           O
ATOM   2143  OE2 GLU A 134      66.743  65.188 143.696  1.00  0.00           O
ATOM   2144  C   GLU A 134      65.783  64.118 138.956  1.00  0.00           C
ATOM   2145  O   GLU A 134      65.773  65.318 139.156  1.00  0.00           O
ATOM   2146  N   ASN A 135      64.803  63.538 138.226  1.00  0.00           N
ATOM   2148  CA  ASN A 135      63.683  64.268 137.636  1.00  0.00           C
ATOM   2150  CB  ASN A 135      62.473  64.308 138.596  1.00  0.00           C
ATOM   2153  CG  ASN A 135      61.903  62.908 138.776  1.00  0.00           C
ATOM   2154  OD1 ASN A 135      62.113  62.008 137.956  1.00  0.00           O
ATOM   2155  ND2 ASN A 135      61.183  62.718 139.896  1.00  0.00           N
ATOM   2158  C   ASN A 135      63.973  65.668 137.056  1.00  0.00           C
ATOM   2159  O   ASN A 135      64.493  65.828 135.956  1.00  0.00           O
ATOM   2160  N   GLY A 136      63.623  66.728 137.806  1.00  0.00           N
ATOM   2162  CA  GLY A 136      63.693  68.088 137.306  1.00  0.00           C
ATOM   2165  C   GLY A 136      65.063  68.668 137.326  1.00  0.00           C
ATOM   2166  O   GLY A 136      65.383  69.548 136.537  1.00  0.00           O
ATOM   2167  N   GLU A 137      65.933  68.188 138.216  1.00  0.00           N
ATOM   2169  CA  GLU A 137      67.203  68.818 138.486  1.00  0.00           C
ATOM   2171  CB  GLU A 137      67.193  69.448 139.896  1.00  0.00           C
ATOM   2174  CG  GLU A 137      66.943  68.418 141.016  1.00  0.00           C
ATOM   2177  CD  GLU A 137      66.953  69.068 142.396  1.00  0.00           C
ATOM   2178  OE1 GLU A 137      68.073  69.368 142.886  1.00  0.00           O
ATOM   2179  OE2 GLU A 137      65.833  69.288 142.946  1.00  0.00           O
ATOM   2180  C   GLU A 137      68.363  67.868 138.276  1.00  0.00           C
ATOM   2181  O   GLU A 137      68.253  66.648 138.366  1.00  0.00           O
ATOM   2182  N   VAL A 138      69.523  68.428 137.916  1.00  0.00           N
ATOM   2184  CA  VAL A 138      70.683  67.688 137.516  1.00  0.00           C
ATOM   2186  CB  VAL A 138      70.913  67.728 136.006  1.00  0.00           C
ATOM   2188  CG1 VAL A 138      69.763  67.008 135.287  1.00  0.00           C
ATOM   2192  CG2 VAL A 138      71.153  69.158 135.466  1.00  0.00           C
ATOM   2196  C   VAL A 138      71.913  68.168 138.257  1.00  0.00           C
ATOM   2197  O   VAL A 138      72.273  69.348 138.226  1.00  0.00           O
ATOM   2198  N   PHE A 139      72.613  67.238 138.936  1.00  0.00           N
ATOM   2200  CA  PHE A 139      73.833  67.588 139.647  1.00  0.00           C
ATOM   2202  CB  PHE A 139      73.973  67.028 141.086  1.00  0.00           C
ATOM   2205  CG  PHE A 139      72.873  67.498 142.007  1.00  0.00           C
ATOM   2206  CD1 PHE A 139      71.653  66.808 142.046  1.00  0.00           C
ATOM   2208  CE1 PHE A 139      70.643  67.208 142.936  1.00  0.00           C
ATOM   2210  CZ  PHE A 139      70.843  68.308 143.786  1.00  0.00           C
ATOM   2212  CD2 PHE A 139      73.063  68.578 142.886  1.00  0.00           C
ATOM   2214  CE2 PHE A 139      72.063  68.988 143.757  1.00  0.00           C
ATOM   2216  C   PHE A 139      75.003  67.068 138.846  1.00  0.00           C
ATOM   2217  O   PHE A 139      75.003  65.928 138.386  1.00  0.00           O
ATOM   2218  N   LEU A 140      76.033  67.908 138.656  1.00  0.00           N
ATOM   2220  CA  LEU A 140      77.213  67.588 137.906  1.00  0.00           C
ATOM   2222  CB  LEU A 140      77.533  68.668 136.856  1.00  0.00           C
ATOM   2225  CG  LEU A 140      76.483  68.728 135.736  1.00  0.00           C
ATOM   2227  CD1 LEU A 140      75.213  69.518 136.117  1.00  0.00           C
ATOM   2231  CD2 LEU A 140      77.133  69.378 134.526  1.00  0.00           C
ATOM   2235  C   LEU A 140      78.333  67.498 138.897  1.00  0.00           C
ATOM   2236  O   LEU A 140      78.513  68.348 139.766  1.00  0.00           O
ATOM   2237  N   MET A 141      79.043  66.368 138.866  1.00  0.00           N
ATOM   2239  CA  MET A 141      79.863  65.958 139.976  1.00  0.00           C
ATOM   2241  CB  MET A 141      79.203  64.718 140.626  1.00  0.00           C
ATOM   2244  CG  MET A 141      77.833  64.998 141.266  1.00  0.00           C
ATOM   2247  SD  MET A 141      77.893  66.338 142.496  1.00  0.00           S
ATOM   2248  CE  MET A 141      79.043  65.558 143.656  1.00  0.00           C
ATOM   2252  C   MET A 141      81.283  65.668 139.556  1.00  0.00           C
ATOM   2253  O   MET A 141      81.533  64.858 138.666  1.00  0.00           O
ATOM   2254  N   GLY A 142      82.263  66.308 140.217  1.00  0.00           N
ATOM   2256  CA  GLY A 142      83.643  65.878 140.036  1.00  0.00           C
ATOM   2259  C   GLY A 142      84.593  66.638 140.876  1.00  0.00           C
ATOM   2260  O   GLY A 142      84.273  67.078 141.976  1.00  0.00           O
ATOM   2261  N   LEU A 143      85.833  66.768 140.386  1.00  0.00           N
ATOM   2263  CA  LEU A 143      86.953  67.108 141.226  1.00  0.00           C
ATOM   2265  CB  LEU A 143      88.253  66.568 140.586  1.00  0.00           C
ATOM   2268  CG  LEU A 143      88.233  65.038 140.386  1.00  0.00           C
ATOM   2270  CD1 LEU A 143      89.623  64.538 139.966  1.00  0.00           C
ATOM   2274  CD2 LEU A 143      87.693  64.308 141.626  1.00  0.00           C
ATOM   2278  C   LEU A 143      87.113  68.578 141.556  1.00  0.00           C
ATOM   2279  O   LEU A 143      87.723  68.888 142.577  1.00  0.00           O
ATOM   2280  N   VAL A 144      86.603  69.488 140.716  1.00  0.00           N
ATOM   2282  CA  VAL A 144      86.473  70.908 140.956  1.00  0.00           C
ATOM   2284  CB  VAL A 144      85.373  71.328 141.926  1.00  0.00           C
ATOM   2286  CG1 VAL A 144      85.153  72.848 141.796  1.00  0.00           C
ATOM   2290  CG2 VAL A 144      84.063  70.598 141.576  1.00  0.00           C
ATOM   2294  C   VAL A 144      87.803  71.648 141.136  1.00  0.00           C
ATOM   2295  O   VAL A 144      88.463  71.648 142.177  1.00  0.00           O
ATOM   2296  N   THR A 145      88.223  72.328 140.056  1.00  0.00           N
ATOM   2298  CA  THR A 145      89.443  73.088 139.906  1.00  0.00           C
ATOM   2300  CB  THR A 145      90.413  72.488 138.866  1.00  0.00           C
ATOM   2302  OG1 THR A 145      89.973  72.548 137.516  1.00  0.00           O
ATOM   2304  CG2 THR A 145      90.643  71.008 139.177  1.00  0.00           C
ATOM   2308  C   THR A 145      89.033  74.478 139.446  1.00  0.00           C
ATOM   2309  O   THR A 145      87.893  74.698 139.046  1.00  0.00           O
ATOM   2310  N   GLU A 146      89.933  75.478 139.466  1.00  0.00           N
ATOM   2312  CA  GLU A 146      89.593  76.838 139.066  1.00  0.00           C
ATOM   2314  CB  GLU A 146      90.863  77.748 139.056  1.00  0.00           C
ATOM   2317  CG  GLU A 146      91.563  77.938 140.427  1.00  0.00           C
ATOM   2320  CD  GLU A 146      93.063  78.238 140.287  1.00  0.00           C
ATOM   2321  OE1 GLU A 146      93.543  78.438 139.136  1.00  0.00           O
ATOM   2322  OE2 GLU A 146      93.753  78.188 141.327  1.00  0.00           O
ATOM   2323  C   GLU A 146      89.013  76.948 137.647  1.00  0.00           C
ATOM   2324  O   GLU A 146      88.053  77.668 137.406  1.00  0.00           O
ATOM   2325  N   ARG A 147      89.603  76.208 136.686  1.00  0.00           N
ATOM   2327  CA  ARG A 147      89.143  76.168 135.316  1.00  0.00           C
ATOM   2329  CB  ARG A 147      90.113  75.318 134.466  1.00  0.00           C
ATOM   2332  CG  ARG A 147      91.493  75.948 134.227  1.00  0.00           C
ATOM   2335  CD  ARG A 147      92.363  75.208 133.196  1.00  0.00           C
ATOM   2338  NE  ARG A 147      93.703  75.898 133.156  1.00  0.00           N
ATOM   2340  CZ  ARG A 147      94.673  75.638 134.026  1.00  0.00           C
ATOM   2341  NH1 ARG A 147      94.573  74.678 134.916  1.00  0.00           N
ATOM   2344  NH2 ARG A 147      95.733  76.428 134.037  1.00  0.00           N
ATOM   2347  C   ARG A 147      87.713  75.648 135.116  1.00  0.00           C
ATOM   2348  O   ARG A 147      86.913  76.228 134.386  1.00  0.00           O
ATOM   2349  N   GLU A 148      87.363  74.538 135.776  1.00  0.00           N
ATOM   2351  CA  GLU A 148      86.073  73.908 135.556  1.00  0.00           C
ATOM   2353  CB  GLU A 148      86.153  72.438 135.956  1.00  0.00           C
ATOM   2356  CG  GLU A 148      86.253  72.078 137.446  1.00  0.00           C
ATOM   2359  CD  GLU A 148      86.963  70.738 137.556  1.00  0.00           C
ATOM   2360  OE1 GLU A 148      88.153  70.728 137.166  1.00  0.00           O
ATOM   2361  OE2 GLU A 148      86.383  69.718 137.996  1.00  0.00           O
ATOM   2362  C   GLU A 148      84.943  74.638 136.226  1.00  0.00           C
ATOM   2363  O   GLU A 148      83.883  74.818 135.646  1.00  0.00           O
ATOM   2364  N   ALA A 149      85.223  75.208 137.416  1.00  0.00           N
ATOM   2366  CA  ALA A 149      84.363  76.108 138.146  1.00  0.00           C
ATOM   2368  CB  ALA A 149      85.123  76.508 139.426  1.00  0.00           C
ATOM   2372  C   ALA A 149      83.993  77.368 137.367  1.00  0.00           C
ATOM   2373  O   ALA A 149      82.853  77.818 137.346  1.00  0.00           O
ATOM   2374  N   LYS A 150      84.973  77.968 136.666  1.00  0.00           N
ATOM   2376  CA  LYS A 150      84.693  78.988 135.686  1.00  0.00           C
ATOM   2378  CB  LYS A 150      86.023  79.528 135.136  1.00  0.00           C
ATOM   2381  CG  LYS A 150      86.743  80.438 136.136  1.00  0.00           C
ATOM   2384  CD  LYS A 150      88.013  80.978 135.496  1.00  0.00           C
ATOM   2387  CE  LYS A 150      89.133  81.348 136.467  1.00  0.00           C
ATOM   2390  NZ  LYS A 150      90.303  81.698 135.666  1.00  0.00           N
ATOM   2394  C   LYS A 150      83.813  78.578 134.526  1.00  0.00           C
ATOM   2395  O   LYS A 150      82.883  79.298 134.156  1.00  0.00           O
ATOM   2396  N   ALA A 151      84.063  77.398 133.947  1.00  0.00           N
ATOM   2398  CA  ALA A 151      83.293  76.838 132.857  1.00  0.00           C
ATOM   2400  CB  ALA A 151      83.983  75.558 132.356  1.00  0.00           C
ATOM   2404  C   ALA A 151      81.813  76.638 133.226  1.00  0.00           C
ATOM   2405  O   ALA A 151      80.923  76.938 132.437  1.00  0.00           O
ATOM   2406  N   ALA A 152      81.523  76.228 134.486  1.00  0.00           N
ATOM   2408  CA  ALA A 152      80.183  76.168 135.066  1.00  0.00           C
ATOM   2410  CB  ALA A 152      80.293  75.898 136.587  1.00  0.00           C
ATOM   2414  C   ALA A 152      79.353  77.428 134.966  1.00  0.00           C
ATOM   2415  O   ALA A 152      78.173  77.418 134.616  1.00  0.00           O
ATOM   2416  N   ALA A 153      79.983  78.558 135.296  1.00  0.00           N
ATOM   2418  CA  ALA A 153      79.343  79.828 135.477  1.00  0.00           C
ATOM   2420  CB  ALA A 153      80.283  80.658 136.356  1.00  0.00           C
ATOM   2424  C   ALA A 153      79.123  80.538 134.166  1.00  0.00           C
ATOM   2425  O   ALA A 153      78.203  81.328 134.006  1.00  0.00           O
ATOM   2426  N   ASP A 154      79.963  80.188 133.166  1.00  0.00           N
ATOM   2428  CA  ASP A 154      79.733  80.468 131.776  1.00  0.00           C
ATOM   2430  CB  ASP A 154      80.973  80.028 130.946  1.00  0.00           C
ATOM   2433  CG  ASP A 154      82.163  80.928 131.216  1.00  0.00           C
ATOM   2434  OD1 ASP A 154      81.973  82.118 131.587  1.00  0.00           O
ATOM   2435  OD2 ASP A 154      83.283  80.458 130.906  1.00  0.00           O
ATOM   2436  C   ASP A 154      78.493  79.738 131.296  1.00  0.00           C
ATOM   2437  O   ASP A 154      77.473  80.358 131.006  1.00  0.00           O
ATOM   2438  N   ILE A 155      78.523  78.388 131.246  1.00  0.00           N
ATOM   2440  CA  ILE A 155      77.533  77.518 130.636  1.00  0.00           C
ATOM   2442  CB  ILE A 155      77.973  76.058 130.776  1.00  0.00           C
ATOM   2444  CG2 ILE A 155      76.953  75.038 130.246  1.00  0.00           C
ATOM   2448  CG1 ILE A 155      79.303  75.858 130.036  1.00  0.00           C
ATOM   2451  CD  ILE A 155      80.033  74.658 130.596  1.00  0.00           C
ATOM   2455  C   ILE A 155      76.143  77.658 131.226  1.00  0.00           C
ATOM   2456  O   ILE A 155      75.163  77.758 130.496  1.00  0.00           O
ATOM   2457  N   ALA A 156      76.053  77.728 132.556  1.00  0.00           N
ATOM   2459  CA  ALA A 156      74.813  77.898 133.276  1.00  0.00           C
ATOM   2461  CB  ALA A 156      75.153  77.888 134.756  1.00  0.00           C
ATOM   2465  C   ALA A 156      74.103  79.198 132.966  1.00  0.00           C
ATOM   2466  O   ALA A 156      72.873  79.298 132.986  1.00  0.00           O
ATOM   2467  N   SER A 157      74.903  80.248 132.706  1.00  0.00           N
ATOM   2469  CA  SER A 157      74.393  81.538 132.296  1.00  0.00           C
ATOM   2471  CB  SER A 157      75.323  82.678 132.766  1.00  0.00           C
ATOM   2474  OG  SER A 157      75.393  82.808 134.186  1.00  0.00           O
ATOM   2476  C   SER A 157      74.173  81.688 130.806  1.00  0.00           C
ATOM   2477  O   SER A 157      73.343  82.508 130.416  1.00  0.00           O
ATOM   2478  N   ARG A 158      74.873  80.918 129.937  1.00  0.00           N
ATOM   2480  CA  ARG A 158      74.653  80.888 128.496  1.00  0.00           C
ATOM   2482  CB  ARG A 158      75.873  80.248 127.736  1.00  0.00           C
ATOM   2485  CG  ARG A 158      77.213  81.038 127.806  1.00  0.00           C
ATOM   2488  CD  ARG A 158      78.423  80.328 127.156  1.00  0.00           C
ATOM   2491  NE  ARG A 158      79.663  81.118 127.496  1.00  0.00           N
ATOM   2493  CZ  ARG A 158      80.863  80.908 126.966  1.00  0.00           C
ATOM   2494  NH1 ARG A 158      81.083  79.958 126.086  1.00  0.00           N
ATOM   2497  NH2 ARG A 158      81.873  81.688 127.256  1.00  0.00           N
ATOM   2500  C   ARG A 158      73.313  80.198 128.086  1.00  0.00           C
ATOM   2501  OT1 ARG A 158      72.563  79.698 128.976  1.00  0.00           O
ATOM   2502  OT2 ARG A 158      73.043  80.128 126.856  1.00  0.00           O
ATOM   2503  NH3 POPEB 159      75.803 101.268 113.026  1.00  0.00           N
ATOM   2507  C12 POPEB 159      74.583 100.408 112.826  1.00  0.00           C
ATOM   2510  C11 POPEB 159      74.823  99.268 111.826  1.00  0.00           C
ATOM   2513  P   POPEB 159      72.863  97.508 111.966  1.00  0.00           P
ATOM   2514  O13 POPEB 159      73.083  97.388 113.436  1.00  0.00           O
ATOM   2515  O14 POPEB 159      71.473  97.598 111.496  1.00  0.00           O
ATOM   2516  O11 POPEB 159      73.673  96.408 111.166  1.00  0.00           O
ATOM   2517  O12 POPEB 159      73.553  98.798 111.426  1.00  0.00           O
ATOM   2518  C1  POPEB 159      73.333  95.078 110.787  1.00  0.00           C
ATOM   2521  C2  POPEB 159      74.053  94.738 109.446  1.00  0.00           C
ATOM   2523  O21 POPEB 159      73.753  93.398 109.026  1.00  0.00           O
ATOM   2524  C21 POPEB 159      73.543  92.988 107.756  1.00  0.00           C
ATOM   2525  O22 POPEB 159      73.833  91.848 107.396  1.00  0.00           O
ATOM   2526  C22 POPEB 159      72.993  94.028 106.766  1.00  0.00           C
ATOM   2529  C3  POPEB 159      75.583  94.818 109.736  1.00  0.00           C
ATOM   2532  O31 POPEB 159      76.343  95.268 108.596  1.00  0.00           O
ATOM   2533  C31 POPEB 159      77.113  96.338 108.816  1.00  0.00           C
ATOM   2534  O32 POPEB 159      77.333  96.858 109.896  1.00  0.00           O
ATOM   2535  C32 POPEB 159      77.663  96.878 107.507  1.00  0.00           C
ATOM   2538  C23 POPEB 159      72.323  93.418 105.477  1.00  0.00           C
ATOM   2541  C24 POPEB 159      72.963  93.848 104.136  1.00  0.00           C
ATOM   2544  C25 POPEB 159      72.303  93.288 102.857  1.00  0.00           C
ATOM   2547  C26 POPEB 159      70.973  93.958 102.456  1.00  0.00           C
ATOM   2550  C27 POPEB 159      70.493  93.588 101.037  1.00  0.00           C
ATOM   2553  C28 POPEB 159      69.403  94.538 100.496  1.00  0.00           C
ATOM   2556  C29 POPEB 159      68.923  94.148  99.116  1.00  0.00           C
ATOM   2558 0C21 POPEB 159      67.653  93.928  98.716  1.00  0.00           C
ATOM   2560 1C21 POPEB 159      66.403  94.008  99.556  1.00  0.00           C
ATOM   2563 2C21 POPEB 159      65.393  95.068  99.056  1.00  0.00           C
ATOM   2566 3C21 POPEB 159      64.433  95.518 100.166  1.00  0.00           C
ATOM   2569 4C21 POPEB 159      65.093  96.528 101.126  1.00  0.00           C
ATOM   2572 5C21 POPEB 159      64.223  96.888 102.346  1.00  0.00           C
ATOM   2575 6C21 POPEB 159      62.813  97.338 101.966  1.00  0.00           C
ATOM   2578 7C21 POPEB 159      62.043  97.858 103.166  1.00  0.00           C
ATOM   2581 8C21 POPEB 159      60.643  98.378 102.826  1.00  0.00           C
ATOM   2585  C33 POPEB 159      76.833  96.508 106.257  1.00  0.00           C
ATOM   2588  C34 POPEB 159      77.143  97.468 105.096  1.00  0.00           C
ATOM   2591  C35 POPEB 159      76.663  96.958 103.736  1.00  0.00           C
ATOM   2594  C36 POPEB 159      75.153  97.068 103.537  1.00  0.00           C
ATOM   2597  C37 POPEB 159      74.773  96.698 102.086  1.00  0.00           C
ATOM   2600  C38 POPEB 159      73.363  97.158 101.696  1.00  0.00           C
ATOM   2603  C39 POPEB 159      73.083  97.058 100.186  1.00  0.00           C
ATOM   2606 0C31 POPEB 159      74.073  97.878  99.336  1.00  0.00           C
ATOM   2609 1C31 POPEB 159      73.533  98.248  97.946  1.00  0.00           C
ATOM   2612 2C31 POPEB 159      74.643  98.798  97.046  1.00  0.00           C
ATOM   2615 3C31 POPEB 159      74.123  99.748  95.966  1.00  0.00           C
ATOM   2618 4C31 POPEB 159      73.803 101.138  96.537  1.00  0.00           C
ATOM   2621 5C31 POPEB 159      73.473 102.168  95.456  1.00  0.00           C
ATOM   2624 6C31 POPEB 159      73.473 103.598  95.966  1.00  0.00           C
ATOM   2628  NH3 POPEC 160     124.549  73.148  73.006  1.00  0.00           N
ATOM   2632  C12 POPEC 160     123.109  73.018  72.577  1.00  0.00           C
ATOM   2635  C11 POPEC 160     122.223  72.498  73.726  1.00  0.00           C
ATOM   2638  P   POPEC 160     121.463  70.398  75.007  1.00  0.00           P
ATOM   2639  O13 POPEC 160     120.013  70.488  74.636  1.00  0.00           O
ATOM   2640  O14 POPEC 160     121.983  69.068  75.406  1.00  0.00           O
ATOM   2641  O11 POPEC 160     121.723  71.388  76.206  1.00  0.00           O
ATOM   2642  O12 POPEC 160     122.373  71.078  73.886  1.00  0.00           O
ATOM   2643  C1  POPEC 160     120.983  71.418  77.416  1.00  0.00           C
ATOM   2646  C2  POPEC 160     121.673  70.628  78.556  1.00  0.00           C
ATOM   2648  O21 POPEC 160     120.943  70.978  79.756  1.00  0.00           O
ATOM   2649  C21 POPEC 160     120.763  69.978  80.617  1.00  0.00           C
ATOM   2650  O22 POPEC 160     121.183  68.848  80.477  1.00  0.00           O
ATOM   2651  C22 POPEC 160     119.903  70.458  81.786  1.00  0.00           C
ATOM   2654  C3  POPEC 160     123.179  71.018  78.716  1.00  0.00           C
ATOM   2657  O31 POPEC 160     123.849  70.298  79.786  1.00  0.00           O
ATOM   2658  C31 POPEC 160     124.489  69.188  79.406  1.00  0.00           C
ATOM   2659  O32 POPEC 160     124.519  68.728  78.287  1.00  0.00           O
ATOM   2660  C32 POPEC 160     125.179  68.518  80.606  1.00  0.00           C
ATOM   2663  C23 POPEC 160     118.923  69.388  82.336  1.00  0.00           C
ATOM   2666  C24 POPEC 160     117.623  69.988  82.896  1.00  0.00           C
ATOM   2669  C25 POPEC 160     117.823  71.028  84.016  1.00  0.00           C
ATOM   2672  C26 POPEC 160     117.543  70.498  85.436  1.00  0.00           C
ATOM   2675  C27 POPEC 160     117.603  71.628  86.476  1.00  0.00           C
ATOM   2678  C28 POPEC 160     117.103  71.228  87.886  1.00  0.00           C
ATOM   2681  C29 POPEC 160     117.973  70.268  88.646  1.00  0.00           C
ATOM   2683 0C21 POPEC 160     118.373  70.408  89.916  1.00  0.00           C
ATOM   2685 1C21 POPEC 160     118.033  71.568  90.826  1.00  0.00           C
ATOM   2688 2C21 POPEC 160     118.633  71.408  92.246  1.00  0.00           C
ATOM   2691 3C21 POPEC 160     120.173  71.448  92.296  1.00  0.00           C
ATOM   2694 4C21 POPEC 160     120.783  72.818  91.966  1.00  0.00           C
ATOM   2697 5C21 POPEC 160     121.393  73.528  93.186  1.00  0.00           C
ATOM   2700 6C21 POPEC 160     120.353  73.928  94.246  1.00  0.00           C
ATOM   2703 7C21 POPEC 160     121.023  74.598  95.456  1.00  0.00           C
ATOM   2706 8C21 POPEC 160     120.053  75.228  96.447  1.00  0.00           C
ATOM   2710  C33 POPEC 160     124.359  67.338  81.177  1.00  0.00           C
ATOM   2713  C34 POPEC 160     125.089  66.508  82.256  1.00  0.00           C
ATOM   2716  C35 POPEC 160     124.849  66.968  83.706  1.00  0.00           C
ATOM   2719  C36 POPEC 160     125.459  65.998  84.736  1.00  0.00           C
ATOM   2722  C37 POPEC 160     125.189  66.388  86.196  1.00  0.00           C
ATOM   2725  C38 POPEC 160     125.899  65.528  87.246  1.00  0.00           C
ATOM   2728  C39 POPEC 160     125.639  66.078  88.666  1.00  0.00           C
ATOM   2731 0C31 POPEC 160     126.209  65.208  89.796  1.00  0.00           C
ATOM   2734 1C31 POPEC 160     125.709  65.698  91.166  1.00  0.00           C
ATOM   2737 2C31 POPEC 160     126.009  64.728  92.316  1.00  0.00           C
ATOM   2740 3C31 POPEC 160     125.319  65.168  93.626  1.00  0.00           C
ATOM   2743 4C31 POPEC 160     125.419  64.108  94.726  1.00  0.00           C
ATOM   2746 5C31 POPEC 160     125.409  64.708  96.136  1.00  0.00           C
ATOM   2749 6C31 POPEC 160     125.559  63.668  97.256  1.00  0.00           C
ATOM   2753  NH3 POPED 161     113.493  61.518  74.366  1.00  0.00           N
ATOM   2757  C12 POPED 161     113.033  62.138  73.076  1.00  0.00           C
ATOM   2760  C11 POPED 161     111.973  63.218  73.376  1.00  0.00           C
ATOM   2763  P   POPED 161     109.513  63.288  74.306  1.00  0.00           P
ATOM   2764  O13 POPED 161     109.153  63.898  73.026  1.00  0.00           O
ATOM   2765  O14 POPED 161     108.643  62.208  74.836  1.00  0.00           O
ATOM   2766  O11 POPED 161     109.563  64.408  75.406  1.00  0.00           O
ATOM   2767  O12 POPED 161     110.983  62.708  74.276  1.00  0.00           O
ATOM   2768  C1  POPED 161     109.863  64.088  76.756  1.00  0.00           C
ATOM   2771  C2  POPED 161     108.613  64.138  77.686  1.00  0.00           C
ATOM   2773  O21 POPED 161     108.613  62.928  78.486  1.00  0.00           O
ATOM   2774  C21 POPED 161     108.663  63.158  79.796  1.00  0.00           C
ATOM   2775  O22 POPED 161     108.513  64.238  80.326  1.00  0.00           O
ATOM   2776  C22 POPED 161     108.903  61.848  80.536  1.00  0.00           C
ATOM   2779  C3  POPED 161     107.243  64.308  76.946  1.00  0.00           C
ATOM   2782  O31 POPED 161     106.153  64.438  77.876  1.00  0.00           O
ATOM   2783  C31 POPED 161     105.593  63.278  78.216  1.00  0.00           C
ATOM   2784  O32 POPED 161     105.863  62.198  77.717  1.00  0.00           O
ATOM   2785  C32 POPED 161     104.653  63.398  79.416  1.00  0.00           C
ATOM   2788  C23 POPED 161     108.383  61.848  82.007  1.00  0.00           C
ATOM   2791  C24 POPED 161     109.503  62.038  83.036  1.00  0.00           C
ATOM   2794  C25 POPED 161     109.163  61.468  84.416  1.00  0.00           C
ATOM   2797  C26 POPED 161     108.263  62.348  85.296  1.00  0.00           C
ATOM   2800  C27 POPED 161     108.043  61.718  86.677  1.00  0.00           C
ATOM   2803  C28 POPED 161     107.103  62.508  87.606  1.00  0.00           C
ATOM   2806  C29 POPED 161     106.863  61.738  88.876  1.00  0.00           C
ATOM   2808 0C21 POPED 161     106.943  62.188  90.147  1.00  0.00           C
ATOM   2810 1C21 POPED 161     107.223  63.588  90.596  1.00  0.00           C
ATOM   2813 2C21 POPED 161     106.163  64.088  91.607  1.00  0.00           C
ATOM   2816 3C21 POPED 161     104.753  64.198  91.006  1.00  0.00           C
ATOM   2819 4C21 POPED 161     103.723  64.798  91.986  1.00  0.00           C
ATOM   2822 5C21 POPED 161     103.363  63.868  93.156  1.00  0.00           C
ATOM   2825 6C21 POPED 161     102.353  64.498  94.126  1.00  0.00           C
ATOM   2828 7C21 POPED 161     102.023  63.568  95.306  1.00  0.00           C
ATOM   2831 8C21 POPED 161     100.953  64.108  96.257  1.00  0.00           C
ATOM   2835  C33 POPED 161     103.823  64.698  79.546  1.00  0.00           C
ATOM   2838  C34 POPED 161     103.113  64.788  80.916  1.00  0.00           C
ATOM   2841  C35 POPED 161     104.043  64.938  82.136  1.00  0.00           C
ATOM   2844  C36 POPED 161     103.283  64.788  83.456  1.00  0.00           C
ATOM   2847  C37 POPED 161     104.183  64.418  84.656  1.00  0.00           C
ATOM   2850  C38 POPED 161     103.383  64.098  85.916  1.00  0.00           C
ATOM   2853  C39 POPED 161     102.783  65.358  86.566  1.00  0.00           C
ATOM   2856 0C31 POPED 161     101.893  65.048  87.776  1.00  0.00           C
ATOM   2859 1C31 POPED 161     101.503  66.338  88.506  1.00  0.00           C
ATOM   2862 2C31 POPED 161     100.573  66.118  89.706  1.00  0.00           C
ATOM   2865 3C31 POPED 161     100.543  67.328  90.656  1.00  0.00           C
ATOM   2868 4C31 POPED 161     100.173  68.648  89.966  1.00  0.00           C
ATOM   2871 5C31 POPED 161     100.083  69.828  90.936  1.00  0.00           C
ATOM   2874 6C31 POPED 161      99.523  71.088  90.287  1.00  0.00           C
ATOM   2878  NH3 POPEE 162      72.263  47.238  76.316  1.00  0.00           N
ATOM   2882  C12 POPEE 162      70.803  46.878  76.506  1.00  0.00           C
ATOM   2885  C11 POPEE 162      69.903  47.498  75.427  1.00  0.00           C
ATOM   2888  P   POPEE 162      68.953  49.828  76.166  1.00  0.00           P
ATOM   2889  O13 POPEE 162      67.683  49.778  75.416  1.00  0.00           O
ATOM   2890  O14 POPEE 162      69.553  51.158  76.416  1.00  0.00           O
ATOM   2891  O11 POPEE 162      68.723  49.088  77.526  1.00  0.00           O
ATOM   2892  O12 POPEE 162      70.013  48.918  75.427  1.00  0.00           O
ATOM   2893  C1  POPEE 162      68.453  49.818  78.716  1.00  0.00           C
ATOM   2896  C2  POPEE 162      69.663  49.708  79.656  1.00  0.00           C
ATOM   2898  O21 POPEE 162      69.803  48.308  79.966  1.00  0.00           O
ATOM   2899  C21 POPEE 162      69.663  47.768  81.146  1.00  0.00           C
ATOM   2900  O22 POPEE 162      69.463  48.338  82.216  1.00  0.00           O
ATOM   2901  C22 POPEE 162      69.693  46.258  80.976  1.00  0.00           C
ATOM   2904  C3  POPEE 162      69.543  50.748  80.806  1.00  0.00           C
ATOM   2907  O31 POPEE 162      70.803  50.938  81.486  1.00  0.00           O
ATOM   2908  C31 POPEE 162      70.983  52.218  81.867  1.00  0.00           C
ATOM   2909  O32 POPEE 162      70.223  53.138  81.666  1.00  0.00           O
ATOM   2910  C32 POPEE 162      72.283  52.338  82.647  1.00  0.00           C
ATOM   2913  C23 POPEE 162      69.723  45.498  82.316  1.00  0.00           C
ATOM   2916  C24 POPEE 162      69.423  44.008  82.076  1.00  0.00           C
ATOM   2919  C25 POPEE 162      68.893  43.308  83.326  1.00  0.00           C
ATOM   2922  C26 POPEE 162      69.923  43.148  84.456  1.00  0.00           C
ATOM   2925  C27 POPEE 162      69.413  42.178  85.546  1.00  0.00           C
ATOM   2928  C28 POPEE 162      70.443  41.968  86.677  1.00  0.00           C
ATOM   2931  C29 POPEE 162      69.963  40.998  87.726  1.00  0.00           C
ATOM   2933 0C21 POPEE 162      70.693  40.598  88.796  1.00  0.00           C
ATOM   2935 1C21 POPEE 162      72.113  41.018  89.096  1.00  0.00           C
ATOM   2938 2C21 POPEE 162      72.233  42.188  90.086  1.00  0.00           C
ATOM   2941 3C21 POPEE 162      71.803  41.878  91.526  1.00  0.00           C
ATOM   2944 4C21 POPEE 162      72.083  43.078  92.456  1.00  0.00           C
ATOM   2947 5C21 POPEE 162      71.903  42.798  93.956  1.00  0.00           C
ATOM   2950 6C21 POPEE 162      72.933  41.808  94.507  1.00  0.00           C
ATOM   2953 7C21 POPEE 162      73.053  41.828  96.037  1.00  0.00           C
ATOM   2956 8C21 POPEE 162      74.183  40.948  96.566  1.00  0.00           C
ATOM   2960  C33 POPEE 162      72.013  52.058  84.136  1.00  0.00           C
ATOM   2963  C34 POPEE 162      73.253  52.278  84.996  1.00  0.00           C
ATOM   2966  C35 POPEE 162      73.033  51.948  86.467  1.00  0.00           C
ATOM   2969  C36 POPEE 162      72.833  50.448  86.746  1.00  0.00           C
ATOM   2972  C37 POPEE 162      73.373  50.068  88.126  1.00  0.00           C
ATOM   2975  C38 POPEE 162      74.893  49.898  88.117  1.00  0.00           C
ATOM   2978  C39 POPEE 162      75.333  48.518  87.606  1.00  0.00           C
ATOM   2981 0C31 POPEE 162      76.833  48.268  87.796  1.00  0.00           C
ATOM   2984 1C31 POPEE 162      77.153  46.888  88.397  1.00  0.00           C
ATOM   2987 2C31 POPEE 162      78.623  46.778  88.806  1.00  0.00           C
ATOM   2990 3C31 POPEE 162      78.993  45.468  89.516  1.00  0.00           C
ATOM   2993 4C31 POPEE 162      79.143  44.268  88.576  1.00  0.00           C
ATOM   2996 5C31 POPEE 162      79.783  43.058  89.276  1.00  0.00           C
ATOM   2999 6C31 POPEE 162      80.013  41.858  88.346  1.00  0.00           C
ATOM   3003  NH3 POPEF 163      83.943 109.918  72.276  1.00  0.00           N
ATOM   3007  C12 POPEF 163      84.603 111.168  72.816  1.00  0.00           C
ATOM   3010  C11 POPEF 163      86.033 111.398  72.286  1.00  0.00           C
ATOM   3013  P   POPEF 163      87.493 112.648  74.126  1.00  0.00           P
ATOM   3014  O13 POPEF 163      88.573 111.648  73.996  1.00  0.00           O
ATOM   3015  O14 POPEF 163      87.983 114.028  74.346  1.00  0.00           O
ATOM   3016  O11 POPEF 163      86.523 112.228  75.296  1.00  0.00           O
ATOM   3017  O12 POPEF 163      86.603 112.598  72.816  1.00  0.00           O
ATOM   3018  C1  POPEF 163      86.883 112.578  76.636  1.00  0.00           C
ATOM   3021  C2  POPEF 163      85.663 112.358  77.556  1.00  0.00           C
ATOM   3023  O21 POPEF 163      86.103 112.398  78.916  1.00  0.00           O
ATOM   3024  C21 POPEF 163      85.193 112.798  79.786  1.00  0.00           C
ATOM   3025  O22 POPEF 163      84.073 113.218  79.506  1.00  0.00           O
ATOM   3026  C22 POPEF 163      85.793 112.778  81.177  1.00  0.00           C
ATOM   3029  C3  POPEF 163      85.033 110.978  77.276  1.00  0.00           C
ATOM   3032  O31 POPEF 163      83.933 110.648  78.166  1.00  0.00           O
ATOM   3033  C31 POPEF 163      83.833 109.318  78.357  1.00  0.00           C
ATOM   3034  O32 POPEF 163      84.403 108.488  77.676  1.00  0.00           O
ATOM   3035  C32 POPEF 163      82.903 108.998  79.537  1.00  0.00           C
ATOM   3038  C23 POPEF 163      85.683 111.438  81.946  1.00  0.00           C
ATOM   3041  C24 POPEF 163      85.893 111.608  83.466  1.00  0.00           C
ATOM   3044  C25 POPEF 163      87.193 112.328  83.846  1.00  0.00           C
ATOM   3047  C26 POPEF 163      87.333 112.658  85.346  1.00  0.00           C
ATOM   3050  C27 POPEF 163      88.573 112.028  85.996  1.00  0.00           C
ATOM   3053  C28 POPEF 163      88.903 112.568  87.406  1.00  0.00           C
ATOM   3056  C29 POPEF 163      88.223 111.828  88.526  1.00  0.00           C
ATOM   3058 0C21 POPEF 163      88.793 110.948  89.376  1.00  0.00           C
ATOM   3060 1C21 POPEF 163      90.233 110.478  89.376  1.00  0.00           C
ATOM   3063 2C21 POPEF 163      91.003 110.818  90.676  1.00  0.00           C
ATOM   3066 3C21 POPEF 163      90.683 109.868  91.846  1.00  0.00           C
ATOM   3069 4C21 POPEF 163      91.363 110.238  93.176  1.00  0.00           C
ATOM   3072 5C21 POPEF 163      92.893 110.068  93.176  1.00  0.00           C
ATOM   3075 6C21 POPEF 163      93.513 110.268  94.566  1.00  0.00           C
ATOM   3078 7C21 POPEF 163      95.033 110.058  94.586  1.00  0.00           C
ATOM   3081 8C21 POPEF 163      95.683 110.338  95.946  1.00  0.00           C
ATOM   3085  C33 POPEF 163      83.663 108.278  80.666  1.00  0.00           C
ATOM   3088  C34 POPEF 163      83.003 108.378  82.066  1.00  0.00           C
ATOM   3091  C35 POPEF 163      81.693 107.588  82.246  1.00  0.00           C
ATOM   3094  C36 POPEF 163      81.343 107.358  83.726  1.00  0.00           C
ATOM   3097  C37 POPEF 163      80.173 106.378  83.956  1.00  0.00           C
ATOM   3100  C38 POPEF 163      80.023 105.868  85.406  1.00  0.00           C
ATOM   3103  C39 POPEF 163      80.923 104.658  85.726  1.00  0.00           C
ATOM   3106 0C31 POPEF 163      80.633 103.968  87.076  1.00  0.00           C
ATOM   3109 1C31 POPEF 163      81.673 102.878  87.386  1.00  0.00           C
ATOM   3112 2C31 POPEF 163      81.363 101.918  88.537  1.00  0.00           C
ATOM   3115 3C31 POPEF 163      82.503 100.888  88.696  1.00  0.00           C
ATOM   3118 4C31 POPEF 163      82.213  99.748  89.677  1.00  0.00           C
ATOM   3121 5C31 POPEF 163      83.193  98.578  89.507  1.00  0.00           C
ATOM   3124 6C31 POPEF 163      82.933  97.418  90.466  1.00  0.00           C
ATOM   3128  NH3 POPEG 164      90.143 115.478  74.756  1.00  0.00           N
ATOM   3132  C12 POPEG 164      91.033 114.558  75.556  1.00  0.00           C
ATOM   3135  C11 POPEG 164      91.123 113.138  74.956  1.00  0.00           C
ATOM   3138  P   POPEG 164      92.923 111.218  75.036  1.00  0.00           P
ATOM   3139  O13 POPEG 164      92.143 110.378  74.096  1.00  0.00           O
ATOM   3140  O14 POPEG 164      94.403 111.118  74.956  1.00  0.00           O
ATOM   3141  O11 POPEG 164      92.493 110.858  76.506  1.00  0.00           O
ATOM   3142  O12 POPEG 164      92.483 112.728  74.886  1.00  0.00           O
ATOM   3143  C1  POPEG 164      93.423 110.768  77.596  1.00  0.00           C
ATOM   3146  C2  POPEG 164      93.193 111.928  78.606  1.00  0.00           C
ATOM   3148  O21 POPEG 164      94.013 111.818  79.786  1.00  0.00           O
ATOM   3149  C21 POPEG 164      93.833 110.808  80.617  1.00  0.00           C
ATOM   3150  O22 POPEG 164      93.153 109.818  80.406  1.00  0.00           O
ATOM   3151  C22 POPEG 164      94.693 110.968  81.876  1.00  0.00           C
ATOM   3154  C3  POPEG 164      91.683 112.078  78.947  1.00  0.00           C
ATOM   3157  O31 POPEG 164      91.523 112.758  80.206  1.00  0.00           O
ATOM   3158  C31 POPEG 164      90.323 113.268  80.416  1.00  0.00           C
ATOM   3159  O32 POPEG 164      89.393 113.258  79.636  1.00  0.00           O
ATOM   3160  C32 POPEG 164      90.273 113.738  81.867  1.00  0.00           C
ATOM   3163  C23 POPEG 164      93.973 110.518  83.176  1.00  0.00           C
ATOM   3166  C24 POPEG 164      94.853 109.748  84.186  1.00  0.00           C
ATOM   3169  C25 POPEG 164      94.123 109.488  85.506  1.00  0.00           C
ATOM   3172  C26 POPEG 164      95.003 108.858  86.607  1.00  0.00           C
ATOM   3175  C27 POPEG 164      94.213 108.558  87.896  1.00  0.00           C
ATOM   3178  C28 POPEG 164      95.093 108.418  89.166  1.00  0.00           C
ATOM   3181  C29 POPEG 164      96.003 107.218  89.186  1.00  0.00           C
ATOM   3183 0C21 POPEG 164      96.533 106.688  90.306  1.00  0.00           C
ATOM   3185 1C21 POPEG 164      96.343 107.268  91.686  1.00  0.00           C
ATOM   3188 2C21 POPEG 164      97.313 106.738  92.756  1.00  0.00           C
ATOM   3191 3C21 POPEG 164      96.843 105.418  93.366  1.00  0.00           C
ATOM   3194 4C21 POPEG 164      97.843 104.798  94.356  1.00  0.00           C
ATOM   3197 5C21 POPEG 164      97.283 103.568  95.106  1.00  0.00           C
ATOM   3200 6C21 POPEG 164      96.543 102.588  94.177  1.00  0.00           C
ATOM   3203 7C21 POPEG 164      96.023 101.338  94.886  1.00  0.00           C
ATOM   3206 8C21 POPEG 164      95.103 100.518  93.986  1.00  0.00           C
ATOM   3210  C33 POPEG 164      89.213 114.808  82.206  1.00  0.00           C
ATOM   3213  C34 POPEG 164      89.683 116.248  82.026  1.00  0.00           C
ATOM   3216  C35 POPEG 164      88.873 117.258  82.866  1.00  0.00           C
ATOM   3219  C36 POPEG 164      89.133 117.108  84.367  1.00  0.00           C
ATOM   3222  C37 POPEG 164      88.613 118.288  85.197  1.00  0.00           C
ATOM   3225  C38 POPEG 164      89.093 118.268  86.656  1.00  0.00           C
ATOM   3228  C39 POPEG 164      88.703 116.998  87.416  1.00  0.00           C
ATOM   3231 0C31 POPEG 164      88.763 117.178  88.947  1.00  0.00           C
ATOM   3234 1C31 POPEG 164      88.573 115.858  89.696  1.00  0.00           C
ATOM   3237 2C31 POPEG 164      88.423 115.998  91.226  1.00  0.00           C
ATOM   3240 3C31 POPEG 164      89.603 116.718  91.896  1.00  0.00           C
ATOM   3243 4C31 POPEG 164      89.543 116.738  93.436  1.00  0.00           C
ATOM   3246 5C31 POPEG 164      89.633 115.338  94.076  1.00  0.00           C
ATOM   3249 6C31 POPEG 164      89.873 115.378  95.586  1.00  0.00           C
ATOM   3253  NH3 POPEH 165     102.973  16.868  72.616  1.00  0.00           N
ATOM   3257  C12 POPEH 165     101.753  16.338  71.926  1.00  0.00           C
ATOM   3260  C11 POPEH 165     100.473  17.078  72.326  1.00  0.00           C
ATOM   3263  P   POPEH 165      98.603  15.318  72.886  1.00  0.00           P
ATOM   3264  O13 POPEH 165      97.193  15.178  72.496  1.00  0.00           O
ATOM   3265  O14 POPEH 165      99.383  14.068  72.976  1.00  0.00           O
ATOM   3266  O11 POPEH 165      98.743  16.078  74.266  1.00  0.00           O
ATOM   3267  O12 POPEH 165      99.343  16.308  71.896  1.00  0.00           O
ATOM   3268  C1  POPEH 165      98.503  15.458  75.526  1.00  0.00           C
ATOM   3271  C2  POPEH 165      97.483  16.288  76.346  1.00  0.00           C
ATOM   3273  O21 POPEH 165      96.553  15.368  76.926  1.00  0.00           O
ATOM   3274  C21 POPEH 165      96.183  15.418  78.206  1.00  0.00           C
ATOM   3275  O22 POPEH 165      95.063  15.108  78.566  1.00  0.00           O
ATOM   3276  C22 POPEH 165      97.273  15.888  79.166  1.00  0.00           C
ATOM   3279  C3  POPEH 165      96.683  17.268  75.436  1.00  0.00           C
ATOM   3282  O31 POPEH 165      95.483  17.768  76.086  1.00  0.00           O
ATOM   3283  C31 POPEH 165      95.723  18.568  77.116  1.00  0.00           C
ATOM   3284  O32 POPEH 165      96.813  18.978  77.466  1.00  0.00           O
ATOM   3285  C32 POPEH 165      94.423  18.768  77.896  1.00  0.00           C
ATOM   3288  C23 POPEH 165      96.943  15.468  80.626  1.00  0.00           C
ATOM   3291  C24 POPEH 165      97.903  16.098  81.646  1.00  0.00           C
ATOM   3294  C25 POPEH 165      98.093  15.248  82.906  1.00  0.00           C
ATOM   3297  C26 POPEH 165      96.803  15.078  83.736  1.00  0.00           C
ATOM   3300  C27 POPEH 165      96.973  14.078  84.896  1.00  0.00           C
ATOM   3303  C28 POPEH 165      95.823  14.178  85.927  1.00  0.00           C
ATOM   3306  C29 POPEH 165      95.843  13.048  86.916  1.00  0.00           C
ATOM   3308 0C21 POPEH 165      96.253  13.088  88.206  1.00  0.00           C
ATOM   3310 1C21 POPEH 165      96.803  14.268  88.956  1.00  0.00           C
ATOM   3313 2C21 POPEH 165      96.063  14.488  90.287  1.00  0.00           C
ATOM   3316 3C21 POPEH 165      96.803  15.438  91.246  1.00  0.00           C
ATOM   3319 4C21 POPEH 165      96.173  15.458  92.647  1.00  0.00           C
ATOM   3322 5C21 POPEH 165      97.183  15.758  93.766  1.00  0.00           C
ATOM   3325 6C21 POPEH 165      97.693  17.208  93.786  1.00  0.00           C
ATOM   3328 7C21 POPEH 165      98.663  17.438  94.946  1.00  0.00           C
ATOM   3331 8C21 POPEH 165      99.223  18.858  94.996  1.00  0.00           C
ATOM   3335  C33 POPEH 165      94.723  18.798  79.406  1.00  0.00           C
ATOM   3338  C34 POPEH 165      93.503  18.548  80.287  1.00  0.00           C
ATOM   3341  C35 POPEH 165      93.963  18.238  81.716  1.00  0.00           C
ATOM   3344  C36 POPEH 165      92.863  18.198  82.766  1.00  0.00           C
ATOM   3347  C37 POPEH 165      93.353  17.468  84.026  1.00  0.00           C
ATOM   3350  C38 POPEH 165      92.393  17.538  85.217  1.00  0.00           C
ATOM   3353  C39 POPEH 165      93.073  16.978  86.467  1.00  0.00           C
ATOM   3356 0C31 POPEH 165      92.223  17.068  87.736  1.00  0.00           C
ATOM   3359 1C31 POPEH 165      93.083  16.708  88.956  1.00  0.00           C
ATOM   3362 2C31 POPEH 165      92.303  16.608  90.276  1.00  0.00           C
ATOM   3365 3C31 POPEH 165      91.593  15.258  90.456  1.00  0.00           C
ATOM   3368 4C31 POPEH 165      91.113  15.038  91.896  1.00  0.00           C
ATOM   3371 5C31 POPEH 165      90.623  13.608  92.156  1.00  0.00           C
ATOM   3374 6C31 POPEH 165      90.633  13.248  93.646  1.00  0.00           C
ATOM   3378  NH3 POPEI 166      15.363  20.078  72.706  1.00  0.00           N
ATOM   3382  C12 POPEI 166      15.603  19.868  71.236  1.00  0.00           C
ATOM   3385  C11 POPEI 166      14.343  20.168  70.406  1.00  0.00           C
ATOM   3388  P   POPEI 166      13.173  22.238  69.336  1.00  0.00           P
ATOM   3389  O13 POPEI 166      14.113  22.938  68.436  1.00  0.00           O
ATOM   3390  O14 POPEI 166      12.233  21.258  68.756  1.00  0.00           O
ATOM   3391  O11 POPEI 166      12.293  23.328  70.056  1.00  0.00           O
ATOM   3392  O12 POPEI 166      14.013  21.558  70.516  1.00  0.00           O
ATOM   3393  C1  POPEI 166      12.693  24.068  71.196  1.00  0.00           C
ATOM   3396  C2  POPEI 166      12.443  23.328  72.546  1.00  0.00           C
ATOM   3398  O21 POPEI 166      11.423  24.028  73.276  1.00  0.00           O
ATOM   3399  C21 POPEI 166      10.833  23.358  74.246  1.00  0.00           C
ATOM   3400  O22 POPEI 166      10.843  22.148  74.396  1.00  0.00           O
ATOM   3401  C22 POPEI 166      10.243  24.358  75.267  1.00  0.00           C
ATOM   3404  C3  POPEI 166      13.753  23.288  73.396  1.00  0.00           C
ATOM   3407  O31 POPEI 166      13.913  22.078  74.156  1.00  0.00           O
ATOM   3408  C31 POPEI 166      13.593  22.138  75.456  1.00  0.00           C
ATOM   3409  O32 POPEI 166      13.243  23.128  76.056  1.00  0.00           O
ATOM   3410  C32 POPEI 166      13.843  20.748  76.026  1.00  0.00           C
ATOM   3413  C23 POPEI 166       9.203  23.718  76.206  1.00  0.00           C
ATOM   3416  C24 POPEI 166       8.653  24.678  77.266  1.00  0.00           C
ATOM   3419  C25 POPEI 166       9.733  25.318  78.156  1.00  0.00           C
ATOM   3422  C26 POPEI 166       9.183  26.088  79.366  1.00  0.00           C
ATOM   3425  C27 POPEI 166      10.293  26.808  80.147  1.00  0.00           C
ATOM   3428  C28 POPEI 166       9.773  27.608  81.366  1.00  0.00           C
ATOM   3431  C29 POPEI 166       9.913  26.938  82.706  1.00  0.00           C
ATOM   3433 0C21 POPEI 166      10.033  27.568  83.897  1.00  0.00           C
ATOM   3435 1C21 POPEI 166      10.023  29.058  84.116  1.00  0.00           C
ATOM   3438 2C21 POPEI 166      10.713  29.548  85.406  1.00  0.00           C
ATOM   3441 3C21 POPEI 166      10.663  31.078  85.516  1.00  0.00           C
ATOM   3444 4C21 POPEI 166      11.413  31.718  86.706  1.00  0.00           C
ATOM   3447 5C21 POPEI 166      10.743  31.468  88.066  1.00  0.00           C
ATOM   3450 6C21 POPEI 166      11.213  32.428  89.166  1.00  0.00           C
ATOM   3453 7C21 POPEI 166      10.553  32.138  90.526  1.00  0.00           C
ATOM   3456 8C21 POPEI 166      10.853  33.188  91.607  1.00  0.00           C
ATOM   3460  C33 POPEI 166      12.823  20.258  77.086  1.00  0.00           C
ATOM   3463  C34 POPEI 166      12.773  18.718  77.037  1.00  0.00           C
ATOM   3466  C35 POPEI 166      12.123  18.058  78.256  1.00  0.00           C
ATOM   3469  C36 POPEI 166      13.093  17.688  79.376  1.00  0.00           C
ATOM   3472  C37 POPEI 166      12.393  17.178  80.646  1.00  0.00           C
ATOM   3475  C38 POPEI 166      13.383  16.818  81.746  1.00  0.00           C
ATOM   3478  C39 POPEI 166      12.723  16.408  83.066  1.00  0.00           C
ATOM   3481 0C31 POPEI 166      12.103  17.568  83.846  1.00  0.00           C
ATOM   3484 1C31 POPEI 166      11.943  17.208  85.326  1.00  0.00           C
ATOM   3487 2C31 POPEI 166      11.403  18.338  86.216  1.00  0.00           C
ATOM   3490 3C31 POPEI 166       9.913  18.608  85.986  1.00  0.00           C
ATOM   3493 4C31 POPEI 166       9.293  19.488  87.086  1.00  0.00           C
ATOM   3496 5C31 POPEI 166       7.993  20.158  86.626  1.00  0.00           C
ATOM   3499 6C31 POPEI 166       7.153  20.698  87.776  1.00  0.00           C
ATOM   3503  NH3 POPEJ 167      81.303  32.518 117.026  1.00  0.00           N
ATOM   3507  C12 POPEJ 167      82.373  33.518 116.656  1.00  0.00           C
ATOM   3510  C11 POPEJ 167      82.163  34.838 117.396  1.00  0.00           C
ATOM   3513  P   POPEJ 167      82.853  37.238 116.526  1.00  0.00           P
ATOM   3514  O13 POPEJ 167      81.773  37.848 117.336  1.00  0.00           O
ATOM   3515  O14 POPEJ 167      84.113  38.008 116.447  1.00  0.00           O
ATOM   3516  O11 POPEJ 167      82.333  36.928 115.036  1.00  0.00           O
ATOM   3517  O12 POPEJ 167      83.193  35.778 117.086  1.00  0.00           O
ATOM   3518  C1  POPEJ 167      82.043  38.118 114.276  1.00  0.00           C
ATOM   3521  C2  POPEJ 167      81.663  37.918 112.776  1.00  0.00           C
ATOM   3523  O21 POPEJ 167      80.913  39.088 112.446  1.00  0.00           O
ATOM   3524  C21 POPEJ 167      80.763  39.608 111.226  1.00  0.00           C
ATOM   3525  O22 POPEJ 167      79.793  40.318 110.946  1.00  0.00           O
ATOM   3526  C22 POPEJ 167      81.853  39.278 110.186  1.00  0.00           C
ATOM   3529  C3  POPEJ 167      80.783  36.658 112.526  1.00  0.00           C
ATOM   3532  O31 POPEJ 167      80.013  36.778 111.296  1.00  0.00           O
ATOM   3533  C31 POPEJ 167      78.693  36.788 111.366  1.00  0.00           C
ATOM   3534  O32 POPEJ 167      78.013  36.588 112.346  1.00  0.00           O
ATOM   3535  C32 POPEJ 167      78.133  37.038 109.976  1.00  0.00           C
ATOM   3538  C23 POPEJ 167      81.443  39.678 108.736  1.00  0.00           C
ATOM   3541  C24 POPEJ 167      82.353  39.078 107.647  1.00  0.00           C
ATOM   3544  C25 POPEJ 167      81.873  39.248 106.187  1.00  0.00           C
ATOM   3547  C26 POPEJ 167      82.303  40.568 105.506  1.00  0.00           C
ATOM   3550  C27 POPEJ 167      82.003  40.548 103.996  1.00  0.00           C
ATOM   3553  C28 POPEJ 167      82.283  41.878 103.257  1.00  0.00           C
ATOM   3556  C29 POPEJ 167      83.723  42.098 102.837  1.00  0.00           C
ATOM   3558 0C21 POPEJ 167      84.233  41.818 101.626  1.00  0.00           C
ATOM   3560 1C21 POPEJ 167      83.503  41.168 100.466  1.00  0.00           C
ATOM   3563 2C21 POPEJ 167      84.443  40.648  99.367  1.00  0.00           C
ATOM   3566 3C21 POPEJ 167      85.433  39.568  99.846  1.00  0.00           C
ATOM   3569 4C21 POPEJ 167      86.493  39.168  98.816  1.00  0.00           C
ATOM   3572 5C21 POPEJ 167      87.603  38.338  99.476  1.00  0.00           C
ATOM   3575 6C21 POPEJ 167      88.693  37.838  98.526  1.00  0.00           C
ATOM   3578 7C21 POPEJ 167      89.983  37.488  99.286  1.00  0.00           C
ATOM   3581 8C21 POPEJ 167      91.103  36.938  98.406  1.00  0.00           C
ATOM   3585  C33 POPEJ 167      76.763  37.758 110.036  1.00  0.00           C
ATOM   3588  C34 POPEJ 167      76.233  38.108 108.636  1.00  0.00           C
ATOM   3591  C35 POPEJ 167      77.203  39.018 107.876  1.00  0.00           C
ATOM   3594  C36 POPEJ 167      76.723  39.378 106.476  1.00  0.00           C
ATOM   3597  C37 POPEJ 167      77.563  40.538 105.927  1.00  0.00           C
ATOM   3600  C38 POPEJ 167      77.653  40.528 104.406  1.00  0.00           C
ATOM   3603  C39 POPEJ 167      78.133  41.868 103.856  1.00  0.00           C
ATOM   3606 0C31 POPEJ 167      78.553  41.788 102.396  1.00  0.00           C
ATOM   3609 1C31 POPEJ 167      78.873  43.168 101.806  1.00  0.00           C
ATOM   3612 2C31 POPEJ 167      79.443  43.088 100.376  1.00  0.00           C
ATOM   3615 3C31 POPEJ 167      78.843  41.928  99.576  1.00  0.00           C
ATOM   3618 4C31 POPEJ 167      79.223  41.928  98.086  1.00  0.00           C
ATOM   3621 5C31 POPEJ 167      78.863  40.588  97.437  1.00  0.00           C
ATOM   3624 6C31 POPEJ 167      79.143  40.548  95.936  1.00  0.00           C
ATOM   3628  NH3 POPEK 168     114.373  85.988  73.486  1.00  0.00           N
ATOM   3632  C12 POPEK 168     113.943  87.398  73.766  1.00  0.00           C
ATOM   3635  C11 POPEK 168     112.773  87.868  72.876  1.00  0.00           C
ATOM   3638  P   POPEK 168     111.253  90.038  72.806  1.00  0.00           P
ATOM   3639  O13 POPEK 168     111.333  91.388  73.416  1.00  0.00           O
ATOM   3640  O14 POPEK 168     110.813  89.938  71.406  1.00  0.00           O
ATOM   3641  O11 POPEK 168     110.263  89.248  73.736  1.00  0.00           O
ATOM   3642  O12 POPEK 168     112.613  89.278  73.036  1.00  0.00           O
ATOM   3643  C1  POPEK 168     110.503  89.158  75.147  1.00  0.00           C
ATOM   3646  C2  POPEK 168     109.173  88.758  75.806  1.00  0.00           C
ATOM   3648  O21 POPEK 168     109.233  88.658  77.236  1.00  0.00           O
ATOM   3649  C21 POPEK 168     109.823  87.578  77.746  1.00  0.00           C
ATOM   3650  O22 POPEK 168     110.723  86.938  77.246  1.00  0.00           O
ATOM   3651  C22 POPEK 168     109.053  87.178  79.006  1.00  0.00           C
ATOM   3654  C3  POPEK 168     108.593  87.488  75.106  1.00  0.00           C
ATOM   3657  O31 POPEK 168     107.533  86.858  75.846  1.00  0.00           O
ATOM   3658  C31 POPEK 168     106.403  87.548  75.996  1.00  0.00           C
ATOM   3659  O32 POPEK 168     106.203  88.698  75.646  1.00  0.00           O
ATOM   3660  C32 POPEK 168     105.393  86.628  76.686  1.00  0.00           C
ATOM   3663  C23 POPEK 168     109.783  87.478  80.337  1.00  0.00           C
ATOM   3666  C24 POPEK 168     108.843  87.258  81.526  1.00  0.00           C
ATOM   3669  C25 POPEK 168     109.503  87.478  82.896  1.00  0.00           C
ATOM   3672  C26 POPEK 168     110.593  86.448  83.236  1.00  0.00           C
ATOM   3675  C27 POPEK 168     111.413  86.778  84.496  1.00  0.00           C
ATOM   3678  C28 POPEK 168     110.723  86.538  85.866  1.00  0.00           C
ATOM   3681  C29 POPEK 168     109.743  87.598  86.296  1.00  0.00           C
ATOM   3683 0C21 POPEK 168     109.483  87.978  87.556  1.00  0.00           C
ATOM   3685 1C21 POPEK 168     110.073  87.388  88.816  1.00  0.00           C
ATOM   3688 2C21 POPEK 168     109.083  87.428  89.996  1.00  0.00           C
ATOM   3691 3C21 POPEK 168     109.723  86.998  91.327  1.00  0.00           C
ATOM   3694 4C21 POPEK 168     108.743  87.088  92.496  1.00  0.00           C
ATOM   3697 5C21 POPEK 168     109.323  86.598  93.827  1.00  0.00           C
ATOM   3700 6C21 POPEK 168     110.163  87.598  94.626  1.00  0.00           C
ATOM   3703 7C21 POPEK 168     110.453  87.048  96.026  1.00  0.00           C
ATOM   3706 8C21 POPEK 168     111.343  87.948  96.886  1.00  0.00           C
ATOM   3710  C33 POPEK 168     104.513  87.278  77.776  1.00  0.00           C
ATOM   3713  C34 POPEK 168     105.233  87.498  79.116  1.00  0.00           C
ATOM   3716  C35 POPEK 168     104.243  87.888  80.217  1.00  0.00           C
ATOM   3719  C36 POPEK 168     104.863  88.058  81.616  1.00  0.00           C
ATOM   3722  C37 POPEK 168     103.803  88.488  82.647  1.00  0.00           C
ATOM   3725  C38 POPEK 168     104.383  88.858  84.026  1.00  0.00           C
ATOM   3728  C39 POPEK 168     104.953  87.668  84.806  1.00  0.00           C
ATOM   3731 0C31 POPEK 168     105.673  88.088  86.086  1.00  0.00           C
ATOM   3734 1C31 POPEK 168     104.753  88.638  87.186  1.00  0.00           C
ATOM   3737 2C31 POPEK 168     105.553  89.118  88.406  1.00  0.00           C
ATOM   3740 3C31 POPEK 168     104.843  88.908  89.746  1.00  0.00           C
ATOM   3743 4C31 POPEK 168     104.793  87.428  90.166  1.00  0.00           C
ATOM   3746 5C31 POPEK 168     104.183  87.218  91.556  1.00  0.00           C
ATOM   3749 6C31 POPEK 168     104.133  85.748  91.956  1.00  0.00           C
ATOM   3753  NH3 POPEL 169      27.663   7.328  73.876  1.00  0.00           N
ATOM   3757  C12 POPEL 169      27.093   6.648  72.656  1.00  0.00           C
ATOM   3760  C11 POPEL 169      25.993   7.498  71.996  1.00  0.00           C
ATOM   3763  P   POPEL 169      23.613   6.348  71.756  1.00  0.00           P
ATOM   3764  O13 POPEL 169      23.013   7.548  72.386  1.00  0.00           O
ATOM   3765  O14 POPEL 169      22.923   5.708  70.606  1.00  0.00           O
ATOM   3766  O11 POPEL 169      23.863   5.208  72.837  1.00  0.00           O
ATOM   3767  O12 POPEL 169      25.083   6.668  71.286  1.00  0.00           O
ATOM   3768  C1  POPEL 169      23.433   5.348  74.206  1.00  0.00           C
ATOM   3771  C2  POPEL 169      24.563   5.968  75.086  1.00  0.00           C
ATOM   3773  O21 POPEL 169      24.753   5.218  76.296  1.00  0.00           O
ATOM   3774  C21 POPEL 169      26.033   5.088  76.656  1.00  0.00           C
ATOM   3775  O22 POPEL 169      26.993   5.408  75.976  1.00  0.00           O
ATOM   3776  C22 POPEL 169      26.103   4.598  78.096  1.00  0.00           C
ATOM   3779  C3  POPEL 169      24.363   7.468  75.436  1.00  0.00           C
ATOM   3782  O31 POPEL 169      25.573   8.018  75.976  1.00  0.00           O
ATOM   3783  C31 POPEL 169      25.753   8.408  77.256  1.00  0.00           C
ATOM   3784  O32 POPEL 169      26.803   8.828  77.686  1.00  0.00           O
ATOM   3785  C32 POPEL 169      24.553   8.238  78.166  1.00  0.00           C
ATOM   3788  C23 POPEL 169      27.293   5.268  78.806  1.00  0.00           C
ATOM   3791  C24 POPEL 169      27.223   5.088  80.326  1.00  0.00           C
ATOM   3794  C25 POPEL 169      28.413   5.778  81.026  1.00  0.00           C
ATOM   3797  C26 POPEL 169      28.023   6.968  81.906  1.00  0.00           C
ATOM   3800  C27 POPEL 169      27.213   6.548  83.146  1.00  0.00           C
ATOM   3803  C28 POPEL 169      27.103   7.678  84.177  1.00  0.00           C
ATOM   3806  C29 POPEL 169      26.293   7.288  85.386  1.00  0.00           C
ATOM   3808 0C21 POPEL 169      26.763   7.098  86.636  1.00  0.00           C
ATOM   3810 1C21 POPEL 169      28.203   7.208  87.026  1.00  0.00           C
ATOM   3813 2C21 POPEL 169      28.603   6.458  88.306  1.00  0.00           C
ATOM   3816 3C21 POPEL 169      28.143   7.098  89.626  1.00  0.00           C
ATOM   3819 4C21 POPEL 169      28.713   6.288  90.787  1.00  0.00           C
ATOM   3822 5C21 POPEL 169      28.463   6.828  92.196  1.00  0.00           C
ATOM   3825 6C21 POPEL 169      29.323   6.048  93.196  1.00  0.00           C
ATOM   3828 7C21 POPEL 169      29.223   6.548  94.636  1.00  0.00           C
ATOM   3831 8C21 POPEL 169      30.023   5.678  95.606  1.00  0.00           C
ATOM   3835  C33 POPEL 169      24.813   8.898  79.526  1.00  0.00           C
ATOM   3838  C34 POPEL 169      23.663   8.578  80.466  1.00  0.00           C
ATOM   3841  C35 POPEL 169      23.673   9.368  81.776  1.00  0.00           C
ATOM   3844  C36 POPEL 169      22.503   8.928  82.656  1.00  0.00           C
ATOM   3847  C37 POPEL 169      22.253   9.838  83.856  1.00  0.00           C
ATOM   3850  C38 POPEL 169      21.453   9.158  84.966  1.00  0.00           C
ATOM   3853  C39 POPEL 169      20.043   8.708  84.546  1.00  0.00           C
ATOM   3856 0C31 POPEL 169      19.073   9.888  84.346  1.00  0.00           C
ATOM   3859 1C31 POPEL 169      17.653   9.398  84.037  1.00  0.00           C
ATOM   3862 2C31 POPEL 169      16.633  10.528  83.816  1.00  0.00           C
ATOM   3865 3C31 POPEL 169      16.503  11.458  85.036  1.00  0.00           C
ATOM   3868 4C31 POPEL 169      15.273  12.358  84.996  1.00  0.00           C
ATOM   3871 5C31 POPEL 169      15.193  13.228  86.257  1.00  0.00           C
ATOM   3874 6C31 POPEL 169      14.123  14.328  86.196  1.00  0.00           C
ATOM   3878  NH3 POPEM 170      74.153 100.358  71.316  1.00  0.00           N
ATOM   3882  C12 POPEM 170      75.393 100.718  70.556  1.00  0.00           C
ATOM   3885  C11 POPEM 170      76.413 101.488  71.416  1.00  0.00           C
ATOM   3888  P   POPEM 170      78.503 103.038  71.056  1.00  0.00           P
ATOM   3889  O13 POPEM 170      79.653 103.148  70.126  1.00  0.00           O
ATOM   3890  O14 POPEM 170      77.693 104.258  71.276  1.00  0.00           O
ATOM   3891  O11 POPEM 170      79.123 102.478  72.396  1.00  0.00           O
ATOM   3892  O12 POPEM 170      77.543 101.858  70.616  1.00  0.00           O
ATOM   3893  C1  POPEM 170      79.553 103.448  73.357  1.00  0.00           C
ATOM   3896  C2  POPEM 170      80.303 102.718  74.496  1.00  0.00           C
ATOM   3898  O21 POPEM 170      80.213 103.308  75.796  1.00  0.00           O
ATOM   3899  C21 POPEM 170      79.963 104.578  75.996  1.00  0.00           C
ATOM   3900  O22 POPEM 170      79.913 105.478  75.176  1.00  0.00           O
ATOM   3901  C22 POPEM 170      79.743 104.778  77.496  1.00  0.00           C
ATOM   3904  C3  POPEM 170      81.773 102.358  74.146  1.00  0.00           C
ATOM   3907  O31 POPEM 170      82.183 101.248  74.986  1.00  0.00           O
ATOM   3908  C31 POPEM 170      82.883 101.588  76.076  1.00  0.00           C
ATOM   3909  O32 POPEM 170      83.513 102.628  76.226  1.00  0.00           O
ATOM   3910  C32 POPEM 170      82.633 100.538  77.156  1.00  0.00           C
ATOM   3913  C23 POPEM 170      79.533 106.248  77.956  1.00  0.00           C
ATOM   3916  C24 POPEM 170      78.783 106.278  79.306  1.00  0.00           C
ATOM   3919  C25 POPEM 170      78.543 107.678  79.896  1.00  0.00           C
ATOM   3922  C26 POPEM 170      77.703 107.618  81.187  1.00  0.00           C
ATOM   3925  C27 POPEM 170      77.523 108.968  81.886  1.00  0.00           C
ATOM   3928  C28 POPEM 170      76.413 108.968  82.956  1.00  0.00           C
ATOM   3931  C29 POPEM 170      76.853 108.408  84.286  1.00  0.00           C
ATOM   3933 0C21 POPEM 170      76.173 107.588  85.096  1.00  0.00           C
ATOM   3935 1C21 POPEM 170      74.783 107.028  84.886  1.00  0.00           C
ATOM   3938 2C21 POPEM 170      74.763 105.488  84.937  1.00  0.00           C
ATOM   3941 3C21 POPEM 170      75.093 104.908  86.316  1.00  0.00           C
ATOM   3944 4C21 POPEM 170      74.553 103.488  86.516  1.00  0.00           C
ATOM   3947 5C21 POPEM 170      74.733 102.988  87.956  1.00  0.00           C
ATOM   3950 6C21 POPEM 170      76.143 102.488  88.257  1.00  0.00           C
ATOM   3953 7C21 POPEM 170      76.323 102.088  89.736  1.00  0.00           C
ATOM   3956 8C21 POPEM 170      77.743 101.638  90.086  1.00  0.00           C
ATOM   3960  C33 POPEM 170      81.943 101.188  78.386  1.00  0.00           C
ATOM   3963  C34 POPEM 170      81.553 100.138  79.436  1.00  0.00           C
ATOM   3966  C35 POPEM 170      81.333 100.708  80.846  1.00  0.00           C
ATOM   3969  C36 POPEM 170      82.643 101.278  81.406  1.00  0.00           C
ATOM   3972  C37 POPEM 170      82.693 101.408  82.936  1.00  0.00           C
ATOM   3975  C38 POPEM 170      84.113 101.778  83.366  1.00  0.00           C
ATOM   3978  C39 POPEM 170      84.293 102.058  84.856  1.00  0.00           C
ATOM   3981 0C31 POPEM 170      85.693 102.598  85.166  1.00  0.00           C
ATOM   3984 1C31 POPEM 170      85.963 102.808  86.666  1.00  0.00           C
ATOM   3987 2C31 POPEM 170      85.313 104.078  87.256  1.00  0.00           C
ATOM   3990 3C31 POPEM 170      86.113 105.358  86.986  1.00  0.00           C
ATOM   3993 4C31 POPEM 170      85.393 106.618  87.516  1.00  0.00           C
ATOM   3996 5C31 POPEM 170      85.783 107.888  86.746  1.00  0.00           C
ATOM   3999 6C31 POPEM 170      85.153 109.168  87.306  1.00  0.00           C
ATOM   4003  NH3 POPEN 171      44.983  73.198 111.886  1.00  0.00           N
ATOM   4007  C12 POPEN 171      44.973  73.488 113.357  1.00  0.00           C
ATOM   4010  C11 POPEN 171      46.163  74.388 113.746  1.00  0.00           C
ATOM   4013  P   POPEN 171      47.493  76.388 112.726  1.00  0.00           P
ATOM   4014  O13 POPEN 171      47.663  77.508 113.666  1.00  0.00           O
ATOM   4015  O14 POPEN 171      48.623  75.438 112.616  1.00  0.00           O
ATOM   4016  O11 POPEN 171      47.263  77.078 111.316  1.00  0.00           O
ATOM   4017  O12 POPEN 171      46.133  75.598 112.996  1.00  0.00           O
ATOM   4018  C1  POPEN 171      46.413  76.388 110.406  1.00  0.00           C
ATOM   4021  C2  POPEN 171      46.783  76.668 108.926  1.00  0.00           C
ATOM   4023  O21 POPEN 171      45.733  76.238 108.036  1.00  0.00           O
ATOM   4024  C21 POPEN 171      45.353  74.978 108.056  1.00  0.00           C
ATOM   4025  O22 POPEN 171      45.553  74.138 108.916  1.00  0.00           O
ATOM   4026  C22 POPEN 171      44.633  74.638 106.766  1.00  0.00           C
ATOM   4029  C3  POPEN 171      48.173  76.078 108.516  1.00  0.00           C
ATOM   4032  O31 POPEN 171      48.323  75.878 107.086  1.00  0.00           O
ATOM   4033  C31 POPEN 171      48.643  76.968 106.386  1.00  0.00           C
ATOM   4034  O32 POPEN 171      48.693  78.098 106.826  1.00  0.00           O
ATOM   4035  C32 POPEN 171      49.023  76.558 104.946  1.00  0.00           C
ATOM   4038  C23 POPEN 171      45.313  75.348 105.586  1.00  0.00           C
ATOM   4041  C24 POPEN 171      44.743  74.878 104.256  1.00  0.00           C
ATOM   4044  C25 POPEN 171      45.433  75.608 103.117  1.00  0.00           C
ATOM   4047  C26 POPEN 171      44.813  75.288 101.766  1.00  0.00           C
ATOM   4050  C27 POPEN 171      45.713  75.778 100.626  1.00  0.00           C
ATOM   4053  C28 POPEN 171      44.953  75.988  99.316  1.00  0.00           C
ATOM   4056  C29 POPEN 171      44.083  77.208  99.406  1.00  0.00           C
ATOM   4058 0C21 POPEN 171      42.943  77.438  98.726  1.00  0.00           C
ATOM   4060 1C21 POPEN 171      42.353  76.548  97.656  1.00  0.00           C
ATOM   4063 2C21 POPEN 171      42.393  77.208  96.266  1.00  0.00           C
ATOM   4066 3C21 POPEN 171      43.813  77.618  95.857  1.00  0.00           C
ATOM   4069 4C21 POPEN 171      43.963  78.058  94.396  1.00  0.00           C
ATOM   4072 5C21 POPEN 171      45.423  78.438  94.126  1.00  0.00           C
ATOM   4075 6C21 POPEN 171      45.743  78.808  92.676  1.00  0.00           C
ATOM   4078 7C21 POPEN 171      47.263  78.858  92.466  1.00  0.00           C
ATOM   4081 8C21 POPEN 171      47.683  79.398  91.096  1.00  0.00           C
ATOM   4085  C33 POPEN 171      48.823  77.668 103.876  1.00  0.00           C
ATOM   4088  C34 POPEN 171      49.653  77.418 102.606  1.00  0.00           C
ATOM   4091  C35 POPEN 171      49.253  78.268 101.386  1.00  0.00           C
ATOM   4094  C36 POPEN 171      50.023  77.858 100.116  1.00  0.00           C
ATOM   4097  C37 POPEN 171      49.833  78.838  98.947  1.00  0.00           C
ATOM   4100  C38 POPEN 171      50.813  80.018  98.947  1.00  0.00           C
ATOM   4103  C39 POPEN 171      52.253  79.618  98.566  1.00  0.00           C
ATOM   4106 0C31 POPEN 171      53.053  80.768  97.936  1.00  0.00           C
ATOM   4109 1C31 POPEN 171      54.393  80.288  97.367  1.00  0.00           C
ATOM   4112 2C31 POPEN 171      55.253  81.408  96.776  1.00  0.00           C
ATOM   4115 3C31 POPEN 171      56.623  80.888  96.316  1.00  0.00           C
ATOM   4118 4C31 POPEN 171      57.563  82.008  95.876  1.00  0.00           C
ATOM   4121 5C31 POPEN 171      59.013  81.518  95.726  1.00  0.00           C
ATOM   4124 6C31 POPEN 171      59.983  82.638  95.376  1.00  0.00           C
ATOM   4128  NH3 POPEO 172     102.773  31.038 114.236  1.00  0.00           N
ATOM   4132  C12 POPEO 172     103.203  32.418 114.596  1.00  0.00           C
ATOM   4135  C11 POPEO 172     102.133  33.048 115.486  1.00  0.00           C
ATOM   4138  P   POPEO 172      99.903  34.078 114.566  1.00  0.00           P
ATOM   4139  O13 POPEO 172      98.883  34.238 115.617  1.00  0.00           O
ATOM   4140  O14 POPEO 172     100.683  35.308 114.266  1.00  0.00           O
ATOM   4141  O11 POPEO 172      99.183  33.588 113.257  1.00  0.00           O
ATOM   4142  O12 POPEO 172     100.853  32.858 114.896  1.00  0.00           O
ATOM   4143  C1  POPEO 172      99.863  32.838 112.246  1.00  0.00           C
ATOM   4146  C2  POPEO 172      98.833  32.058 111.376  1.00  0.00           C
ATOM   4148  O21 POPEO 172      99.383  31.058 110.496  1.00  0.00           O
ATOM   4149  C21 POPEO 172     100.373  31.318 109.677  1.00  0.00           C
ATOM   4150  O22 POPEO 172     101.233  32.178 109.787  1.00  0.00           O
ATOM   4151  C22 POPEO 172     100.283  30.338 108.506  1.00  0.00           C
ATOM   4154  C3  POPEO 172      97.923  33.038 110.576  1.00  0.00           C
ATOM   4157  O31 POPEO 172      97.033  32.328 109.696  1.00  0.00           O
ATOM   4158  C31 POPEO 172      95.733  32.448 109.886  1.00  0.00           C
ATOM   4159  O32 POPEO 172      95.203  33.168 110.716  1.00  0.00           O
ATOM   4160  C32 POPEO 172      94.983  31.548 108.916  1.00  0.00           C
ATOM   4163  C23 POPEO 172      99.203  30.758 107.476  1.00  0.00           C
ATOM   4166  C24 POPEO 172      98.663  29.608 106.616  1.00  0.00           C
ATOM   4169  C25 POPEO 172      99.733  28.968 105.726  1.00  0.00           C
ATOM   4172  C26 POPEO 172      99.233  28.728 104.296  1.00  0.00           C
ATOM   4175  C27 POPEO 172     100.273  27.998 103.436  1.00  0.00           C
ATOM   4178  C28 POPEO 172      99.843  27.808 101.976  1.00  0.00           C
ATOM   4181  C29 POPEO 172      99.813  29.108 101.196  1.00  0.00           C
ATOM   4183 0C21 POPEO 172     100.743  29.548 100.326  1.00  0.00           C
ATOM   4185 1C21 POPEO 172     102.013  28.828  99.956  1.00  0.00           C
ATOM   4188 2C21 POPEO 172     102.473  29.078  98.506  1.00  0.00           C
ATOM   4191 3C21 POPEO 172     101.613  28.398  97.437  1.00  0.00           C
ATOM   4194 4C21 POPEO 172     102.373  28.238  96.106  1.00  0.00           C
ATOM   4197 5C21 POPEO 172     103.033  29.528  95.586  1.00  0.00           C
ATOM   4200 6C21 POPEO 172     103.633  29.338  94.186  1.00  0.00           C
ATOM   4203 7C21 POPEO 172     104.303  30.598  93.626  1.00  0.00           C
ATOM   4206 8C21 POPEO 172     104.723  30.408  92.166  1.00  0.00           C
ATOM   4210  C33 POPEO 172      94.073  32.368 107.977  1.00  0.00           C
ATOM   4213  C34 POPEO 172      93.223  31.498 107.056  1.00  0.00           C
ATOM   4216  C35 POPEO 172      92.273  32.348 106.196  1.00  0.00           C
ATOM   4219  C36 POPEO 172      91.373  31.498 105.306  1.00  0.00           C
ATOM   4222  C37 POPEO 172      90.473  32.358 104.406  1.00  0.00           C
ATOM   4225  C38 POPEO 172      89.613  31.458 103.506  1.00  0.00           C
ATOM   4228  C39 POPEO 172      88.693  32.238 102.556  1.00  0.00           C
ATOM   4231 0C31 POPEO 172      89.393  32.758 101.286  1.00  0.00           C
ATOM   4234 1C31 POPEO 172      88.373  32.918 100.156  1.00  0.00           C
ATOM   4237 2C31 POPEO 172      88.973  33.178  98.766  1.00  0.00           C
ATOM   4240 3C31 POPEO 172      87.903  33.238  97.666  1.00  0.00           C
ATOM   4243 4C31 POPEO 172      87.023  31.978  97.596  1.00  0.00           C
ATOM   4246 5C31 POPEO 172      85.963  32.008  96.486  1.00  0.00           C
ATOM   4249 6C31 POPEO 172      85.113  30.738  96.447  1.00  0.00           C
ATOM   4253  NH3 POPEP 173       5.773  84.238  75.656  1.00  0.00           N
ATOM   4257  C12 POPEP 173       5.643  85.668  75.197  1.00  0.00           C
ATOM   4260  C11 POPEP 173       6.993  86.278  74.786  1.00  0.00           C
ATOM   4263  P   POPEP 173       8.133  88.628  74.466  1.00  0.00           P
ATOM   4264  O13 POPEP 173       9.333  87.818  74.177  1.00  0.00           O
ATOM   4265  O14 POPEP 173       7.733  89.638  73.466  1.00  0.00           O
ATOM   4266  O11 POPEP 173       8.373  89.428  75.816  1.00  0.00           O
ATOM   4267  O12 POPEP 173       6.883  87.698  74.816  1.00  0.00           O
ATOM   4268  C1  POPEP 173       9.323  88.908  76.756  1.00  0.00           C
ATOM   4271  C2  POPEP 173       9.673  90.018  77.776  1.00  0.00           C
ATOM   4273  O21 POPEP 173      10.613  89.548  78.757  1.00  0.00           O
ATOM   4274  C21 POPEP 173      10.153  88.718  79.686  1.00  0.00           C
ATOM   4275  O22 POPEP 173       9.083  88.148  79.696  1.00  0.00           O
ATOM   4276  C22 POPEP 173      11.213  88.608  80.776  1.00  0.00           C
ATOM   4279  C3  POPEP 173       8.423  90.678  78.406  1.00  0.00           C
ATOM   4282  O31 POPEP 173       8.813  91.548  79.506  1.00  0.00           O
ATOM   4283  C31 POPEP 173       8.663  92.838  79.276  1.00  0.00           C
ATOM   4284  O32 POPEP 173       8.203  93.338  78.266  1.00  0.00           O
ATOM   4285  C32 POPEP 173       9.153  93.668  80.466  1.00  0.00           C
ATOM   4288  C23 POPEP 173      11.033  87.358  81.666  1.00  0.00           C
ATOM   4291  C24 POPEP 173      11.773  87.468  83.006  1.00  0.00           C
ATOM   4294  C25 POPEP 173      10.943  88.088  84.146  1.00  0.00           C
ATOM   4297  C26 POPEP 173      10.933  89.628  84.166  1.00  0.00           C
ATOM   4300  C27 POPEP 173      10.283  90.248  85.416  1.00  0.00           C
ATOM   4303  C28 POPEP 173      11.033  89.978  86.736  1.00  0.00           C
ATOM   4306  C29 POPEP 173      10.653  88.688  87.416  1.00  0.00           C
ATOM   4308 0C21 POPEP 173      11.443  87.868  88.136  1.00  0.00           C
ATOM   4310 1C21 POPEP 173      12.893  88.058  88.496  1.00  0.00           C
ATOM   4313 2C21 POPEP 173      13.093  88.328  90.007  1.00  0.00           C
ATOM   4316 3C21 POPEP 173      12.373  87.318  90.916  1.00  0.00           C
ATOM   4319 4C21 POPEP 173      12.653  87.528  92.416  1.00  0.00           C
ATOM   4322 5C21 POPEP 173      14.033  87.008  92.857  1.00  0.00           C
ATOM   4325 6C21 POPEP 173      14.153  86.968  94.386  1.00  0.00           C
ATOM   4328 7C21 POPEP 173      15.453  86.338  94.876  1.00  0.00           C
ATOM   4331 8C21 POPEP 173      15.513  86.228  96.397  1.00  0.00           C
ATOM   4335  C33 POPEP 173      10.213  93.008  81.376  1.00  0.00           C
ATOM   4338  C34 POPEP 173      10.783  94.018  82.376  1.00  0.00           C
ATOM   4341  C35 POPEP 173      11.813  93.458  83.366  1.00  0.00           C
ATOM   4344  C36 POPEP 173      12.013  94.338  84.626  1.00  0.00           C
ATOM   4347  C37 POPEP 173      12.373  95.808  84.346  1.00  0.00           C
ATOM   4350  C38 POPEP 173      12.173  96.768  85.546  1.00  0.00           C
ATOM   4353  C39 POPEP 173      13.363  96.938  86.506  1.00  0.00           C
ATOM   4356 0C31 POPEP 173      13.223  96.138  87.816  1.00  0.00           C
ATOM   4359 1C31 POPEP 173      14.233  96.568  88.897  1.00  0.00           C
ATOM   4362 2C31 POPEP 173      14.343  95.528  90.026  1.00  0.00           C
ATOM   4365 3C31 POPEP 173      15.463  95.808  91.037  1.00  0.00           C
ATOM   4368 4C31 POPEP 173      15.023  96.648  92.236  1.00  0.00           C
ATOM   4371 5C31 POPEP 173      16.033  96.568  93.397  1.00  0.00           C
ATOM   4374 6C31 POPEP 173      15.563  97.258  94.677  1.00  0.00           C
ATOM   4378  NH3 POPEQ 174      44.523  46.788 117.026  1.00  0.00           N
ATOM   4382  C12 POPEQ 174      44.753  45.398 116.556  1.00  0.00           C
ATOM   4385  C11 POPEQ 174      45.023  44.458 117.736  1.00  0.00           C
ATOM   4388  P   POPEQ 174      45.993  42.348 116.476  1.00  0.00           P
ATOM   4389  O13 POPEQ 174      47.343  41.848 116.146  1.00  0.00           O
ATOM   4390  O14 POPEQ 174      44.943  41.398 116.916  1.00  0.00           O
ATOM   4391  O11 POPEQ 174      45.493  43.138 115.197  1.00  0.00           O
ATOM   4392  O12 POPEQ 174      46.113  43.558 117.496  1.00  0.00           O
ATOM   4393  C1  POPEQ 174      44.293  42.728 114.526  1.00  0.00           C
ATOM   4396  C2  POPEQ 174      44.673  42.088 113.176  1.00  0.00           C
ATOM   4398  O21 POPEQ 174      43.733  42.388 112.136  1.00  0.00           O
ATOM   4399  C21 POPEQ 174      42.463  42.078 112.316  1.00  0.00           C
ATOM   4400  O22 POPEQ 174      41.963  41.628 113.326  1.00  0.00           O
ATOM   4401  C22 POPEQ 174      41.693  42.528 111.056  1.00  0.00           C
ATOM   4404  C3  POPEQ 174      44.943  40.568 113.246  1.00  0.00           C
ATOM   4407  O31 POPEQ 174      45.103  40.028 111.916  1.00  0.00           O
ATOM   4408  C31 POPEQ 174      46.273  40.318 111.346  1.00  0.00           C
ATOM   4409  O32 POPEQ 174      47.263  40.758 111.906  1.00  0.00           O
ATOM   4410  C32 POPEQ 174      46.223  39.918 109.876  1.00  0.00           C
ATOM   4413  C23 POPEQ 174      41.513  41.498 109.906  1.00  0.00           C
ATOM   4416  C24 POPEQ 174      41.193  42.208 108.566  1.00  0.00           C
ATOM   4419  C25 POPEQ 174      40.563  41.318 107.486  1.00  0.00           C
ATOM   4422  C26 POPEQ 174      40.223  42.078 106.187  1.00  0.00           C
ATOM   4425  C27 POPEQ 174      39.363  41.268 105.197  1.00  0.00           C
ATOM   4428  C28 POPEQ 174      40.103  40.668 103.976  1.00  0.00           C
ATOM   4431  C29 POPEQ 174      40.463  41.548 102.796  1.00  0.00           C
ATOM   4433 0C21 POPEQ 174      39.703  42.398 102.066  1.00  0.00           C
ATOM   4435 1C21 POPEQ 174      38.243  42.738 102.206  1.00  0.00           C
ATOM   4438 2C21 POPEQ 174      37.413  42.558 100.916  1.00  0.00           C
ATOM   4441 3C21 POPEQ 174      36.063  43.288 101.016  1.00  0.00           C
ATOM   4444 4C21 POPEQ 174      35.253  43.258  99.716  1.00  0.00           C
ATOM   4447 5C21 POPEQ 174      34.093  44.268  99.716  1.00  0.00           C
ATOM   4450 6C21 POPEQ 174      33.383  44.358  98.357  1.00  0.00           C
ATOM   4453 7C21 POPEQ 174      32.153  45.268  98.397  1.00  0.00           C
ATOM   4456 8C21 POPEQ 174      31.403  45.348  97.066  1.00  0.00           C
ATOM   4460  C33 POPEQ 174      45.163  38.848 109.516  1.00  0.00           C
ATOM   4463  C34 POPEQ 174      45.513  38.168 108.186  1.00  0.00           C
ATOM   4466  C35 POPEQ 174      44.553  37.038 107.826  1.00  0.00           C
ATOM   4469  C36 POPEQ 174      43.453  37.478 106.856  1.00  0.00           C
ATOM   4472  C37 POPEQ 174      42.583  36.278 106.467  1.00  0.00           C
ATOM   4475  C38 POPEQ 174      41.743  36.498 105.206  1.00  0.00           C
ATOM   4478  C39 POPEQ 174      41.163  35.168 104.726  1.00  0.00           C
ATOM   4481 0C31 POPEQ 174      40.403  35.228 103.406  1.00  0.00           C
ATOM   4484 1C31 POPEQ 174      40.193  33.808 102.866  1.00  0.00           C
ATOM   4487 2C31 POPEQ 174      39.213  33.718 101.696  1.00  0.00           C
ATOM   4490 3C31 POPEQ 174      38.873  32.268 101.336  1.00  0.00           C
ATOM   4493 4C31 POPEQ 174      38.003  31.568 102.386  1.00  0.00           C
ATOM   4496 5C31 POPEQ 174      37.503  30.198 101.906  1.00  0.00           C
ATOM   4499 6C31 POPEQ 174      37.033  29.328 103.066  1.00  0.00           C
ATOM   4503  NH3 POPER 175      33.543  64.838 115.086  1.00  0.00           N
ATOM   4507  C12 POPER 175      35.013  65.008 115.266  1.00  0.00           C
ATOM   4510  C11 POPER 175      35.313  66.508 115.406  1.00  0.00           C
ATOM   4513  P   POPER 175      37.693  67.018 114.386  1.00  0.00           P
ATOM   4514  O13 POPER 175      37.573  68.428 113.996  1.00  0.00           O
ATOM   4515  O14 POPER 175      39.053  66.568 114.726  1.00  0.00           O
ATOM   4516  O11 POPER 175      37.213  66.158 113.146  1.00  0.00           O
ATOM   4517  O12 POPER 175      36.693  66.748 115.576  1.00  0.00           O
ATOM   4518  C1  POPER 175      38.153  66.228 112.046  1.00  0.00           C
ATOM   4521  C2  POPER 175      37.473  65.828 110.726  1.00  0.00           C
ATOM   4523  O21 POPER 175      38.033  66.628 109.686  1.00  0.00           O
ATOM   4524  C21 POPER 175      39.123  66.178 109.116  1.00  0.00           C
ATOM   4525  O22 POPER 175      39.723  65.158 109.376  1.00  0.00           O
ATOM   4526  C22 POPER 175      39.493  67.218 108.056  1.00  0.00           C
ATOM   4529  C3  POPER 175      35.953  66.138 110.736  1.00  0.00           C
ATOM   4532  O31 POPER 175      35.333  65.708 109.516  1.00  0.00           O
ATOM   4533  C31 POPER 175      35.433  66.388 108.357  1.00  0.00           C
ATOM   4534  O32 POPER 175      35.303  65.858 107.266  1.00  0.00           O
ATOM   4535  C32 POPER 175      35.573  67.908 108.506  1.00  0.00           C
ATOM   4538  C23 POPER 175      40.263  66.658 106.846  1.00  0.00           C
ATOM   4541  C24 POPER 175      39.793  67.278 105.526  1.00  0.00           C
ATOM   4544  C25 POPER 175      40.203  66.418 104.336  1.00  0.00           C
ATOM   4547  C26 POPER 175      39.753  66.978 102.966  1.00  0.00           C
ATOM   4550  C27 POPER 175      40.343  66.108 101.846  1.00  0.00           C
ATOM   4553  C28 POPER 175      39.853  66.368 100.406  1.00  0.00           C
ATOM   4556  C29 POPER 175      40.603  67.418  99.616  1.00  0.00           C
ATOM   4558 0C21 POPER 175      41.673  67.208  98.816  1.00  0.00           C
ATOM   4560 1C21 POPER 175      42.393  65.898  98.596  1.00  0.00           C
ATOM   4563 2C21 POPER 175      43.433  65.988  97.456  1.00  0.00           C
ATOM   4566 3C21 POPER 175      44.483  64.858  97.507  1.00  0.00           C
ATOM   4569 4C21 POPER 175      45.583  64.978  96.436  1.00  0.00           C
ATOM   4572 5C21 POPER 175      46.923  64.438  96.956  1.00  0.00           C
ATOM   4575 6C21 POPER 175      48.073  64.388  95.936  1.00  0.00           C
ATOM   4578 7C21 POPER 175      49.393  63.958  96.596  1.00  0.00           C
ATOM   4581 8C21 POPER 175      50.563  63.768  95.636  1.00  0.00           C
ATOM   4585  C33 POPER 175      35.673  68.538 107.096  1.00  0.00           C
ATOM   4588  C34 POPER 175      35.793  70.058 107.107  1.00  0.00           C
ATOM   4591  C35 POPER 175      36.553  70.598 105.886  1.00  0.00           C
ATOM   4594  C36 POPER 175      35.843  70.358 104.546  1.00  0.00           C
ATOM   4597  C37 POPER 175      36.693  70.848 103.366  1.00  0.00           C
ATOM   4600  C38 POPER 175      35.963  70.808 102.016  1.00  0.00           C
ATOM   4603  C39 POPER 175      35.823  72.178 101.336  1.00  0.00           C
ATOM   4606 0C31 POPER 175      34.963  73.178 102.116  1.00  0.00           C
ATOM   4609 1C31 POPER 175      34.883  74.548 101.426  1.00  0.00           C
ATOM   4612 2C31 POPER 175      33.843  75.508 102.007  1.00  0.00           C
ATOM   4615 3C31 POPER 175      32.383  75.048 101.836  1.00  0.00           C
ATOM   4618 4C31 POPER 175      31.643  74.858 103.166  1.00  0.00           C
ATOM   4621 5C31 POPER 175      30.143  74.608 102.996  1.00  0.00           C
ATOM   4624 6C31 POPER 175      29.473  74.188 104.296  1.00  0.00           C
ATOM   4628  NH3 POPES 176      43.773  85.148  69.086  1.00  0.00           N
ATOM   4632  C12 POPES 176      44.143  86.428  69.786  1.00  0.00           C
ATOM   4635  C11 POPES 176      42.983  87.418  69.846  1.00  0.00           C
ATOM   4638  P   POPES 176      42.523  89.438  71.486  1.00  0.00           P
ATOM   4639  O13 POPES 176      42.093  90.608  70.686  1.00  0.00           O
ATOM   4640  O14 POPES 176      41.453  88.628  72.107  1.00  0.00           O
ATOM   4641  O11 POPES 176      43.563  89.878  72.596  1.00  0.00           O
ATOM   4642  O12 POPES 176      43.433  88.518  70.606  1.00  0.00           O
ATOM   4643  C1  POPES 176      43.143  90.748  73.666  1.00  0.00           C
ATOM   4646  C2  POPES 176      44.123  90.648  74.867  1.00  0.00           C
ATOM   4648  O21 POPES 176      43.433  90.858  76.126  1.00  0.00           O
ATOM   4649  C21 POPES 176      43.773  91.848  76.936  1.00  0.00           C
ATOM   4650  O22 POPES 176      44.213  92.938  76.626  1.00  0.00           O
ATOM   4651  C22 POPES 176      43.483  91.428  78.386  1.00  0.00           C
ATOM   4654  C3  POPES 176      45.483  91.388  74.646  1.00  0.00           C
ATOM   4657  O31 POPES 176      46.333  91.298  75.816  1.00  0.00           O
ATOM   4658  C31 POPES 176      47.613  91.538  75.626  1.00  0.00           C
ATOM   4659  O32 POPES 176      48.203  91.658  74.566  1.00  0.00           O
ATOM   4660  C32 POPES 176      48.293  91.678  76.996  1.00  0.00           C
ATOM   4663  C23 POPES 176      44.193  92.358  79.406  1.00  0.00           C
ATOM   4666  C24 POPES 176      44.073  91.888  80.857  1.00  0.00           C
ATOM   4669  C25 POPES 176      44.383  92.988  81.886  1.00  0.00           C
ATOM   4672  C26 POPES 176      45.873  93.358  82.016  1.00  0.00           C
ATOM   4675  C27 POPES 176      46.113  94.668  82.787  1.00  0.00           C
ATOM   4678  C28 POPES 176      47.553  94.858  83.287  1.00  0.00           C
ATOM   4681  C29 POPES 176      47.823  94.028  84.516  1.00  0.00           C
ATOM   4683 0C21 POPES 176      48.033  94.468  85.776  1.00  0.00           C
ATOM   4685 1C21 POPES 176      48.023  95.898  86.257  1.00  0.00           C
ATOM   4688 2C21 POPES 176      46.923  96.138  87.306  1.00  0.00           C
ATOM   4691 3C21 POPES 176      46.753  97.628  87.616  1.00  0.00           C
ATOM   4694 4C21 POPES 176      45.643  97.938  88.626  1.00  0.00           C
ATOM   4697 5C21 POPES 176      44.283  97.328  88.266  1.00  0.00           C
ATOM   4700 6C21 POPES 176      43.113  97.988  89.016  1.00  0.00           C
ATOM   4703 7C21 POPES 176      41.783  97.268  88.806  1.00  0.00           C
ATOM   4706 8C21 POPES 176      40.593  98.028  89.396  1.00  0.00           C
ATOM   4710  C33 POPES 176      47.903  92.978  77.736  1.00  0.00           C
ATOM   4713  C34 POPES 176      48.243  92.968  79.236  1.00  0.00           C
ATOM   4716  C35 POPES 176      49.743  92.818  79.537  1.00  0.00           C
ATOM   4719  C36 POPES 176      50.073  92.658  81.026  1.00  0.00           C
ATOM   4722  C37 POPES 176      51.063  93.698  81.556  1.00  0.00           C
ATOM   4725  C38 POPES 176      51.403  93.488  83.046  1.00  0.00           C
ATOM   4728  C39 POPES 176      52.183  94.668  83.666  1.00  0.00           C
ATOM   4731 0C31 POPES 176      51.263  95.818  84.096  1.00  0.00           C
ATOM   4734 1C31 POPES 176      51.973  97.168  84.166  1.00  0.00           C
ATOM   4737 2C31 POPES 176      51.023  98.268  84.677  1.00  0.00           C
ATOM   4740 3C31 POPES 176      51.653  99.668  84.726  1.00  0.00           C
ATOM   4743 4C31 POPES 176      51.993 100.248  83.357  1.00  0.00           C
ATOM   4746 5C31 POPES 176      52.393 101.728  83.446  1.00  0.00           C
ATOM   4749 6C31 POPES 176      52.653 102.338  82.066  1.00  0.00           C
ATOM   4753  NH3 POPET 177      82.423  64.108 117.736  1.00  0.00           N
ATOM   4757  C12 POPET 177      83.723  63.488 118.176  1.00  0.00           C
ATOM   4760  C11 POPET 177      83.793  61.958 118.056  1.00  0.00           C
ATOM   4763  P   POPET 177      85.893  60.578 118.967  1.00  0.00           P
ATOM   4764  O13 POPET 177      87.083  61.408 118.687  1.00  0.00           O
ATOM   4765  O14 POPET 177      86.023  59.748 120.176  1.00  0.00           O
ATOM   4766  O11 POPET 177      85.573  59.678 117.697  1.00  0.00           O
ATOM   4767  O12 POPET 177      84.613  61.488 119.107  1.00  0.00           O
ATOM   4768  C1  POPET 177      86.653  58.988 117.066  1.00  0.00           C
ATOM   4771  C2  POPET 177      86.233  58.478 115.666  1.00  0.00           C
ATOM   4773  O21 POPET 177      87.293  57.648 115.166  1.00  0.00           O
ATOM   4774  C21 POPET 177      87.253  56.858 114.076  1.00  0.00           C
ATOM   4775  O22 POPET 177      88.123  56.018 113.856  1.00  0.00           O
ATOM   4776  C22 POPET 177      86.073  57.088 113.126  1.00  0.00           C
ATOM   4779  C3  POPET 177      85.783  59.648 114.726  1.00  0.00           C
ATOM   4782  O31 POPET 177      86.833  60.118 113.836  1.00  0.00           O
ATOM   4783  C31 POPET 177      87.563  61.108 114.356  1.00  0.00           C
ATOM   4784  O32 POPET 177      87.383  61.598 115.456  1.00  0.00           O
ATOM   4785  C32 POPET 177      88.533  61.708 113.357  1.00  0.00           C
ATOM   4788  C23 POPET 177      86.073  56.108 111.936  1.00  0.00           C
ATOM   4791  C24 POPET 177      84.883  56.318 110.986  1.00  0.00           C
ATOM   4794  C25 POPET 177      84.653  55.168 109.986  1.00  0.00           C
ATOM   4797  C26 POPET 177      85.933  54.418 109.566  1.00  0.00           C
ATOM   4800  C27 POPET 177      85.673  53.308 108.537  1.00  0.00           C
ATOM   4803  C28 POPET 177      86.893  52.378 108.346  1.00  0.00           C
ATOM   4806  C29 POPET 177      86.963  51.348 109.446  1.00  0.00           C
ATOM   4808 0C21 POPET 177      87.153  50.018 109.306  1.00  0.00           C
ATOM   4810 1C21 POPET 177      87.443  49.258 108.036  1.00  0.00           C
ATOM   4813 2C21 POPET 177      86.253  48.448 107.486  1.00  0.00           C
ATOM   4816 3C21 POPET 177      86.733  47.348 106.506  1.00  0.00           C
ATOM   4819 4C21 POPET 177      85.643  46.498 105.826  1.00  0.00           C
ATOM   4822 5C21 POPET 177      86.223  45.538 104.766  1.00  0.00           C
ATOM   4825 6C21 POPET 177      86.823  44.228 105.316  1.00  0.00           C
ATOM   4828 7C21 POPET 177      87.503  43.418 104.196  1.00  0.00           C
ATOM   4831 8C21 POPET 177      87.913  41.998 104.586  1.00  0.00           C
ATOM   4835  C33 POPET 177      88.933  60.858 112.136  1.00  0.00           C
ATOM   4838  C34 POPET 177      89.823  61.698 111.216  1.00  0.00           C
ATOM   4841  C35 POPET 177      89.823  61.208 109.766  1.00  0.00           C
ATOM   4844  C36 POPET 177      90.363  62.278 108.806  1.00  0.00           C
ATOM   4847  C37 POPET 177      89.943  62.018 107.346  1.00  0.00           C
ATOM   4850  C38 POPET 177      89.803  63.318 106.537  1.00  0.00           C
ATOM   4853  C39 POPET 177      88.913  63.138 105.287  1.00  0.00           C
ATOM   4856 0C31 POPET 177      87.413  62.998 105.606  1.00  0.00           C
ATOM   4859 1C31 POPET 177      86.593  62.558 104.396  1.00  0.00           C
ATOM   4862 2C31 POPET 177      85.173  62.108 104.787  1.00  0.00           C
ATOM   4865 3C31 POPET 177      84.423  61.428 103.636  1.00  0.00           C
ATOM   4868 4C31 POPET 177      84.033  62.398 102.516  1.00  0.00           C
ATOM   4871 5C31 POPET 177      83.073  61.778 101.496  1.00  0.00           C
ATOM   4874 6C31 POPET 177      82.463  62.788 100.526  1.00  0.00           C
ATOM   4878  NH3 POPEU 178     109.063 100.878  73.906  1.00  0.00           N
ATOM   4882  C12 POPEU 178     109.233 101.718  72.676  1.00  0.00           C
ATOM   4885  C11 POPEU 178     110.573 102.468  72.666  1.00  0.00           C
ATOM   4888  P   POPEU 178     111.573 104.748  71.756  1.00  0.00           P
ATOM   4889  O13 POPEU 178     112.163 104.798  70.396  1.00  0.00           O
ATOM   4890  O14 POPEU 178     110.923 105.998  72.226  1.00  0.00           O
ATOM   4891  O11 POPEU 178     112.703 104.318  72.796  1.00  0.00           O
ATOM   4892  O12 POPEU 178     110.513 103.558  71.746  1.00  0.00           O
ATOM   4893  C1  POPEU 178     113.403 105.348  73.526  1.00  0.00           C
ATOM   4896  C2  POPEU 178     113.173 105.238  75.066  1.00  0.00           C
ATOM   4898  O21 POPEU 178     114.383 105.528  75.766  1.00  0.00           O
ATOM   4899  C21 POPEU 178     114.463 106.628  76.476  1.00  0.00           C
ATOM   4900  O22 POPEU 178     113.593 107.488  76.587  1.00  0.00           O
ATOM   4901  C22 POPEU 178     115.803 106.628  77.216  1.00  0.00           C
ATOM   4904  C3  POPEU 178     112.763 103.778  75.427  1.00  0.00           C
ATOM   4907  O31 POPEU 178     112.923 103.338  76.786  1.00  0.00           O
ATOM   4908  C31 POPEU 178     112.303 103.978  77.746  1.00  0.00           C
ATOM   4909  O32 POPEU 178     111.833 105.108  77.697  1.00  0.00           O
ATOM   4910  C32 POPEU 178     112.163 103.008  78.926  1.00  0.00           C
ATOM   4913  C23 POPEU 178     115.613 106.738  78.736  1.00  0.00           C
ATOM   4916  C24 POPEU 178     116.913 106.478  79.516  1.00  0.00           C
ATOM   4919  C25 POPEU 178     116.783 106.858  80.996  1.00  0.00           C
ATOM   4922  C26 POPEU 178     115.953 105.878  81.836  1.00  0.00           C
ATOM   4925  C27 POPEU 178     115.953 106.328  83.306  1.00  0.00           C
ATOM   4928  C28 POPEU 178     115.313 105.308  84.256  1.00  0.00           C
ATOM   4931  C29 POPEU 178     115.343 105.818  85.676  1.00  0.00           C
ATOM   4933 0C21 POPEU 178     114.293 106.008  86.496  1.00  0.00           C
ATOM   4935 1C21 POPEU 178     112.853 105.698  86.177  1.00  0.00           C
ATOM   4938 2C21 POPEU 178     112.043 106.908  85.656  1.00  0.00           C
ATOM   4941 3C21 POPEU 178     111.783 107.978  86.727  1.00  0.00           C
ATOM   4944 4C21 POPEU 178     110.723 108.978  86.257  1.00  0.00           C
ATOM   4947 5C21 POPEU 178     110.553 110.188  87.177  1.00  0.00           C
ATOM   4950 6C21 POPEU 178     110.053 109.838  88.586  1.00  0.00           C
ATOM   4953 7C21 POPEU 178     109.943 111.098  89.466  1.00  0.00           C
ATOM   4956 8C21 POPEU 178     109.413 110.828  90.876  1.00  0.00           C
ATOM   4960  C33 POPEU 178     113.033 103.348  80.147  1.00  0.00           C
ATOM   4963  C34 POPEU 178     112.933 102.228  81.196  1.00  0.00           C
ATOM   4966  C35 POPEU 178     113.573 102.608  82.536  1.00  0.00           C
ATOM   4969  C36 POPEU 178     113.453 101.518  83.617  1.00  0.00           C
ATOM   4972  C37 POPEU 178     113.663 102.118  85.016  1.00  0.00           C
ATOM   4975  C38 POPEU 178     113.393 101.178  86.196  1.00  0.00           C
ATOM   4978  C39 POPEU 178     113.053 101.948  87.486  1.00  0.00           C
ATOM   4981 0C31 POPEU 178     114.283 102.348  88.316  1.00  0.00           C
ATOM   4984 1C31 POPEU 178     113.943 103.208  89.556  1.00  0.00           C
ATOM   4987 2C31 POPEU 178     115.173 103.428  90.446  1.00  0.00           C
ATOM   4990 3C31 POPEU 178     114.863 104.068  91.806  1.00  0.00           C
ATOM   4993 4C31 POPEU 178     116.023 103.888  92.796  1.00  0.00           C
ATOM   4996 5C31 POPEU 178     115.643 104.218  94.246  1.00  0.00           C
ATOM   4999 6C31 POPEU 178     116.703 103.778  95.256  1.00  0.00           C
ATOM   5003  NH3 POPEV 179      83.953  97.278 114.436  1.00  0.00           N
ATOM   5007  C12 POPEV 179      84.543  96.088 115.166  1.00  0.00           C
ATOM   5010  C11 POPEV 179      83.953  94.718 114.776  1.00  0.00           C
ATOM   5013  P   POPEV 179      84.643  92.198 115.357  1.00  0.00           P
ATOM   5014  O13 POPEV 179      85.713  92.058 114.356  1.00  0.00           O
ATOM   5015  O14 POPEV 179      84.903  91.548 116.656  1.00  0.00           O
ATOM   5016  O11 POPEV 179      83.253  91.748 114.806  1.00  0.00           O
ATOM   5017  O12 POPEV 179      84.403  93.728 115.706  1.00  0.00           O
ATOM   5018  C1  POPEV 179      82.953  90.938 113.677  1.00  0.00           C
ATOM   5021  C2  POPEV 179      82.323  91.808 112.556  1.00  0.00           C
ATOM   5023  O21 POPEV 179      81.413  91.078 111.706  1.00  0.00           O
ATOM   5024  C21 POPEV 179      81.883  90.158 110.876  1.00  0.00           C
ATOM   5025  O22 POPEV 179      83.033  89.788 110.757  1.00  0.00           O
ATOM   5026  C22 POPEV 179      80.723  89.688 109.976  1.00  0.00           C
ATOM   5029  C3  POPEV 179      83.383  92.638 111.786  1.00  0.00           C
ATOM   5032  O31 POPEV 179      82.983  94.028 111.746  1.00  0.00           O
ATOM   5033  C31 POPEV 179      82.473  94.628 110.686  1.00  0.00           C
ATOM   5034  O32 POPEV 179      82.013  95.768 110.736  1.00  0.00           O
ATOM   5035  C32 POPEV 179      82.533  93.838 109.386  1.00  0.00           C
ATOM   5038  C23 POPEV 179      80.453  90.598 108.757  1.00  0.00           C
ATOM   5041  C24 POPEV 179      79.193  90.178 107.986  1.00  0.00           C
ATOM   5044  C25 POPEV 179      78.753  91.118 106.856  1.00  0.00           C
ATOM   5047  C26 POPEV 179      79.543  90.998 105.546  1.00  0.00           C
ATOM   5050  C27 POPEV 179      78.833  91.758 104.406  1.00  0.00           C
ATOM   5053  C28 POPEV 179      79.633  91.808 103.086  1.00  0.00           C
ATOM   5056  C29 POPEV 179      79.873  90.448 102.476  1.00  0.00           C
ATOM   5058 0C21 POPEV 179      79.863  90.158 101.166  1.00  0.00           C
ATOM   5060 1C21 POPEV 179      79.683  91.148 100.036  1.00  0.00           C
ATOM   5063 2C21 POPEV 179      80.463  90.738  98.766  1.00  0.00           C
ATOM   5066 3C21 POPEV 179      79.833  89.538  98.036  1.00  0.00           C
ATOM   5069 4C21 POPEV 179      80.623  89.098  96.796  1.00  0.00           C
ATOM   5072 5C21 POPEV 179      81.943  88.398  97.136  1.00  0.00           C
ATOM   5075 6C21 POPEV 179      82.603  87.768  95.906  1.00  0.00           C
ATOM   5078 7C21 POPEV 179      83.943  87.098  96.226  1.00  0.00           C
ATOM   5081 8C21 POPEV 179      84.413  86.138  95.136  1.00  0.00           C
ATOM   5085  C33 POPEV 179      81.863  94.558 108.196  1.00  0.00           C
ATOM   5088  C34 POPEV 179      82.343  94.008 106.856  1.00  0.00           C
ATOM   5091  C35 POPEV 179      81.733  94.738 105.646  1.00  0.00           C
ATOM   5094  C36 POPEV 179      82.423  94.338 104.346  1.00  0.00           C
ATOM   5097  C37 POPEV 179      81.813  95.018 103.106  1.00  0.00           C
ATOM   5100  C38 POPEV 179      82.433  94.468 101.816  1.00  0.00           C
ATOM   5103  C39 POPEV 179      82.053  95.258 100.566  1.00  0.00           C
ATOM   5106 0C31 POPEV 179      82.733  94.678  99.326  1.00  0.00           C
ATOM   5109 1C31 POPEV 179      82.553  95.548  98.076  1.00  0.00           C
ATOM   5112 2C31 POPEV 179      83.693  95.338  97.056  1.00  0.00           C
ATOM   5115 3C31 POPEV 179      83.603  94.038  96.257  1.00  0.00           C
ATOM   5118 4C31 POPEV 179      82.883  94.238  94.916  1.00  0.00           C
ATOM   5121 5C31 POPEV 179      82.863  92.978  94.046  1.00  0.00           C
ATOM   5124 6C31 POPEV 179      82.233  93.218  92.676  1.00  0.00           C
ATOM   5128  NH3 POPEW 180      78.363  69.618 116.986  1.00  0.00           N
ATOM   5132  C12 POPEW 180      79.003  70.608 117.916  1.00  0.00           C
ATOM   5135  C11 POPEW 180      79.323  71.948 117.266  1.00  0.00           C
ATOM   5138  P   POPEW 180      81.943  72.188 117.196  1.00  0.00           P
ATOM   5139  O13 POPEW 180      82.853  73.268 117.636  1.00  0.00           O
ATOM   5140  O14 POPEW 180      82.373  70.798 117.446  1.00  0.00           O
ATOM   5141  O11 POPEW 180      81.603  72.398 115.666  1.00  0.00           O
ATOM   5142  O12 POPEW 180      80.523  72.458 117.857  1.00  0.00           O
ATOM   5143  C1  POPEW 180      82.513  73.018 114.756  1.00  0.00           C
ATOM   5146  C2  POPEW 180      81.923  74.338 114.156  1.00  0.00           C
ATOM   5148  O21 POPEW 180      82.503  74.618 112.876  1.00  0.00           O
ATOM   5149  C21 POPEW 180      82.223  73.908 111.766  1.00  0.00           C
ATOM   5150  O22 POPEW 180      82.913  73.948 110.766  1.00  0.00           O
ATOM   5151  C22 POPEW 180      80.893  73.138 111.816  1.00  0.00           C
ATOM   5154  C3  POPEW 180      82.113  75.568 115.116  1.00  0.00           C
ATOM   5157  O31 POPEW 180      82.433  76.828 114.486  1.00  0.00           O
ATOM   5158  C31 POPEW 180      81.583  77.678 113.916  1.00  0.00           C
ATOM   5159  O32 POPEW 180      81.903  78.788 113.496  1.00  0.00           O
ATOM   5160  C32 POPEW 180      80.133  77.198 113.757  1.00  0.00           C
ATOM   5163  C23 POPEW 180      80.523  72.428 110.466  1.00  0.00           C
ATOM   5166  C24 POPEW 180      79.263  73.008 109.816  1.00  0.00           C
ATOM   5169  C25 POPEW 180      78.853  72.288 108.516  1.00  0.00           C
ATOM   5172  C26 POPEW 180      79.833  72.488 107.356  1.00  0.00           C
ATOM   5175  C27 POPEW 180      79.223  72.158 105.996  1.00  0.00           C
ATOM   5178  C28 POPEW 180      80.273  71.918 104.906  1.00  0.00           C
ATOM   5181  C29 POPEW 180      79.613  71.658 103.576  1.00  0.00           C
ATOM   5183 0C21 POPEW 180      80.093  71.948 102.356  1.00  0.00           C
ATOM   5185 1C21 POPEW 180      81.433  72.578 102.086  1.00  0.00           C
ATOM   5188 2C21 POPEW 180      82.503  71.498 101.876  1.00  0.00           C
ATOM   5191 3C21 POPEW 180      83.903  72.098 101.776  1.00  0.00           C
ATOM   5194 4C21 POPEW 180      84.983  71.078 101.386  1.00  0.00           C
ATOM   5197 5C21 POPEW 180      84.953  70.708  99.906  1.00  0.00           C
ATOM   5200 6C21 POPEW 180      85.323  71.888  98.986  1.00  0.00           C
ATOM   5203 7C21 POPEW 180      85.563  71.428  97.556  1.00  0.00           C
ATOM   5206 8C21 POPEW 180      86.073  72.548  96.636  1.00  0.00           C
ATOM   5210  C33 POPEW 180      79.683  77.488 112.306  1.00  0.00           C
ATOM   5213  C34 POPEW 180      78.233  77.088 112.007  1.00  0.00           C
ATOM   5216  C35 POPEW 180      77.873  77.288 110.526  1.00  0.00           C
ATOM   5219  C36 POPEW 180      77.753  78.758 110.096  1.00  0.00           C
ATOM   5222  C37 POPEW 180      77.033  78.908 108.746  1.00  0.00           C
ATOM   5225  C38 POPEW 180      77.463  80.138 107.927  1.00  0.00           C
ATOM   5228  C39 POPEW 180      76.763  80.208 106.566  1.00  0.00           C
ATOM   5231 0C31 POPEW 180      77.453  81.148 105.556  1.00  0.00           C
ATOM   5234 1C31 POPEW 180      76.533  81.528 104.386  1.00  0.00           C
ATOM   5237 2C31 POPEW 180      77.253  81.978 103.106  1.00  0.00           C
ATOM   5240 3C31 POPEW 180      78.333  83.028 103.357  1.00  0.00           C
ATOM   5243 4C31 POPEW 180      78.783  83.788 102.096  1.00  0.00           C
ATOM   5246 5C31 POPEW 180      79.713  84.948 102.466  1.00  0.00           C
ATOM   5249 6C31 POPEW 180      79.863  86.018 101.376  1.00  0.00           C
ATOM   5253  NH3 POPEX 181      59.193  65.638 114.296  1.00  0.00           N
ATOM   5257  C12 POPEX 181      59.643  66.978 114.796  1.00  0.00           C
ATOM   5260  C11 POPEX 181      58.613  67.528 115.776  1.00  0.00           C
ATOM   5263  P   POPEX 181      59.053  70.098 115.857  1.00  0.00           P
ATOM   5264  O13 POPEX 181      57.703  70.408 115.337  1.00  0.00           O
ATOM   5265  O14 POPEX 181      59.603  71.038 116.846  1.00  0.00           O
ATOM   5266  O11 POPEX 181      60.023  70.038 114.616  1.00  0.00           O
ATOM   5267  O12 POPEX 181      59.153  68.648 116.447  1.00  0.00           O
ATOM   5268  C1  POPEX 181      61.373  70.508 114.647  1.00  0.00           C
ATOM   5271  C2  POPEX 181      61.653  71.438 113.427  1.00  0.00           C
ATOM   5273  O21 POPEX 181      61.263  70.828 112.186  1.00  0.00           O
ATOM   5274  C21 POPEX 181      61.903  69.728 111.786  1.00  0.00           C
ATOM   5275  O22 POPEX 181      62.873  69.228 112.326  1.00  0.00           O
ATOM   5276  C22 POPEX 181      61.303  69.248 110.456  1.00  0.00           C
ATOM   5279  C3  POPEX 181      63.103  72.018 113.416  1.00  0.00           C
ATOM   5282  O31 POPEX 181      63.333  72.818 112.236  1.00  0.00           O
ATOM   5283  C31 POPEX 181      64.273  72.408 111.406  1.00  0.00           C
ATOM   5284  O32 POPEX 181      65.033  71.468 111.596  1.00  0.00           O
ATOM   5285  C32 POPEX 181      64.183  73.188 110.096  1.00  0.00           C
ATOM   5288  C23 POPEX 181      62.363  68.658 109.496  1.00  0.00           C
ATOM   5291  C24 POPEX 181      62.063  68.898 108.006  1.00  0.00           C
ATOM   5294  C25 POPEX 181      60.753  68.258 107.546  1.00  0.00           C
ATOM   5297  C26 POPEX 181      60.613  68.028 106.026  1.00  0.00           C
ATOM   5300  C27 POPEX 181      59.173  67.608 105.696  1.00  0.00           C
ATOM   5303  C28 POPEX 181      58.853  67.338 104.216  1.00  0.00           C
ATOM   5306  C29 POPEX 181      57.363  67.108 104.096  1.00  0.00           C
ATOM   5308 0C21 POPEX 181      56.653  66.528 103.117  1.00  0.00           C
ATOM   5310 1C21 POPEX 181      57.173  66.038 101.796  1.00  0.00           C
ATOM   5313 2C21 POPEX 181      56.133  66.248 100.676  1.00  0.00           C
ATOM   5316 3C21 POPEX 181      56.783  66.168  99.286  1.00  0.00           C
ATOM   5319 4C21 POPEX 181      55.773  66.048  98.136  1.00  0.00           C
ATOM   5322 5C21 POPEX 181      56.493  65.868  96.796  1.00  0.00           C
ATOM   5325 6C21 POPEX 181      55.603  66.128  95.576  1.00  0.00           C
ATOM   5328 7C21 POPEX 181      56.443  66.218  94.286  1.00  0.00           C
ATOM   5331 8C21 POPEX 181      55.613  66.448  93.026  1.00  0.00           C
ATOM   5335  C33 POPEX 181      63.263  72.518 109.037  1.00  0.00           C
ATOM   5338  C34 POPEX 181      63.913  72.328 107.656  1.00  0.00           C
ATOM   5341  C35 POPEX 181      64.443  73.648 107.066  1.00  0.00           C
ATOM   5344  C36 POPEX 181      64.983  73.538 105.636  1.00  0.00           C
ATOM   5347  C37 POPEX 181      65.433  74.918 105.147  1.00  0.00           C
ATOM   5350  C38 POPEX 181      66.253  74.948 103.846  1.00  0.00           C
ATOM   5353  C39 POPEX 181      65.423  74.738 102.586  1.00  0.00           C
ATOM   5356 0C31 POPEX 181      66.133  75.278 101.336  1.00  0.00           C
ATOM   5359 1C31 POPEX 181      65.313  75.128 100.046  1.00  0.00           C
ATOM   5362 2C31 POPEX 181      65.513  76.258  99.037  1.00  0.00           C
ATOM   5365 3C31 POPEX 181      64.913  77.608  99.476  1.00  0.00           C
ATOM   5368 4C31 POPEX 181      64.903  78.648  98.336  1.00  0.00           C
ATOM   5371 5C31 POPEX 181      64.203  79.948  98.736  1.00  0.00           C
ATOM   5374 6C31 POPEX 181      63.893  80.868  97.556  1.00  0.00           C
ATOM   5378  NH3 POPEY 182      70.383  11.078  70.886  1.00  0.00           N
ATOM   5382  C12 POPEY 182      71.353  11.918  71.666  1.00  0.00           C
ATOM   5385  C11 POPEY 182      70.693  13.218  72.166  1.00  0.00           C
ATOM   5388  P   POPEY 182      69.843  15.408  70.986  1.00  0.00           P
ATOM   5389  O13 POPEY 182      71.203  15.968  70.826  1.00  0.00           O
ATOM   5390  O14 POPEY 182      68.813  15.718  69.966  1.00  0.00           O
ATOM   5391  O11 POPEY 182      69.263  15.828  72.416  1.00  0.00           O
ATOM   5392  O12 POPEY 182      69.953  13.848  71.116  1.00  0.00           O
ATOM   5393  C1  POPEY 182      69.603  17.118  72.946  1.00  0.00           C
ATOM   5396  C2  POPEY 182      70.643  17.038  74.107  1.00  0.00           C
ATOM   5398  O21 POPEY 182      70.263  17.798  75.276  1.00  0.00           O
ATOM   5399  C21 POPEY 182      69.313  17.278  76.026  1.00  0.00           C
ATOM   5400  O22 POPEY 182      68.533  16.408  75.676  1.00  0.00           O
ATOM   5401  C22 POPEY 182      69.253  17.958  77.386  1.00  0.00           C
ATOM   5404  C3  POPEY 182      72.023  17.568  73.636  1.00  0.00           C
ATOM   5407  O31 POPEY 182      72.873  17.958  74.726  1.00  0.00           O
ATOM   5408  C31 POPEY 182      73.553  16.988  75.306  1.00  0.00           C
ATOM   5409  O32 POPEY 182      73.393  15.798  75.116  1.00  0.00           O
ATOM   5410  C32 POPEY 182      74.543  17.608  76.296  1.00  0.00           C
ATOM   5413  C23 POPEY 182      69.313  19.498  77.346  1.00  0.00           C
ATOM   5416  C24 POPEY 182      69.713  20.098  78.706  1.00  0.00           C
ATOM   5419  C25 POPEY 182      71.173  19.838  79.107  1.00  0.00           C
ATOM   5422  C26 POPEY 182      72.183  20.538  78.196  1.00  0.00           C
ATOM   5425  C27 POPEY 182      73.623  20.298  78.646  1.00  0.00           C
ATOM   5428  C28 POPEY 182      74.643  21.128  77.846  1.00  0.00           C
ATOM   5431  C29 POPEY 182      74.713  22.548  78.336  1.00  0.00           C
ATOM   5433 0C21 POPEY 182      75.653  23.018  79.177  1.00  0.00           C
ATOM   5435 1C21 POPEY 182      76.783  22.198  79.726  1.00  0.00           C
ATOM   5438 2C21 POPEY 182      77.803  23.008  80.536  1.00  0.00           C
ATOM   5441 3C21 POPEY 182      77.323  23.368  81.946  1.00  0.00           C
ATOM   5444 4C21 POPEY 182      78.433  23.998  82.796  1.00  0.00           C
ATOM   5447 5C21 POPEY 182      78.053  24.118  84.276  1.00  0.00           C
ATOM   5450 6C21 POPEY 182      79.173  24.738  85.116  1.00  0.00           C
ATOM   5453 7C21 POPEY 182      78.873  24.748  86.626  1.00  0.00           C
ATOM   5456 8C21 POPEY 182      80.023  25.308  87.456  1.00  0.00           C
ATOM   5460  C33 POPEY 182      76.023  17.448  75.866  1.00  0.00           C
ATOM   5463  C34 POPEY 182      76.953  18.398  76.626  1.00  0.00           C
ATOM   5466  C35 POPEY 182      78.423  18.218  76.236  1.00  0.00           C
ATOM   5469  C36 POPEY 182      79.393  19.128  76.996  1.00  0.00           C
ATOM   5472  C37 POPEY 182      79.403  20.588  76.526  1.00  0.00           C
ATOM   5475  C38 POPEY 182      80.253  21.438  77.476  1.00  0.00           C
ATOM   5478  C39 POPEY 182      80.493  22.858  76.956  1.00  0.00           C
ATOM   5481 0C31 POPEY 182      80.963  23.768  78.106  1.00  0.00           C
ATOM   5484 1C31 POPEY 182      81.313  25.198  77.697  1.00  0.00           C
ATOM   5487 2C31 POPEY 182      81.013  26.228  78.796  1.00  0.00           C
ATOM   5490 3C31 POPEY 182      81.633  25.868  80.147  1.00  0.00           C
ATOM   5493 4C31 POPEY 182      81.293  26.868  81.257  1.00  0.00           C
ATOM   5496 5C31 POPEY 182      81.733  26.368  82.636  1.00  0.00           C
ATOM   5499 6C31 POPEY 182      81.463  27.358  83.766  1.00  0.00           C
ATOM   5503  NH3 POPEZ 183      25.373  67.348  73.406  1.00  0.00           N
ATOM   5507  C12 POPEZ 183      24.583  68.568  73.766  1.00  0.00           C
ATOM   5510  C11 POPEZ 183      24.143  68.548  75.236  1.00  0.00           C
ATOM   5513  P   POPEZ 183      22.173  69.658  76.517  1.00  0.00           P
ATOM   5514  O13 POPEZ 183      21.793  71.078  76.716  1.00  0.00           O
ATOM   5515  O14 POPEZ 183      21.143  68.718  76.046  1.00  0.00           O
ATOM   5516  O11 POPEZ 183      22.853  69.118  77.816  1.00  0.00           O
ATOM   5517  O12 POPEZ 183      23.353  69.698  75.496  1.00  0.00           O
ATOM   5518  C1  POPEZ 183      22.053  68.538  78.846  1.00  0.00           C
ATOM   5521  C2  POPEZ 183      21.623  69.568  79.937  1.00  0.00           C
ATOM   5523  O21 POPEZ 183      21.333  68.888  81.177  1.00  0.00           O
ATOM   5524  C21 POPEZ 183      20.203  68.168  81.177  1.00  0.00           C
ATOM   5525  O22 POPEZ 183      19.453  68.008  80.246  1.00  0.00           O
ATOM   5526  C22 POPEZ 183      19.983  67.588  82.566  1.00  0.00           C
ATOM   5529  C3  POPEZ 183      20.503  70.588  79.516  1.00  0.00           C
ATOM   5532  O31 POPEZ 183      19.723  71.138  80.617  1.00  0.00           O
ATOM   5533  C31 POPEZ 183      20.393  72.008  81.376  1.00  0.00           C
ATOM   5534  O32 POPEZ 183      21.543  72.368  81.187  1.00  0.00           O
ATOM   5535  C32 POPEZ 183      19.473  72.528  82.486  1.00  0.00           C
ATOM   5538  C23 POPEZ 183      19.103  66.318  82.507  1.00  0.00           C
ATOM   5541  C24 POPEZ 183      18.513  65.948  83.876  1.00  0.00           C
ATOM   5544  C25 POPEZ 183      19.553  65.428  84.876  1.00  0.00           C
ATOM   5547  C26 POPEZ 183      19.033  65.528  86.306  1.00  0.00           C
ATOM   5550  C27 POPEZ 183      20.093  65.168  87.356  1.00  0.00           C
ATOM   5553  C28 POPEZ 183      19.593  65.438  88.786  1.00  0.00           C
ATOM   5556  C29 POPEZ 183      18.623  64.388  89.276  1.00  0.00           C
ATOM   5558 0C21 POPEZ 183      18.523  63.938  90.546  1.00  0.00           C
ATOM   5560 1C21 POPEZ 183      19.323  64.438  91.716  1.00  0.00           C
ATOM   5563 2C21 POPEZ 183      18.663  65.668  92.386  1.00  0.00           C
ATOM   5566 3C21 POPEZ 183      17.313  65.358  93.036  1.00  0.00           C
ATOM   5569 4C21 POPEZ 183      16.633  66.568  93.706  1.00  0.00           C
ATOM   5572 5C21 POPEZ 183      17.493  67.248  94.776  1.00  0.00           C
ATOM   5575 6C21 POPEZ 183      16.653  68.138  95.706  1.00  0.00           C
ATOM   5578 7C21 POPEZ 183      17.483  68.958  96.696  1.00  0.00           C
ATOM   5581 8C21 POPEZ 183      16.623  69.838  97.596  1.00  0.00           C
ATOM   5585  C33 POPEZ 183      20.063  72.488  83.916  1.00  0.00           C
ATOM   5588  C34 POPEZ 183      19.943  71.128  84.616  1.00  0.00           C
ATOM   5591  C35 POPEZ 183      20.593  71.178  86.006  1.00  0.00           C
ATOM   5594  C36 POPEZ 183      20.263  69.988  86.926  1.00  0.00           C
ATOM   5597  C37 POPEZ 183      20.963  70.158  88.287  1.00  0.00           C
ATOM   5600  C38 POPEZ 183      20.653  69.058  89.326  1.00  0.00           C
ATOM   5603  C39 POPEZ 183      21.443  69.288  90.626  1.00  0.00           C
ATOM   5606 0C31 POPEZ 183      20.913  68.498  91.836  1.00  0.00           C
ATOM   5609 1C31 POPEZ 183      21.773  68.718  93.086  1.00  0.00           C
ATOM   5612 2C31 POPEZ 183      21.063  68.398  94.406  1.00  0.00           C
ATOM   5615 3C31 POPEZ 183      21.953  68.648  95.636  1.00  0.00           C
ATOM   5618 4C31 POPEZ 183      21.173  68.828  96.946  1.00  0.00           C
ATOM   5621 5C31 POPEZ 183      22.083  69.028  98.166  1.00  0.00           C
ATOM   5624 6C31 POPEZ 183      21.323  69.338  99.466  1.00  0.00           C
ATOM   5628  NH3 POPEa 184      58.673  44.208 114.416  1.00  0.00           N
ATOM   5632  C12 POPEa 184      58.923  42.998 115.276  1.00  0.00           C
ATOM   5635  C11 POPEa 184      57.963  41.828 114.996  1.00  0.00           C
ATOM   5638  P   POPEa 184      57.263  39.458 115.916  1.00  0.00           P
ATOM   5639  O13 POPEa 184      58.153  38.308 116.177  1.00  0.00           O
ATOM   5640  O14 POPEa 184      55.993  39.578 116.677  1.00  0.00           O
ATOM   5641  O11 POPEa 184      56.843  39.388 114.376  1.00  0.00           O
ATOM   5642  O12 POPEa 184      58.073  40.818 116.006  1.00  0.00           O
ATOM   5643  C1  POPEa 184      57.193  38.278 113.546  1.00  0.00           C
ATOM   5646  C2  POPEa 184      56.893  38.518 112.037  1.00  0.00           C
ATOM   5648  O21 POPEa 184      57.353  37.518 111.106  1.00  0.00           O
ATOM   5649  C21 POPEa 184      57.843  36.338 111.346  1.00  0.00           C
ATOM   5650  O22 POPEa 184      58.153  35.858 112.437  1.00  0.00           O
ATOM   5651  C22 POPEa 184      57.923  35.598 109.986  1.00  0.00           C
ATOM   5654  C3  POPEa 184      57.453  39.898 111.566  1.00  0.00           C
ATOM   5657  O31 POPEa 184      57.453  40.078 110.136  1.00  0.00           O
ATOM   5658  C31 POPEa 184      56.273  40.238 109.556  1.00  0.00           C
ATOM   5659  O32 POPEa 184      55.193  40.198 110.126  1.00  0.00           O
ATOM   5660  C32 POPEa 184      56.493  40.588 108.086  1.00  0.00           C
ATOM   5663  C23 POPEa 184      58.913  36.188 108.947  1.00  0.00           C
ATOM   5666  C24 POPEa 184      58.423  36.128 107.476  1.00  0.00           C
ATOM   5669  C25 POPEa 184      58.253  34.728 106.846  1.00  0.00           C
ATOM   5672  C26 POPEa 184      57.983  34.788 105.326  1.00  0.00           C
ATOM   5675  C27 POPEa 184      57.473  33.448 104.776  1.00  0.00           C
ATOM   5678  C28 POPEa 184      56.983  33.448 103.306  1.00  0.00           C
ATOM   5681  C29 POPEa 184      56.113  32.238 103.056  1.00  0.00           C
ATOM   5683 0C21 POPEa 184      56.083  31.408 101.996  1.00  0.00           C
ATOM   5685 1C21 POPEa 184      56.873  31.538 100.726  1.00  0.00           C
ATOM   5688 2C21 POPEa 184      56.323  30.608  99.616  1.00  0.00           C
ATOM   5691 3C21 POPEa 184      56.693  29.128  99.796  1.00  0.00           C
ATOM   5694 4C21 POPEa 184      56.183  28.268  98.626  1.00  0.00           C
ATOM   5697 5C21 POPEa 184      56.813  26.868  98.546  1.00  0.00           C
ATOM   5700 6C21 POPEa 184      56.473  26.158  97.236  1.00  0.00           C
ATOM   5703 7C21 POPEa 184      57.123  24.788  97.096  1.00  0.00           C
ATOM   5706 8C21 POPEa 184      56.743  24.068  95.796  1.00  0.00           C
ATOM   5710  C33 POPEa 184      55.313  40.238 107.166  1.00  0.00           C
ATOM   5713  C34 POPEa 184      55.343  38.818 106.607  1.00  0.00           C
ATOM   5716  C35 POPEa 184      54.823  37.748 107.586  1.00  0.00           C
ATOM   5719  C36 POPEa 184      54.503  36.438 106.846  1.00  0.00           C
ATOM   5722  C37 POPEa 184      53.913  35.348 107.746  1.00  0.00           C
ATOM   5725  C38 POPEa 184      53.843  33.968 107.046  1.00  0.00           C
ATOM   5728  C39 POPEa 184      52.923  33.928 105.826  1.00  0.00           C
ATOM   5731 0C31 POPEa 184      52.723  32.498 105.287  1.00  0.00           C
ATOM   5734 1C31 POPEa 184      51.783  32.418 104.066  1.00  0.00           C
ATOM   5737 2C31 POPEa 184      52.273  31.488 102.936  1.00  0.00           C
ATOM   5740 3C31 POPEa 184      52.583  30.038 103.357  1.00  0.00           C
ATOM   5743 4C31 POPEa 184      51.363  29.278 103.926  1.00  0.00           C
ATOM   5746 5C31 POPEa 184      51.723  27.878 104.446  1.00  0.00           C
ATOM   5749 6C31 POPEa 184      50.703  27.348 105.446  1.00  0.00           C
ATOM   5753  NH3 POPEb 185     105.843  10.268 117.356  1.00  0.00           N
ATOM   5757  C12 POPEb 185     104.633   9.928 116.537  1.00  0.00           C
ATOM   5760  C11 POPEb 185     103.463   9.478 117.416  1.00  0.00           C
ATOM   5763  P   POPEb 185     102.803   7.328 118.766  1.00  0.00           P
ATOM   5764  O13 POPEb 185     103.143   7.228 120.197  1.00  0.00           O
ATOM   5765  O14 POPEb 185     101.413   7.608 118.376  1.00  0.00           O
ATOM   5766  O11 POPEb 185     103.183   5.938 118.106  1.00  0.00           O
ATOM   5767  O12 POPEb 185     103.843   8.278 118.066  1.00  0.00           O
ATOM   5768  C1  POPEb 185     104.533   5.578 117.826  1.00  0.00           C
ATOM   5771  C2  POPEb 185     104.763   5.228 116.327  1.00  0.00           C
ATOM   5773  O21 POPEb 185     103.963   4.078 115.966  1.00  0.00           O
ATOM   5774  C21 POPEb 185     103.653   3.738 114.696  1.00  0.00           C
ATOM   5775  O22 POPEb 185     103.313   2.598 114.376  1.00  0.00           O
ATOM   5776  C22 POPEb 185     103.563   4.918 113.706  1.00  0.00           C
ATOM   5779  C3  POPEb 185     106.273   4.948 116.106  1.00  0.00           C
ATOM   5782  O31 POPEb 185     106.633   4.978 114.716  1.00  0.00           O
ATOM   5783  C31 POPEb 185     107.973   4.968 114.576  1.00  0.00           C
ATOM   5784  O32 POPEb 185     108.763   4.988 115.486  1.00  0.00           O
ATOM   5785  C32 POPEb 185     108.363   4.938 113.106  1.00  0.00           C
ATOM   5788  C23 POPEb 185     103.443   4.508 112.206  1.00  0.00           C
ATOM   5791  C24 POPEb 185     102.293   5.228 111.476  1.00  0.00           C
ATOM   5794  C25 POPEb 185     102.233   4.938 109.966  1.00  0.00           C
ATOM   5797  C26 POPEb 185     102.173   3.438 109.616  1.00  0.00           C
ATOM   5800  C27 POPEb 185     101.763   3.158 108.166  1.00  0.00           C
ATOM   5803  C28 POPEb 185     101.863   1.658 107.787  1.00  0.00           C
ATOM   5806  C29 POPEb 185     101.163   1.328 106.496  1.00  0.00           C
ATOM   5808 0C21 POPEb 185     101.723   1.228 105.276  1.00  0.00           C
ATOM   5810 1C21 POPEb 185     103.183   1.448 104.966  1.00  0.00           C
ATOM   5813 2C21 POPEb 185     103.673   0.778 103.666  1.00  0.00           C
ATOM   5816 3C21 POPEb 185     103.263   1.498 102.376  1.00  0.00           C
ATOM   5819 4C21 POPEb 185     104.043   0.978 101.156  1.00  0.00           C
ATOM   5822 5C21 POPEb 185     103.793   1.768  99.867  1.00  0.00           C
ATOM   5825 6C21 POPEb 185     102.333   1.748  99.396  1.00  0.00           C
ATOM   5828 7C21 POPEb 185     102.143   2.358  97.996  1.00  0.00           C
ATOM   5831 8C21 POPEb 185     100.723   2.188  97.456  1.00  0.00           C
ATOM   5835  C33 POPEb 185     107.543   3.918 112.276  1.00  0.00           C
ATOM   5838  C34 POPEb 185     108.243   3.518 110.966  1.00  0.00           C
ATOM   5841  C35 POPEb 185     108.753   4.698 110.136  1.00  0.00           C
ATOM   5844  C36 POPEb 185     109.263   4.288 108.746  1.00  0.00           C
ATOM   5847  C37 POPEb 185     109.663   5.508 107.906  1.00  0.00           C
ATOM   5850  C38 POPEb 185     110.993   5.358 107.156  1.00  0.00           C
ATOM   5853  C39 POPEb 185     110.933   4.618 105.806  1.00  0.00           C
ATOM   5856 0C31 POPEb 185     112.313   4.648 105.136  1.00  0.00           C
ATOM   5859 1C31 POPEb 185     112.453   3.768 103.886  1.00  0.00           C
ATOM   5862 2C31 POPEb 185     113.823   3.958 103.226  1.00  0.00           C
ATOM   5865 3C31 POPEb 185     114.223   2.868 102.216  1.00  0.00           C
ATOM   5868 4C31 POPEb 185     113.173   2.538 101.146  1.00  0.00           C
ATOM   5871 5C31 POPEb 185     113.713   1.538 100.106  1.00  0.00           C
ATOM   5874 6C31 POPEb 185     112.623   0.858  99.286  1.00  0.00           C
ATOM   5878  NH3 POPEc 186      24.143   3.238  70.216  1.00  0.00           N
ATOM   5882  C12 POPEc 186      25.483   3.578  69.636  1.00  0.00           C
ATOM   5885  C11 POPEc 186      26.623   3.188  70.616  1.00  0.00           C
ATOM   5888  P   POPEc 186      28.343   4.778  69.506  1.00  0.00           P
ATOM   5889  O13 POPEc 186      28.533   3.618  68.606  1.00  0.00           O
ATOM   5890  O14 POPEc 186      27.593   5.928  68.966  1.00  0.00           O
ATOM   5891  O11 POPEc 186      29.713   5.258  70.136  1.00  0.00           O
ATOM   5892  O12 POPEc 186      27.563   4.248  70.776  1.00  0.00           O
ATOM   5893  C1  POPEc 186      30.573   4.388  70.866  1.00  0.00           C
ATOM   5896  C2  POPEc 186      30.273   4.438  72.386  1.00  0.00           C
ATOM   5898  O21 POPEc 186      30.993   5.538  72.986  1.00  0.00           O
ATOM   5899  C21 POPEc 186      31.263   5.628  74.286  1.00  0.00           C
ATOM   5900  O22 POPEc 186      31.073   4.778  75.136  1.00  0.00           O
ATOM   5901  C22 POPEc 186      31.883   6.988  74.566  1.00  0.00           C
ATOM   5904  C3  POPEc 186      30.403   3.038  73.046  1.00  0.00           C
ATOM   5907  O31 POPEc 186      29.383   2.948  74.046  1.00  0.00           O
ATOM   5908  C31 POPEc 186      29.383   1.888  74.816  1.00  0.00           C
ATOM   5909  O32 POPEc 186      30.053   0.878  74.677  1.00  0.00           O
ATOM   5910  C32 POPEc 186      28.323   2.098  75.896  1.00  0.00           C
ATOM   5913  C23 POPEc 186      31.853   7.358  76.066  1.00  0.00           C
ATOM   5916  C24 POPEc 186      30.443   7.528  76.666  1.00  0.00           C
ATOM   5919  C25 POPEc 186      30.423   8.228  78.036  1.00  0.00           C
ATOM   5922  C26 POPEc 186      31.033   9.628  78.026  1.00  0.00           C
ATOM   5925  C27 POPEc 186      30.913  10.388  79.346  1.00  0.00           C
ATOM   5928  C28 POPEc 186      31.503   9.578  80.516  1.00  0.00           C
ATOM   5931  C29 POPEc 186      32.053  10.478  81.587  1.00  0.00           C
ATOM   5933 0C21 POPEc 186      31.923  10.328  82.906  1.00  0.00           C
ATOM   5935 1C21 POPEc 186      31.213   9.228  83.646  1.00  0.00           C
ATOM   5938 2C21 POPEc 186      32.193   8.578  84.626  1.00  0.00           C
ATOM   5941 3C21 POPEc 186      31.473   7.608  85.566  1.00  0.00           C
ATOM   5944 4C21 POPEc 186      32.203   7.448  86.906  1.00  0.00           C
ATOM   5947 5C21 POPEc 186      33.673   7.028  86.786  1.00  0.00           C
ATOM   5950 6C21 POPEc 186      33.843   5.628  86.177  1.00  0.00           C
ATOM   5953 7C21 POPEc 186      35.273   5.108  86.306  1.00  0.00           C
ATOM   5956 8C21 POPEc 186      35.393   3.628  85.936  1.00  0.00           C
ATOM   5960  C33 POPEc 186      28.783   1.678  77.306  1.00  0.00           C
ATOM   5963  C34 POPEc 186      28.613   0.188  77.586  1.00  0.00           C
ATOM   5966  C35 POPEc 186      28.943  -0.202  79.046  1.00  0.00           C
ATOM   5969  C36 POPEc 186      29.243  -1.708  79.186  1.00  0.00           C
ATOM   5972  C37 POPEc 186      28.493  -2.428  80.316  1.00  0.00           C
ATOM   5975  C38 POPEc 186      29.093  -3.808  80.656  1.00  0.00           C
ATOM   5978  C39 POPEc 186      29.343  -4.738  79.446  1.00  0.00           C
ATOM   5981 0C31 POPEc 186      28.103  -5.398  78.836  1.00  0.00           C
ATOM   5984 1C31 POPEc 186      28.443  -6.008  77.456  1.00  0.00           C
ATOM   5987 2C31 POPEc 186      27.463  -7.068  76.956  1.00  0.00           C
ATOM   5990 3C31 POPEc 186      26.123  -6.518  76.436  1.00  0.00           C
ATOM   5993 4C31 POPEc 186      25.253  -7.638  75.857  1.00  0.00           C
ATOM   5996 5C31 POPEc 186      23.793  -7.248  75.606  1.00  0.00           C
ATOM   5999 6C31 POPEc 186      22.903  -8.468  75.357  1.00  0.00           C
ATOM   6003  NH3 POPEd 187      77.203  44.168  74.666  1.00  0.00           N
ATOM   6007  C12 POPEd 187      75.953  43.948  75.466  1.00  0.00           C
ATOM   6010  C11 POPEd 187      75.303  42.608  75.126  1.00  0.00           C
ATOM   6013  P   POPEd 187      72.863  43.178  75.986  1.00  0.00           P
ATOM   6014  O13 POPEd 187      73.093  44.618  76.246  1.00  0.00           O
ATOM   6015  O14 POPEd 187      71.953  42.808  74.886  1.00  0.00           O
ATOM   6016  O11 POPEd 187      72.143  42.618  77.286  1.00  0.00           O
ATOM   6017  O12 POPEd 187      74.203  42.338  75.996  1.00  0.00           O
ATOM   6018  C1  POPEd 187      72.903  42.188  78.436  1.00  0.00           C
ATOM   6021  C2  POPEd 187      72.823  40.658  78.586  1.00  0.00           C
ATOM   6023  O21 POPEd 187      72.613  40.318  79.976  1.00  0.00           O
ATOM   6024  C21 POPEd 187      71.393  39.928  80.306  1.00  0.00           C
ATOM   6025  O22 POPEd 187      70.383  40.118  79.636  1.00  0.00           O
ATOM   6026  C22 POPEd 187      71.483  39.098  81.587  1.00  0.00           C
ATOM   6029  C3  POPEd 187      74.083  39.898  78.046  1.00  0.00           C
ATOM   6032  O31 POPEd 187      75.273  40.108  78.846  1.00  0.00           O
ATOM   6033  C31 POPEd 187      75.503  39.118  79.726  1.00  0.00           C
ATOM   6034  O32 POPEd 187      74.753  38.198  79.956  1.00  0.00           O
ATOM   6035  C32 POPEd 187      76.863  39.328  80.396  1.00  0.00           C
ATOM   6038  C23 POPEd 187      70.503  39.548  82.697  1.00  0.00           C
ATOM   6041  C24 POPEd 187      70.313  38.488  83.796  1.00  0.00           C
ATOM   6044  C25 POPEd 187      71.433  38.408  84.846  1.00  0.00           C
ATOM   6047  C26 POPEd 187      71.023  37.498  86.016  1.00  0.00           C
ATOM   6050  C27 POPEd 187      72.033  37.428  87.177  1.00  0.00           C
ATOM   6053  C28 POPEd 187      71.473  36.638  88.376  1.00  0.00           C
ATOM   6056  C29 POPEd 187      72.213  36.948  89.656  1.00  0.00           C
ATOM   6058 0C21 POPEd 187      72.913  36.108  90.436  1.00  0.00           C
ATOM   6060 1C21 POPEd 187      73.173  34.638  90.217  1.00  0.00           C
ATOM   6063 2C21 POPEd 187      74.653  34.348  89.876  1.00  0.00           C
ATOM   6066 3C21 POPEd 187      75.643  34.728  90.986  1.00  0.00           C
ATOM   6069 4C21 POPEd 187      77.113  34.678  90.526  1.00  0.00           C
ATOM   6072 5C21 POPEd 187      77.583  33.268  90.176  1.00  0.00           C
ATOM   6075 6C21 POPEd 187      79.023  33.228  89.656  1.00  0.00           C
ATOM   6078 7C21 POPEd 187      79.383  31.878  89.037  1.00  0.00           C
ATOM   6081 8C21 POPEd 187      80.653  31.908  88.186  1.00  0.00           C
ATOM   6085  C33 POPEd 187      77.063  38.458  81.666  1.00  0.00           C
ATOM   6088  C34 POPEd 187      78.063  39.078  82.647  1.00  0.00           C
ATOM   6091  C35 POPEd 187      77.443  40.028  83.687  1.00  0.00           C
ATOM   6094  C36 POPEd 187      76.523  39.318  84.706  1.00  0.00           C
ATOM   6097  C37 POPEd 187      76.093  40.218  85.876  1.00  0.00           C
ATOM   6100  C38 POPEd 187      74.983  39.588  86.736  1.00  0.00           C
ATOM   6103  C39 POPEd 187      75.473  38.748  87.927  1.00  0.00           C
ATOM   6106 0C31 POPEd 187      75.973  39.608  89.107  1.00  0.00           C
ATOM   6109 1C31 POPEd 187      76.223  38.798  90.386  1.00  0.00           C
ATOM   6112 2C31 POPEd 187      76.783  39.698  91.506  1.00  0.00           C
ATOM   6115 3C31 POPEd 187      77.463  38.948  92.666  1.00  0.00           C
ATOM   6118 4C31 POPEd 187      76.553  38.628  93.866  1.00  0.00           C
ATOM   6121 5C31 POPEd 187      76.033  37.188  93.906  1.00  0.00           C
ATOM   6124 6C31 POPEd 187      75.723  36.698  95.326  1.00  0.00           C
ATOM   6128  NH3 POPEe 188      24.583  80.118  73.696  1.00  0.00           N
ATOM   6132  C12 POPEe 188      25.513  81.308  73.596  1.00  0.00           C
ATOM   6135  C11 POPEe 188      24.693  82.618  73.546  1.00  0.00           C
ATOM   6138  P   POPEe 188      25.893  84.448  75.016  1.00  0.00           P
ATOM   6139  O13 POPEe 188      27.273  84.988  75.026  1.00  0.00           O
ATOM   6140  O14 POPEe 188      24.873  85.438  75.416  1.00  0.00           O
ATOM   6141  O11 POPEe 188      25.853  83.198  75.976  1.00  0.00           O
ATOM   6142  O12 POPEe 188      25.533  83.768  73.636  1.00  0.00           O
ATOM   6143  C1  POPEe 188      25.143  83.178  77.206  1.00  0.00           C
ATOM   6146  C2  POPEe 188      26.033  83.708  78.366  1.00  0.00           C
ATOM   6148  O21 POPEe 188      25.993  82.818  79.496  1.00  0.00           O
ATOM   6149  C21 POPEe 188      24.853  82.738  80.136  1.00  0.00           C
ATOM   6150  O22 POPEe 188      23.783  83.228  79.826  1.00  0.00           O
ATOM   6151  C22 POPEe 188      25.093  81.878  81.376  1.00  0.00           C
ATOM   6154  C3  POPEe 188      25.823  85.178  78.786  1.00  0.00           C
ATOM   6157  O31 POPEe 188      26.773  85.508  79.826  1.00  0.00           O
ATOM   6158  C31 POPEe 188      26.943  86.808  79.996  1.00  0.00           C
ATOM   6159  O32 POPEe 188      26.213  87.668  79.537  1.00  0.00           O
ATOM   6160  C32 POPEe 188      28.263  87.058  80.696  1.00  0.00           C
ATOM   6163  C23 POPEe 188      23.943  82.008  82.386  1.00  0.00           C
ATOM   6166  C24 POPEe 188      24.213  81.278  83.696  1.00  0.00           C
ATOM   6169  C25 POPEe 188      25.313  81.998  84.496  1.00  0.00           C
ATOM   6172  C26 POPEe 188      25.403  81.498  85.936  1.00  0.00           C
ATOM   6175  C27 POPEe 188      26.513  82.228  86.696  1.00  0.00           C
ATOM   6178  C28 POPEe 188      26.573  81.828  88.186  1.00  0.00           C
ATOM   6181  C29 POPEe 188      27.243  80.498  88.406  1.00  0.00           C
ATOM   6183 0C21 POPEe 188      27.653  80.058  89.607  1.00  0.00           C
ATOM   6185 1C21 POPEe 188      27.443  80.778  90.916  1.00  0.00           C
ATOM   6188 2C21 POPEe 188      28.573  81.758  91.276  1.00  0.00           C
ATOM   6191 3C21 POPEe 188      29.943  81.098  91.526  1.00  0.00           C
ATOM   6194 4C21 POPEe 188      30.943  82.118  92.086  1.00  0.00           C
ATOM   6197 5C21 POPEe 188      32.373  81.578  92.266  1.00  0.00           C
ATOM   6200 6C21 POPEe 188      32.503  80.458  93.316  1.00  0.00           C
ATOM   6203 7C21 POPEe 188      33.963  80.118  93.636  1.00  0.00           C
ATOM   6206 8C21 POPEe 188      34.123  79.068  94.736  1.00  0.00           C
ATOM   6210  C33 POPEe 188      28.213  86.878  82.226  1.00  0.00           C
ATOM   6213  C34 POPEe 188      29.363  87.678  82.857  1.00  0.00           C
ATOM   6216  C35 POPEe 188      29.493  87.488  84.367  1.00  0.00           C
ATOM   6219  C36 POPEe 188      30.563  88.398  84.966  1.00  0.00           C
ATOM   6222  C37 POPEe 188      32.003  87.898  84.746  1.00  0.00           C
ATOM   6225  C38 POPEe 188      32.963  88.598  85.716  1.00  0.00           C
ATOM   6228  C39 POPEe 188      34.403  88.078  85.696  1.00  0.00           C
ATOM   6231 0C31 POPEe 188      35.053  88.378  87.056  1.00  0.00           C
ATOM   6234 1C31 POPEe 188      36.523  87.958  87.186  1.00  0.00           C
ATOM   6237 2C31 POPEe 188      37.053  88.378  88.566  1.00  0.00           C
ATOM   6240 3C31 POPEe 188      38.533  88.058  88.786  1.00  0.00           C
ATOM   6243 4C31 POPEe 188      39.123  88.888  89.927  1.00  0.00           C
ATOM   6246 5C31 POPEe 188      40.613  88.618  90.156  1.00  0.00           C
ATOM   6249 6C31 POPEe 188      41.283  89.638  91.086  1.00  0.00           C
ATOM   6253  NH3 POPEf 189      82.373  62.598  74.146  1.00  0.00           N
ATOM   6257  C12 POPEf 189      81.133  61.798  73.876  1.00  0.00           C
ATOM   6260  C11 POPEf 189      80.883  60.808  75.026  1.00  0.00           C
ATOM   6263  P   POPEf 189      79.373  58.818  75.686  1.00  0.00           P
ATOM   6264  O13 POPEf 189      77.923  58.528  75.666  1.00  0.00           O
ATOM   6265  O14 POPEf 189      80.323  57.748  75.376  1.00  0.00           O
ATOM   6266  O11 POPEf 189      79.643  59.438  77.116  1.00  0.00           O
ATOM   6267  O12 POPEf 189      79.663  60.088  74.786  1.00  0.00           O
ATOM   6268  C1  POPEf 189      80.283  58.688  78.156  1.00  0.00           C
ATOM   6271  C2  POPEf 189      79.393  57.528  78.687  1.00  0.00           C
ATOM   6273  O21 POPEf 189      79.133  57.638  80.096  1.00  0.00           O
ATOM   6274  C21 POPEf 189      80.103  57.478  80.966  1.00  0.00           C
ATOM   6275  O22 POPEf 189      81.243  57.118  80.736  1.00  0.00           O
ATOM   6276  C22 POPEf 189      79.533  57.808  82.356  1.00  0.00           C
ATOM   6279  C3  POPEf 189      79.913  56.128  78.246  1.00  0.00           C
ATOM   6282  O31 POPEf 189      78.953  55.128  78.617  1.00  0.00           O
ATOM   6283  C31 POPEf 189      79.393  54.098  79.296  1.00  0.00           C
ATOM   6284  O32 POPEf 189      80.553  53.878  79.636  1.00  0.00           O
ATOM   6285  C32 POPEf 189      78.203  53.218  79.677  1.00  0.00           C
ATOM   6288  C23 POPEf 189      80.483  58.718  83.166  1.00  0.00           C
ATOM   6291  C24 POPEf 189      79.973  59.028  84.586  1.00  0.00           C
ATOM   6294  C25 POPEf 189      80.973  59.898  85.357  1.00  0.00           C
ATOM   6297  C26 POPEf 189      80.463  60.388  86.716  1.00  0.00           C
ATOM   6300  C27 POPEf 189      81.443  60.058  87.866  1.00  0.00           C
ATOM   6303  C28 POPEf 189      81.063  60.648  89.236  1.00  0.00           C
ATOM   6306  C29 POPEf 189      79.733  60.138  89.726  1.00  0.00           C
ATOM   6308 0C21 POPEf 189      79.513  59.418  90.836  1.00  0.00           C
ATOM   6310 1C21 POPEf 189      80.553  58.968  91.826  1.00  0.00           C
ATOM   6313 2C21 POPEf 189      80.003  57.838  92.726  1.00  0.00           C
ATOM   6316 3C21 POPEf 189      79.983  56.448  92.056  1.00  0.00           C
ATOM   6319 4C21 POPEf 189      79.143  55.408  92.816  1.00  0.00           C
ATOM   6322 5C21 POPEf 189      79.553  55.148  94.276  1.00  0.00           C
ATOM   6325 6C21 POPEf 189      80.843  54.338  94.426  1.00  0.00           C
ATOM   6328 7C21 POPEf 189      81.153  53.998  95.886  1.00  0.00           C
ATOM   6331 8C21 POPEf 189      82.403  53.138  96.066  1.00  0.00           C
ATOM   6335  C33 POPEf 189      78.583  52.258  80.816  1.00  0.00           C
ATOM   6338  C34 POPEf 189      77.433  51.378  81.306  1.00  0.00           C
ATOM   6341  C35 POPEf 189      77.663  50.918  82.746  1.00  0.00           C
ATOM   6344  C36 POPEf 189      76.573  49.978  83.296  1.00  0.00           C
ATOM   6347  C37 POPEf 189      76.733  48.548  82.766  1.00  0.00           C
ATOM   6350  C38 POPEf 189      75.823  47.528  83.446  1.00  0.00           C
ATOM   6353  C39 POPEf 189      76.103  46.098  82.956  1.00  0.00           C
ATOM   6356 0C31 POPEf 189      75.313  45.038  83.746  1.00  0.00           C
ATOM   6359 1C31 POPEf 189      75.913  44.778  85.136  1.00  0.00           C
ATOM   6362 2C31 POPEf 189      74.903  44.228  86.166  1.00  0.00           C
ATOM   6365 3C31 POPEf 189      73.703  45.158  86.346  1.00  0.00           C
ATOM   6368 4C31 POPEf 189      72.973  44.988  87.686  1.00  0.00           C
ATOM   6371 5C31 POPEf 189      71.843  46.018  87.846  1.00  0.00           C
ATOM   6374 6C31 POPEf 189      71.163  45.978  89.206  1.00  0.00           C
ATOM   6378  NH3 POPEg 190      31.123  89.858 115.546  1.00  0.00           N
ATOM   6382  C12 POPEg 190      32.413  90.278 116.196  1.00  0.00           C
ATOM   6385  C11 POPEg 190      32.283  91.518 117.086  1.00  0.00           C
ATOM   6388  P   POPEg 190      34.813  92.248 117.007  1.00  0.00           P
ATOM   6389  O13 POPEg 190      35.413  93.298 117.837  1.00  0.00           O
ATOM   6390  O14 POPEg 190      35.713  91.138 116.596  1.00  0.00           O
ATOM   6391  O11 POPEg 190      34.243  92.878 115.666  1.00  0.00           O
ATOM   6392  O12 POPEg 190      33.523  91.718 117.736  1.00  0.00           O
ATOM   6393  C1  POPEg 190      34.373  94.278 115.366  1.00  0.00           C
ATOM   6396  C2  POPEg 190      35.183  94.518 114.066  1.00  0.00           C
ATOM   6398  O21 POPEg 190      34.483  95.388 113.146  1.00  0.00           O
ATOM   6399  C21 POPEg 190      33.763  94.858 112.177  1.00  0.00           C
ATOM   6400  O22 POPEg 190      33.233  93.758 112.177  1.00  0.00           O
ATOM   6401  C22 POPEg 190      33.733  95.798 110.966  1.00  0.00           C
ATOM   6404  C3  POPEg 190      35.743  93.188 113.496  1.00  0.00           C
ATOM   6407  O31 POPEg 190      36.423  93.378 112.256  1.00  0.00           O
ATOM   6408  C31 POPEg 190      37.273  92.408 111.926  1.00  0.00           C
ATOM   6409  O32 POPEg 190      37.653  91.528 112.676  1.00  0.00           O
ATOM   6410  C32 POPEg 190      37.583  92.568 110.436  1.00  0.00           C
ATOM   6413  C23 POPEg 190      34.733  95.358 109.856  1.00  0.00           C
ATOM   6416  C24 POPEg 190      34.323  95.818 108.446  1.00  0.00           C
ATOM   6419  C25 POPEg 190      35.093  95.118 107.296  1.00  0.00           C
ATOM   6422  C26 POPEg 190      36.493  95.688 107.046  1.00  0.00           C
ATOM   6425  C27 POPEg 190      37.043  95.398 105.636  1.00  0.00           C
ATOM   6428  C28 POPEg 190      37.823  96.598 105.046  1.00  0.00           C
ATOM   6431  C29 POPEg 190      38.623  96.318 103.796  1.00  0.00           C
ATOM   6433 0C21 POPEg 190      38.503  96.888 102.586  1.00  0.00           C
ATOM   6435 1C21 POPEg 190      37.483  97.928 102.156  1.00  0.00           C
ATOM   6438 2C21 POPEg 190      36.963  97.728 100.716  1.00  0.00           C
ATOM   6441 3C21 POPEg 190      36.323  96.348 100.477  1.00  0.00           C
ATOM   6444 4C21 POPEg 190      35.423  96.278  99.236  1.00  0.00           C
ATOM   6447 5C21 POPEg 190      36.143  96.558  97.916  1.00  0.00           C
ATOM   6450 6C21 POPEg 190      35.303  96.148  96.696  1.00  0.00           C
ATOM   6453 7C21 POPEg 190      36.083  96.278  95.376  1.00  0.00           C
ATOM   6456 8C21 POPEg 190      35.343  95.728  94.156  1.00  0.00           C
ATOM   6460  C33 POPEg 190      39.043  92.278 110.056  1.00  0.00           C
ATOM   6463  C34 POPEg 190      39.283  92.748 108.617  1.00  0.00           C
ATOM   6466  C35 POPEg 190      40.603  92.218 108.046  1.00  0.00           C
ATOM   6469  C36 POPEg 190      40.453  90.798 107.466  1.00  0.00           C
ATOM   6472  C37 POPEg 190      41.803  90.108 107.276  1.00  0.00           C
ATOM   6475  C38 POPEg 190      41.753  88.638 106.826  1.00  0.00           C
ATOM   6478  C39 POPEg 190      41.243  88.408 105.406  1.00  0.00           C
ATOM   6481 0C31 POPEg 190      39.713  88.458 105.287  1.00  0.00           C
ATOM   6484 1C31 POPEg 190      39.173  87.398 104.336  1.00  0.00           C
ATOM   6487 2C31 POPEg 190      37.643  87.468 104.236  1.00  0.00           C
ATOM   6490 3C31 POPEg 190      37.053  86.498 103.206  1.00  0.00           C
ATOM   6493 4C31 POPEg 190      37.493  86.818 101.766  1.00  0.00           C
ATOM   6496 5C31 POPEg 190      36.773  85.958 100.736  1.00  0.00           C
ATOM   6499 6C31 POPEg 190      37.333  86.148  99.316  1.00  0.00           C
ATOM   6503  NH3 POPEh 191      58.603   8.768 113.287  1.00  0.00           N
ATOM   6507  C12 POPEh 191      59.343   9.708 114.186  1.00  0.00           C
ATOM   6510  C11 POPEh 191      58.723   9.728 115.586  1.00  0.00           C
ATOM   6513  P   POPEh 191      56.143   9.558 115.886  1.00  0.00           P
ATOM   6514  O13 POPEh 191      56.003   8.648 114.716  1.00  0.00           O
ATOM   6515  O14 POPEh 191      56.273   8.928 117.216  1.00  0.00           O
ATOM   6516  O11 POPEh 191      54.953  10.568 115.897  1.00  0.00           O
ATOM   6517  O12 POPEh 191      57.453  10.408 115.596  1.00  0.00           O
ATOM   6518  C1  POPEh 191      55.033  11.948 115.586  1.00  0.00           C
ATOM   6521  C2  POPEh 191      53.743  12.358 114.867  1.00  0.00           C
ATOM   6523  O21 POPEh 191      53.833  11.998 113.486  1.00  0.00           O
ATOM   6524  C21 POPEh 191      53.433  10.788 113.186  1.00  0.00           C
ATOM   6525  O22 POPEh 191      52.893   9.978 113.916  1.00  0.00           O
ATOM   6526  C22 POPEh 191      53.793  10.518 111.736  1.00  0.00           C
ATOM   6529  C3  POPEh 191      53.453  13.858 114.927  1.00  0.00           C
ATOM   6532  O31 POPEh 191      52.113  13.998 114.436  1.00  0.00           O
ATOM   6533  C31 POPEh 191      51.913  14.898 113.496  1.00  0.00           C
ATOM   6534  O32 POPEh 191      52.593  15.898 113.326  1.00  0.00           O
ATOM   6535  C32 POPEh 191      50.553  14.638 112.866  1.00  0.00           C
ATOM   6538  C23 POPEh 191      52.713  10.928 110.716  1.00  0.00           C
ATOM   6541  C24 POPEh 191      52.673   9.898 109.596  1.00  0.00           C
ATOM   6544  C25 POPEh 191      51.713  10.268 108.466  1.00  0.00           C
ATOM   6547  C26 POPEh 191      51.313   9.008 107.686  1.00  0.00           C
ATOM   6550  C27 POPEh 191      50.473   9.328 106.447  1.00  0.00           C
ATOM   6553  C28 POPEh 191      49.713   8.078 105.956  1.00  0.00           C
ATOM   6556  C29 POPEh 191      48.933   8.358 104.706  1.00  0.00           C
ATOM   6558 0C21 POPEh 191      48.653   7.458 103.757  1.00  0.00           C
ATOM   6560 1C21 POPEh 191      48.993   5.988 103.816  1.00  0.00           C
ATOM   6563 2C21 POPEh 191      50.233   5.618 102.966  1.00  0.00           C
ATOM   6566 3C21 POPEh 191      50.003   5.758 101.456  1.00  0.00           C
ATOM   6569 4C21 POPEh 191      50.913   4.838 100.626  1.00  0.00           C
ATOM   6572 5C21 POPEh 191      50.503   4.808  99.146  1.00  0.00           C
ATOM   6575 6C21 POPEh 191      51.443   3.958  98.276  1.00  0.00           C
ATOM   6578 7C21 POPEh 191      51.013   3.948  96.806  1.00  0.00           C
ATOM   6581 8C21 POPEh 191      51.973   3.168  95.906  1.00  0.00           C
ATOM   6585  C33 POPEh 191      50.533  14.818 111.346  1.00  0.00           C
ATOM   6588  C34 POPEh 191      49.083  14.838 110.846  1.00  0.00           C
ATOM   6591  C35 POPEh 191      49.023  15.028 109.336  1.00  0.00           C
ATOM   6594  C36 POPEh 191      47.603  15.268 108.827  1.00  0.00           C
ATOM   6597  C37 POPEh 191      47.613  15.368 107.306  1.00  0.00           C
ATOM   6600  C38 POPEh 191      46.223  15.618 106.716  1.00  0.00           C
ATOM   6603  C39 POPEh 191      46.193  15.238 105.236  1.00  0.00           C
ATOM   6606 0C31 POPEh 191      44.783  15.278 104.656  1.00  0.00           C
ATOM   6609 1C31 POPEh 191      44.743  14.618 103.276  1.00  0.00           C
ATOM   6612 2C31 POPEh 191      43.333  14.638 102.686  1.00  0.00           C
ATOM   6615 3C31 POPEh 191      43.283  14.078 101.257  1.00  0.00           C
ATOM   6618 4C31 POPEh 191      43.653  12.598 101.177  1.00  0.00           C
ATOM   6621 5C31 POPEh 191      43.163  11.988  99.856  1.00  0.00           C
ATOM   6624 6C31 POPEh 191      43.453  10.498  99.696  1.00  0.00           C
ATOM   6628  NH3 POPEi 192      40.243 123.588  70.206  1.00  0.00           N
ATOM   6632  C12 POPEi 192      40.193 124.408  68.936  1.00  0.00           C
ATOM   6635  C11 POPEi 192      41.503 124.348  68.116  1.00  0.00           C
ATOM   6638  P   POPEi 192      43.593 124.668  69.676  1.00  0.00           P
ATOM   6639  O13 POPEi 192      44.793 124.238  68.926  1.00  0.00           O
ATOM   6640  O14 POPEi 192      42.893 123.708  70.556  1.00  0.00           O
ATOM   6641  O11 POPEi 192      43.903 125.968  70.536  1.00  0.00           O
ATOM   6642  O12 POPEi 192      42.533 125.208  68.636  1.00  0.00           O
ATOM   6643  C1  POPEi 192      42.873 126.638  71.266  1.00  0.00           C
ATOM   6646  C2  POPEi 192      43.113 126.488  72.796  1.00  0.00           C
ATOM   6648  O21 POPEi 192      41.923 126.118  73.506  1.00  0.00           O
ATOM   6649  C21 POPEi 192      41.013 127.068  73.646  1.00  0.00           C
ATOM   6650  O22 POPEi 192      41.013 128.158  73.096  1.00  0.00           O
ATOM   6651  C22 POPEi 192      40.063 126.608  74.746  1.00  0.00           C
ATOM   6654  C3  POPEi 192      43.893 127.688  73.416  1.00  0.00           C
ATOM   6657  O31 POPEi 192      44.333 127.338  74.746  1.00  0.00           O
ATOM   6658  C31 POPEi 192      43.783 127.988  75.746  1.00  0.00           C
ATOM   6659  O32 POPEi 192      43.003 128.924  75.656  1.00  0.00           O
ATOM   6660  C32 POPEi 192      44.153 127.348  77.076  1.00  0.00           C
ATOM   6663  C23 POPEi 192      39.013 127.678  75.077  1.00  0.00           C
ATOM   6666  C24 POPEi 192      38.163 127.318  76.296  1.00  0.00           C
ATOM   6669  C25 POPEi 192      38.983 127.328  77.586  1.00  0.00           C
ATOM   6672  C26 POPEi 192      38.093 127.508  78.816  1.00  0.00           C
ATOM   6675  C27 POPEi 192      38.863 127.948  80.066  1.00  0.00           C
ATOM   6678  C28 POPEi 192      37.973 128.038  81.316  1.00  0.00           C
ATOM   6681  C29 POPEi 192      36.793 128.964  81.136  1.00  0.00           C
ATOM   6683 0C21 POPEi 192      36.163 129.654  82.107  1.00  0.00           C
ATOM   6685 1C21 POPEi 192      36.473 129.624  83.576  1.00  0.00           C
ATOM   6688 2C21 POPEi 192      35.453 128.714  84.266  1.00  0.00           C
ATOM   6691 3C21 POPEi 192      35.583 128.754  85.787  1.00  0.00           C
ATOM   6694 4C21 POPEi 192      34.413 128.028  86.436  1.00  0.00           C
ATOM   6697 5C21 POPEi 192      34.483 128.078  87.956  1.00  0.00           C
ATOM   6700 6C21 POPEi 192      33.313 127.328  88.596  1.00  0.00           C
ATOM   6703 7C21 POPEi 192      33.533 127.068  90.086  1.00  0.00           C
ATOM   6706 8C21 POPEi 192      32.453 126.158  90.636  1.00  0.00           C
ATOM   6710  C33 POPEi 192      44.293 128.434  78.166  1.00  0.00           C
ATOM   6713  C34 POPEi 192      44.413 127.878  79.586  1.00  0.00           C
ATOM   6716  C35 POPEi 192      43.063 127.468  80.176  1.00  0.00           C
ATOM   6719  C36 POPEi 192      43.183 127.068  81.646  1.00  0.00           C
ATOM   6722  C37 POPEi 192      41.863 126.598  82.256  1.00  0.00           C
ATOM   6725  C38 POPEi 192      41.973 126.348  83.766  1.00  0.00           C
ATOM   6728  C39 POPEi 192      40.753 125.598  84.296  1.00  0.00           C
ATOM   6731 0C31 POPEi 192      40.473 125.828  85.787  1.00  0.00           C
ATOM   6734 1C31 POPEi 192      39.333 124.938  86.286  1.00  0.00           C
ATOM   6737 2C31 POPEi 192      38.443 125.568  87.356  1.00  0.00           C
ATOM   6740 3C31 POPEi 192      39.173 125.988  88.646  1.00  0.00           C
ATOM   6743 4C31 POPEi 192      39.393 127.498  88.746  1.00  0.00           C
ATOM   6746 5C31 POPEi 192      39.873 127.928  90.136  1.00  0.00           C
ATOM   6749 6C31 POPEi 192      40.013 129.444  90.287  1.00  0.00           C
ATOM   6753  NH3 POPEj 193      76.593 111.848  73.476  1.00  0.00           N
ATOM   6757  C12 POPEj 193      76.963 113.258  73.796  1.00  0.00           C
ATOM   6760  C11 POPEj 193      78.413 113.568  73.406  1.00  0.00           C
ATOM   6763  P   POPEj 193      78.133 116.128  73.516  1.00  0.00           P
ATOM   6764  O13 POPEj 193      79.223 117.108  73.326  1.00  0.00           O
ATOM   6765  O14 POPEj 193      77.263 115.858  72.356  1.00  0.00           O
ATOM   6766  O11 POPEj 193      77.303 116.388  74.836  1.00  0.00           O
ATOM   6767  O12 POPEj 193      78.843 114.798  73.976  1.00  0.00           O
ATOM   6768  C1  POPEj 193      77.533 117.398  75.816  1.00  0.00           C
ATOM   6771  C2  POPEj 193      78.663 117.038  76.836  1.00  0.00           C
ATOM   6773  O21 POPEj 193      78.653 117.958  77.946  1.00  0.00           O
ATOM   6774  C21 POPEj 193      77.803 117.658  78.926  1.00  0.00           C
ATOM   6775  O22 POPEj 193      76.983 116.758  78.906  1.00  0.00           O
ATOM   6776  C22 POPEj 193      78.033 118.588  80.126  1.00  0.00           C
ATOM   6779  C3  POPEj 193      80.063 117.108  76.187  1.00  0.00           C
ATOM   6782  O31 POPEj 193      81.073 116.828  77.166  1.00  0.00           O
ATOM   6783  C31 POPEj 193      82.283 117.258  76.866  1.00  0.00           C
ATOM   6784  O32 POPEj 193      82.623 117.758  75.806  1.00  0.00           O
ATOM   6785  C32 POPEj 193      83.153 117.068  78.116  1.00  0.00           C
ATOM   6788  C23 POPEj 193      78.693 117.858  81.316  1.00  0.00           C
ATOM   6791  C24 POPEj 193      79.113 118.788  82.466  1.00  0.00           C
ATOM   6794  C25 POPEj 193      77.973 119.268  83.386  1.00  0.00           C
ATOM   6797  C26 POPEj 193      77.893 118.468  84.696  1.00  0.00           C
ATOM   6800  C27 POPEj 193      76.983 119.138  85.746  1.00  0.00           C
ATOM   6803  C28 POPEj 193      76.833 118.348  87.076  1.00  0.00           C
ATOM   6806  C29 POPEj 193      78.133 118.188  87.826  1.00  0.00           C
ATOM   6808 0C21 POPEj 193      78.343 118.408  89.136  1.00  0.00           C
ATOM   6810 1C21 POPEj 193      77.333 118.908  90.147  1.00  0.00           C
ATOM   6813 2C21 POPEj 193      78.023 119.778  91.216  1.00  0.00           C
ATOM   6816 3C21 POPEj 193      77.023 120.438  92.177  1.00  0.00           C
ATOM   6819 4C21 POPEj 193      77.753 121.198  93.296  1.00  0.00           C
ATOM   6822 5C21 POPEj 193      76.903 122.248  94.006  1.00  0.00           C
ATOM   6825 6C21 POPEj 193      77.773 123.118  94.927  1.00  0.00           C
ATOM   6828 7C21 POPEj 193      77.063 124.358  95.466  1.00  0.00           C
ATOM   6831 8C21 POPEj 193      78.023 125.288  96.216  1.00  0.00           C
ATOM   6835  C33 POPEj 193      82.283 117.208  79.396  1.00  0.00           C
ATOM   6838  C34 POPEj 193      83.073 117.388  80.686  1.00  0.00           C
ATOM   6841  C35 POPEj 193      83.683 116.108  81.286  1.00  0.00           C
ATOM   6844  C36 POPEj 193      83.413 115.938  82.796  1.00  0.00           C
ATOM   6847  C37 POPEj 193      84.653 115.598  83.636  1.00  0.00           C
ATOM   6850  C38 POPEj 193      84.393 115.598  85.156  1.00  0.00           C
ATOM   6853  C39 POPEj 193      83.293 114.618  85.586  1.00  0.00           C
ATOM   6856 0C31 POPEj 193      83.223 114.458  87.107  1.00  0.00           C
ATOM   6859 1C31 POPEj 193      82.163 113.438  87.546  1.00  0.00           C
ATOM   6862 2C31 POPEj 193      82.323 113.028  89.016  1.00  0.00           C
ATOM   6865 3C31 POPEj 193      83.443 111.998  89.236  1.00  0.00           C
ATOM   6868 4C31 POPEj 193      84.073 112.098  90.626  1.00  0.00           C
ATOM   6871 5C31 POPEj 193      85.023 110.938  90.927  1.00  0.00           C
ATOM   6874 6C31 POPEj 193      85.903 111.168  92.156  1.00  0.00           C
ATOM   6878  NH3 POPEk 194      10.653  99.178 115.016  1.00  0.00           N
ATOM   6882  C12 POPEk 194      11.953  98.408 115.046  1.00  0.00           C
ATOM   6885  C11 POPEk 194      11.873  97.218 116.016  1.00  0.00           C
ATOM   6888  P   POPEk 194      14.233  96.928 117.046  1.00  0.00           P
ATOM   6889  O13 POPEk 194      15.203  95.818 117.147  1.00  0.00           O
ATOM   6890  O14 POPEk 194      13.603  97.418 118.276  1.00  0.00           O
ATOM   6891  O11 POPEk 194      14.913  98.148 116.296  1.00  0.00           O
ATOM   6892  O12 POPEk 194      13.113  96.528 116.016  1.00  0.00           O
ATOM   6893  C1  POPEk 194      16.323  98.098 116.066  1.00  0.00           C
ATOM   6896  C2  POPEk 194      16.673  97.258 114.816  1.00  0.00           C
ATOM   6898  O21 POPEk 194      18.043  96.878 114.946  1.00  0.00           O
ATOM   6899  C21 POPEk 194      18.413  95.748 114.426  1.00  0.00           C
ATOM   6900  O22 POPEk 194      17.673  94.798 114.186  1.00  0.00           O
ATOM   6901  C22 POPEk 194      19.903  95.828 114.116  1.00  0.00           C
ATOM   6904  C3  POPEk 194      16.453  98.118 113.537  1.00  0.00           C
ATOM   6907  O31 POPEk 194      16.863  97.468 112.306  1.00  0.00           O
ATOM   6908  C31 POPEk 194      15.903  96.728 111.776  1.00  0.00           C
ATOM   6909  O32 POPEk 194      15.043  96.118 112.386  1.00  0.00           O
ATOM   6910  C32 POPEk 194      16.043  96.768 110.266  1.00  0.00           C
ATOM   6913  C23 POPEk 194      20.503  94.508 113.596  1.00  0.00           C
ATOM   6916  C24 POPEk 194      21.983  94.658 113.236  1.00  0.00           C
ATOM   6919  C25 POPEk 194      22.543  93.368 112.636  1.00  0.00           C
ATOM   6922  C26 POPEk 194      24.043  93.438 112.336  1.00  0.00           C
ATOM   6925  C27 POPEk 194      24.663  92.038 112.216  1.00  0.00           C
ATOM   6928  C28 POPEk 194      26.093  91.978 111.636  1.00  0.00           C
ATOM   6931  C29 POPEk 194      26.093  92.478 110.217  1.00  0.00           C
ATOM   6933 0C21 POPEk 194      26.483  91.828 109.107  1.00  0.00           C
ATOM   6935 1C21 POPEk 194      27.053  90.438 108.976  1.00  0.00           C
ATOM   6938 2C21 POPEk 194      26.403  89.688 107.806  1.00  0.00           C
ATOM   6941 3C21 POPEk 194      26.773  90.268 106.426  1.00  0.00           C
ATOM   6944 4C21 POPEk 194      25.643  90.088 105.416  1.00  0.00           C
ATOM   6947 5C21 POPEk 194      25.933  90.698 104.037  1.00  0.00           C
ATOM   6950 6C21 POPEk 194      24.863  90.278 103.026  1.00  0.00           C
ATOM   6953 7C21 POPEk 194      25.173  90.738 101.607  1.00  0.00           C
ATOM   6956 8C21 POPEk 194      24.303  90.028 100.566  1.00  0.00           C
ATOM   6960  C33 POPEk 194      14.673  96.488 109.636  1.00  0.00           C
ATOM   6963  C34 POPEk 194      14.723  96.628 108.126  1.00  0.00           C
ATOM   6966  C35 POPEk 194      13.313  96.688 107.536  1.00  0.00           C
ATOM   6969  C36 POPEk 194      13.343  96.868 106.026  1.00  0.00           C
ATOM   6972  C37 POPEk 194      11.943  96.788 105.416  1.00  0.00           C
ATOM   6975  C38 POPEk 194      11.913  97.168 103.926  1.00  0.00           C
ATOM   6978  C39 POPEk 194      12.963  96.418 103.096  1.00  0.00           C
ATOM   6981 0C31 POPEk 194      12.813  96.658 101.596  1.00  0.00           C
ATOM   6984 1C31 POPEk 194      13.923  95.988 100.787  1.00  0.00           C
ATOM   6987 2C31 POPEk 194      13.983  96.478  99.336  1.00  0.00           C
ATOM   6990 3C31 POPEk 194      15.133  95.848  98.537  1.00  0.00           C
ATOM   6993 4C31 POPEk 194      14.803  94.438  98.036  1.00  0.00           C
ATOM   6996 5C31 POPEk 194      15.913  93.808  97.186  1.00  0.00           C
ATOM   6999 6C31 POPEk 194      15.543  92.428  96.666  1.00  0.00           C
ATOM   7003  NH3 POPEl 195      56.913  48.918  76.656  1.00  0.00           N
ATOM   7007  C12 POPEl 195      56.783  47.858  75.596  1.00  0.00           C
ATOM   7010  C11 POPEl 195      55.573  46.968  75.927  1.00  0.00           C
ATOM   7013  P   POPEl 195      56.733  45.518  77.706  1.00  0.00           P
ATOM   7014  O13 POPEl 195      56.543  44.268  76.936  1.00  0.00           O
ATOM   7015  O14 POPEl 195      58.023  46.228  77.566  1.00  0.00           O
ATOM   7016  O11 POPEl 195      56.453  45.318  79.246  1.00  0.00           O
ATOM   7017  O12 POPEl 195      55.593  46.538  77.296  1.00  0.00           O
ATOM   7018  C1  POPEl 195      55.583  44.268  79.666  1.00  0.00           C
ATOM   7021  C2  POPEl 195      55.163  44.358  81.166  1.00  0.00           C
ATOM   7023  O21 POPEl 195      54.883  45.718  81.556  1.00  0.00           O
ATOM   7024  C21 POPEl 195      55.843  46.488  82.016  1.00  0.00           C
ATOM   7025  O22 POPEl 195      57.043  46.278  81.966  1.00  0.00           O
ATOM   7026  C22 POPEl 195      55.263  47.748  82.686  1.00  0.00           C
ATOM   7029  C3  POPEl 195      56.113  43.528  82.107  1.00  0.00           C
ATOM   7032  O31 POPEl 195      55.583  43.408  83.446  1.00  0.00           O
ATOM   7033  C31 POPEl 195      56.423  42.938  84.356  1.00  0.00           C
ATOM   7034  O32 POPEl 195      57.603  42.698  84.186  1.00  0.00           O
ATOM   7035  C32 POPEl 195      55.663  42.588  85.646  1.00  0.00           C
ATOM   7038  C23 POPEl 195      56.273  48.428  83.666  1.00  0.00           C
ATOM   7041  C24 POPEl 195      55.573  49.048  84.896  1.00  0.00           C
ATOM   7044  C25 POPEl 195      56.473  49.348  86.117  1.00  0.00           C
ATOM   7047  C26 POPEl 195      57.083  48.148  86.876  1.00  0.00           C
ATOM   7050  C27 POPEl 195      57.813  48.598  88.166  1.00  0.00           C
ATOM   7053  C28 POPEl 195      58.333  47.458  89.056  1.00  0.00           C
ATOM   7056  C29 POPEl 195      59.023  48.048  90.266  1.00  0.00           C
ATOM   7058 0C21 POPEl 195      58.943  47.658  91.556  1.00  0.00           C
ATOM   7060 1C21 POPEl 195      58.173  46.498  92.136  1.00  0.00           C
ATOM   7063 2C21 POPEl 195      59.053  45.228  92.256  1.00  0.00           C
ATOM   7066 3C21 POPEl 195      58.803  44.438  93.556  1.00  0.00           C
ATOM   7069 4C21 POPEl 195      60.023  43.648  94.056  1.00  0.00           C
ATOM   7072 5C21 POPEl 195      60.163  42.228  93.476  1.00  0.00           C
ATOM   7075 6C21 POPEl 195      59.063  41.268  93.926  1.00  0.00           C
ATOM   7078 7C21 POPEl 195      59.443  39.798  93.687  1.00  0.00           C
ATOM   7081 8C21 POPEl 195      58.283  38.818  93.836  1.00  0.00           C
ATOM   7085  C33 POPEl 195      55.833  43.588  86.806  1.00  0.00           C
ATOM   7088  C34 POPEl 195      55.743  42.958  88.206  1.00  0.00           C
ATOM   7091  C35 POPEl 195      55.913  44.038  89.276  1.00  0.00           C
ATOM   7094  C36 POPEl 195      56.053  43.488  90.696  1.00  0.00           C
ATOM   7097  C37 POPEl 195      54.823  42.758  91.226  1.00  0.00           C
ATOM   7100  C38 POPEl 195      55.123  42.128  92.586  1.00  0.00           C
ATOM   7103  C39 POPEl 195      53.933  41.378  93.206  1.00  0.00           C
ATOM   7106 0C31 POPEl 195      54.193  41.058  94.686  1.00  0.00           C
ATOM   7109 1C31 POPEl 195      53.373  39.878  95.217  1.00  0.00           C
ATOM   7112 2C31 POPEl 195      53.453  39.728  96.746  1.00  0.00           C
ATOM   7115 3C31 POPEl 195      54.873  39.768  97.316  1.00  0.00           C
ATOM   7118 4C31 POPEl 195      54.903  39.618  98.846  1.00  0.00           C
ATOM   7121 5C31 POPEl 195      56.293  39.898  99.446  1.00  0.00           C
ATOM   7124 6C31 POPEl 195      56.263  40.168 100.946  1.00  0.00           C
ATOM   7128  NH3 POPEm 196       1.813  63.108 115.686  1.00  0.00           N
ATOM   7132  C12 POPEm 196       2.843  64.088 115.136  1.00  0.00           C
ATOM   7135  C11 POPEm 196       4.283  63.538 115.306  1.00  0.00           C
ATOM   7138  P   POPEm 196       6.753  63.888 114.546  1.00  0.00           P
ATOM   7139  O13 POPEm 196       7.423  65.188 114.406  1.00  0.00           O
ATOM   7140  O14 POPEm 196       6.973  63.088 115.787  1.00  0.00           O
ATOM   7141  O11 POPEm 196       7.213  62.948 113.366  1.00  0.00           O
ATOM   7142  O12 POPEm 196       5.183  64.008 114.296  1.00  0.00           O
ATOM   7143  C1  POPEm 196       8.023  63.408 112.287  1.00  0.00           C
ATOM   7146  C2  POPEm 196       7.243  63.508 110.956  1.00  0.00           C
ATOM   7148  O21 POPEm 196       8.163  63.938 109.927  1.00  0.00           O
ATOM   7149  C21 POPEm 196       8.713  62.978 109.206  1.00  0.00           C
ATOM   7150  O22 POPEm 196       8.533  61.788 109.346  1.00  0.00           O
ATOM   7151  C22 POPEm 196       9.583  63.658 108.136  1.00  0.00           C
ATOM   7154  C3  POPEm 196       6.063  64.498 110.966  1.00  0.00           C
ATOM   7157  O31 POPEm 196       5.233  64.258 109.796  1.00  0.00           O
ATOM   7158  C31 POPEm 196       5.593  64.908 108.706  1.00  0.00           C
ATOM   7159  O32 POPEm 196       6.283  65.908 108.656  1.00  0.00           O
ATOM   7160  C32 POPEm 196       5.083  64.118 107.486  1.00  0.00           C
ATOM   7163  C23 POPEm 196      10.403  62.678 107.266  1.00  0.00           C
ATOM   7166  C24 POPEm 196       9.563  61.958 106.196  1.00  0.00           C
ATOM   7169  C25 POPEm 196       9.363  62.818 104.937  1.00  0.00           C
ATOM   7172  C26 POPEm 196      10.263  62.378 103.776  1.00  0.00           C
ATOM   7175  C27 POPEm 196      10.013  63.158 102.486  1.00  0.00           C
ATOM   7178  C28 POPEm 196      11.063  62.818 101.416  1.00  0.00           C
ATOM   7181  C29 POPEm 196      11.073  63.788 100.256  1.00  0.00           C
ATOM   7183 0C21 POPEm 196      12.103  64.558  99.896  1.00  0.00           C
ATOM   7185 1C21 POPEm 196      13.453  64.588 100.576  1.00  0.00           C
ATOM   7188 2C21 POPEm 196      14.343  63.388 100.197  1.00  0.00           C
ATOM   7191 3C21 POPEm 196      14.893  63.488  98.766  1.00  0.00           C
ATOM   7194 4C21 POPEm 196      15.873  62.368  98.397  1.00  0.00           C
ATOM   7197 5C21 POPEm 196      16.363  62.558  96.956  1.00  0.00           C
ATOM   7200 6C21 POPEm 196      17.463  61.588  96.526  1.00  0.00           C
ATOM   7203 7C21 POPEm 196      18.003  61.958  95.136  1.00  0.00           C
ATOM   7206 8C21 POPEm 196      19.063  61.008  94.616  1.00  0.00           C
ATOM   7210  C33 POPEm 196       5.483  64.738 106.136  1.00  0.00           C
ATOM   7213  C34 POPEm 196       4.403  64.568 105.046  1.00  0.00           C
ATOM   7216  C35 POPEm 196       4.473  63.288 104.206  1.00  0.00           C
ATOM   7219  C36 POPEm 196       3.443  63.358 103.066  1.00  0.00           C
ATOM   7222  C37 POPEm 196       3.683  62.338 101.936  1.00  0.00           C
ATOM   7225  C38 POPEm 196       3.563  62.978 100.546  1.00  0.00           C
ATOM   7228  C39 POPEm 196       4.793  63.818 100.176  1.00  0.00           C
ATOM   7231 0C31 POPEm 196       4.633  64.608  98.866  1.00  0.00           C
ATOM   7234 1C31 POPEm 196       5.733  65.658  98.687  1.00  0.00           C
ATOM   7237 2C31 POPEm 196       5.523  66.598  97.496  1.00  0.00           C
ATOM   7240 3C31 POPEm 196       5.833  65.978  96.117  1.00  0.00           C
ATOM   7243 4C31 POPEm 196       4.583  65.558  95.326  1.00  0.00           C
ATOM   7246 5C31 POPEm 196       4.923  65.108  93.897  1.00  0.00           C
ATOM   7249 6C31 POPEm 196       3.693  64.738  93.056  1.00  0.00           C
ATOM   7253  NH3 POPEn 197      16.653  39.358  75.246  1.00  0.00           N
ATOM   7257  C12 POPEn 197      17.473  40.498  74.696  1.00  0.00           C
ATOM   7260  C11 POPEn 197      17.133  40.738  73.216  1.00  0.00           C
ATOM   7263  P   POPEn 197      16.633  43.288  72.857  1.00  0.00           P
ATOM   7264  O13 POPEn 197      17.423  44.498  73.196  1.00  0.00           O
ATOM   7265  O14 POPEn 197      15.793  43.328  71.646  1.00  0.00           O
ATOM   7266  O11 POPEn 197      15.743  42.898  74.096  1.00  0.00           O
ATOM   7267  O12 POPEn 197      17.593  42.028  72.806  1.00  0.00           O
ATOM   7268  C1  POPEn 197      14.953  43.788  74.867  1.00  0.00           C
ATOM   7271  C2  POPEn 197      15.543  43.938  76.296  1.00  0.00           C
ATOM   7273  O21 POPEn 197      14.493  44.008  77.286  1.00  0.00           O
ATOM   7274  C21 POPEn 197      14.223  45.178  77.826  1.00  0.00           C
ATOM   7275  O22 POPEn 197      14.243  46.248  77.236  1.00  0.00           O
ATOM   7276  C22 POPEn 197      14.023  45.018  79.326  1.00  0.00           C
ATOM   7279  C3  POPEn 197      16.683  45.018  76.376  1.00  0.00           C
ATOM   7282  O31 POPEn 197      17.323  45.008  77.656  1.00  0.00           O
ATOM   7283  C31 POPEn 197      18.133  46.038  77.896  1.00  0.00           C
ATOM   7284  O32 POPEn 197      18.153  47.078  77.246  1.00  0.00           O
ATOM   7285  C32 POPEn 197      19.083  45.698  79.046  1.00  0.00           C
ATOM   7288  C23 POPEn 197      14.023  46.338  80.147  1.00  0.00           C
ATOM   7291  C24 POPEn 197      13.943  46.078  81.656  1.00  0.00           C
ATOM   7294  C25 POPEn 197      14.003  47.348  82.536  1.00  0.00           C
ATOM   7297  C26 POPEn 197      13.713  47.038  84.006  1.00  0.00           C
ATOM   7300  C27 POPEn 197      13.923  48.218  84.966  1.00  0.00           C
ATOM   7303  C28 POPEn 197      13.353  47.978  86.386  1.00  0.00           C
ATOM   7306  C29 POPEn 197      13.803  46.648  86.956  1.00  0.00           C
ATOM   7308 0C21 POPEn 197      14.543  46.468  88.056  1.00  0.00           C
ATOM   7310 1C21 POPEn 197      15.063  47.558  88.936  1.00  0.00           C
ATOM   7313 2C21 POPEn 197      15.983  47.018  90.046  1.00  0.00           C
ATOM   7316 3C21 POPEn 197      16.173  48.058  91.136  1.00  0.00           C
ATOM   7319 4C21 POPEn 197      16.753  47.498  92.437  1.00  0.00           C
ATOM   7322 5C21 POPEn 197      16.103  48.188  93.646  1.00  0.00           C
ATOM   7325 6C21 POPEn 197      16.353  49.698  93.626  1.00  0.00           C
ATOM   7328 7C21 POPEn 197      15.503  50.468  94.626  1.00  0.00           C
ATOM   7331 8C21 POPEn 197      15.883  51.948  94.626  1.00  0.00           C
ATOM   7335  C33 POPEn 197      20.323  46.608  79.156  1.00  0.00           C
ATOM   7338  C34 POPEn 197      20.043  48.048  79.616  1.00  0.00           C
ATOM   7341  C35 POPEn 197      19.353  48.188  80.976  1.00  0.00           C
ATOM   7344  C36 POPEn 197      20.293  47.888  82.156  1.00  0.00           C
ATOM   7347  C37 POPEn 197      19.613  48.058  83.526  1.00  0.00           C
ATOM   7350  C38 POPEn 197      20.603  48.068  84.706  1.00  0.00           C
ATOM   7353  C39 POPEn 197      19.943  47.588  86.006  1.00  0.00           C
ATOM   7356 0C31 POPEn 197      20.703  47.958  87.287  1.00  0.00           C
ATOM   7359 1C31 POPEn 197      19.993  47.398  88.537  1.00  0.00           C
ATOM   7362 2C31 POPEn 197      20.593  47.848  89.876  1.00  0.00           C
ATOM   7365 3C31 POPEn 197      21.743  46.958  90.357  1.00  0.00           C
ATOM   7368 4C31 POPEn 197      22.163  47.258  91.806  1.00  0.00           C
ATOM   7371 5C31 POPEn 197      23.563  46.758  92.147  1.00  0.00           C
ATOM   7374 6C31 POPEn 197      23.853  46.758  93.656  1.00  0.00           C
ATOM   7378  NH3 POPEo 198     128.859  60.148  75.036  1.00  0.00           N
ATOM   7382  C12 POPEo 198     128.549  60.758  73.706  1.00  0.00           C
ATOM   7385  C11 POPEo 198     129.279  62.088  73.566  1.00  0.00           C
ATOM   7388  P   POPEo 198     127.679  64.138  73.126  1.00  0.00           P
ATOM   7389  O13 POPEo 198     128.299  65.398  72.656  1.00  0.00           O
ATOM   7390  O14 POPEo 198     126.299  63.888  72.666  1.00  0.00           O
ATOM   7391  O11 POPEo 198     127.699  64.118  74.726  1.00  0.00           O
ATOM   7392  O12 POPEo 198     128.569  62.918  72.686  1.00  0.00           O
ATOM   7393  C1  POPEo 198     126.589  63.508  75.416  1.00  0.00           C
ATOM   7396  C2  POPEo 198     126.329  63.998  76.876  1.00  0.00           C
ATOM   7398  O21 POPEo 198     127.299  63.648  77.876  1.00  0.00           O
ATOM   7399  C21 POPEo 198     127.729  62.428  78.086  1.00  0.00           C
ATOM   7400  O22 POPEo 198     127.599  61.448  77.356  1.00  0.00           O
ATOM   7401  C22 POPEo 198     128.449  62.408  79.446  1.00  0.00           C
ATOM   7404  C3  POPEo 198     124.869  63.618  77.296  1.00  0.00           C
ATOM   7407  O31 POPEo 198     124.699  63.238  78.687  1.00  0.00           O
ATOM   7408  C31 POPEo 198     123.399  63.268  79.026  1.00  0.00           C
ATOM   7409  O32 POPEo 198     122.503  63.718  78.336  1.00  0.00           O
ATOM   7410  C32 POPEo 198     123.159  62.648  80.416  1.00  0.00           C
ATOM   7413  C23 POPEo 198     127.929  61.298  80.406  1.00  0.00           C
ATOM   7416  C24 POPEo 198     128.959  60.838  81.456  1.00  0.00           C
ATOM   7419  C25 POPEo 198     128.839  61.608  82.766  1.00  0.00           C
ATOM   7422  C26 POPEo 198     129.679  61.028  83.906  1.00  0.00           C
ATOM   7425  C27 POPEo 198     129.289  61.658  85.256  1.00  0.00           C
ATOM   7428  C28 POPEo 198     129.919  60.918  86.456  1.00  0.00           C
ATOM   7431  C29 POPEo 198     131.369  61.278  86.656  1.00  0.00           C
ATOM   7433 0C21 POPEo 198     131.969  61.658  87.806  1.00  0.00           C
ATOM   7435 1C21 POPEo 198     131.319  61.768  89.156  1.00  0.00           C
ATOM   7438 2C21 POPEo 198     131.849  60.718  90.156  1.00  0.00           C
ATOM   7441 3C21 POPEo 198     133.189  61.098  90.796  1.00  0.00           C
ATOM   7444 4C21 POPEo 198     133.519  60.248  92.046  1.00  0.00           C
ATOM   7447 5C21 POPEo 198     133.819  58.768  91.756  1.00  0.00           C
ATOM   7450 6C21 POPEo 198     135.149  58.538  91.026  1.00  0.00           C
ATOM   7453 7C21 POPEo 198     135.589  57.078  91.056  1.00  0.00           C
ATOM   7456 8C21 POPEo 198     136.959  56.828  90.406  1.00  0.00           C
ATOM   7460  C33 POPEo 198     124.379  61.938  81.046  1.00  0.00           C
ATOM   7463  C34 POPEo 198     124.059  61.158  82.326  1.00  0.00           C
ATOM   7466  C35 POPEo 198     124.289  61.988  83.606  1.00  0.00           C
ATOM   7469  C36 POPEo 198     123.869  61.248  84.886  1.00  0.00           C
ATOM   7472  C37 POPEo 198     124.429  61.898  86.166  1.00  0.00           C
ATOM   7475  C38 POPEo 198     124.129  61.078  87.427  1.00  0.00           C
ATOM   7478  C39 POPEo 198     124.889  61.548  88.677  1.00  0.00           C
ATOM   7481 0C31 POPEo 198     124.879  60.478  89.776  1.00  0.00           C
ATOM   7484 1C31 POPEo 198     125.549  60.888  91.086  1.00  0.00           C
ATOM   7487 2C31 POPEo 198     125.529  59.778  92.156  1.00  0.00           C
ATOM   7490 3C31 POPEo 198     126.399  58.558  91.796  1.00  0.00           C
ATOM   7493 4C31 POPEo 198     126.429  57.498  92.906  1.00  0.00           C
ATOM   7496 5C31 POPEo 198     127.269  56.278  92.507  1.00  0.00           C
ATOM   7499 6C31 POPEo 198     127.479  55.258  93.636  1.00  0.00           C
ATOM   7503  NH3 POPEp 199      44.653  12.218  73.687  1.00  0.00           N
ATOM   7507  C12 POPEp 199      43.763  12.528  72.516  1.00  0.00           C
ATOM   7510  C11 POPEp 199      42.253  12.518  72.837  1.00  0.00           C
ATOM   7513  P   POPEp 199      40.833  14.568  73.706  1.00  0.00           P
ATOM   7514  O13 POPEp 199      41.453  15.828  73.276  1.00  0.00           O
ATOM   7515  O14 POPEp 199      39.613  14.108  73.026  1.00  0.00           O
ATOM   7516  O11 POPEp 199      40.413  14.788  75.217  1.00  0.00           O
ATOM   7517  O12 POPEp 199      41.943  13.458  73.856  1.00  0.00           O
ATOM   7518  C1  POPEp 199      40.253  13.658  76.066  1.00  0.00           C
ATOM   7521  C2  POPEp 199      41.333  13.668  77.177  1.00  0.00           C
ATOM   7523  O21 POPEp 199      40.773  13.758  78.486  1.00  0.00           O
ATOM   7524  C21 POPEp 199      39.983  14.788  78.757  1.00  0.00           C
ATOM   7525  O22 POPEp 199      39.753  15.748  78.046  1.00  0.00           O
ATOM   7526  C22 POPEp 199      39.343  14.478  80.106  1.00  0.00           C
ATOM   7529  C3  POPEp 199      42.453  14.738  76.956  1.00  0.00           C
ATOM   7532  O31 POPEp 199      43.433  14.708  78.016  1.00  0.00           O
ATOM   7533  C31 POPEp 199      44.283  13.688  77.936  1.00  0.00           C
ATOM   7534  O32 POPEp 199      44.253  12.808  77.096  1.00  0.00           O
ATOM   7535  C32 POPEp 199      45.243  13.798  79.126  1.00  0.00           C
ATOM   7538  C23 POPEp 199      38.193  15.408  80.506  1.00  0.00           C
ATOM   7541  C24 POPEp 199      38.663  16.768  81.026  1.00  0.00           C
ATOM   7544  C25 POPEp 199      39.363  16.768  82.396  1.00  0.00           C
ATOM   7547  C26 POPEp 199      39.713  18.188  82.866  1.00  0.00           C
ATOM   7550  C27 POPEp 199      40.213  18.308  84.306  1.00  0.00           C
ATOM   7553  C28 POPEp 199      40.113  19.758  84.826  1.00  0.00           C
ATOM   7556  C29 POPEp 199      41.103  20.688  84.166  1.00  0.00           C
ATOM   7558 0C21 POPEp 199      41.813  21.668  84.746  1.00  0.00           C
ATOM   7560 1C21 POPEp 199      41.713  22.078  86.196  1.00  0.00           C
ATOM   7563 2C21 POPEp 199      42.893  21.658  87.086  1.00  0.00           C
ATOM   7566 3C21 POPEp 199      42.633  22.128  88.526  1.00  0.00           C
ATOM   7569 4C21 POPEp 199      43.703  21.778  89.576  1.00  0.00           C
ATOM   7572 5C21 POPEp 199      43.223  22.048  91.006  1.00  0.00           C
ATOM   7575 6C21 POPEp 199      42.183  21.018  91.486  1.00  0.00           C
ATOM   7578 7C21 POPEp 199      41.633  21.308  92.886  1.00  0.00           C
ATOM   7581 8C21 POPEp 199      40.823  20.138  93.416  1.00  0.00           C
ATOM   7585  C33 POPEp 199      45.223  12.588  80.077  1.00  0.00           C
ATOM   7588  C34 POPEp 199      45.843  12.978  81.426  1.00  0.00           C
ATOM   7591  C35 POPEp 199      46.133  11.798  82.356  1.00  0.00           C
ATOM   7594  C36 POPEp 199      44.903  10.948  82.697  1.00  0.00           C
ATOM   7597  C37 POPEp 199      45.223  10.028  83.876  1.00  0.00           C
ATOM   7600  C38 POPEp 199      44.053   9.118  84.286  1.00  0.00           C
ATOM   7603  C39 POPEp 199      44.383   8.288  85.536  1.00  0.00           C
ATOM   7606 0C31 POPEp 199      44.633   9.148  86.786  1.00  0.00           C
ATOM   7609 1C31 POPEp 199      45.083   8.368  88.026  1.00  0.00           C
ATOM   7612 2C31 POPEp 199      45.503   9.338  89.136  1.00  0.00           C
ATOM   7615 3C31 POPEp 199      46.003   8.658  90.416  1.00  0.00           C
ATOM   7618 4C31 POPEp 199      44.903   7.958  91.226  1.00  0.00           C
ATOM   7621 5C31 POPEp 199      45.453   7.318  92.507  1.00  0.00           C
ATOM   7624 6C31 POPEp 199      44.383   6.808  93.466  1.00  0.00           C
ATOM   7628  NH3 POPEq 200      37.103  72.038  74.456  1.00  0.00           N
ATOM   7632  C12 POPEq 200      35.763  72.268  73.776  1.00  0.00           C
ATOM   7635  C11 POPEq 200      35.573  73.708  73.246  1.00  0.00           C
ATOM   7638  P   POPEq 200      32.963  74.038  73.666  1.00  0.00           P
ATOM   7639  O13 POPEq 200      31.903  74.888  73.096  1.00  0.00           O
ATOM   7640  O14 POPEq 200      32.593  72.658  74.046  1.00  0.00           O
ATOM   7641  O11 POPEq 200      33.453  74.708  74.996  1.00  0.00           O
ATOM   7642  O12 POPEq 200      34.253  73.968  72.746  1.00  0.00           O
ATOM   7643  C1  POPEq 200      33.333  76.108  75.267  1.00  0.00           C
ATOM   7646  C2  POPEq 200      34.243  76.408  76.476  1.00  0.00           C
ATOM   7648  O21 POPEq 200      34.173  77.808  76.826  1.00  0.00           O
ATOM   7649  C21 POPEq 200      34.853  78.718  76.176  1.00  0.00           C
ATOM   7650  O22 POPEq 200      35.683  78.528  75.296  1.00  0.00           O
ATOM   7651  C22 POPEq 200      34.473  80.108  76.686  1.00  0.00           C
ATOM   7654  C3  POPEq 200      35.653  75.788  76.156  1.00  0.00           C
ATOM   7657  O31 POPEq 200      36.693  75.978  77.126  1.00  0.00           O
ATOM   7658  C31 POPEq 200      37.743  75.178  76.826  1.00  0.00           C
ATOM   7659  O32 POPEq 200      37.783  74.418  75.866  1.00  0.00           O
ATOM   7660  C32 POPEq 200      38.803  75.278  77.906  1.00  0.00           C
ATOM   7663  C23 POPEq 200      34.953  80.398  78.126  1.00  0.00           C
ATOM   7666  C24 POPEq 200      33.943  79.998  79.216  1.00  0.00           C
ATOM   7669  C25 POPEq 200      34.553  79.168  80.357  1.00  0.00           C
ATOM   7672  C26 POPEq 200      33.763  79.318  81.666  1.00  0.00           C
ATOM   7675  C27 POPEq 200      34.553  78.828  82.896  1.00  0.00           C
ATOM   7678  C28 POPEq 200      33.993  79.328  84.236  1.00  0.00           C
ATOM   7681  C29 POPEq 200      32.633  78.768  84.586  1.00  0.00           C
ATOM   7683 0C21 POPEq 200      32.073  78.748  85.806  1.00  0.00           C
ATOM   7685 1C21 POPEq 200      32.663  79.268  87.096  1.00  0.00           C
ATOM   7688 2C21 POPEq 200      32.543  78.198  88.196  1.00  0.00           C
ATOM   7691 3C21 POPEq 200      33.073  78.708  89.546  1.00  0.00           C
ATOM   7694 4C21 POPEq 200      33.033  77.648  90.656  1.00  0.00           C
ATOM   7697 5C21 POPEq 200      31.613  77.298  91.136  1.00  0.00           C
ATOM   7700 6C21 POPEq 200      31.643  76.538  92.476  1.00  0.00           C
ATOM   7703 7C21 POPEq 200      30.263  76.208  93.036  1.00  0.00           C
ATOM   7706 8C21 POPEq 200      30.313  75.718  94.496  1.00  0.00           C
ATOM   7710  C33 POPEq 200      40.163  75.768  77.386  1.00  0.00           C
ATOM   7713  C34 POPEq 200      40.903  76.498  78.516  1.00  0.00           C
ATOM   7716  C35 POPEq 200      42.403  76.638  78.266  1.00  0.00           C
ATOM   7719  C36 POPEq 200      43.113  77.458  79.346  1.00  0.00           C
ATOM   7722  C37 POPEq 200      44.623  77.208  79.376  1.00  0.00           C
ATOM   7725  C38 POPEq 200      45.393  78.028  80.427  1.00  0.00           C
ATOM   7728  C39 POPEq 200      45.533  79.518  80.077  1.00  0.00           C
ATOM   7731 0C31 POPEq 200      44.533  80.418  80.826  1.00  0.00           C
ATOM   7734 1C31 POPEq 200      44.823  81.908  80.626  1.00  0.00           C
ATOM   7737 2C31 POPEq 200      43.853  82.788  81.426  1.00  0.00           C
ATOM   7740 3C31 POPEq 200      44.003  84.288  81.156  1.00  0.00           C
ATOM   7743 4C31 POPEq 200      45.353  84.878  81.616  1.00  0.00           C
ATOM   7746 5C31 POPEq 200      45.303  86.408  81.636  1.00  0.00           C
ATOM   7749 6C31 POPEq 200      46.633  87.058  82.007  1.00  0.00           C
ATOM   7753  NH3 POPEr 201     104.653 123.068  74.806  1.00  0.00           N
ATOM   7757  C12 POPEr 201     103.613 124.148  74.786  1.00  0.00           C
ATOM   7760  C11 POPEr 201     102.243 123.628  75.267  1.00  0.00           C
ATOM   7763  P   POPEr 201     100.643 121.578  75.046  1.00  0.00           P
ATOM   7764  O13 POPEr 201      99.653 122.508  74.446  1.00  0.00           O
ATOM   7765  O14 POPEr 201     100.683 120.178  74.546  1.00  0.00           O
ATOM   7766  O11 POPEr 201     100.333 121.508  76.587  1.00  0.00           O
ATOM   7767  O12 POPEr 201     102.093 122.218  75.016  1.00  0.00           O
ATOM   7768  C1  POPEr 201     101.263 120.998  77.546  1.00  0.00           C
ATOM   7771  C2  POPEr 201     100.713 121.238  78.976  1.00  0.00           C
ATOM   7773  O21 POPEr 201     100.683 120.038  79.786  1.00  0.00           O
ATOM   7774  C21 POPEr 201      99.663 119.208  79.656  1.00  0.00           C
ATOM   7775  O22 POPEr 201      98.883 119.168  78.716  1.00  0.00           O
ATOM   7776  C22 POPEr 201      99.603 118.228  80.826  1.00  0.00           C
ATOM   7779  C3  POPEr 201      99.363 122.008  78.956  1.00  0.00           C
ATOM   7782  O31 POPEr 201      98.793 122.048  80.287  1.00  0.00           O
ATOM   7783  C31 POPEr 201      98.823 123.238  80.866  1.00  0.00           C
ATOM   7784  O32 POPEr 201      99.203 124.278  80.346  1.00  0.00           O
ATOM   7785  C32 POPEr 201      98.353 123.128  82.316  1.00  0.00           C
ATOM   7788  C23 POPEr 201      98.253 118.218  81.607  1.00  0.00           C
ATOM   7791  C24 POPEr 201      98.353 118.888  82.986  1.00  0.00           C
ATOM   7794  C25 POPEr 201      97.343 118.388  84.026  1.00  0.00           C
ATOM   7797  C26 POPEr 201      97.613 118.928  85.446  1.00  0.00           C
ATOM   7800  C27 POPEr 201      97.013 118.018  86.537  1.00  0.00           C
ATOM   7803  C28 POPEr 201      97.183 118.588  87.956  1.00  0.00           C
ATOM   7806  C29 POPEr 201      96.383 117.818  88.976  1.00  0.00           C
ATOM   7808 0C21 POPEr 201      96.573 117.858  90.316  1.00  0.00           C
ATOM   7810 1C21 POPEr 201      97.613 118.668  91.046  1.00  0.00           C
ATOM   7813 2C21 POPEr 201      97.033 119.608  92.126  1.00  0.00           C
ATOM   7816 3C21 POPEr 201      96.343 118.868  93.296  1.00  0.00           C
ATOM   7819 4C21 POPEr 201      96.443 119.628  94.636  1.00  0.00           C
ATOM   7822 5C21 POPEr 201      95.723 120.978  94.666  1.00  0.00           C
ATOM   7825 6C21 POPEr 201      95.973 121.718  95.996  1.00  0.00           C
ATOM   7828 7C21 POPEr 201      95.283 123.078  96.076  1.00  0.00           C
ATOM   7831 8C21 POPEr 201      95.683 123.878  97.326  1.00  0.00           C
ATOM   7835  C33 POPEr 201      96.913 123.658  82.486  1.00  0.00           C
ATOM   7838  C34 POPEr 201      96.623 124.108  83.926  1.00  0.00           C
ATOM   7841  C35 POPEr 201      96.783 122.988  84.966  1.00  0.00           C
ATOM   7844  C36 POPEr 201      96.523 123.508  86.376  1.00  0.00           C
ATOM   7847  C37 POPEr 201      96.653 122.418  87.446  1.00  0.00           C
ATOM   7850  C38 POPEr 201      96.363 122.918  88.876  1.00  0.00           C
ATOM   7853  C39 POPEr 201      97.483 123.768  89.476  1.00  0.00           C
ATOM   7856 0C31 POPEr 201      98.563 122.918  90.156  1.00  0.00           C
ATOM   7859 1C31 POPEr 201      99.743 123.748  90.686  1.00  0.00           C
ATOM   7862 2C31 POPEr 201     100.813 122.908  91.426  1.00  0.00           C
ATOM   7865 3C31 POPEr 201     101.403 121.788  90.566  1.00  0.00           C
ATOM   7868 4C31 POPEr 201     102.583 121.068  91.236  1.00  0.00           C
ATOM   7871 5C31 POPEr 201     103.153 119.938  90.366  1.00  0.00           C
ATOM   7874 6C31 POPEr 201     104.153 119.048  91.106  1.00  0.00           C
ATOM   7878  NH3 POPEs 202       4.963  91.988 117.196  1.00  0.00           N
ATOM   7882  C12 POPEs 202       3.773  92.758 116.696  1.00  0.00           C
ATOM   7885  C11 POPEs 202       4.213  94.048 115.966  1.00  0.00           C
ATOM   7888  P   POPEs 202       2.093  95.198 114.846  1.00  0.00           P
ATOM   7889  O13 POPEs 202       0.973  94.378 115.366  1.00  0.00           O
ATOM   7890  O14 POPEs 202       2.323  96.478 115.566  1.00  0.00           O
ATOM   7891  O11 POPEs 202       1.973  95.408 113.276  1.00  0.00           O
ATOM   7892  O12 POPEs 202       3.373  94.318 114.867  1.00  0.00           O
ATOM   7893  C1  POPEs 202       1.283  94.478 112.427  1.00  0.00           C
ATOM   7896  C2  POPEs 202       2.013  93.148 112.076  1.00  0.00           C
ATOM   7898  O21 POPEs 202       1.483  92.678 110.816  1.00  0.00           O
ATOM   7899  C21 POPEs 202       2.253  92.668 109.746  1.00  0.00           C
ATOM   7900  O22 POPEs 202       3.423  93.008 109.686  1.00  0.00           O
ATOM   7901  C22 POPEs 202       1.383  92.158 108.576  1.00  0.00           C
ATOM   7904  C3  POPEs 202       1.693  92.068 113.146  1.00  0.00           C
ATOM   7907  O31 POPEs 202       2.073  90.738 112.766  1.00  0.00           O
ATOM   7908  C31 POPEs 202       3.173  90.258 113.326  1.00  0.00           C
ATOM   7909  O32 POPEs 202       4.013  90.888 113.947  1.00  0.00           O
ATOM   7910  C32 POPEs 202       3.163  88.748 113.236  1.00  0.00           C
ATOM   7913  C23 POPEs 202       2.073  92.048 107.186  1.00  0.00           C
ATOM   7916  C24 POPEs 202       2.893  90.768 106.936  1.00  0.00           C
ATOM   7919  C25 POPEs 202       4.243  90.768 107.656  1.00  0.00           C
ATOM   7922  C26 POPEs 202       5.323  89.868 107.026  1.00  0.00           C
ATOM   7925  C27 POPEs 202       5.173  88.358 107.296  1.00  0.00           C
ATOM   7928  C28 POPEs 202       6.403  87.588 106.776  1.00  0.00           C
ATOM   7931  C29 POPEs 202       6.503  86.188 107.346  1.00  0.00           C
ATOM   7933 0C21 POPEs 202       6.793  85.048 106.706  1.00  0.00           C
ATOM   7935 1C21 POPEs 202       7.093  84.878 105.236  1.00  0.00           C
ATOM   7938 2C21 POPEs 202       6.403  83.668 104.576  1.00  0.00           C
ATOM   7941 3C21 POPEs 202       4.903  83.898 104.356  1.00  0.00           C
ATOM   7944 4C21 POPEs 202       4.213  82.778 103.537  1.00  0.00           C
ATOM   7947 5C21 POPEs 202       3.543  81.698 104.396  1.00  0.00           C
ATOM   7950 6C21 POPEs 202       2.303  82.198 105.147  1.00  0.00           C
ATOM   7953 7C21 POPEs 202       1.703  81.168 106.106  1.00  0.00           C
ATOM   7956 8C21 POPEs 202       0.513  81.718 106.906  1.00  0.00           C
ATOM   7960  C33 POPEs 202       4.433  88.158 112.586  1.00  0.00           C
ATOM   7963  C34 POPEs 202       4.693  86.728 113.056  1.00  0.00           C
ATOM   7966  C35 POPEs 202       5.663  85.968 112.156  1.00  0.00           C
ATOM   7969  C36 POPEs 202       4.983  85.428 110.897  1.00  0.00           C
ATOM   7972  C37 POPEs 202       4.283  84.068 111.086  1.00  0.00           C
ATOM   7975  C38 POPEs 202       3.573  83.598 109.806  1.00  0.00           C
ATOM   7978  C39 POPEs 202       4.463  82.818 108.827  1.00  0.00           C
ATOM   7981 0C31 POPEs 202       4.483  81.308 109.126  1.00  0.00           C
ATOM   7984 1C31 POPEs 202       5.153  80.478 108.016  1.00  0.00           C
ATOM   7987 2C31 POPEs 202       4.993  78.968 108.236  1.00  0.00           C
ATOM   7990 3C31 POPEs 202       5.213  78.108 106.986  1.00  0.00           C
ATOM   7993 4C31 POPEs 202       6.623  78.248 106.397  1.00  0.00           C
ATOM   7996 5C31 POPEs 202       7.033  77.108 105.477  1.00  0.00           C
ATOM   7999 6C31 POPEs 202       8.443  77.288 104.896  1.00  0.00           C
ATOM   8003  NH3 POPEt 203     113.163  17.368  73.536  1.00  0.00           N
ATOM   8007  C12 POPEt 203     113.833  16.558  72.456  1.00  0.00           C
ATOM   8010  C11 POPEt 203     113.193  15.168  72.336  1.00  0.00           C
ATOM   8013  P   POPEt 203     114.703  13.098  72.976  1.00  0.00           P
ATOM   8014  O13 POPEt 203     114.993  13.098  71.517  1.00  0.00           O
ATOM   8015  O14 POPEt 203     114.203  11.848  73.566  1.00  0.00           O
ATOM   8016  O11 POPEt 203     116.013  13.548  73.766  1.00  0.00           O
ATOM   8017  O12 POPEt 203     113.693  14.278  73.336  1.00  0.00           O
ATOM   8018  C1  POPEt 203     116.053  14.588  74.746  1.00  0.00           C
ATOM   8021  C2  POPEt 203     116.753  14.108  76.046  1.00  0.00           C
ATOM   8023  O21 POPEt 203     116.953  15.248  76.916  1.00  0.00           O
ATOM   8024  C21 POPEt 203     116.893  14.948  78.216  1.00  0.00           C
ATOM   8025  O22 POPEt 203     116.383  13.938  78.676  1.00  0.00           O
ATOM   8026  C22 POPEt 203     117.573  16.028  79.046  1.00  0.00           C
ATOM   8029  C3  POPEt 203     118.123  13.458  75.716  1.00  0.00           C
ATOM   8032  O31 POPEt 203     118.763  12.958  76.916  1.00  0.00           O
ATOM   8033  C31 POPEt 203     118.653  11.648  77.116  1.00  0.00           C
ATOM   8034  O32 POPEt 203     118.103  10.868  76.356  1.00  0.00           O
ATOM   8035  C32 POPEt 203     119.363  11.248  78.406  1.00  0.00           C
ATOM   8038  C23 POPEt 203     116.833  16.328  80.366  1.00  0.00           C
ATOM   8041  C24 POPEt 203     117.583  17.368  81.226  1.00  0.00           C
ATOM   8044  C25 POPEt 203     118.693  16.778  82.107  1.00  0.00           C
ATOM   8047  C26 POPEt 203     118.143  16.208  83.427  1.00  0.00           C
ATOM   8050  C27 POPEt 203     119.223  15.568  84.306  1.00  0.00           C
ATOM   8053  C28 POPEt 203     118.693  15.108  85.686  1.00  0.00           C
ATOM   8056  C29 POPEt 203     118.393  16.248  86.626  1.00  0.00           C
ATOM   8058 0C21 POPEt 203     117.983  16.128  87.906  1.00  0.00           C
ATOM   8060 1C21 POPEt 203     117.673  14.818  88.596  1.00  0.00           C
ATOM   8063 2C21 POPEt 203     116.453  14.898  89.546  1.00  0.00           C
ATOM   8066 3C21 POPEt 203     116.823  15.298  90.986  1.00  0.00           C
ATOM   8069 4C21 POPEt 203     115.623  15.208  91.946  1.00  0.00           C
ATOM   8072 5C21 POPEt 203     116.023  15.318  93.427  1.00  0.00           C
ATOM   8075 6C21 POPEt 203     115.503  16.598  94.107  1.00  0.00           C
ATOM   8078 7C21 POPEt 203     115.943  16.708  95.576  1.00  0.00           C
ATOM   8081 8C21 POPEt 203     115.303  17.888  96.327  1.00  0.00           C
ATOM   8085  C33 POPEt 203     118.543  11.508  79.686  1.00  0.00           C
ATOM   8088  C34 POPEt 203     119.433  11.298  80.916  1.00  0.00           C
ATOM   8091  C35 POPEt 203     118.693  11.368  82.256  1.00  0.00           C
ATOM   8094  C36 POPEt 203     119.733  11.318  83.386  1.00  0.00           C
ATOM   8097  C37 POPEt 203     119.163  11.198  84.806  1.00  0.00           C
ATOM   8100  C38 POPEt 203     120.323  11.168  85.816  1.00  0.00           C
ATOM   8103  C39 POPEt 203     119.953  10.548  87.166  1.00  0.00           C
ATOM   8106 0C31 POPEt 203     121.193  10.348  88.046  1.00  0.00           C
ATOM   8109 1C31 POPEt 203     121.013   9.248  89.107  1.00  0.00           C
ATOM   8112 2C31 POPEt 203     121.573   9.618  90.477  1.00  0.00           C
ATOM   8115 3C31 POPEt 203     121.803   8.378  91.356  1.00  0.00           C
ATOM   8118 4C31 POPEt 203     121.923   8.738  92.837  1.00  0.00           C
ATOM   8121 5C31 POPEt 203     122.423   7.578  93.716  1.00  0.00           C
ATOM   8124 6C31 POPEt 203     122.613   7.968  95.186  1.00  0.00           C
ATOM   8128  NH3 POPEu 204      94.183  43.268  75.016  1.00  0.00           N
ATOM   8132  C12 POPEu 204      95.363  42.668  74.286  1.00  0.00           C
ATOM   8135  C11 POPEu 204      95.873  41.338  74.906  1.00  0.00           C
ATOM   8138  P   POPEu 204      94.213  40.528  76.756  1.00  0.00           P
ATOM   8139  O13 POPEu 204      92.813  40.958  76.636  1.00  0.00           O
ATOM   8140  O14 POPEu 204      94.463  39.278  77.516  1.00  0.00           O
ATOM   8141  O11 POPEu 204      94.963  41.768  77.367  1.00  0.00           O
ATOM   8142  O12 POPEu 204      94.833  40.428  75.306  1.00  0.00           O
ATOM   8143  C1  POPEu 204      95.163  42.018  78.757  1.00  0.00           C
ATOM   8146  C2  POPEu 204      93.893  41.798  79.636  1.00  0.00           C
ATOM   8148  O21 POPEu 204      93.353  43.008  80.197  1.00  0.00           O
ATOM   8149  C21 POPEu 204      94.053  43.618  81.126  1.00  0.00           C
ATOM   8150  O22 POPEu 204      95.183  43.308  81.506  1.00  0.00           O
ATOM   8151  C22 POPEu 204      93.163  44.668  81.766  1.00  0.00           C
ATOM   8154  C3  POPEu 204      94.103  40.648  80.676  1.00  0.00           C
ATOM   8157  O31 POPEu 204      92.993  40.438  81.566  1.00  0.00           O
ATOM   8158  C31 POPEu 204      91.843  40.078  81.037  1.00  0.00           C
ATOM   8159  O32 POPEu 204      91.623  39.808  79.867  1.00  0.00           O
ATOM   8160  C32 POPEu 204      90.833  39.948  82.186  1.00  0.00           C
ATOM   8163  C23 POPEu 204      93.483  44.918  83.257  1.00  0.00           C
ATOM   8166  C24 POPEu 204      92.233  44.868  84.146  1.00  0.00           C
ATOM   8169  C25 POPEu 204      91.183  45.928  83.827  1.00  0.00           C
ATOM   8172  C26 POPEu 204      89.903  45.668  84.626  1.00  0.00           C
ATOM   8175  C27 POPEu 204      88.963  46.878  84.636  1.00  0.00           C
ATOM   8178  C28 POPEu 204      87.573  46.608  85.236  1.00  0.00           C
ATOM   8181  C29 POPEu 204      87.673  45.928  86.576  1.00  0.00           C
ATOM   8183 0C21 POPEu 204      87.583  46.508  87.787  1.00  0.00           C
ATOM   8185 1C21 POPEu 204      87.363  47.958  88.096  1.00  0.00           C
ATOM   8188 2C21 POPEu 204      88.653  48.818  88.076  1.00  0.00           C
ATOM   8191 3C21 POPEu 204      89.853  48.178  88.786  1.00  0.00           C
ATOM   8194 4C21 POPEu 204      90.823  49.188  89.416  1.00  0.00           C
ATOM   8197 5C21 POPEu 204      90.163  49.968  90.566  1.00  0.00           C
ATOM   8200 6C21 POPEu 204      91.133  50.408  91.666  1.00  0.00           C
ATOM   8203 7C21 POPEu 204      90.373  50.838  92.936  1.00  0.00           C
ATOM   8206 8C21 POPEu 204      91.283  51.088  94.136  1.00  0.00           C
ATOM   8210  C33 POPEu 204      89.353  39.908  81.727  1.00  0.00           C
ATOM   8213  C34 POPEu 204      88.473  38.738  82.196  1.00  0.00           C
ATOM   8216  C35 POPEu 204      88.013  38.828  83.666  1.00  0.00           C
ATOM   8219  C36 POPEu 204      88.923  38.218  84.746  1.00  0.00           C
ATOM   8222  C37 POPEu 204      88.653  36.728  85.026  1.00  0.00           C
ATOM   8225  C38 POPEu 204      89.593  36.098  86.066  1.00  0.00           C
ATOM   8228  C39 POPEu 204      89.693  36.868  87.386  1.00  0.00           C
ATOM   8231 0C31 POPEu 204      90.353  36.068  88.526  1.00  0.00           C
ATOM   8234 1C31 POPEu 204      90.483  36.888  89.826  1.00  0.00           C
ATOM   8237 2C31 POPEu 204      90.633  36.068  91.117  1.00  0.00           C
ATOM   8240 3C31 POPEu 204      92.023  35.458  91.336  1.00  0.00           C
ATOM   8243 4C31 POPEu 204      92.253  35.028  92.796  1.00  0.00           C
ATOM   8246 5C31 POPEu 204      93.733  34.758  93.096  1.00  0.00           C
ATOM   8249 6C31 POPEu 204      94.023  34.408  94.556  1.00  0.00           C
ATOM   8253  NH3 POPEv 205      80.013  51.718 118.726  1.00  0.00           N
ATOM   8257  C12 POPEv 205      78.793  51.838 119.576  1.00  0.00           C
ATOM   8260  C11 POPEv 205      78.093  50.478 119.686  1.00  0.00           C
ATOM   8263  P   POPEv 205      75.523  50.958 119.696  1.00  0.00           P
ATOM   8264  O13 POPEv 205      75.123  49.738 118.967  1.00  0.00           O
ATOM   8265  O14 POPEv 205      74.633  51.518 120.726  1.00  0.00           O
ATOM   8266  O11 POPEv 205      75.923  52.088 118.677  1.00  0.00           O
ATOM   8267  O12 POPEv 205      76.893  50.628 120.416  1.00  0.00           O
ATOM   8268  C1  POPEv 205      75.233  52.378 117.466  1.00  0.00           C
ATOM   8271  C2  POPEv 205      76.223  52.348 116.286  1.00  0.00           C
ATOM   8273  O21 POPEv 205      75.693  53.168 115.217  1.00  0.00           O
ATOM   8274  C21 POPEv 205      76.603  53.828 114.516  1.00  0.00           C
ATOM   8275  O22 POPEv 205      77.793  53.868 114.756  1.00  0.00           O
ATOM   8276  C22 POPEv 205      75.933  54.578 113.346  1.00  0.00           C
ATOM   8279  C3  POPEv 205      76.453  50.888 115.806  1.00  0.00           C
ATOM   8282  O31 POPEv 205      77.483  50.788 114.806  1.00  0.00           O
ATOM   8283  C31 POPEv 205      78.723  50.728 115.276  1.00  0.00           C
ATOM   8284  O32 POPEv 205      79.033  50.728 116.456  1.00  0.00           O
ATOM   8285  C32 POPEv 205      79.673  50.618 114.116  1.00  0.00           C
ATOM   8288  C23 POPEv 205      76.543  54.168 111.976  1.00  0.00           C
ATOM   8291  C24 POPEv 205      76.013  54.978 110.787  1.00  0.00           C
ATOM   8294  C25 POPEv 205      76.693  54.548 109.466  1.00  0.00           C
ATOM   8297  C26 POPEv 205      76.113  55.188 108.196  1.00  0.00           C
ATOM   8300  C27 POPEv 205      77.133  55.128 107.037  1.00  0.00           C
ATOM   8303  C28 POPEv 205      76.673  55.838 105.736  1.00  0.00           C
ATOM   8306  C29 POPEv 205      76.023  54.918 104.726  1.00  0.00           C
ATOM   8308 0C21 POPEv 205      76.523  54.548 103.526  1.00  0.00           C
ATOM   8310 1C21 POPEv 205      77.823  54.968 102.896  1.00  0.00           C
ATOM   8313 2C21 POPEv 205      77.663  55.488 101.447  1.00  0.00           C
ATOM   8316 3C21 POPEv 205      77.373  54.378 100.416  1.00  0.00           C
ATOM   8319 4C21 POPEv 205      77.193  54.948  99.006  1.00  0.00           C
ATOM   8322 5C21 POPEv 205      76.793  53.908  97.936  1.00  0.00           C
ATOM   8325 6C21 POPEv 205      77.773  52.738  97.837  1.00  0.00           C
ATOM   8328 7C21 POPEv 205      77.633  51.968  96.506  1.00  0.00           C
ATOM   8331 8C21 POPEv 205      78.613  50.808  96.366  1.00  0.00           C
ATOM   8335  C33 POPEv 205      79.553  49.238 113.427  1.00  0.00           C
ATOM   8338  C34 POPEv 205      80.263  49.268 112.076  1.00  0.00           C
ATOM   8341  C35 POPEv 205      80.343  47.908 111.376  1.00  0.00           C
ATOM   8344  C36 POPEv 205      81.333  48.028 110.217  1.00  0.00           C
ATOM   8347  C37 POPEv 205      81.693  46.708 109.546  1.00  0.00           C
ATOM   8350  C38 POPEv 205      82.813  46.878 108.516  1.00  0.00           C
ATOM   8353  C39 POPEv 205      82.363  47.548 107.216  1.00  0.00           C
ATOM   8356 0C31 POPEv 205      81.633  46.568 106.296  1.00  0.00           C
ATOM   8359 1C31 POPEv 205      81.183  47.188 104.976  1.00  0.00           C
ATOM   8362 2C31 POPEv 205      80.303  46.228 104.166  1.00  0.00           C
ATOM   8365 3C31 POPEv 205      80.173  46.628 102.686  1.00  0.00           C
ATOM   8368 4C31 POPEv 205      81.453  46.318 101.886  1.00  0.00           C
ATOM   8371 5C31 POPEv 205      81.363  46.788 100.427  1.00  0.00           C
ATOM   8374 6C31 POPEv 205      82.643  47.478  99.956  1.00  0.00           C
ATOM   8378  NH3 POPEw 206      56.313  98.788 112.566  1.00  0.00           N
ATOM   8382  C12 POPEw 206      56.653  98.328 113.956  1.00  0.00           C
ATOM   8385  C11 POPEw 206      57.313  96.948 113.947  1.00  0.00           C
ATOM   8388  P   POPEw 206      59.403  96.048 115.186  1.00  0.00           P
ATOM   8389  O13 POPEw 206      60.243  96.658 114.126  1.00  0.00           O
ATOM   8390  O14 POPEw 206      59.983  95.918 116.526  1.00  0.00           O
ATOM   8391  O11 POPEw 206      59.013  94.568 114.766  1.00  0.00           O
ATOM   8392  O12 POPEw 206      57.983  96.738 115.206  1.00  0.00           O
ATOM   8393  C1  POPEw 206      59.973  93.638 114.266  1.00  0.00           C
ATOM   8396  C2  POPEw 206      59.553  93.058 112.886  1.00  0.00           C
ATOM   8398  O21 POPEw 206      60.673  92.368 112.276  1.00  0.00           O
ATOM   8399  C21 POPEw 206      61.013  91.228 112.866  1.00  0.00           C
ATOM   8400  O22 POPEw 206      60.413  90.728 113.806  1.00  0.00           O
ATOM   8401  C22 POPEw 206      62.053  90.508 112.016  1.00  0.00           C
ATOM   8404  C3  POPEw 206      59.063  94.238 111.996  1.00  0.00           C
ATOM   8407  O31 POPEw 206      58.663  93.898 110.646  1.00  0.00           O
ATOM   8408  C31 POPEw 206      58.073  94.978 110.096  1.00  0.00           C
ATOM   8409  O32 POPEw 206      57.973  96.068 110.626  1.00  0.00           O
ATOM   8410  C32 POPEw 206      57.473  94.658 108.736  1.00  0.00           C
ATOM   8413  C23 POPEw 206      61.553  90.298 110.556  1.00  0.00           C
ATOM   8416  C24 POPEw 206      62.213  91.248 109.556  1.00  0.00           C
ATOM   8419  C25 POPEw 206      63.493  90.678 108.936  1.00  0.00           C
ATOM   8422  C26 POPEw 206      63.213  89.568 107.916  1.00  0.00           C
ATOM   8425  C27 POPEw 206      64.503  89.018 107.296  1.00  0.00           C
ATOM   8428  C28 POPEw 206      64.243  88.078 106.106  1.00  0.00           C
ATOM   8431  C29 POPEw 206      65.533  87.718 105.427  1.00  0.00           C
ATOM   8433 0C21 POPEw 206      65.923  86.508 104.986  1.00  0.00           C
ATOM   8435 1C21 POPEw 206      65.153  85.218 105.046  1.00  0.00           C
ATOM   8438 2C21 POPEw 206      64.233  84.978 103.827  1.00  0.00           C
ATOM   8441 3C21 POPEw 206      64.903  85.228 102.476  1.00  0.00           C
ATOM   8444 4C21 POPEw 206      63.983  84.828 101.336  1.00  0.00           C
ATOM   8447 5C21 POPEw 206      64.483  85.288  99.966  1.00  0.00           C
ATOM   8450 6C21 POPEw 206      63.463  84.938  98.886  1.00  0.00           C
ATOM   8453 7C21 POPEw 206      63.963  85.258  97.476  1.00  0.00           C
ATOM   8456 8C21 POPEw 206      62.953  84.848  96.416  1.00  0.00           C
ATOM   8460  C33 POPEw 206      56.323  95.648 108.446  1.00  0.00           C
ATOM   8463  C34 POPEw 206      55.613  95.408 107.116  1.00  0.00           C
ATOM   8466  C35 POPEw 206      56.483  95.738 105.906  1.00  0.00           C
ATOM   8469  C36 POPEw 206      55.793  95.388 104.586  1.00  0.00           C
ATOM   8472  C37 POPEw 206      56.743  95.548 103.406  1.00  0.00           C
ATOM   8475  C38 POPEw 206      56.113  95.138 102.076  1.00  0.00           C
ATOM   8478  C39 POPEw 206      55.213  96.228 101.486  1.00  0.00           C
ATOM   8481 0C31 POPEw 206      54.753  95.888 100.077  1.00  0.00           C
ATOM   8484 1C31 POPEw 206      53.803  96.918  99.466  1.00  0.00           C
ATOM   8487 2C31 POPEw 206      53.133  96.358  98.196  1.00  0.00           C
ATOM   8490 3C31 POPEw 206      51.953  97.198  97.686  1.00  0.00           C
ATOM   8493 4C31 POPEw 206      51.033  96.368  96.796  1.00  0.00           C
ATOM   8496 5C31 POPEw 206      49.893  97.188  96.177  1.00  0.00           C
ATOM   8499 6C31 POPEw 206      49.113  96.428  95.096  1.00  0.00           C
ATOM   8503  NH3 POPEx 207      28.083  27.898 117.816  1.00  0.00           N
ATOM   8507  C12 POPEx 207      26.983  27.188 118.556  1.00  0.00           C
ATOM   8510  C11 POPEx 207      27.423  25.758 118.936  1.00  0.00           C
ATOM   8513  P   POPEx 207      30.093  25.528 119.156  1.00  0.00           P
ATOM   8514  O13 POPEx 207      30.763  26.838 119.276  1.00  0.00           O
ATOM   8515  O14 POPEx 207      30.743  24.348 119.766  1.00  0.00           O
ATOM   8516  O11 POPEx 207      29.843  25.288 117.616  1.00  0.00           O
ATOM   8517  O12 POPEx 207      28.623  25.718 119.706  1.00  0.00           O
ATOM   8518  C1  POPEx 207      30.893  25.518 116.666  1.00  0.00           C
ATOM   8521  C2  POPEx 207      30.373  26.448 115.546  1.00  0.00           C
ATOM   8523  O21 POPEx 207      29.593  25.648 114.636  1.00  0.00           O
ATOM   8524  C21 POPEx 207      28.373  26.038 114.386  1.00  0.00           C
ATOM   8525  O22 POPEx 207      27.723  26.868 115.026  1.00  0.00           O
ATOM   8526  C22 POPEx 207      27.883  25.278 113.156  1.00  0.00           C
ATOM   8529  C3  POPEx 207      31.463  27.218 114.756  1.00  0.00           C
ATOM   8532  O31 POPEx 207      32.203  26.378 113.846  1.00  0.00           O
ATOM   8533  C31 POPEx 207      31.703  26.288 112.606  1.00  0.00           C
ATOM   8534  O32 POPEx 207      30.653  26.768 112.216  1.00  0.00           O
ATOM   8535  C32 POPEx 207      32.723  25.528 111.766  1.00  0.00           C
ATOM   8538  C23 POPEx 207      26.423  25.628 112.816  1.00  0.00           C
ATOM   8541  C24 POPEx 207      25.823  24.688 111.766  1.00  0.00           C
ATOM   8544  C25 POPEx 207      26.293  24.918 110.337  1.00  0.00           C
ATOM   8547  C26 POPEx 207      25.353  24.218 109.336  1.00  0.00           C
ATOM   8550  C27 POPEx 207      25.603  24.688 107.896  1.00  0.00           C
ATOM   8553  C28 POPEx 207      24.393  24.498 106.966  1.00  0.00           C
ATOM   8556  C29 POPEx 207      24.623  25.288 105.706  1.00  0.00           C
ATOM   8558 0C21 POPEx 207      24.263  24.948 104.456  1.00  0.00           C
ATOM   8560 1C21 POPEx 207      23.453  23.748 104.046  1.00  0.00           C
ATOM   8563 2C21 POPEx 207      24.273  22.578 103.476  1.00  0.00           C
ATOM   8566 3C21 POPEx 207      25.193  22.948 102.306  1.00  0.00           C
ATOM   8569 4C21 POPEx 207      25.643  21.728 101.476  1.00  0.00           C
ATOM   8572 5C21 POPEx 207      24.633  21.348 100.376  1.00  0.00           C
ATOM   8575 6C21 POPEx 207      24.843  22.148  99.087  1.00  0.00           C
ATOM   8578 7C21 POPEx 207      23.653  22.078  98.126  1.00  0.00           C
ATOM   8581 8C21 POPEx 207      23.843  22.938  96.867  1.00  0.00           C
ATOM   8585  C33 POPEx 207      32.713  25.908 110.266  1.00  0.00           C
ATOM   8588  C34 POPEx 207      33.893  25.228 109.566  1.00  0.00           C
ATOM   8591  C35 POPEx 207      34.333  25.938 108.276  1.00  0.00           C
ATOM   8594  C36 POPEx 207      35.673  25.388 107.766  1.00  0.00           C
ATOM   8597  C37 POPEx 207      36.223  26.218 106.607  1.00  0.00           C
ATOM   8600  C38 POPEx 207      37.613  25.758 106.156  1.00  0.00           C
ATOM   8603  C39 POPEx 207      38.123  26.648 105.026  1.00  0.00           C
ATOM   8606 0C31 POPEx 207      39.503  26.248 104.486  1.00  0.00           C
ATOM   8609 1C31 POPEx 207      39.863  27.088 103.257  1.00  0.00           C
ATOM   8612 2C31 POPEx 207      41.093  26.578 102.496  1.00  0.00           C
ATOM   8615 3C31 POPEx 207      41.583  27.578 101.436  1.00  0.00           C
ATOM   8618 4C31 POPEx 207      40.623  27.758 100.256  1.00  0.00           C
ATOM   8621 5C31 POPEx 207      41.033  28.918  99.336  1.00  0.00           C
ATOM   8624 6C31 POPEx 207      40.193  29.028  98.066  1.00  0.00           C
ATOM   8628  NH3 POPEy 208      38.143 114.878 112.126  1.00  0.00           N
ATOM   8632  C12 POPEy 208      38.843 115.158 113.427  1.00  0.00           C
ATOM   8635  C11 POPEy 208      39.863 116.298 113.266  1.00  0.00           C
ATOM   8638  P   POPEy 208      39.403 118.898 113.416  1.00  0.00           P
ATOM   8639  O13 POPEy 208      38.803 118.988 114.766  1.00  0.00           O
ATOM   8640  O14 POPEy 208      40.843 119.248 113.316  1.00  0.00           O
ATOM   8641  O11 POPEy 208      38.573 119.788 112.406  1.00  0.00           O
ATOM   8642  O12 POPEy 208      39.203 117.468 112.806  1.00  0.00           O
ATOM   8643  C1  POPEy 208      38.863 119.728 110.996  1.00  0.00           C
ATOM   8646  C2  POPEy 208      40.053 120.658 110.596  1.00  0.00           C
ATOM   8648  O21 POPEy 208      39.693 121.508 109.507  1.00  0.00           O
ATOM   8649  C21 POPEy 208      39.343 120.928 108.366  1.00  0.00           C
ATOM   8650  O22 POPEy 208      39.443 119.738 108.126  1.00  0.00           O
ATOM   8651  C22 POPEy 208      39.013 122.048 107.386  1.00  0.00           C
ATOM   8654  C3  POPEy 208      41.433 119.938 110.337  1.00  0.00           C
ATOM   8657  O31 POPEy 208      42.503 120.898 110.186  1.00  0.00           O
ATOM   8658  C31 POPEy 208      43.003 121.308 108.996  1.00  0.00           C
ATOM   8659  O32 POPEy 208      43.623 122.348 108.886  1.00  0.00           O
ATOM   8660  C32 POPEy 208      42.853 120.318 107.857  1.00  0.00           C
ATOM   8663  C23 POPEy 208      38.253 121.568 106.126  1.00  0.00           C
ATOM   8666  C24 POPEy 208      38.413 122.568 104.986  1.00  0.00           C
ATOM   8669  C25 POPEy 208      37.793 122.078 103.666  1.00  0.00           C
ATOM   8672  C26 POPEy 208      38.713 122.308 102.456  1.00  0.00           C
ATOM   8675  C27 POPEy 208      38.973 123.788 102.096  1.00  0.00           C
ATOM   8678  C28 POPEy 208      40.103 123.968 101.056  1.00  0.00           C
ATOM   8681  C29 POPEy 208      39.823 123.238  99.766  1.00  0.00           C
ATOM   8683 0C21 POPEy 208      39.853 123.748  98.516  1.00  0.00           C
ATOM   8685 1C21 POPEy 208      40.173 125.168  98.136  1.00  0.00           C
ATOM   8688 2C21 POPEy 208      38.953 126.098  98.296  1.00  0.00           C
ATOM   8691 3C21 POPEy 208      37.803 125.778  97.336  1.00  0.00           C
ATOM   8694 4C21 POPEy 208      36.463 126.388  97.766  1.00  0.00           C
ATOM   8697 5C21 POPEy 208      35.283 125.808  96.966  1.00  0.00           C
ATOM   8700 6C21 POPEy 208      33.913 126.198  97.546  1.00  0.00           C
ATOM   8703 7C21 POPEy 208      32.803 125.198  97.177  1.00  0.00           C
ATOM   8706 8C21 POPEy 208      31.503 125.438  97.936  1.00  0.00           C
ATOM   8710  C33 POPEy 208      43.203 120.948 106.496  1.00  0.00           C
ATOM   8713  C34 POPEy 208      42.713 120.028 105.386  1.00  0.00           C
ATOM   8716  C35 POPEy 208      42.773 120.628 103.976  1.00  0.00           C
ATOM   8719  C36 POPEy 208      41.953 119.778 103.006  1.00  0.00           C
ATOM   8722  C37 POPEy 208      42.173 120.128 101.537  1.00  0.00           C
ATOM   8725  C38 POPEy 208      40.963 119.868 100.636  1.00  0.00           C
ATOM   8728  C39 POPEy 208      40.523 118.408 100.546  1.00  0.00           C
ATOM   8731 0C31 POPEy 208      39.173 118.268  99.806  1.00  0.00           C
ATOM   8734 1C31 POPEy 208      38.773 116.808  99.586  1.00  0.00           C
ATOM   8737 2C31 POPEy 208      39.493 116.148  98.397  1.00  0.00           C
ATOM   8740 3C31 POPEy 208      38.963 116.558  97.007  1.00  0.00           C
ATOM   8743 4C31 POPEy 208      37.503 116.168  96.766  1.00  0.00           C
ATOM   8746 5C31 POPEy 208      37.143 116.098  95.276  1.00  0.00           C
ATOM   8749 6C31 POPEy 208      35.643 116.008  95.007  1.00  0.00           C
ATOM   8753  NH3 POPEz 209     111.973  17.748 116.136  1.00  0.00           N
ATOM   8757  C12 POPEz 209     111.253  16.598 116.786  1.00  0.00           C
ATOM   8760  C11 POPEz 209     110.203  17.108 117.806  1.00  0.00           C
ATOM   8763  P   POPEz 209     108.803  19.258 117.226  1.00  0.00           P
ATOM   8764  O13 POPEz 209     107.463  19.518 116.677  1.00  0.00           O
ATOM   8765  O14 POPEz 209     109.033  19.708 118.617  1.00  0.00           O
ATOM   8766  O11 POPEz 209     109.953  19.738 116.226  1.00  0.00           O
ATOM   8767  O12 POPEz 209     109.083  17.708 117.147  1.00  0.00           O
ATOM   8768  C1  POPEz 209     109.713  20.158 114.876  1.00  0.00           C
ATOM   8771  C2  POPEz 209     108.863  19.188 113.947  1.00  0.00           C
ATOM   8773  O21 POPEz 209     109.553  18.568 112.837  1.00  0.00           O
ATOM   8774  C21 POPEz 209     110.153  19.348 111.946  1.00  0.00           C
ATOM   8775  O22 POPEz 209     110.533  20.478 112.147  1.00  0.00           O
ATOM   8776  C22 POPEz 209     110.393  18.608 110.626  1.00  0.00           C
ATOM   8779  C3  POPEz 209     107.533  19.848 113.486  1.00  0.00           C
ATOM   8782  O31 POPEz 209     106.583  18.828 113.036  1.00  0.00           O
ATOM   8783  C31 POPEz 209     106.563  18.628 111.727  1.00  0.00           C
ATOM   8784  O32 POPEz 209     107.193  19.268 110.906  1.00  0.00           O
ATOM   8785  C32 POPEz 209     105.703  17.408 111.397  1.00  0.00           C
ATOM   8788  C23 POPEz 209     111.323  19.438 109.716  1.00  0.00           C
ATOM   8791  C24 POPEz 209     111.373  18.998 108.246  1.00  0.00           C
ATOM   8794  C25 POPEz 209     112.103  20.058 107.386  1.00  0.00           C
ATOM   8797  C26 POPEz 209     112.323  19.658 105.916  1.00  0.00           C
ATOM   8800  C27 POPEz 209     113.083  20.748 105.147  1.00  0.00           C
ATOM   8803  C28 POPEz 209     113.483  20.328 103.716  1.00  0.00           C
ATOM   8806  C29 POPEz 209     114.363  21.358 103.066  1.00  0.00           C
ATOM   8808 0C21 POPEz 209     114.103  22.098 101.966  1.00  0.00           C
ATOM   8810 1C21 POPEz 209     112.853  22.078 101.126  1.00  0.00           C
ATOM   8813 2C21 POPEz 209     113.133  21.708  99.656  1.00  0.00           C
ATOM   8816 3C21 POPEz 209     111.833  21.668  98.846  1.00  0.00           C
ATOM   8819 4C21 POPEz 209     112.013  21.208  97.396  1.00  0.00           C
ATOM   8822 5C21 POPEz 209     110.663  21.238  96.656  1.00  0.00           C
ATOM   8825 6C21 POPEz 209     110.743  20.848  95.176  1.00  0.00           C
ATOM   8828 7C21 POPEz 209     109.353  20.858  94.526  1.00  0.00           C
ATOM   8831 8C21 POPEz 209     109.343  20.558  93.026  1.00  0.00           C
ATOM   8835  C33 POPEz 209     106.453  16.448 110.436  1.00  0.00           C
ATOM   8838  C34 POPEz 209     107.473  15.568 111.187  1.00  0.00           C
ATOM   8841  C35 POPEz 209     108.533  14.878 110.306  1.00  0.00           C
ATOM   8844  C36 POPEz 209     108.043  14.138 109.046  1.00  0.00           C
ATOM   8847  C37 POPEz 209     109.173  14.008 108.006  1.00  0.00           C
ATOM   8850  C38 POPEz 209     108.713  13.438 106.646  1.00  0.00           C
ATOM   8853  C39 POPEz 209     109.673  13.758 105.486  1.00  0.00           C
ATOM   8856 0C31 POPEz 209     109.743  15.258 105.176  1.00  0.00           C
ATOM   8859 1C31 POPEz 209     110.333  15.638 103.806  1.00  0.00           C
ATOM   8862 2C31 POPEz 209     110.053  17.118 103.496  1.00  0.00           C
ATOM   8865 3C31 POPEz 209     110.353  17.538 102.046  1.00  0.00           C
ATOM   8868 4C31 POPEz 209     111.793  17.308 101.596  1.00  0.00           C
ATOM   8871 5C31 POPEz 209     112.163  18.188 100.396  1.00  0.00           C
ATOM   8874 6C31 POPEz 209     113.513  17.848  99.766  1.00  0.00           C
ATOM   8878  NH3 POPE0 210      19.113  14.798  70.996  1.00  0.00           N
ATOM   8882  C12 POPE0 210      19.393  16.258  71.266  1.00  0.00           C
ATOM   8885  C11 POPE0 210      18.183  17.078  71.736  1.00  0.00           C
ATOM   8888  P   POPE0 210      18.803  19.138  73.346  1.00  0.00           P
ATOM   8889  O13 POPE0 210      17.983  20.388  73.336  1.00  0.00           O
ATOM   8890  O14 POPE0 210      20.233  19.318  73.687  1.00  0.00           O
ATOM   8891  O11 POPE0 210      18.093  18.168  74.356  1.00  0.00           O
ATOM   8892  O12 POPE0 210      18.623  18.418  71.966  1.00  0.00           O
ATOM   8893  C1  POPE0 210      18.873  17.278  75.147  1.00  0.00           C
ATOM   8896  C2  POPE0 210      19.313  17.948  76.467  1.00  0.00           C
ATOM   8898  O21 POPE0 210      19.703  16.918  77.386  1.00  0.00           O
ATOM   8899  C21 POPE0 210      20.803  16.308  76.956  1.00  0.00           C
ATOM   8900  O22 POPE0 210      21.603  16.788  76.176  1.00  0.00           O
ATOM   8901  C22 POPE0 210      20.823  14.888  77.507  1.00  0.00           C
ATOM   8904  C3  POPE0 210      18.143  18.778  77.076  1.00  0.00           C
ATOM   8907  O31 POPE0 210      18.413  19.218  78.416  1.00  0.00           O
ATOM   8908  C31 POPE0 210      17.913  18.458  79.376  1.00  0.00           C
ATOM   8909  O32 POPE0 210      17.453  17.338  79.246  1.00  0.00           O
ATOM   8910  C32 POPE0 210      17.883  19.288  80.666  1.00  0.00           C
ATOM   8913  C23 POPE0 210      21.153  14.788  79.006  1.00  0.00           C
ATOM   8916  C24 POPE0 210      21.223  13.318  79.436  1.00  0.00           C
ATOM   8919  C25 POPE0 210      22.323  13.018  80.456  1.00  0.00           C
ATOM   8922  C26 POPE0 210      22.193  13.778  81.776  1.00  0.00           C
ATOM   8925  C27 POPE0 210      23.233  13.288  82.796  1.00  0.00           C
ATOM   8928  C28 POPE0 210      23.223  14.018  84.146  1.00  0.00           C
ATOM   8931  C29 POPE0 210      24.233  15.138  84.177  1.00  0.00           C
ATOM   8933 0C21 POPE0 210      24.453  16.008  85.176  1.00  0.00           C
ATOM   8935 1C21 POPE0 210      23.733  16.028  86.506  1.00  0.00           C
ATOM   8938 2C21 POPE0 210      24.663  15.498  87.616  1.00  0.00           C
ATOM   8941 3C21 POPE0 210      25.933  16.348  87.826  1.00  0.00           C
ATOM   8944 4C21 POPE0 210      26.623  16.148  89.177  1.00  0.00           C
ATOM   8947 5C21 POPE0 210      27.193  14.728  89.386  1.00  0.00           C
ATOM   8950 6C21 POPE0 210      28.243  14.688  90.506  1.00  0.00           C
ATOM   8953 7C21 POPE0 210      28.803  13.278  90.757  1.00  0.00           C
ATOM   8956 8C21 POPE0 210      29.953  13.258  91.756  1.00  0.00           C
ATOM   8960  C33 POPE0 210      17.023  18.678  81.786  1.00  0.00           C
ATOM   8963  C34 POPE0 210      16.813  19.658  82.956  1.00  0.00           C
ATOM   8966  C35 POPE0 210      15.933  19.068  84.076  1.00  0.00           C
ATOM   8969  C36 POPE0 210      15.483  20.128  85.096  1.00  0.00           C
ATOM   8972  C37 POPE0 210      15.063  19.508  86.436  1.00  0.00           C
ATOM   8975  C38 POPE0 210      14.583  20.558  87.446  1.00  0.00           C
ATOM   8978  C39 POPE0 210      14.603  20.068  88.897  1.00  0.00           C
ATOM   8981 0C31 POPE0 210      13.513  19.038  89.236  1.00  0.00           C
ATOM   8984 1C31 POPE0 210      13.673  18.468  90.646  1.00  0.00           C
ATOM   8987 2C31 POPE0 210      13.403  16.948  90.726  1.00  0.00           C
ATOM   8990 3C31 POPE0 210      11.913  16.588  90.746  1.00  0.00           C
ATOM   8993 4C31 POPE0 210      11.313  16.628  92.156  1.00  0.00           C
ATOM   8996 5C31 POPE0 210       9.793  16.418  92.177  1.00  0.00           C
ATOM   8999 6C31 POPE0 210       9.213  16.378  93.586  1.00  0.00           C
ATOM   9003  NH3 POPE1 211       4.903  -1.528  72.846  1.00  0.00           N
ATOM   9007  C12 POPE1 211       6.243  -0.922  73.196  1.00  0.00           C
ATOM   9010  C11 POPE1 211       6.913  -1.538  74.446  1.00  0.00           C
ATOM   9013  P   POPE1 211       9.443  -1.968  75.046  1.00  0.00           P
ATOM   9014  O13 POPE1 211       9.173  -3.378  74.677  1.00  0.00           O
ATOM   9015  O14 POPE1 211      10.753  -1.438  74.566  1.00  0.00           O
ATOM   9016  O11 POPE1 211       9.433  -1.888  76.636  1.00  0.00           O
ATOM   9017  O12 POPE1 211       8.253  -1.048  74.566  1.00  0.00           O
ATOM   9018  C1  POPE1 211       9.213  -0.652  77.346  1.00  0.00           C
ATOM   9021  C2  POPE1 211       9.963  -0.612  78.716  1.00  0.00           C
ATOM   9023  O21 POPE1 211       9.563   0.598  79.376  1.00  0.00           O
ATOM   9024  C21 POPE1 211       9.903   0.798  80.656  1.00  0.00           C
ATOM   9025  O22 POPE1 211      10.503   1.788  81.046  1.00  0.00           O
ATOM   9026  C22 POPE1 211       9.283  -0.242  81.566  1.00  0.00           C
ATOM   9029  C3  POPE1 211      11.513  -0.692  78.516  1.00  0.00           C
ATOM   9032  O31 POPE1 211      12.293  -0.602  79.726  1.00  0.00           O
ATOM   9033  C31 POPE1 211      12.313  -1.718  80.446  1.00  0.00           C
ATOM   9034  O32 POPE1 211      11.643  -2.708  80.226  1.00  0.00           O
ATOM   9035  C32 POPE1 211      13.153  -1.488  81.696  1.00  0.00           C
ATOM   9038  C23 POPE1 211       9.323   0.198  83.046  1.00  0.00           C
ATOM   9041  C24 POPE1 211       8.603  -0.822  83.926  1.00  0.00           C
ATOM   9044  C25 POPE1 211       7.693  -0.192  84.976  1.00  0.00           C
ATOM   9047  C26 POPE1 211       8.463   0.318  86.196  1.00  0.00           C
ATOM   9050  C27 POPE1 211       7.553   0.998  87.226  1.00  0.00           C
ATOM   9053  C28 POPE1 211       8.323   1.508  88.456  1.00  0.00           C
ATOM   9056  C29 POPE1 211       8.833   0.378  89.326  1.00  0.00           C
ATOM   9058 0C21 POPE1 211       8.703   0.258  90.656  1.00  0.00           C
ATOM   9060 1C21 POPE1 211       8.013   1.228  91.576  1.00  0.00           C
ATOM   9063 2C21 POPE1 211       9.013   2.248  92.166  1.00  0.00           C
ATOM   9066 3C21 POPE1 211       8.393   3.058  93.306  1.00  0.00           C
ATOM   9069 4C21 POPE1 211       9.333   4.118  93.886  1.00  0.00           C
ATOM   9072 5C21 POPE1 211       8.743   4.888  95.086  1.00  0.00           C
ATOM   9075 6C21 POPE1 211       7.303   5.368  94.867  1.00  0.00           C
ATOM   9078 7C21 POPE1 211       6.773   6.278  95.986  1.00  0.00           C
ATOM   9081 8C21 POPE1 211       5.293   6.618  95.826  1.00  0.00           C
ATOM   9085  C33 POPE1 211      12.443  -1.928  82.986  1.00  0.00           C
ATOM   9088  C34 POPE1 211      12.863  -1.078  84.186  1.00  0.00           C
ATOM   9091  C35 POPE1 211      14.383  -1.028  84.396  1.00  0.00           C
ATOM   9094  C36 POPE1 211      14.973  -2.288  85.066  1.00  0.00           C
ATOM   9097  C37 POPE1 211      16.463  -2.108  85.357  1.00  0.00           C
ATOM   9100  C38 POPE1 211      16.923  -2.768  86.677  1.00  0.00           C
ATOM   9103  C39 POPE1 211      18.293  -2.238  87.107  1.00  0.00           C
ATOM   9106 0C31 POPE1 211      18.423  -2.028  88.626  1.00  0.00           C
ATOM   9109 1C31 POPE1 211      19.703  -1.248  88.956  1.00  0.00           C
ATOM   9112 2C31 POPE1 211      19.673  -0.602  90.346  1.00  0.00           C
ATOM   9115 3C31 POPE1 211      20.963   0.188  90.626  1.00  0.00           C
ATOM   9118 4C31 POPE1 211      20.973   0.838  92.016  1.00  0.00           C
ATOM   9121 5C31 POPE1 211      22.353   1.368  92.396  1.00  0.00           C
ATOM   9124 6C31 POPE1 211      22.363   2.228  93.656  1.00  0.00           C
ATOM   9128  NH3 POPE2 212      64.773   6.368 112.356  1.00  0.00           N
ATOM   9132  C12 POPE2 212      64.123   5.108 112.846  1.00  0.00           C
ATOM   9135  C11 POPE2 212      64.873   4.508 114.056  1.00  0.00           C
ATOM   9138  P   POPE2 212      67.453   4.428 113.427  1.00  0.00           P
ATOM   9139  O13 POPE2 212      67.673   5.568 114.336  1.00  0.00           O
ATOM   9140  O14 POPE2 212      68.503   3.388 113.276  1.00  0.00           O
ATOM   9141  O11 POPE2 212      67.113   5.078 112.026  1.00  0.00           O
ATOM   9142  O12 POPE2 212      66.043   3.778 113.706  1.00  0.00           O
ATOM   9143  C1  POPE2 212      67.963   4.948 110.886  1.00  0.00           C
ATOM   9146  C2  POPE2 212      67.513   3.828 109.896  1.00  0.00           C
ATOM   9148  O21 POPE2 212      66.863   4.308 108.716  1.00  0.00           O
ATOM   9149  C21 POPE2 212      65.723   4.958 108.836  1.00  0.00           C
ATOM   9150  O22 POPE2 212      65.333   5.588 109.796  1.00  0.00           O
ATOM   9151  C22 POPE2 212      64.923   4.768 107.566  1.00  0.00           C
ATOM   9154  C3  POPE2 212      66.733   2.648 110.546  1.00  0.00           C
ATOM   9157  O31 POPE2 212      66.443   1.588 109.607  1.00  0.00           O
ATOM   9158  C31 POPE2 212      65.153   1.308 109.426  1.00  0.00           C
ATOM   9159  O32 POPE2 212      64.233   1.838 110.026  1.00  0.00           O
ATOM   9160  C32 POPE2 212      64.973   0.218 108.386  1.00  0.00           C
ATOM   9163  C23 POPE2 212      65.453   5.528 106.336  1.00  0.00           C
ATOM   9166  C24 POPE2 212      64.633   5.098 105.116  1.00  0.00           C
ATOM   9169  C25 POPE2 212      64.973   5.808 103.816  1.00  0.00           C
ATOM   9172  C26 POPE2 212      64.313   5.098 102.616  1.00  0.00           C
ATOM   9175  C27 POPE2 212      64.183   5.998 101.376  1.00  0.00           C
ATOM   9178  C28 POPE2 212      62.873   5.758 100.606  1.00  0.00           C
ATOM   9181  C29 POPE2 212      62.603   6.838  99.596  1.00  0.00           C
ATOM   9183 0C21 POPE2 212      62.383   6.658  98.276  1.00  0.00           C
ATOM   9185 1C21 POPE2 212      62.353   5.328  97.566  1.00  0.00           C
ATOM   9188 2C21 POPE2 212      63.733   4.998  96.996  1.00  0.00           C
ATOM   9191 3C21 POPE2 212      63.743   3.708  96.166  1.00  0.00           C
ATOM   9194 4C21 POPE2 212      64.963   3.648  95.246  1.00  0.00           C
ATOM   9197 5C21 POPE2 212      65.043   2.368  94.396  1.00  0.00           C
ATOM   9200 6C21 POPE2 212      63.953   2.258  93.326  1.00  0.00           C
ATOM   9203 7C21 POPE2 212      64.233   1.128  92.336  1.00  0.00           C
ATOM   9206 8C21 POPE2 212      63.183   1.008  91.226  1.00  0.00           C
ATOM   9210  C33 POPE2 212      64.303   0.768 107.107  1.00  0.00           C
ATOM   9213  C34 POPE2 212      65.273   0.908 105.927  1.00  0.00           C
ATOM   9216  C35 POPE2 212      65.703  -0.462 105.376  1.00  0.00           C
ATOM   9219  C36 POPE2 212      67.043  -0.392 104.636  1.00  0.00           C
ATOM   9222  C37 POPE2 212      67.673  -1.778 104.466  1.00  0.00           C
ATOM   9225  C38 POPE2 212      69.183  -1.698 104.206  1.00  0.00           C
ATOM   9228  C39 POPE2 212      69.813  -3.068 103.916  1.00  0.00           C
ATOM   9231 0C31 POPE2 212      69.183  -3.758 102.706  1.00  0.00           C
ATOM   9234 1C31 POPE2 212      70.133  -4.778 102.066  1.00  0.00           C
ATOM   9237 2C31 POPE2 212      69.573  -5.498 100.836  1.00  0.00           C
ATOM   9240 3C31 POPE2 212      69.353  -4.548  99.656  1.00  0.00           C
ATOM   9243 4C31 POPE2 212      68.733  -5.248  98.446  1.00  0.00           C
ATOM   9246 5C31 POPE2 212      68.383  -4.268  97.326  1.00  0.00           C
ATOM   9249 6C31 POPE2 212      67.643  -4.928  96.166  1.00  0.00           C
ATOM   9253  NH3 POPE3 213      96.593  25.708 115.206  1.00  0.00           N
ATOM   9257  C12 POPE3 213      97.893  25.888 115.956  1.00  0.00           C
ATOM   9260  C11 POPE3 213      98.293  27.358 116.126  1.00  0.00           C
ATOM   9263  P   POPE3 213     100.433  28.298 114.927  1.00  0.00           P
ATOM   9264  O13 POPE3 213      99.453  28.718 113.906  1.00  0.00           O
ATOM   9265  O14 POPE3 213     101.223  29.378 115.556  1.00  0.00           O
ATOM   9266  O11 POPE3 213     101.383  27.258 114.216  1.00  0.00           O
ATOM   9267  O12 POPE3 213      99.713  27.458 116.056  1.00  0.00           O
ATOM   9268  C1  POPE3 213     102.283  27.688 113.186  1.00  0.00           C
ATOM   9271  C2  POPE3 213     102.143  26.798 111.926  1.00  0.00           C
ATOM   9273  O21 POPE3 213     103.163  27.108 110.946  1.00  0.00           O
ATOM   9274  C21 POPE3 213     103.213  28.328 110.456  1.00  0.00           C
ATOM   9275  O22 POPE3 213     102.423  29.238 110.666  1.00  0.00           O
ATOM   9276  C22 POPE3 213     104.453  28.468 109.566  1.00  0.00           C
ATOM   9279  C3  POPE3 213     100.703  26.768 111.306  1.00  0.00           C
ATOM   9282  O31 POPE3 213     100.423  25.578 110.556  1.00  0.00           O
ATOM   9283  C31 POPE3 213     101.343  25.138 109.706  1.00  0.00           C
ATOM   9284  O32 POPE3 213     102.083  24.188 109.896  1.00  0.00           O
ATOM   9285  C32 POPE3 213     101.323  25.978 108.436  1.00  0.00           C
ATOM   9288  C23 POPE3 213     104.463  29.828 108.836  1.00  0.00           C
ATOM   9291  C24 POPE3 213     105.863  30.288 108.397  1.00  0.00           C
ATOM   9294  C25 POPE3 213     106.293  29.818 106.996  1.00  0.00           C
ATOM   9297  C26 POPE3 213     107.093  28.508 106.966  1.00  0.00           C
ATOM   9300  C27 POPE3 213     107.793  28.328 105.606  1.00  0.00           C
ATOM   9303  C28 POPE3 213     108.643  27.048 105.477  1.00  0.00           C
ATOM   9306  C29 POPE3 213     109.883  27.088 106.327  1.00  0.00           C
ATOM   9308 0C21 POPE3 213     110.803  26.108 106.416  1.00  0.00           C
ATOM   9310 1C21 POPE3 213     110.743  24.768 105.716  1.00  0.00           C
ATOM   9313 2C21 POPE3 213     111.313  24.818 104.296  1.00  0.00           C
ATOM   9316 3C21 POPE3 213     112.773  25.298 104.196  1.00  0.00           C
ATOM   9319 4C21 POPE3 213     113.113  25.698 102.756  1.00  0.00           C
ATOM   9322 5C21 POPE3 213     114.553  26.148 102.536  1.00  0.00           C
ATOM   9325 6C21 POPE3 213     114.793  26.458 101.056  1.00  0.00           C
ATOM   9328 7C21 POPE3 213     116.153  27.118 100.787  1.00  0.00           C
ATOM   9331 8C21 POPE3 213     116.363  27.428  99.306  1.00  0.00           C
ATOM   9335  C33 POPE3 213     102.413  25.488 107.466  1.00  0.00           C
ATOM   9338  C34 POPE3 213     102.663  26.438 106.286  1.00  0.00           C
ATOM   9341  C35 POPE3 213     103.703  25.848 105.337  1.00  0.00           C
ATOM   9344  C36 POPE3 213     103.933  26.678 104.076  1.00  0.00           C
ATOM   9347  C37 POPE3 213     104.613  25.848 102.977  1.00  0.00           C
ATOM   9350  C38 POPE3 213     104.733  26.568 101.626  1.00  0.00           C
ATOM   9353  C39 POPE3 213     105.783  27.678 101.607  1.00  0.00           C
ATOM   9356 0C31 POPE3 213     106.033  28.178 100.166  1.00  0.00           C
ATOM   9359 1C31 POPE3 213     107.073  29.308 100.066  1.00  0.00           C
ATOM   9362 2C31 POPE3 213     106.453  30.708 100.156  1.00  0.00           C
ATOM   9365 3C31 POPE3 213     105.763  31.148  98.846  1.00  0.00           C
ATOM   9368 4C31 POPE3 213     104.693  32.218  99.096  1.00  0.00           C
ATOM   9371 5C31 POPE3 213     104.233  32.928  97.826  1.00  0.00           C
ATOM   9374 6C31 POPE3 213     103.153  33.978  98.096  1.00  0.00           C
ATOM   9378  NH3 POPE4 214      45.213 107.188 110.736  1.00  0.00           N
ATOM   9382  C12 POPE4 214      46.093 108.348 111.106  1.00  0.00           C
ATOM   9385  C11 POPE4 214      45.573 109.118 112.336  1.00  0.00           C
ATOM   9388  P   POPE4 214      45.973 111.488 113.366  1.00  0.00           P
ATOM   9389  O13 POPE4 214      45.033 111.158 114.446  1.00  0.00           O
ATOM   9390  O14 POPE4 214      47.183 112.238 113.746  1.00  0.00           O
ATOM   9391  O11 POPE4 214      45.313 112.278 112.166  1.00  0.00           O
ATOM   9392  O12 POPE4 214      46.513 110.138 112.726  1.00  0.00           O
ATOM   9393  C1  POPE4 214      46.233 112.818 111.187  1.00  0.00           C
ATOM   9396  C2  POPE4 214      45.593 112.898 109.766  1.00  0.00           C
ATOM   9398  O21 POPE4 214      46.463 113.008 108.626  1.00  0.00           O
ATOM   9399  C21 POPE4 214      47.763 113.168 108.666  1.00  0.00           C
ATOM   9400  O22 POPE4 214      48.423 113.608 109.596  1.00  0.00           O
ATOM   9401  C22 POPE4 214      48.353 112.708 107.326  1.00  0.00           C
ATOM   9404  C3  POPE4 214      44.393 113.888 109.696  1.00  0.00           C
ATOM   9407  O31 POPE4 214      43.833 113.938 108.366  1.00  0.00           O
ATOM   9408  C31 POPE4 214      42.533 114.208 108.326  1.00  0.00           C
ATOM   9409  O32 POPE4 214      41.803 114.398 109.276  1.00  0.00           O
ATOM   9410  C32 POPE4 214      42.103 114.348 106.876  1.00  0.00           C
ATOM   9413  C23 POPE4 214      49.093 113.818 106.556  1.00  0.00           C
ATOM   9416  C24 POPE4 214      49.683 113.298 105.246  1.00  0.00           C
ATOM   9419  C25 POPE4 214      50.473 114.368 104.486  1.00  0.00           C
ATOM   9422  C26 POPE4 214      50.733 113.998 103.016  1.00  0.00           C
ATOM   9425  C27 POPE4 214      51.463 115.118 102.256  1.00  0.00           C
ATOM   9428  C28 POPE4 214      51.753 114.808 100.766  1.00  0.00           C
ATOM   9431  C29 POPE4 214      50.513 114.648  99.916  1.00  0.00           C
ATOM   9433 0C21 POPE4 214      50.043 115.538  99.016  1.00  0.00           C
ATOM   9435 1C21 POPE4 214      50.603 116.918  98.757  1.00  0.00           C
ATOM   9438 2C21 POPE4 214      49.523 117.988  98.537  1.00  0.00           C
ATOM   9441 3C21 POPE4 214      49.133 118.158  97.056  1.00  0.00           C
ATOM   9444 4C21 POPE4 214      48.283 119.418  96.816  1.00  0.00           C
ATOM   9447 5C21 POPE4 214      48.153 119.748  95.326  1.00  0.00           C
ATOM   9450 6C21 POPE4 214      47.233 120.948  95.066  1.00  0.00           C
ATOM   9453 7C21 POPE4 214      47.013 121.188  93.566  1.00  0.00           C
ATOM   9456 8C21 POPE4 214      45.973 122.278  93.276  1.00  0.00           C
ATOM   9460  C33 POPE4 214      42.123 113.048 106.016  1.00  0.00           C
ATOM   9463  C34 POPE4 214      42.543 113.368 104.566  1.00  0.00           C
ATOM   9466  C35 POPE4 214      42.033 112.398 103.496  1.00  0.00           C
ATOM   9469  C36 POPE4 214      42.543 112.788 102.096  1.00  0.00           C
ATOM   9472  C37 POPE4 214      42.093 111.848 100.976  1.00  0.00           C
ATOM   9475  C38 POPE4 214      42.823 112.108  99.647  1.00  0.00           C
ATOM   9478  C39 POPE4 214      42.383 111.168  98.506  1.00  0.00           C
ATOM   9481 0C31 POPE4 214      41.073 111.598  97.826  1.00  0.00           C
ATOM   9484 1C31 POPE4 214      41.323 112.388  96.526  1.00  0.00           C
ATOM   9487 2C31 POPE4 214      40.033 112.878  95.846  1.00  0.00           C
ATOM   9490 3C31 POPE4 214      40.313 113.598  94.516  1.00  0.00           C
ATOM   9493 4C31 POPE4 214      39.763 112.858  93.296  1.00  0.00           C
ATOM   9496 5C31 POPE4 214      40.143 113.548  91.976  1.00  0.00           C
ATOM   9499 6C31 POPE4 214      39.693 112.778  90.726  1.00  0.00           C
ATOM   9503  NH3 POPE5 215      12.173  40.808 117.126  1.00  0.00           N
ATOM   9507  C12 POPE5 215      10.753  40.698 116.626  1.00  0.00           C
ATOM   9510  C11 POPE5 215      10.073  39.388 117.066  1.00  0.00           C
ATOM   9513  P   POPE5 215      11.853  37.538 116.576  1.00  0.00           P
ATOM   9514  O13 POPE5 215      12.413  38.118 117.816  1.00  0.00           O
ATOM   9515  O14 POPE5 215      11.683  36.058 116.486  1.00  0.00           O
ATOM   9516  O11 POPE5 215      12.713  38.098 115.386  1.00  0.00           O
ATOM   9517  O12 POPE5 215      10.473  38.248 116.306  1.00  0.00           O
ATOM   9518  C1  POPE5 215      13.293  37.318 114.346  1.00  0.00           C
ATOM   9521  C2  POPE5 215      12.803  37.758 112.946  1.00  0.00           C
ATOM   9523  O21 POPE5 215      13.833  38.518 112.287  1.00  0.00           O
ATOM   9524  C21 POPE5 215      13.773  38.468 110.966  1.00  0.00           C
ATOM   9525  O22 POPE5 215      13.283  37.568 110.296  1.00  0.00           O
ATOM   9526  C22 POPE5 215      14.353  39.768 110.416  1.00  0.00           C
ATOM   9529  C3  POPE5 215      11.553  38.648 113.106  1.00  0.00           C
ATOM   9532  O31 POPE5 215      11.123  39.268 111.876  1.00  0.00           O
ATOM   9533  C31 POPE5 215      10.193  40.178 112.147  1.00  0.00           C
ATOM   9534  O32 POPE5 215       9.743  40.388 113.257  1.00  0.00           O
ATOM   9535  C32 POPE5 215       9.763  40.888 110.876  1.00  0.00           C
ATOM   9538  C23 POPE5 215      14.413  39.808 108.876  1.00  0.00           C
ATOM   9541  C24 POPE5 215      14.583  41.238 108.357  1.00  0.00           C
ATOM   9544  C25 POPE5 215      13.283  41.848 107.816  1.00  0.00           C
ATOM   9547  C26 POPE5 215      12.923  41.428 106.386  1.00  0.00           C
ATOM   9550  C27 POPE5 215      11.903  42.388 105.757  1.00  0.00           C
ATOM   9553  C28 POPE5 215      11.963  42.418 104.216  1.00  0.00           C
ATOM   9556  C29 POPE5 215      11.363  41.188 103.596  1.00  0.00           C
ATOM   9558 0C21 POPE5 215      10.253  41.148 102.837  1.00  0.00           C
ATOM   9560 1C21 POPE5 215       9.343  42.318 102.496  1.00  0.00           C
ATOM   9563 2C21 POPE5 215       7.963  41.818 102.037  1.00  0.00           C
ATOM   9566 3C21 POPE5 215       7.983  41.208 100.626  1.00  0.00           C
ATOM   9569 4C21 POPE5 215       6.823  40.248 100.357  1.00  0.00           C
ATOM   9572 5C21 POPE5 215       5.433  40.898 100.456  1.00  0.00           C
ATOM   9575 6C21 POPE5 215       4.333  40.028  99.826  1.00  0.00           C
ATOM   9578 7C21 POPE5 215       2.923  40.458 100.276  1.00  0.00           C
ATOM   9581 8C21 POPE5 215       1.793  39.768  99.516  1.00  0.00           C
ATOM   9585  C33 POPE5 215       8.883  39.998 109.996  1.00  0.00           C
ATOM   9588  C34 POPE5 215       8.013  40.818 109.037  1.00  0.00           C
ATOM   9591  C35 POPE5 215       6.973  39.968 108.306  1.00  0.00           C
ATOM   9594  C36 POPE5 215       7.593  39.138 107.166  1.00  0.00           C
ATOM   9597  C37 POPE5 215       6.643  38.058 106.636  1.00  0.00           C
ATOM   9600  C38 POPE5 215       7.313  37.128 105.626  1.00  0.00           C
ATOM   9603  C39 POPE5 215       7.923  37.868 104.426  1.00  0.00           C
ATOM   9606 0C31 POPE5 215       8.333  36.918 103.306  1.00  0.00           C
ATOM   9609 1C31 POPE5 215       9.163  37.628 102.236  1.00  0.00           C
ATOM   9612 2C31 POPE5 215       9.613  36.718 101.086  1.00  0.00           C
ATOM   9615 3C31 POPE5 215       8.453  36.078 100.326  1.00  0.00           C
ATOM   9618 4C31 POPE5 215       8.953  35.158  99.206  1.00  0.00           C
ATOM   9621 5C31 POPE5 215       7.793  34.428  98.537  1.00  0.00           C
ATOM   9624 6C31 POPE5 215       8.213  33.478  97.416  1.00  0.00           C
ATOM   9628  NH3 POPE6 216     119.733 100.188  73.996  1.00  0.00           N
ATOM   9632  C12 POPE6 216     118.793 101.368  73.926  1.00  0.00           C
ATOM   9635  C11 POPE6 216     119.543 102.678  73.656  1.00  0.00           C
ATOM   9638  P   POPE6 216     121.493 103.648  72.226  1.00  0.00           P
ATOM   9639  O13 POPE6 216     121.593 103.788  70.746  1.00  0.00           O
ATOM   9640  O14 POPE6 216     121.133 104.838  73.026  1.00  0.00           O
ATOM   9641  O11 POPE6 216     122.839 102.978  72.726  1.00  0.00           O
ATOM   9642  O12 POPE6 216     120.453 102.488  72.566  1.00  0.00           O
ATOM   9643  C1  POPE6 216     122.929 102.448  74.056  1.00  0.00           C
ATOM   9646  C2  POPE6 216     123.929 101.278  74.126  1.00  0.00           C
ATOM   9648  O21 POPE6 216     124.049 100.798  75.476  1.00  0.00           O
ATOM   9649  C21 POPE6 216     123.009 100.268  76.086  1.00  0.00           C
ATOM   9650  O22 POPE6 216     121.903 100.088  75.606  1.00  0.00           O
ATOM   9651  C22 POPE6 216     123.419 100.078  77.546  1.00  0.00           C
ATOM   9654  C3  POPE6 216     125.339 101.728  73.606  1.00  0.00           C
ATOM   9657  O31 POPE6 216     126.369 101.558  74.607  1.00  0.00           O
ATOM   9658  C31 POPE6 216     126.559 102.608  75.406  1.00  0.00           C
ATOM   9659  O32 POPE6 216     126.349 103.768  75.116  1.00  0.00           O
ATOM   9660  C32 POPE6 216     126.899 102.088  76.806  1.00  0.00           C
ATOM   9663  C23 POPE6 216     122.263 100.118  78.576  1.00  0.00           C
ATOM   9666  C24 POPE6 216     122.829 100.228  79.986  1.00  0.00           C
ATOM   9669  C25 POPE6 216     121.813 100.588  81.076  1.00  0.00           C
ATOM   9672  C26 POPE6 216     122.573 101.118  82.306  1.00  0.00           C
ATOM   9675  C27 POPE6 216     121.703 101.518  83.496  1.00  0.00           C
ATOM   9678  C28 POPE6 216     122.493 102.278  84.586  1.00  0.00           C
ATOM   9681  C29 POPE6 216     123.889 101.718  84.796  1.00  0.00           C
ATOM   9683 0C21 POPE6 216     124.339 101.018  85.836  1.00  0.00           C
ATOM   9685 1C21 POPE6 216     123.569 100.658  87.076  1.00  0.00           C
ATOM   9688 2C21 POPE6 216     123.369 101.878  87.986  1.00  0.00           C
ATOM   9691 3C21 POPE6 216     123.019 101.468  89.416  1.00  0.00           C
ATOM   9694 4C21 POPE6 216     122.183 102.508  90.147  1.00  0.00           C
ATOM   9697 5C21 POPE6 216     122.193 102.278  91.666  1.00  0.00           C
ATOM   9700 6C21 POPE6 216     121.413 103.348  92.427  1.00  0.00           C
ATOM   9703 7C21 POPE6 216     121.723 103.298  93.926  1.00  0.00           C
ATOM   9706 8C21 POPE6 216     120.983 104.378  94.736  1.00  0.00           C
ATOM   9710  C33 POPE6 216     127.309 103.188  77.816  1.00  0.00           C
ATOM   9713  C34 POPE6 216     126.989 102.818  79.276  1.00  0.00           C
ATOM   9716  C35 POPE6 216     127.479 101.438  79.716  1.00  0.00           C
ATOM   9719  C36 POPE6 216     127.389 101.258  81.236  1.00  0.00           C
ATOM   9722  C37 POPE6 216     127.749  99.838  81.696  1.00  0.00           C
ATOM   9725  C38 POPE6 216     127.919  99.758  83.226  1.00  0.00           C
ATOM   9728  C39 POPE6 216     128.019  98.308  83.716  1.00  0.00           C
ATOM   9731 0C31 POPE6 216     128.379  98.188  85.206  1.00  0.00           C
ATOM   9734 1C31 POPE6 216     128.609  96.718  85.617  1.00  0.00           C
ATOM   9737 2C31 POPE6 216     129.599  96.558  86.786  1.00  0.00           C
ATOM   9740 3C31 POPE6 216     129.249  97.328  88.066  1.00  0.00           C
ATOM   9743 4C31 POPE6 216     127.939  96.838  88.706  1.00  0.00           C
ATOM   9746 5C31 POPE6 216     127.879  97.138  90.206  1.00  0.00           C
ATOM   9749 6C31 POPE6 216     126.609  96.608  90.866  1.00  0.00           C
ATOM   9753  NH3 POPE7 217       3.623 108.768 114.177  1.00  0.00           N
ATOM   9757  C12 POPE7 217       3.523 109.138 115.636  1.00  0.00           C
ATOM   9760  C11 POPE7 217       2.853 110.518 115.816  1.00  0.00           C
ATOM   9763  P   POPE7 217       3.783 112.938 115.526  1.00  0.00           P
ATOM   9764  O13 POPE7 217       4.673 112.778 116.696  1.00  0.00           O
ATOM   9765  O14 POPE7 217       2.543 113.738 115.696  1.00  0.00           O
ATOM   9766  O11 POPE7 217       4.643 113.618 114.386  1.00  0.00           O
ATOM   9767  O12 POPE7 217       3.433 111.498 114.946  1.00  0.00           O
ATOM   9768  C1  POPE7 217       4.933 113.038 113.117  1.00  0.00           C
ATOM   9771  C2  POPE7 217       3.883 113.468 112.076  1.00  0.00           C
ATOM   9773  O21 POPE7 217       4.313 113.058 110.757  1.00  0.00           O
ATOM   9774  C21 POPE7 217       3.393 112.448 110.036  1.00  0.00           C
ATOM   9775  O22 POPE7 217       2.333 112.018 110.446  1.00  0.00           O
ATOM   9776  C22 POPE7 217       3.763 112.518 108.546  1.00  0.00           C
ATOM   9779  C3  POPE7 217       3.703 115.008 112.076  1.00  0.00           C
ATOM   9782  O31 POPE7 217       2.973 115.438 110.906  1.00  0.00           O
ATOM   9783  C31 POPE7 217       1.673 115.518 111.006  1.00  0.00           C
ATOM   9784  O32 POPE7 217       1.023 115.488 112.046  1.00  0.00           O
ATOM   9785  C32 POPE7 217       1.123 115.618 109.586  1.00  0.00           C
ATOM   9788  C23 POPE7 217       3.863 111.138 107.837  1.00  0.00           C
ATOM   9791  C24 POPE7 217       2.803 110.968 106.727  1.00  0.00           C
ATOM   9794  C25 POPE7 217       3.223 110.048 105.576  1.00  0.00           C
ATOM   9797  C26 POPE7 217       4.333 110.658 104.696  1.00  0.00           C
ATOM   9800  C27 POPE7 217       4.563 109.868 103.406  1.00  0.00           C
ATOM   9803  C28 POPE7 217       5.983 110.078 102.837  1.00  0.00           C
ATOM   9806  C29 POPE7 217       6.293 109.158 101.686  1.00  0.00           C
ATOM   9808 0C21 POPE7 217       7.323 109.268 100.836  1.00  0.00           C
ATOM   9810 1C21 POPE7 217       8.383 110.348 100.846  1.00  0.00           C
ATOM   9813 2C21 POPE7 217       8.253 111.198  99.576  1.00  0.00           C
ATOM   9816 3C21 POPE7 217       9.413 112.198  99.386  1.00  0.00           C
ATOM   9819 4C21 POPE7 217       9.143 113.198  98.246  1.00  0.00           C
ATOM   9822 5C21 POPE7 217       9.063 112.518  96.876  1.00  0.00           C
ATOM   9825 6C21 POPE7 217       8.683 113.478  95.726  1.00  0.00           C
ATOM   9828 7C21 POPE7 217       8.343 112.698  94.446  1.00  0.00           C
ATOM   9831 8C21 POPE7 217       7.963 113.578  93.266  1.00  0.00           C
ATOM   9835  C33 POPE7 217      -0.407 115.628 109.466  1.00  0.00           C
ATOM   9838  C34 POPE7 217      -0.867 115.948 108.036  1.00  0.00           C
ATOM   9841  C35 POPE7 217      -2.367 115.718 107.846  1.00  0.00           C
ATOM   9844  C36 POPE7 217      -2.887 115.998 106.436  1.00  0.00           C
ATOM   9847  C37 POPE7 217      -4.367 115.618 106.296  1.00  0.00           C
ATOM   9850  C38 POPE7 217      -4.907 115.658 104.856  1.00  0.00           C
ATOM   9853  C39 POPE7 217      -4.197 114.678 103.916  1.00  0.00           C
ATOM   9856 0C31 POPE7 217      -5.067 114.238 102.726  1.00  0.00           C
ATOM   9859 1C31 POPE7 217      -4.337 113.218 101.826  1.00  0.00           C
ATOM   9862 2C31 POPE7 217      -3.317 113.838 100.876  1.00  0.00           C
ATOM   9865 3C31 POPE7 217      -3.917 114.288  99.537  1.00  0.00           C
ATOM   9868 4C31 POPE7 217      -4.067 113.168  98.496  1.00  0.00           C
ATOM   9871 5C31 POPE7 217      -4.317 113.748  97.107  1.00  0.00           C
ATOM   9874 6C31 POPE7 217      -4.437 112.718  95.976  1.00  0.00           C
ATOM   9878  NH3 POPE8 218      71.493  34.508  74.376  1.00  0.00           N
ATOM   9882  C12 POPE8 218      72.563  33.628  73.786  1.00  0.00           C
ATOM   9885  C11 POPE8 218      73.473  34.368  72.816  1.00  0.00           C
ATOM   9888  P   POPE8 218      76.083  34.258  72.866  1.00  0.00           P
ATOM   9889  O13 POPE8 218      76.153  35.548  72.136  1.00  0.00           O
ATOM   9890  O14 POPE8 218      77.133  33.258  72.566  1.00  0.00           O
ATOM   9891  O11 POPE8 218      76.013  34.608  74.406  1.00  0.00           O
ATOM   9892  O12 POPE8 218      74.663  33.598  72.596  1.00  0.00           O
ATOM   9893  C1  POPE8 218      76.423  33.698  75.427  1.00  0.00           C
ATOM   9896  C2  POPE8 218      75.923  34.238  76.786  1.00  0.00           C
ATOM   9898  O21 POPE8 218      76.453  33.398  77.816  1.00  0.00           O
ATOM   9899  C21 POPE8 218      76.883  34.028  78.897  1.00  0.00           C
ATOM   9900  O22 POPE8 218      77.013  35.238  79.026  1.00  0.00           O
ATOM   9901  C22 POPE8 218      77.123  32.958  79.946  1.00  0.00           C
ATOM   9904  C3  POPE8 218      74.373  34.228  76.846  1.00  0.00           C
ATOM   9907  O31 POPE8 218      73.833  34.598  78.146  1.00  0.00           O
ATOM   9908  C31 POPE8 218      72.523  34.818  78.116  1.00  0.00           C
ATOM   9909  O32 POPE8 218      71.823  34.728  77.116  1.00  0.00           O
ATOM   9910  C32 POPE8 218      71.923  35.098  79.506  1.00  0.00           C
ATOM   9913  C23 POPE8 218      77.663  33.418  81.306  1.00  0.00           C
ATOM   9916  C24 POPE8 218      79.183  33.388  81.316  1.00  0.00           C
ATOM   9919  C25 POPE8 218      79.743  34.458  82.236  1.00  0.00           C
ATOM   9922  C26 POPE8 218      79.483  34.178  83.726  1.00  0.00           C
ATOM   9925  C27 POPE8 218      79.713  35.448  84.556  1.00  0.00           C
ATOM   9928  C28 POPE8 218      79.353  35.298  86.046  1.00  0.00           C
ATOM   9931  C29 POPE8 218      79.233  36.668  86.666  1.00  0.00           C
ATOM   9933 0C21 POPE8 218      79.903  37.158  87.726  1.00  0.00           C
ATOM   9935 1C21 POPE8 218      80.883  36.438  88.606  1.00  0.00           C
ATOM   9938 2C21 POPE8 218      80.553  36.678  90.086  1.00  0.00           C
ATOM   9941 3C21 POPE8 218      81.583  36.038  91.026  1.00  0.00           C
ATOM   9944 4C21 POPE8 218      81.433  36.458  92.496  1.00  0.00           C
ATOM   9947 5C21 POPE8 218      81.763  37.948  92.726  1.00  0.00           C
ATOM   9950 6C21 POPE8 218      82.003  38.308  94.196  1.00  0.00           C
ATOM   9953 7C21 POPE8 218      82.693  39.668  94.336  1.00  0.00           C
ATOM   9956 8C21 POPE8 218      83.073  40.018  95.776  1.00  0.00           C
ATOM   9960  C33 POPE8 218      72.673  34.528  80.736  1.00  0.00           C
ATOM   9963  C34 POPE8 218      73.843  35.438  81.136  1.00  0.00           C
ATOM   9966  C35 POPE8 218      74.243  35.388  82.616  1.00  0.00           C
ATOM   9969  C36 POPE8 218      74.833  34.048  83.086  1.00  0.00           C
ATOM   9972  C37 POPE8 218      73.913  33.328  84.076  1.00  0.00           C
ATOM   9975  C38 POPE8 218      74.533  32.048  84.666  1.00  0.00           C
ATOM   9978  C39 POPE8 218      75.673  32.328  85.646  1.00  0.00           C
ATOM   9981 0C31 POPE8 218      75.973  31.158  86.607  1.00  0.00           C
ATOM   9984 1C31 POPE8 218      76.763  30.008  85.966  1.00  0.00           C
ATOM   9987 2C31 POPE8 218      77.333  29.018  86.996  1.00  0.00           C
ATOM   9990 3C31 POPE8 218      76.283  28.118  87.656  1.00  0.00           C
ATOM   9993 4C31 POPE8 218      76.803  27.408  88.906  1.00  0.00           C
ATOM   9996 5C31 POPE8 218      75.753  26.488  89.546  1.00  0.00           C
ATOM   9999 6C31 POPE8 218      76.193  25.898  90.897  1.00  0.00           C
ATOM  10003  NH3 POPE9 219      92.953  41.248 116.426  1.00  0.00           N
ATOM  10007  C12 POPE9 219      91.873  41.778 117.316  1.00  0.00           C
ATOM  10010  C11 POPE9 219      91.113  42.808 116.496  1.00  0.00           C
ATOM  10013  P   POPE9 219      89.453  44.798 116.916  1.00  0.00           P
ATOM  10014  O13 POPE9 219      88.533  45.178 118.006  1.00  0.00           O
ATOM  10015  O14 POPE9 219      90.533  45.728 116.526  1.00  0.00           O
ATOM  10016  O11 POPE9 219      88.553  44.488 115.676  1.00  0.00           O
ATOM  10017  O12 POPE9 219      90.023  43.348 117.236  1.00  0.00           O
ATOM  10018  C1  POPE9 219      89.033  43.808 114.516  1.00  0.00           C
ATOM  10021  C2  POPE9 219      88.233  44.208 113.266  1.00  0.00           C
ATOM  10023  O21 POPE9 219      88.913  45.138 112.396  1.00  0.00           O
ATOM  10024  C21 POPE9 219      89.503  46.238 112.857  1.00  0.00           C
ATOM  10025  O22 POPE9 219      89.513  46.618 114.006  1.00  0.00           O
ATOM  10026  C22 POPE9 219      90.283  46.958 111.736  1.00  0.00           C
ATOM  10029  C3  POPE9 219      86.803  44.658 113.677  1.00  0.00           C
ATOM  10032  O31 POPE9 219      85.823  44.668 112.626  1.00  0.00           O
ATOM  10033  C31 POPE9 219      85.433  43.478 112.166  1.00  0.00           C
ATOM  10034  O32 POPE9 219      85.903  42.408 112.526  1.00  0.00           O
ATOM  10035  C32 POPE9 219      84.333  43.678 111.126  1.00  0.00           C
ATOM  10038  C23 POPE9 219      89.953  46.468 110.306  1.00  0.00           C
ATOM  10041  C24 POPE9 219      90.743  47.168 109.196  1.00  0.00           C
ATOM  10044  C25 POPE9 219      90.413  46.618 107.796  1.00  0.00           C
ATOM  10047  C26 POPE9 219      90.603  47.668 106.706  1.00  0.00           C
ATOM  10050  C27 POPE9 219      90.473  47.118 105.276  1.00  0.00           C
ATOM  10053  C28 POPE9 219      90.103  48.188 104.216  1.00  0.00           C
ATOM  10056  C29 POPE9 219      90.933  49.438 104.346  1.00  0.00           C
ATOM  10058 0C21 POPE9 219      91.623  50.068 103.376  1.00  0.00           C
ATOM  10060 1C21 POPE9 219      91.683  49.698 101.916  1.00  0.00           C
ATOM  10063 2C21 POPE9 219      91.563  50.958 101.056  1.00  0.00           C
ATOM  10066 3C21 POPE9 219      91.693  50.668  99.546  1.00  0.00           C
ATOM  10069 4C21 POPE9 219      91.743  51.948  98.696  1.00  0.00           C
ATOM  10072 5C21 POPE9 219      90.543  52.868  98.926  1.00  0.00           C
ATOM  10075 6C21 POPE9 219      90.603  54.128  98.056  1.00  0.00           C
ATOM  10078 7C21 POPE9 219      89.553  55.158  98.486  1.00  0.00           C
ATOM  10081 8C21 POPE9 219      89.653  56.428  97.656  1.00  0.00           C
ATOM  10085  C33 POPE9 219      84.363  42.618 109.986  1.00  0.00           C
ATOM  10088  C34 POPE9 219      85.743  42.438 109.326  1.00  0.00           C
ATOM  10091  C35 POPE9 219      85.853  41.298 108.316  1.00  0.00           C
ATOM  10094  C36 POPE9 219      85.803  39.938 109.016  1.00  0.00           C
ATOM  10097  C37 POPE9 219      86.003  38.758 108.066  1.00  0.00           C
ATOM  10100  C38 POPE9 219      85.503  37.478 108.746  1.00  0.00           C
ATOM  10103  C39 POPE9 219      85.643  36.198 107.916  1.00  0.00           C
ATOM  10106 0C31 POPE9 219      85.043  36.278 106.506  1.00  0.00           C
ATOM  10109 1C31 POPE9 219      85.053  34.898 105.826  1.00  0.00           C
ATOM  10112 2C31 POPE9 219      84.513  34.918 104.396  1.00  0.00           C
ATOM  10115 3C31 POPE9 219      84.723  33.568 103.706  1.00  0.00           C
ATOM  10118 4C31 POPE9 219      84.103  33.508 102.306  1.00  0.00           C
ATOM  10121 5C31 POPE9 219      84.333  32.148 101.636  1.00  0.00           C
ATOM  10124 6C31 POPE9 219      83.763  32.078 100.226  1.00  0.00           C
ATOM  10128  NH3 POPE  220      17.763  77.148 114.016  1.00  0.00           N
ATOM  10132  C12 POPE  220      17.293  76.428 115.217  1.00  0.00           C
ATOM  10135  C11 POPE  220      16.003  77.078 115.676  1.00  0.00           C
ATOM  10138  P   POPE  220      13.833  76.408 116.856  1.00  0.00           P
ATOM  10139  O13 POPE  220      13.503  77.798 116.476  1.00  0.00           O
ATOM  10140  O14 POPE  220      13.663  76.088 118.287  1.00  0.00           O
ATOM  10141  O11 POPE  220      13.013  75.448 115.906  1.00  0.00           O
ATOM  10142  O12 POPE  220      15.333  76.108 116.467  1.00  0.00           O
ATOM  10143  C1  POPE  220      12.653  75.868 114.576  1.00  0.00           C
ATOM  10146  C2  POPE  220      13.493  75.128 113.516  1.00  0.00           C
ATOM  10148  O21 POPE  220      13.343  75.748 112.216  1.00  0.00           O
ATOM  10149  C21 POPE  220      14.293  76.548 111.826  1.00  0.00           C
ATOM  10150  O22 POPE  220      15.303  76.818 112.476  1.00  0.00           O
ATOM  10151  C22 POPE  220      14.033  77.128 110.427  1.00  0.00           C
ATOM  10154  C3  POPE  220      13.053  73.648 113.406  1.00  0.00           C
ATOM  10157  O31 POPE  220      14.033  72.918 112.636  1.00  0.00           O
ATOM  10158  C31 POPE  220      13.743  72.828 111.327  1.00  0.00           C
ATOM  10159  O32 POPE  220      12.663  73.108 110.826  1.00  0.00           O
ATOM  10160  C32 POPE  220      14.953  72.298 110.566  1.00  0.00           C
ATOM  10163  C23 POPE  220      12.543  77.298 110.016  1.00  0.00           C
ATOM  10166  C24 POPE  220      12.293  76.878 108.566  1.00  0.00           C
ATOM  10169  C25 POPE  220      12.933  77.808 107.516  1.00  0.00           C
ATOM  10172  C26 POPE  220      12.813  77.228 106.106  1.00  0.00           C
ATOM  10175  C27 POPE  220      13.353  78.158 105.007  1.00  0.00           C
ATOM  10178  C28 POPE  220      13.523  77.418 103.666  1.00  0.00           C
ATOM  10181  C29 POPE  220      13.813  78.358 102.526  1.00  0.00           C
ATOM  10183 0C21 POPE  220      14.763  78.228 101.587  1.00  0.00           C
ATOM  10185 1C21 POPE  220      15.763  77.108 101.416  1.00  0.00           C
ATOM  10188 2C21 POPE  220      15.773  76.488  99.996  1.00  0.00           C
ATOM  10191 3C21 POPE  220      16.243  77.418  98.876  1.00  0.00           C
ATOM  10194 4C21 POPE  220      15.103  78.118  98.106  1.00  0.00           C
ATOM  10197 5C21 POPE  220      15.643  79.118  97.066  1.00  0.00           C
ATOM  10200 6C21 POPE  220      14.533  79.748  96.206  1.00  0.00           C
ATOM  10203 7C21 POPE  220      15.093  80.738  95.176  1.00  0.00           C
ATOM  10206 8C21 POPE  220      14.053  81.328  94.216  1.00  0.00           C
ATOM  10210  C33 POPE  220      14.963  72.678 109.066  1.00  0.00           C
ATOM  10213  C34 POPE  220      15.863  73.888 108.776  1.00  0.00           C
ATOM  10216  C35 POPE  220      15.653  74.478 107.367  1.00  0.00           C
ATOM  10219  C36 POPE  220      15.893  73.468 106.236  1.00  0.00           C
ATOM  10222  C37 POPE  220      15.733  74.078 104.836  1.00  0.00           C
ATOM  10225  C38 POPE  220      15.723  73.008 103.716  1.00  0.00           C
ATOM  10228  C39 POPE  220      17.063  72.288 103.516  1.00  0.00           C
ATOM  10231 0C31 POPE  220      16.903  70.808 103.126  1.00  0.00           C
ATOM  10234 1C31 POPE  220      18.243  70.068 103.166  1.00  0.00           C
ATOM  10237 2C31 POPE  220      18.133  68.538 103.226  1.00  0.00           C
ATOM  10240 3C31 POPE  220      17.703  67.878 101.906  1.00  0.00           C
ATOM  10243 4C31 POPE  220      17.983  66.358 101.926  1.00  0.00           C
ATOM  10246 5C31 POPE  220      18.623  65.838 100.626  1.00  0.00           C
ATOM  10249 6C31 POPE  220      19.213  64.438 100.787  1.00  0.00           C
ATOM  10253  NH3 POPE  221     103.563  50.578  72.886  1.00  0.00           N
ATOM  10257  C12 POPE  221     104.113  50.348  71.496  1.00  0.00           C
ATOM  10260  C11 POPE  221     104.723  48.948  71.386  1.00  0.00           C
ATOM  10263  P   POPE  221     103.933  46.438  71.406  1.00  0.00           P
ATOM  10264  O13 POPE  221     102.613  45.768  71.456  1.00  0.00           O
ATOM  10265  O14 POPE  221     104.753  46.238  70.196  1.00  0.00           O
ATOM  10266  O11 POPE  221     104.753  46.068  72.717  1.00  0.00           O
ATOM  10267  O12 POPE  221     103.703  47.988  71.626  1.00  0.00           O
ATOM  10268  C1  POPE  221     104.383  46.548  74.006  1.00  0.00           C
ATOM  10271  C2  POPE  221     103.253  45.718  74.677  1.00  0.00           C
ATOM  10273  O21 POPE  221     103.083  46.088  76.056  1.00  0.00           O
ATOM  10274  C21 POPE  221     103.963  45.758  76.976  1.00  0.00           C
ATOM  10275  O22 POPE  221     105.023  45.178  76.816  1.00  0.00           O
ATOM  10276  C22 POPE  221     103.453  46.278  78.336  1.00  0.00           C
ATOM  10279  C3  POPE  221     103.363  44.178  74.486  1.00  0.00           C
ATOM  10282  O31 POPE  221     102.413  43.498  75.346  1.00  0.00           O
ATOM  10283  C31 POPE  221     102.413  42.178  75.226  1.00  0.00           C
ATOM  10284  O32 POPE  221     102.893  41.538  74.296  1.00  0.00           O
ATOM  10285  C32 POPE  221     101.793  41.598  76.496  1.00  0.00           C
ATOM  10288  C23 POPE  221     104.383  45.958  79.526  1.00  0.00           C
ATOM  10291  C24 POPE  221     104.023  46.778  80.776  1.00  0.00           C
ATOM  10294  C25 POPE  221     105.033  46.638  81.926  1.00  0.00           C
ATOM  10297  C26 POPE  221     104.943  45.298  82.686  1.00  0.00           C
ATOM  10300  C27 POPE  221     105.333  45.488  84.156  1.00  0.00           C
ATOM  10303  C28 POPE  221     105.433  44.188  84.966  1.00  0.00           C
ATOM  10306  C29 POPE  221     104.103  43.608  85.346  1.00  0.00           C
ATOM  10308 0C21 POPE  221     103.633  43.388  86.587  1.00  0.00           C
ATOM  10310 1C21 POPE  221     104.303  43.708  87.896  1.00  0.00           C
ATOM  10313 2C21 POPE  221     103.443  44.748  88.626  1.00  0.00           C
ATOM  10316 3C21 POPE  221     103.873  45.048  90.056  1.00  0.00           C
ATOM  10319 4C21 POPE  221     102.833  45.958  90.706  1.00  0.00           C
ATOM  10322 5C21 POPE  221     102.873  46.008  92.236  1.00  0.00           C
ATOM  10325 6C21 POPE  221     101.553  46.558  92.787  1.00  0.00           C
ATOM  10328 7C21 POPE  221     101.603  46.938  94.266  1.00  0.00           C
ATOM  10331 8C21 POPE  221     100.273  47.528  94.736  1.00  0.00           C
ATOM  10335  C33 POPE  221     102.243  42.288  77.816  1.00  0.00           C
ATOM  10338  C34 POPE  221     101.603  41.628  79.046  1.00  0.00           C
ATOM  10341  C35 POPE  221     102.233  42.018  80.396  1.00  0.00           C
ATOM  10344  C36 POPE  221     101.773  41.048  81.496  1.00  0.00           C
ATOM  10347  C37 POPE  221     102.333  41.308  82.896  1.00  0.00           C
ATOM  10350  C38 POPE  221     101.933  40.188  83.876  1.00  0.00           C
ATOM  10353  C39 POPE  221     102.783  40.078  85.147  1.00  0.00           C
ATOM  10356 0C31 POPE  221     101.963  40.138  86.436  1.00  0.00           C
ATOM  10359 1C31 POPE  221     102.823  39.898  87.686  1.00  0.00           C
ATOM  10362 2C31 POPE  221     102.073  40.188  88.986  1.00  0.00           C
ATOM  10365 3C31 POPE  221     102.933  39.958  90.236  1.00  0.00           C
ATOM  10368 4C31 POPE  221     102.403  40.738  91.436  1.00  0.00           C
ATOM  10371 5C31 POPE  221     103.303  40.658  92.676  1.00  0.00           C
ATOM  10374 6C31 POPE  221     102.733  41.368  93.906  1.00  0.00           C
ATOM  10378  NH3 POPE  222      66.463  16.428  71.826  1.00  0.00           N
ATOM  10382  C12 POPE  222      65.593  17.518  71.246  1.00  0.00           C
ATOM  10385  C11 POPE  222      66.393  18.398  70.276  1.00  0.00           C
ATOM  10388  P   POPE  222      65.713  20.768  69.276  1.00  0.00           P
ATOM  10389  O13 POPE  222      67.123  21.158  69.066  1.00  0.00           O
ATOM  10390  O14 POPE  222      64.693  21.238  68.306  1.00  0.00           O
ATOM  10391  O11 POPE  222      65.173  21.308  70.666  1.00  0.00           O
ATOM  10392  O12 POPE  222      65.503  19.218  69.516  1.00  0.00           O
ATOM  10393  C1  POPE  222      65.903  22.178  71.517  1.00  0.00           C
ATOM  10396  C2  POPE  222      65.323  22.118  72.966  1.00  0.00           C
ATOM  10398  O21 POPE  222      66.133  22.828  73.936  1.00  0.00           O
ATOM  10399  C21 POPE  222      67.313  22.308  74.226  1.00  0.00           C
ATOM  10400  O22 POPE  222      67.943  21.518  73.526  1.00  0.00           O
ATOM  10401  C22 POPE  222      67.883  22.928  75.486  1.00  0.00           C
ATOM  10404  C3  POPE  222      64.993  20.668  73.416  1.00  0.00           C
ATOM  10407  O31 POPE  222      64.713  20.568  74.836  1.00  0.00           O
ATOM  10408  C31 POPE  222      64.813  19.318  75.276  1.00  0.00           C
ATOM  10409  O32 POPE  222      64.993  18.338  74.566  1.00  0.00           O
ATOM  10410  C32 POPE  222      64.793  19.248  76.806  1.00  0.00           C
ATOM  10413  C23 POPE  222      66.993  22.788  76.746  1.00  0.00           C
ATOM  10416  C24 POPE  222      67.583  23.648  77.866  1.00  0.00           C
ATOM  10419  C25 POPE  222      66.843  23.518  79.206  1.00  0.00           C
ATOM  10422  C26 POPE  222      67.423  22.388  80.056  1.00  0.00           C
ATOM  10425  C27 POPE  222      66.743  22.228  81.416  1.00  0.00           C
ATOM  10428  C28 POPE  222      67.453  21.218  82.336  1.00  0.00           C
ATOM  10431  C29 POPE  222      68.743  21.768  82.896  1.00  0.00           C
ATOM  10433 0C21 POPE  222      69.023  21.938  84.206  1.00  0.00           C
ATOM  10435 1C21 POPE  222      68.083  21.578  85.326  1.00  0.00           C
ATOM  10438 2C21 POPE  222      68.603  21.908  86.736  1.00  0.00           C
ATOM  10441 3C21 POPE  222      69.933  21.228  87.086  1.00  0.00           C
ATOM  10444 4C21 POPE  222      70.103  21.068  88.606  1.00  0.00           C
ATOM  10447 5C21 POPE  222      71.543  20.728  89.037  1.00  0.00           C
ATOM  10450 6C21 POPE  222      72.083  19.418  88.436  1.00  0.00           C
ATOM  10453 7C21 POPE  222      73.423  19.038  89.076  1.00  0.00           C
ATOM  10456 8C21 POPE  222      74.063  17.758  88.537  1.00  0.00           C
ATOM  10460  C33 POPE  222      65.193  17.828  77.296  1.00  0.00           C
ATOM  10463  C34 POPE  222      65.013  17.628  78.806  1.00  0.00           C
ATOM  10466  C35 POPE  222      66.253  17.008  79.476  1.00  0.00           C
ATOM  10469  C36 POPE  222      65.943  16.418  80.857  1.00  0.00           C
ATOM  10472  C37 POPE  222      66.453  14.988  81.037  1.00  0.00           C
ATOM  10475  C38 POPE  222      65.933  14.388  82.346  1.00  0.00           C
ATOM  10478  C39 POPE  222      66.013  12.858  82.446  1.00  0.00           C
ATOM  10481 0C31 POPE  222      67.443  12.328  82.246  1.00  0.00           C
ATOM  10484 1C31 POPE  222      67.733  11.038  83.046  1.00  0.00           C
ATOM  10487 2C31 POPE  222      67.663  11.178  84.576  1.00  0.00           C
ATOM  10490 3C31 POPE  222      68.533  12.298  85.166  1.00  0.00           C
ATOM  10493 4C31 POPE  222      70.003  12.238  84.716  1.00  0.00           C
ATOM  10496 5C31 POPE  222      70.883  13.278  85.427  1.00  0.00           C
ATOM  10499 6C31 POPE  222      72.223  13.478  84.736  1.00  0.00           C
ATOM  10503  NH3 POPE  223      44.453  26.698 116.226  1.00  0.00           N
ATOM  10507  C12 POPE  223      44.343  27.408 117.546  1.00  0.00           C
ATOM  10510  C11 POPE  223      44.583  28.918 117.406  1.00  0.00           C
ATOM  10513  P   POPE  223      42.513  30.358 118.136  1.00  0.00           P
ATOM  10514  O13 POPE  223      42.323  31.768 117.697  1.00  0.00           O
ATOM  10515  O14 POPE  223      43.073  30.108 119.476  1.00  0.00           O
ATOM  10516  O11 POPE  223      41.123  29.608 118.026  1.00  0.00           O
ATOM  10517  O12 POPE  223      43.383  29.588 117.037  1.00  0.00           O
ATOM  10518  C1  POPE  223      40.323  29.718 116.846  1.00  0.00           C
ATOM  10521  C2  POPE  223      40.603  28.508 115.916  1.00  0.00           C
ATOM  10523  O21 POPE  223      40.753  28.968 114.556  1.00  0.00           O
ATOM  10524  C21 POPE  223      41.543  28.188 113.816  1.00  0.00           C
ATOM  10525  O22 POPE  223      42.353  27.388 114.266  1.00  0.00           O
ATOM  10526  C22 POPE  223      41.283  28.438 112.326  1.00  0.00           C
ATOM  10529  C3  POPE  223      39.523  27.378 116.006  1.00  0.00           C
ATOM  10532  O31 POPE  223      40.143  26.078 116.196  1.00  0.00           O
ATOM  10533  C31 POPE  223      40.423  25.398 115.086  1.00  0.00           C
ATOM  10534  O32 POPE  223      40.003  25.648 113.976  1.00  0.00           O
ATOM  10535  C32 POPE  223      41.533  24.388 115.416  1.00  0.00           C
ATOM  10538  C23 POPE  223      41.663  27.218 111.467  1.00  0.00           C
ATOM  10541  C24 POPE  223      41.683  27.468 109.946  1.00  0.00           C
ATOM  10544  C25 POPE  223      42.253  26.228 109.246  1.00  0.00           C
ATOM  10547  C26 POPE  223      42.133  26.198 107.726  1.00  0.00           C
ATOM  10550  C27 POPE  223      42.913  24.988 107.186  1.00  0.00           C
ATOM  10553  C28 POPE  223      42.643  24.638 105.716  1.00  0.00           C
ATOM  10556  C29 POPE  223      43.583  23.538 105.287  1.00  0.00           C
ATOM  10558 0C21 POPE  223      43.633  22.918 104.087  1.00  0.00           C
ATOM  10560 1C21 POPE  223      42.743  23.158 102.896  1.00  0.00           C
ATOM  10563 2C21 POPE  223      43.443  23.888 101.736  1.00  0.00           C
ATOM  10566 3C21 POPE  223      42.753  23.658 100.386  1.00  0.00           C
ATOM  10569 4C21 POPE  223      43.063  24.718  99.316  1.00  0.00           C
ATOM  10572 5C21 POPE  223      44.503  25.248  99.326  1.00  0.00           C
ATOM  10575 6C21 POPE  223      44.763  26.258  98.206  1.00  0.00           C
ATOM  10578 7C21 POPE  223      46.123  26.948  98.366  1.00  0.00           C
ATOM  10581 8C21 POPE  223      46.413  27.968  97.266  1.00  0.00           C
ATOM  10585  C33 POPE  223      42.513  24.138 114.246  1.00  0.00           C
ATOM  10588  C34 POPE  223      43.533  23.028 114.556  1.00  0.00           C
ATOM  10591  C35 POPE  223      44.643  22.848 113.496  1.00  0.00           C
ATOM  10594  C36 POPE  223      44.183  22.108 112.236  1.00  0.00           C
ATOM  10597  C37 POPE  223      45.323  21.578 111.346  1.00  0.00           C
ATOM  10600  C38 POPE  223      46.063  22.658 110.546  1.00  0.00           C
ATOM  10603  C39 POPE  223      47.393  23.098 111.156  1.00  0.00           C
ATOM  10606 0C31 POPE  223      48.413  23.428 110.056  1.00  0.00           C
ATOM  10609 1C31 POPE  223      49.713  24.038 110.586  1.00  0.00           C
ATOM  10612 2C31 POPE  223      50.673  24.368 109.446  1.00  0.00           C
ATOM  10615 3C31 POPE  223      51.953  25.048 109.937  1.00  0.00           C
ATOM  10618 4C31 POPE  223      52.753  25.668 108.796  1.00  0.00           C
ATOM  10621 5C31 POPE  223      53.943  26.488 109.276  1.00  0.00           C
ATOM  10624 6C31 POPE  223      54.573  27.308 108.146  1.00  0.00           C
ATOM  10628  NH3 POPE  224     102.263  57.788 116.216  1.00  0.00           N
ATOM  10632  C12 POPE  224     102.333  57.288 117.636  1.00  0.00           C
ATOM  10635  C11 POPE  224     102.893  55.858 117.717  1.00  0.00           C
ATOM  10638  P   POPE  224     102.873  53.638 118.967  1.00  0.00           P
ATOM  10639  O13 POPE  224     102.953  53.078 120.337  1.00  0.00           O
ATOM  10640  O14 POPE  224     101.763  53.148 118.126  1.00  0.00           O
ATOM  10641  O11 POPE  224     104.253  53.468 118.176  1.00  0.00           O
ATOM  10642  O12 POPE  224     102.713  55.248 119.006  1.00  0.00           O
ATOM  10643  C1  POPE  224     104.343  52.738 116.936  1.00  0.00           C
ATOM  10646  C2  POPE  224     104.843  53.588 115.706  1.00  0.00           C
ATOM  10648  O21 POPE  224     103.933  53.498 114.607  1.00  0.00           O
ATOM  10649  C21 POPE  224     103.033  54.368 114.276  1.00  0.00           C
ATOM  10650  O22 POPE  224     102.833  55.468 114.756  1.00  0.00           O
ATOM  10651  C22 POPE  224     102.203  53.718 113.156  1.00  0.00           C
ATOM  10654  C3  POPE  224     106.243  53.078 115.206  1.00  0.00           C
ATOM  10657  O31 POPE  224     106.163  51.878 114.406  1.00  0.00           O
ATOM  10658  C31 POPE  224     105.883  52.078 113.096  1.00  0.00           C
ATOM  10659  O32 POPE  224     105.963  53.138 112.526  1.00  0.00           O
ATOM  10660  C32 POPE  224     105.393  50.768 112.456  1.00  0.00           C
ATOM  10663  C23 POPE  224     100.933  54.498 112.706  1.00  0.00           C
ATOM  10666  C24 POPE  224     100.383  53.978 111.366  1.00  0.00           C
ATOM  10669  C25 POPE  224      99.783  52.568 111.436  1.00  0.00           C
ATOM  10672  C26 POPE  224      99.573  51.878 110.077  1.00  0.00           C
ATOM  10675  C27 POPE  224      99.833  50.358 110.147  1.00  0.00           C
ATOM  10678  C28 POPE  224      99.473  49.558 108.886  1.00  0.00           C
ATOM  10681  C29 POPE  224      99.713  48.088 109.136  1.00  0.00           C
ATOM  10683 0C21 POPE  224     100.133  47.128 108.287  1.00  0.00           C
ATOM  10685 1C21 POPE  224     100.443  47.258 106.816  1.00  0.00           C
ATOM  10688 2C21 POPE  224      99.503  46.438 105.897  1.00  0.00           C
ATOM  10691 3C21 POPE  224      99.673  44.898 105.956  1.00  0.00           C
ATOM  10694 4C21 POPE  224      98.743  44.208 106.966  1.00  0.00           C
ATOM  10697 5C21 POPE  224      98.903  42.678 107.037  1.00  0.00           C
ATOM  10700 6C21 POPE  224      98.283  41.908 105.857  1.00  0.00           C
ATOM  10703 7C21 POPE  224      98.053  40.428 106.236  1.00  0.00           C
ATOM  10706 8C21 POPE  224      97.503  39.568 105.096  1.00  0.00           C
ATOM  10710  C33 POPE  224     106.223  50.238 111.257  1.00  0.00           C
ATOM  10713  C34 POPE  224     105.993  50.958 109.916  1.00  0.00           C
ATOM  10716  C35 POPE  224     104.553  50.938 109.367  1.00  0.00           C
ATOM  10719  C36 POPE  224     104.503  51.288 107.866  1.00  0.00           C
ATOM  10722  C37 POPE  224     103.093  51.388 107.276  1.00  0.00           C
ATOM  10725  C38 POPE  224     103.123  51.748 105.787  1.00  0.00           C
ATOM  10728  C39 POPE  224     101.753  52.058 105.156  1.00  0.00           C
ATOM  10731 0C31 POPE  224     100.953  50.818 104.716  1.00  0.00           C
ATOM  10734 1C31 POPE  224      99.733  51.178 103.866  1.00  0.00           C
ATOM  10737 2C31 POPE  224      98.983  49.968 103.287  1.00  0.00           C
ATOM  10740 3C31 POPE  224      99.693  49.308 102.096  1.00  0.00           C
ATOM  10743 4C31 POPE  224      98.803  48.278 101.386  1.00  0.00           C
ATOM  10746 5C31 POPE  224      99.483  47.598 100.186  1.00  0.00           C
ATOM  10749 6C31 POPE  224      98.553  46.648  99.436  1.00  0.00           C
ATOM  10753  NH3 POPE  225      -0.047  81.938  74.146  1.00  0.00           N
ATOM  10757  C12 POPE  225       1.253  81.808  73.416  1.00  0.00           C
ATOM  10760  C11 POPE  225       2.333  81.268  74.376  1.00  0.00           C
ATOM  10763  P   POPE  225       4.933  81.088  74.586  1.00  0.00           P
ATOM  10764  O13 POPE  225       5.023  79.608  74.506  1.00  0.00           O
ATOM  10765  O14 POPE  225       6.043  81.938  74.116  1.00  0.00           O
ATOM  10766  O11 POPE  225       4.763  81.538  76.086  1.00  0.00           O
ATOM  10767  O12 POPE  225       3.623  81.568  73.856  1.00  0.00           O
ATOM  10768  C1  POPE  225       4.333  80.628  77.086  1.00  0.00           C
ATOM  10771  C2  POPE  225       5.473  79.718  77.616  1.00  0.00           C
ATOM  10773  O21 POPE  225       4.923  78.688  78.446  1.00  0.00           O
ATOM  10774  C21 POPE  225       4.483  78.998  79.656  1.00  0.00           C
ATOM  10775  O22 POPE  225       4.503  80.108  80.156  1.00  0.00           O
ATOM  10776  C22 POPE  225       4.053  77.718  80.357  1.00  0.00           C
ATOM  10779  C3  POPE  225       6.643  80.498  78.276  1.00  0.00           C
ATOM  10782  O31 POPE  225       7.363  79.638  79.196  1.00  0.00           O
ATOM  10783  C31 POPE  225       8.103  80.368  80.026  1.00  0.00           C
ATOM  10784  O32 POPE  225       8.553  81.468  79.766  1.00  0.00           O
ATOM  10785  C32 POPE  225       8.223  79.668  81.376  1.00  0.00           C
ATOM  10788  C23 POPE  225       3.693  77.948  81.846  1.00  0.00           C
ATOM  10791  C24 POPE  225       3.263  76.688  82.606  1.00  0.00           C
ATOM  10794  C25 POPE  225       2.553  76.998  83.936  1.00  0.00           C
ATOM  10797  C26 POPE  225       3.453  77.078  85.176  1.00  0.00           C
ATOM  10800  C27 POPE  225       2.813  77.888  86.316  1.00  0.00           C
ATOM  10803  C28 POPE  225       2.853  77.198  87.697  1.00  0.00           C
ATOM  10806  C29 POPE  225       1.903  76.018  87.766  1.00  0.00           C
ATOM  10808 0C21 POPE  225       1.003  75.758  88.736  1.00  0.00           C
ATOM  10810 1C21 POPE  225       0.733  76.598  89.956  1.00  0.00           C
ATOM  10813 2C21 POPE  225      -0.757  76.678  90.316  1.00  0.00           C
ATOM  10816 3C21 POPE  225      -0.977  77.548  91.566  1.00  0.00           C
ATOM  10819 4C21 POPE  225      -2.467  77.748  91.856  1.00  0.00           C
ATOM  10822 5C21 POPE  225      -2.787  78.248  93.266  1.00  0.00           C
ATOM  10825 6C21 POPE  225      -2.197  79.598  93.666  1.00  0.00           C
ATOM  10828 7C21 POPE  225      -2.817  80.078  94.996  1.00  0.00           C
ATOM  10831 8C21 POPE  225      -2.297  81.438  95.477  1.00  0.00           C
ATOM  10835  C33 POPE  225       7.603  80.578  82.456  1.00  0.00           C
ATOM  10838  C34 POPE  225       7.333  79.888  83.786  1.00  0.00           C
ATOM  10841  C35 POPE  225       6.823  80.898  84.826  1.00  0.00           C
ATOM  10844  C36 POPE  225       6.583  80.288  86.206  1.00  0.00           C
ATOM  10847  C37 POPE  225       5.753  81.218  87.107  1.00  0.00           C
ATOM  10850  C38 POPE  225       6.223  81.208  88.566  1.00  0.00           C
ATOM  10853  C39 POPE  225       6.073  79.858  89.286  1.00  0.00           C
ATOM  10856 0C31 POPE  225       4.743  79.718  90.036  1.00  0.00           C
ATOM  10859 1C31 POPE  225       4.763  78.548  91.037  1.00  0.00           C
ATOM  10862 2C31 POPE  225       3.453  78.418  91.826  1.00  0.00           C
ATOM  10865 3C31 POPE  225       3.613  77.678  93.156  1.00  0.00           C
ATOM  10868 4C31 POPE  225       2.273  77.518  93.897  1.00  0.00           C
ATOM  10871 5C31 POPE  225       2.433  76.978  95.326  1.00  0.00           C
ATOM  10874 6C31 POPE  225       1.093  76.758  96.026  1.00  0.00           C
ATOM  10878  NH3 POPE  226     101.063 118.718 115.506  1.00  0.00           N
ATOM  10882  C12 POPE  226      99.803 118.278 116.196  1.00  0.00           C
ATOM  10885  C11 POPE  226      99.663 116.738 116.226  1.00  0.00           C
ATOM  10888  P   POPE  226      99.273 114.678 114.696  1.00  0.00           P
ATOM  10889  O13 POPE  226     100.263 113.828 115.396  1.00  0.00           O
ATOM  10890  O14 POPE  226      97.863 114.488 115.106  1.00  0.00           O
ATOM  10891  O11 POPE  226      99.403 114.548 113.126  1.00  0.00           O
ATOM  10892  O12 POPE  226      99.703 116.198 114.896  1.00  0.00           O
ATOM  10893  C1  POPE  226      99.243 113.308 112.416  1.00  0.00           C
ATOM  10896  C2  POPE  226     100.593 112.878 111.766  1.00  0.00           C
ATOM  10898  O21 POPE  226     100.453 112.278 110.466  1.00  0.00           O
ATOM  10899  C21 POPE  226      99.773 111.128 110.376  1.00  0.00           C
ATOM  10900  O22 POPE  226      99.073 110.628 111.226  1.00  0.00           O
ATOM  10901  C22 POPE  226     100.053 110.508 108.996  1.00  0.00           C
ATOM  10904  C3  POPE  226     101.533 112.068 112.706  1.00  0.00           C
ATOM  10907  O31 POPE  226     102.903 112.138 112.246  1.00  0.00           O
ATOM  10908  C31 POPE  226     103.263 111.198 111.386  1.00  0.00           C
ATOM  10909  O32 POPE  226     102.633 110.188 111.136  1.00  0.00           O
ATOM  10910  C32 POPE  226     104.523 111.638 110.636  1.00  0.00           C
ATOM  10913  C23 POPE  226      99.163 109.278 108.696  1.00  0.00           C
ATOM  10916  C24 POPE  226      97.713 109.648 108.366  1.00  0.00           C
ATOM  10919  C25 POPE  226      97.483 110.078 106.916  1.00  0.00           C
ATOM  10922  C26 POPE  226      96.073 109.728 106.406  1.00  0.00           C
ATOM  10925  C27 POPE  226      95.753 110.358 105.036  1.00  0.00           C
ATOM  10928  C28 POPE  226      94.453 109.838 104.376  1.00  0.00           C
ATOM  10931  C29 POPE  226      94.663 108.478 103.757  1.00  0.00           C
ATOM  10933 0C21 POPE  226      93.713 107.548 103.537  1.00  0.00           C
ATOM  10935 1C21 POPE  226      92.253 107.668 103.856  1.00  0.00           C
ATOM  10938 2C21 POPE  226      91.423 106.528 103.236  1.00  0.00           C
ATOM  10941 3C21 POPE  226      91.713 105.138 103.846  1.00  0.00           C
ATOM  10944 4C21 POPE  226      90.973 104.008 103.126  1.00  0.00           C
ATOM  10947 5C21 POPE  226      91.323 102.618 103.666  1.00  0.00           C
ATOM  10950 6C21 POPE  226      90.623 101.498 102.906  1.00  0.00           C
ATOM  10953 7C21 POPE  226      90.883 100.108 103.486  1.00  0.00           C
ATOM  10956 8C21 POPE  226      90.363  98.978 102.596  1.00  0.00           C
ATOM  10960  C33 POPE  226     104.273 112.638 109.456  1.00  0.00           C
ATOM  10963  C34 POPE  226     105.613 112.968 108.786  1.00  0.00           C
ATOM  10966  C35 POPE  226     105.593 113.848 107.526  1.00  0.00           C
ATOM  10969  C36 POPE  226     107.003 114.078 106.966  1.00  0.00           C
ATOM  10972  C37 POPE  226     107.023 114.728 105.566  1.00  0.00           C
ATOM  10975  C38 POPE  226     108.433 114.698 104.946  1.00  0.00           C
ATOM  10978  C39 POPE  226     108.603 115.558 103.687  1.00  0.00           C
ATOM  10981 0C31 POPE  226     107.733 115.128 102.496  1.00  0.00           C
ATOM  10984 1C31 POPE  226     107.863 116.118 101.336  1.00  0.00           C
ATOM  10987 2C31 POPE  226     106.923 115.828 100.156  1.00  0.00           C
ATOM  10990 3C31 POPE  226     106.833 117.028  99.206  1.00  0.00           C
ATOM  10993 4C31 POPE  226     105.803 116.848  98.076  1.00  0.00           C
ATOM  10996 5C31 POPE  226     105.793 118.068  97.156  1.00  0.00           C
ATOM  10999 6C31 POPE  226     104.833 117.968  95.966  1.00  0.00           C
ATOM  11003  NH3 POPE  227      91.783 122.558 115.836  1.00  0.00           N
ATOM  11007  C12 POPE  227      90.573 122.698 116.727  1.00  0.00           C
ATOM  11010  C11 POPE  227      90.973 122.948 118.206  1.00  0.00           C
ATOM  11013  P   POPE  227      93.343 124.058 118.397  1.00  0.00           P
ATOM  11014  O13 POPE  227      93.203 124.788 119.666  1.00  0.00           O
ATOM  11015  O14 POPE  227      94.693 123.558 118.056  1.00  0.00           O
ATOM  11016  O11 POPE  227      92.763 124.838 117.156  1.00  0.00           O
ATOM  11017  O12 POPE  227      92.373 122.818 118.446  1.00  0.00           O
ATOM  11018  C1  POPE  227      92.733 126.268 117.107  1.00  0.00           C
ATOM  11021  C2  POPE  227      93.693 126.848 116.016  1.00  0.00           C
ATOM  11023  O21 POPE  227      93.453 126.238 114.736  1.00  0.00           O
ATOM  11024  C21 POPE  227      92.633 126.908 113.956  1.00  0.00           C
ATOM  11025  O22 POPE  227      91.823 127.738 114.306  1.00  0.00           O
ATOM  11026  C22 POPE  227      93.013 126.598 112.496  1.00  0.00           C
ATOM  11029  C3  POPE  227      95.203 126.618 116.366  1.00  0.00           C
ATOM  11032  O31 POPE  227      96.093 126.988 115.276  1.00  0.00           O
ATOM  11033  C31 POPE  227      96.703 125.948 114.677  1.00  0.00           C
ATOM  11034  O32 POPE  227      96.613 124.788 115.046  1.00  0.00           O
ATOM  11035  C32 POPE  227      97.593 126.418 113.537  1.00  0.00           C
ATOM  11038  C23 POPE  227      92.403 127.498 111.397  1.00  0.00           C
ATOM  11041  C24 POPE  227      93.003 127.378 109.976  1.00  0.00           C
ATOM  11044  C25 POPE  227      93.583 126.018 109.556  1.00  0.00           C
ATOM  11047  C26 POPE  227      93.813 125.958 108.036  1.00  0.00           C
ATOM  11050  C27 POPE  227      94.163 124.558 107.486  1.00  0.00           C
ATOM  11053  C28 POPE  227      94.513 124.618 105.986  1.00  0.00           C
ATOM  11056  C29 POPE  227      94.913 123.278 105.406  1.00  0.00           C
ATOM  11058 0C21 POPE  227      94.943 122.988 104.096  1.00  0.00           C
ATOM  11060 1C21 POPE  227      94.613 123.948 102.977  1.00  0.00           C
ATOM  11063 2C21 POPE  227      93.133 123.878 102.556  1.00  0.00           C
ATOM  11066 3C21 POPE  227      92.763 122.638 101.716  1.00  0.00           C
ATOM  11069 4C21 POPE  227      91.243 122.548 101.496  1.00  0.00           C
ATOM  11072 5C21 POPE  227      90.793 121.528 100.436  1.00  0.00           C
ATOM  11075 6C21 POPE  227      91.193 121.948  99.016  1.00  0.00           C
ATOM  11078 7C21 POPE  227      90.393 121.208  97.936  1.00  0.00           C
ATOM  11081 8C21 POPE  227      90.853 121.528  96.506  1.00  0.00           C
ATOM  11085  C33 POPE  227      98.633 125.328 113.136  1.00  0.00           C
ATOM  11088  C34 POPE  227      99.013 125.228 111.646  1.00  0.00           C
ATOM  11091  C35 POPE  227      97.863 124.758 110.736  1.00  0.00           C
ATOM  11094  C36 POPE  227      98.233 124.508 109.266  1.00  0.00           C
ATOM  11097  C37 POPE  227      99.273 123.408 109.076  1.00  0.00           C
ATOM  11100  C38 POPE  227      99.693 123.278 107.606  1.00  0.00           C
ATOM  11103  C39 POPE  227     100.863 122.318 107.427  1.00  0.00           C
ATOM  11106 0C31 POPE  227     101.413 122.388 105.996  1.00  0.00           C
ATOM  11109 1C31 POPE  227     102.603 121.458 105.787  1.00  0.00           C
ATOM  11112 2C31 POPE  227     103.283 121.678 104.426  1.00  0.00           C
ATOM  11115 3C31 POPE  227     104.553 122.558 104.516  1.00  0.00           C
ATOM  11118 4C31 POPE  227     104.263 124.008 104.937  1.00  0.00           C
ATOM  11121 5C31 POPE  227     105.433 124.968 104.716  1.00  0.00           C
ATOM  11124 6C31 POPE  227     105.013 126.438 104.836  1.00  0.00           C
ATOM  11128  NH3 POPE  228      65.223 102.648  71.866  1.00  0.00           N
ATOM  11132  C12 POPE  228      65.223 102.468  70.376  1.00  0.00           C
ATOM  11135  C11 POPE  228      65.333 100.978  69.986  1.00  0.00           C
ATOM  11138  P   POPE  228      62.833 100.248  69.546  1.00  0.00           P
ATOM  11139  O13 POPE  228      62.203 101.498  70.026  1.00  0.00           O
ATOM  11140  O14 POPE  228      62.193  99.538  68.426  1.00  0.00           O
ATOM  11141  O11 POPE  228      63.103  99.268  70.766  1.00  0.00           O
ATOM  11142  O12 POPE  228      64.303 100.598  69.086  1.00  0.00           O
ATOM  11143  C1  POPE  228      62.523  99.538  72.046  1.00  0.00           C
ATOM  11146  C2  POPE  228      62.913  98.428  73.056  1.00  0.00           C
ATOM  11148  O21 POPE  228      62.673  98.948  74.396  1.00  0.00           O
ATOM  11149  C21 POPE  228      62.143  98.048  75.206  1.00  0.00           C
ATOM  11150  O22 POPE  228      61.163  97.368  74.956  1.00  0.00           O
ATOM  11151  C22 POPE  228      62.953  97.958  76.496  1.00  0.00           C
ATOM  11154  C3  POPE  228      64.423  98.018  72.936  1.00  0.00           C
ATOM  11157  O31 POPE  228      65.183  98.348  74.116  1.00  0.00           O
ATOM  11158  C31 POPE  228      65.403  99.658  74.236  1.00  0.00           C
ATOM  11159  O32 POPE  228      65.293 100.488  73.336  1.00  0.00           O
ATOM  11160  C32 POPE  228      65.533 100.008  75.706  1.00  0.00           C
ATOM  11163  C23 POPE  228      62.093  97.648  77.736  1.00  0.00           C
ATOM  11166  C24 POPE  228      62.873  97.748  79.056  1.00  0.00           C
ATOM  11169  C25 POPE  228      61.923  97.558  80.236  1.00  0.00           C
ATOM  11172  C26 POPE  228      62.433  98.018  81.616  1.00  0.00           C
ATOM  11175  C27 POPE  228      63.253  96.988  82.396  1.00  0.00           C
ATOM  11178  C28 POPE  228      63.223  97.288  83.906  1.00  0.00           C
ATOM  11181  C29 POPE  228      63.913  96.248  84.746  1.00  0.00           C
ATOM  11183 0C21 POPE  228      63.633  95.938  86.026  1.00  0.00           C
ATOM  11185 1C21 POPE  228      62.563  96.538  86.906  1.00  0.00           C
ATOM  11188 2C21 POPE  228      62.053  95.538  87.956  1.00  0.00           C
ATOM  11191 3C21 POPE  228      60.773  95.988  88.696  1.00  0.00           C
ATOM  11194 4C21 POPE  228      60.093  94.838  89.456  1.00  0.00           C
ATOM  11197 5C21 POPE  228      60.743  94.508  90.816  1.00  0.00           C
ATOM  11200 6C21 POPE  228      60.183  93.208  91.426  1.00  0.00           C
ATOM  11203 7C21 POPE  228      60.593  92.998  92.886  1.00  0.00           C
ATOM  11206 8C21 POPE  228      60.163  91.648  93.456  1.00  0.00           C
ATOM  11210  C33 POPE  228      66.673 100.978  76.066  1.00  0.00           C
ATOM  11213  C34 POPE  228      66.533 101.518  77.496  1.00  0.00           C
ATOM  11216  C35 POPE  228      66.263 100.458  78.576  1.00  0.00           C
ATOM  11219  C36 POPE  228      67.293  99.318  78.566  1.00  0.00           C
ATOM  11222  C37 POPE  228      66.913  98.068  79.376  1.00  0.00           C
ATOM  11225  C38 POPE  228      67.413  98.078  80.826  1.00  0.00           C
ATOM  11228  C39 POPE  228      66.853  99.258  81.626  1.00  0.00           C
ATOM  11231 0C31 POPE  228      66.973  99.068  83.136  1.00  0.00           C
ATOM  11234 1C31 POPE  228      66.743 100.398  83.856  1.00  0.00           C
ATOM  11237 2C31 POPE  228      66.633 100.238  85.366  1.00  0.00           C
ATOM  11240 3C31 POPE  228      66.343 101.598  86.016  1.00  0.00           C
ATOM  11243 4C31 POPE  228      66.013 101.498  87.496  1.00  0.00           C
ATOM  11246 5C31 POPE  228      65.573 102.858  88.056  1.00  0.00           C
ATOM  11249 6C31 POPE  228      65.203 102.788  89.537  1.00  0.00           C
ATOM  11253  NH3 POPE  229      51.893 130.994  71.736  1.00  0.00           N
ATOM  11257  C12 POPE  229      52.143 129.694  71.006  1.00  0.00           C
ATOM  11260  C11 POPE  229      53.123 128.754  71.746  1.00  0.00           C
ATOM  11263  P   POPE  229      52.443 126.308  70.976  1.00  0.00           P
ATOM  11264  O13 POPE  229      51.073 126.138  70.416  1.00  0.00           O
ATOM  11265  O14 POPE  229      53.523 126.428  69.986  1.00  0.00           O
ATOM  11266  O11 POPE  229      52.743 125.058  71.896  1.00  0.00           O
ATOM  11267  O12 POPE  229      52.493 127.498  72.016  1.00  0.00           O
ATOM  11268  C1  POPE  229      53.183 125.158  73.246  1.00  0.00           C
ATOM  11271  C2  POPE  229      53.173 123.738  73.876  1.00  0.00           C
ATOM  11273  O21 POPE  229      53.883 123.668  75.126  1.00  0.00           O
ATOM  11274  C21 POPE  229      53.183 123.988  76.206  1.00  0.00           C
ATOM  11275  O22 POPE  229      52.053 124.428  76.216  1.00  0.00           O
ATOM  11276  C22 POPE  229      53.963 123.498  77.446  1.00  0.00           C
ATOM  11279  C3  POPE  229      53.803 122.678  72.906  1.00  0.00           C
ATOM  11282  O31 POPE  229      52.873 121.678  72.437  1.00  0.00           O
ATOM  11283  C31 POPE  229      52.513 120.588  73.136  1.00  0.00           C
ATOM  11284  O32 POPE  229      51.893 119.648  72.666  1.00  0.00           O
ATOM  11285  C32 POPE  229      52.873 120.678  74.626  1.00  0.00           C
ATOM  11288  C23 POPE  229      53.333 123.958  78.776  1.00  0.00           C
ATOM  11291  C24 POPE  229      53.973 123.328  80.026  1.00  0.00           C
ATOM  11294  C25 POPE  229      53.823 121.788  80.106  1.00  0.00           C
ATOM  11297  C26 POPE  229      53.573 121.288  81.546  1.00  0.00           C
ATOM  11300  C27 POPE  229      52.903 119.898  81.587  1.00  0.00           C
ATOM  11303  C28 POPE  229      52.463 119.478  83.006  1.00  0.00           C
ATOM  11306  C29 POPE  229      51.603 118.248  82.966  1.00  0.00           C
ATOM  11308 0C21 POPE  229      51.743 117.118  83.696  1.00  0.00           C
ATOM  11310 1C21 POPE  229      52.753 116.858  84.787  1.00  0.00           C
ATOM  11313 2C21 POPE  229      52.123 116.238  86.056  1.00  0.00           C
ATOM  11316 3C21 POPE  229      50.953 117.058  86.626  1.00  0.00           C
ATOM  11319 4C21 POPE  229      50.343 116.438  87.896  1.00  0.00           C
ATOM  11322 5C21 POPE  229      49.163 117.268  88.416  1.00  0.00           C
ATOM  11325 6C21 POPE  229      48.603 116.748  89.746  1.00  0.00           C
ATOM  11328 7C21 POPE  229      47.463 117.628  90.276  1.00  0.00           C
ATOM  11331 8C21 POPE  229      46.943 117.188  91.646  1.00  0.00           C
ATOM  11335  C33 POPE  229      52.343 119.508  75.496  1.00  0.00           C
ATOM  11338  C34 POPE  229      52.123 119.968  76.946  1.00  0.00           C
ATOM  11341  C35 POPE  229      51.253 119.018  77.767  1.00  0.00           C
ATOM  11344  C36 POPE  229      51.983 117.788  78.316  1.00  0.00           C
ATOM  11347  C37 POPE  229      50.993 116.928  79.116  1.00  0.00           C
ATOM  11350  C38 POPE  229      51.463 115.488  79.346  1.00  0.00           C
ATOM  11353  C39 POPE  229      50.343 114.548  79.836  1.00  0.00           C
ATOM  11356 0C31 POPE  229      49.273 114.268  78.766  1.00  0.00           C
ATOM  11359 1C31 POPE  229      48.033 113.538  79.306  1.00  0.00           C
ATOM  11362 2C31 POPE  229      46.793 113.758  78.416  1.00  0.00           C
ATOM  11365 3C31 POPE  229      46.333 112.538  77.606  1.00  0.00           C
ATOM  11368 4C31 POPE  229      44.873 112.168  77.837  1.00  0.00           C
ATOM  11371 5C31 POPE  229      44.413 111.048  76.906  1.00  0.00           C
ATOM  11374 6C31 POPE  229      42.973 110.598  77.156  1.00  0.00           C
ATOM  11378  NH3 POPE  230       8.303  17.128  73.146  1.00  0.00           N
ATOM  11382  C12 POPE  230       9.653  16.488  73.276  1.00  0.00           C
ATOM  11385  C11 POPE  230      10.753  17.528  73.516  1.00  0.00           C
ATOM  11388  P   POPE  230      13.333  16.958  73.346  1.00  0.00           P
ATOM  11389  O13 POPE  230      13.233  16.908  71.876  1.00  0.00           O
ATOM  11390  O14 POPE  230      14.123  18.058  73.936  1.00  0.00           O
ATOM  11391  O11 POPE  230      13.923  15.568  73.806  1.00  0.00           O
ATOM  11392  O12 POPE  230      11.913  16.868  73.976  1.00  0.00           O
ATOM  11393  C1  POPE  230      13.353  14.898  74.937  1.00  0.00           C
ATOM  11396  C2  POPE  230      14.443  14.068  75.656  1.00  0.00           C
ATOM  11398  O21 POPE  230      13.973  13.228  76.726  1.00  0.00           O
ATOM  11399  C21 POPE  230      12.853  12.558  76.706  1.00  0.00           C
ATOM  11400  O22 POPE  230      12.093  12.398  75.756  1.00  0.00           O
ATOM  11401  C22 POPE  230      12.683  11.868  78.066  1.00  0.00           C
ATOM  11404  C3  POPE  230      15.513  15.058  76.226  1.00  0.00           C
ATOM  11407  O31 POPE  230      16.403  14.478  77.206  1.00  0.00           O
ATOM  11408  C31 POPE  230      15.953  14.488  78.466  1.00  0.00           C
ATOM  11409  O32 POPE  230      14.803  14.738  78.816  1.00  0.00           O
ATOM  11410  C32 POPE  230      17.113  14.188  79.396  1.00  0.00           C
ATOM  11413  C23 POPE  230      11.573  12.428  79.006  1.00  0.00           C
ATOM  11416  C24 POPE  230      11.533  11.598  80.296  1.00  0.00           C
ATOM  11419  C25 POPE  230      10.573  12.038  81.416  1.00  0.00           C
ATOM  11422  C26 POPE  230      11.013  11.358  82.726  1.00  0.00           C
ATOM  11425  C27 POPE  230      10.043  11.398  83.916  1.00  0.00           C
ATOM  11428  C28 POPE  230      10.583  10.498  85.066  1.00  0.00           C
ATOM  11431  C29 POPE  230       9.593  10.228  86.156  1.00  0.00           C
ATOM  11433 0C21 POPE  230       9.873   9.748  87.386  1.00  0.00           C
ATOM  11435 1C21 POPE  230      11.243   9.388  87.916  1.00  0.00           C
ATOM  11438 2C21 POPE  230      11.613  10.178  89.196  1.00  0.00           C
ATOM  11441 3C21 POPE  230      10.833   9.728  90.436  1.00  0.00           C
ATOM  11444 4C21 POPE  230      10.703  10.828  91.506  1.00  0.00           C
ATOM  11447 5C21 POPE  230      12.013  11.208  92.196  1.00  0.00           C
ATOM  11450 6C21 POPE  230      11.823  12.348  93.206  1.00  0.00           C
ATOM  11453 7C21 POPE  230      13.043  12.548  94.126  1.00  0.00           C
ATOM  11456 8C21 POPE  230      12.733  13.388  95.366  1.00  0.00           C
ATOM  11460  C33 POPE  230      16.803  14.528  80.866  1.00  0.00           C
ATOM  11463  C34 POPE  230      18.093  14.668  81.666  1.00  0.00           C
ATOM  11466  C35 POPE  230      17.843  14.868  83.166  1.00  0.00           C
ATOM  11469  C36 POPE  230      19.113  14.578  83.956  1.00  0.00           C
ATOM  11472  C37 POPE  230      18.993  14.888  85.446  1.00  0.00           C
ATOM  11475  C38 POPE  230      19.823  13.908  86.286  1.00  0.00           C
ATOM  11478  C39 POPE  230      19.903  14.268  87.766  1.00  0.00           C
ATOM  11481 0C31 POPE  230      18.523  14.328  88.436  1.00  0.00           C
ATOM  11484 1C31 POPE  230      18.613  14.068  89.946  1.00  0.00           C
ATOM  11487 2C31 POPE  230      17.243  14.088  90.617  1.00  0.00           C
ATOM  11490 3C31 POPE  230      17.253  13.488  92.026  1.00  0.00           C
ATOM  11493 4C31 POPE  230      17.333  11.958  92.016  1.00  0.00           C
ATOM  11496 5C31 POPE  230      16.953  11.338  93.366  1.00  0.00           C
ATOM  11499 6C31 POPE  230      16.603   9.858  93.266  1.00  0.00           C
ATOM  11503  NH3 POPE  231      97.853   0.758  74.486  1.00  0.00           N
ATOM  11507  C12 POPE  231      97.103   0.608  73.196  1.00  0.00           C
ATOM  11510  C11 POPE  231      98.113   0.378  72.066  1.00  0.00           C
ATOM  11513  P   POPE  231      97.903   2.328  70.346  1.00  0.00           P
ATOM  11514  O13 POPE  231      99.243   2.318  69.706  1.00  0.00           O
ATOM  11515  O14 POPE  231      96.753   2.808  69.546  1.00  0.00           O
ATOM  11516  O11 POPE  231      98.033   3.168  71.686  1.00  0.00           O
ATOM  11517  O12 POPE  231      97.593   0.868  70.836  1.00  0.00           O
ATOM  11518  C1  POPE  231      98.493   4.518  71.646  1.00  0.00           C
ATOM  11521  C2  POPE  231      98.133   5.328  72.936  1.00  0.00           C
ATOM  11523  O21 POPE  231      99.233   5.398  73.856  1.00  0.00           O
ATOM  11524  C21 POPE  231      99.553   4.338  74.556  1.00  0.00           C
ATOM  11525  O22 POPE  231      98.973   3.258  74.576  1.00  0.00           O
ATOM  11526  C22 POPE  231     100.663   4.718  75.556  1.00  0.00           C
ATOM  11529  C3  POPE  231      96.773   4.948  73.596  1.00  0.00           C
ATOM  11532  O31 POPE  231      96.363   5.888  74.607  1.00  0.00           O
ATOM  11533  C31 POPE  231      96.663   5.698  75.866  1.00  0.00           C
ATOM  11534  O32 POPE  231      97.303   4.768  76.356  1.00  0.00           O
ATOM  11535  C32 POPE  231      96.073   6.818  76.716  1.00  0.00           C
ATOM  11538  C23 POPE  231     100.293   5.928  76.456  1.00  0.00           C
ATOM  11541  C24 POPE  231     101.403   6.308  77.446  1.00  0.00           C
ATOM  11544  C25 POPE  231     101.103   7.598  78.246  1.00  0.00           C
ATOM  11547  C26 POPE  231     100.323   7.398  79.556  1.00  0.00           C
ATOM  11550  C27 POPE  231     101.153   7.658  80.826  1.00  0.00           C
ATOM  11553  C28 POPE  231     100.323   7.598  82.126  1.00  0.00           C
ATOM  11556  C29 POPE  231     101.163   7.958  83.336  1.00  0.00           C
ATOM  11558 0C21 POPE  231     101.063   9.068  84.096  1.00  0.00           C
ATOM  11560 1C21 POPE  231     100.103  10.218  83.886  1.00  0.00           C
ATOM  11563 2C21 POPE  231     100.693  11.618  84.166  1.00  0.00           C
ATOM  11566 3C21 POPE  231     101.833  12.028  83.226  1.00  0.00           C
ATOM  11569 4C21 POPE  231     102.623  13.248  83.736  1.00  0.00           C
ATOM  11572 5C21 POPE  231     102.083  14.618  83.306  1.00  0.00           C
ATOM  11575 6C21 POPE  231     102.273  14.918  81.806  1.00  0.00           C
ATOM  11578 7C21 POPE  231     101.993  16.378  81.447  1.00  0.00           C
ATOM  11581 8C21 POPE  231     102.143  16.668  79.946  1.00  0.00           C
ATOM  11585  C33 POPE  231      95.313   6.238  77.916  1.00  0.00           C
ATOM  11588  C34 POPE  231      94.803   7.298  78.906  1.00  0.00           C
ATOM  11591  C35 POPE  231      94.083   6.658  80.106  1.00  0.00           C
ATOM  11594  C36 POPE  231      92.653   7.168  80.316  1.00  0.00           C
ATOM  11597  C37 POPE  231      91.933   6.398  81.436  1.00  0.00           C
ATOM  11600  C38 POPE  231      90.673   7.098  81.966  1.00  0.00           C
ATOM  11603  C39 POPE  231      90.933   8.358  82.806  1.00  0.00           C
ATOM  11606 0C31 POPE  231      91.723   8.118  84.107  1.00  0.00           C
ATOM  11609 1C31 POPE  231      91.653   9.328  85.046  1.00  0.00           C
ATOM  11612 2C31 POPE  231      92.353   9.128  86.397  1.00  0.00           C
ATOM  11615 3C31 POPE  231      92.133  10.318  87.336  1.00  0.00           C
ATOM  11618 4C31 POPE  231      92.913  10.188  88.646  1.00  0.00           C
ATOM  11621 5C31 POPE  231      92.803  11.448  89.526  1.00  0.00           C
ATOM  11624 6C31 POPE  231      93.503  11.298  90.886  1.00  0.00           C
ATOM  11628  NH3 POPE  232      17.673 129.304  72.086  1.00  0.00           N
ATOM  11632  C12 POPE  232      17.433 130.784  71.976  1.00  0.00           C
ATOM  11635  C11 POPE  232      17.533 131.454  73.357  1.00  0.00           C
ATOM  11638  P   POPE  232      15.673 130.194  74.726  1.00  0.00           P
ATOM  11639  O13 POPE  232      14.843 131.394  74.586  1.00  0.00           O
ATOM  11640  O14 POPE  232      15.413 129.054  73.816  1.00  0.00           O
ATOM  11641  O11 POPE  232      15.693 129.684  76.206  1.00  0.00           O
ATOM  11642  O12 POPE  232      17.163 130.604  74.436  1.00  0.00           O
ATOM  11643  C1  POPE  232      16.883 129.714  76.996  1.00  0.00           C
ATOM  11646  C2  POPE  232      16.863 128.544  78.006  1.00  0.00           C
ATOM  11648  O21 POPE  232      18.143 128.218  78.546  1.00  0.00           O
ATOM  11649  C21 POPE  232      18.823 129.144  79.166  1.00  0.00           C
ATOM  11650  O22 POPE  232      18.583 130.344  79.226  1.00  0.00           O
ATOM  11651  C22 POPE  232      19.933 128.434  79.926  1.00  0.00           C
ATOM  11654  C3  POPE  232      16.333 127.248  77.316  1.00  0.00           C
ATOM  11657  O31 POPE  232      16.713 126.018  77.996  1.00  0.00           O
ATOM  11658  C31 POPE  232      16.123 125.878  79.186  1.00  0.00           C
ATOM  11659  O32 POPE  232      15.273 126.638  79.626  1.00  0.00           O
ATOM  11660  C32 POPE  232      16.653 124.658  79.926  1.00  0.00           C
ATOM  11663  C23 POPE  232      20.383 129.254  81.146  1.00  0.00           C
ATOM  11666  C24 POPE  232      20.973 128.374  82.246  1.00  0.00           C
ATOM  11669  C25 POPE  232      21.373 129.234  83.446  1.00  0.00           C
ATOM  11672  C26 POPE  232      22.103 128.424  84.526  1.00  0.00           C
ATOM  11675  C27 POPE  232      22.383 129.264  85.787  1.00  0.00           C
ATOM  11678  C28 POPE  232      23.023 128.434  86.906  1.00  0.00           C
ATOM  11681  C29 POPE  232      24.403 127.958  86.556  1.00  0.00           C
ATOM  11683 0C21 POPE  232      25.183 127.188  87.326  1.00  0.00           C
ATOM  11685 1C21 POPE  232      24.793 126.648  88.687  1.00  0.00           C
ATOM  11688 2C21 POPE  232      25.623 127.288  89.806  1.00  0.00           C
ATOM  11691 3C21 POPE  232      25.193 126.768  91.187  1.00  0.00           C
ATOM  11694 4C21 POPE  232      26.113 127.248  92.306  1.00  0.00           C
ATOM  11697 5C21 POPE  232      25.653 126.768  93.687  1.00  0.00           C
ATOM  11700 6C21 POPE  232      26.613 127.168  94.806  1.00  0.00           C
ATOM  11703 7C21 POPE  232      27.903 126.338  94.787  1.00  0.00           C
ATOM  11706 8C21 POPE  232      28.993 126.898  95.696  1.00  0.00           C
ATOM  11710  C33 POPE  232      16.193 124.598  81.397  1.00  0.00           C
ATOM  11713  C34 POPE  232      16.753 123.358  82.116  1.00  0.00           C
ATOM  11716  C35 POPE  232      17.573 123.678  83.366  1.00  0.00           C
ATOM  11719  C36 POPE  232      18.983 124.228  83.066  1.00  0.00           C
ATOM  11722  C37 POPE  232      19.793 124.398  84.346  1.00  0.00           C
ATOM  11725  C38 POPE  232      21.293 124.638  84.107  1.00  0.00           C
ATOM  11728  C39 POPE  232      22.103 124.738  85.416  1.00  0.00           C
ATOM  11731 0C31 POPE  232      22.223 123.378  86.126  1.00  0.00           C
ATOM  11734 1C31 POPE  232      22.693 123.468  87.586  1.00  0.00           C
ATOM  11737 2C31 POPE  232      22.803 122.068  88.186  1.00  0.00           C
ATOM  11740 3C31 POPE  232      22.993 122.038  89.706  1.00  0.00           C
ATOM  11743 4C31 POPE  232      23.093 120.608  90.236  1.00  0.00           C
ATOM  11746 5C31 POPE  232      23.423 120.528  91.727  1.00  0.00           C
ATOM  11749 6C31 POPE  232      23.453 119.088  92.256  1.00  0.00           C
ATOM  11753  NH3 POPE  233      70.193 123.788 112.986  1.00  0.00           N
ATOM  11757  C12 POPE  233      70.313 123.488 114.456  1.00  0.00           C
ATOM  11760  C11 POPE  233      69.213 124.138 115.306  1.00  0.00           C
ATOM  11763  P   POPE  233      68.003 126.298 114.607  1.00  0.00           P
ATOM  11764  O13 POPE  233      68.323 127.738 114.476  1.00  0.00           O
ATOM  11765  O14 POPE  233      66.793 125.948 115.366  1.00  0.00           O
ATOM  11766  O11 POPE  233      67.933 125.628 113.156  1.00  0.00           O
ATOM  11767  O12 POPE  233      69.263 125.558 115.197  1.00  0.00           O
ATOM  11768  C1  POPE  233      66.793 125.848 112.316  1.00  0.00           C
ATOM  11771  C2  POPE  233      67.183 126.448 110.936  1.00  0.00           C
ATOM  11773  O21 POPE  233      67.353 125.378 109.986  1.00  0.00           O
ATOM  11774  C21 POPE  233      66.633 125.428 108.886  1.00  0.00           C
ATOM  11775  O22 POPE  233      65.773 126.248 108.636  1.00  0.00           O
ATOM  11776  C22 POPE  233      67.103 124.298 107.946  1.00  0.00           C
ATOM  11779  C3  POPE  233      68.503 127.268 110.996  1.00  0.00           C
ATOM  11782  O31 POPE  233      68.423 128.504 110.246  1.00  0.00           O
ATOM  11783  C31 POPE  233      68.993 128.464 109.046  1.00  0.00           C
ATOM  11784  O32 POPE  233      69.203 127.458 108.397  1.00  0.00           O
ATOM  11785  C32 POPE  233      69.543 129.844 108.716  1.00  0.00           C
ATOM  11788  C23 POPE  233      65.973 123.348 107.486  1.00  0.00           C
ATOM  11791  C24 POPE  233      65.983 123.128 105.966  1.00  0.00           C
ATOM  11794  C25 POPE  233      65.103 124.138 105.226  1.00  0.00           C
ATOM  11797  C26 POPE  233      65.423 124.238 103.736  1.00  0.00           C
ATOM  11800  C27 POPE  233      64.363 124.978 102.916  1.00  0.00           C
ATOM  11803  C28 POPE  233      64.743 125.138 101.436  1.00  0.00           C
ATOM  11806  C29 POPE  233      63.603 125.768 100.676  1.00  0.00           C
ATOM  11808 0C21 POPE  233      63.503 125.868  99.336  1.00  0.00           C
ATOM  11810 1C21 POPE  233      64.493 125.368  98.326  1.00  0.00           C
ATOM  11813 2C21 POPE  233      63.823 124.538  97.216  1.00  0.00           C
ATOM  11816 3C21 POPE  233      63.063 123.298  97.746  1.00  0.00           C
ATOM  11819 4C21 POPE  233      63.313 122.038  96.906  1.00  0.00           C
ATOM  11822 5C21 POPE  233      62.763 122.108  95.477  1.00  0.00           C
ATOM  11825 6C21 POPE  233      63.273 120.968  94.586  1.00  0.00           C
ATOM  11828 7C21 POPE  233      64.753 121.128  94.206  1.00  0.00           C
ATOM  11831 8C21 POPE  233      65.333 119.918  93.466  1.00  0.00           C
ATOM  11835  C33 POPE  233      69.963 130.074 107.256  1.00  0.00           C
ATOM  11838  C34 POPE  233      70.803 131.354 107.126  1.00  0.00           C
ATOM  11841  C35 POPE  233      70.863 131.904 105.706  1.00  0.00           C
ATOM  11844  C36 POPE  233      69.543 132.584 105.316  1.00  0.00           C
ATOM  11847  C37 POPE  233      69.493 133.014 103.846  1.00  0.00           C
ATOM  11850  C38 POPE  233      68.043 133.174 103.386  1.00  0.00           C
ATOM  11853  C39 POPE  233      67.923 133.874 102.026  1.00  0.00           C
ATOM  11856 0C31 POPE  233      68.183 132.954 100.836  1.00  0.00           C
ATOM  11859 1C31 POPE  233      67.803 133.634  99.516  1.00  0.00           C
ATOM  11862 2C31 POPE  233      67.943 132.724  98.287  1.00  0.00           C
ATOM  11865 3C31 POPE  233      69.283 131.994  98.276  1.00  0.00           C
ATOM  11868 4C31 POPE  233      69.653 131.404  96.916  1.00  0.00           C
ATOM  11871 5C31 POPE  233      71.083 130.854  96.906  1.00  0.00           C
ATOM  11874 6C31 POPE  233      71.623 130.514  95.526  1.00  0.00           C
ATOM  11878  NH3 POPE  234      12.713  -1.128 116.556  1.00  0.00           N
ATOM  11882  C12 POPE  234      13.183   0.298 116.746  1.00  0.00           C
ATOM  11885  C11 POPE  234      13.683   0.628 118.166  1.00  0.00           C
ATOM  11888  P   POPE  234      14.523   3.038 119.016  1.00  0.00           P
ATOM  11889  O13 POPE  234      13.953   3.898 120.077  1.00  0.00           O
ATOM  11890  O14 POPE  234      15.783   2.338 119.326  1.00  0.00           O
ATOM  11891  O11 POPE  234      14.763   3.938 117.717  1.00  0.00           O
ATOM  11892  O12 POPE  234      13.443   2.008 118.456  1.00  0.00           O
ATOM  11893  C1  POPE  234      15.153   3.268 116.506  1.00  0.00           C
ATOM  11896  C2  POPE  234      16.033   4.198 115.636  1.00  0.00           C
ATOM  11898  O21 POPE  234      15.263   5.038 114.726  1.00  0.00           O
ATOM  11899  C21 POPE  234      14.663   4.428 113.706  1.00  0.00           C
ATOM  11900  O22 POPE  234      14.543   3.228 113.546  1.00  0.00           O
ATOM  11901  C22 POPE  234      14.163   5.468 112.697  1.00  0.00           C
ATOM  11904  C3  POPE  234      17.143   3.398 114.886  1.00  0.00           C
ATOM  11907  O31 POPE  234      17.753   4.218 113.856  1.00  0.00           O
ATOM  11908  C31 POPE  234      18.373   3.438 112.956  1.00  0.00           C
ATOM  11909  O32 POPE  234      18.583   2.248 113.076  1.00  0.00           O
ATOM  11910  C32 POPE  234      18.703   4.268 111.727  1.00  0.00           C
ATOM  11913  C23 POPE  234      14.913   5.408 111.336  1.00  0.00           C
ATOM  11916  C24 POPE  234      14.043   5.788 110.116  1.00  0.00           C
ATOM  11919  C25 POPE  234      14.703   5.428 108.766  1.00  0.00           C
ATOM  11922  C26 POPE  234      13.713   5.408 107.577  1.00  0.00           C
ATOM  11925  C27 POPE  234      14.383   4.868 106.306  1.00  0.00           C
ATOM  11928  C28 POPE  234      13.433   4.388 105.176  1.00  0.00           C
ATOM  11931  C29 POPE  234      12.913   5.398 104.166  1.00  0.00           C
ATOM  11933 0C21 POPE  234      13.663   6.058 103.257  1.00  0.00           C
ATOM  11935 1C21 POPE  234      15.163   5.978 103.117  1.00  0.00           C
ATOM  11938 2C21 POPE  234      15.703   5.648 101.706  1.00  0.00           C
ATOM  11941 3C21 POPE  234      15.203   4.308 101.177  1.00  0.00           C
ATOM  11944 4C21 POPE  234      16.193   3.568 100.256  1.00  0.00           C
ATOM  11947 5C21 POPE  234      16.643   4.358  99.016  1.00  0.00           C
ATOM  11950 6C21 POPE  234      17.293   3.448  97.977  1.00  0.00           C
ATOM  11953 7C21 POPE  234      18.023   4.208  96.856  1.00  0.00           C
ATOM  11956 8C21 POPE  234      18.603   3.288  95.787  1.00  0.00           C
ATOM  11960  C33 POPE  234      18.703   3.378 110.477  1.00  0.00           C
ATOM  11963  C34 POPE  234      18.943   4.168 109.177  1.00  0.00           C
ATOM  11966  C35 POPE  234      18.823   3.248 107.956  1.00  0.00           C
ATOM  11969  C36 POPE  234      18.883   3.998 106.616  1.00  0.00           C
ATOM  11972  C37 POPE  234      18.753   3.038 105.427  1.00  0.00           C
ATOM  11975  C38 POPE  234      18.603   3.728 104.066  1.00  0.00           C
ATOM  11978  C39 POPE  234      19.933   4.218 103.476  1.00  0.00           C
ATOM  11981 0C31 POPE  234      20.123   3.738 102.037  1.00  0.00           C
ATOM  11984 1C31 POPE  234      21.153   4.568 101.276  1.00  0.00           C
ATOM  11987 2C31 POPE  234      21.453   4.028  99.876  1.00  0.00           C
ATOM  11990 3C31 POPE  234      22.223   5.068  99.066  1.00  0.00           C
ATOM  11993 4C31 POPE  234      22.983   4.468  97.876  1.00  0.00           C
ATOM  11996 5C31 POPE  234      23.933   5.498  97.256  1.00  0.00           C
ATOM  11999 6C31 POPE  234      24.883   4.868  96.257  1.00  0.00           C
ATOM  12003  NH3 POPE  235      69.633  13.248 116.936  1.00  0.00           N
ATOM  12007  C12 POPE  235      68.853  14.098 115.986  1.00  0.00           C
ATOM  12010  C11 POPE  235      68.983  15.588 116.306  1.00  0.00           C
ATOM  12013  P   POPE  235      68.233  17.808 115.096  1.00  0.00           P
ATOM  12014  O13 POPE  235      67.273  18.158 114.026  1.00  0.00           O
ATOM  12015  O14 POPE  235      68.173  18.678 116.296  1.00  0.00           O
ATOM  12016  O11 POPE  235      69.673  17.898 114.507  1.00  0.00           O
ATOM  12017  O12 POPE  235      68.043  16.298 115.506  1.00  0.00           O
ATOM  12018  C1  POPE  235      70.273  16.878 113.687  1.00  0.00           C
ATOM  12021  C2  POPE  235      70.683  17.498 112.316  1.00  0.00           C
ATOM  12023  O21 POPE  235      71.423  16.668 111.397  1.00  0.00           O
ATOM  12024  C21 POPE  235      72.583  16.178 111.796  1.00  0.00           C
ATOM  12025  O22 POPE  235      72.923  16.018 112.946  1.00  0.00           O
ATOM  12026  C22 POPE  235      73.473  15.798 110.596  1.00  0.00           C
ATOM  12029  C3  POPE  235      71.393  18.858 112.496  1.00  0.00           C
ATOM  12032  O31 POPE  235      71.513  19.508 111.216  1.00  0.00           O
ATOM  12033  C31 POPE  235      70.423  20.168 110.866  1.00  0.00           C
ATOM  12034  O32 POPE  235      69.693  20.808 111.616  1.00  0.00           O
ATOM  12035  C32 POPE  235      70.103  19.778 109.436  1.00  0.00           C
ATOM  12038  C23 POPE  235      74.233  16.968 109.927  1.00  0.00           C
ATOM  12041  C24 POPE  235      73.613  17.448 108.606  1.00  0.00           C
ATOM  12044  C25 POPE  235      74.473  18.508 107.886  1.00  0.00           C
ATOM  12047  C26 POPE  235      74.123  18.648 106.386  1.00  0.00           C
ATOM  12050  C27 POPE  235      74.843  19.808 105.686  1.00  0.00           C
ATOM  12053  C28 POPE  235      74.993  19.638 104.156  1.00  0.00           C
ATOM  12056  C29 POPE  235      73.703  19.648 103.357  1.00  0.00           C
ATOM  12058 0C21 POPE  235      73.493  20.308 102.196  1.00  0.00           C
ATOM  12060 1C21 POPE  235      74.463  21.208 101.467  1.00  0.00           C
ATOM  12063 2C21 POPE  235      75.223  20.538 100.306  1.00  0.00           C
ATOM  12066 3C21 POPE  235      76.523  21.298  99.966  1.00  0.00           C
ATOM  12069 4C21 POPE  235      77.013  21.088  98.526  1.00  0.00           C
ATOM  12072 5C21 POPE  235      78.423  21.648  98.296  1.00  0.00           C
ATOM  12075 6C21 POPE  235      78.683  22.058  96.836  1.00  0.00           C
ATOM  12078 7C21 POPE  235      80.163  22.358  96.556  1.00  0.00           C
ATOM  12081 8C21 POPE  235      80.443  22.748  95.096  1.00  0.00           C
ATOM  12085  C33 POPE  235      70.613  20.818 108.436  1.00  0.00           C
ATOM  12088  C34 POPE  235      69.733  22.058 108.496  1.00  0.00           C
ATOM  12091  C35 POPE  235      69.473  22.628 107.116  1.00  0.00           C
ATOM  12094  C36 POPE  235      68.463  23.768 107.156  1.00  0.00           C
ATOM  12097  C37 POPE  235      68.143  24.258 105.746  1.00  0.00           C
ATOM  12100  C38 POPE  235      67.103  25.378 105.746  1.00  0.00           C
ATOM  12103  C39 POPE  235      66.973  26.068 104.386  1.00  0.00           C
ATOM  12106 0C31 POPE  235      66.383  25.188 103.276  1.00  0.00           C
ATOM  12109 1C31 POPE  235      65.263  25.948 102.546  1.00  0.00           C
ATOM  12112 2C31 POPE  235      64.833  25.288 101.236  1.00  0.00           C
ATOM  12115 3C31 POPE  235      63.603  25.988 100.626  1.00  0.00           C
ATOM  12118 4C31 POPE  235      62.303  25.218 100.876  1.00  0.00           C
ATOM  12121 5C31 POPE  235      61.063  26.038 100.526  1.00  0.00           C
ATOM  12124 6C31 POPE  235      59.763  25.238 100.576  1.00  0.00           C
ATOM  12128  NH3 POPE  236      60.743 103.628  69.536  1.00  0.00           N
ATOM  12132  C12 POPE  236      61.033 104.628  70.616  1.00  0.00           C
ATOM  12135  C11 POPE  236      60.913 106.078  70.106  1.00  0.00           C
ATOM  12138  P   POPE  236      62.423 108.108  69.416  1.00  0.00           P
ATOM  12139  O13 POPE  236      63.403 108.358  68.346  1.00  0.00           O
ATOM  12140  O14 POPE  236      61.173 108.898  69.346  1.00  0.00           O
ATOM  12141  O11 POPE  236      63.193 108.428  70.776  1.00  0.00           O
ATOM  12142  O12 POPE  236      62.093 106.538  69.426  1.00  0.00           O
ATOM  12143  C1  POPE  236      63.313 107.518  71.866  1.00  0.00           C
ATOM  12146  C2  POPE  236      63.823 108.208  73.176  1.00  0.00           C
ATOM  12148  O21 POPE  236      63.213 107.628  74.336  1.00  0.00           O
ATOM  12149  C21 POPE  236      63.193 106.318  74.406  1.00  0.00           C
ATOM  12150  O22 POPE  236      64.013 105.538  73.947  1.00  0.00           O
ATOM  12151  C22 POPE  236      61.833 105.928  74.966  1.00  0.00           C
ATOM  12154  C3  POPE  236      63.503 109.738  73.186  1.00  0.00           C
ATOM  12157  O31 POPE  236      63.773 110.338  74.476  1.00  0.00           O
ATOM  12158  C31 POPE  236      62.713 110.558  75.256  1.00  0.00           C
ATOM  12159  O32 POPE  236      61.543 110.428  74.926  1.00  0.00           O
ATOM  12160  C32 POPE  236      63.193 110.898  76.666  1.00  0.00           C
ATOM  12163  C23 POPE  236      61.723 105.998  76.506  1.00  0.00           C
ATOM  12166  C24 POPE  236      60.283 106.338  76.896  1.00  0.00           C
ATOM  12169  C25 POPE  236      59.953 106.208  78.396  1.00  0.00           C
ATOM  12172  C26 POPE  236      61.003 106.808  79.326  1.00  0.00           C
ATOM  12175  C27 POPE  236      60.613 106.618  80.796  1.00  0.00           C
ATOM  12178  C28 POPE  236      61.753 106.968  81.776  1.00  0.00           C
ATOM  12181  C29 POPE  236      61.843 108.448  82.046  1.00  0.00           C
ATOM  12183 0C21 POPE  236      62.133 109.018  83.226  1.00  0.00           C
ATOM  12185 1C21 POPE  236      62.463 108.318  84.516  1.00  0.00           C
ATOM  12188 2C21 POPE  236      61.823 108.978  85.757  1.00  0.00           C
ATOM  12191 3C21 POPE  236      62.653 108.698  87.016  1.00  0.00           C
ATOM  12194 4C21 POPE  236      61.853 108.588  88.316  1.00  0.00           C
ATOM  12197 5C21 POPE  236      61.023 107.288  88.376  1.00  0.00           C
ATOM  12200 6C21 POPE  236      61.293 106.468  89.647  1.00  0.00           C
ATOM  12203 7C21 POPE  236      60.603 105.098  89.607  1.00  0.00           C
ATOM  12206 8C21 POPE  236      60.863 104.248  90.846  1.00  0.00           C
ATOM  12210  C33 POPE  236      62.143 111.618  77.556  1.00  0.00           C
ATOM  12213  C34 POPE  236      62.313 111.298  79.056  1.00  0.00           C
ATOM  12216  C35 POPE  236      63.533 111.948  79.706  1.00  0.00           C
ATOM  12219  C36 POPE  236      63.783 111.458  81.136  1.00  0.00           C
ATOM  12222  C37 POPE  236      64.943 112.228  81.776  1.00  0.00           C
ATOM  12225  C38 POPE  236      65.133 111.998  83.276  1.00  0.00           C
ATOM  12228  C39 POPE  236      66.323 112.838  83.796  1.00  0.00           C
ATOM  12231 0C31 POPE  236      66.173 113.308  85.246  1.00  0.00           C
ATOM  12234 1C31 POPE  236      66.293 112.178  86.276  1.00  0.00           C
ATOM  12237 2C31 POPE  236      66.023 112.658  87.717  1.00  0.00           C
ATOM  12240 3C31 POPE  236      64.773 111.998  88.306  1.00  0.00           C
ATOM  12243 4C31 POPE  236      64.463 112.398  89.746  1.00  0.00           C
ATOM  12246 5C31 POPE  236      63.353 111.528  90.337  1.00  0.00           C
ATOM  12249 6C31 POPE  236      62.903 111.898  91.746  1.00  0.00           C
ATOM  12253  NH3 POPE  237     125.609  72.708 117.706  1.00  0.00           N
ATOM  12257  C12 POPE  237     126.309  73.918 117.177  1.00  0.00           C
ATOM  12260  C11 POPE  237     126.459  74.978 118.257  1.00  0.00           C
ATOM  12263  P   POPE  237     127.009  77.558 117.886  1.00  0.00           P
ATOM  12264  O13 POPE  237     125.619  77.798 118.357  1.00  0.00           O
ATOM  12265  O14 POPE  237     128.089  78.128 118.696  1.00  0.00           O
ATOM  12266  O11 POPE  237     127.059  78.178 116.426  1.00  0.00           O
ATOM  12267  O12 POPE  237     127.219  76.028 117.686  1.00  0.00           O
ATOM  12268  C1  POPE  237     126.719  77.238 115.396  1.00  0.00           C
ATOM  12271  C2  POPE  237     126.799  77.918 114.016  1.00  0.00           C
ATOM  12273  O21 POPE  237     125.929  77.278 113.056  1.00  0.00           O
ATOM  12274  C21 POPE  237     126.269  76.028 112.726  1.00  0.00           C
ATOM  12275  O22 POPE  237     126.949  75.278 113.386  1.00  0.00           O
ATOM  12276  C22 POPE  237     125.769  75.718 111.327  1.00  0.00           C
ATOM  12279  C3  POPE  237     128.269  78.028 113.526  1.00  0.00           C
ATOM  12282  O31 POPE  237     128.299  78.448 112.156  1.00  0.00           O
ATOM  12283  C31 POPE  237     129.469  78.908 111.756  1.00  0.00           C
ATOM  12284  O32 POPE  237     130.459  79.048 112.456  1.00  0.00           O
ATOM  12285  C32 POPE  237     129.409  79.238 110.276  1.00  0.00           C
ATOM  12288  C23 POPE  237     126.309  74.388 110.746  1.00  0.00           C
[truncated: 1,734,220 more chars]
