# Supplementary material for: Characterizing Membrane Association and Periplasmic Transfer of Bacterial Lipoproteins through Molecular Dynamics Simulations
Source: Structure. 2020 Apr 7;28(4):475–487.e3. doi: 10.1016/j.str.2020.01.012 (PMC7139219; doi:10.1016/j.str.2020.01.012)
Supplement: Data S1. Final Coordinates from Simulations (Y–Z), Related to Figure 3 [file mmc3.zip › Y-Z/YRAP-3-atomistic.pdb]

TITLE     Protein
REMARK    THIS IS A SIMULATION BOX
CRYST1  129.180  129.180  208.471  90.00  90.00  90.00 P 1           1
MODEL        1
ATOM      1  N   CYSTA   1      44.750  80.780 106.710  1.00  0.00           N
ATOM      3  CA  CYSTA   1      44.120  81.090 108.010  1.00  0.00           C
ATOM      5  C   CYSTA   1      44.990  80.810 109.220  1.00  0.00           C
ATOM      6  O   CYSTA   1      44.990  81.560 110.190  1.00  0.00           O
ATOM      7  CB  CYSTA   1      42.740  80.440 108.240  1.00  0.00           C
ATOM     10  SG  CYSTA   1      41.590  80.790 106.890  1.00  0.00           S
ATOM     11  C1  CYSTA   1      40.170  80.160 107.850  1.00  0.00           C
ATOM     14  CA1 CYSTA   1      45.100  79.570 106.220  1.00  0.00           C
ATOM     15  OA1 CYSTA   1      44.610  78.560 106.710  1.00  0.00           O
ATOM     16  CA2 CYSTA   1      46.180  79.400 105.180  1.00  0.00           C
ATOM     19  C11 CYSTA   1      38.960  79.790 106.970  1.00  0.00           C
ATOM     21  O11 CYSTA   1      39.410  78.750 106.090  1.00  0.00           O
ATOM     22  CX1 CYSTA   1      38.480  78.060 105.470  1.00  0.00           C
ATOM     23  OX1 CYSTA   1      37.270  78.220 105.580  1.00  0.00           O
ATOM     24  CX2 CYSTA   1      39.150  77.040 104.550  1.00  0.00           C
ATOM     27  C12 CYSTA   1      38.380  81.060 106.240  1.00  0.00           C
ATOM     30  O12 CYSTA   1      38.030  80.810 104.860  1.00  0.00           O
ATOM     31  CD1 CYSTA   1      38.830  81.320 103.950  1.00  0.00           C
ATOM     32  OD1 CYSTA   1      39.740  82.100 104.151  1.00  0.00           O
ATOM     33  CD2 CYSTA   1      38.510  80.720 102.590  1.00  0.00           C
ATOM     36  CA3 CYSTA   1      46.640  80.700 104.510  1.00  0.00           C
ATOM     39  CA4 CYSTA   1      45.630  81.190 103.470  1.00  0.00           C
ATOM     42  CA5 CYSTA   1      45.950  82.590 102.930  1.00  0.00           C
ATOM     45  CA6 CYSTA   1      45.770  82.680 101.410  1.00  0.00           C
ATOM     48  CA7 CYSTA   1      46.950  82.110 100.620  1.00  0.00           C
ATOM     51  CA8 CYSTA   1      46.560  80.940  99.700  1.00  0.00           C
ATOM     54  CA9 CYSTA   1      47.770  80.210  99.110  1.00  0.00           C
ATOM     57 0CA1 CYSTA   1      48.580  81.050  98.100  1.00  0.00           C
ATOM     60 1CA1 CYSTA   1      47.880  81.160  96.740  1.00  0.00           C
ATOM     63 2CA1 CYSTA   1      48.840  81.550  95.610  1.00  0.00           C
ATOM     66 3CA1 CYSTA   1      48.240  81.240  94.230  1.00  0.00           C
ATOM     69 4CA1 CYSTA   1      49.240  81.320  93.080  1.00  0.00           C
ATOM     72 5CA1 CYSTA   1      50.280  80.190  93.080  1.00  0.00           C
ATOM     75 6CA1 CYSTA   1      51.200  80.240  91.870  1.00  0.00           C
ATOM     79  CD3 CYSTA   1      38.390  81.800 101.490  1.00  0.00           C
ATOM     82  CD4 CYSTA   1      37.060  82.560 101.590  1.00  0.00           C
ATOM     85  CD5 CYSTA   1      36.860  83.610 100.490  1.00  0.00           C
ATOM     88  CD6 CYSTA   1      36.880  83.060  99.060  1.00  0.00           C
ATOM     91  CD7 CYSTA   1      35.880  81.910  98.821  1.00  0.00           C
ATOM     94  CD8 CYSTA   1      35.740  81.550  97.330  1.00  0.00           C
ATOM     97  CD9 CYSTA   1      34.960  80.250  97.150  1.00  0.00           C
ATOM    100 0CD1 CYSTA   1      34.850  79.790  95.690  1.00  0.00           C
ATOM    103 1CD1 CYSTA   1      33.740  80.490  94.900  1.00  0.00           C
ATOM    106 2CD1 CYSTA   1      33.440  79.750  93.590  1.00  0.00           C
ATOM    109 3CD1 CYSTA   1      32.140  80.210  92.910  1.00  0.00           C
ATOM    112 4CD1 CYSTA   1      32.330  81.340  91.900  1.00  0.00           C
ATOM    115 5CD1 CYSTA   1      31.130  81.400  90.940  1.00  0.00           C
ATOM    118 6CD1 CYSTA   1      31.180  82.510  89.891  1.00  0.00           C
ATOM    122  CX3 CYSTA   1      38.490  76.980 103.160  1.00  0.00           C
ATOM    125  CX4 CYSTA   1      39.450  76.470 102.080  1.00  0.00           C
ATOM    128  CX5 CYSTA   1      39.220  77.130 100.710  1.00  0.00           C
ATOM    131  CX6 CYSTA   1      38.150  76.460  99.830  1.00  0.00           C
ATOM    134  CX7 CYSTA   1      38.040  77.190  98.490  1.00  0.00           C
ATOM    137  CX8 CYSTA   1      37.160  76.510  97.420  1.00  0.00           C
ATOM    140  CX9 CYSTA   1      37.250  77.360  96.181  1.00  0.00           C
ATOM    142 0CX1 CYSTA   1      37.020  77.030  94.891  1.00  0.00           C
ATOM    144 1CX1 CYSTA   1      36.490  75.760  94.291  1.00  0.00           C
ATOM    147 2CX1 CYSTA   1      35.460  74.930  95.080  1.00  0.00           C
ATOM    150 3CX1 CYSTA   1      34.540  74.160  94.120  1.00  0.00           C
ATOM    153 4CX1 CYSTA   1      33.560  73.200  94.800  1.00  0.00           C
ATOM    156 5CX1 CYSTA   1      32.510  72.690  93.800  1.00  0.00           C
ATOM    159 6CX1 CYSTA   1      31.570  71.620  94.370  1.00  0.00           C
ATOM    162 7CX1 CYSTA   1      30.380  71.360  93.440  1.00  0.00           C
ATOM    165 8CX1 CYSTA   1      29.490  70.210  93.900  1.00  0.00           C
ATOM    169  N   VAL A   2      45.760  79.720 109.100  1.00  0.00           N
ATOM    171  CA  VAL A   2      47.090  79.460 109.580  1.00  0.00           C
ATOM    173  CB  VAL A   2      47.990  79.350 108.350  1.00  0.00           C
ATOM    175  CG1 VAL A   2      49.470  79.720 108.500  1.00  0.00           C
ATOM    179  CG2 VAL A   2      47.880  77.910 107.860  1.00  0.00           C
ATOM    183  C   VAL A   2      47.730  80.340 110.660  1.00  0.00           C
ATOM    184  O   VAL A   2      47.850  81.560 110.570  1.00  0.00           O
ATOM    185  N   ALA A   3      48.210  79.710 111.740  1.00  0.00           N
ATOM    187  CA  ALA A   3      48.820  78.390 111.670  1.00  0.00           C
ATOM    189  CB  ALA A   3      50.120  78.410 112.450  1.00  0.00           C
ATOM    193  C   ALA A   3      47.910  77.260 112.090  1.00  0.00           C
ATOM    194  O   ALA A   3      47.730  76.310 111.330  1.00  0.00           O
ATOM    195  N   ALA A   4      47.200  77.420 113.220  1.00  0.00           N
ATOM    197  CA  ALA A   4      45.990  76.660 113.440  1.00  0.00           C
ATOM    199  CB  ALA A   4      45.720  76.420 114.931  1.00  0.00           C
ATOM    203  C   ALA A   4      44.820  77.390 112.810  1.00  0.00           C
ATOM    204  O   ALA A   4      44.820  78.600 112.620  1.00  0.00           O
ATOM    205  N   ALA A   5      43.750  76.720 112.390  1.00  0.00           N
ATOM    207  CA  ALA A   5      43.470  75.330 112.600  1.00  0.00           C
ATOM    209  CB  ALA A   5      42.100  75.180 113.290  1.00  0.00           C
ATOM    213  C   ALA A   5      43.520  74.630 111.260  1.00  0.00           C
ATOM    214  O   ALA A   5      42.490  74.210 110.730  1.00  0.00           O
ATOM    215  N   VAL A   6      44.750  74.560 110.681  1.00  0.00           N
ATOM    217  CA  VAL A   6      44.980  74.010 109.350  1.00  0.00           C
ATOM    219  CB  VAL A   6      45.010  75.090 108.260  1.00  0.00           C
ATOM    221  CG1 VAL A   6      45.060  74.440 106.870  1.00  0.00           C
ATOM    225  CG2 VAL A   6      43.740  75.950 108.380  1.00  0.00           C
ATOM    229  C   VAL A   6      46.280  73.210 109.310  1.00  0.00           C
ATOM    230  O   VAL A   6      46.290  72.030 108.970  1.00  0.00           O
ATOM    231  N   VAL A   7      47.430  73.880 109.610  1.00  0.00           N
ATOM    233  CA  VAL A   7      48.750  73.380 109.280  1.00  0.00           C
ATOM    235  CB  VAL A   7      49.640  74.540 108.790  1.00  0.00           C
ATOM    237  CG1 VAL A   7      51.100  74.170 108.510  1.00  0.00           C
ATOM    241  CG2 VAL A   7      49.070  75.030 107.450  1.00  0.00           C
ATOM    245  C   VAL A   7      49.310  72.620 110.470  1.00  0.00           C
ATOM    246  O   VAL A   7      48.960  71.460 110.740  1.00  0.00           O
ATOM    247  N   GLY A   8      50.200  73.260 111.270  1.00  0.00           N
ATOM    249  CA  GLY A   8      50.720  72.710 112.510  1.00  0.00           C
ATOM    252  C   GLY A   8      49.700  72.970 113.540  1.00  0.00           C
ATOM    253  O   GLY A   8      49.000  73.970 113.430  1.00  0.00           O
ATOM    254  N   THR A   9      49.560  72.030 114.500  1.00  0.00           N
ATOM    256  CA  THR A   9      48.640  72.040 115.650  1.00  0.00           C
ATOM    258  CB  THR A   9      49.360  72.080 116.980  1.00  0.00           C
ATOM    260  OG1 THR A   9      50.220  73.190 117.000  1.00  0.00           O
ATOM    262  CG2 THR A   9      50.270  70.860 117.140  1.00  0.00           C
ATOM    266  C   THR A   9      47.560  73.120 115.610  1.00  0.00           C
ATOM    267  O   THR A   9      47.760  74.230 116.090  1.00  0.00           O
ATOM    268  N   ALA A  10      46.410  72.910 114.970  1.00  0.00           N
ATOM    270  CA  ALA A  10      45.770  71.630 114.850  1.00  0.00           C
ATOM    272  CB  ALA A  10      45.260  71.240 116.240  1.00  0.00           C
ATOM    276  C   ALA A  10      44.700  71.620 113.760  1.00  0.00           C
ATOM    277  O   ALA A  10      44.500  72.610 113.090  1.00  0.00           O
ATOM    278  N   ALA A  11      44.020  70.480 113.540  1.00  0.00           N
ATOM    280  CA  ALA A  11      43.010  70.250 112.490  1.00  0.00           C
ATOM    282  CB  ALA A  11      41.700  71.000 112.830  1.00  0.00           C
ATOM    286  C   ALA A  11      43.390  70.530 111.030  1.00  0.00           C
ATOM    287  O   ALA A  11      42.950  71.500 110.420  1.00  0.00           O
ATOM    288  N   VAL A  12      44.190  69.680 110.360  1.00  0.00           N
ATOM    290  CA  VAL A  12      43.580  68.620 109.540  1.00  0.00           C
ATOM    292  CB  VAL A  12      44.120  68.660 108.110  1.00  0.00           C
ATOM    294  CG1 VAL A  12      43.770  67.410 107.270  1.00  0.00           C
ATOM    298  CG2 VAL A  12      43.500  69.890 107.431  1.00  0.00           C
ATOM    302  C   VAL A  12      43.640  67.250 110.200  1.00  0.00           C
ATOM    303  O   VAL A  12      42.730  66.880 110.920  1.00  0.00           O
ATOM    304  N   GLY A  13      44.710  66.440 110.020  1.00  0.00           N
ATOM    306  CA  GLY A  13      44.930  65.180 110.740  1.00  0.00           C
ATOM    309  C   GLY A  13      45.530  65.470 112.071  1.00  0.00           C
ATOM    310  O   GLY A  13      45.580  64.650 112.980  1.00  0.00           O
ATOM    311  N   THR A  14      45.990  66.710 112.180  1.00  0.00           N
ATOM    313  CA  THR A  14      46.660  67.420 113.240  1.00  0.00           C
ATOM    315  CB  THR A  14      46.950  68.830 112.700  1.00  0.00           C
ATOM    317  OG1 THR A  14      47.060  68.880 111.290  1.00  0.00           O
ATOM    319  CG2 THR A  14      48.240  69.330 113.300  1.00  0.00           C
ATOM    323  C   THR A  14      45.900  67.580 114.550  1.00  0.00           C
ATOM    324  O   THR A  14      45.830  68.680 115.071  1.00  0.00           O
ATOM    325  N   LYS A  15      45.320  66.530 115.160  1.00  0.00           N
ATOM    327  CA  LYS A  15      44.740  66.700 116.490  1.00  0.00           C
ATOM    329  CB  LYS A  15      43.430  65.940 116.830  1.00  0.00           C
ATOM    332  CG  LYS A  15      42.630  65.630 115.560  1.00  0.00           C
ATOM    335  CD  LYS A  15      41.100  65.560 115.690  1.00  0.00           C
ATOM    338  CE  LYS A  15      40.470  66.090 114.400  1.00  0.00           C
ATOM    341  NZ  LYS A  15      39.000  66.060 114.431  1.00  0.00           N
ATOM    345  C   LYS A  15      45.850  66.230 117.390  1.00  0.00           C
ATOM    346  O   LYS A  15      46.310  65.100 117.260  1.00  0.00           O
ATOM    347  N   ALA A  16      46.420  67.120 118.200  1.00  0.00           N
ATOM    349  CA  ALA A  16      45.810  68.260 118.810  1.00  0.00           C
ATOM    351  CB  ALA A  16      45.080  67.770 120.071  1.00  0.00           C
ATOM    355  C   ALA A  16      46.870  69.300 119.080  1.00  0.00           C
ATOM    356  O   ALA A  16      48.030  69.200 118.681  1.00  0.00           O
ATOM    357  N   ALA A  17      46.520  70.400 119.760  1.00  0.00           N
ATOM    359  CA  ALA A  17      45.190  70.880 119.990  1.00  0.00           C
ATOM    361  CB  ALA A  17      44.890  71.070 121.490  1.00  0.00           C
ATOM    365  C   ALA A  17      45.200  72.210 119.400  1.00  0.00           C
ATOM    366  O   ALA A  17      46.230  72.580 118.850  1.00  0.00           O
ATOM    367  N   THR A  18      44.080  72.950 119.560  1.00  0.00           N
ATOM    369  CA  THR A  18      43.950  74.410 119.480  1.00  0.00           C
ATOM    371  CB  THR A  18      45.290  75.090 119.480  1.00  0.00           C
ATOM    373  OG1 THR A  18      45.270  76.330 120.170  1.00  0.00           O
ATOM    375  CG2 THR A  18      45.820  75.180 118.041  1.00  0.00           C
ATOM    379  C   THR A  18      43.050  74.750 118.290  1.00  0.00           C
ATOM    380  O   THR A  18      43.100  75.770 117.600  1.00  0.00           O
ATOM    381  N   ASP A  19      42.180  73.790 117.990  1.00  0.00           N
ATOM    383  CA  ASP A  19      41.580  73.500 116.730  1.00  0.00           C
ATOM    385  CB  ASP A  19      41.850  71.990 116.430  1.00  0.00           C
ATOM    388  CG  ASP A  19      41.880  71.030 117.630  1.00  0.00           C
ATOM    389  OD1 ASP A  19      42.150  69.840 117.350  1.00  0.00           O
ATOM    390  OD2 ASP A  19      41.680  71.410 118.821  1.00  0.00           O
ATOM    391  C   ASP A  19      40.090  73.740 116.670  1.00  0.00           C
ATOM    392  O   ASP A  19      39.240  72.980 117.150  1.00  0.00           O
ATOM    393  N   PRO A  20      39.760  74.830 116.000  1.00  0.00           N
ATOM    394  CD  PRO A  20      38.530  74.890 115.240  1.00  0.00           C
ATOM    397  CA  PRO A  20      40.110  76.160 116.500  1.00  0.00           C
ATOM    399  CB  PRO A  20      39.440  77.120 115.510  1.00  0.00           C
ATOM    402  CG  PRO A  20      38.640  76.230 114.530  1.00  0.00           C
ATOM    405  C   PRO A  20      39.670  76.360 117.960  1.00  0.00           C
ATOM    406  O   PRO A  20      38.510  76.120 118.300  1.00  0.00           O
ATOM    407  N   ARG A  21      40.520  76.810 118.880  1.00  0.00           N
ATOM    409  CA  ARG A  21      40.600  78.200 119.240  1.00  0.00           C
ATOM    411  CB  ARG A  21      39.940  78.390 120.630  1.00  0.00           C
ATOM    414  CG  ARG A  21      40.590  77.550 121.750  1.00  0.00           C
ATOM    417  CD  ARG A  21      39.860  76.250 122.140  1.00  0.00           C
ATOM    420  NE  ARG A  21      40.490  75.000 121.600  1.00  0.00           N
ATOM    422  CZ  ARG A  21      40.400  73.870 122.300  1.00  0.00           C
ATOM    423  NH1 ARG A  21      41.100  72.810 121.950  1.00  0.00           N
ATOM    426  NH2 ARG A  21      39.680  73.790 123.390  1.00  0.00           N
ATOM    429  C   ARG A  21      42.020  78.650 119.431  1.00  0.00           C
ATOM    430  O   ARG A  21      42.910  77.830 119.600  1.00  0.00           O
ATOM    431  N   SER A  22      42.290  79.970 119.490  1.00  0.00           N
ATOM    433  CA  SER A  22      43.520  80.530 120.071  1.00  0.00           C
ATOM    435  CB  SER A  22      44.150  79.700 121.240  1.00  0.00           C
ATOM    438  OG  SER A  22      44.940  80.490 122.130  1.00  0.00           O
ATOM    440  C   SER A  22      44.530  80.690 118.980  1.00  0.00           C
ATOM    441  O   SER A  22      45.580  81.280 119.180  1.00  0.00           O
ATOM    442  N   VAL A  23      44.240  80.110 117.800  1.00  0.00           N
ATOM    444  CA  VAL A  23      45.100  80.110 116.620  1.00  0.00           C
ATOM    446  CB  VAL A  23      45.160  81.510 115.980  1.00  0.00           C
ATOM    448  CG1 VAL A  23      46.260  81.690 114.940  1.00  0.00           C
ATOM    452  CG2 VAL A  23      43.800  81.770 115.300  1.00  0.00           C
ATOM    456  C   VAL A  23      46.370  79.280 116.830  1.00  0.00           C
ATOM    457  O   VAL A  23      47.030  78.910 115.870  1.00  0.00           O
ATOM    458  N   GLY A  24      46.610  78.830 118.100  1.00  0.00           N
ATOM    460  CA  GLY A  24      47.570  77.830 118.560  1.00  0.00           C
ATOM    463  C   GLY A  24      48.160  77.950 119.931  1.00  0.00           C
ATOM    464  O   GLY A  24      48.560  76.950 120.510  1.00  0.00           O
ATOM    465  N   THR A  25      48.110  79.140 120.510  1.00  0.00           N
ATOM    467  CA  THR A  25      48.920  79.590 121.651  1.00  0.00           C
ATOM    469  CB  THR A  25      49.960  78.700 122.380  1.00  0.00           C
ATOM    471  OG1 THR A  25      49.380  78.160 123.550  1.00  0.00           O
ATOM    473  CG2 THR A  25      51.220  79.450 122.880  1.00  0.00           C
ATOM    477  C   THR A  25      49.530  80.880 121.270  1.00  0.00           C
ATOM    478  O   THR A  25      50.550  81.020 120.600  1.00  0.00           O
ATOM    479  N   GLN A  26      48.900  81.970 121.670  1.00  0.00           N
ATOM    481  CA  GLN A  26      49.470  83.230 121.310  1.00  0.00           C
ATOM    483  CB  GLN A  26      48.250  84.150 121.450  1.00  0.00           C
ATOM    486  CG  GLN A  26      48.300  85.450 120.620  1.00  0.00           C
ATOM    489  CD  GLN A  26      46.910  86.010 120.270  1.00  0.00           C
ATOM    490  OE1 GLN A  26      46.810  87.080 119.660  1.00  0.00           O
ATOM    491  NE2 GLN A  26      45.820  85.280 120.600  1.00  0.00           N
ATOM    494  C   GLN A  26      50.680  83.410 122.250  1.00  0.00           C
ATOM    495  O   GLN A  26      50.540  83.510 123.470  1.00  0.00           O
ATOM    496  N   VAL A  27      51.950  83.290 121.750  1.00  0.00           N
ATOM    498  CA  VAL A  27      52.490  83.960 120.570  1.00  0.00           C
ATOM    500  CB  VAL A  27      53.100  85.280 121.181  1.00  0.00           C
ATOM    502  CG1 VAL A  27      53.880  86.210 120.240  1.00  0.00           C
ATOM    506  CG2 VAL A  27      52.020  86.180 121.830  1.00  0.00           C
ATOM    510  C   VAL A  27      53.550  83.090 119.740  1.00  0.00           C
ATOM    511  O   VAL A  27      54.730  83.400 119.850  1.00  0.00           O
ATOM    512  N   ASP A  28      53.200  81.980 118.950  1.00  0.00           N
ATOM    514  CA  ASP A  28      54.030  81.300 117.840  1.00  0.00           C
ATOM    516  CB  ASP A  28      55.380  82.030 117.580  1.00  0.00           C
ATOM    519  CG  ASP A  28      56.260  81.440 116.531  1.00  0.00           C
ATOM    520  OD1 ASP A  28      57.490  81.380 116.740  1.00  0.00           O
ATOM    521  OD2 ASP A  28      55.710  81.110 115.440  1.00  0.00           O
ATOM    522  C   ASP A  28      54.080  79.670 117.690  1.00  0.00           C
ATOM    523  O   ASP A  28      53.830  79.060 118.720  1.00  0.00           O
ATOM    524  N   ASP A  29      54.350  78.990 116.470  1.00  0.00           N
ATOM    526  CA  ASP A  29      54.050  77.720 115.580  1.00  0.00           C
ATOM    528  CB  ASP A  29      53.250  76.360 115.920  1.00  0.00           C
ATOM    531  CG  ASP A  29      53.750  75.060 115.211  1.00  0.00           C
ATOM    532  OD1 ASP A  29      54.060  74.080 115.950  1.00  0.00           O
ATOM    533  OD2 ASP A  29      53.780  75.010 113.970  1.00  0.00           O
ATOM    534  C   ASP A  29      53.450  78.120 114.230  1.00  0.00           C
ATOM    535  O   ASP A  29      52.620  77.450 113.630  1.00  0.00           O
ATOM    536  N   GLY A  30      53.720  79.320 113.780  1.00  0.00           N
ATOM    538  CA  GLY A  30      52.800  80.430 113.970  1.00  0.00           C
ATOM    541  C   GLY A  30      51.990  80.550 115.250  1.00  0.00           C
ATOM    542  O   GLY A  30      51.680  81.690 115.600  1.00  0.00           O
ATOM    543  N   THR A  31      51.610  79.470 116.000  1.00  0.00           N
ATOM    545  CA  THR A  31      50.970  79.630 117.320  1.00  0.00           C
ATOM    547  CB  THR A  31      49.540  80.160 117.090  1.00  0.00           C
ATOM    549  OG1 THR A  31      49.300  80.680 115.790  1.00  0.00           O
ATOM    551  CG2 THR A  31      49.070  81.310 117.980  1.00  0.00           C
ATOM    555  C   THR A  31      51.120  78.460 118.410  1.00  0.00           C
ATOM    556  O   THR A  31      50.950  78.720 119.580  1.00  0.00           O
ATOM    557  N   LEU A  32      51.550  77.180 118.200  1.00  0.00           N
ATOM    559  CA  LEU A  32      52.030  76.230 119.280  1.00  0.00           C
ATOM    561  CB  LEU A  32      51.610  74.780 118.860  1.00  0.00           C
ATOM    564  CG  LEU A  32      51.950  73.400 119.560  1.00  0.00           C
ATOM    566  CD1 LEU A  32      53.390  73.050 120.001  1.00  0.00           C
ATOM    570  CD2 LEU A  32      50.940  73.000 120.640  1.00  0.00           C
ATOM    574  C   LEU A  32      53.540  76.150 119.640  1.00  0.00           C
ATOM    575  O   LEU A  32      53.900  75.800 120.760  1.00  0.00           O
ATOM    576  N   GLU A  33      54.490  76.460 118.740  1.00  0.00           N
ATOM    578  CA  GLU A  33      55.900  76.110 118.670  1.00  0.00           C
ATOM    580  CB  GLU A  33      56.400  76.410 117.220  1.00  0.00           C
ATOM    583  CG  GLU A  33      57.850  76.170 116.730  1.00  0.00           C
ATOM    586  CD  GLU A  33      57.950  76.410 115.211  1.00  0.00           C
ATOM    587  OE1 GLU A  33      57.300  77.360 114.700  1.00  0.00           O
ATOM    588  OE2 GLU A  33      58.620  75.600 114.520  1.00  0.00           O
ATOM    589  C   GLU A  33      56.640  76.920 119.700  1.00  0.00           C
ATOM    590  O   GLU A  33      57.580  76.510 120.390  1.00  0.00           O
ATOM    591  N   VAL A  34      56.100  78.120 119.940  1.00  0.00           N
ATOM    593  CA  VAL A  34      56.510  78.990 120.990  1.00  0.00           C
ATOM    595  CB  VAL A  34      55.960  80.410 120.870  1.00  0.00           C
ATOM    597  CG1 VAL A  34      54.680  80.710 121.701  1.00  0.00           C
ATOM    601  CG2 VAL A  34      57.090  81.390 121.230  1.00  0.00           C
ATOM    605  C   VAL A  34      56.050  78.480 122.310  1.00  0.00           C
ATOM    606  O   VAL A  34      56.580  78.860 123.340  1.00  0.00           O
ATOM    607  N   ARG A  35      55.000  77.650 122.400  1.00  0.00           N
ATOM    609  CA  ARG A  35      54.540  77.210 123.690  1.00  0.00           C
ATOM    611  CB  ARG A  35      53.190  76.490 123.570  1.00  0.00           C
ATOM    614  CG  ARG A  35      52.450  76.360 124.920  1.00  0.00           C
ATOM    617  CD  ARG A  35      52.750  77.440 125.970  1.00  0.00           C
ATOM    620  NE  ARG A  35      51.560  77.430 126.870  1.00  0.00           N
ATOM    622  CZ  ARG A  35      50.480  78.140 126.550  1.00  0.00           C
ATOM    623  NH1 ARG A  35      50.550  79.300 125.950  1.00  0.00           N
ATOM    626  NH2 ARG A  35      49.300  77.630 126.791  1.00  0.00           N
ATOM    629  C   ARG A  35      55.550  76.310 124.320  1.00  0.00           C
ATOM    630  O   ARG A  35      55.880  76.430 125.490  1.00  0.00           O
ATOM    631  N   VAL A  36      56.150  75.460 123.470  1.00  0.00           N
ATOM    633  CA  VAL A  36      57.380  74.760 123.751  1.00  0.00           C
ATOM    635  CB  VAL A  36      57.650  73.740 122.660  1.00  0.00           C
ATOM    637  CG1 VAL A  36      58.820  72.800 123.041  1.00  0.00           C
ATOM    641  CG2 VAL A  36      56.380  72.890 122.431  1.00  0.00           C
ATOM    645  C   VAL A  36      58.560  75.720 123.970  1.00  0.00           C
ATOM    646  O   VAL A  36      59.280  75.600 124.950  1.00  0.00           O
ATOM    647  N   ASN A  37      58.780  76.780 123.150  1.00  0.00           N
ATOM    649  CA  ASN A  37      59.760  77.830 123.500  1.00  0.00           C
ATOM    651  CB  ASN A  37      59.760  78.980 122.440  1.00  0.00           C
ATOM    654  CG  ASN A  37      60.760  80.120 122.711  1.00  0.00           C
ATOM    655  OD1 ASN A  37      61.780  79.970 123.380  1.00  0.00           O
ATOM    656  ND2 ASN A  37      60.400  81.340 122.240  1.00  0.00           N
ATOM    659  C   ASN A  37      59.630  78.410 124.910  1.00  0.00           C
ATOM    660  O   ASN A  37      60.540  78.340 125.720  1.00  0.00           O
ATOM    661  N   SER A  38      58.440  78.960 125.211  1.00  0.00           N
ATOM    663  CA  SER A  38      58.050  79.570 126.461  1.00  0.00           C
ATOM    665  CB  SER A  38      56.560  80.040 126.440  1.00  0.00           C
ATOM    668  OG  SER A  38      56.300  81.010 125.420  1.00  0.00           O
ATOM    670  C   SER A  38      58.160  78.610 127.610  1.00  0.00           C
ATOM    671  O   SER A  38      58.760  78.920 128.640  1.00  0.00           O
ATOM    672  N   ALA A  39      57.590  77.400 127.470  1.00  0.00           N
ATOM    674  CA  ALA A  39      57.650  76.380 128.500  1.00  0.00           C
ATOM    676  CB  ALA A  39      56.680  75.230 128.160  1.00  0.00           C
ATOM    680  C   ALA A  39      59.040  75.840 128.770  1.00  0.00           C
ATOM    681  O   ALA A  39      59.470  75.800 129.920  1.00  0.00           O
ATOM    682  N   LEU A  40      59.810  75.480 127.720  1.00  0.00           N
ATOM    684  CA  LEU A  40      61.170  74.950 127.810  1.00  0.00           C
ATOM    686  CB  LEU A  40      61.600  74.610 126.360  1.00  0.00           C
ATOM    689  CG  LEU A  40      62.890  73.810 126.140  1.00  0.00           C
ATOM    691  CD1 LEU A  40      64.170  74.600 126.350  1.00  0.00           C
ATOM    695  CD2 LEU A  40      62.900  72.480 126.870  1.00  0.00           C
ATOM    699  C   LEU A  40      62.130  75.940 128.440  1.00  0.00           C
ATOM    700  O   LEU A  40      62.900  75.640 129.360  1.00  0.00           O
ATOM    701  N   SER A  41      62.010  77.210 128.020  1.00  0.00           N
ATOM    703  CA  SER A  41      62.700  78.330 128.630  1.00  0.00           C
ATOM    705  CB  SER A  41      62.400  79.680 127.940  1.00  0.00           C
ATOM    708  OG  SER A  41      63.130  79.790 126.710  1.00  0.00           O
ATOM    710  C   SER A  41      62.430  78.530 130.090  1.00  0.00           C
ATOM    711  O   SER A  41      63.340  78.850 130.850  1.00  0.00           O
ATOM    712  N   LYS A  42      61.170  78.390 130.542  1.00  0.00           N
ATOM    714  CA  LYS A  42      60.900  78.590 131.951  1.00  0.00           C
ATOM    716  CB  LYS A  42      59.450  79.070 132.130  1.00  0.00           C
ATOM    719  CG  LYS A  42      58.970  79.050 133.590  1.00  0.00           C
ATOM    722  CD  LYS A  42      57.680  79.840 133.822  1.00  0.00           C
ATOM    725  CE  LYS A  42      57.900  81.330 134.100  1.00  0.00           C
ATOM    728  NZ  LYS A  42      58.380  82.110 132.930  1.00  0.00           N
ATOM    732  C   LYS A  42      61.190  77.410 132.850  1.00  0.00           C
ATOM    733  O   LYS A  42      61.830  77.570 133.880  1.00  0.00           O
ATOM    734  N   ASP A  43      60.710  76.210 132.470  1.00  0.00           N
ATOM    736  CA  ASP A  43      60.540  75.110 133.390  1.00  0.00           C
ATOM    738  CB  ASP A  43      59.320  74.300 132.880  1.00  0.00           C
ATOM    741  CG  ASP A  43      59.080  73.040 133.690  1.00  0.00           C
ATOM    742  OD1 ASP A  43      58.900  71.960 133.080  1.00  0.00           O
ATOM    743  OD2 ASP A  43      58.920  73.120 134.931  1.00  0.00           O
ATOM    744  C   ASP A  43      61.770  74.240 133.421  1.00  0.00           C
ATOM    745  O   ASP A  43      62.390  74.030 134.460  1.00  0.00           O
ATOM    746  N   GLU A  44      62.130  73.720 132.240  1.00  0.00           N
ATOM    748  CA  GLU A  44      63.280  72.900 131.970  1.00  0.00           C
ATOM    750  CB  GLU A  44      63.150  72.430 130.510  1.00  0.00           C
ATOM    753  CG  GLU A  44      63.560  70.960 130.270  1.00  0.00           C
ATOM    756  CD  GLU A  44      62.590  70.310 129.300  1.00  0.00           C
ATOM    757  OE1 GLU A  44      61.370  70.330 129.630  1.00  0.00           O
ATOM    758  OE2 GLU A  44      62.990  69.900 128.190  1.00  0.00           O
ATOM    759  C   GLU A  44      64.550  73.670 132.160  1.00  0.00           C
ATOM    760  O   GLU A  44      65.520  73.160 132.730  1.00  0.00           O
ATOM    761  N   GLN A  45      64.550  74.950 131.701  1.00  0.00           N
ATOM    763  CA  GLN A  45      65.580  75.950 131.920  1.00  0.00           C
ATOM    765  CB  GLN A  45      66.130  76.030 133.360  1.00  0.00           C
ATOM    768  CG  GLN A  45      65.000  76.370 134.340  1.00  0.00           C
ATOM    771  CD  GLN A  45      65.530  76.420 135.760  1.00  0.00           C
ATOM    772  OE1 GLN A  45      66.650  76.040 136.090  1.00  0.00           O
ATOM    773  NE2 GLN A  45      64.680  76.990 136.640  1.00  0.00           N
ATOM    776  C   GLN A  45      66.690  75.770 130.940  1.00  0.00           C
ATOM    777  O   GLN A  45      67.850  76.150 131.150  1.00  0.00           O
ATOM    778  N   ILE A  46      66.370  75.150 129.811  1.00  0.00           N
ATOM    780  CA  ILE A  46      67.340  74.790 128.840  1.00  0.00           C
ATOM    782  CB  ILE A  46      66.960  73.470 128.201  1.00  0.00           C
ATOM    784  CG2 ILE A  46      67.560  73.320 126.791  1.00  0.00           C
ATOM    788  CG1 ILE A  46      67.350  72.290 129.130  1.00  0.00           C
ATOM    791  CD  ILE A  46      67.210  70.950 128.421  1.00  0.00           C
ATOM    795  C   ILE A  46      67.630  75.930 127.870  1.00  0.00           C
ATOM    796  O   ILE A  46      66.760  76.570 127.270  1.00  0.00           O
ATOM    797  N   LYS A  47      68.930  76.180 127.670  1.00  0.00           N
ATOM    799  CA  LYS A  47      69.410  76.910 126.531  1.00  0.00           C
ATOM    801  CB  LYS A  47      70.380  78.040 126.950  1.00  0.00           C
ATOM    804  CG  LYS A  47      70.860  79.000 125.840  1.00  0.00           C
ATOM    807  CD  LYS A  47      69.900  80.170 125.500  1.00  0.00           C
ATOM    810  CE  LYS A  47      68.590  79.840 124.760  1.00  0.00           C
ATOM    813  NZ  LYS A  47      68.770  79.370 123.370  1.00  0.00           N
ATOM    817  C   LYS A  47      70.090  75.880 125.660  1.00  0.00           C
ATOM    818  O   LYS A  47      70.540  74.880 126.200  1.00  0.00           O
ATOM    819  N   LYS A  48      70.090  76.100 124.330  1.00  0.00           N
ATOM    821  CA  LYS A  48      70.830  75.420 123.280  1.00  0.00           C
ATOM    823  CB  LYS A  48      72.380  75.260 123.400  1.00  0.00           C
ATOM    826  CG  LYS A  48      72.980  74.550 124.610  1.00  0.00           C
ATOM    829  CD  LYS A  48      72.500  73.110 124.830  1.00  0.00           C
ATOM    832  CE  LYS A  48      72.950  72.560 126.181  1.00  0.00           C
ATOM    835  NZ  LYS A  48      74.410  72.440 126.181  1.00  0.00           N
ATOM    839  C   LYS A  48      70.140  74.210 122.711  1.00  0.00           C
ATOM    840  O   LYS A  48      70.720  73.420 121.970  1.00  0.00           O
ATOM    841  N   GLU A  49      68.830  74.110 122.970  1.00  0.00           N
ATOM    843  CA  GLU A  49      67.900  73.490 122.090  1.00  0.00           C
ATOM    845  CB  GLU A  49      66.810  72.800 122.901  1.00  0.00           C
ATOM    848  CG  GLU A  49      67.270  71.600 123.751  1.00  0.00           C
ATOM    851  CD  GLU A  49      66.000  70.920 124.260  1.00  0.00           C
ATOM    852  OE1 GLU A  49      64.980  71.640 124.400  1.00  0.00           O
ATOM    853  OE2 GLU A  49      66.010  69.660 124.291  1.00  0.00           O
ATOM    854  C   GLU A  49      67.220  74.550 121.251  1.00  0.00           C
ATOM    855  O   GLU A  49      66.650  75.510 121.780  1.00  0.00           O
ATOM    856  N   ALA A  50      67.210  74.370 119.920  1.00  0.00           N
ATOM    858  CA  ALA A  50      66.460  75.170 118.970  1.00  0.00           C
ATOM    860  CB  ALA A  50      66.620  74.600 117.550  1.00  0.00           C
ATOM    864  C   ALA A  50      65.000  75.160 119.320  1.00  0.00           C
ATOM    865  O   ALA A  50      64.470  74.130 119.740  1.00  0.00           O
ATOM    866  N   ARG A  51      64.300  76.300 119.230  1.00  0.00           N
ATOM    868  CA  ARG A  51      63.030  76.480 119.880  1.00  0.00           C
ATOM    870  CB  ARG A  51      62.900  77.880 120.510  1.00  0.00           C
ATOM    873  CG  ARG A  51      63.890  78.120 121.680  1.00  0.00           C
ATOM    876  CD  ARG A  51      63.630  77.360 123.000  1.00  0.00           C
ATOM    879  NE  ARG A  51      64.070  75.940 122.901  1.00  0.00           N
ATOM    881  CZ  ARG A  51      63.270  74.870 122.910  1.00  0.00           C
ATOM    882  NH1 ARG A  51      61.960  74.930 122.951  1.00  0.00           N
ATOM    885  NH2 ARG A  51      63.830  73.690 122.820  1.00  0.00           N
ATOM    888  C   ARG A  51      61.840  75.950 119.110  1.00  0.00           C
ATOM    889  O   ARG A  51      60.880  76.640 118.800  1.00  0.00           O
ATOM    890  N   ILE A  52      61.970  74.650 118.850  1.00  0.00           N
ATOM    892  CA  ILE A  52      61.300  73.800 117.910  1.00  0.00           C
ATOM    894  CB  ILE A  52      60.080  73.060 118.461  1.00  0.00           C
ATOM    896  CG2 ILE A  52      60.540  72.020 119.510  1.00  0.00           C
ATOM    900  CG1 ILE A  52      59.090  73.980 119.180  1.00  0.00           C
ATOM    903  CD  ILE A  52      57.720  73.320 119.270  1.00  0.00           C
ATOM    907  C   ILE A  52      61.240  74.260 116.461  1.00  0.00           C
ATOM    908  O   ILE A  52      61.590  75.390 116.090  1.00  0.00           O
ATOM    909  N   ASN A  53      60.910  73.290 115.610  1.00  0.00           N
ATOM    911  CA  ASN A  53      60.780  73.380 114.180  1.00  0.00           C
ATOM    913  CB  ASN A  53      62.120  72.990 113.490  1.00  0.00           C
ATOM    916  CG  ASN A  53      62.090  72.780 111.970  1.00  0.00           C
ATOM    917  OD1 ASN A  53      62.850  71.950 111.470  1.00  0.00           O
ATOM    918  ND2 ASN A  53      61.240  73.500 111.240  1.00  0.00           N
ATOM    921  C   ASN A  53      59.670  72.400 113.910  1.00  0.00           C
ATOM    922  O   ASN A  53      59.650  71.320 114.500  1.00  0.00           O
ATOM    923  N   VAL A  54      58.710  72.720 113.050  1.00  0.00           N
ATOM    925  CA  VAL A  54      57.660  71.800 112.660  1.00  0.00           C
ATOM    927  CB  VAL A  54      56.730  72.510 111.701  1.00  0.00           C
ATOM    929  CG1 VAL A  54      55.480  71.650 111.461  1.00  0.00           C
ATOM    933  CG2 VAL A  54      56.330  73.870 112.300  1.00  0.00           C
ATOM    937  C   VAL A  54      58.210  70.540 111.980  1.00  0.00           C
ATOM    938  O   VAL A  54      59.080  70.660 111.120  1.00  0.00           O
ATOM    939  N   THR A  55      57.760  69.310 112.350  1.00  0.00           N
ATOM    941  CA  THR A  55      58.340  68.110 111.730  1.00  0.00           C
ATOM    943  CB  THR A  55      58.260  66.820 112.580  1.00  0.00           C
ATOM    945  OG1 THR A  55      56.940  66.330 112.781  1.00  0.00           O
ATOM    947  CG2 THR A  55      58.890  67.050 113.961  1.00  0.00           C
ATOM    951  C   THR A  55      57.710  67.850 110.370  1.00  0.00           C
ATOM    952  O   THR A  55      57.170  68.730 109.711  1.00  0.00           O
ATOM    953  N   ALA A  56      57.730  66.580 109.910  1.00  0.00           N
ATOM    955  CA  ALA A  56      57.120  66.200 108.670  1.00  0.00           C
ATOM    957  CB  ALA A  56      58.070  65.210 107.980  1.00  0.00           C
ATOM    961  C   ALA A  56      55.770  65.560 108.910  1.00  0.00           C
ATOM    962  O   ALA A  56      55.090  65.150 107.980  1.00  0.00           O
ATOM    963  N   TYR A  57      55.350  65.460 110.190  1.00  0.00           N
ATOM    965  CA  TYR A  57      54.020  65.030 110.580  1.00  0.00           C
ATOM    967  CB  TYR A  57      53.980  64.010 111.750  1.00  0.00           C
ATOM    970  CG  TYR A  57      54.380  62.630 111.330  1.00  0.00           C
ATOM    971  CD1 TYR A  57      55.720  62.210 111.470  1.00  0.00           C
ATOM    973  CE1 TYR A  57      56.090  60.920 111.060  1.00  0.00           C
ATOM    975  CZ  TYR A  57      55.140  60.060 110.520  1.00  0.00           C
ATOM    976  OH  TYR A  57      55.510  58.800 110.020  1.00  0.00           O
ATOM    978  CD2 TYR A  57      53.420  61.740 110.840  1.00  0.00           C
ATOM    980  CE2 TYR A  57      53.800  60.460 110.410  1.00  0.00           C
ATOM    982  C   TYR A  57      53.250  66.200 111.090  1.00  0.00           C
ATOM    983  O   TYR A  57      53.730  66.940 111.950  1.00  0.00           O
ATOM    984  N   GLN A  58      51.990  66.320 110.630  1.00  0.00           N
ATOM    986  CA  GLN A  58      51.030  67.220 111.210  1.00  0.00           C
ATOM    988  CB  GLN A  58      49.620  67.030 110.560  1.00  0.00           C
ATOM    991  CG  GLN A  58      49.400  67.990 109.350  1.00  0.00           C
ATOM    994  CD  GLN A  58      48.100  67.830 108.530  1.00  0.00           C
ATOM    995  OE1 GLN A  58      47.690  68.700 107.761  1.00  0.00           O
ATOM    996  NE2 GLN A  58      47.440  66.660 108.650  1.00  0.00           N
ATOM    999  C   GLN A  58      50.970  67.160 112.740  1.00  0.00           C
ATOM   1000  O   GLN A  58      50.530  66.170 113.330  1.00  0.00           O
ATOM   1001  N   GLY A  59      51.400  68.250 113.410  1.00  0.00           N
ATOM   1003  CA  GLY A  59      51.150  68.480 114.820  1.00  0.00           C
ATOM   1006  C   GLY A  59      52.130  67.800 115.710  1.00  0.00           C
ATOM   1007  O   GLY A  59      51.890  67.600 116.900  1.00  0.00           O
ATOM   1008  N   LYS A  60      53.280  67.420 115.150  1.00  0.00           N
ATOM   1010  CA  LYS A  60      54.390  66.880 115.890  1.00  0.00           C
ATOM   1012  CB  LYS A  60      54.720  65.440 115.451  1.00  0.00           C
ATOM   1015  CG  LYS A  60      53.550  64.460 115.610  1.00  0.00           C
ATOM   1018  CD  LYS A  60      53.890  63.040 115.110  1.00  0.00           C
ATOM   1021  CE  LYS A  60      52.690  62.120 114.900  1.00  0.00           C
ATOM   1024  NZ  LYS A  60      53.170  60.770 114.530  1.00  0.00           N
ATOM   1028  C   LYS A  60      55.580  67.760 115.620  1.00  0.00           C
ATOM   1029  O   LYS A  60      55.850  68.130 114.480  1.00  0.00           O
ATOM   1030  N   VAL A  61      56.310  68.150 116.680  1.00  0.00           N
ATOM   1032  CA  VAL A  61      57.260  69.240 116.610  1.00  0.00           C
ATOM   1034  CB  VAL A  61      56.840  70.400 117.490  1.00  0.00           C
ATOM   1036  CG1 VAL A  61      55.480  70.930 116.990  1.00  0.00           C
ATOM   1040  CG2 VAL A  61      56.730  69.970 118.961  1.00  0.00           C
ATOM   1044  C   VAL A  61      58.660  68.750 116.940  1.00  0.00           C
ATOM   1045  O   VAL A  61      58.840  67.700 117.571  1.00  0.00           O
ATOM   1046  N   LEU A  62      59.700  69.440 116.440  1.00  0.00           N
ATOM   1048  CA  LEU A  62      61.050  68.910 116.350  1.00  0.00           C
ATOM   1050  CB  LEU A  62      61.630  69.070 114.920  1.00  0.00           C
ATOM   1053  CG  LEU A  62      62.990  68.400 114.700  1.00  0.00           C
ATOM   1055  CD1 LEU A  62      62.910  66.890 114.910  1.00  0.00           C
ATOM   1059  CD2 LEU A  62      63.510  68.720 113.290  1.00  0.00           C
ATOM   1063  C   LEU A  62      62.010  69.640 117.250  1.00  0.00           C
ATOM   1064  O   LEU A  62      62.310  70.820 117.050  1.00  0.00           O
ATOM   1065  N   LEU A  63      62.540  68.950 118.270  1.00  0.00           N
ATOM   1067  CA  LEU A  63      63.590  69.440 119.130  1.00  0.00           C
ATOM   1069  CB  LEU A  63      63.400  68.840 120.541  1.00  0.00           C
ATOM   1072  CG  LEU A  63      62.280  69.450 121.410  1.00  0.00           C
ATOM   1074  CD1 LEU A  63      62.090  68.620 122.690  1.00  0.00           C
ATOM   1078  CD2 LEU A  63      62.630  70.880 121.820  1.00  0.00           C
ATOM   1082  C   LEU A  63      64.960  69.050 118.570  1.00  0.00           C
ATOM   1083  O   LEU A  63      65.220  67.880 118.310  1.00  0.00           O
ATOM   1084  N   VAL A  64      65.870  70.030 118.360  1.00  0.00           N
ATOM   1086  CA  VAL A  64      67.270  69.790 118.000  1.00  0.00           C
ATOM   1088  CB  VAL A  64      67.660  70.100 116.550  1.00  0.00           C
ATOM   1090  CG1 VAL A  64      66.750  69.330 115.580  1.00  0.00           C
ATOM   1094  CG2 VAL A  64      67.630  71.600 116.190  1.00  0.00           C
ATOM   1098  C   VAL A  64      68.140  70.630 118.920  1.00  0.00           C
ATOM   1099  O   VAL A  64      67.740  71.710 119.350  1.00  0.00           O
ATOM   1100  N   GLY A  65      69.360  70.150 119.220  1.00  0.00           N
ATOM   1102  CA  GLY A  65      70.250  70.770 120.190  1.00  0.00           C
ATOM   1105  C   GLY A  65      70.900  69.730 121.050  1.00  0.00           C
ATOM   1106  O   GLY A  65      71.160  68.610 120.620  1.00  0.00           O
ATOM   1107  N   GLN A  66      71.230  70.070 122.310  1.00  0.00           N
ATOM   1109  CA  GLN A  66      71.900  69.140 123.200  1.00  0.00           C
ATOM   1111  CB  GLN A  66      73.450  69.340 123.240  1.00  0.00           C
ATOM   1114  CG  GLN A  66      74.080  69.810 121.910  1.00  0.00           C
ATOM   1117  CD  GLN A  66      75.600  69.800 121.880  1.00  0.00           C
ATOM   1118  OE1 GLN A  66      76.200  69.850 120.810  1.00  0.00           O
ATOM   1119  NE2 GLN A  66      76.290  69.710 123.041  1.00  0.00           N
ATOM   1122  C   GLN A  66      71.390  69.410 124.600  1.00  0.00           C
ATOM   1123  O   GLN A  66      71.020  70.530 124.920  1.00  0.00           O
ATOM   1124  N   SER A  67      71.450  68.390 125.480  1.00  0.00           N
ATOM   1126  CA  SER A  67      71.060  68.500 126.880  1.00  0.00           C
ATOM   1128  CB  SER A  67      69.560  68.190 127.180  1.00  0.00           C
ATOM   1131  OG  SER A  67      68.740  68.940 126.290  1.00  0.00           O
ATOM   1133  C   SER A  67      71.950  67.500 127.610  1.00  0.00           C
ATOM   1134  O   SER A  67      72.410  66.540 126.980  1.00  0.00           O
ATOM   1135  N   PRO A  68      72.380  67.690 128.850  1.00  0.00           N
ATOM   1136  CD  PRO A  68      72.090  68.870 129.660  1.00  0.00           C
ATOM   1139  CA  PRO A  68      73.010  66.630 129.620  1.00  0.00           C
ATOM   1141  CB  PRO A  68      73.460  67.340 130.900  1.00  0.00           C
ATOM   1144  CG  PRO A  68      72.430  68.450 131.090  1.00  0.00           C
ATOM   1147  C   PRO A  68      72.100  65.440 129.910  1.00  0.00           C
ATOM   1148  O   PRO A  68      70.880  65.570 129.931  1.00  0.00           O
ATOM   1149  N   ASN A  69      72.700  64.280 130.180  1.00  0.00           N
ATOM   1151  CA  ASN A  69      72.080  63.000 130.470  1.00  0.00           C
ATOM   1153  CB  ASN A  69      73.160  61.930 130.781  1.00  0.00           C
ATOM   1156  CG  ASN A  69      73.960  61.590 129.531  1.00  0.00           C
ATOM   1157  OD1 ASN A  69      73.840  62.210 128.480  1.00  0.00           O
ATOM   1158  ND2 ASN A  69      74.760  60.500 129.640  1.00  0.00           N
ATOM   1161  C   ASN A  69      71.140  62.970 131.651  1.00  0.00           C
ATOM   1162  O   ASN A  69      70.130  62.260 131.610  1.00  0.00           O
ATOM   1163  N   ALA A  70      71.460  63.720 132.730  1.00  0.00           N
ATOM   1165  CA  ALA A  70      70.590  63.880 133.870  1.00  0.00           C
ATOM   1167  CB  ALA A  70      71.210  64.840 134.900  1.00  0.00           C
ATOM   1171  C   ALA A  70      69.250  64.470 133.510  1.00  0.00           C
ATOM   1172  O   ALA A  70      68.220  64.010 133.990  1.00  0.00           O
ATOM   1173  N   GLU A  71      69.260  65.510 132.650  1.00  0.00           N
ATOM   1175  CA  GLU A  71      68.090  66.230 132.220  1.00  0.00           C
ATOM   1177  CB  GLU A  71      68.510  67.440 131.370  1.00  0.00           C
ATOM   1180  CG  GLU A  71      67.430  68.530 131.380  1.00  0.00           C
ATOM   1183  CD  GLU A  71      66.250  68.110 130.510  1.00  0.00           C
ATOM   1184  OE1 GLU A  71      66.510  67.830 129.310  1.00  0.00           O
ATOM   1185  OE2 GLU A  71      65.130  68.030 131.070  1.00  0.00           O
ATOM   1186  C   GLU A  71      67.160  65.340 131.430  1.00  0.00           C
ATOM   1187  O   GLU A  71      65.990  65.210 131.750  1.00  0.00           O
ATOM   1188  N   LEU A  72      67.710  64.560 130.470  1.00  0.00           N
ATOM   1190  CA  LEU A  72      66.970  63.710 129.540  1.00  0.00           C
ATOM   1192  CB  LEU A  72      67.950  62.810 128.751  1.00  0.00           C
ATOM   1195  CG  LEU A  72      68.970  63.520 127.860  1.00  0.00           C
ATOM   1197  CD1 LEU A  72      69.540  62.540 126.820  1.00  0.00           C
ATOM   1201  CD2 LEU A  72      68.350  64.690 127.110  1.00  0.00           C
ATOM   1205  C   LEU A  72      66.000  62.750 130.212  1.00  0.00           C
ATOM   1206  O   LEU A  72      65.010  62.270 129.640  1.00  0.00           O
ATOM   1207  N   SER A  73      66.320  62.420 131.480  1.00  0.00           N
ATOM   1209  CA  SER A  73      65.640  61.460 132.320  1.00  0.00           C
ATOM   1211  CB  SER A  73      66.520  60.980 133.530  1.00  0.00           C
ATOM   1214  OG  SER A  73      66.670  61.940 134.572  1.00  0.00           O
ATOM   1216  C   SER A  73      64.290  62.000 132.770  1.00  0.00           C
ATOM   1217  O   SER A  73      63.380  61.220 133.090  1.00  0.00           O
ATOM   1218  N   ALA A  74      64.110  63.330 132.680  1.00  0.00           N
ATOM   1220  CA  ALA A  74      62.860  64.040 132.770  1.00  0.00           C
ATOM   1222  CB  ALA A  74      63.100  65.540 132.550  1.00  0.00           C
ATOM   1226  C   ALA A  74      61.830  63.590 131.760  1.00  0.00           C
ATOM   1227  O   ALA A  74      60.660  63.470 132.100  1.00  0.00           O
ATOM   1228  N   ARG A  75      62.250  63.310 130.500  1.00  0.00           N
ATOM   1230  CA  ARG A  75      61.370  62.930 129.420  1.00  0.00           C
ATOM   1232  CB  ARG A  75      60.350  61.780 129.720  1.00  0.00           C
ATOM   1235  CG  ARG A  75      60.980  60.400 130.010  1.00  0.00           C
ATOM   1238  CD  ARG A  75      59.930  59.450 130.590  1.00  0.00           C
ATOM   1241  NE  ARG A  75      60.340  58.030 130.370  1.00  0.00           N
ATOM   1243  CZ  ARG A  75      59.850  57.040 131.111  1.00  0.00           C
ATOM   1244  NH1 ARG A  75      58.970  57.240 132.060  1.00  0.00           N
ATOM   1247  NH2 ARG A  75      60.200  55.800 130.850  1.00  0.00           N
ATOM   1250  C   ARG A  75      60.690  64.120 128.770  1.00  0.00           C
ATOM   1251  O   ARG A  75      59.480  64.100 128.570  1.00  0.00           O
ATOM   1252  N   ALA A  76      61.470  65.160 128.390  1.00  0.00           N
ATOM   1254  CA  ALA A  76      61.070  66.390 127.720  1.00  0.00           C
ATOM   1256  CB  ALA A  76      62.310  67.010 127.060  1.00  0.00           C
ATOM   1260  C   ALA A  76      59.960  66.250 126.680  1.00  0.00           C
ATOM   1261  O   ALA A  76      59.060  67.070 126.550  1.00  0.00           O
ATOM   1262  N   LYS A  77      59.950  65.110 125.950  1.00  0.00           N
ATOM   1264  CA  LYS A  77      58.890  64.800 125.030  1.00  0.00           C
ATOM   1266  CB  LYS A  77      59.110  63.410 124.390  1.00  0.00           C
ATOM   1269  CG  LYS A  77      60.460  63.170 123.700  1.00  0.00           C
ATOM   1272  CD  LYS A  77      60.420  61.840 122.920  1.00  0.00           C
ATOM   1275  CE  LYS A  77      61.670  61.480 122.100  1.00  0.00           C
ATOM   1278  NZ  LYS A  77      61.630  60.060 121.720  1.00  0.00           N
ATOM   1282  C   LYS A  77      57.510  64.740 125.650  1.00  0.00           C
ATOM   1283  O   LYS A  77      56.570  65.330 125.141  1.00  0.00           O
ATOM   1284  N   GLN A  78      57.360  64.040 126.791  1.00  0.00           N
ATOM   1286  CA  GLN A  78      56.090  63.870 127.470  1.00  0.00           C
ATOM   1288  CB  GLN A  78      56.120  62.650 128.421  1.00  0.00           C
ATOM   1291  CG  GLN A  78      56.200  61.330 127.630  1.00  0.00           C
ATOM   1294  CD  GLN A  78      56.260  60.120 128.561  1.00  0.00           C
ATOM   1295  OE1 GLN A  78      56.460  60.180 129.780  1.00  0.00           O
ATOM   1296  NE2 GLN A  78      56.120  58.930 127.930  1.00  0.00           N
ATOM   1299  C   GLN A  78      55.700  65.100 128.240  1.00  0.00           C
ATOM   1300  O   GLN A  78      54.520  65.460 128.330  1.00  0.00           O
ATOM   1301  N   ILE A  79      56.690  65.820 128.780  1.00  0.00           N
ATOM   1303  CA  ILE A  79      56.510  67.090 129.440  1.00  0.00           C
ATOM   1305  CB  ILE A  79      57.810  67.560 130.090  1.00  0.00           C
ATOM   1307  CG2 ILE A  79      57.510  68.830 130.900  1.00  0.00           C
ATOM   1311  CG1 ILE A  79      58.480  66.480 130.980  1.00  0.00           C
ATOM   1314  CD  ILE A  79      57.700  66.110 132.240  1.00  0.00           C
ATOM   1318  C   ILE A  79      55.940  68.140 128.480  1.00  0.00           C
ATOM   1319  O   ILE A  79      55.000  68.860 128.810  1.00  0.00           O
ATOM   1320  N   ALA A  80      56.420  68.150 127.220  1.00  0.00           N
ATOM   1322  CA  ALA A  80      55.900  69.010 126.181  1.00  0.00           C
ATOM   1324  CB  ALA A  80      56.940  69.090 125.050  1.00  0.00           C
ATOM   1328  C   ALA A  80      54.530  68.580 125.640  1.00  0.00           C
ATOM   1329  O   ALA A  80      53.780  69.380 125.080  1.00  0.00           O
ATOM   1330  N   MET A  81      54.080  67.330 125.860  1.00  0.00           N
ATOM   1332  CA  MET A  81      52.700  66.920 125.600  1.00  0.00           C
ATOM   1334  CB  MET A  81      52.570  65.380 125.630  1.00  0.00           C
ATOM   1337  CG  MET A  81      53.370  64.650 124.530  1.00  0.00           C
ATOM   1340  SD  MET A  81      53.620  62.890 124.900  1.00  0.00           S
ATOM   1341  CE  MET A  81      54.550  62.500 123.400  1.00  0.00           C
ATOM   1345  C   MET A  81      51.680  67.510 126.580  1.00  0.00           C
ATOM   1346  O   MET A  81      50.470  67.510 126.350  1.00  0.00           O
ATOM   1347  N   GLY A  82      52.160  68.060 127.720  1.00  0.00           N
ATOM   1349  CA  GLY A  82      51.390  68.890 128.630  1.00  0.00           C
ATOM   1352  C   GLY A  82      51.020  70.250 128.080  1.00  0.00           C
ATOM   1353  O   GLY A  82      50.140  70.930 128.600  1.00  0.00           O
ATOM   1354  N   VAL A  83      51.710  70.700 127.000  1.00  0.00           N
ATOM   1356  CA  VAL A  83      51.250  71.800 126.150  1.00  0.00           C
ATOM   1358  CB  VAL A  83      52.290  72.180 125.090  1.00  0.00           C
ATOM   1360  CG1 VAL A  83      51.730  73.190 124.070  1.00  0.00           C
ATOM   1364  CG2 VAL A  83      53.570  72.710 125.780  1.00  0.00           C
ATOM   1368  C   VAL A  83      49.940  71.400 125.510  1.00  0.00           C
ATOM   1369  O   VAL A  83      49.720  70.210 125.310  1.00  0.00           O
ATOM   1370  N   ASP A  84      49.000  72.340 125.220  1.00  0.00           N
ATOM   1372  CA  ASP A  84      47.700  71.990 124.670  1.00  0.00           C
ATOM   1374  CB  ASP A  84      46.830  73.260 124.490  1.00  0.00           C
ATOM   1377  CG  ASP A  84      45.340  72.990 124.390  1.00  0.00           C
ATOM   1378  OD1 ASP A  84      44.860  71.980 124.960  1.00  0.00           O
ATOM   1379  OD2 ASP A  84      44.640  73.920 123.891  1.00  0.00           O
ATOM   1380  C   ASP A  84      47.820  71.170 123.370  1.00  0.00           C
ATOM   1381  O   ASP A  84      48.160  71.680 122.300  1.00  0.00           O
ATOM   1382  N   GLY A  85      47.590  69.850 123.540  1.00  0.00           N
ATOM   1384  CA  GLY A  85      47.490  68.790 122.571  1.00  0.00           C
ATOM   1387  C   GLY A  85      48.700  68.280 121.840  1.00  0.00           C
ATOM   1388  O   GLY A  85      48.510  67.370 121.040  1.00  0.00           O
ATOM   1389  N   ALA A  86      49.940  68.780 122.060  1.00  0.00           N
ATOM   1391  CA  ALA A  86      51.100  68.360 121.270  1.00  0.00           C
ATOM   1393  CB  ALA A  86      52.410  68.980 121.791  1.00  0.00           C
ATOM   1397  C   ALA A  86      51.270  66.850 121.110  1.00  0.00           C
ATOM   1398  O   ALA A  86      51.480  66.110 122.071  1.00  0.00           O
ATOM   1399  N   ASN A  87      51.110  66.360 119.850  1.00  0.00           N
ATOM   1401  CA  ASN A  87      50.890  64.960 119.530  1.00  0.00           C
ATOM   1403  CB  ASN A  87      50.770  64.750 117.980  1.00  0.00           C
ATOM   1406  CG  ASN A  87      49.530  65.480 117.501  1.00  0.00           C
ATOM   1407  OD1 ASN A  87      48.790  65.930 118.350  1.00  0.00           O
ATOM   1408  ND2 ASN A  87      49.280  65.580 116.181  1.00  0.00           N
ATOM   1411  C   ASN A  87      52.060  64.130 119.950  1.00  0.00           C
ATOM   1412  O   ASN A  87      51.970  63.150 120.690  1.00  0.00           O
ATOM   1413  N   GLU A  88      53.210  64.620 119.520  1.00  0.00           N
ATOM   1415  CA  GLU A  88      54.460  64.030 119.820  1.00  0.00           C
ATOM   1417  CB  GLU A  88      54.950  62.930 118.821  1.00  0.00           C
ATOM   1420  CG  GLU A  88      53.980  61.750 118.600  1.00  0.00           C
ATOM   1423  CD  GLU A  88      54.500  60.730 117.610  1.00  0.00           C
ATOM   1424  OE1 GLU A  88      55.740  60.620 117.410  1.00  0.00           O
ATOM   1425  OE2 GLU A  88      53.650  60.050 116.970  1.00  0.00           O
ATOM   1426  C   GLU A  88      55.380  65.190 119.711  1.00  0.00           C
ATOM   1427  O   GLU A  88      55.050  66.250 119.170  1.00  0.00           O
ATOM   1428  N   VAL A  89      56.600  64.960 120.150  1.00  0.00           N
ATOM   1430  CA  VAL A  89      57.720  65.690 119.630  1.00  0.00           C
ATOM   1432  CB  VAL A  89      58.480  66.490 120.670  1.00  0.00           C
ATOM   1434  CG1 VAL A  89      57.540  67.500 121.350  1.00  0.00           C
ATOM   1438  CG2 VAL A  89      59.050  65.580 121.760  1.00  0.00           C
ATOM   1442  C   VAL A  89      58.560  64.590 119.050  1.00  0.00           C
ATOM   1443  O   VAL A  89      58.540  63.450 119.530  1.00  0.00           O
ATOM   1444  N   TYR A  90      59.360  64.900 118.030  1.00  0.00           N
ATOM   1446  CA  TYR A  90      60.530  64.100 117.750  1.00  0.00           C
ATOM   1448  CB  TYR A  90      60.750  63.800 116.251  1.00  0.00           C
ATOM   1451  CG  TYR A  90      59.610  62.930 115.760  1.00  0.00           C
ATOM   1452  CD1 TYR A  90      58.400  63.540 115.410  1.00  0.00           C
ATOM   1454  CE1 TYR A  90      57.340  62.800 114.910  1.00  0.00           C
ATOM   1456  CZ  TYR A  90      57.430  61.410 114.810  1.00  0.00           C
ATOM   1457  OH  TYR A  90      56.320  60.700 114.300  1.00  0.00           O
ATOM   1459  CD2 TYR A  90      59.730  61.530 115.610  1.00  0.00           C
ATOM   1461  CE2 TYR A  90      58.620  60.770 115.180  1.00  0.00           C
ATOM   1463  C   TYR A  90      61.680  64.820 118.400  1.00  0.00           C
ATOM   1464  O   TYR A  90      61.790  66.040 118.310  1.00  0.00           O
ATOM   1465  N   ASN A  91      62.500  64.070 119.160  1.00  0.00           N
ATOM   1467  CA  ASN A  91      63.520  64.660 119.980  1.00  0.00           C
ATOM   1469  CB  ASN A  91      63.310  64.250 121.480  1.00  0.00           C
ATOM   1472  CG  ASN A  91      63.820  65.290 122.460  1.00  0.00           C
ATOM   1473  OD1 ASN A  91      64.310  66.320 122.020  1.00  0.00           O
ATOM   1474  ND2 ASN A  91      63.720  65.070 123.790  1.00  0.00           N
ATOM   1477  C   ASN A  91      64.820  64.150 119.400  1.00  0.00           C
ATOM   1478  O   ASN A  91      65.180  62.990 119.610  1.00  0.00           O
ATOM   1479  N   GLU A  92      65.510  65.010 118.640  1.00  0.00           N
ATOM   1481  CA  GLU A  92      66.720  64.690 117.901  1.00  0.00           C
ATOM   1483  CB  GLU A  92      66.730  65.430 116.540  1.00  0.00           C
ATOM   1486  CG  GLU A  92      65.710  64.880 115.530  1.00  0.00           C
ATOM   1489  CD  GLU A  92      66.000  63.430 115.240  1.00  0.00           C
ATOM   1490  OE1 GLU A  92      67.180  63.120 114.920  1.00  0.00           O
ATOM   1491  OE2 GLU A  92      65.060  62.590 115.370  1.00  0.00           O
ATOM   1492  C   GLU A  92      67.900  65.220 118.650  1.00  0.00           C
ATOM   1493  O   GLU A  92      69.050  65.060 118.230  1.00  0.00           O
ATOM   1494  N   ILE A  93      67.630  65.880 119.780  1.00  0.00           N
ATOM   1496  CA  ILE A  93      68.530  66.260 120.840  1.00  0.00           C
ATOM   1498  CB  ILE A  93      67.710  66.490 122.090  1.00  0.00           C
ATOM   1500  CG2 ILE A  93      67.060  65.180 122.590  1.00  0.00           C
ATOM   1504  CG1 ILE A  93      68.490  67.240 123.190  1.00  0.00           C
ATOM   1507  CD  ILE A  93      69.090  66.280 124.201  1.00  0.00           C
ATOM   1511  C   ILE A  93      69.680  65.280 121.060  1.00  0.00           C
ATOM   1512  O   ILE A  93      69.490  64.080 121.220  1.00  0.00           O
ATOM   1513  N   ARG A  94      70.930  65.750 121.060  1.00  0.00           N
ATOM   1515  CA  ARG A  94      72.030  64.850 121.300  1.00  0.00           C
ATOM   1517  CB  ARG A  94      73.290  65.130 120.451  1.00  0.00           C
ATOM   1520  CG  ARG A  94      73.920  66.520 120.670  1.00  0.00           C
ATOM   1523  CD  ARG A  94      75.290  66.670 120.020  1.00  0.00           C
ATOM   1526  NE  ARG A  94      76.220  65.990 120.980  1.00  0.00           N
ATOM   1528  CZ  ARG A  94      77.360  66.470 121.430  1.00  0.00           C
ATOM   1529  NH1 ARG A  94      77.920  67.590 121.060  1.00  0.00           N
ATOM   1532  NH2 ARG A  94      78.000  65.760 122.330  1.00  0.00           N
ATOM   1535  C   ARG A  94      72.400  64.820 122.761  1.00  0.00           C
ATOM   1536  O   ARG A  94      72.250  65.800 123.490  1.00  0.00           O
ATOM   1537  N   GLN A  95      72.930  63.680 123.230  1.00  0.00           N
ATOM   1539  CA  GLN A  95      73.650  63.720 124.490  1.00  0.00           C
ATOM   1541  CB  GLN A  95      73.970  62.310 125.040  1.00  0.00           C
ATOM   1544  CG  GLN A  95      72.670  61.590 125.451  1.00  0.00           C
ATOM   1547  CD  GLN A  95      72.880  60.260 126.160  1.00  0.00           C
ATOM   1548  OE1 GLN A  95      73.970  59.750 126.391  1.00  0.00           O
ATOM   1549  NE2 GLN A  95      71.730  59.660 126.531  1.00  0.00           N
ATOM   1552  C   GLN A  95      74.890  64.610 124.480  1.00  0.00           C
ATOM   1553  O   GLN A  95      75.810  64.440 123.681  1.00  0.00           O
ATOM   1554  N   GLY A  96      74.900  65.610 125.380  1.00  0.00           N
ATOM   1556  CA  GLY A  96      76.090  66.380 125.700  1.00  0.00           C
ATOM   1559  C   GLY A  96      77.070  65.490 126.410  1.00  0.00           C
ATOM   1560  O   GLY A  96      76.730  64.940 127.450  1.00  0.00           O
ATOM   1561  N   GLN A  97      78.290  65.350 125.850  1.00  0.00           N
ATOM   1563  CA  GLN A  97      79.320  64.430 126.290  1.00  0.00           C
ATOM   1565  CB  GLN A  97      80.640  64.650 125.500  1.00  0.00           C
ATOM   1568  CG  GLN A  97      81.790  63.670 125.860  1.00  0.00           C
ATOM   1571  CD  GLN A  97      83.150  64.250 125.480  1.00  0.00           C
ATOM   1572  OE1 GLN A  97      83.220  65.280 124.800  1.00  0.00           O
ATOM   1573  NE2 GLN A  97      84.250  63.630 125.980  1.00  0.00           N
ATOM   1576  C   GLN A  97      79.610  64.520 127.790  1.00  0.00           C
ATOM   1577  O   GLN A  97      80.130  65.540 128.260  1.00  0.00           O
ATOM   1578  N   PRO A  98      79.290  63.490 128.570  1.00  0.00           N
ATOM   1579  CD  PRO A  98      78.490  62.330 128.170  1.00  0.00           C
ATOM   1582  CA  PRO A  98      79.690  63.410 129.960  1.00  0.00           C
ATOM   1584  CB  PRO A  98      78.990  62.140 130.500  1.00  0.00           C
ATOM   1587  CG  PRO A  98      77.880  61.860 129.480  1.00  0.00           C
ATOM   1590  C   PRO A  98      81.190  63.370 130.130  1.00  0.00           C
ATOM   1591  O   PRO A  98      81.820  62.350 129.850  1.00  0.00           O
ATOM   1592  N   ILE A  99      81.780  64.470 130.650  1.00  0.00           N
ATOM   1594  CA  ILE A  99      83.150  64.460 131.111  1.00  0.00           C
ATOM   1596  CB  ILE A  99      83.950  65.770 131.030  1.00  0.00           C
ATOM   1598  CG2 ILE A  99      85.440  65.400 130.860  1.00  0.00           C
ATOM   1602  CG1 ILE A  99      83.490  66.750 129.920  1.00  0.00           C
ATOM   1605  CD  ILE A  99      83.920  68.190 130.230  1.00  0.00           C
ATOM   1609  C   ILE A  99      83.070  64.030 132.560  1.00  0.00           C
ATOM   1610  O   ILE A  99      82.160  64.400 133.300  1.00  0.00           O
ATOM   1611  N   GLY A 100      84.010  63.180 132.970  1.00  0.00           N
ATOM   1613  CA  GLY A 100      84.210  62.900 134.360  1.00  0.00           C
ATOM   1616  C   GLY A 100      85.540  62.220 134.470  1.00  0.00           C
ATOM   1617  O   GLY A 100      86.390  62.330 133.580  1.00  0.00           O
ATOM   1618  N   LEU A 101      85.710  61.480 135.570  1.00  0.00           N
ATOM   1620  CA  LEU A 101      86.940  60.920 136.050  1.00  0.00           C
ATOM   1622  CB  LEU A 101      87.520  61.650 137.290  1.00  0.00           C
ATOM   1625  CG  LEU A 101      87.510  63.200 137.350  1.00  0.00           C
ATOM   1627  CD1 LEU A 101      86.120  63.860 137.330  1.00  0.00           C
ATOM   1631  CD2 LEU A 101      88.190  63.650 138.650  1.00  0.00           C
ATOM   1635  C   LEU A 101      86.540  59.520 136.470  1.00  0.00           C
ATOM   1636  O   LEU A 101      85.350  59.210 136.480  1.00  0.00           O
ATOM   1637  N   GLY A 102      87.490  58.640 136.830  1.00  0.00           N
ATOM   1639  CA  GLY A 102      87.230  57.310 137.370  1.00  0.00           C
ATOM   1642  C   GLY A 102      88.480  56.910 138.080  1.00  0.00           C
ATOM   1643  O   GLY A 102      89.470  57.610 137.940  1.00  0.00           O
ATOM   1644  N   GLU A 103      88.490  55.780 138.822  1.00  0.00           N
ATOM   1646  CA  GLU A 103      89.540  55.360 139.730  1.00  0.00           C
ATOM   1648  CB  GLU A 103      89.540  56.270 140.990  1.00  0.00           C
ATOM   1651  CG  GLU A 103      90.390  57.580 140.880  1.00  0.00           C
ATOM   1654  CD  GLU A 103      89.670  58.910 141.150  1.00  0.00           C
ATOM   1655  OE1 GLU A 103      88.410  58.930 141.100  1.00  0.00           O
ATOM   1656  OE2 GLU A 103      90.370  59.920 141.420  1.00  0.00           O
ATOM   1657  C   GLU A 103      89.360  53.860 140.090  1.00  0.00           C
ATOM   1658  O   GLU A 103      88.280  53.310 139.900  1.00  0.00           O
ATOM   1659  N   ALA A 104      90.390  53.130 140.550  1.00  0.00           N
ATOM   1661  CA  ALA A 104      90.370  51.690 140.860  1.00  0.00           C
ATOM   1663  CB  ALA A 104      91.740  51.100 140.460  1.00  0.00           C
ATOM   1667  C   ALA A 104      89.990  51.340 142.330  1.00  0.00           C
ATOM   1668  O   ALA A 104      89.900  52.230 143.170  1.00  0.00           O
ATOM   1669  N   SER A 105      89.710  50.030 142.660  1.00  0.00           N
ATOM   1671  CA  SER A 105      89.670  49.420 144.020  1.00  0.00           C
ATOM   1673  CB  SER A 105      90.350  50.220 145.190  1.00  0.00           C
ATOM   1676  OG  SER A 105      91.750  50.350 145.010  1.00  0.00           O
ATOM   1678  C   SER A 105      88.310  49.000 144.610  1.00  0.00           C
ATOM   1679  O   SER A 105      87.770  49.770 145.390  1.00  0.00           O
ATOM   1680  N   ASN A 106      87.770  47.760 144.350  1.00  0.00           N
ATOM   1682  CA  ASN A 106      86.400  47.200 144.590  1.00  0.00           C
ATOM   1684  CB  ASN A 106      86.440  45.730 145.141  1.00  0.00           C
ATOM   1687  CG  ASN A 106      86.970  45.660 146.571  1.00  0.00           C
ATOM   1688  OD1 ASN A 106      86.400  46.230 147.490  1.00  0.00           O
ATOM   1689  ND2 ASN A 106      88.120  44.980 146.790  1.00  0.00           N
ATOM   1692  C   ASN A 106      85.220  47.930 145.290  1.00  0.00           C
ATOM   1693  O   ASN A 106      85.380  48.730 146.211  1.00  0.00           O
ATOM   1694  N   ASP A 107      83.980  47.570 144.840  1.00  0.00           N
ATOM   1696  CA  ASP A 107      82.730  47.460 145.621  1.00  0.00           C
ATOM   1698  CB  ASP A 107      82.880  47.120 147.130  1.00  0.00           C
ATOM   1701  CG  ASP A 107      83.030  45.630 147.440  1.00  0.00           C
ATOM   1702  OD1 ASP A 107      83.050  44.790 146.510  1.00  0.00           O
ATOM   1703  OD2 ASP A 107      82.990  45.350 148.670  1.00  0.00           O
ATOM   1704  C   ASP A 107      81.630  48.500 145.360  1.00  0.00           C
ATOM   1705  O   ASP A 107      80.780  48.740 146.211  1.00  0.00           O
ATOM   1706  N   THR A 108      81.570  49.160 144.201  1.00  0.00           N
ATOM   1708  CA  THR A 108      80.560  50.200 143.940  1.00  0.00           C
ATOM   1710  CB  THR A 108      81.060  51.620 144.240  1.00  0.00           C
ATOM   1712  OG1 THR A 108      82.000  52.040 143.270  1.00  0.00           O
ATOM   1714  CG2 THR A 108      81.760  51.710 145.600  1.00  0.00           C
ATOM   1718  C   THR A 108      80.010  50.120 142.510  1.00  0.00           C
ATOM   1719  O   THR A 108      80.080  49.090 141.830  1.00  0.00           O
ATOM   1720  N   TRP A 109      79.400  51.230 142.031  1.00  0.00           N
ATOM   1722  CA  TRP A 109      79.080  51.530 140.640  1.00  0.00           C
ATOM   1724  CB  TRP A 109      77.790  50.760 140.220  1.00  0.00           C
ATOM   1727  CG  TRP A 109      77.160  51.150 138.920  1.00  0.00           C
ATOM   1728  CD1 TRP A 109      77.250  50.460 137.740  1.00  0.00           C
ATOM   1730  NE1 TRP A 109      76.490  51.090 136.780  1.00  0.00           N
ATOM   1732  CE2 TRP A 109      75.880  52.180 137.330  1.00  0.00           C
ATOM   1733  CD2 TRP A 109      76.290  52.270 138.681  1.00  0.00           C
ATOM   1734  CE3 TRP A 109      75.790  53.310 139.470  1.00  0.00           C
ATOM   1736  CZ3 TRP A 109      74.900  54.220 138.910  1.00  0.00           C
ATOM   1738  CZ2 TRP A 109      74.930  53.030 136.810  1.00  0.00           C
ATOM   1740  CH2 TRP A 109      74.450  54.080 137.600  1.00  0.00           C
ATOM   1742  C   TRP A 109      78.880  53.030 140.542  1.00  0.00           C
ATOM   1743  O   TRP A 109      78.360  53.610 141.500  1.00  0.00           O
ATOM   1744  N   ILE A 110      79.180  53.710 139.380  1.00  0.00           N
ATOM   1746  CA  ILE A 110      78.700  55.090 139.171  1.00  0.00           C
ATOM   1748  CB  ILE A 110      79.290  56.120 140.150  1.00  0.00           C
ATOM   1750  CG2 ILE A 110      80.640  56.700 139.650  1.00  0.00           C
ATOM   1754  CG1 ILE A 110      78.270  57.210 140.600  1.00  0.00           C
ATOM   1757  CD  ILE A 110      76.900  56.710 141.080  1.00  0.00           C
ATOM   1761  C   ILE A 110      78.710  55.680 137.750  1.00  0.00           C
ATOM   1762  O   ILE A 110      79.240  55.150 136.780  1.00  0.00           O
ATOM   1763  N   THR A 111      78.070  56.860 137.610  1.00  0.00           N
ATOM   1765  CA  THR A 111      77.810  57.730 136.480  1.00  0.00           C
ATOM   1767  CB  THR A 111      76.920  58.890 136.960  1.00  0.00           C
ATOM   1769  OG1 THR A 111      75.700  58.360 137.470  1.00  0.00           O
ATOM   1771  CG2 THR A 111      76.540  59.870 135.830  1.00  0.00           C
ATOM   1775  C   THR A 111      78.980  58.280 135.650  1.00  0.00           C
ATOM   1776  O   THR A 111      78.840  58.400 134.431  1.00  0.00           O
ATOM   1777  N   THR A 112      80.110  58.670 136.270  1.00  0.00           N
ATOM   1779  CA  THR A 112      81.180  59.530 135.720  1.00  0.00           C
ATOM   1781  CB  THR A 112      82.180  59.990 136.760  1.00  0.00           C
ATOM   1783  OG1 THR A 112      82.670  58.920 137.520  1.00  0.00           O
ATOM   1785  CG2 THR A 112      81.430  60.850 137.770  1.00  0.00           C
ATOM   1789  C   THR A 112      81.960  59.060 134.490  1.00  0.00           C
ATOM   1790  O   THR A 112      82.070  57.870 134.240  1.00  0.00           O
ATOM   1791  N   LYS A 113      82.460  60.020 133.660  1.00  0.00           N
ATOM   1793  CA  LYS A 113      83.010  59.910 132.300  1.00  0.00           C
ATOM   1795  CB  LYS A 113      84.520  59.580 132.211  1.00  0.00           C
ATOM   1798  CG  LYS A 113      85.150  60.050 130.870  1.00  0.00           C
ATOM   1801  CD  LYS A 113      86.630  59.680 130.740  1.00  0.00           C
ATOM   1804  CE  LYS A 113      87.290  59.880 129.370  1.00  0.00           C
ATOM   1807  NZ  LYS A 113      87.340  61.300 129.000  1.00  0.00           N
ATOM   1811  C   LYS A 113      82.220  58.980 131.391  1.00  0.00           C
ATOM   1812  O   LYS A 113      82.750  58.210 130.590  1.00  0.00           O
ATOM   1813  N   VAL A 114      80.890  59.030 131.560  1.00  0.00           N
ATOM   1815  CA  VAL A 114      80.010  57.890 131.410  1.00  0.00           C
ATOM   1817  CB  VAL A 114      79.500  57.560 130.001  1.00  0.00           C
ATOM   1819  CG1 VAL A 114      77.960  57.540 130.010  1.00  0.00           C
ATOM   1823  CG2 VAL A 114      80.050  58.510 128.920  1.00  0.00           C
ATOM   1827  C   VAL A 114      80.440  56.600 132.130  1.00  0.00           C
ATOM   1828  O   VAL A 114      81.590  56.180 132.140  1.00  0.00           O
ATOM   1829  N   ARG A 115      79.450  55.890 132.700  1.00  0.00           N
ATOM   1831  CA  ARG A 115      79.550  54.590 133.330  1.00  0.00           C
ATOM   1833  CB  ARG A 115      78.130  54.010 133.550  1.00  0.00           C
ATOM   1836  CG  ARG A 115      77.160  54.970 134.260  1.00  0.00           C
ATOM   1839  CD  ARG A 115      75.710  54.700 133.910  1.00  0.00           C
ATOM   1842  NE  ARG A 115      74.940  55.750 134.660  1.00  0.00           N
ATOM   1844  CZ  ARG A 115      74.560  56.890 134.110  1.00  0.00           C
ATOM   1845  NH1 ARG A 115      74.670  57.170 132.830  1.00  0.00           N
ATOM   1848  NH2 ARG A 115      74.020  57.830 134.861  1.00  0.00           N
ATOM   1851  C   ARG A 115      80.320  53.570 132.501  1.00  0.00           C
ATOM   1852  O   ARG A 115      80.900  52.630 133.010  1.00  0.00           O
ATOM   1853  N   SER A 116      80.320  53.750 131.160  1.00  0.00           N
ATOM   1855  CA  SER A 116      81.110  52.990 130.212  1.00  0.00           C
ATOM   1857  CB  SER A 116      80.820  53.460 128.770  1.00  0.00           C
ATOM   1860  OG  SER A 116      81.150  54.840 128.590  1.00  0.00           O
ATOM   1862  C   SER A 116      82.610  53.040 130.430  1.00  0.00           C
ATOM   1863  O   SER A 116      83.240  51.990 130.500  1.00  0.00           O
ATOM   1864  N   GLN A 117      83.230  54.230 130.620  1.00  0.00           N
ATOM   1866  CA  GLN A 117      84.640  54.370 130.950  1.00  0.00           C
ATOM   1868  CB  GLN A 117      85.070  55.850 130.921  1.00  0.00           C
ATOM   1871  CG  GLN A 117      85.230  56.390 129.490  1.00  0.00           C
ATOM   1874  CD  GLN A 117      86.440  55.750 128.800  1.00  0.00           C
ATOM   1875  OE1 GLN A 117      87.500  55.590 129.410  1.00  0.00           O
ATOM   1876  NE2 GLN A 117      86.290  55.410 127.501  1.00  0.00           N
ATOM   1879  C   GLN A 117      85.020  53.770 132.280  1.00  0.00           C
ATOM   1880  O   GLN A 117      86.090  53.210 132.480  1.00  0.00           O
ATOM   1881  N   LEU A 118      84.110  53.900 133.250  1.00  0.00           N
ATOM   1883  CA  LEU A 118      84.260  53.230 134.510  1.00  0.00           C
ATOM   1885  CB  LEU A 118      83.400  53.860 135.620  1.00  0.00           C
ATOM   1888  CG  LEU A 118      84.010  55.150 136.230  1.00  0.00           C
ATOM   1890  CD1 LEU A 118      84.450  56.190 135.190  1.00  0.00           C
ATOM   1894  CD2 LEU A 118      83.020  55.770 137.211  1.00  0.00           C
ATOM   1898  C   LEU A 118      84.160  51.720 134.410  1.00  0.00           C
ATOM   1899  O   LEU A 118      84.930  50.990 135.030  1.00  0.00           O
ATOM   1900  N   LEU A 119      83.230  51.190 133.611  1.00  0.00           N
ATOM   1902  CA  LEU A 119      83.140  49.780 133.322  1.00  0.00           C
ATOM   1904  CB  LEU A 119      81.820  49.540 132.540  1.00  0.00           C
ATOM   1907  CG  LEU A 119      81.130  48.160 132.660  1.00  0.00           C
ATOM   1909  CD1 LEU A 119      81.860  47.050 131.910  1.00  0.00           C
ATOM   1913  CD2 LEU A 119      80.900  47.750 134.120  1.00  0.00           C
ATOM   1917  C   LEU A 119      84.390  49.250 132.600  1.00  0.00           C
ATOM   1918  O   LEU A 119      84.900  48.210 132.990  1.00  0.00           O
ATOM   1919  N   THR A 120      84.920  49.970 131.570  1.00  0.00           N
ATOM   1921  CA  THR A 120      86.050  49.520 130.740  1.00  0.00           C
ATOM   1923  CB  THR A 120      86.410  50.420 129.560  1.00  0.00           C
ATOM   1925  OG1 THR A 120      86.520  51.790 129.920  1.00  0.00           O
ATOM   1927  CG2 THR A 120      85.300  50.370 128.510  1.00  0.00           C
ATOM   1931  C   THR A 120      87.340  49.230 131.480  1.00  0.00           C
ATOM   1932  O   THR A 120      87.970  48.190 131.280  1.00  0.00           O
ATOM   1933  N   SER A 121      87.800  50.100 132.400  1.00  0.00           N
ATOM   1935  CA  SER A 121      89.060  49.820 133.080  1.00  0.00           C
ATOM   1937  CB  SER A 121      90.010  51.050 133.210  1.00  0.00           C
ATOM   1940  OG  SER A 121      89.940  51.910 132.072  1.00  0.00           O
ATOM   1942  C   SER A 121      88.790  49.220 134.460  1.00  0.00           C
ATOM   1943  O   SER A 121      89.670  49.210 135.330  1.00  0.00           O
ATOM   1944  N   ASP A 122      87.560  48.710 134.700  1.00  0.00           N
ATOM   1946  CA  ASP A 122      87.120  48.020 135.900  1.00  0.00           C
ATOM   1948  CB  ASP A 122      87.810  46.630 136.090  1.00  0.00           C
ATOM   1951  CG  ASP A 122      87.280  45.560 135.141  1.00  0.00           C
ATOM   1952  OD1 ASP A 122      86.030  45.460 134.970  1.00  0.00           O
ATOM   1953  OD2 ASP A 122      88.080  44.710 134.680  1.00  0.00           O
ATOM   1954  C   ASP A 122      87.120  48.950 137.130  1.00  0.00           C
ATOM   1955  O   ASP A 122      87.200  48.540 138.281  1.00  0.00           O
ATOM   1956  N   LEU A 123      86.970  50.260 136.860  1.00  0.00           N
ATOM   1958  CA  LEU A 123      86.760  51.290 137.840  1.00  0.00           C
ATOM   1960  CB  LEU A 123      86.880  52.730 137.250  1.00  0.00           C
ATOM   1963  CG  LEU A 123      88.130  53.120 136.440  1.00  0.00           C
ATOM   1965  CD1 LEU A 123      89.450  52.420 136.810  1.00  0.00           C
ATOM   1969  CD2 LEU A 123      87.840  53.070 134.940  1.00  0.00           C
ATOM   1973  C   LEU A 123      85.380  51.230 138.470  1.00  0.00           C
ATOM   1974  O   LEU A 123      85.210  51.680 139.580  1.00  0.00           O
ATOM   1975  N   VAL A 124      84.340  50.720 137.761  1.00  0.00           N
ATOM   1977  CA  VAL A 124      82.930  50.750 138.181  1.00  0.00           C
ATOM   1979  CB  VAL A 124      82.070  49.880 137.270  1.00  0.00           C
ATOM   1981  CG1 VAL A 124      82.570  48.420 137.180  1.00  0.00           C
ATOM   1985  CG2 VAL A 124      80.600  49.850 137.730  1.00  0.00           C
ATOM   1989  C   VAL A 124      82.690  50.420 139.640  1.00  0.00           C
ATOM   1990  O   VAL A 124      82.170  51.200 140.421  1.00  0.00           O
ATOM   1991  N   LYS A 125      83.180  49.240 140.040  1.00  0.00           N
ATOM   1993  CA  LYS A 125      83.360  48.810 141.380  1.00  0.00           C
ATOM   1995  CB  LYS A 125      83.210  47.270 141.500  1.00  0.00           C
ATOM   1998  CG  LYS A 125      83.780  46.530 140.281  1.00  0.00           C
ATOM   2001  CD  LYS A 125      84.240  45.100 140.590  1.00  0.00           C
ATOM   2004  CE  LYS A 125      83.220  44.000 140.281  1.00  0.00           C
ATOM   2007  NZ  LYS A 125      82.840  44.020 138.860  1.00  0.00           N
ATOM   2011  C   LYS A 125      84.690  49.270 141.890  1.00  0.00           C
ATOM   2012  O   LYS A 125      85.700  48.560 141.880  1.00  0.00           O
ATOM   2013  N   SER A 126      84.710  50.490 142.390  1.00  0.00           N
ATOM   2015  CA  SER A 126      85.870  51.030 143.030  1.00  0.00           C
ATOM   2017  CB  SER A 126      86.740  51.920 142.150  1.00  0.00           C
ATOM   2020  OG  SER A 126      87.350  51.130 141.140  1.00  0.00           O
ATOM   2022  C   SER A 126      85.400  51.870 144.130  1.00  0.00           C
ATOM   2023  O   SER A 126      84.490  52.670 143.930  1.00  0.00           O
ATOM   2024  N   SER A 127      86.020  51.770 145.311  1.00  0.00           N
ATOM   2026  CA  SER A 127      85.640  52.520 146.480  1.00  0.00           C
ATOM   2028  CB  SER A 127      86.570  52.230 147.690  1.00  0.00           C
ATOM   2031  OG  SER A 127      87.880  52.780 147.550  1.00  0.00           O
ATOM   2033  C   SER A 127      85.640  53.990 146.151  1.00  0.00           C
ATOM   2034  O   SER A 127      84.680  54.680 146.490  1.00  0.00           O
ATOM   2035  N   ASN A 128      86.670  54.430 145.380  1.00  0.00           N
ATOM   2037  CA  ASN A 128      86.860  55.730 144.800  1.00  0.00           C
ATOM   2039  CB  ASN A 128      88.230  55.760 144.080  1.00  0.00           C
ATOM   2042  CG  ASN A 128      88.900  57.140 144.050  1.00  0.00           C
ATOM   2043  OD1 ASN A 128      90.120  57.260 144.110  1.00  0.00           O
ATOM   2044  ND2 ASN A 128      88.100  58.220 144.000  1.00  0.00           N
ATOM   2047  C   ASN A 128      85.750  56.200 143.870  1.00  0.00           C
ATOM   2048  O   ASN A 128      85.340  57.350 143.962  1.00  0.00           O
ATOM   2049  N   VAL A 129      85.190  55.370 142.970  1.00  0.00           N
ATOM   2051  CA  VAL A 129      84.170  55.880 142.050  1.00  0.00           C
ATOM   2053  CB  VAL A 129      84.290  55.440 140.600  1.00  0.00           C
ATOM   2055  CG1 VAL A 129      85.760  55.550 140.180  1.00  0.00           C
ATOM   2059  CG2 VAL A 129      83.770  54.040 140.300  1.00  0.00           C
ATOM   2063  C   VAL A 129      82.800  55.700 142.650  1.00  0.00           C
ATOM   2064  O   VAL A 129      81.840  55.190 142.090  1.00  0.00           O
ATOM   2065  N   LYS A 130      82.630  56.240 143.860  1.00  0.00           N
ATOM   2067  CA  LYS A 130      81.330  56.690 144.250  1.00  0.00           C
ATOM   2069  CB  LYS A 130      81.070  56.510 145.750  1.00  0.00           C
ATOM   2072  CG  LYS A 130      79.570  56.620 146.030  1.00  0.00           C
ATOM   2075  CD  LYS A 130      79.250  56.630 147.531  1.00  0.00           C
ATOM   2078  CE  LYS A 130      77.830  56.230 147.910  1.00  0.00           C
ATOM   2081  NZ  LYS A 130      76.810  56.940 147.100  1.00  0.00           N
ATOM   2085  C   LYS A 130      81.310  58.150 143.891  1.00  0.00           C
ATOM   2086  O   LYS A 130      82.050  58.950 144.451  1.00  0.00           O
ATOM   2087  N   VAL A 131      80.470  58.540 142.921  1.00  0.00           N
ATOM   2089  CA  VAL A 131      80.300  59.940 142.620  1.00  0.00           C
ATOM   2091  CB  VAL A 131      79.860  60.240 141.190  1.00  0.00           C
ATOM   2093  CG1 VAL A 131      78.350  60.440 140.990  1.00  0.00           C
ATOM   2097  CG2 VAL A 131      80.550  61.530 140.750  1.00  0.00           C
ATOM   2101  C   VAL A 131      79.420  60.620 143.660  1.00  0.00           C
ATOM   2102  O   VAL A 131      78.500  60.030 144.220  1.00  0.00           O
ATOM   2103  N   THR A 132      79.680  61.910 143.870  1.00  0.00           N
ATOM   2105  CA  THR A 132      78.660  62.860 144.280  1.00  0.00           C
ATOM   2107  CB  THR A 132      79.060  63.610 145.530  1.00  0.00           C
ATOM   2109  OG1 THR A 132      79.090  62.690 146.610  1.00  0.00           O
ATOM   2111  CG2 THR A 132      78.050  64.710 145.901  1.00  0.00           C
ATOM   2115  C   THR A 132      78.490  63.840 143.140  1.00  0.00           C
ATOM   2116  O   THR A 132      79.460  64.480 142.740  1.00  0.00           O
ATOM   2117  N   THR A 133      77.280  63.980 142.572  1.00  0.00           N
ATOM   2119  CA  THR A 133      77.030  64.960 141.511  1.00  0.00           C
ATOM   2121  CB  THR A 133      76.120  64.500 140.370  1.00  0.00           C
ATOM   2123  OG1 THR A 133      76.730  63.430 139.650  1.00  0.00           O
ATOM   2125  CG2 THR A 133      75.860  65.610 139.340  1.00  0.00           C
ATOM   2129  C   THR A 133      76.470  66.240 142.090  1.00  0.00           C
ATOM   2130  O   THR A 133      75.480  66.240 142.830  1.00  0.00           O
ATOM   2131  N   GLU A 134      77.100  67.370 141.750  1.00  0.00           N
ATOM   2133  CA  GLU A 134      76.540  68.670 142.000  1.00  0.00           C
ATOM   2135  CB  GLU A 134      77.210  69.390 143.190  1.00  0.00           C
ATOM   2138  CG  GLU A 134      78.730  69.640 143.080  1.00  0.00           C
ATOM   2141  CD  GLU A 134      79.100  70.960 143.730  1.00  0.00           C
ATOM   2142  OE1 GLU A 134      79.990  70.960 144.620  1.00  0.00           O
ATOM   2143  OE2 GLU A 134      78.460  72.000 143.410  1.00  0.00           O
ATOM   2144  C   GLU A 134      76.530  69.470 140.701  1.00  0.00           C
ATOM   2145  O   GLU A 134      77.420  70.230 140.360  1.00  0.00           O
ATOM   2146  N   ASN A 135      75.440  69.270 139.940  1.00  0.00           N
ATOM   2148  CA  ASN A 135      75.110  70.000 138.730  1.00  0.00           C
ATOM   2150  CB  ASN A 135      74.730  71.470 139.080  1.00  0.00           C
ATOM   2153  CG  ASN A 135      73.420  71.480 139.880  1.00  0.00           C
ATOM   2154  OD1 ASN A 135      72.830  70.450 140.212  1.00  0.00           O
ATOM   2155  ND2 ASN A 135      72.950  72.700 140.220  1.00  0.00           N
ATOM   2158  C   ASN A 135      76.140  69.910 137.620  1.00  0.00           C
ATOM   2159  O   ASN A 135      76.060  69.040 136.750  1.00  0.00           O
ATOM   2160  N   GLY A 136      77.110  70.850 137.572  1.00  0.00           N
ATOM   2162  CA  GLY A 136      78.170  70.860 136.580  1.00  0.00           C
ATOM   2165  C   GLY A 136      79.400  70.110 136.990  1.00  0.00           C
ATOM   2166  O   GLY A 136      80.110  69.610 136.120  1.00  0.00           O
ATOM   2167  N   GLU A 137      79.710  70.040 138.300  1.00  0.00           N
ATOM   2169  CA  GLU A 137      80.870  69.330 138.800  1.00  0.00           C
ATOM   2171  CB  GLU A 137      81.900  70.190 139.600  1.00  0.00           C
ATOM   2174  CG  GLU A 137      81.450  70.780 140.970  1.00  0.00           C
ATOM   2177  CD  GLU A 137      82.330  71.930 141.490  1.00  0.00           C
ATOM   2178  OE1 GLU A 137      83.540  71.710 141.792  1.00  0.00           O
ATOM   2179  OE2 GLU A 137      81.800  73.070 141.580  1.00  0.00           O
ATOM   2180  C   GLU A 137      80.460  68.050 139.490  1.00  0.00           C
ATOM   2181  O   GLU A 137      79.310  67.810 139.861  1.00  0.00           O
ATOM   2182  N   VAL A 138      81.430  67.120 139.600  1.00  0.00           N
ATOM   2184  CA  VAL A 138      81.240  65.830 140.180  1.00  0.00           C
ATOM   2186  CB  VAL A 138      80.960  64.710 139.171  1.00  0.00           C
ATOM   2188  CG1 VAL A 138      79.620  64.960 138.440  1.00  0.00           C
ATOM   2192  CG2 VAL A 138      82.100  64.500 138.150  1.00  0.00           C
ATOM   2196  C   VAL A 138      82.510  65.500 140.940  1.00  0.00           C
ATOM   2197  O   VAL A 138      83.610  65.870 140.550  1.00  0.00           O
ATOM   2198  N   PHE A 139      82.370  64.790 142.080  1.00  0.00           N
ATOM   2200  CA  PHE A 139      83.480  64.370 142.910  1.00  0.00           C
ATOM   2202  CB  PHE A 139      83.400  64.880 144.360  1.00  0.00           C
ATOM   2205  CG  PHE A 139      83.530  66.360 144.350  1.00  0.00           C
ATOM   2206  CD1 PHE A 139      82.420  67.170 144.080  1.00  0.00           C
ATOM   2208  CE1 PHE A 139      82.560  68.560 144.020  1.00  0.00           C
ATOM   2210  CZ  PHE A 139      83.810  69.140 144.260  1.00  0.00           C
ATOM   2212  CD2 PHE A 139      84.760  66.950 144.640  1.00  0.00           C
ATOM   2214  CE2 PHE A 139      84.900  68.340 144.600  1.00  0.00           C
ATOM   2216  C   PHE A 139      83.440  62.890 143.020  1.00  0.00           C
ATOM   2217  O   PHE A 139      82.370  62.320 143.170  1.00  0.00           O
ATOM   2218  N   LEU A 140      84.600  62.230 143.000  1.00  0.00           N
ATOM   2220  CA  LEU A 140      84.710  60.810 143.170  1.00  0.00           C
ATOM   2222  CB  LEU A 140      85.470  60.190 141.990  1.00  0.00           C
ATOM   2225  CG  LEU A 140      84.690  60.260 140.660  1.00  0.00           C
ATOM   2227  CD1 LEU A 140      84.810  61.590 139.910  1.00  0.00           C
ATOM   2231  CD2 LEU A 140      85.180  59.120 139.770  1.00  0.00           C
ATOM   2235  C   LEU A 140      85.370  60.550 144.500  1.00  0.00           C
ATOM   2236  O   LEU A 140      86.400  61.110 144.861  1.00  0.00           O
ATOM   2237  N   MET A 141      84.710  59.720 145.321  1.00  0.00           N
ATOM   2239  CA  MET A 141      84.960  59.630 146.731  1.00  0.00           C
ATOM   2241  CB  MET A 141      83.690  60.130 147.470  1.00  0.00           C
ATOM   2244  CG  MET A 141      83.370  61.620 147.181  1.00  0.00           C
ATOM   2247  SD  MET A 141      84.760  62.750 147.461  1.00  0.00           S
ATOM   2248  CE  MET A 141      85.270  62.090 149.071  1.00  0.00           C
ATOM   2252  C   MET A 141      85.280  58.210 147.151  1.00  0.00           C
ATOM   2253  O   MET A 141      84.450  57.330 146.971  1.00  0.00           O
ATOM   2254  N   GLY A 142      86.480  57.950 147.720  1.00  0.00           N
ATOM   2256  CA  GLY A 142      86.780  56.610 148.240  1.00  0.00           C
ATOM   2259  C   GLY A 142      88.140  56.500 148.840  1.00  0.00           C
ATOM   2260  O   GLY A 142      88.650  57.500 149.350  1.00  0.00           O
ATOM   2261  N   LEU A 143      88.780  55.310 148.822  1.00  0.00           N
ATOM   2263  CA  LEU A 143      89.840  54.980 149.770  1.00  0.00           C
ATOM   2265  CB  LEU A 143      89.810  53.480 150.190  1.00  0.00           C
ATOM   2268  CG  LEU A 143      88.580  53.010 151.011  1.00  0.00           C
ATOM   2270  CD1 LEU A 143      88.840  51.620 151.610  1.00  0.00           C
ATOM   2274  CD2 LEU A 143      88.190  54.010 152.121  1.00  0.00           C
ATOM   2278  C   LEU A 143      91.270  55.340 149.350  1.00  0.00           C
ATOM   2279  O   LEU A 143      92.190  55.100 150.120  1.00  0.00           O
ATOM   2280  N   VAL A 144      91.460  56.000 148.190  1.00  0.00           N
ATOM   2282  CA  VAL A 144      92.700  56.410 147.520  1.00  0.00           C
ATOM   2284  CB  VAL A 144      92.940  57.910 147.391  1.00  0.00           C
ATOM   2286  CG1 VAL A 144      94.110  58.160 146.410  1.00  0.00           C
ATOM   2290  CG2 VAL A 144      91.670  58.560 146.810  1.00  0.00           C
ATOM   2294  C   VAL A 144      93.980  55.650 147.811  1.00  0.00           C
ATOM   2295  O   VAL A 144      94.770  55.970 148.690  1.00  0.00           O
ATOM   2296  N   THR A 145      94.200  54.610 147.000  1.00  0.00           N
ATOM   2298  CA  THR A 145      95.420  53.840 146.830  1.00  0.00           C
ATOM   2300  CB  THR A 145      95.140  52.340 146.711  1.00  0.00           C
ATOM   2302  OG1 THR A 145      94.530  51.920 145.490  1.00  0.00           O
ATOM   2304  CG2 THR A 145      94.200  51.950 147.860  1.00  0.00           C
ATOM   2308  C   THR A 145      96.240  54.330 145.640  1.00  0.00           C
ATOM   2309  O   THR A 145      95.800  55.160 144.840  1.00  0.00           O
ATOM   2310  N   GLU A 146      97.490  53.850 145.490  1.00  0.00           N
ATOM   2312  CA  GLU A 146      98.360  54.200 144.370  1.00  0.00           C
ATOM   2314  CB  GLU A 146      99.680  53.410 144.410  1.00  0.00           C
ATOM   2317  CG  GLU A 146     100.670  53.750 145.540  1.00  0.00           C
ATOM   2320  CD  GLU A 146     101.770  52.690 145.610  1.00  0.00           C
ATOM   2321  OE1 GLU A 146     101.740  51.750 144.761  1.00  0.00           O
ATOM   2322  OE2 GLU A 146     102.670  52.780 146.480  1.00  0.00           O
ATOM   2323  C   GLU A 146      97.760  53.860 143.020  1.00  0.00           C
ATOM   2324  O   GLU A 146      97.870  54.580 142.040  1.00  0.00           O
ATOM   2325  N   ARG A 147      97.110  52.680 142.940  1.00  0.00           N
ATOM   2327  CA  ARG A 147      96.440  52.210 141.760  1.00  0.00           C
ATOM   2329  CB  ARG A 147      95.950  50.750 141.910  1.00  0.00           C
ATOM   2332  CG  ARG A 147      97.130  49.800 142.130  1.00  0.00           C
ATOM   2335  CD  ARG A 147      96.800  48.320 141.910  1.00  0.00           C
ATOM   2338  NE  ARG A 147      98.080  47.580 142.160  1.00  0.00           N
ATOM   2340  CZ  ARG A 147      98.510  47.200 143.350  1.00  0.00           C
ATOM   2341  NH1 ARG A 147      97.870  47.450 144.470  1.00  0.00           N
ATOM   2344  NH2 ARG A 147      99.620  46.490 143.461  1.00  0.00           N
ATOM   2347  C   ARG A 147      95.310  53.090 141.300  1.00  0.00           C
ATOM   2348  O   ARG A 147      95.140  53.290 140.110  1.00  0.00           O
ATOM   2349  N   GLU A 148      94.510  53.630 142.240  1.00  0.00           N
ATOM   2351  CA  GLU A 148      93.330  54.350 141.850  1.00  0.00           C
ATOM   2353  CB  GLU A 148      92.250  54.110 142.921  1.00  0.00           C
ATOM   2356  CG  GLU A 148      92.410  54.790 144.292  1.00  0.00           C
ATOM   2359  CD  GLU A 148      91.670  53.990 145.360  1.00  0.00           C
ATOM   2360  OE1 GLU A 148      92.140  52.860 145.621  1.00  0.00           O
ATOM   2361  OE2 GLU A 148      90.720  54.490 145.990  1.00  0.00           O
ATOM   2362  C   GLU A 148      93.640  55.790 141.490  1.00  0.00           C
ATOM   2363  O   GLU A 148      93.120  56.280 140.490  1.00  0.00           O
ATOM   2364  N   ALA A 149      94.620  56.440 142.160  1.00  0.00           N
ATOM   2366  CA  ALA A 149      95.140  57.750 141.792  1.00  0.00           C
ATOM   2368  CB  ALA A 149      96.250  58.120 142.800  1.00  0.00           C
ATOM   2372  C   ALA A 149      95.710  57.840 140.370  1.00  0.00           C
ATOM   2373  O   ALA A 149      95.450  58.780 139.620  1.00  0.00           O
ATOM   2374  N   LYS A 150      96.490  56.820 139.951  1.00  0.00           N
ATOM   2376  CA  LYS A 150      96.960  56.630 138.590  1.00  0.00           C
ATOM   2378  CB  LYS A 150      97.810  55.340 138.500  1.00  0.00           C
ATOM   2381  CG  LYS A 150      99.170  55.420 139.180  1.00  0.00           C
ATOM   2384  CD  LYS A 150      99.920  54.080 139.060  1.00  0.00           C
ATOM   2387  CE  LYS A 150     101.070  53.950 140.060  1.00  0.00           C
ATOM   2390  NZ  LYS A 150     101.970  52.850 139.650  1.00  0.00           N
ATOM   2394  C   LYS A 150      95.870  56.500 137.540  1.00  0.00           C
ATOM   2395  O   LYS A 150      95.970  57.080 136.462  1.00  0.00           O
ATOM   2396  N   ALA A 151      94.810  55.710 137.860  1.00  0.00           N
ATOM   2398  CA  ALA A 151      93.640  55.530 137.031  1.00  0.00           C
ATOM   2400  CB  ALA A 151      92.750  54.410 137.610  1.00  0.00           C
ATOM   2404  C   ALA A 151      92.870  56.820 136.800  1.00  0.00           C
ATOM   2405  O   ALA A 151      92.440  57.090 135.670  1.00  0.00           O
ATOM   2406  N   ALA A 152      92.750  57.690 137.830  1.00  0.00           N
ATOM   2408  CA  ALA A 152      92.220  59.040 137.740  1.00  0.00           C
ATOM   2410  CB  ALA A 152      92.460  59.800 139.060  1.00  0.00           C
ATOM   2414  C   ALA A 152      92.870  59.860 136.651  1.00  0.00           C
ATOM   2415  O   ALA A 152      92.220  60.430 135.781  1.00  0.00           O
ATOM   2416  N   ALA A 153      94.210  59.850 136.671  1.00  0.00           N
ATOM   2418  CA  ALA A 153      95.080  60.530 135.740  1.00  0.00           C
ATOM   2420  CB  ALA A 153      96.530  60.360 136.210  1.00  0.00           C
ATOM   2424  C   ALA A 153      94.900  60.050 134.330  1.00  0.00           C
ATOM   2425  O   ALA A 153      94.830  60.840 133.390  1.00  0.00           O
ATOM   2426  N   ASP A 154      94.780  58.720 134.140  1.00  0.00           N
ATOM   2428  CA  ASP A 154      94.410  58.150 132.870  1.00  0.00           C
ATOM   2430  CB  ASP A 154      94.500  56.590 132.970  1.00  0.00           C
ATOM   2433  CG  ASP A 154      95.910  56.140 133.290  1.00  0.00           C
ATOM   2434  OD1 ASP A 154      96.870  56.770 132.781  1.00  0.00           O
ATOM   2435  OD2 ASP A 154      96.110  55.070 133.930  1.00  0.00           O
ATOM   2436  C   ASP A 154      93.020  58.600 132.390  1.00  0.00           C
ATOM   2437  O   ASP A 154      92.840  59.110 131.290  1.00  0.00           O
ATOM   2438  N   ILE A 155      91.970  58.460 133.210  1.00  0.00           N
ATOM   2440  CA  ILE A 155      90.590  58.620 132.750  1.00  0.00           C
ATOM   2442  CB  ILE A 155      89.660  57.940 133.740  1.00  0.00           C
ATOM   2444  CG2 ILE A 155      88.170  58.180 133.461  1.00  0.00           C
ATOM   2448  CG1 ILE A 155      89.960  56.420 133.730  1.00  0.00           C
ATOM   2451  CD  ILE A 155      89.580  55.790 135.060  1.00  0.00           C
ATOM   2455  C   ILE A 155      90.180  60.060 132.490  1.00  0.00           C
ATOM   2456  O   ILE A 155      89.520  60.390 131.500  1.00  0.00           O
ATOM   2457  N   ALA A 156      90.600  60.970 133.380  1.00  0.00           N
ATOM   2459  CA  ALA A 156      90.260  62.360 133.281  1.00  0.00           C
ATOM   2461  CB  ALA A 156      90.610  63.020 134.610  1.00  0.00           C
ATOM   2465  C   ALA A 156      90.960  63.040 132.120  1.00  0.00           C
ATOM   2466  O   ALA A 156      90.440  64.000 131.550  1.00  0.00           O
ATOM   2467  N   SER A 157      92.120  62.500 131.680  1.00  0.00           N
ATOM   2469  CA  SER A 157      92.860  62.960 130.500  1.00  0.00           C
ATOM   2471  CB  SER A 157      94.370  62.740 130.740  1.00  0.00           C
ATOM   2474  OG  SER A 157      94.800  63.480 131.890  1.00  0.00           O
ATOM   2476  C   SER A 157      92.490  62.290 129.160  1.00  0.00           C
ATOM   2477  O   SER A 157      92.660  62.900 128.100  1.00  0.00           O
ATOM   2478  N   ARG A 158      91.990  61.030 129.180  1.00  0.00           N
ATOM   2480  CA  ARG A 158      91.570  60.280 128.000  1.00  0.00           C
ATOM   2482  CB  ARG A 158      91.470  58.760 128.310  1.00  0.00           C
ATOM   2485  CG  ARG A 158      92.810  58.010 128.410  1.00  0.00           C
ATOM   2488  CD  ARG A 158      92.610  56.540 128.830  1.00  0.00           C
ATOM   2491  NE  ARG A 158      93.950  55.900 129.031  1.00  0.00           N
ATOM   2493  CZ  ARG A 158      94.250  54.620 128.850  1.00  0.00           C
ATOM   2494  NH1 ARG A 158      93.410  53.770 128.310  1.00  0.00           N
ATOM   2497  NH2 ARG A 158      95.430  54.180 129.240  1.00  0.00           N
ATOM   2500  C   ARG A 158      90.230  60.730 127.350  1.00  0.00           C
ATOM   2501  OT1 ARG A 158      89.580  61.700 127.810  1.00  0.00           O
ATOM   2502  OT2 ARG A 158      89.800  60.080 126.360  1.00  0.00           O
ATOM   2503  NH3 POPEB 159      42.440 130.000 111.931  1.00  0.00           N
ATOM   2507  C12 POPEB 159      41.570 129.040 112.700  1.00  0.00           C
ATOM   2510  C11 POPEB 159      40.080 129.210 112.370  1.00  0.00           C
ATOM   2513  P   POPEB 159      38.510 127.070 112.450  1.00  0.00           P
ATOM   2514  O13 POPEB 159      37.290 126.790 113.250  1.00  0.00           O
ATOM   2515  O14 POPEB 159      38.190 127.430 111.060  1.00  0.00           O
ATOM   2516  O11 POPEB 159      39.470 125.830 112.440  1.00  0.00           O
ATOM   2517  O12 POPEB 159      39.300 128.260 113.110  1.00  0.00           O
ATOM   2518  C1  POPEB 159      40.520 125.690 111.470  1.00  0.00           C
ATOM   2521  C2  POPEB 159      40.450 124.300 110.780  1.00  0.00           C
ATOM   2523  O21 POPEB 159      41.390 124.230 109.690  1.00  0.00           O
ATOM   2524  C21 POPEB 159      42.450 123.480 109.920  1.00  0.00           C
ATOM   2525  O22 POPEB 159      42.860 123.110 111.010  1.00  0.00           O
ATOM   2526  C22 POPEB 159      42.960 122.870 108.620  1.00  0.00           C
ATOM   2529  C3  POPEB 159      39.030 123.980 110.211  1.00  0.00           C
ATOM   2532  O31 POPEB 159      39.090 122.790 109.410  1.00  0.00           O
ATOM   2533  C31 POPEB 159      38.170 122.640 108.461  1.00  0.00           C
ATOM   2534  O32 POPEB 159      37.130 123.270 108.370  1.00  0.00           O
ATOM   2535  C32 POPEB 159      38.610 121.510 107.510  1.00  0.00           C
ATOM   2538  C23 POPEB 159      43.670 123.810 107.630  1.00  0.00           C
ATOM   2541  C24 POPEB 159      44.520 122.990 106.651  1.00  0.00           C
ATOM   2544  C25 POPEB 159      45.480 123.850 105.840  1.00  0.00           C
ATOM   2547  C26 POPEB 159      44.890 124.360 104.530  1.00  0.00           C
ATOM   2550  C27 POPEB 159      45.850 125.360 103.880  1.00  0.00           C
ATOM   2553  C28 POPEB 159      45.440 125.830 102.470  1.00  0.00           C
ATOM   2556  C29 POPEB 159      44.440 126.960 102.550  1.00  0.00           C
ATOM   2558 0C21 POPEB 159      44.500 128.150 101.920  1.00  0.00           C
ATOM   2560 1C21 POPEB 159      45.530 128.620 100.910  1.00  0.00           C
ATOM   2563 2C21 POPEB 159      44.960 129.450  99.740  1.00  0.00           C
ATOM   2566 3C21 POPEB 159      44.650 130.930 100.040  1.00  0.00           C
ATOM   2569 4C21 POPEB 159      43.420 131.170 100.920  1.00  0.00           C
ATOM   2572 5C21 POPEB 159      42.490 132.290 100.440  1.00  0.00           C
ATOM   2575 6C21 POPEB 159      41.120 132.290 101.140  1.00  0.00           C
ATOM   2578 7C21 POPEB 159      40.120 133.210 100.420  1.00  0.00           C
ATOM   2581 8C21 POPEB 159      38.790 133.420 101.150  1.00  0.00           C
ATOM   2585  C33 POPEB 159      38.550 121.870 106.000  1.00  0.00           C
ATOM   2588  C34 POPEB 159      37.590 120.940 105.240  1.00  0.00           C
ATOM   2591  C35 POPEB 159      37.450 121.270 103.751  1.00  0.00           C
ATOM   2594  C36 POPEB 159      36.520 120.270 103.060  1.00  0.00           C
ATOM   2597  C37 POPEB 159      36.260 120.580 101.580  1.00  0.00           C
ATOM   2600  C38 POPEB 159      35.550 119.420 100.870  1.00  0.00           C
ATOM   2603  C39 POPEB 159      35.550 119.540  99.340  1.00  0.00           C
ATOM   2606 0C31 POPEB 159      36.890 119.080  98.751  1.00  0.00           C
ATOM   2609 1C31 POPEB 159      37.020 119.310  97.240  1.00  0.00           C
ATOM   2612 2C31 POPEB 159      36.060 118.440  96.410  1.00  0.00           C
ATOM   2615 3C31 POPEB 159      36.100 118.790  94.910  1.00  0.00           C
ATOM   2618 4C31 POPEB 159      37.400 118.370  94.210  1.00  0.00           C
ATOM   2621 5C31 POPEB 159      37.440 118.900  92.770  1.00  0.00           C
ATOM   2624 6C31 POPEB 159      38.660 118.430  91.970  1.00  0.00           C
ATOM   2628  NH3 POPEC 160       9.340  77.950  67.420  1.00  0.00           N
ATOM   2632  C12 POPEC 160      10.670  77.280  67.670  1.00  0.00           C
ATOM   2635  C11 POPEC 160      11.410  77.070  66.340  1.00  0.00           C
ATOM   2638  P   POPEC 160      13.920  77.760  66.220  1.00  0.00           P
ATOM   2639  O13 POPEC 160      14.080  77.900  64.760  1.00  0.00           O
ATOM   2640  O14 POPEC 160      13.620  78.990  66.980  1.00  0.00           O
ATOM   2641  O11 POPEC 160      15.200  77.100  66.860  1.00  0.00           O
ATOM   2642  O12 POPEC 160      12.790  76.690  66.560  1.00  0.00           O
ATOM   2643  C1  POPEC 160      15.100  76.560  68.180  1.00  0.00           C
ATOM   2646  C2  POPEC 160      16.360  76.930  68.980  1.00  0.00           C
ATOM   2648  O21 POPEC 160      16.200  76.480  70.320  1.00  0.00           O
ATOM   2649  C21 POPEC 160      16.310  75.180  70.540  1.00  0.00           C
ATOM   2650  O22 POPEC 160      16.620  74.320  69.720  1.00  0.00           O
ATOM   2651  C22 POPEC 160      16.000  74.940  72.010  1.00  0.00           C
ATOM   2654  C3  POPEC 160      16.560  78.470  68.980  1.00  0.00           C
ATOM   2657  O31 POPEC 160      17.460  78.920  70.030  1.00  0.00           O
ATOM   2658  C31 POPEC 160      17.000  79.920  70.780  1.00  0.00           C
ATOM   2659  O32 POPEC 160      15.900  80.440  70.670  1.00  0.00           O
ATOM   2660  C32 POPEC 160      18.060  80.300  71.820  1.00  0.00           C
ATOM   2663  C23 POPEC 160      14.840  73.950  72.210  1.00  0.00           C
ATOM   2666  C24 POPEC 160      14.190  74.090  73.590  1.00  0.00           C
ATOM   2669  C25 POPEC 160      15.120  73.810  74.770  1.00  0.00           C
ATOM   2672  C26 POPEC 160      14.340  73.780  76.080  1.00  0.00           C
ATOM   2675  C27 POPEC 160      15.160  73.340  77.310  1.00  0.00           C
ATOM   2678  C28 POPEC 160      14.370  73.450  78.630  1.00  0.00           C
ATOM   2681  C29 POPEC 160      13.030  72.760  78.550  1.00  0.00           C
ATOM   2683 0C21 POPEC 160      12.620  71.680  79.240  1.00  0.00           C
ATOM   2685 1C21 POPEC 160      13.380  70.900  80.281  1.00  0.00           C
ATOM   2688 2C21 POPEC 160      13.730  69.520  79.730  1.00  0.00           C
ATOM   2691 3C21 POPEC 160      14.540  68.700  80.750  1.00  0.00           C
ATOM   2694 4C21 POPEC 160      14.830  67.280  80.260  1.00  0.00           C
ATOM   2697 5C21 POPEC 160      13.640  66.310  80.400  1.00  0.00           C
ATOM   2700 6C21 POPEC 160      13.980  64.960  79.760  1.00  0.00           C
ATOM   2703 7C21 POPEC 160      12.820  63.970  79.840  1.00  0.00           C
ATOM   2706 8C21 POPEC 160      13.230  62.600  79.310  1.00  0.00           C
ATOM   2710  C33 POPEC 160      17.490  81.180  72.940  1.00  0.00           C
ATOM   2713  C34 POPEC 160      18.510  81.420  74.060  1.00  0.00           C
ATOM   2716  C35 POPEC 160      17.930  82.190  75.250  1.00  0.00           C
ATOM   2719  C36 POPEC 160      18.140  83.700  75.160  1.00  0.00           C
ATOM   2722  C37 POPEC 160      17.480  84.440  76.330  1.00  0.00           C
ATOM   2725  C38 POPEC 160      18.210  85.720  76.760  1.00  0.00           C
ATOM   2728  C39 POPEC 160      18.440  85.760  78.280  1.00  0.00           C
ATOM   2731 0C31 POPEC 160      18.800  87.160  78.790  1.00  0.00           C
ATOM   2734 1C31 POPEC 160      18.750  87.310  80.320  1.00  0.00           C
ATOM   2737 2C31 POPEC 160      18.790  88.800  80.710  1.00  0.00           C
ATOM   2740 3C31 POPEC 160      19.420  89.100  82.080  1.00  0.00           C
ATOM   2743 4C31 POPEC 160      19.580  90.620  82.240  1.00  0.00           C
ATOM   2746 5C31 POPEC 160      20.620  91.080  83.270  1.00  0.00           C
ATOM   2749 6C31 POPEC 160      21.150  92.480  82.940  1.00  0.00           C
ATOM   2753  NH3 POPED 161     109.130  55.530  63.580  1.00  0.00           N
ATOM   2757  C12 POPED 161     109.680  54.340  62.840  1.00  0.00           C
ATOM   2760  C11 POPED 161     108.610  53.630  62.010  1.00  0.00           C
ATOM   2763  P   POPED 161     108.510  51.040  62.260  1.00  0.00           P
ATOM   2764  O13 POPED 161     107.190  50.760  61.660  1.00  0.00           O
ATOM   2765  O14 POPED 161     109.540  49.970  62.250  1.00  0.00           O
ATOM   2766  O11 POPED 161     108.270  51.480  63.750  1.00  0.00           O
ATOM   2767  O12 POPED 161     109.100  52.350  61.600  1.00  0.00           O
ATOM   2768  C1  POPED 161     107.200  50.900  64.510  1.00  0.00           C
ATOM   2771  C2  POPED 161     107.330  51.270  66.010  1.00  0.00           C
ATOM   2773  O21 POPED 161     106.090  50.990  66.690  1.00  0.00           O
ATOM   2774  C21 POPED 161     106.200  50.750  67.990  1.00  0.00           C
ATOM   2775  O22 POPED 161     107.230  50.440  68.570  1.00  0.00           O
ATOM   2776  C22 POPED 161     104.840  50.980  68.660  1.00  0.00           C
ATOM   2779  C3  POPED 161     107.650  52.780  66.150  1.00  0.00           C
ATOM   2782  O31 POPED 161     108.450  53.020  67.320  1.00  0.00           O
ATOM   2783  C31 POPED 161     109.230  54.100  67.240  1.00  0.00           C
ATOM   2784  O32 POPED 161     109.310  54.840  66.270  1.00  0.00           O
ATOM   2785  C32 POPED 161     109.950  54.320  68.560  1.00  0.00           C
ATOM   2788  C23 POPED 161     104.900  51.140  70.200  1.00  0.00           C
ATOM   2791  C24 POPED 161     103.500  51.260  70.830  1.00  0.00           C
ATOM   2794  C25 POPED 161     103.510  51.660  72.320  1.00  0.00           C
ATOM   2797  C26 POPED 161     104.260  50.690  73.240  1.00  0.00           C
ATOM   2800  C27 POPED 161     104.240  51.120  74.720  1.00  0.00           C
ATOM   2803  C28 POPED 161     105.220  50.340  75.630  1.00  0.00           C
ATOM   2806  C29 POPED 161     104.910  48.870  75.760  1.00  0.00           C
ATOM   2808 0C21 POPED 161     105.770  47.900  76.110  1.00  0.00           C
ATOM   2810 1C21 POPED 161     107.240  48.050  76.440  1.00  0.00           C
ATOM   2813 2C21 POPED 161     107.630  47.450  77.810  1.00  0.00           C
ATOM   2816 3C21 POPED 161     107.110  48.260  79.000  1.00  0.00           C
ATOM   2819 4C21 POPED 161     107.490  47.660  80.350  1.00  0.00           C
ATOM   2822 5C21 POPED 161     106.900  46.270  80.600  1.00  0.00           C
ATOM   2825 6C21 POPED 161     106.710  46.000  82.100  1.00  0.00           C
ATOM   2828 7C21 POPED 161     106.180  44.600  82.420  1.00  0.00           C
ATOM   2831 8C21 POPED 161     105.910  44.420  83.910  1.00  0.00           C
ATOM   2835  C33 POPED 161     110.990  55.460  68.520  1.00  0.00           C
ATOM   2838  C34 POPED 161     111.830  55.500  69.800  1.00  0.00           C
ATOM   2841  C35 POPED 161     111.050  55.850  71.070  1.00  0.00           C
ATOM   2844  C36 POPED 161     111.980  55.870  72.290  1.00  0.00           C
ATOM   2847  C37 POPED 161     111.350  56.480  73.550  1.00  0.00           C
ATOM   2850  C38 POPED 161     112.380  56.580  74.680  1.00  0.00           C
ATOM   2853  C39 POPED 161     111.870  57.420  75.860  1.00  0.00           C
ATOM   2856 0C31 POPED 161     113.000  57.750  76.850  1.00  0.00           C
ATOM   2859 1C31 POPED 161     112.710  59.020  77.660  1.00  0.00           C
ATOM   2862 2C31 POPED 161     113.240  58.960  79.090  1.00  0.00           C
ATOM   2865 3C31 POPED 161     112.270  58.220  80.031  1.00  0.00           C
ATOM   2868 4C31 POPED 161     112.730  58.240  81.490  1.00  0.00           C
ATOM   2871 5C31 POPED 161     111.660  57.700  82.450  1.00  0.00           C
ATOM   2874 6C31 POPED 161     112.040  57.840  83.930  1.00  0.00           C
ATOM   2878  NH3 POPEE 162     124.290   6.770  64.320  1.00  0.00           N
ATOM   2882  C12 POPEE 162     123.590   8.090  64.490  1.00  0.00           C
ATOM   2885  C11 POPEE 162     122.290   8.250  63.700  1.00  0.00           C
ATOM   2888  P   POPEE 162     121.680  10.780  64.090  1.00  0.00           P
ATOM   2889  O13 POPEE 162     122.580  11.960  64.000  1.00  0.00           O
ATOM   2890  O14 POPEE 162     120.240  10.990  63.930  1.00  0.00           O
ATOM   2891  O11 POPEE 162     121.910  10.260  65.560  1.00  0.00           O
ATOM   2892  O12 POPEE 162     122.190   9.580  63.180  1.00  0.00           O
ATOM   2893  C1  POPEE 162     121.190  10.870  66.640  1.00  0.00           C
ATOM   2896  C2  POPEE 162     121.050   9.800  67.750  1.00  0.00           C
ATOM   2898  O21 POPEE 162     119.930   9.960  68.630  1.00  0.00           O
ATOM   2899  C21 POPEE 162     119.700  11.090  69.250  1.00  0.00           C
ATOM   2900  O22 POPEE 162     120.320  12.130  69.150  1.00  0.00           O
ATOM   2901  C22 POPEE 162     118.470  10.880  70.130  1.00  0.00           C
ATOM   2904  C3  POPEE 162     122.390   9.430  68.480  1.00  0.00           C
ATOM   2907  O31 POPEE 162     122.710  10.250  69.620  1.00  0.00           O
ATOM   2908  C31 POPEE 162     123.450  11.320  69.390  1.00  0.00           C
ATOM   2909  O32 POPEE 162     123.790  11.740  68.290  1.00  0.00           O
ATOM   2910  C32 POPEE 162     123.890  11.890  70.740  1.00  0.00           C
ATOM   2913  C23 POPEE 162     118.050  12.120  70.950  1.00  0.00           C
ATOM   2916  C24 POPEE 162     117.040  11.780  72.050  1.00  0.00           C
ATOM   2919  C25 POPEE 162     116.800  12.920  73.050  1.00  0.00           C
ATOM   2922  C26 POPEE 162     117.960  13.030  74.040  1.00  0.00           C
ATOM   2925  C27 POPEE 162     117.960  14.320  74.870  1.00  0.00           C
ATOM   2928  C28 POPEE 162     119.260  14.470  75.670  1.00  0.00           C
ATOM   2931  C29 POPEE 162     119.480  15.890  76.110  1.00  0.00           C
ATOM   2933 0C21 POPEE 162     119.180  16.410  77.300  1.00  0.00           C
ATOM   2935 1C21 POPEE 162     118.520  15.700  78.450  1.00  0.00           C
ATOM   2938 2C21 POPEE 162     117.380  16.550  79.031  1.00  0.00           C
ATOM   2941 3C21 POPEE 162     116.880  16.020  80.380  1.00  0.00           C
ATOM   2944 4C21 POPEE 162     115.850  16.960  81.000  1.00  0.00           C
ATOM   2947 5C21 POPEE 162     115.410  16.560  82.410  1.00  0.00           C
ATOM   2950 6C21 POPEE 162     116.490  16.840  83.450  1.00  0.00           C
ATOM   2953 7C21 POPEE 162     116.040  16.440  84.850  1.00  0.00           C
ATOM   2956 8C21 POPEE 162     117.190  16.460  85.860  1.00  0.00           C
ATOM   2960  C33 POPEE 162     123.920  13.430  70.730  1.00  0.00           C
ATOM   2963  C34 POPEE 162     122.540  14.060  70.970  1.00  0.00           C
ATOM   2966  C35 POPEE 162     122.230  14.390  72.450  1.00  0.00           C
ATOM   2969  C36 POPEE 162     123.100  15.540  72.970  1.00  0.00           C
ATOM   2972  C37 POPEE 162     122.810  15.990  74.400  1.00  0.00           C
ATOM   2975  C38 POPEE 162     123.880  16.960  74.900  1.00  0.00           C
ATOM   2978  C39 POPEE 162     123.540  17.640  76.230  1.00  0.00           C
ATOM   2981 0C31 POPEE 162     124.450  18.840  76.500  1.00  0.00           C
ATOM   2984 1C31 POPEE 162     124.010  19.660  77.711  1.00  0.00           C
ATOM   2987 2C31 POPEE 162     124.340  21.150  77.540  1.00  0.00           C
ATOM   2990 3C31 POPEE 162     123.900  22.030  78.730  1.00  0.00           C
ATOM   2993 4C31 POPEE 162     122.420  21.880  79.110  1.00  0.00           C
ATOM   2996 5C31 POPEE 162     121.950  22.930  80.130  1.00  0.00           C
ATOM   2999 6C31 POPEE 162     120.460  22.850  80.451  1.00  0.00           C
ATOM   3003  NH3 POPEF 163      22.660 110.970  66.820  1.00  0.00           N
ATOM   3007  C12 POPEF 163      21.840 109.920  67.540  1.00  0.00           C
ATOM   3010  C11 POPEF 163      20.700 110.520  68.390  1.00  0.00           C
ATOM   3013  P   POPEF 163      19.150 108.450  68.970  1.00  0.00           P
ATOM   3014  O13 POPEF 163      17.890 108.720  69.690  1.00  0.00           O
ATOM   3015  O14 POPEF 163      19.050 108.280  67.510  1.00  0.00           O
ATOM   3016  O11 POPEF 163      19.770 107.110  69.540  1.00  0.00           O
ATOM   3017  O12 POPEF 163      20.210 109.560  69.340  1.00  0.00           O
ATOM   3018  C1  POPEF 163      21.080 106.970  70.090  1.00  0.00           C
ATOM   3021  C2  POPEF 163      21.010 106.510  71.570  1.00  0.00           C
ATOM   3023  O21 POPEF 163      22.330 106.670  72.130  1.00  0.00           O
ATOM   3024  C21 POPEF 163      22.370 107.340  73.280  1.00  0.00           C
ATOM   3025  O22 POPEF 163      21.410 107.830  73.850  1.00  0.00           O
ATOM   3026  C22 POPEF 163      23.820 107.530  73.730  1.00  0.00           C
ATOM   3029  C3  POPEF 163      20.540 105.030  71.700  1.00  0.00           C
ATOM   3032  O31 POPEF 163      20.550 104.630  73.080  1.00  0.00           O
ATOM   3033  C31 POPEF 163      19.800 103.640  73.590  1.00  0.00           C
ATOM   3034  O32 POPEF 163      20.000 103.180  74.710  1.00  0.00           O
ATOM   3035  C32 POPEF 163      18.640 103.150  72.740  1.00  0.00           C
ATOM   3038  C23 POPEF 163      23.900 108.140  75.150  1.00  0.00           C
ATOM   3041  C24 POPEF 163      25.340 108.420  75.610  1.00  0.00           C
ATOM   3044  C25 POPEF 163      25.430 109.150  76.970  1.00  0.00           C
ATOM   3047  C26 POPEF 163      24.630 108.460  78.080  1.00  0.00           C
ATOM   3050  C27 POPEF 163      24.910 109.010  79.490  1.00  0.00           C
ATOM   3053  C28 POPEF 163      23.970 108.330  80.500  1.00  0.00           C
ATOM   3056  C29 POPEF 163      24.220 108.620  81.960  1.00  0.00           C
ATOM   3058 0C21 POPEF 163      24.730 107.770  82.870  1.00  0.00           C
ATOM   3060 1C21 POPEF 163      25.250 106.360  82.641  1.00  0.00           C
ATOM   3063 2C21 POPEF 163      26.780 106.250  82.800  1.00  0.00           C
ATOM   3066 3C21 POPEF 163      27.240 106.030  84.250  1.00  0.00           C
ATOM   3069 4C21 POPEF 163      28.770 105.970  84.380  1.00  0.00           C
ATOM   3072 5C21 POPEF 163      29.250 105.540  85.770  1.00  0.00           C
ATOM   3075 6C21 POPEF 163      30.780 105.380  85.860  1.00  0.00           C
ATOM   3078 7C21 POPEF 163      31.250 104.820  87.211  1.00  0.00           C
ATOM   3081 8C21 POPEF 163      32.760 104.610  87.300  1.00  0.00           C
ATOM   3085  C33 POPEF 163      17.980 101.930  73.440  1.00  0.00           C
ATOM   3088  C34 POPEF 163      16.790 101.300  72.720  1.00  0.00           C
ATOM   3091  C35 POPEF 163      16.390  99.940  73.340  1.00  0.00           C
ATOM   3094  C36 POPEF 163      16.140  99.990  74.860  1.00  0.00           C
ATOM   3097  C37 POPEF 163      15.940  98.610  75.490  1.00  0.00           C
ATOM   3100  C38 POPEF 163      15.590  98.680  76.990  1.00  0.00           C
ATOM   3103  C39 POPEF 163      14.260  99.410  77.240  1.00  0.00           C
ATOM   3106 0C31 POPEF 163      13.330  98.690  78.230  1.00  0.00           C
ATOM   3109 1C31 POPEF 163      13.730  98.890  79.700  1.00  0.00           C
ATOM   3112 2C31 POPEF 163      12.740  98.180  80.630  1.00  0.00           C
ATOM   3115 3C31 POPEF 163      12.900  98.500  82.130  1.00  0.00           C
ATOM   3118 4C31 POPEF 163      12.860 100.010  82.420  1.00  0.00           C
ATOM   3121 5C31 POPEF 163      12.650 100.340  83.900  1.00  0.00           C
ATOM   3124 6C31 POPEF 163      12.870 101.820  84.220  1.00  0.00           C
ATOM   3128  NH3 POPEG 164       0.200 120.020  67.560  1.00  0.00           N
ATOM   3132  C12 POPEG 164       1.290 119.850  66.550  1.00  0.00           C
ATOM   3135  C11 POPEG 164       2.300 120.990  66.690  1.00  0.00           C
ATOM   3138  P   POPEG 164       4.920 121.020  66.550  1.00  0.00           P
ATOM   3139  O13 POPEG 164       5.940 120.280  65.790  1.00  0.00           O
ATOM   3140  O14 POPEG 164       5.000 122.480  66.330  1.00  0.00           O
ATOM   3141  O11 POPEG 164       5.000 120.630  68.080  1.00  0.00           O
ATOM   3142  O12 POPEG 164       3.500 120.550  66.060  1.00  0.00           O
ATOM   3143  C1  POPEG 164       5.110 119.260  68.470  1.00  0.00           C
ATOM   3146  C2  POPEG 164       3.780 118.790  69.070  1.00  0.00           C
ATOM   3148  O21 POPEG 164       3.740 119.310  70.410  1.00  0.00           O
ATOM   3149  C21 POPEG 164       2.610 119.900  70.740  1.00  0.00           C
ATOM   3150  O22 POPEG 164       1.610 120.000  70.040  1.00  0.00           O
ATOM   3151  C22 POPEG 164       2.830 120.550  72.110  1.00  0.00           C
ATOM   3154  C3  POPEG 164       3.550 117.260  69.050  1.00  0.00           C
ATOM   3157  O31 POPEG 164       2.320 116.990  69.750  1.00  0.00           O
ATOM   3158  C31 POPEG 164       2.110 115.730  70.080  1.00  0.00           C
ATOM   3159  O32 POPEG 164       2.740 114.770  69.690  1.00  0.00           O
ATOM   3160  C32 POPEG 164       0.980 115.710  71.100  1.00  0.00           C
ATOM   3163  C23 POPEG 164       1.590 121.270  72.680  1.00  0.00           C
ATOM   3166  C24 POPEG 164       0.560 120.330  73.320  1.00  0.00           C
ATOM   3169  C25 POPEG 164       1.100 119.480  74.490  1.00  0.00           C
ATOM   3172  C26 POPEG 164       1.850 120.320  75.540  1.00  0.00           C
ATOM   3175  C27 POPEG 164       2.150 119.580  76.850  1.00  0.00           C
ATOM   3178  C28 POPEG 164       2.360 120.550  78.030  1.00  0.00           C
ATOM   3181  C29 POPEG 164       2.570 119.780  79.310  1.00  0.00           C
ATOM   3183 0C21 POPEG 164       3.200 120.220  80.410  1.00  0.00           C
ATOM   3185 1C21 POPEG 164       3.780 121.600  80.630  1.00  0.00           C
ATOM   3188 2C21 POPEG 164       3.570 122.100  82.071  1.00  0.00           C
ATOM   3191 3C21 POPEG 164       4.290 123.440  82.320  1.00  0.00           C
ATOM   3194 4C21 POPEG 164       3.940 124.110  83.660  1.00  0.00           C
ATOM   3197 5C21 POPEG 164       4.380 123.320  84.900  1.00  0.00           C
ATOM   3200 6C21 POPEG 164       4.170 124.110  86.200  1.00  0.00           C
ATOM   3203 7C21 POPEG 164       4.400 123.270  87.460  1.00  0.00           C
ATOM   3206 8C21 POPEG 164       3.910 123.970  88.740  1.00  0.00           C
ATOM   3210  C33 POPEG 164       1.340 114.810  72.300  1.00  0.00           C
ATOM   3213  C34 POPEG 164       0.730 115.330  73.610  1.00  0.00           C
ATOM   3216  C35 POPEG 164       1.450 114.750  74.820  1.00  0.00           C
ATOM   3219  C36 POPEG 164       0.990 115.330  76.150  1.00  0.00           C
ATOM   3222  C37 POPEG 164       1.990 115.050  77.280  1.00  0.00           C
ATOM   3225  C38 POPEG 164       1.600 115.820  78.550  1.00  0.00           C
ATOM   3228  C39 POPEG 164       2.630 115.800  79.680  1.00  0.00           C
ATOM   3231 0C31 POPEG 164       2.810 114.410  80.311  1.00  0.00           C
ATOM   3234 1C31 POPEG 164       3.600 114.500  81.630  1.00  0.00           C
ATOM   3237 2C31 POPEG 164       4.070 113.130  82.130  1.00  0.00           C
ATOM   3240 3C31 POPEG 164       4.740 113.160  83.520  1.00  0.00           C
ATOM   3243 4C31 POPEG 164       5.690 114.340  83.760  1.00  0.00           C
ATOM   3246 5C31 POPEG 164       6.360 114.290  85.141  1.00  0.00           C
ATOM   3249 6C31 POPEG 164       7.640 115.120  85.220  1.00  0.00           C
ATOM   3253  NH3 POPEH 165      17.200  71.660  68.860  1.00  0.00           N
ATOM   3257  C12 POPEH 165      16.960  71.400  67.390  1.00  0.00           C
ATOM   3260  C11 POPEH 165      18.140  71.890  66.540  1.00  0.00           C
ATOM   3263  P   POPEH 165      20.490  71.180  67.380  1.00  0.00           P
ATOM   3264  O13 POPEH 165      21.300  69.940  67.360  1.00  0.00           O
ATOM   3265  O14 POPEH 165      21.140  72.400  66.910  1.00  0.00           O
ATOM   3266  O11 POPEH 165      19.890  71.420  68.821  1.00  0.00           O
ATOM   3267  O12 POPEH 165      19.200  70.930  66.520  1.00  0.00           O
ATOM   3268  C1  POPEH 165      20.810  71.550  69.910  1.00  0.00           C
ATOM   3271  C2  POPEH 165      21.050  70.170  70.600  1.00  0.00           C
ATOM   3273  O21 POPEH 165      20.610  70.150  71.970  1.00  0.00           O
ATOM   3274  C21 POPEH 165      21.180  71.000  72.810  1.00  0.00           C
ATOM   3275  O22 POPEH 165      22.070  71.790  72.560  1.00  0.00           O
ATOM   3276  C22 POPEH 165      20.430  70.910  74.130  1.00  0.00           C
ATOM   3279  C3  POPEH 165      22.480  69.590  70.450  1.00  0.00           C
ATOM   3282  O31 POPEH 165      22.470  68.230  70.950  1.00  0.00           O
ATOM   3283  C31 POPEH 165      23.000  68.050  72.160  1.00  0.00           C
ATOM   3284  O32 POPEH 165      23.600  68.880  72.810  1.00  0.00           O
ATOM   3285  C32 POPEH 165      22.540  66.710  72.690  1.00  0.00           C
ATOM   3288  C23 POPEH 165      21.250  70.520  75.370  1.00  0.00           C
ATOM   3291  C24 POPEH 165      20.380  70.580  76.640  1.00  0.00           C
ATOM   3294  C25 POPEH 165      20.000  72.010  77.050  1.00  0.00           C
ATOM   3297  C26 POPEH 165      19.240  72.080  78.380  1.00  0.00           C
ATOM   3300  C27 POPEH 165      19.170  73.520  78.900  1.00  0.00           C
ATOM   3303  C28 POPEH 165      18.530  73.650  80.300  1.00  0.00           C
ATOM   3306  C29 POPEH 165      19.370  73.060  81.400  1.00  0.00           C
ATOM   3308 0C21 POPEH 165      19.160  73.250  82.720  1.00  0.00           C
ATOM   3310 1C21 POPEH 165      18.040  74.050  83.321  1.00  0.00           C
ATOM   3313 2C21 POPEH 165      17.060  73.210  84.160  1.00  0.00           C
ATOM   3316 3C21 POPEH 165      17.660  72.740  85.500  1.00  0.00           C
ATOM   3319 4C21 POPEH 165      16.630  72.610  86.630  1.00  0.00           C
ATOM   3322 5C21 POPEH 165      15.990  71.220  86.800  1.00  0.00           C
ATOM   3325 6C21 POPEH 165      15.260  70.680  85.560  1.00  0.00           C
ATOM   3328 7C21 POPEH 165      14.350  69.490  85.890  1.00  0.00           C
ATOM   3331 8C21 POPEH 165      13.700  68.850  84.660  1.00  0.00           C
ATOM   3335  C33 POPEH 165      23.580  66.080  73.640  1.00  0.00           C
ATOM   3338  C34 POPEH 165      23.020  64.820  74.290  1.00  0.00           C
ATOM   3341  C35 POPEH 165      22.160  65.130  75.520  1.00  0.00           C
ATOM   3344  C36 POPEH 165      22.970  65.140  76.820  1.00  0.00           C
ATOM   3347  C37 POPEH 165      22.150  65.630  78.010  1.00  0.00           C
ATOM   3350  C38 POPEH 165      22.970  65.830  79.290  1.00  0.00           C
ATOM   3353  C39 POPEH 165      22.210  65.340  80.520  1.00  0.00           C
ATOM   3356 0C31 POPEH 165      22.800  65.820  81.850  1.00  0.00           C
ATOM   3359 1C31 POPEH 165      22.050  65.210  83.041  1.00  0.00           C
ATOM   3362 2C31 POPEH 165      22.610  65.620  84.410  1.00  0.00           C
ATOM   3365 3C31 POPEH 165      21.940  64.880  85.580  1.00  0.00           C
ATOM   3368 4C31 POPEH 165      22.260  63.380  85.640  1.00  0.00           C
ATOM   3371 5C31 POPEH 165      21.450  62.640  86.720  1.00  0.00           C
ATOM   3374 6C31 POPEH 165      21.540  61.120  86.610  1.00  0.00           C
ATOM   3378  NH3 POPEI 166      43.340  31.880  67.560  1.00  0.00           N
ATOM   3382  C12 POPEI 166      43.810  32.740  66.440  1.00  0.00           C
ATOM   3385  C11 POPEI 166      42.650  33.490  65.770  1.00  0.00           C
ATOM   3388  P   POPEI 166      41.500  35.780  65.890  1.00  0.00           P
ATOM   3389  O13 POPEI 166      42.550  36.570  65.240  1.00  0.00           O
ATOM   3390  O14 POPEI 166      40.450  35.300  64.960  1.00  0.00           O
ATOM   3391  O11 POPEI 166      40.900  36.700  67.020  1.00  0.00           O
ATOM   3392  O12 POPEI 166      42.220  34.560  66.620  1.00  0.00           O
ATOM   3393  C1  POPEI 166      40.170  36.280  68.170  1.00  0.00           C
ATOM   3396  C2  POPEI 166      39.650  37.510  69.000  1.00  0.00           C
ATOM   3398  O21 POPEI 166      40.110  37.460  70.370  1.00  0.00           O
ATOM   3399  C21 POPEI 166      39.450  36.620  71.160  1.00  0.00           C
ATOM   3400  O22 POPEI 166      38.700  35.730  70.820  1.00  0.00           O
ATOM   3401  C22 POPEI 166      39.720  37.020  72.610  1.00  0.00           C
ATOM   3404  C3  POPEI 166      38.100  37.790  68.891  1.00  0.00           C
ATOM   3407  O31 POPEI 166      37.660  38.610  69.990  1.00  0.00           O
ATOM   3408  C31 POPEI 166      36.360  38.730  70.180  1.00  0.00           C
ATOM   3409  O32 POPEI 166      35.480  38.560  69.360  1.00  0.00           O
ATOM   3410  C32 POPEI 166      36.100  39.080  71.640  1.00  0.00           C
ATOM   3413  C23 POPEI 166      39.180  36.070  73.700  1.00  0.00           C
ATOM   3416  C24 POPEI 166      39.430  36.690  75.080  1.00  0.00           C
ATOM   3419  C25 POPEI 166      39.130  35.780  76.280  1.00  0.00           C
ATOM   3422  C26 POPEI 166      39.480  36.500  77.590  1.00  0.00           C
ATOM   3425  C27 POPEI 166      39.290  35.660  78.860  1.00  0.00           C
ATOM   3428  C28 POPEI 166      39.260  36.520  80.141  1.00  0.00           C
ATOM   3431  C29 POPEI 166      37.940  37.220  80.320  1.00  0.00           C
ATOM   3433 0C21 POPEI 166      37.510  37.830  81.440  1.00  0.00           C
ATOM   3435 1C21 POPEI 166      38.320  37.980  82.700  1.00  0.00           C
ATOM   3438 2C21 POPEI 166      38.130  36.810  83.690  1.00  0.00           C
ATOM   3441 3C21 POPEI 166      36.920  36.920  84.620  1.00  0.00           C
ATOM   3444 4C21 POPEI 166      36.900  35.750  85.620  1.00  0.00           C
ATOM   3447 5C21 POPEI 166      36.040  35.990  86.860  1.00  0.00           C
ATOM   3450 6C21 POPEI 166      36.400  34.980  87.970  1.00  0.00           C
ATOM   3453 7C21 POPEI 166      35.700  35.180  89.320  1.00  0.00           C
ATOM   3456 8C21 POPEI 166      36.130  34.120  90.350  1.00  0.00           C
ATOM   3460  C33 POPEI 166      35.350  37.960  72.390  1.00  0.00           C
ATOM   3463  C34 POPEI 166      35.100  38.340  73.860  1.00  0.00           C
ATOM   3466  C35 POPEI 166      35.050  37.110  74.750  1.00  0.00           C
ATOM   3469  C36 POPEI 166      34.720  37.420  76.210  1.00  0.00           C
ATOM   3472  C37 POPEI 166      34.510  36.120  77.000  1.00  0.00           C
ATOM   3475  C38 POPEI 166      34.280  36.330  78.500  1.00  0.00           C
ATOM   3478  C39 POPEI 166      33.030  37.150  78.810  1.00  0.00           C
ATOM   3481 0C31 POPEI 166      32.590  36.980  80.270  1.00  0.00           C
ATOM   3484 1C31 POPEI 166      31.650  38.100  80.710  1.00  0.00           C
ATOM   3487 2C31 POPEI 166      30.950  37.830  82.040  1.00  0.00           C
ATOM   3490 3C31 POPEI 166      31.890  37.860  83.240  1.00  0.00           C
ATOM   3493 4C31 POPEI 166      31.110  37.720  84.550  1.00  0.00           C
ATOM   3496 5C31 POPEI 166      31.930  38.070  85.790  1.00  0.00           C
ATOM   3499 6C31 POPEI 166      31.060  38.130  87.040  1.00  0.00           C
ATOM   3503  NH3 POPEJ 167      46.100 101.880 107.490  1.00  0.00           N
ATOM   3507  C12 POPEJ 167      46.310 103.200 108.181  1.00  0.00           C
ATOM   3510  C11 POPEJ 167      47.550 103.950 107.670  1.00  0.00           C
ATOM   3513  P   POPEJ 167      48.850 106.180 107.890  1.00  0.00           P
ATOM   3514  O13 POPEJ 167      50.130 105.640 108.390  1.00  0.00           O
ATOM   3515  O14 POPEJ 167      48.480 107.560 108.310  1.00  0.00           O
ATOM   3516  O11 POPEJ 167      48.730 106.020 106.340  1.00  0.00           O
ATOM   3517  O12 POPEJ 167      47.690 105.200 108.360  1.00  0.00           O
ATOM   3518  C1  POPEJ 167      49.730 106.430 105.420  1.00  0.00           C
ATOM   3521  C2  POPEJ 167      50.200 105.250 104.520  1.00  0.00           C
ATOM   3523  O21 POPEJ 167      50.170 105.630 103.130  1.00  0.00           O
ATOM   3524  C21 POPEJ 167      49.080 105.450 102.420  1.00  0.00           C
ATOM   3525  O22 POPEJ 167      47.940 105.360 102.820  1.00  0.00           O
ATOM   3526  C22 POPEJ 167      49.510 105.320 100.961  1.00  0.00           C
ATOM   3529  C3  POPEJ 167      49.410 103.950 104.870  1.00  0.00           C
ATOM   3532  O31 POPEJ 167      49.610 102.870 103.930  1.00  0.00           O
ATOM   3533  C31 POPEJ 167      48.660 101.940 104.011  1.00  0.00           C
ATOM   3534  O32 POPEJ 167      47.750 101.920 104.830  1.00  0.00           O
ATOM   3535  C32 POPEJ 167      48.900 100.950 102.860  1.00  0.00           C
ATOM   3538  C23 POPEJ 167      48.330 105.080  99.980  1.00  0.00           C
ATOM   3541  C24 POPEJ 167      48.870 104.770  98.580  1.00  0.00           C
ATOM   3544  C25 POPEJ 167      47.820 104.450  97.530  1.00  0.00           C
ATOM   3547  C26 POPEJ 167      47.120 105.700  96.950  1.00  0.00           C
ATOM   3550  C27 POPEJ 167      46.400 105.350  95.640  1.00  0.00           C
ATOM   3553  C28 POPEJ 167      45.640 106.520  95.010  1.00  0.00           C
ATOM   3556  C29 POPEJ 167      44.840 106.270  93.751  1.00  0.00           C
ATOM   3558 0C21 POPEJ 167      44.810 105.220  92.890  1.00  0.00           C
ATOM   3560 1C21 POPEJ 167      45.600 103.930  92.910  1.00  0.00           C
ATOM   3563 2C21 POPEJ 167      46.960 104.060  92.180  1.00  0.00           C
ATOM   3566 3C21 POPEJ 167      46.820 104.160  90.660  1.00  0.00           C
ATOM   3569 4C21 POPEJ 167      47.780 105.170  90.010  1.00  0.00           C
ATOM   3572 5C21 POPEJ 167      47.880 105.000  88.480  1.00  0.00           C
ATOM   3575 6C21 POPEJ 167      46.530 105.030  87.761  1.00  0.00           C
ATOM   3578 7C21 POPEJ 167      46.630 104.630  86.290  1.00  0.00           C
ATOM   3581 8C21 POPEJ 167      45.270 104.320  85.650  1.00  0.00           C
ATOM   3585  C33 POPEJ 167      47.640 100.190 102.370  1.00  0.00           C
ATOM   3588  C34 POPEJ 167      47.830  99.490 101.010  1.00  0.00           C
ATOM   3591  C35 POPEJ 167      47.950 100.470  99.830  1.00  0.00           C
ATOM   3594  C36 POPEJ 167      48.290  99.790  98.500  1.00  0.00           C
ATOM   3597  C37 POPEJ 167      48.670 100.810  97.410  1.00  0.00           C
ATOM   3600  C38 POPEJ 167      49.610 100.240  96.330  1.00  0.00           C
ATOM   3603  C39 POPEJ 167      48.990  99.170  95.420  1.00  0.00           C
ATOM   3606 0C31 POPEJ 167      48.010  99.750  94.390  1.00  0.00           C
ATOM   3609 1C31 POPEJ 167      47.780  98.800  93.200  1.00  0.00           C
ATOM   3612 2C31 POPEJ 167      47.130  99.470  91.990  1.00  0.00           C
ATOM   3615 3C31 POPEJ 167      45.640  99.780  92.160  1.00  0.00           C
ATOM   3618 4C31 POPEJ 167      45.060 100.450  90.910  1.00  0.00           C
ATOM   3621 5C31 POPEJ 167      43.550 100.660  90.961  1.00  0.00           C
ATOM   3624 6C31 POPEJ 167      43.020 101.430  89.750  1.00  0.00           C
ATOM   3628  NH3 POPEK 168      34.800  31.230  67.040  1.00  0.00           N
ATOM   3632  C12 POPEK 168      36.130  30.510  67.080  1.00  0.00           C
ATOM   3635  C11 POPEK 168      36.400  29.610  65.830  1.00  0.00           C
ATOM   3638  P   POPEK 168      34.400  27.980  66.260  1.00  0.00           P
ATOM   3639  O13 POPEK 168      33.470  28.920  66.880  1.00  0.00           O
ATOM   3640  O14 POPEK 168      33.790  26.860  65.500  1.00  0.00           O
ATOM   3641  O11 POPEK 168      35.410  27.440  67.340  1.00  0.00           O
ATOM   3642  O12 POPEK 168      35.290  28.860  65.310  1.00  0.00           O
ATOM   3643  C1  POPEK 168      34.980  26.520  68.350  1.00  0.00           C
ATOM   3646  C2  POPEK 168      35.800  26.640  69.660  1.00  0.00           C
ATOM   3648  O21 POPEK 168      34.930  27.090  70.720  1.00  0.00           O
ATOM   3649  C21 POPEK 168      34.600  26.200  71.640  1.00  0.00           C
ATOM   3650  O22 POPEK 168      35.140  25.120  71.810  1.00  0.00           O
ATOM   3651  C22 POPEK 168      33.450  26.780  72.490  1.00  0.00           C
ATOM   3654  C3  POPEK 168      37.030  27.600  69.540  1.00  0.00           C
ATOM   3657  O31 POPEK 168      38.070  27.270  70.480  1.00  0.00           O
ATOM   3658  C31 POPEK 168      38.130  27.970  71.590  1.00  0.00           C
ATOM   3659  O32 POPEK 168      37.360  28.850  71.940  1.00  0.00           O
ATOM   3660  C32 POPEK 168      39.260  27.370  72.440  1.00  0.00           C
ATOM   3663  C23 POPEK 168      33.290  26.170  73.910  1.00  0.00           C
ATOM   3666  C24 POPEK 168      32.110  26.820  74.650  1.00  0.00           C
ATOM   3669  C25 POPEK 168      32.170  26.770  76.181  1.00  0.00           C
ATOM   3672  C26 POPEK 168      33.100  27.810  76.830  1.00  0.00           C
ATOM   3675  C27 POPEK 168      32.780  28.040  78.330  1.00  0.00           C
ATOM   3678  C28 POPEK 168      33.760  29.010  79.020  1.00  0.00           C
ATOM   3681  C29 POPEK 168      33.250  29.570  80.330  1.00  0.00           C
ATOM   3683 0C21 POPEK 168      33.480  29.110  81.570  1.00  0.00           C
ATOM   3685 1C21 POPEK 168      34.250  27.870  81.940  1.00  0.00           C
ATOM   3688 2C21 POPEK 168      33.900  27.330  83.350  1.00  0.00           C
ATOM   3691 3C21 POPEK 168      32.530  26.640  83.461  1.00  0.00           C
ATOM   3694 4C21 POPEK 168      31.340  27.550  83.800  1.00  0.00           C
ATOM   3697 5C21 POPEK 168      31.330  28.040  85.250  1.00  0.00           C
ATOM   3700 6C21 POPEK 168      30.030  28.770  85.630  1.00  0.00           C
ATOM   3703 7C21 POPEK 168      29.990  29.180  87.110  1.00  0.00           C
ATOM   3706 8C21 POPEK 168      28.780  30.050  87.480  1.00  0.00           C
ATOM   3710  C33 POPEK 168      39.340  27.870  73.910  1.00  0.00           C
ATOM   3713  C34 POPEK 168      40.300  27.010  74.750  1.00  0.00           C
ATOM   3716  C35 POPEK 168      40.580  27.570  76.160  1.00  0.00           C
ATOM   3719  C36 POPEK 168      39.480  27.340  77.210  1.00  0.00           C
ATOM   3722  C37 POPEK 168      39.660  28.290  78.410  1.00  0.00           C
ATOM   3725  C38 POPEK 168      38.770  28.000  79.630  1.00  0.00           C
ATOM   3728  C39 POPEK 168      39.390  26.990  80.620  1.00  0.00           C
ATOM   3731 0C31 POPEK 168      38.760  27.070  82.020  1.00  0.00           C
ATOM   3734 1C31 POPEK 168      39.420  26.140  83.050  1.00  0.00           C
ATOM   3737 2C31 POPEK 168      38.970  26.410  84.500  1.00  0.00           C
ATOM   3740 3C31 POPEK 168      37.520  26.010  84.790  1.00  0.00           C
ATOM   3743 4C31 POPEK 168      37.050  26.350  86.210  1.00  0.00           C
ATOM   3746 5C31 POPEK 168      35.800  25.570  86.630  1.00  0.00           C
ATOM   3749 6C31 POPEK 168      35.190  26.060  87.951  1.00  0.00           C
ATOM   3753  NH3 POPEL 169       5.440  82.220  65.540  1.00  0.00           N
ATOM   3757  C12 POPEL 169       5.730  81.570  64.210  1.00  0.00           C
ATOM   3760  C11 POPEL 169       4.670  80.500  63.930  1.00  0.00           C
ATOM   3763  P   POPEL 169       2.050  80.340  64.040  1.00  0.00           P
ATOM   3764  O13 POPEL 169       1.100  81.140  63.260  1.00  0.00           O
ATOM   3765  O14 POPEL 169       2.300  78.950  63.580  1.00  0.00           O
ATOM   3766  O11 POPEL 169       1.580  80.270  65.550  1.00  0.00           O
ATOM   3767  O12 POPEL 169       3.410  81.100  64.160  1.00  0.00           O
ATOM   3768  C1  POPEL 169       0.940  81.410  66.130  1.00  0.00           C
ATOM   3771  C2  POPEL 169       1.010  81.420  67.680  1.00  0.00           C
ATOM   3773  O21 POPEL 169       2.320  81.890  68.100  1.00  0.00           O
ATOM   3774  C21 POPEL 169       2.280  82.690  69.170  1.00  0.00           C
ATOM   3775  O22 POPEL 169       1.270  83.150  69.650  1.00  0.00           O
ATOM   3776  C22 POPEL 169       3.680  82.970  69.700  1.00  0.00           C
ATOM   3779  C3  POPEL 169       0.720  80.010  68.280  1.00  0.00           C
ATOM   3782  O31 POPEL 169       0.500  80.060  69.710  1.00  0.00           O
ATOM   3783  C31 POPEL 169       1.140  79.180  70.470  1.00  0.00           C
ATOM   3784  O32 POPEL 169       1.940  78.360  70.050  1.00  0.00           O
ATOM   3785  C32 POPEL 169       0.760  79.350  71.950  1.00  0.00           C
ATOM   3788  C23 POPEL 169       3.790  82.620  71.210  1.00  0.00           C
ATOM   3791  C24 POPEL 169       5.050  83.190  71.870  1.00  0.00           C
ATOM   3794  C25 POPEL 169       5.230  82.820  73.360  1.00  0.00           C
ATOM   3797  C26 POPEL 169       4.160  83.380  74.310  1.00  0.00           C
ATOM   3800  C27 POPEL 169       4.490  83.120  75.790  1.00  0.00           C
ATOM   3803  C28 POPEL 169       3.260  83.180  76.710  1.00  0.00           C
ATOM   3806  C29 POPEL 169       3.570  82.800  78.140  1.00  0.00           C
ATOM   3808 0C21 POPEL 169       2.940  81.880  78.900  1.00  0.00           C
ATOM   3810 1C21 POPEL 169       1.770  81.020  78.500  1.00  0.00           C
ATOM   3813 2C21 POPEL 169       1.810  79.560  78.970  1.00  0.00           C
ATOM   3816 3C21 POPEL 169       0.470  78.860  78.670  1.00  0.00           C
ATOM   3819 4C21 POPEL 169       0.340  77.440  79.250  1.00  0.00           C
ATOM   3822 5C21 POPEL 169       1.120  76.360  78.490  1.00  0.00           C
ATOM   3825 6C21 POPEL 169       0.670  76.160  77.040  1.00  0.00           C
ATOM   3828 7C21 POPEL 169       1.380  74.970  76.410  1.00  0.00           C
ATOM   3831 8C21 POPEL 169       0.950  74.760  74.960  1.00  0.00           C
ATOM   3835  C33 POPEL 169       0.330  80.780  72.360  1.00  0.00           C
ATOM   3838  C34 POPEL 169       0.530  81.130  73.850  1.00  0.00           C
ATOM   3841  C35 POPEL 169      -0.560  80.630  74.830  1.00  0.00           C
ATOM   3844  C36 POPEL 169      -0.920  81.730  75.860  1.00  0.00           C
ATOM   3847  C37 POPEL 169      -1.880  81.340  77.000  1.00  0.00           C
ATOM   3850  C38 POPEL 169      -1.910  82.460  78.060  1.00  0.00           C
ATOM   3853  C39 POPEL 169      -3.160  82.560  78.961  1.00  0.00           C
ATOM   3856 0C31 POPEL 169      -3.640  81.280  79.660  1.00  0.00           C
ATOM   3859 1C31 POPEL 169      -4.900  81.580  80.480  1.00  0.00           C
ATOM   3862 2C31 POPEL 169      -5.470  80.400  81.270  1.00  0.00           C
ATOM   3865 3C31 POPEL 169      -6.840  80.700  81.910  1.00  0.00           C
ATOM   3868 4C31 POPEL 169      -6.900  82.040  82.671  1.00  0.00           C
ATOM   3871 5C31 POPEL 169      -8.170  82.220  83.500  1.00  0.00           C
ATOM   3874 6C31 POPEL 169      -8.260  83.590  84.180  1.00  0.00           C
ATOM   3878  NH3 POPEM 170      82.120 100.760  65.470  1.00  0.00           N
ATOM   3882  C12 POPEM 170      82.710 100.960  64.120  1.00  0.00           C
ATOM   3885  C11 POPEM 170      84.000 101.800  64.180  1.00  0.00           C
ATOM   3888  P   POPEM 170      83.470 103.980  65.490  1.00  0.00           P
ATOM   3889  O13 POPEM 170      82.470 105.050  65.310  1.00  0.00           O
ATOM   3890  O14 POPEM 170      83.200 102.980  66.550  1.00  0.00           O
ATOM   3891  O11 POPEM 170      84.840 104.680  65.770  1.00  0.00           O
ATOM   3892  O12 POPEM 170      83.720 103.200  64.130  1.00  0.00           O
ATOM   3893  C1  POPEM 170      85.890 104.080  66.520  1.00  0.00           C
ATOM   3896  C2  POPEM 170      86.060 104.720  67.930  1.00  0.00           C
ATOM   3898  O21 POPEM 170      87.200 104.120  68.570  1.00  0.00           O
ATOM   3899  C21 POPEM 170      87.060 102.890  69.010  1.00  0.00           C
ATOM   3900  O22 POPEM 170      86.060 102.190  68.910  1.00  0.00           O
ATOM   3901  C22 POPEM 170      88.320 102.430  69.710  1.00  0.00           C
ATOM   3904  C3  POPEM 170      84.780 104.720  68.850  1.00  0.00           C
ATOM   3907  O31 POPEM 170      85.110 105.090  70.200  1.00  0.00           O
ATOM   3908  C31 POPEM 170      84.690 104.550  71.350  1.00  0.00           C
ATOM   3909  O32 POPEM 170      85.160 104.840  72.440  1.00  0.00           O
ATOM   3910  C32 POPEM 170      83.580 103.490  71.270  1.00  0.00           C
ATOM   3913  C23 POPEM 170      88.850 101.110  69.100  1.00  0.00           C
ATOM   3916  C24 POPEM 170      89.460 100.180  70.160  1.00  0.00           C
ATOM   3919  C25 POPEM 170      88.430  99.270  70.820  1.00  0.00           C
ATOM   3922  C26 POPEM 170      88.960  98.490  72.030  1.00  0.00           C
ATOM   3925  C27 POPEM 170      88.050  97.300  72.380  1.00  0.00           C
ATOM   3928  C28 POPEM 170      88.180  96.780  73.830  1.00  0.00           C
ATOM   3931  C29 POPEM 170      89.170  95.650  74.031  1.00  0.00           C
ATOM   3933 0C21 POPEM 170      88.870  94.390  74.400  1.00  0.00           C
ATOM   3935 1C21 POPEM 170      87.490  93.850  74.690  1.00  0.00           C
ATOM   3938 2C21 POPEM 170      87.510  92.620  75.630  1.00  0.00           C
ATOM   3941 3C21 POPEM 170      87.790  92.950  77.100  1.00  0.00           C
ATOM   3944 4C21 POPEM 170      87.720  91.690  77.980  1.00  0.00           C
ATOM   3947 5C21 POPEM 170      87.890  91.910  79.490  1.00  0.00           C
ATOM   3950 6C21 POPEM 170      87.640  90.610  80.260  1.00  0.00           C
ATOM   3953 7C21 POPEM 170      87.770  90.730  81.780  1.00  0.00           C
ATOM   3956 8C21 POPEM 170      87.410  89.440  82.510  1.00  0.00           C
ATOM   3960  C33 POPEM 170      82.500 103.700  72.380  1.00  0.00           C
ATOM   3963  C34 POPEM 170      81.530 102.520  72.590  1.00  0.00           C
ATOM   3966  C35 POPEM 170      81.950 101.490  73.670  1.00  0.00           C
ATOM   3969  C36 POPEM 170      81.120 101.530  74.970  1.00  0.00           C
ATOM   3972  C37 POPEM 170      81.770 100.820  76.181  1.00  0.00           C
ATOM   3975  C38 POPEM 170      81.000 101.070  77.490  1.00  0.00           C
ATOM   3978  C39 POPEM 170      81.860 100.990  78.760  1.00  0.00           C
ATOM   3981 0C31 POPEM 170      82.760  99.760  78.880  1.00  0.00           C
ATOM   3984 1C31 POPEM 170      83.560  99.780  80.190  1.00  0.00           C
ATOM   3987 2C31 POPEM 170      84.650  98.710  80.260  1.00  0.00           C
ATOM   3990 3C31 POPEM 170      85.710  98.980  81.340  1.00  0.00           C
ATOM   3993 4C31 POPEM 170      86.600 100.190  81.010  1.00  0.00           C
ATOM   3996 5C31 POPEM 170      87.790 100.370  81.960  1.00  0.00           C
ATOM   3999 6C31 POPEM 170      88.610 101.630  81.640  1.00  0.00           C
ATOM   4003  NH3 POPEN 171      40.630  58.130 110.050  1.00  0.00           N
ATOM   4007  C12 POPEN 171      39.640  58.570 111.090  1.00  0.00           C
ATOM   4010  C11 POPEN 171      38.190  58.430 110.610  1.00  0.00           C
ATOM   4013  P   POPEN 171      35.740  58.630 111.410  1.00  0.00           P
ATOM   4014  O13 POPEN 171      35.070  57.700 112.350  1.00  0.00           O
ATOM   4015  O14 POPEN 171      35.110  59.970 111.330  1.00  0.00           O
ATOM   4016  O11 POPEN 171      35.670  57.980 109.980  1.00  0.00           O
ATOM   4017  O12 POPEN 171      37.300  58.730 111.690  1.00  0.00           O
ATOM   4018  C1  POPEN 171      35.080  58.590 108.840  1.00  0.00           C
ATOM   4021  C2  POPEN 171      34.500  57.450 107.980  1.00  0.00           C
ATOM   4023  O21 POPEN 171      33.870  58.000 106.820  1.00  0.00           O
ATOM   4024  C21 POPEN 171      32.560  58.010 106.710  1.00  0.00           C
ATOM   4025  O22 POPEN 171      31.750  58.180 107.610  1.00  0.00           O
ATOM   4026  C22 POPEN 171      32.230  57.730 105.250  1.00  0.00           C
ATOM   4029  C3  POPEN 171      33.660  56.490 108.870  1.00  0.00           C
ATOM   4032  O31 POPEN 171      33.010  55.460 108.100  1.00  0.00           O
ATOM   4033  C31 POPEN 171      32.260  54.700 108.891  1.00  0.00           C
ATOM   4034  O32 POPEN 171      32.110  54.870 110.090  1.00  0.00           O
ATOM   4035  C32 POPEN 171      31.600  53.570 108.080  1.00  0.00           C
ATOM   4038  C23 POPEN 171      30.850  58.210 104.800  1.00  0.00           C
ATOM   4041  C24 POPEN 171      30.670  57.850 103.321  1.00  0.00           C
ATOM   4044  C25 POPEN 171      29.330  58.300 102.740  1.00  0.00           C
ATOM   4047  C26 POPEN 171      29.230  57.850 101.280  1.00  0.00           C
ATOM   4050  C27 POPEN 171      27.830  58.030 100.690  1.00  0.00           C
ATOM   4053  C28 POPEN 171      27.510  57.040  99.560  1.00  0.00           C
ATOM   4056  C29 POPEN 171      28.570  56.960  98.500  1.00  0.00           C
ATOM   4058 0C21 POPEN 171      28.490  56.280  97.340  1.00  0.00           C
ATOM   4060 1C21 POPEN 171      27.320  55.440  96.910  1.00  0.00           C
ATOM   4063 2C21 POPEN 171      26.250  56.180  96.080  1.00  0.00           C
ATOM   4066 3C21 POPEN 171      26.530  56.210  94.571  1.00  0.00           C
ATOM   4069 4C21 POPEN 171      27.560  57.260  94.130  1.00  0.00           C
ATOM   4072 5C21 POPEN 171      27.760  57.250  92.610  1.00  0.00           C
ATOM   4075 6C21 POPEN 171      28.470  58.490  92.060  1.00  0.00           C
ATOM   4078 7C21 POPEN 171      29.180  58.210  90.730  1.00  0.00           C
ATOM   4081 8C21 POPEN 171      29.670  59.480  90.031  1.00  0.00           C
ATOM   4085  C33 POPEN 171      30.950  54.000 106.740  1.00  0.00           C
ATOM   4088  C34 POPEN 171      30.610  52.780 105.880  1.00  0.00           C
ATOM   4091  C35 POPEN 171      29.900  53.100 104.560  1.00  0.00           C
ATOM   4094  C36 POPEN 171      29.790  51.840 103.681  1.00  0.00           C
ATOM   4097  C37 POPEN 171      28.780  51.950 102.520  1.00  0.00           C
ATOM   4100  C38 POPEN 171      29.170  52.880 101.370  1.00  0.00           C
ATOM   4103  C39 POPEN 171      30.400  52.420 100.590  1.00  0.00           C
ATOM   4106 0C31 POPEN 171      30.560  53.240  99.310  1.00  0.00           C
ATOM   4109 1C31 POPEN 171      32.000  53.250  98.770  1.00  0.00           C
ATOM   4112 2C31 POPEN 171      32.140  54.140  97.540  1.00  0.00           C
ATOM   4115 3C31 POPEN 171      31.640  53.430  96.281  1.00  0.00           C
ATOM   4118 4C31 POPEN 171      31.730  54.260  95.010  1.00  0.00           C
ATOM   4121 5C31 POPEN 171      31.260  53.440  93.810  1.00  0.00           C
ATOM   4124 6C31 POPEN 171      31.040  54.290  92.560  1.00  0.00           C
ATOM   4128  NH3 POPEO 172      90.040 121.860 107.240  1.00  0.00           N
ATOM   4132  C12 POPEO 172      91.380 121.870 107.960  1.00  0.00           C
ATOM   4135  C11 POPEO 172      92.640 121.930 107.030  1.00  0.00           C
ATOM   4138  P   POPEO 172      95.330 121.960 107.830  1.00  0.00           P
ATOM   4139  O13 POPEO 172      95.720 122.230 109.240  1.00  0.00           O
ATOM   4140  O14 POPEO 172      95.720 120.670 107.220  1.00  0.00           O
ATOM   4141  O11 POPEO 172      96.040 123.120 107.000  1.00  0.00           O
ATOM   4142  O12 POPEO 172      93.790 122.310 107.781  1.00  0.00           O
ATOM   4143  C1  POPEO 172      95.350 123.730 105.900  1.00  0.00           C
ATOM   4146  C2  POPEO 172      95.950 125.120 105.510  1.00  0.00           C
ATOM   4148  O21 POPEO 172      95.540 125.650 104.240  1.00  0.00           O
ATOM   4149  C21 POPEO 172      94.700 125.150 103.390  1.00  0.00           C
ATOM   4150  O22 POPEO 172      93.890 124.250 103.550  1.00  0.00           O
ATOM   4151  C22 POPEO 172      95.060 125.820 102.060  1.00  0.00           C
ATOM   4154  C3  POPEO 172      97.490 125.030 105.470  1.00  0.00           C
ATOM   4157  O31 POPEO 172      98.080 126.030 104.620  1.00  0.00           O
ATOM   4158  C31 POPEO 172      99.140 125.670 103.930  1.00  0.00           C
ATOM   4159  O32 POPEO 172      99.790 124.640 104.110  1.00  0.00           O
ATOM   4160  C32 POPEO 172      99.440 126.700 102.860  1.00  0.00           C
ATOM   4163  C23 POPEO 172      94.520 125.110 100.800  1.00  0.00           C
ATOM   4166  C24 POPEO 172      93.330 125.840 100.180  1.00  0.00           C
ATOM   4169  C25 POPEO 172      93.130 125.560  98.690  1.00  0.00           C
ATOM   4172  C26 POPEO 172      94.240 126.180  97.810  1.00  0.00           C
ATOM   4175  C27 POPEO 172      94.240 125.670  96.360  1.00  0.00           C
ATOM   4178  C28 POPEO 172      95.620 125.820  95.710  1.00  0.00           C
ATOM   4181  C29 POPEO 172      95.670 125.170  94.340  1.00  0.00           C
ATOM   4183 0C21 POPEO 172      96.020 123.900  94.090  1.00  0.00           C
ATOM   4185 1C21 POPEO 172      96.390 122.850  95.110  1.00  0.00           C
ATOM   4188 2C21 POPEO 172      95.660 121.500  94.870  1.00  0.00           C
ATOM   4191 3C21 POPEO 172      96.130 120.780  93.600  1.00  0.00           C
ATOM   4194 4C21 POPEO 172      95.560 119.370  93.461  1.00  0.00           C
ATOM   4197 5C21 POPEO 172      96.340 118.510  92.440  1.00  0.00           C
ATOM   4200 6C21 POPEO 172      96.560 119.180  91.080  1.00  0.00           C
ATOM   4203 7C21 POPEO 172      97.490 118.370  90.171  1.00  0.00           C
ATOM   4206 8C21 POPEO 172      97.780 119.070  88.840  1.00  0.00           C
ATOM   4210  C33 POPEO 172      99.810 126.030 101.520  1.00  0.00           C
ATOM   4213  C34 POPEO 172      99.820 127.050 100.380  1.00  0.00           C
ATOM   4216  C35 POPEO 172      99.440 126.460  99.020  1.00  0.00           C
ATOM   4219  C36 POPEO 172     100.570 125.710  98.300  1.00  0.00           C
ATOM   4222  C37 POPEO 172     100.170 125.450  96.840  1.00  0.00           C
ATOM   4225  C38 POPEO 172     101.250 124.780  95.980  1.00  0.00           C
ATOM   4228  C39 POPEO 172     102.590 125.530  95.970  1.00  0.00           C
ATOM   4231 0C31 POPEO 172     103.520 125.000  94.870  1.00  0.00           C
ATOM   4234 1C31 POPEO 172     104.910 125.640  94.920  1.00  0.00           C
ATOM   4237 2C31 POPEO 172     105.890 125.060  93.891  1.00  0.00           C
ATOM   4240 3C31 POPEO 172     105.440 125.300  92.440  1.00  0.00           C
ATOM   4243 4C31 POPEO 172     106.490 124.850  91.421  1.00  0.00           C
ATOM   4246 5C31 POPEO 172     106.150 125.320  90.001  1.00  0.00           C
ATOM   4249 6C31 POPEO 172     107.200 124.900  88.970  1.00  0.00           C
ATOM   4253  NH3 POPEP 173      81.280  48.520  62.510  1.00  0.00           N
ATOM   4257  C12 POPEP 173      82.030  49.330  63.530  1.00  0.00           C
ATOM   4260  C11 POPEP 173      83.040  50.260  62.870  1.00  0.00           C
ATOM   4263  P   POPEP 173      84.550  52.260  63.670  1.00  0.00           P
ATOM   4264  O13 POPEP 173      85.770  51.650  63.090  1.00  0.00           O
ATOM   4265  O14 POPEP 173      84.030  53.460  62.980  1.00  0.00           O
ATOM   4266  O11 POPEP 173      84.880  52.720  65.150  1.00  0.00           O
ATOM   4267  O12 POPEP 173      83.420  51.200  63.850  1.00  0.00           O
ATOM   4268  C1  POPEP 173      84.410  51.850  66.190  1.00  0.00           C
ATOM   4271  C2  POPEP 173      84.660  52.480  67.571  1.00  0.00           C
ATOM   4273  O21 POPEP 173      84.750  51.560  68.670  1.00  0.00           O
ATOM   4274  C21 POPEP 173      84.040  50.450  68.730  1.00  0.00           C
ATOM   4275  O22 POPEP 173      83.330  49.980  67.860  1.00  0.00           O
ATOM   4276  C22 POPEP 173      84.210  49.840  70.130  1.00  0.00           C
ATOM   4279  C3  POPEP 173      83.620  53.610  67.870  1.00  0.00           C
ATOM   4282  O31 POPEP 173      83.900  54.320  69.090  1.00  0.00           O
ATOM   4283  C31 POPEP 173      84.960  55.130  69.080  1.00  0.00           C
ATOM   4284  O32 POPEP 173      85.700  55.320  68.140  1.00  0.00           O
ATOM   4285  C32 POPEP 173      85.110  55.710  70.500  1.00  0.00           C
ATOM   4288  C23 POPEP 173      83.790  50.810  71.270  1.00  0.00           C
ATOM   4291  C24 POPEP 173      84.170  50.280  72.660  1.00  0.00           C
ATOM   4294  C25 POPEP 173      83.570  51.050  73.840  1.00  0.00           C
ATOM   4297  C26 POPEP 173      82.050  50.890  74.010  1.00  0.00           C
ATOM   4300  C27 POPEP 173      81.490  51.610  75.250  1.00  0.00           C
ATOM   4303  C28 POPEP 173      81.620  50.820  76.570  1.00  0.00           C
ATOM   4306  C29 POPEP 173      80.510  49.820  76.790  1.00  0.00           C
ATOM   4308 0C21 POPEP 173      80.510  48.820  77.700  1.00  0.00           C
ATOM   4310 1C21 POPEP 173      81.620  48.550  78.690  1.00  0.00           C
ATOM   4313 2C21 POPEP 173      81.180  47.890  80.010  1.00  0.00           C
ATOM   4316 3C21 POPEP 173      80.800  46.400  79.900  1.00  0.00           C
ATOM   4319 4C21 POPEP 173      80.940  45.640  81.230  1.00  0.00           C
ATOM   4322 5C21 POPEP 173      80.400  44.200  81.240  1.00  0.00           C
ATOM   4325 6C21 POPEP 173      78.910  44.090  81.580  1.00  0.00           C
ATOM   4328 7C21 POPEP 173      78.470  42.680  81.990  1.00  0.00           C
ATOM   4331 8C21 POPEP 173      77.010  42.610  82.431  1.00  0.00           C
ATOM   4335  C33 POPEP 173      86.280  55.080  71.300  1.00  0.00           C
ATOM   4338  C34 POPEP 173      85.790  54.420  72.590  1.00  0.00           C
ATOM   4341  C35 POPEP 173      86.890  53.830  73.490  1.00  0.00           C
ATOM   4344  C36 POPEP 173      87.820  54.890  74.090  1.00  0.00           C
ATOM   4347  C37 POPEP 173      88.550  54.440  75.360  1.00  0.00           C
ATOM   4350  C38 POPEP 173      89.320  55.600  76.010  1.00  0.00           C
ATOM   4353  C39 POPEP 173      90.370  55.180  77.050  1.00  0.00           C
ATOM   4356 0C31 POPEP 173      91.690  54.700  76.420  1.00  0.00           C
ATOM   4359 1C31 POPEP 173      92.760  54.420  77.490  1.00  0.00           C
ATOM   4362 2C31 POPEP 173      94.010  53.690  76.980  1.00  0.00           C
ATOM   4365 3C31 POPEP 173      94.880  54.480  75.980  1.00  0.00           C
ATOM   4368 4C31 POPEP 173      95.660  55.650  76.610  1.00  0.00           C
ATOM   4371 5C31 POPEP 173      96.950  55.980  75.840  1.00  0.00           C
ATOM   4374 6C31 POPEP 173      97.800  57.070  76.500  1.00  0.00           C
ATOM   4378  NH3 POPEQ 174      68.910 116.120 110.670  1.00  0.00           N
ATOM   4382  C12 POPEQ 174      68.270 117.390 110.141  1.00  0.00           C
ATOM   4385  C11 POPEQ 174      68.550 118.620 111.040  1.00  0.00           C
ATOM   4388  P   POPEQ 174      66.540 120.170 110.350  1.00  0.00           P
ATOM   4389  O13 POPEQ 174      65.370 119.350 109.920  1.00  0.00           O
ATOM   4390  O14 POPEQ 174      66.190 121.500 110.890  1.00  0.00           O
ATOM   4391  O11 POPEQ 174      67.530 120.310 109.130  1.00  0.00           O
ATOM   4392  O12 POPEQ 174      67.350 119.310 111.391  1.00  0.00           O
ATOM   4393  C1  POPEQ 174      68.080 121.570 108.720  1.00  0.00           C
ATOM   4396  C2  POPEQ 174      68.390 121.620 107.190  1.00  0.00           C
ATOM   4398  O21 POPEQ 174      67.240 121.130 106.480  1.00  0.00           O
ATOM   4399  C21 POPEQ 174      66.420 122.060 106.030  1.00  0.00           C
ATOM   4400  O22 POPEQ 174      66.620 123.260 106.030  1.00  0.00           O
ATOM   4401  C22 POPEQ 174      65.140 121.360 105.550  1.00  0.00           C
ATOM   4404  C3  POPEQ 174      69.630 120.770 106.780  1.00  0.00           C
ATOM   4407  O31 POPEQ 174      69.750 120.570 105.350  1.00  0.00           O
ATOM   4408  C31 POPEQ 174      70.040 121.680 104.660  1.00  0.00           C
ATOM   4409  O32 POPEQ 174      70.300 122.760 105.150  1.00  0.00           O
ATOM   4410  C32 POPEQ 174      69.820 121.440 103.160  1.00  0.00           C
ATOM   4413  C23 POPEQ 174      64.300 122.070 104.450  1.00  0.00           C
ATOM   4416  C24 POPEQ 174      63.230 121.080 103.970  1.00  0.00           C
ATOM   4419  C25 POPEQ 174      62.000 121.670 103.260  1.00  0.00           C
ATOM   4422  C26 POPEQ 174      62.160 121.860 101.740  1.00  0.00           C
ATOM   4425  C27 POPEQ 174      62.450 123.310 101.350  1.00  0.00           C
ATOM   4428  C28 POPEQ 174      61.760 123.730 100.040  1.00  0.00           C
ATOM   4431  C29 POPEQ 174      62.410 123.160  98.800  1.00  0.00           C
ATOM   4433 0C21 POPEQ 174      62.680 123.870  97.700  1.00  0.00           C
ATOM   4435 1C21 POPEQ 174      62.330 125.330  97.530  1.00  0.00           C
ATOM   4438 2C21 POPEQ 174      62.050 125.740  96.080  1.00  0.00           C
ATOM   4441 3C21 POPEQ 174      61.980 127.270  95.950  1.00  0.00           C
ATOM   4444 4C21 POPEQ 174      61.260 127.670  94.660  1.00  0.00           C
ATOM   4447 5C21 POPEQ 174      61.720 129.020  94.100  1.00  0.00           C
ATOM   4450 6C21 POPEQ 174      61.180 129.270  92.690  1.00  0.00           C
ATOM   4453 7C21 POPEQ 174      61.930 128.460  91.620  1.00  0.00           C
ATOM   4456 8C21 POPEQ 174      61.220 128.450  90.270  1.00  0.00           C
ATOM   4460  C33 POPEQ 174      69.630 122.780 102.431  1.00  0.00           C
ATOM   4463  C34 POPEQ 174      68.930 122.660 101.060  1.00  0.00           C
ATOM   4466  C35 POPEQ 174      69.850 122.100  99.970  1.00  0.00           C
ATOM   4469  C36 POPEQ 174      69.780 120.580  99.780  1.00  0.00           C
ATOM   4472  C37 POPEQ 174      71.170 119.960  99.560  1.00  0.00           C
ATOM   4475  C38 POPEQ 174      71.130 118.590  98.850  1.00  0.00           C
ATOM   4478  C39 POPEQ 174      70.990 118.720  97.330  1.00  0.00           C
ATOM   4481 0C31 POPEQ 174      71.070 117.360  96.620  1.00  0.00           C
ATOM   4484 1C31 POPEQ 174      71.400 117.510  95.120  1.00  0.00           C
ATOM   4487 2C31 POPEQ 174      71.500 116.170  94.360  1.00  0.00           C
ATOM   4490 3C31 POPEQ 174      72.440 115.130  94.990  1.00  0.00           C
ATOM   4493 4C31 POPEQ 174      73.850 115.660  95.281  1.00  0.00           C
ATOM   4496 5C31 POPEQ 174      74.810 114.550  95.720  1.00  0.00           C
ATOM   4499 6C31 POPEQ 174      76.180 115.080  96.170  1.00  0.00           C
ATOM   4503  NH3 POPER 175     115.170  73.510 107.980  1.00  0.00           N
ATOM   4507  C12 POPER 175     113.790  73.980 107.610  1.00  0.00           C
ATOM   4510  C11 POPER 175     112.750  73.780 108.720  1.00  0.00           C
ATOM   4513  P   POPER 175     110.420  75.060 108.891  1.00  0.00           P
ATOM   4514  O13 POPER 175     109.390  74.150 109.450  1.00  0.00           O
ATOM   4515  O14 POPER 175     111.100  76.050 109.750  1.00  0.00           O
ATOM   4516  O11 POPER 175     109.730  75.790 107.650  1.00  0.00           O
ATOM   4517  O12 POPER 175     111.480  74.130 108.181  1.00  0.00           O
ATOM   4518  C1  POPER 175     109.350  75.010 106.500  1.00  0.00           C
ATOM   4521  C2  POPER 175     109.680  75.820 105.230  1.00  0.00           C
ATOM   4523  O21 POPER 175     109.770  74.950 104.080  1.00  0.00           O
ATOM   4524  C21 POPER 175     108.680  74.950 103.330  1.00  0.00           C
ATOM   4525  O22 POPER 175     107.540  75.170 103.710  1.00  0.00           O
ATOM   4526  C22 POPER 175     109.070  74.860 101.880  1.00  0.00           C
ATOM   4529  C3  POPER 175     111.050  76.520 105.420  1.00  0.00           C
ATOM   4532  O31 POPER 175     111.530  77.120 104.190  1.00  0.00           O
ATOM   4533  C31 POPER 175     112.810  77.490 104.320  1.00  0.00           C
ATOM   4534  O32 POPER 175     113.490  77.300 105.310  1.00  0.00           O
ATOM   4535  C32 POPER 175     113.300  78.160 103.030  1.00  0.00           C
ATOM   4538  C23 POPER 175     109.420  76.280 101.391  1.00  0.00           C
ATOM   4541  C24 POPER 175     110.610  76.280 100.451  1.00  0.00           C
ATOM   4544  C25 POPER 175     110.790  77.650  99.800  1.00  0.00           C
ATOM   4547  C26 POPER 175     111.840  77.620  98.700  1.00  0.00           C
ATOM   4550  C27 POPER 175     112.090  79.000  98.080  1.00  0.00           C
ATOM   4553  C28 POPER 175     113.260  78.950  97.090  1.00  0.00           C
ATOM   4556  C29 POPER 175     113.520  80.250  96.391  1.00  0.00           C
ATOM   4558 0C21 POPER 175     114.600  80.490  95.620  1.00  0.00           C
ATOM   4560 1C21 POPER 175     115.710  79.510  95.370  1.00  0.00           C
ATOM   4563 2C21 POPER 175     115.520  78.630  94.120  1.00  0.00           C
ATOM   4566 3C21 POPER 175     115.660  79.410  92.811  1.00  0.00           C
ATOM   4569 4C21 POPER 175     115.750  78.520  91.561  1.00  0.00           C
ATOM   4572 5C21 POPER 175     115.310  79.270  90.290  1.00  0.00           C
ATOM   4575 6C21 POPER 175     115.470  78.460  89.000  1.00  0.00           C
ATOM   4578 7C21 POPER 175     115.050  79.250  87.750  1.00  0.00           C
ATOM   4581 8C21 POPER 175     115.420  78.550  86.430  1.00  0.00           C
ATOM   4585  C33 POPER 175     114.830  78.400 103.090  1.00  0.00           C
ATOM   4588  C34 POPER 175     115.510  78.660 101.740  1.00  0.00           C
ATOM   4591  C35 POPER 175     115.530  77.460 100.800  1.00  0.00           C
ATOM   4594  C36 POPER 175     116.240  77.760  99.470  1.00  0.00           C
ATOM   4597  C37 POPER 175     116.060  76.620  98.450  1.00  0.00           C
ATOM   4600  C38 POPER 175     117.210  75.600  98.461  1.00  0.00           C
ATOM   4603  C39 POPER 175     118.410  76.050  97.620  1.00  0.00           C
ATOM   4606 0C31 POPER 175     118.200  75.920  96.110  1.00  0.00           C
ATOM   4609 1C31 POPER 175     119.420  76.400  95.320  1.00  0.00           C
ATOM   4612 2C31 POPER 175     119.210  76.370  93.800  1.00  0.00           C
ATOM   4615 3C31 POPER 175     120.500  76.660  93.020  1.00  0.00           C
ATOM   4618 4C31 POPER 175     121.000  78.110  93.140  1.00  0.00           C
ATOM   4621 5C31 POPER 175     122.340  78.300  92.420  1.00  0.00           C
ATOM   4624 6C31 POPER 175     122.900  79.730  92.510  1.00  0.00           C
ATOM   4628  NH3 POPES 176      16.360  19.580  67.540  1.00  0.00           N
ATOM   4632  C12 POPES 176      17.680  19.720  66.810  1.00  0.00           C
ATOM   4635  C11 POPES 176      18.090  18.430  66.060  1.00  0.00           C
ATOM   4638  P   POPES 176      19.960  16.740  66.920  1.00  0.00           P
ATOM   4639  O13 POPES 176      19.910  15.400  67.571  1.00  0.00           O
ATOM   4640  O14 POPES 176      20.500  16.770  65.550  1.00  0.00           O
ATOM   4641  O11 POPES 176      20.800  17.740  67.820  1.00  0.00           O
ATOM   4642  O12 POPES 176      18.510  17.400  66.970  1.00  0.00           O
ATOM   4643  C1  POPES 176      20.470  17.910  69.210  1.00  0.00           C
ATOM   4646  C2  POPES 176      21.300  16.940  70.090  1.00  0.00           C
ATOM   4648  O21 POPES 176      20.460  16.140  70.950  1.00  0.00           O
ATOM   4649  C21 POPES 176      20.280  16.520  72.200  1.00  0.00           C
ATOM   4650  O22 POPES 176      20.340  17.660  72.620  1.00  0.00           O
ATOM   4651  C22 POPES 176      19.970  15.270  73.010  1.00  0.00           C
ATOM   4654  C3  POPES 176      22.550  17.560  70.770  1.00  0.00           C
ATOM   4657  O31 POPES 176      23.180  16.550  71.600  1.00  0.00           O
ATOM   4658  C31 POPES 176      24.510  16.580  71.670  1.00  0.00           C
ATOM   4659  O32 POPES 176      25.230  17.370  71.100  1.00  0.00           O
ATOM   4660  C32 POPES 176      24.970  15.480  72.610  1.00  0.00           C
ATOM   4663  C23 POPES 176      20.360  15.300  74.510  1.00  0.00           C
ATOM   4666  C24 POPES 176      19.790  14.070  75.230  1.00  0.00           C
ATOM   4669  C25 POPES 176      20.440  13.740  76.580  1.00  0.00           C
ATOM   4672  C26 POPES 176      20.340  14.850  77.630  1.00  0.00           C
ATOM   4675  C27 POPES 176      20.920  14.400  78.980  1.00  0.00           C
ATOM   4678  C28 POPES 176      20.690  15.450  80.080  1.00  0.00           C
ATOM   4681  C29 POPES 176      21.150  14.970  81.430  1.00  0.00           C
ATOM   4683 0C21 POPES 176      20.450  14.190  82.280  1.00  0.00           C
ATOM   4685 1C21 POPES 176      19.060  13.630  82.050  1.00  0.00           C
ATOM   4688 2C21 POPES 176      18.130  13.900  83.250  1.00  0.00           C
ATOM   4691 3C21 POPES 176      17.660  15.350  83.390  1.00  0.00           C
ATOM   4694 4C21 POPES 176      17.090  15.610  84.800  1.00  0.00           C
ATOM   4697 5C21 POPES 176      16.450  16.990  84.980  1.00  0.00           C
ATOM   4700 6C21 POPES 176      17.460  18.120  85.190  1.00  0.00           C
ATOM   4703 7C21 POPES 176      16.800  19.380  85.750  1.00  0.00           C
ATOM   4706 8C21 POPES 176      17.770  20.520  86.090  1.00  0.00           C
ATOM   4710  C33 POPES 176      26.400  15.730  73.110  1.00  0.00           C
ATOM   4713  C34 POPES 176      26.710  15.090  74.480  1.00  0.00           C
ATOM   4716  C35 POPES 176      25.740  15.610  75.540  1.00  0.00           C
ATOM   4719  C36 POPES 176      26.170  15.410  76.990  1.00  0.00           C
ATOM   4722  C37 POPES 176      25.030  15.840  77.920  1.00  0.00           C
ATOM   4725  C38 POPES 176      25.420  15.980  79.390  1.00  0.00           C
ATOM   4728  C39 POPES 176      25.820  14.670  80.080  1.00  0.00           C
ATOM   4731 0C31 POPES 176      24.990  14.450  81.360  1.00  0.00           C
ATOM   4734 1C31 POPES 176      25.750  13.810  82.531  1.00  0.00           C
ATOM   4737 2C31 POPES 176      24.990  14.070  83.840  1.00  0.00           C
ATOM   4740 3C31 POPES 176      25.800  13.800  85.110  1.00  0.00           C
ATOM   4743 4C31 POPES 176      25.290  14.690  86.251  1.00  0.00           C
ATOM   4746 5C31 POPES 176      25.950  14.400  87.600  1.00  0.00           C
ATOM   4749 6C31 POPES 176      25.490  15.360  88.700  1.00  0.00           C
ATOM   4753  NH3 POPET 177      69.830  95.320 110.640  1.00  0.00           N
ATOM   4757  C12 POPET 177      69.370  93.960 111.100  1.00  0.00           C
ATOM   4760  C11 POPET 177      67.950  93.600 110.640  1.00  0.00           C
ATOM   4763  P   POPET 177      65.660  93.010 111.770  1.00  0.00           P
ATOM   4764  O13 POPET 177      65.400  91.580 112.030  1.00  0.00           O
ATOM   4765  O14 POPET 177      65.150  94.040 112.700  1.00  0.00           O
ATOM   4766  O11 POPET 177      65.260  93.310 110.270  1.00  0.00           O
ATOM   4767  O12 POPET 177      67.230  93.130 111.770  1.00  0.00           O
ATOM   4768  C1  POPET 177      64.120  94.140 110.010  1.00  0.00           C
ATOM   4771  C2  POPET 177      64.140  94.690 108.570  1.00  0.00           C
ATOM   4773  O21 POPET 177      62.990  95.560 108.420  1.00  0.00           O
ATOM   4774  C21 POPET 177      63.040  96.400 107.400  1.00  0.00           C
ATOM   4775  O22 POPET 177      63.950  96.470 106.580  1.00  0.00           O
ATOM   4776  C22 POPET 177      61.740  97.210 107.310  1.00  0.00           C
ATOM   4779  C3  POPET 177      64.110  93.530 107.530  1.00  0.00           C
ATOM   4782  O31 POPET 177      65.160  93.630 106.540  1.00  0.00           O
ATOM   4783  C31 POPET 177      65.510  92.440 106.030  1.00  0.00           C
ATOM   4784  O32 POPET 177      64.910  91.400 106.240  1.00  0.00           O
ATOM   4785  C32 POPET 177      66.770  92.520 105.190  1.00  0.00           C
ATOM   4788  C23 POPET 177      61.010  97.090 105.940  1.00  0.00           C
ATOM   4791  C24 POPET 177      60.020  98.250 105.720  1.00  0.00           C
ATOM   4794  C25 POPET 177      58.840  97.960 104.770  1.00  0.00           C
ATOM   4797  C26 POPET 177      59.220  97.710 103.300  1.00  0.00           C
ATOM   4800  C27 POPET 177      58.990  96.260 102.840  1.00  0.00           C
ATOM   4803  C28 POPET 177      59.310  96.010 101.340  1.00  0.00           C
ATOM   4806  C29 POPET 177      58.420  96.750 100.370  1.00  0.00           C
ATOM   4808 0C21 POPET 177      57.520  96.220  99.520  1.00  0.00           C
ATOM   4810 1C21 POPET 177      57.170  94.770  99.350  1.00  0.00           C
ATOM   4813 2C21 POPET 177      56.710  94.470  97.910  1.00  0.00           C
ATOM   4816 3C21 POPET 177      56.230  93.030  97.711  1.00  0.00           C
ATOM   4819 4C21 POPET 177      55.780  92.760  96.260  1.00  0.00           C
ATOM   4822 5C21 POPET 177      55.500  91.280  96.000  1.00  0.00           C
ATOM   4825 6C21 POPET 177      55.150  90.980  94.540  1.00  0.00           C
ATOM   4828 7C21 POPET 177      54.910  89.490  94.310  1.00  0.00           C
ATOM   4831 8C21 POPET 177      54.710  89.110  92.840  1.00  0.00           C
ATOM   4835  C33 POPET 177      66.810  91.400 104.130  1.00  0.00           C
ATOM   4838  C34 POPET 177      67.990  91.470 103.150  1.00  0.00           C
ATOM   4841  C35 POPET 177      68.030  90.190 102.300  1.00  0.00           C
ATOM   4844  C36 POPET 177      68.900  90.260 101.030  1.00  0.00           C
ATOM   4847  C37 POPET 177      68.750  88.980 100.190  1.00  0.00           C
ATOM   4850  C38 POPET 177      69.410  89.090  98.810  1.00  0.00           C
ATOM   4853  C39 POPET 177      69.170  87.870  97.910  1.00  0.00           C
ATOM   4856 0C31 POPET 177      69.650  88.100  96.470  1.00  0.00           C
ATOM   4859 1C31 POPET 177      69.360  86.910  95.541  1.00  0.00           C
ATOM   4862 2C31 POPET 177      69.250  87.340  94.070  1.00  0.00           C
ATOM   4865 3C31 POPET 177      68.760  86.230  93.130  1.00  0.00           C
ATOM   4868 4C31 POPET 177      69.820  85.140  92.860  1.00  0.00           C
ATOM   4871 5C31 POPET 177      69.420  84.220  91.710  1.00  0.00           C
ATOM   4874 6C31 POPET 177      70.420  83.080  91.461  1.00  0.00           C
ATOM   4878  NH3 POPEU 178      89.980  10.950  67.540  1.00  0.00           N
ATOM   4882  C12 POPEU 178      88.890  11.860  67.030  1.00  0.00           C
ATOM   4885  C11 POPEU 178      87.730  11.920  68.040  1.00  0.00           C
ATOM   4888  P   POPEU 178      87.260  14.540  68.460  1.00  0.00           P
ATOM   4889  O13 POPEU 178      88.660  14.910  68.220  1.00  0.00           O
ATOM   4890  O14 POPEU 178      86.230  15.410  67.870  1.00  0.00           O
ATOM   4891  O11 POPEU 178      86.980  14.470  70.010  1.00  0.00           O
ATOM   4892  O12 POPEU 178      86.950  13.090  67.900  1.00  0.00           O
ATOM   4893  C1  POPEU 178      87.650  13.680  70.990  1.00  0.00           C
ATOM   4896  C2  POPEU 178      89.130  14.110  71.181  1.00  0.00           C
ATOM   4898  O21 POPEU 178      89.770  13.210  72.110  1.00  0.00           O
ATOM   4899  C21 POPEU 178      90.190  12.070  71.610  1.00  0.00           C
ATOM   4900  O22 POPEU 178      90.030  11.670  70.470  1.00  0.00           O
ATOM   4901  C22 POPEU 178      90.800  11.240  72.770  1.00  0.00           C
ATOM   4904  C3  POPEU 178      89.200  15.570  71.730  1.00  0.00           C
ATOM   4907  O31 POPEU 178      89.840  15.630  73.020  1.00  0.00           O
ATOM   4908  C31 POPEU 178      89.030  15.380  74.040  1.00  0.00           C
ATOM   4909  O32 POPEU 178      87.820  15.470  74.020  1.00  0.00           O
ATOM   4910  C32 POPEU 178      89.850  14.880  75.230  1.00  0.00           C
ATOM   4913  C23 POPEU 178      92.350  11.170  72.890  1.00  0.00           C
ATOM   4916  C24 POPEU 178      93.020  12.210  73.800  1.00  0.00           C
ATOM   4919  C25 POPEU 178      94.240  11.620  74.530  1.00  0.00           C
ATOM   4922  C26 POPEU 178      94.830  12.560  75.590  1.00  0.00           C
ATOM   4925  C27 POPEU 178      94.020  12.530  76.890  1.00  0.00           C
ATOM   4928  C28 POPEU 178      94.810  12.890  78.150  1.00  0.00           C
ATOM   4931  C29 POPEU 178      95.350  14.290  78.100  1.00  0.00           C
ATOM   4933 0C21 POPEU 178      94.970  15.310  78.891  1.00  0.00           C
ATOM   4935 1C21 POPEU 178      93.940  15.270  79.980  1.00  0.00           C
ATOM   4938 2C21 POPEU 178      94.580  15.230  81.380  1.00  0.00           C
ATOM   4941 3C21 POPEU 178      95.450  16.460  81.690  1.00  0.00           C
ATOM   4944 4C21 POPEU 178      96.020  16.430  83.120  1.00  0.00           C
ATOM   4947 5C21 POPEU 178      96.590  17.790  83.550  1.00  0.00           C
ATOM   4950 6C21 POPEU 178      95.500  18.700  84.110  1.00  0.00           C
ATOM   4953 7C21 POPEU 178      95.910  20.170  84.220  1.00  0.00           C
ATOM   4956 8C21 POPEU 178      94.850  21.040  84.880  1.00  0.00           C
ATOM   4960  C33 POPEU 178      89.170  13.730  76.010  1.00  0.00           C
ATOM   4963  C34 POPEU 178      90.130  13.040  76.990  1.00  0.00           C
ATOM   4966  C35 POPEU 178      90.560  13.920  78.180  1.00  0.00           C
ATOM   4969  C36 POPEU 178      89.610  13.820  79.380  1.00  0.00           C
ATOM   4972  C37 POPEU 178      90.050  14.740  80.520  1.00  0.00           C
ATOM   4975  C38 POPEU 178      89.190  14.650  81.791  1.00  0.00           C
ATOM   4978  C39 POPEU 178      89.230  13.260  82.460  1.00  0.00           C
ATOM   4981 0C31 POPEU 178      88.730  13.290  83.921  1.00  0.00           C
ATOM   4984 1C31 POPEU 178      87.350  13.930  84.090  1.00  0.00           C
ATOM   4987 2C31 POPEU 178      86.860  13.890  85.550  1.00  0.00           C
ATOM   4990 3C31 POPEU 178      85.570  14.680  85.750  1.00  0.00           C
ATOM   4993 4C31 POPEU 178      85.260  14.950  87.230  1.00  0.00           C
ATOM   4996 5C31 POPEU 178      84.040  15.860  87.431  1.00  0.00           C
ATOM   4999 6C31 POPEU 178      84.120  16.710  88.700  1.00  0.00           C
ATOM   5003  NH3 POPEV 179      74.360 110.990 107.641  1.00  0.00           N
ATOM   5007  C12 POPEV 179      75.330 109.850 107.660  1.00  0.00           C
ATOM   5010  C11 POPEV 179      74.970 108.920 108.830  1.00  0.00           C
ATOM   5013  P   POPEV 179      74.100 106.650 109.500  1.00  0.00           P
ATOM   5014  O13 POPEV 179      74.110 105.250 109.011  1.00  0.00           O
ATOM   5015  O14 POPEV 179      74.780 106.910 110.790  1.00  0.00           O
ATOM   5016  O11 POPEV 179      72.600 107.100 109.630  1.00  0.00           O
ATOM   5017  O12 POPEV 179      74.640 107.610 108.360  1.00  0.00           O
ATOM   5018  C1  POPEV 179      71.500 106.630 108.860  1.00  0.00           C
ATOM   5021  C2  POPEV 179      71.310 107.360 107.501  1.00  0.00           C
ATOM   5023  O21 POPEV 179      69.880 107.430 107.220  1.00  0.00           O
ATOM   5024  C21 POPEV 179      69.400 108.450 106.490  1.00  0.00           C
ATOM   5025  O22 POPEV 179      68.550 109.230 106.880  1.00  0.00           O
ATOM   5026  C22 POPEV 179      69.840 108.360 105.020  1.00  0.00           C
ATOM   5029  C3  POPEV 179      72.120 106.630 106.391  1.00  0.00           C
ATOM   5032  O31 POPEV 179      72.790 107.580 105.530  1.00  0.00           O
ATOM   5033  C31 POPEV 179      73.850 107.280 104.760  1.00  0.00           C
ATOM   5034  O32 POPEV 179      74.510 108.130 104.201  1.00  0.00           O
ATOM   5035  C32 POPEV 179      74.190 105.780 104.680  1.00  0.00           C
ATOM   5038  C23 POPEV 179      69.210 109.370 104.020  1.00  0.00           C
ATOM   5041  C24 POPEV 179      69.870 109.130 102.650  1.00  0.00           C
ATOM   5044  C25 POPEV 179      69.250 109.830 101.420  1.00  0.00           C
ATOM   5047  C26 POPEV 179      67.820 109.380 101.060  1.00  0.00           C
ATOM   5050  C27 POPEV 179      67.520 109.600  99.571  1.00  0.00           C
ATOM   5053  C28 POPEV 179      66.030 109.610  99.190  1.00  0.00           C
ATOM   5056  C29 POPEV 179      65.220 108.400  99.590  1.00  0.00           C
ATOM   5058 0C21 POPEV 179      64.000 108.440 100.160  1.00  0.00           C
ATOM   5060 1C21 POPEV 179      63.250 109.710 100.490  1.00  0.00           C
ATOM   5063 2C21 POPEV 179      61.980 109.520 101.340  1.00  0.00           C
ATOM   5066 3C21 POPEV 179      60.800 108.900 100.580  1.00  0.00           C
ATOM   5069 4C21 POPEV 179      59.510 108.950 101.410  1.00  0.00           C
ATOM   5072 5C21 POPEV 179      58.310 108.390 100.650  1.00  0.00           C
ATOM   5075 6C21 POPEV 179      56.970 108.800 101.270  1.00  0.00           C
ATOM   5078 7C21 POPEV 179      55.800 108.160 100.510  1.00  0.00           C
ATOM   5081 8C21 POPEV 179      54.430 108.610 100.990  1.00  0.00           C
ATOM   5085  C33 POPEV 179      73.190 104.830 103.961  1.00  0.00           C
ATOM   5088  C34 POPEV 179      73.450 103.380 104.400  1.00  0.00           C
ATOM   5091  C35 POPEV 179      72.370 102.360 103.990  1.00  0.00           C
ATOM   5094  C36 POPEV 179      72.240 102.140 102.480  1.00  0.00           C
ATOM   5097  C37 POPEV 179      71.560 100.800 102.170  1.00  0.00           C
ATOM   5100  C38 POPEV 179      71.570 100.460 100.670  1.00  0.00           C
ATOM   5103  C39 POPEV 179      71.190  99.000 100.390  1.00  0.00           C
ATOM   5106 0C31 POPEV 179      69.730  98.670 100.730  1.00  0.00           C
ATOM   5109 1C31 POPEV 179      69.280  97.330 100.120  1.00  0.00           C
ATOM   5112 2C31 POPEV 179      69.120  97.350  98.590  1.00  0.00           C
ATOM   5115 3C31 POPEV 179      69.750  96.110  97.951  1.00  0.00           C
ATOM   5118 4C31 POPEV 179      69.330  95.850  96.500  1.00  0.00           C
ATOM   5121 5C31 POPEV 179      69.880  94.510  96.000  1.00  0.00           C
ATOM   5124 6C31 POPEV 179      69.220  94.020  94.711  1.00  0.00           C
ATOM   5128  NH3 POPEW 180     100.280   6.160 107.520  1.00  0.00           N
ATOM   5132  C12 POPEW 180      99.820   4.890 108.160  1.00  0.00           C
ATOM   5135  C11 POPEW 180      98.290   4.830 108.090  1.00  0.00           C
ATOM   5138  P   POPEW 180      96.330   4.990 106.380  1.00  0.00           P
ATOM   5139  O13 POPEW 180      95.890   3.730 106.980  1.00  0.00           O
ATOM   5140  O14 POPEW 180      95.510   6.190 106.690  1.00  0.00           O
ATOM   5141  O11 POPEW 180      96.450   4.810 104.820  1.00  0.00           O
ATOM   5142  O12 POPEW 180      97.850   5.280 106.800  1.00  0.00           O
ATOM   5143  C1  POPEW 180      97.150   3.680 104.250  1.00  0.00           C
ATOM   5146  C2  POPEW 180      98.060   4.140 103.070  1.00  0.00           C
ATOM   5148  O21 POPEW 180      98.320   3.080 102.120  1.00  0.00           O
ATOM   5149  C21 POPEW 180      99.430   2.340 102.180  1.00  0.00           C
ATOM   5150  O22 POPEW 180     100.180   2.250 103.130  1.00  0.00           O
ATOM   5151  C22 POPEW 180      99.710   1.650 100.840  1.00  0.00           C
ATOM   5154  C3  POPEW 180      99.290   4.950 103.570  1.00  0.00           C
ATOM   5157  O31 POPEW 180      99.940   5.650 102.490  1.00  0.00           O
ATOM   5158  C31 POPEW 180     100.620   6.730 102.870  1.00  0.00           C
ATOM   5159  O32 POPEW 180     100.840   7.070 104.011  1.00  0.00           O
ATOM   5160  C32 POPEW 180     101.010   7.580 101.651  1.00  0.00           C
ATOM   5163  C23 POPEW 180      98.570   1.530  99.820  1.00  0.00           C
ATOM   5166  C24 POPEW 180      99.160   1.260  98.430  1.00  0.00           C
ATOM   5169  C25 POPEW 180      98.100   1.220  97.330  1.00  0.00           C
ATOM   5172  C26 POPEW 180      98.710   1.020  95.940  1.00  0.00           C
ATOM   5175  C27 POPEW 180      97.640   0.730  94.891  1.00  0.00           C
ATOM   5178  C28 POPEW 180      98.190   0.670  93.450  1.00  0.00           C
ATOM   5181  C29 POPEW 180      98.850  -0.660  93.150  1.00  0.00           C
ATOM   5183 0C21 POPEW 180      98.590  -1.440  92.090  1.00  0.00           C
ATOM   5185 1C21 POPEW 180      97.610  -1.070  91.000  1.00  0.00           C
ATOM   5188 2C21 POPEW 180      97.420  -2.160  89.931  1.00  0.00           C
ATOM   5191 3C21 POPEW 180      96.650  -3.390  90.410  1.00  0.00           C
ATOM   5194 4C21 POPEW 180      96.250  -4.280  89.220  1.00  0.00           C
ATOM   5197 5C21 POPEW 180      95.460  -5.530  89.600  1.00  0.00           C
ATOM   5200 6C21 POPEW 180      95.010  -6.290  88.350  1.00  0.00           C
ATOM   5203 7C21 POPEW 180      94.610  -7.740  88.630  1.00  0.00           C
ATOM   5206 8C21 POPEW 180      94.310  -8.540  87.370  1.00  0.00           C
ATOM   5210  C33 POPEW 180     102.250   7.100 100.860  1.00  0.00           C
ATOM   5213  C34 POPEW 180     102.700   8.180  99.860  1.00  0.00           C
ATOM   5216  C35 POPEW 180     103.900   7.750  99.011  1.00  0.00           C
ATOM   5219  C36 POPEW 180     103.710   8.090  97.530  1.00  0.00           C
ATOM   5222  C37 POPEW 180     104.770   7.450  96.620  1.00  0.00           C
ATOM   5225  C38 POPEW 180     104.390   7.500  95.141  1.00  0.00           C
ATOM   5228  C39 POPEW 180     104.570   8.870  94.470  1.00  0.00           C
ATOM   5231 0C31 POPEW 180     106.040   9.250  94.270  1.00  0.00           C
ATOM   5234 1C31 POPEW 180     106.290   9.880  92.890  1.00  0.00           C
ATOM   5237 2C31 POPEW 180     107.760  10.250  92.671  1.00  0.00           C
ATOM   5240 3C31 POPEW 180     108.100  10.630  91.230  1.00  0.00           C
ATOM   5243 4C31 POPEW 180     107.260  11.790  90.670  1.00  0.00           C
ATOM   5246 5C31 POPEW 180     108.000  12.570  89.580  1.00  0.00           C
ATOM   5249 6C31 POPEW 180     107.260  13.810  89.080  1.00  0.00           C
ATOM   5253  NH3 POPEX 181      47.540  15.240 109.790  1.00  0.00           N
ATOM   5257  C12 POPEX 181      46.050  15.420 109.890  1.00  0.00           C
ATOM   5260  C11 POPEX 181      45.630  16.900 110.010  1.00  0.00           C
ATOM   5263  P   POPEX 181      47.600  18.630 109.790  1.00  0.00           P
ATOM   5264  O13 POPEX 181      47.070  19.420 110.920  1.00  0.00           O
ATOM   5265  O14 POPEX 181      48.680  17.650 110.071  1.00  0.00           O
ATOM   5266  O11 POPEX 181      48.120  19.560 108.630  1.00  0.00           O
ATOM   5267  O12 POPEX 181      46.400  17.780 109.180  1.00  0.00           O
ATOM   5268  C1  POPEX 181      47.710  19.430 107.280  1.00  0.00           C
ATOM   5271  C2  POPEX 181      48.170  18.100 106.630  1.00  0.00           C
ATOM   5273  O21 POPEX 181      49.070  18.340 105.520  1.00  0.00           O
ATOM   5274  C21 POPEX 181      49.940  17.350 105.380  1.00  0.00           C
ATOM   5275  O22 POPEX 181      50.610  16.830 106.260  1.00  0.00           O
ATOM   5276  C22 POPEX 181      49.600  16.640 104.060  1.00  0.00           C
ATOM   5279  C3  POPEX 181      46.930  17.300 106.140  1.00  0.00           C
ATOM   5282  O31 POPEX 181      47.260  15.990 105.681  1.00  0.00           O
ATOM   5283  C31 POPEX 181      46.420  15.010 105.980  1.00  0.00           C
ATOM   5284  O32 POPEX 181      45.420  15.110 106.651  1.00  0.00           O
ATOM   5285  C32 POPEX 181      46.960  13.720 105.390  1.00  0.00           C
ATOM   5288  C23 POPEX 181      50.730  16.340 103.060  1.00  0.00           C
ATOM   5291  C24 POPEX 181      50.210  15.210 102.150  1.00  0.00           C
ATOM   5294  C25 POPEX 181      50.920  15.090 100.810  1.00  0.00           C
ATOM   5297  C26 POPEX 181      50.270  14.020  99.920  1.00  0.00           C
ATOM   5300  C27 POPEX 181      50.760  14.070  98.461  1.00  0.00           C
ATOM   5303  C28 POPEX 181      50.310  15.350  97.720  1.00  0.00           C
ATOM   5306  C29 POPEX 181      50.760  15.360  96.281  1.00  0.00           C
ATOM   5308 0C21 POPEX 181      49.970  15.220  95.190  1.00  0.00           C
ATOM   5310 1C21 POPEX 181      48.480  15.010  95.190  1.00  0.00           C
ATOM   5313 2C21 POPEX 181      47.720  16.300  94.830  1.00  0.00           C
ATOM   5316 3C21 POPEX 181      47.820  16.650  93.340  1.00  0.00           C
ATOM   5319 4C21 POPEX 181      47.170  17.990  92.980  1.00  0.00           C
ATOM   5322 5C21 POPEX 181      46.850  18.110  91.480  1.00  0.00           C
ATOM   5325 6C21 POPEX 181      48.090  18.080  90.580  1.00  0.00           C
ATOM   5328 7C21 POPEX 181      47.730  17.890  89.100  1.00  0.00           C
ATOM   5331 8C21 POPEX 181      48.950  17.590  88.230  1.00  0.00           C
ATOM   5335  C33 POPEX 181      46.250  13.300 104.090  1.00  0.00           C
ATOM   5338  C34 POPEX 181      47.070  12.250 103.340  1.00  0.00           C
ATOM   5341  C35 POPEX 181      46.280  11.530 102.260  1.00  0.00           C
ATOM   5344  C36 POPEX 181      47.160  10.640 101.380  1.00  0.00           C
ATOM   5347  C37 POPEX 181      46.330   9.900 100.330  1.00  0.00           C
ATOM   5350  C38 POPEX 181      47.180   9.280  99.210  1.00  0.00           C
ATOM   5353  C39 POPEX 181      46.290   8.640  98.140  1.00  0.00           C
ATOM   5356 0C31 POPEX 181      47.030   8.320  96.840  1.00  0.00           C
ATOM   5359 1C31 POPEX 181      47.050   9.510  95.860  1.00  0.00           C
ATOM   5362 2C31 POPEX 181      47.360   9.080  94.420  1.00  0.00           C
ATOM   5365 3C31 POPEX 181      46.840  10.090  93.380  1.00  0.00           C
ATOM   5368 4C31 POPEX 181      46.840   9.540  91.950  1.00  0.00           C
ATOM   5371 5C31 POPEX 181      45.940  10.370  91.020  1.00  0.00           C
ATOM   5374 6C31 POPEX 181      46.020   9.970  89.550  1.00  0.00           C
ATOM   5378  NH3 POPEY 182     103.090  61.990  63.520  1.00  0.00           N
ATOM   5382  C12 POPEY 182     103.720  60.750  64.090  1.00  0.00           C
ATOM   5385  C11 POPEY 182     104.940  60.400  63.230  1.00  0.00           C
ATOM   5388  P   POPEY 182     106.750  58.690  62.700  1.00  0.00           P
ATOM   5389  O13 POPEY 182     107.080  57.270  62.970  1.00  0.00           O
ATOM   5390  O14 POPEY 182     106.760  59.210  61.310  1.00  0.00           O
ATOM   5391  O11 POPEY 182     107.720  59.620  63.530  1.00  0.00           O
ATOM   5392  O12 POPEY 182     105.340  59.040  63.370  1.00  0.00           O
ATOM   5393  C1  POPEY 182     108.920  59.150  64.140  1.00  0.00           C
ATOM   5396  C2  POPEY 182     108.930  59.560  65.640  1.00  0.00           C
ATOM   5398  O21 POPEY 182     110.120  59.090  66.310  1.00  0.00           O
ATOM   5399  C21 POPEY 182     111.240  59.700  65.980  1.00  0.00           C
ATOM   5400  O22 POPEY 182     111.370  60.540  65.100  1.00  0.00           O
ATOM   5401  C22 POPEY 182     112.380  59.190  66.840  1.00  0.00           C
ATOM   5404  C3  POPEY 182     107.670  58.990  66.340  1.00  0.00           C
ATOM   5407  O31 POPEY 182     107.600  59.370  67.730  1.00  0.00           O
ATOM   5408  C31 POPEY 182     106.350  59.470  68.200  1.00  0.00           C
ATOM   5409  O32 POPEY 182     105.340  59.330  67.540  1.00  0.00           O
ATOM   5410  C32 POPEY 182     106.360  59.760  69.700  1.00  0.00           C
ATOM   5413  C23 POPEY 182     112.240  59.610  68.320  1.00  0.00           C
ATOM   5416  C24 POPEY 182     113.450  59.100  69.110  1.00  0.00           C
ATOM   5419  C25 POPEY 182     113.370  59.350  70.620  1.00  0.00           C
ATOM   5422  C26 POPEY 182     113.600  60.810  71.000  1.00  0.00           C
ATOM   5425  C27 POPEY 182     113.960  60.950  72.480  1.00  0.00           C
ATOM   5428  C28 POPEY 182     114.170  62.410  72.930  1.00  0.00           C
ATOM   5431  C29 POPEY 182     114.650  62.410  74.360  1.00  0.00           C
ATOM   5433 0C21 POPEY 182     115.460  63.280  74.970  1.00  0.00           C
ATOM   5435 1C21 POPEY 182     116.050  64.560  74.430  1.00  0.00           C
ATOM   5438 2C21 POPEY 182     115.930  65.620  75.540  1.00  0.00           C
ATOM   5441 3C21 POPEY 182     116.600  66.970  75.240  1.00  0.00           C
ATOM   5444 4C21 POPEY 182     116.780  67.850  76.490  1.00  0.00           C
ATOM   5447 5C21 POPEY 182     115.520  68.630  76.930  1.00  0.00           C
ATOM   5450 6C21 POPEY 182     114.520  67.830  77.770  1.00  0.00           C
ATOM   5453 7C21 POPEY 182     113.270  68.640  78.150  1.00  0.00           C
ATOM   5456 8C21 POPEY 182     112.230  67.810  78.900  1.00  0.00           C
ATOM   5460  C33 POPEY 182     107.750  59.700  70.370  1.00  0.00           C
ATOM   5463  C34 POPEY 182     107.650  59.600  71.890  1.00  0.00           C
ATOM   5466  C35 POPEY 182     107.310  58.180  72.380  1.00  0.00           C
ATOM   5469  C36 POPEY 182     106.890  58.140  73.860  1.00  0.00           C
ATOM   5472  C37 POPEY 182     106.560  56.740  74.380  1.00  0.00           C
ATOM   5475  C38 POPEY 182     105.920  56.760  75.770  1.00  0.00           C
ATOM   5478  C39 POPEY 182     106.890  57.230  76.870  1.00  0.00           C
ATOM   5481 0C31 POPEY 182     106.230  57.320  78.250  1.00  0.00           C
ATOM   5484 1C31 POPEY 182     107.250  57.560  79.360  1.00  0.00           C
ATOM   5487 2C31 POPEY 182     106.600  58.030  80.660  1.00  0.00           C
ATOM   5490 3C31 POPEY 182     107.590  58.160  81.830  1.00  0.00           C
ATOM   5493 4C31 POPEY 182     108.170  56.830  82.340  1.00  0.00           C
ATOM   5496 5C31 POPEY 182     107.090  55.840  82.781  1.00  0.00           C
ATOM   5499 6C31 POPEY 182     107.620  54.680  83.620  1.00  0.00           C
ATOM   5503  NH3 POPEZ 183      59.900  75.050  70.290  1.00  0.00           N
ATOM   5507  C12 POPEZ 183      61.020  74.320  69.600  1.00  0.00           C
ATOM   5510  C11 POPEZ 183      60.670  73.920  68.160  1.00  0.00           C
ATOM   5513  P   POPEZ 183      61.030  71.390  67.740  1.00  0.00           P
ATOM   5514  O13 POPEZ 183      60.040  71.210  66.660  1.00  0.00           O
ATOM   5515  O14 POPEZ 183      62.220  70.520  67.760  1.00  0.00           O
ATOM   5516  O11 POPEZ 183      60.290  71.350  69.130  1.00  0.00           O
ATOM   5517  O12 POPEZ 183      61.560  72.880  67.720  1.00  0.00           O
ATOM   5518  C1  POPEZ 183      60.630  70.480  70.211  1.00  0.00           C
ATOM   5521  C2  POPEZ 183      60.420  71.190  71.580  1.00  0.00           C
ATOM   5523  O21 POPEZ 183      60.280  70.280  72.680  1.00  0.00           O
ATOM   5524  C21 POPEZ 183      61.420  69.750  73.070  1.00  0.00           C
ATOM   5525  O22 POPEZ 183      62.430  69.680  72.390  1.00  0.00           O
ATOM   5526  C22 POPEZ 183      61.340  69.440  74.570  1.00  0.00           C
ATOM   5529  C3  POPEZ 183      59.160  72.090  71.650  1.00  0.00           C
ATOM   5532  O31 POPEZ 183      59.380  73.220  72.510  1.00  0.00           O
ATOM   5533  C31 POPEZ 183      58.940  73.070  73.760  1.00  0.00           C
ATOM   5534  O32 POPEZ 183      58.690  72.010  74.300  1.00  0.00           O
ATOM   5535  C32 POPEZ 183      58.710  74.450  74.350  1.00  0.00           C
ATOM   5538  C23 POPEZ 183      61.420  67.930  74.880  1.00  0.00           C
ATOM   5541  C24 POPEZ 183      61.560  67.630  76.380  1.00  0.00           C
ATOM   5544  C25 POPEZ 183      61.740  66.130  76.650  1.00  0.00           C
ATOM   5547  C26 POPEZ 183      61.750  65.780  78.140  1.00  0.00           C
ATOM   5550  C27 POPEZ 183      62.000  64.280  78.390  1.00  0.00           C
ATOM   5553  C28 POPEZ 183      61.940  63.870  79.880  1.00  0.00           C
ATOM   5556  C29 POPEZ 183      63.090  64.420  80.690  1.00  0.00           C
ATOM   5558 0C21 POPEZ 183      63.020  65.080  81.860  1.00  0.00           C
ATOM   5560 1C21 POPEZ 183      61.780  65.420  82.650  1.00  0.00           C
ATOM   5563 2C21 POPEZ 183      61.780  64.770  84.050  1.00  0.00           C
ATOM   5566 3C21 POPEZ 183      60.520  65.100  84.870  1.00  0.00           C
ATOM   5569 4C21 POPEZ 183      60.680  64.760  86.360  1.00  0.00           C
ATOM   5572 5C21 POPEZ 183      59.460  65.140  87.200  1.00  0.00           C
ATOM   5575 6C21 POPEZ 183      59.660  64.840  88.690  1.00  0.00           C
ATOM   5578 7C21 POPEZ 183      58.450  65.200  89.560  1.00  0.00           C
ATOM   5581 8C21 POPEZ 183      58.630  64.800  91.030  1.00  0.00           C
ATOM   5585  C33 POPEZ 183      59.480  74.710  75.650  1.00  0.00           C
ATOM   5588  C34 POPEZ 183      60.160  76.080  75.600  1.00  0.00           C
ATOM   5591  C35 POPEZ 183      59.280  77.270  75.200  1.00  0.00           C
ATOM   5594  C36 POPEZ 183      57.970  77.390  75.990  1.00  0.00           C
ATOM   5597  C37 POPEZ 183      57.240  78.700  75.700  1.00  0.00           C
ATOM   5600  C38 POPEZ 183      55.950  78.880  76.510  1.00  0.00           C
ATOM   5603  C39 POPEZ 183      56.180  78.860  78.030  1.00  0.00           C
ATOM   5606 0C31 POPEZ 183      54.950  79.350  78.800  1.00  0.00           C
ATOM   5609 1C31 POPEZ 183      55.220  79.470  80.311  1.00  0.00           C
ATOM   5612 2C31 POPEZ 183      54.140  80.270  81.050  1.00  0.00           C
ATOM   5615 3C31 POPEZ 183      54.340  80.320  82.580  1.00  0.00           C
ATOM   5618 4C31 POPEZ 183      55.810  80.340  83.020  1.00  0.00           C
ATOM   5621 5C31 POPEZ 183      55.990  80.430  84.540  1.00  0.00           C
ATOM   5624 6C31 POPEZ 183      57.440  80.140  84.950  1.00  0.00           C
ATOM   5628  NH3 POPEa 184      62.640  59.440 105.580  1.00  0.00           N
ATOM   5632  C12 POPEa 184      63.560  59.080 106.720  1.00  0.00           C
ATOM   5635  C11 POPEa 184      64.000  60.300 107.550  1.00  0.00           C
ATOM   5638  P   POPEa 184      66.550  60.720 107.080  1.00  0.00           P
ATOM   5639  O13 POPEa 184      67.690  59.770 107.160  1.00  0.00           O
ATOM   5640  O14 POPEa 184      66.840  62.150 107.380  1.00  0.00           O
ATOM   5641  O11 POPEa 184      65.980  60.590 105.610  1.00  0.00           O
ATOM   5642  O12 POPEa 184      65.360  60.170 107.960  1.00  0.00           O
ATOM   5643  C1  POPEa 184      66.860  60.230 104.540  1.00  0.00           C
ATOM   5646  C2  POPEa 184      66.090  60.480 103.210  1.00  0.00           C
ATOM   5648  O21 POPEa 184      66.780  60.050 102.030  1.00  0.00           O
ATOM   5649  C21 POPEa 184      67.970  60.570 101.740  1.00  0.00           C
ATOM   5650  O22 POPEa 184      68.590  61.370 102.410  1.00  0.00           O
ATOM   5651  C22 POPEa 184      68.410  60.030 100.390  1.00  0.00           C
ATOM   5654  C3  POPEa 184      65.580  61.950 103.130  1.00  0.00           C
ATOM   5657  O31 POPEa 184      64.530  62.160 102.150  1.00  0.00           O
ATOM   5658  C31 POPEa 184      63.340  61.640 102.460  1.00  0.00           C
ATOM   5659  O32 POPEa 184      63.110  60.910 103.400  1.00  0.00           O
ATOM   5660  C32 POPEa 184      62.300  62.140 101.490  1.00  0.00           C
ATOM   5663  C23 POPEa 184      67.750  60.820  99.240  1.00  0.00           C
ATOM   5666  C24 POPEa 184      68.070  60.280  97.840  1.00  0.00           C
ATOM   5669  C25 POPEa 184      69.570  60.260  97.520  1.00  0.00           C
ATOM   5672  C26 POPEa 184      69.880  59.760  96.100  1.00  0.00           C
ATOM   5675  C27 POPEa 184      71.380  59.660  95.830  1.00  0.00           C
ATOM   5678  C28 POPEa 184      71.750  58.940  94.510  1.00  0.00           C
ATOM   5681  C29 POPEa 184      73.200  58.520  94.580  1.00  0.00           C
ATOM   5683 0C21 POPEa 184      74.090  58.290  93.610  1.00  0.00           C
ATOM   5685 1C21 POPEa 184      73.900  58.340  92.110  1.00  0.00           C
ATOM   5688 2C21 POPEa 184      74.390  57.040  91.440  1.00  0.00           C
ATOM   5691 3C21 POPEa 184      75.900  56.780  91.561  1.00  0.00           C
ATOM   5694 4C21 POPEa 184      76.730  57.280  90.370  1.00  0.00           C
ATOM   5697 5C21 POPEa 184      76.630  56.350  89.160  1.00  0.00           C
ATOM   5700 6C21 POPEa 184      77.830  56.460  88.210  1.00  0.00           C
ATOM   5703 7C21 POPEa 184      77.820  55.340  87.150  1.00  0.00           C
ATOM   5706 8C21 POPEa 184      79.080  55.320  86.281  1.00  0.00           C
ATOM   5710  C33 POPEa 184      62.470  61.500 100.100  1.00  0.00           C
ATOM   5713  C34 POPEa 184      62.140  62.470  98.970  1.00  0.00           C
ATOM   5716  C35 POPEa 184      60.720  63.040  99.020  1.00  0.00           C
ATOM   5719  C36 POPEa 184      60.430  63.820  97.730  1.00  0.00           C
ATOM   5722  C37 POPEa 184      59.000  64.370  97.650  1.00  0.00           C
ATOM   5725  C38 POPEa 184      58.710  64.910  96.240  1.00  0.00           C
ATOM   5728  C39 POPEa 184      57.250  65.360  96.050  1.00  0.00           C
ATOM   5731 0C31 POPEa 184      56.910  65.540  94.571  1.00  0.00           C
ATOM   5734 1C31 POPEa 184      55.460  65.980  94.350  1.00  0.00           C
ATOM   5737 2C31 POPEa 184      55.030  65.980  92.880  1.00  0.00           C
ATOM   5740 3C31 POPEa 184      54.340  64.670  92.460  1.00  0.00           C
ATOM   5743 4C31 POPEa 184      53.960  64.670  90.970  1.00  0.00           C
ATOM   5746 5C31 POPEa 184      53.090  63.480  90.560  1.00  0.00           C
ATOM   5749 6C31 POPEa 184      52.700  63.520  89.070  1.00  0.00           C
ATOM   5753  NH3 POPEb 185      32.460  58.450 112.010  1.00  0.00           N
ATOM   5757  C12 POPEb 185      32.310  58.810 113.450  1.00  0.00           C
ATOM   5760  C11 POPEb 185      32.550  60.310 113.620  1.00  0.00           C
ATOM   5763  P   POPEb 185      31.400  62.580 113.110  1.00  0.00           P
ATOM   5764  O13 POPEb 185      29.970  62.920 113.100  1.00  0.00           O
ATOM   5765  O14 POPEb 185      32.200  63.030 114.260  1.00  0.00           O
ATOM   5766  O11 POPEb 185      32.050  63.070 111.750  1.00  0.00           O
ATOM   5767  O12 POPEb 185      31.490  61.010 112.980  1.00  0.00           O
ATOM   5768  C1  POPEb 185      31.720  62.370 110.550  1.00  0.00           C
ATOM   5771  C2  POPEb 185      32.460  62.960 109.340  1.00  0.00           C
ATOM   5773  O21 POPEb 185      32.140  62.110 108.230  1.00  0.00           O
ATOM   5774  C21 POPEb 185      32.030  62.720 107.071  1.00  0.00           C
ATOM   5775  O22 POPEb 185      32.070  63.930 106.890  1.00  0.00           O
ATOM   5776  C22 POPEb 185      31.880  61.690 105.950  1.00  0.00           C
ATOM   5779  C3  POPEb 185      34.000  62.990 109.600  1.00  0.00           C
ATOM   5782  O31 POPEb 185      34.750  63.230 108.390  1.00  0.00           O
ATOM   5783  C31 POPEb 185      34.840  64.510 108.050  1.00  0.00           C
ATOM   5784  O32 POPEb 185      34.410  65.460 108.690  1.00  0.00           O
ATOM   5785  C32 POPEb 185      35.460  64.630 106.660  1.00  0.00           C
ATOM   5788  C23 POPEb 185      33.070  61.730 104.950  1.00  0.00           C
ATOM   5791  C24 POPEb 185      32.690  61.270 103.540  1.00  0.00           C
ATOM   5794  C25 POPEb 185      33.240  62.210 102.450  1.00  0.00           C
ATOM   5797  C26 POPEb 185      32.880  61.770 101.020  1.00  0.00           C
ATOM   5800  C27 POPEb 185      33.390  62.760  99.960  1.00  0.00           C
ATOM   5803  C28 POPEb 185      33.400  62.150  98.540  1.00  0.00           C
ATOM   5806  C29 POPEb 185      33.990  63.090  97.520  1.00  0.00           C
ATOM   5808 0C21 POPEb 185      33.340  63.730  96.531  1.00  0.00           C
ATOM   5810 1C21 POPEb 185      31.870  63.670  96.200  1.00  0.00           C
ATOM   5813 2C21 POPEb 185      31.180  65.040  96.400  1.00  0.00           C
ATOM   5816 3C21 POPEb 185      29.700  65.020  95.961  1.00  0.00           C
ATOM   5819 4C21 POPEb 185      28.750  65.650  96.980  1.00  0.00           C
ATOM   5822 5C21 POPEb 185      28.700  67.180  96.950  1.00  0.00           C
ATOM   5825 6C21 POPEb 185      27.920  67.730  98.160  1.00  0.00           C
ATOM   5828 7C21 POPEb 185      27.870  69.260  98.200  1.00  0.00           C
ATOM   5831 8C21 POPEb 185      27.230  69.800  99.470  1.00  0.00           C
ATOM   5835  C33 POPEb 185      34.940  65.880 105.890  1.00  0.00           C
ATOM   5838  C34 POPEb 185      34.830  65.640 104.380  1.00  0.00           C
ATOM   5841  C35 POPEb 185      34.320  66.880 103.620  1.00  0.00           C
ATOM   5844  C36 POPEb 185      34.090  66.610 102.130  1.00  0.00           C
ATOM   5847  C37 POPEb 185      33.630  67.870 101.380  1.00  0.00           C
ATOM   5850  C38 POPEb 185      33.520  67.650  99.860  1.00  0.00           C
ATOM   5853  C39 POPEb 185      32.970  68.870  99.100  1.00  0.00           C
ATOM   5856 0C31 POPEb 185      33.710  70.190  99.400  1.00  0.00           C
ATOM   5859 1C31 POPEb 185      33.310  71.320  98.440  1.00  0.00           C
ATOM   5862 2C31 POPEb 185      33.960  72.670  98.790  1.00  0.00           C
ATOM   5865 3C31 POPEb 185      33.140  73.540  99.750  1.00  0.00           C
ATOM   5868 4C31 POPEb 185      31.830  74.080  99.130  1.00  0.00           C
ATOM   5871 5C31 POPEb 185      31.180  75.180  99.970  1.00  0.00           C
ATOM   5874 6C31 POPEb 185      29.890  75.740  99.370  1.00  0.00           C
ATOM   5878  NH3 POPEc 186     109.350  23.110  66.120  1.00  0.00           N
ATOM   5882  C12 POPEc 186     110.350  23.770  65.200  1.00  0.00           C
ATOM   5885  C11 POPEc 186     111.780  23.510  65.700  1.00  0.00           C
ATOM   5888  P   POPEc 186     113.180  21.450  66.630  1.00  0.00           P
ATOM   5889  O13 POPEc 186     112.630  20.190  67.200  1.00  0.00           O
ATOM   5890  O14 POPEc 186     114.420  21.350  65.830  1.00  0.00           O
ATOM   5891  O11 POPEc 186     113.440  22.460  67.820  1.00  0.00           O
ATOM   5892  O12 POPEc 186     112.020  22.110  65.780  1.00  0.00           O
ATOM   5893  C1  POPEc 186     112.550  22.650  68.910  1.00  0.00           C
ATOM   5896  C2  POPEc 186     113.340  22.990  70.211  1.00  0.00           C
ATOM   5898  O21 POPEc 186     112.520  23.720  71.150  1.00  0.00           O
ATOM   5899  C21 POPEc 186     111.560  23.010  71.690  1.00  0.00           C
ATOM   5900  O22 POPEc 186     111.230  21.870  71.391  1.00  0.00           O
ATOM   5901  C22 POPEc 186     110.880  23.780  72.830  1.00  0.00           C
ATOM   5904  C3  POPEc 186     114.600  23.850  69.890  1.00  0.00           C
ATOM   5907  O31 POPEc 186     115.010  24.690  70.990  1.00  0.00           O
ATOM   5908  C31 POPEc 186     116.040  24.280  71.720  1.00  0.00           C
ATOM   5909  O32 POPEc 186     116.680  23.270  71.550  1.00  0.00           O
ATOM   5910  C32 POPEc 186     116.300  25.300  72.840  1.00  0.00           C
ATOM   5913  C23 POPEc 186     111.390  25.200  73.170  1.00  0.00           C
ATOM   5916  C24 POPEc 186     110.760  25.680  74.490  1.00  0.00           C
ATOM   5919  C25 POPEc 186     111.650  25.500  75.740  1.00  0.00           C
ATOM   5922  C26 POPEc 186     110.840  25.460  77.040  1.00  0.00           C
ATOM   5925  C27 POPEc 186     111.710  25.540  78.310  1.00  0.00           C
ATOM   5928  C28 POPEc 186     110.970  25.030  79.560  1.00  0.00           C
ATOM   5931  C29 POPEc 186     111.790  25.150  80.821  1.00  0.00           C
ATOM   5933 0C21 POPEc 186     111.390  25.660  82.000  1.00  0.00           C
ATOM   5935 1C21 POPEc 186     110.040  26.260  82.320  1.00  0.00           C
ATOM   5938 2C21 POPEc 186     110.100  27.350  83.410  1.00  0.00           C
ATOM   5941 3C21 POPEc 186     110.360  26.830  84.840  1.00  0.00           C
ATOM   5944 4C21 POPEc 186     109.990  27.870  85.920  1.00  0.00           C
ATOM   5947 5C21 POPEc 186     110.040  27.320  87.350  1.00  0.00           C
ATOM   5950 6C21 POPEc 186     111.410  27.460  88.030  1.00  0.00           C
ATOM   5953 7C21 POPEc 186     111.410  26.890  89.460  1.00  0.00           C
ATOM   5956 8C21 POPEc 186     112.720  27.160  90.211  1.00  0.00           C
ATOM   5960  C33 POPEc 186     115.940  24.720  74.210  1.00  0.00           C
ATOM   5963  C34 POPEc 186     115.870  25.770  75.320  1.00  0.00           C
ATOM   5966  C35 POPEc 186     115.470  25.100  76.640  1.00  0.00           C
ATOM   5969  C36 POPEc 186     115.520  26.040  77.840  1.00  0.00           C
ATOM   5972  C37 POPEc 186     115.610  25.260  79.150  1.00  0.00           C
ATOM   5975  C38 POPEc 186     116.080  26.120  80.330  1.00  0.00           C
ATOM   5978  C39 POPEc 186     116.700  25.280  81.450  1.00  0.00           C
ATOM   5981 0C31 POPEc 186     117.740  26.060  82.260  1.00  0.00           C
ATOM   5984 1C31 POPEc 186     118.490  25.190  83.270  1.00  0.00           C
ATOM   5987 2C31 POPEc 186     119.750  25.880  83.810  1.00  0.00           C
ATOM   5990 3C31 POPEc 186     120.690  24.940  84.560  1.00  0.00           C
ATOM   5993 4C31 POPEc 186     120.210  24.600  85.980  1.00  0.00           C
ATOM   5996 5C31 POPEc 186     121.200  23.700  86.730  1.00  0.00           C
ATOM   5999 6C31 POPEc 186     120.880  23.540  88.220  1.00  0.00           C
ATOM   6003  NH3 POPEd 187      42.610  46.010  68.510  1.00  0.00           N
ATOM   6007  C12 POPEd 187      43.610  45.320  67.630  1.00  0.00           C
ATOM   6010  C11 POPEd 187      42.920  44.770  66.380  1.00  0.00           C
ATOM   6013  P   POPEd 187      43.190  42.140  66.310  1.00  0.00           P
ATOM   6014  O13 POPEd 187      42.260  41.000  66.290  1.00  0.00           O
ATOM   6015  O14 POPEd 187      44.100  42.310  65.150  1.00  0.00           O
ATOM   6016  O11 POPEd 187      44.140  42.070  67.571  1.00  0.00           O
ATOM   6017  O12 POPEd 187      42.390  43.470  66.620  1.00  0.00           O
ATOM   6018  C1  POPEd 187      44.810  40.890  67.980  1.00  0.00           C
ATOM   6021  C2  POPEd 187      44.370  40.570  69.420  1.00  0.00           C
ATOM   6023  O21 POPEd 187      45.250  39.640  70.060  1.00  0.00           O
ATOM   6024  C21 POPEd 187      45.330  38.420  69.580  1.00  0.00           C
ATOM   6025  O22 POPEd 187      44.640  37.920  68.710  1.00  0.00           O
ATOM   6026  C22 POPEd 187      46.530  37.730  70.220  1.00  0.00           C
ATOM   6029  C3  POPEd 187      42.860  40.190  69.510  1.00  0.00           C
ATOM   6032  O31 POPEd 187      42.450  39.660  70.790  1.00  0.00           O
ATOM   6033  C31 POPEd 187      42.460  40.550  71.770  1.00  0.00           C
ATOM   6034  O32 POPEd 187      43.020  41.630  71.760  1.00  0.00           O
ATOM   6035  C32 POPEd 187      41.540  40.130  72.910  1.00  0.00           C
ATOM   6038  C23 POPEd 187      47.040  36.530  69.400  1.00  0.00           C
ATOM   6041  C24 POPEd 187      48.410  36.050  69.880  1.00  0.00           C
ATOM   6044  C25 POPEd 187      48.390  35.490  71.300  1.00  0.00           C
ATOM   6047  C26 POPEd 187      49.790  35.410  71.910  1.00  0.00           C
ATOM   6050  C27 POPEd 187      49.750  35.210  73.430  1.00  0.00           C
ATOM   6053  C28 POPEd 187      50.940  35.880  74.130  1.00  0.00           C
ATOM   6056  C29 POPEd 187      50.760  35.900  75.630  1.00  0.00           C
ATOM   6058 0C21 POPEd 187      51.190  34.960  76.480  1.00  0.00           C
ATOM   6060 1C21 POPEd 187      51.940  33.700  76.100  1.00  0.00           C
ATOM   6063 2C21 POPEd 187      52.530  32.970  77.320  1.00  0.00           C
ATOM   6066 3C21 POPEd 187      53.510  33.800  78.170  1.00  0.00           C
ATOM   6069 4C21 POPEd 187      53.990  33.030  79.410  1.00  0.00           C
ATOM   6072 5C21 POPEd 187      54.930  33.820  80.330  1.00  0.00           C
ATOM   6075 6C21 POPEd 187      56.290  34.130  79.680  1.00  0.00           C
ATOM   6078 7C21 POPEd 187      57.350  34.590  80.700  1.00  0.00           C
ATOM   6081 8C21 POPEd 187      58.720  34.830  80.071  1.00  0.00           C
ATOM   6085  C33 POPEd 187      42.180  39.920  74.300  1.00  0.00           C
ATOM   6088  C34 POPEd 187      41.050  39.930  75.340  1.00  0.00           C
ATOM   6091  C35 POPEd 187      41.350  39.360  76.730  1.00  0.00           C
ATOM   6094  C36 POPEd 187      42.110  40.300  77.680  1.00  0.00           C
ATOM   6097  C37 POPEd 187      41.560  40.190  79.110  1.00  0.00           C
ATOM   6100  C38 POPEd 187      42.360  40.990  80.141  1.00  0.00           C
ATOM   6103  C39 POPEd 187      41.680  41.030  81.511  1.00  0.00           C
ATOM   6106 0C31 POPEd 187      42.450  41.920  82.501  1.00  0.00           C
ATOM   6109 1C31 POPEd 187      41.760  42.070  83.860  1.00  0.00           C
ATOM   6112 2C31 POPEd 187      42.540  43.050  84.760  1.00  0.00           C
ATOM   6115 3C31 POPEd 187      42.420  42.750  86.260  1.00  0.00           C
ATOM   6118 4C31 POPEd 187      41.060  43.100  86.860  1.00  0.00           C
ATOM   6121 5C31 POPEd 187      41.030  42.810  88.370  1.00  0.00           C
ATOM   6124 6C31 POPEd 187      39.670  43.100  89.000  1.00  0.00           C
ATOM   6128  NH3 POPEe 188      27.050   0.990  68.950  1.00  0.00           N
ATOM   6132  C12 POPEe 188      26.030   0.140  69.670  1.00  0.00           C
ATOM   6135  C11 POPEe 188      26.670  -0.790  70.750  1.00  0.00           C
ATOM   6138  P   POPEe 188      27.450   1.180  72.370  1.00  0.00           P
ATOM   6139  O13 POPEe 188      28.380   1.500  71.251  1.00  0.00           O
ATOM   6140  O14 POPEe 188      26.340   2.130  72.590  1.00  0.00           O
ATOM   6141  O11 POPEe 188      28.310   0.930  73.681  1.00  0.00           O
ATOM   6142  O12 POPEe 188      26.800  -0.220  72.050  1.00  0.00           O
ATOM   6143  C1  POPEe 188      29.710   1.230  73.630  1.00  0.00           C
ATOM   6146  C2  POPEe 188      30.400   1.460  75.010  1.00  0.00           C
ATOM   6148  O21 POPEe 188      29.620   2.420  75.740  1.00  0.00           O
ATOM   6149  C21 POPEe 188      29.250   2.270  77.020  1.00  0.00           C
ATOM   6150  O22 POPEe 188      28.520   3.070  77.580  1.00  0.00           O
ATOM   6151  C22 POPEe 188      29.790   1.030  77.730  1.00  0.00           C
ATOM   6154  C3  POPEe 188      31.790   2.070  74.720  1.00  0.00           C
ATOM   6157  O31 POPEe 188      32.660   2.190  75.860  1.00  0.00           O
ATOM   6158  C31 POPEe 188      33.820   2.770  75.490  1.00  0.00           C
ATOM   6159  O32 POPEe 188      34.030   3.190  74.360  1.00  0.00           O
ATOM   6160  C32 POPEe 188      34.790   2.790  76.640  1.00  0.00           C
ATOM   6163  C23 POPEe 188      29.490   1.070  79.250  1.00  0.00           C
ATOM   6166  C24 POPEe 188      29.750  -0.260  79.980  1.00  0.00           C
ATOM   6169  C25 POPEe 188      29.650  -0.090  81.500  1.00  0.00           C
ATOM   6172  C26 POPEe 188      29.350  -1.390  82.260  1.00  0.00           C
ATOM   6175  C27 POPEe 188      29.260  -1.150  83.781  1.00  0.00           C
ATOM   6178  C28 POPEe 188      28.890  -2.400  84.590  1.00  0.00           C
ATOM   6181  C29 POPEe 188      29.970  -3.450  84.610  1.00  0.00           C
ATOM   6183 0C21 POPEe 188      30.890  -3.610  85.570  1.00  0.00           C
ATOM   6185 1C21 POPEe 188      31.060  -2.750  86.800  1.00  0.00           C
ATOM   6188 2C21 POPEe 188      30.610  -3.470  88.090  1.00  0.00           C
ATOM   6191 3C21 POPEe 188      30.620  -2.550  89.320  1.00  0.00           C
ATOM   6194 4C21 POPEe 188      30.340  -3.300  90.620  1.00  0.00           C
ATOM   6197 5C21 POPEe 188      30.200  -2.380  91.840  1.00  0.00           C
ATOM   6200 6C21 POPEe 188      30.050  -3.140  93.170  1.00  0.00           C
ATOM   6203 7C21 POPEe 188      29.780  -2.200  94.350  1.00  0.00           C
ATOM   6206 8C21 POPEe 188      29.240  -2.920  95.590  1.00  0.00           C
ATOM   6210  C33 POPEe 188      34.510   3.910  77.660  1.00  0.00           C
ATOM   6213  C34 POPEe 188      35.110   3.570  79.020  1.00  0.00           C
ATOM   6216  C35 POPEe 188      35.070   4.760  79.980  1.00  0.00           C
ATOM   6219  C36 POPEe 188      35.580   4.390  81.370  1.00  0.00           C
ATOM   6222  C37 POPEe 188      35.940   5.640  82.190  1.00  0.00           C
ATOM   6225  C38 POPEe 188      36.500   5.290  83.570  1.00  0.00           C
ATOM   6228  C39 POPEe 188      35.420   4.990  84.620  1.00  0.00           C
ATOM   6231 0C31 POPEe 188      34.750   6.260  85.160  1.00  0.00           C
ATOM   6234 1C31 POPEe 188      33.630   5.970  86.170  1.00  0.00           C
ATOM   6237 2C31 POPEe 188      32.710   7.180  86.410  1.00  0.00           C
ATOM   6240 3C31 POPEe 188      33.460   8.420  86.931  1.00  0.00           C
ATOM   6243 4C31 POPEe 188      32.550   9.650  87.060  1.00  0.00           C
ATOM   6246 5C31 POPEe 188      33.310  10.870  87.580  1.00  0.00           C
ATOM   6249 6C31 POPEe 188      32.410  12.070  87.880  1.00  0.00           C
ATOM   6253  NH3 POPEf 189      87.130  81.740  63.660  1.00  0.00           N
ATOM   6257  C12 POPEf 189      87.090  83.150  63.120  1.00  0.00           C
ATOM   6260  C11 POPEf 189      88.400  83.540  62.380  1.00  0.00           C
ATOM   6263  P   POPEf 189      90.320  82.030  63.410  1.00  0.00           P
ATOM   6264  O13 POPEf 189      89.570  81.000  62.630  1.00  0.00           O
ATOM   6265  O14 POPEf 189      91.770  82.180  63.200  1.00  0.00           O
ATOM   6266  O11 POPEf 189      89.930  81.840  64.931  1.00  0.00           O
ATOM   6267  O12 POPEf 189      89.600  83.430  63.150  1.00  0.00           O
ATOM   6268  C1  POPEf 189      90.830  82.300  65.960  1.00  0.00           C
ATOM   6271  C2  POPEf 189      90.060  82.790  67.230  1.00  0.00           C
ATOM   6273  O21 POPEf 189      89.220  81.750  67.770  1.00  0.00           O
ATOM   6274  C21 POPEf 189      89.890  80.790  68.390  1.00  0.00           C
ATOM   6275  O22 POPEf 189      91.090  80.800  68.590  1.00  0.00           O
ATOM   6276  C22 POPEf 189      88.910  79.780  68.980  1.00  0.00           C
ATOM   6279  C3  POPEf 189      89.230  84.060  66.890  1.00  0.00           C
ATOM   6282  O31 POPEf 189      88.150  84.330  67.820  1.00  0.00           O
ATOM   6283  C31 POPEf 189      87.010  83.700  67.520  1.00  0.00           C
ATOM   6284  O32 POPEf 189      86.870  82.880  66.630  1.00  0.00           O
ATOM   6285  C32 POPEf 189      85.870  84.220  68.420  1.00  0.00           C
ATOM   6288  C23 POPEf 189      88.420  80.170  70.400  1.00  0.00           C
ATOM   6291  C24 POPEf 189      87.440  79.130  70.940  1.00  0.00           C
ATOM   6294  C25 POPEf 189      86.810  79.490  72.300  1.00  0.00           C
ATOM   6297  C26 POPEf 189      87.790  79.460  73.480  1.00  0.00           C
ATOM   6300  C27 POPEf 189      87.200  78.730  74.700  1.00  0.00           C
ATOM   6303  C28 POPEf 189      88.170  78.600  75.890  1.00  0.00           C
ATOM   6306  C29 POPEf 189      88.390  79.900  76.610  1.00  0.00           C
ATOM   6308 0C21 POPEf 189      88.710  80.060  77.910  1.00  0.00           C
ATOM   6310 1C21 POPEf 189      88.930  78.970  78.940  1.00  0.00           C
ATOM   6313 2C21 POPEf 189      88.370  79.310  80.340  1.00  0.00           C
ATOM   6316 3C21 POPEf 189      88.860  80.660  80.880  1.00  0.00           C
ATOM   6319 4C21 POPEf 189      88.680  80.850  82.400  1.00  0.00           C
ATOM   6322 5C21 POPEf 189      88.930  82.310  82.790  1.00  0.00           C
ATOM   6325 6C21 POPEf 189      88.730  82.600  84.280  1.00  0.00           C
ATOM   6328 7C21 POPEf 189      88.820  84.110  84.560  1.00  0.00           C
ATOM   6331 8C21 POPEf 189      88.990  84.460  86.040  1.00  0.00           C
ATOM   6335  C33 POPEf 189      86.040  83.980  69.940  1.00  0.00           C
ATOM   6338  C34 POPEf 189      84.870  83.210  70.580  1.00  0.00           C
ATOM   6341  C35 POPEf 189      83.680  84.090  71.000  1.00  0.00           C
ATOM   6344  C36 POPEf 189      82.700  83.370  71.950  1.00  0.00           C
ATOM   6347  C37 POPEf 189      81.460  84.230  72.230  1.00  0.00           C
ATOM   6350  C38 POPEf 189      80.260  83.570  72.920  1.00  0.00           C
ATOM   6353  C39 POPEf 189      80.380  83.400  74.440  1.00  0.00           C
ATOM   6356 0C31 POPEf 189      80.160  84.640  75.310  1.00  0.00           C
ATOM   6359 1C31 POPEf 189      80.110  84.220  76.790  1.00  0.00           C
ATOM   6362 2C31 POPEf 189      80.300  85.390  77.770  1.00  0.00           C
ATOM   6365 3C31 POPEf 189      79.830  85.050  79.190  1.00  0.00           C
ATOM   6368 4C31 POPEf 189      80.230  86.140  80.190  1.00  0.00           C
ATOM   6371 5C31 POPEf 189      79.750  85.900  81.630  1.00  0.00           C
ATOM   6374 6C31 POPEf 189      80.220  86.990  82.600  1.00  0.00           C
ATOM   6378  NH3 POPEg 190      22.740  20.190 108.870  1.00  0.00           N
ATOM   6382  C12 POPEg 190      22.190  19.070 109.700  1.00  0.00           C
ATOM   6385  C11 POPEg 190      20.740  18.720 109.350  1.00  0.00           C
ATOM   6388  P   POPEg 190      20.400  16.090 109.140  1.00  0.00           P
ATOM   6389  O13 POPEg 190      21.460  15.170 109.600  1.00  0.00           O
ATOM   6390  O14 POPEg 190      19.030  15.550 109.031  1.00  0.00           O
ATOM   6391  O11 POPEg 190      20.890  16.520 107.700  1.00  0.00           O
ATOM   6392  O12 POPEg 190      20.390  17.460 109.931  1.00  0.00           O
ATOM   6393  C1  POPEg 190      19.950  16.720 106.630  1.00  0.00           C
ATOM   6396  C2  POPEg 190      20.110  15.580 105.590  1.00  0.00           C
ATOM   6398  O21 POPEg 190      20.290  16.140 104.280  1.00  0.00           O
ATOM   6399  C21 POPEg 190      21.540  16.400 103.980  1.00  0.00           C
ATOM   6400  O22 POPEg 190      22.500  16.220 104.720  1.00  0.00           O
ATOM   6401  C22 POPEg 190      21.620  16.980 102.580  1.00  0.00           C
ATOM   6404  C3  POPEg 190      18.930  14.570 105.560  1.00  0.00           C
ATOM   6407  O31 POPEg 190      19.030  13.720 104.390  1.00  0.00           O
ATOM   6408  C31 POPEg 190      20.050  12.860 104.400  1.00  0.00           C
ATOM   6409  O32 POPEg 190      20.830  12.690 105.320  1.00  0.00           O
ATOM   6410  C32 POPEg 190      20.220  12.240 103.010  1.00  0.00           C
ATOM   6413  C23 POPEg 190      23.070  17.040 102.050  1.00  0.00           C
ATOM   6416  C24 POPEg 190      23.160  17.820 100.740  1.00  0.00           C
ATOM   6419  C25 POPEg 190      22.730  17.050  99.480  1.00  0.00           C
ATOM   6422  C26 POPEg 190      22.870  17.930  98.220  1.00  0.00           C
ATOM   6425  C27 POPEg 190      22.710  17.160  96.900  1.00  0.00           C
ATOM   6428  C28 POPEg 190      23.130  18.030  95.690  1.00  0.00           C
ATOM   6431  C29 POPEg 190      23.000  17.280  94.390  1.00  0.00           C
ATOM   6433 0C21 POPEg 190      22.590  17.770  93.210  1.00  0.00           C
ATOM   6435 1C21 POPEg 190      22.170  19.180  92.880  1.00  0.00           C
ATOM   6438 2C21 POPEg 190      23.160  19.850  91.910  1.00  0.00           C
ATOM   6441 3C21 POPEg 190      22.620  21.160  91.310  1.00  0.00           C
ATOM   6444 4C21 POPEg 190      23.600  21.910  90.401  1.00  0.00           C
ATOM   6447 5C21 POPEg 190      24.200  21.040  89.280  1.00  0.00           C
ATOM   6450 6C21 POPEg 190      24.950  21.860  88.220  1.00  0.00           C
ATOM   6453 7C21 POPEg 190      25.650  20.980  87.190  1.00  0.00           C
ATOM   6456 8C21 POPEg 190      26.410  21.770  86.120  1.00  0.00           C
ATOM   6460  C33 POPEg 190      20.280  13.320 101.900  1.00  0.00           C
ATOM   6463  C34 POPEg 190      21.180  12.970 100.700  1.00  0.00           C
ATOM   6466  C35 POPEg 190      20.460  13.080  99.350  1.00  0.00           C
ATOM   6469  C36 POPEg 190      21.430  13.120  98.160  1.00  0.00           C
ATOM   6472  C37 POPEg 190      20.740  13.340  96.800  1.00  0.00           C
ATOM   6475  C38 POPEg 190      21.760  13.330  95.650  1.00  0.00           C
ATOM   6478  C39 POPEg 190      21.150  13.690  94.280  1.00  0.00           C
ATOM   6481 0C31 POPEg 190      22.200  13.610  93.160  1.00  0.00           C
ATOM   6484 1C31 POPEg 190      21.710  14.140  91.810  1.00  0.00           C
ATOM   6487 2C31 POPEg 190      22.830  14.200  90.760  1.00  0.00           C
ATOM   6490 3C31 POPEg 190      22.700  13.140  89.650  1.00  0.00           C
ATOM   6493 4C31 POPEg 190      21.850  13.630  88.461  1.00  0.00           C
ATOM   6496 5C31 POPEg 190      21.770  12.620  87.320  1.00  0.00           C
ATOM   6499 6C31 POPEg 190      20.990  13.140  86.100  1.00  0.00           C
ATOM   6503  NH3 POPEh 191      -2.680  66.550 110.160  1.00  0.00           N
ATOM   6507  C12 POPEh 191      -2.000  67.870 109.840  1.00  0.00           C
ATOM   6510  C11 POPEh 191      -2.860  69.130 110.150  1.00  0.00           C
ATOM   6513  P   POPEh 191      -1.100  71.060 110.620  1.00  0.00           P
ATOM   6514  O13 POPEh 191      -1.620  72.230 111.370  1.00  0.00           O
ATOM   6515  O14 POPEh 191      -0.410  69.990 111.360  1.00  0.00           O
ATOM   6516  O11 POPEh 191      -0.050  71.520 109.540  1.00  0.00           O
ATOM   6517  O12 POPEh 191      -2.210  70.350 109.740  1.00  0.00           O
ATOM   6518  C1  POPEh 191      -0.130  72.730 108.780  1.00  0.00           C
ATOM   6521  C2  POPEh 191       0.120  72.420 107.290  1.00  0.00           C
ATOM   6523  O21 POPEh 191       0.150  73.650 106.520  1.00  0.00           O
ATOM   6524  C21 POPEh 191       1.050  73.710 105.550  1.00  0.00           C
ATOM   6525  O22 POPEh 191       1.960  72.920 105.370  1.00  0.00           O
ATOM   6526  C22 POPEh 191       0.770  74.890 104.630  1.00  0.00           C
ATOM   6529  C3  POPEh 191      -1.020  71.490 106.780  1.00  0.00           C
ATOM   6532  O31 POPEh 191      -0.700  70.880 105.510  1.00  0.00           O
ATOM   6533  C31 POPEh 191      -1.510  71.160 104.510  1.00  0.00           C
ATOM   6534  O32 POPEh 191      -2.490  71.890 104.560  1.00  0.00           O
ATOM   6535  C32 POPEh 191      -0.940  70.540 103.240  1.00  0.00           C
ATOM   6538  C23 POPEh 191      -0.350  74.550 103.620  1.00  0.00           C
ATOM   6541  C24 POPEh 191       0.010  74.880 102.170  1.00  0.00           C
ATOM   6544  C25 POPEh 191       1.180  74.080 101.570  1.00  0.00           C
ATOM   6547  C26 POPEh 191       0.870  73.500 100.180  1.00  0.00           C
ATOM   6550  C27 POPEh 191       2.030  72.690  99.590  1.00  0.00           C
ATOM   6553  C28 POPEh 191       1.730  72.120  98.190  1.00  0.00           C
ATOM   6556  C29 POPEh 191       2.970  71.450  97.630  1.00  0.00           C
ATOM   6558 0C21 POPEh 191       3.460  71.520  96.380  1.00  0.00           C
ATOM   6560 1C21 POPEh 191       2.880  72.270  95.211  1.00  0.00           C
ATOM   6563 2C21 POPEh 191       3.900  73.230  94.560  1.00  0.00           C
ATOM   6566 3C21 POPEh 191       3.310  73.930  93.330  1.00  0.00           C
ATOM   6569 4C21 POPEh 191       4.290  74.870  92.620  1.00  0.00           C
ATOM   6572 5C21 POPEh 191       5.210  74.180  91.600  1.00  0.00           C
ATOM   6575 6C21 POPEh 191       4.500  73.760  90.311  1.00  0.00           C
ATOM   6578 7C21 POPEh 191       5.470  73.410  89.180  1.00  0.00           C
ATOM   6581 8C21 POPEh 191       4.760  72.900  87.920  1.00  0.00           C
ATOM   6585  C33 POPEh 191      -2.040  70.050 102.270  1.00  0.00           C
ATOM   6588  C34 POPEh 191      -2.140  68.520 102.211  1.00  0.00           C
ATOM   6591  C35 POPEh 191      -0.870  67.830 101.670  1.00  0.00           C
ATOM   6594  C36 POPEh 191      -0.360  68.440 100.360  1.00  0.00           C
ATOM   6597  C37 POPEh 191       0.810  67.650  99.770  1.00  0.00           C
ATOM   6600  C38 POPEh 191       1.660  68.470  98.800  1.00  0.00           C
ATOM   6603  C39 POPEh 191       2.870  67.700  98.250  1.00  0.00           C
ATOM   6606 0C31 POPEh 191       4.000  67.480  99.280  1.00  0.00           C
ATOM   6609 1C31 POPEh 191       5.300  68.220  98.940  1.00  0.00           C
ATOM   6612 2C31 POPEh 191       6.510  67.690  99.720  1.00  0.00           C
ATOM   6615 3C31 POPEh 191       6.650  68.290 101.130  1.00  0.00           C
ATOM   6618 4C31 POPEh 191       7.930  67.790 101.810  1.00  0.00           C
ATOM   6621 5C31 POPEh 191       8.160  68.420 103.190  1.00  0.00           C
ATOM   6624 6C31 POPEh 191       9.420  67.890 103.870  1.00  0.00           C
ATOM   6628  NH3 POPEi 192      54.980  51.560  67.770  1.00  0.00           N
ATOM   6632  C12 POPEi 192      55.560  52.870  67.310  1.00  0.00           C
ATOM   6635  C11 POPEi 192      57.090  52.860  67.190  1.00  0.00           C
ATOM   6638  P   POPEi 192      57.980  55.350  67.530  1.00  0.00           P
ATOM   6639  O13 POPEi 192      59.050  56.140  66.880  1.00  0.00           O
ATOM   6640  O14 POPEi 192      56.760  56.060  67.990  1.00  0.00           O
ATOM   6641  O11 POPEi 192      58.570  54.650  68.800  1.00  0.00           O
ATOM   6642  O12 POPEi 192      57.560  54.100  66.640  1.00  0.00           O
ATOM   6643  C1  POPEi 192      59.940  54.360  69.031  1.00  0.00           C
ATOM   6646  C2  POPEi 192      60.200  54.530  70.540  1.00  0.00           C
ATOM   6648  O21 POPEi 192      61.310  53.730  70.950  1.00  0.00           O
ATOM   6649  C21 POPEi 192      62.490  54.300  70.830  1.00  0.00           C
ATOM   6650  O22 POPEi 192      62.740  55.360  70.270  1.00  0.00           O
ATOM   6651  C22 POPEi 192      63.500  53.370  71.500  1.00  0.00           C
ATOM   6654  C3  POPEi 192      58.960  54.090  71.391  1.00  0.00           C
ATOM   6657  O31 POPEi 192      59.080  54.410  72.800  1.00  0.00           O
ATOM   6658  C31 POPEi 192      58.350  55.460  73.180  1.00  0.00           C
ATOM   6659  O32 POPEi 192      57.590  56.090  72.470  1.00  0.00           O
ATOM   6660  C32 POPEi 192      58.540  55.710  74.690  1.00  0.00           C
ATOM   6663  C23 POPEi 192      64.880  54.020  71.710  1.00  0.00           C
ATOM   6666  C24 POPEi 192      65.140  54.490  73.150  1.00  0.00           C
ATOM   6669  C25 POPEi 192      64.200  55.620  73.610  1.00  0.00           C
ATOM   6672  C26 POPEi 192      64.880  56.680  74.480  1.00  0.00           C
ATOM   6675  C27 POPEi 192      63.900  57.770  74.960  1.00  0.00           C
ATOM   6678  C28 POPEi 192      64.570  59.010  75.580  1.00  0.00           C
ATOM   6681  C29 POPEi 192      65.620  58.660  76.590  1.00  0.00           C
ATOM   6683 0C21 POPEi 192      65.550  58.750  77.930  1.00  0.00           C
ATOM   6685 1C21 POPEi 192      64.360  59.220  78.720  1.00  0.00           C
ATOM   6688 2C21 POPEi 192      64.680  59.320  80.230  1.00  0.00           C
ATOM   6691 3C21 POPEi 192      64.990  57.950  80.880  1.00  0.00           C
ATOM   6694 4C21 POPEi 192      65.320  58.030  82.380  1.00  0.00           C
ATOM   6697 5C21 POPEi 192      65.840  56.680  82.901  1.00  0.00           C
ATOM   6700 6C21 POPEi 192      66.110  56.670  84.410  1.00  0.00           C
ATOM   6703 7C21 POPEi 192      66.820  55.380  84.850  1.00  0.00           C
ATOM   6706 8C21 POPEi 192      66.880  55.190  86.370  1.00  0.00           C
ATOM   6710  C33 POPEi 192      59.610  56.780  75.001  1.00  0.00           C
ATOM   6713  C34 POPEi 192      59.560  57.350  76.410  1.00  0.00           C
ATOM   6716  C35 POPEi 192      60.270  56.460  77.440  1.00  0.00           C
ATOM   6719  C36 POPEi 192      60.200  57.100  78.830  1.00  0.00           C
ATOM   6722  C37 POPEi 192      60.880  56.260  79.910  1.00  0.00           C
ATOM   6725  C38 POPEi 192      60.630  56.900  81.281  1.00  0.00           C
ATOM   6728  C39 POPEi 192      61.180  56.080  82.460  1.00  0.00           C
ATOM   6731 0C31 POPEi 192      61.020  56.880  83.751  1.00  0.00           C
ATOM   6734 1C31 POPEi 192      61.180  56.060  85.031  1.00  0.00           C
ATOM   6737 2C31 POPEi 192      60.900  56.940  86.260  1.00  0.00           C
ATOM   6740 3C31 POPEi 192      60.720  56.150  87.560  1.00  0.00           C
ATOM   6743 4C31 POPEi 192      60.290  57.060  88.710  1.00  0.00           C
ATOM   6746 5C31 POPEi 192      59.820  56.290  89.950  1.00  0.00           C
ATOM   6749 6C31 POPEi 192      59.510  57.200  91.141  1.00  0.00           C
ATOM   6753  NH3 POPEj 193     128.470 109.380  69.740  1.00  0.00           N
ATOM   6757  C12 POPEj 193     129.780 109.220  69.040  1.00  0.00           C
ATOM   6760  C11 POPEj 193     130.720 110.410  69.270  1.00  0.00           C
ATOM   6763  P   POPEj 193     133.330 109.900  69.310  1.00  0.00           P
ATOM   6764  O13 POPEj 193     134.050 108.800  68.620  1.00  0.00           O
ATOM   6765  O14 POPEj 193     134.060 111.170  69.470  1.00  0.00           O
ATOM   6766  O11 POPEj 193     132.960 109.320  70.710  1.00  0.00           O
ATOM   6767  O12 POPEj 193     131.940 110.160  68.590  1.00  0.00           O
ATOM   6768  C1  POPEj 193     133.290 110.000  71.920  1.00  0.00           C
ATOM   6771  C2  POPEj 193     132.490 109.460  73.150  1.00  0.00           C
ATOM   6773  O21 POPEj 193     133.110 109.830  74.410  1.00  0.00           O
ATOM   6774  C21 POPEj 193     133.100 109.060  75.500  1.00  0.00           C
ATOM   6775  O22 POPEj 193     133.240 107.860  75.560  1.00  0.00           O
ATOM   6776  C22 POPEj 193     132.690 109.920  76.700  1.00  0.00           C
ATOM   6779  C3  POPEj 193     132.060 108.000  72.950  1.00  0.00           C
ATOM   6782  O31 POPEj 193     130.680 107.870  73.270  1.00  0.00           O
ATOM   6783  C31 POPEj 193     130.310 106.920  74.090  1.00  0.00           C
ATOM   6784  O32 POPEj 193     131.040 106.160  74.700  1.00  0.00           O
ATOM   6785  C32 POPEj 193     128.800 106.910  74.130  1.00  0.00           C
ATOM   6788  C23 POPEj 193     132.760 109.230  78.090  1.00  0.00           C
ATOM   6791  C24 POPEj 193     131.740 109.860  79.050  1.00  0.00           C
ATOM   6794  C25 POPEj 193     132.050 109.650  80.530  1.00  0.00           C
ATOM   6797  C26 POPEj 193     130.770 109.790  81.360  1.00  0.00           C
ATOM   6800  C27 POPEj 193     130.970 109.640  82.880  1.00  0.00           C
ATOM   6803  C28 POPEj 193     129.710 109.100  83.580  1.00  0.00           C
ATOM   6806  C29 POPEj 193     128.510 109.990  83.370  1.00  0.00           C
ATOM   6808 0C21 POPEj 193     127.400 110.030  84.130  1.00  0.00           C
ATOM   6810 1C21 POPEj 193     127.120 109.140  85.311  1.00  0.00           C
ATOM   6813 2C21 POPEj 193     127.740 109.680  86.610  1.00  0.00           C
ATOM   6816 3C21 POPEj 193     127.240 111.070  87.040  1.00  0.00           C
ATOM   6819 4C21 POPEj 193     127.760 111.450  88.440  1.00  0.00           C
ATOM   6822 5C21 POPEj 193     127.370 112.870  88.870  1.00  0.00           C
ATOM   6825 6C21 POPEj 193     126.400 112.870  90.060  1.00  0.00           C
ATOM   6828 7C21 POPEj 193     125.960 114.270  90.480  1.00  0.00           C
ATOM   6831 8C21 POPEj 193     125.020 114.260  91.690  1.00  0.00           C
ATOM   6835  C33 POPEj 193     128.250 105.950  75.190  1.00  0.00           C
ATOM   6838  C34 POPEj 193     126.730 106.030  75.200  1.00  0.00           C
ATOM   6841  C35 POPEj 193     126.150 106.150  76.610  1.00  0.00           C
ATOM   6844  C36 POPEj 193     126.410 107.490  77.300  1.00  0.00           C
ATOM   6847  C37 POPEj 193     125.930 107.410  78.751  1.00  0.00           C
ATOM   6850  C38 POPEj 193     126.120 108.710  79.530  1.00  0.00           C
ATOM   6853  C39 POPEj 193     125.930 108.530  81.040  1.00  0.00           C
ATOM   6856 0C31 POPEj 193     124.540 108.010  81.461  1.00  0.00           C
ATOM   6859 1C31 POPEj 193     124.640 107.200  82.761  1.00  0.00           C
ATOM   6862 2C31 POPEj 193     123.300 106.620  83.230  1.00  0.00           C
ATOM   6865 3C31 POPEj 193     123.500 105.600  84.360  1.00  0.00           C
ATOM   6868 4C31 POPEj 193     123.990 104.240  83.860  1.00  0.00           C
ATOM   6871 5C31 POPEj 193     124.640 103.400  84.970  1.00  0.00           C
ATOM   6874 6C31 POPEj 193     125.040 102.000  84.500  1.00  0.00           C
ATOM   6878  NH3 POPEk 194     104.700  92.550 105.690  1.00  0.00           N
ATOM   6882  C12 POPEk 194     103.240  92.420 106.040  1.00  0.00           C
ATOM   6885  C11 POPEk 194     102.890  90.950 106.340  1.00  0.00           C
ATOM   6888  P   POPEk 194     102.730  88.680 105.040  1.00  0.00           P
ATOM   6889  O13 POPEk 194     103.520  87.920 106.020  1.00  0.00           O
ATOM   6890  O14 POPEk 194     101.300  88.390 105.100  1.00  0.00           O
ATOM   6891  O11 POPEk 194     103.220  88.370 103.570  1.00  0.00           O
ATOM   6892  O12 POPEk 194     102.980  90.220 105.130  1.00  0.00           O
ATOM   6893  C1  POPEk 194     102.350  88.570 102.450  1.00  0.00           C
ATOM   6896  C2  POPEk 194     102.190  87.230 101.720  1.00  0.00           C
ATOM   6898  O21 POPEk 194     101.510  87.420 100.470  1.00  0.00           O
ATOM   6899  C21 POPEk 194     102.240  87.160  99.390  1.00  0.00           C
ATOM   6900  O22 POPEk 194     103.420  86.910  99.360  1.00  0.00           O
ATOM   6901  C22 POPEk 194     101.320  87.280  98.170  1.00  0.00           C
ATOM   6904  C3  POPEk 194     101.380  86.230 102.580  1.00  0.00           C
ATOM   6907  O31 POPEk 194     101.530  84.920 102.010  1.00  0.00           O
ATOM   6908  C31 POPEk 194     102.150  84.020 102.761  1.00  0.00           C
ATOM   6909  O32 POPEk 194     102.290  84.070 103.970  1.00  0.00           O
ATOM   6910  C32 POPEk 194     102.720  82.950 101.830  1.00  0.00           C
ATOM   6913  C23 POPEk 194     102.050  87.240  96.810  1.00  0.00           C
ATOM   6916  C24 POPEk 194     102.090  85.860  96.130  1.00  0.00           C
ATOM   6919  C25 POPEk 194     101.420  85.880  94.740  1.00  0.00           C
ATOM   6922  C26 POPEk 194     101.820  84.710  93.840  1.00  0.00           C
ATOM   6925  C27 POPEk 194     101.060  84.750  92.501  1.00  0.00           C
ATOM   6928  C28 POPEk 194     101.840  84.150  91.310  1.00  0.00           C
ATOM   6931  C29 POPEk 194     102.020  82.650  91.410  1.00  0.00           C
ATOM   6933 0C21 POPEk 194     103.170  81.970  91.380  1.00  0.00           C
ATOM   6935 1C21 POPEk 194     104.570  82.530  91.290  1.00  0.00           C
ATOM   6938 2C21 POPEk 194     105.440  81.970  92.431  1.00  0.00           C
ATOM   6941 3C21 POPEk 194     106.760  82.740  92.590  1.00  0.00           C
ATOM   6944 4C21 POPEk 194     107.710  82.630  91.391  1.00  0.00           C
ATOM   6947 5C21 POPEk 194     108.980  83.460  91.580  1.00  0.00           C
ATOM   6950 6C21 POPEk 194     110.030  83.150  90.510  1.00  0.00           C
ATOM   6953 7C21 POPEk 194     111.240  84.080  90.580  1.00  0.00           C
ATOM   6956 8C21 POPEk 194     112.220  83.850  89.431  1.00  0.00           C
ATOM   6960  C33 POPEk 194     104.110  83.400 101.310  1.00  0.00           C
ATOM   6963  C34 POPEk 194     104.310  83.200  99.810  1.00  0.00           C
ATOM   6966  C35 POPEk 194     105.450  84.080  99.280  1.00  0.00           C
ATOM   6969  C36 POPEk 194     105.770  83.820  97.800  1.00  0.00           C
ATOM   6972  C37 POPEk 194     105.910  85.100  96.970  1.00  0.00           C
ATOM   6975  C38 POPEk 194     106.170  84.760  95.500  1.00  0.00           C
ATOM   6978  C39 POPEk 194     106.620  85.950  94.630  1.00  0.00           C
ATOM   6981 0C31 POPEk 194     105.550  86.450  93.660  1.00  0.00           C
ATOM   6984 1C31 POPEk 194     106.130  87.370  92.580  1.00  0.00           C
ATOM   6987 2C31 POPEk 194     105.080  87.810  91.540  1.00  0.00           C
ATOM   6990 3C31 POPEk 194     104.680  89.290  91.660  1.00  0.00           C
ATOM   6993 4C31 POPEk 194     105.740  90.250  91.090  1.00  0.00           C
ATOM   6996 5C31 POPEk 194     105.240  91.700  90.980  1.00  0.00           C
ATOM   6999 6C31 POPEk 194     106.180  92.610  90.200  1.00  0.00           C
ATOM   7003  NH3 POPEl 195      54.740  57.170  70.020  1.00  0.00           N
ATOM   7007  C12 POPEl 195      54.300  56.050  70.940  1.00  0.00           C
ATOM   7010  C11 POPEl 195      53.330  55.050  70.260  1.00  0.00           C
ATOM   7013  P   POPEl 195      52.640  52.500  70.680  1.00  0.00           P
ATOM   7014  O13 POPEl 195      53.850  51.880  70.110  1.00  0.00           O
ATOM   7015  O14 POPEl 195      51.400  52.450  69.870  1.00  0.00           O
ATOM   7016  O11 POPEl 195      52.300  51.820  72.050  1.00  0.00           O
ATOM   7017  O12 POPEl 195      52.970  53.990  71.140  1.00  0.00           O
ATOM   7018  C1  POPEl 195      53.340  51.450  72.960  1.00  0.00           C
ATOM   7021  C2  POPEl 195      52.950  51.820  74.410  1.00  0.00           C
ATOM   7023  O21 POPEl 195      52.020  50.860  74.920  1.00  0.00           O
ATOM   7024  C21 POPEl 195      50.720  50.990  74.790  1.00  0.00           C
ATOM   7025  O22 POPEl 195      50.090  51.850  74.190  1.00  0.00           O
ATOM   7026  C22 POPEl 195      50.090  49.840  75.580  1.00  0.00           C
ATOM   7029  C3  POPEl 195      52.580  53.320  74.590  1.00  0.00           C
ATOM   7032  O31 POPEl 195      52.410  53.580  76.000  1.00  0.00           O
ATOM   7033  C31 POPEl 195      52.850  54.750  76.430  1.00  0.00           C
ATOM   7034  O32 POPEl 195      53.330  55.630  75.750  1.00  0.00           O
ATOM   7035  C32 POPEl 195      52.570  54.850  77.930  1.00  0.00           C
ATOM   7038  C23 POPEl 195      48.610  49.570  75.220  1.00  0.00           C
ATOM   7041  C24 POPEl 195      48.140  48.180  75.670  1.00  0.00           C
ATOM   7044  C25 POPEl 195      47.430  48.130  77.030  1.00  0.00           C
ATOM   7047  C26 POPEl 195      48.360  48.270  78.250  1.00  0.00           C
ATOM   7050  C27 POPEl 195      47.700  47.680  79.510  1.00  0.00           C
ATOM   7053  C28 POPEl 195      48.630  46.820  80.400  1.00  0.00           C
ATOM   7056  C29 POPEl 195      49.530  47.610  81.321  1.00  0.00           C
ATOM   7058 0C21 POPEl 195      49.770  47.330  82.620  1.00  0.00           C
ATOM   7060 1C21 POPEl 195      49.230  46.160  83.420  1.00  0.00           C
ATOM   7063 2C21 POPEl 195      50.250  45.500  84.360  1.00  0.00           C
ATOM   7066 3C21 POPEl 195      50.790  46.430  85.460  1.00  0.00           C
ATOM   7069 4C21 POPEl 195      51.320  45.680  86.701  1.00  0.00           C
ATOM   7072 5C21 POPEl 195      52.600  44.870  86.450  1.00  0.00           C
ATOM   7075 6C21 POPEl 195      52.980  44.000  87.660  1.00  0.00           C
ATOM   7078 7C21 POPEl 195      54.370  43.370  87.540  1.00  0.00           C
ATOM   7081 8C21 POPEl 195      54.640  42.280  88.590  1.00  0.00           C
ATOM   7085  C33 POPEl 195      51.090  54.600  78.290  1.00  0.00           C
ATOM   7088  C34 POPEl 195      50.890  53.760  79.560  1.00  0.00           C
ATOM   7091  C35 POPEl 195      51.030  54.610  80.821  1.00  0.00           C
ATOM   7094  C36 POPEl 195      50.800  53.810  82.100  1.00  0.00           C
ATOM   7097  C37 POPEl 195      50.910  54.680  83.360  1.00  0.00           C
ATOM   7100  C38 POPEl 195      49.580  54.830  84.120  1.00  0.00           C
ATOM   7103  C39 POPEl 195      49.860  55.160  85.580  1.00  0.00           C
ATOM   7106 0C31 POPEl 195      48.620  55.480  86.421  1.00  0.00           C
ATOM   7109 1C31 POPEl 195      49.040  55.750  87.870  1.00  0.00           C
ATOM   7112 2C31 POPEl 195      47.870  55.790  88.850  1.00  0.00           C
ATOM   7115 3C31 POPEl 195      48.320  55.800  90.320  1.00  0.00           C
ATOM   7118 4C31 POPEl 195      49.050  54.520  90.780  1.00  0.00           C
ATOM   7121 5C31 POPEl 195      49.220  54.470  92.300  1.00  0.00           C
ATOM   7124 6C31 POPEl 195      49.740  53.130  92.820  1.00  0.00           C
ATOM   7128  NH3 POPEm 196      18.760  39.610 109.450  1.00  0.00           N
ATOM   7132  C12 POPEm 196      17.380  39.730 110.020  1.00  0.00           C
ATOM   7135  C11 POPEm 196      16.570  38.440 109.850  1.00  0.00           C
ATOM   7138  P   POPEm 196      14.070  39.170 109.660  1.00  0.00           P
ATOM   7139  O13 POPEm 196      12.950  39.330 110.620  1.00  0.00           O
ATOM   7140  O14 POPEm 196      14.490  40.380 108.920  1.00  0.00           O
ATOM   7141  O11 POPEm 196      13.730  38.040 108.600  1.00  0.00           O
ATOM   7142  O12 POPEm 196      15.290  38.570 110.460  1.00  0.00           O
ATOM   7143  C1  POPEm 196      13.990  38.330 107.220  1.00  0.00           C
ATOM   7146  C2  POPEm 196      13.770  37.080 106.330  1.00  0.00           C
ATOM   7148  O21 POPEm 196      13.720  37.450 104.950  1.00  0.00           O
ATOM   7149  C21 POPEm 196      14.890  37.740 104.380  1.00  0.00           C
ATOM   7150  O22 POPEm 196      15.960  37.770 104.960  1.00  0.00           O
ATOM   7151  C22 POPEm 196      14.660  37.940 102.880  1.00  0.00           C
ATOM   7154  C3  POPEm 196      12.430  36.360 106.660  1.00  0.00           C
ATOM   7157  O31 POPEm 196      12.500  34.940 106.470  1.00  0.00           O
ATOM   7158  C31 POPEm 196      12.020  34.290 105.410  1.00  0.00           C
ATOM   7159  O32 POPEm 196      12.010  33.060 105.350  1.00  0.00           O
ATOM   7160  C32 POPEm 196      11.490  35.170 104.280  1.00  0.00           C
ATOM   7163  C23 POPEm 196      15.430  36.960 101.970  1.00  0.00           C
ATOM   7166  C24 POPEm 196      15.290  37.360 100.490  1.00  0.00           C
ATOM   7169  C25 POPEm 196      16.350  36.750  99.571  1.00  0.00           C
ATOM   7172  C26 POPEm 196      15.900  36.570  98.110  1.00  0.00           C
ATOM   7175  C27 POPEm 196      15.250  37.800  97.450  1.00  0.00           C
ATOM   7178  C28 POPEm 196      14.650  37.460  96.070  1.00  0.00           C
ATOM   7181  C29 POPEm 196      15.690  37.210  95.010  1.00  0.00           C
ATOM   7183 0C21 POPEm 196      15.810  37.900  93.850  1.00  0.00           C
ATOM   7185 1C21 POPEm 196      14.910  39.020  93.400  1.00  0.00           C
ATOM   7188 2C21 POPEm 196      15.370  40.380  93.940  1.00  0.00           C
ATOM   7191 3C21 POPEm 196      16.680  40.870  93.300  1.00  0.00           C
ATOM   7194 4C21 POPEm 196      16.980  42.350  93.590  1.00  0.00           C
ATOM   7197 5C21 POPEm 196      17.620  42.620  94.970  1.00  0.00           C
ATOM   7200 6C21 POPEm 196      18.990  43.300  94.830  1.00  0.00           C
ATOM   7203 7C21 POPEm 196      19.550  43.810  96.160  1.00  0.00           C
ATOM   7206 8C21 POPEm 196      20.840  44.630  96.000  1.00  0.00           C
ATOM   7210  C33 POPEm 196      11.030  34.330 103.060  1.00  0.00           C
ATOM   7213  C34 POPEm 196      10.410  35.180 101.931  1.00  0.00           C
ATOM   7216  C35 POPEm 196      11.300  35.410 100.700  1.00  0.00           C
ATOM   7219  C36 POPEm 196      10.520  35.210  99.390  1.00  0.00           C
ATOM   7222  C37 POPEm 196      11.210  35.760  98.140  1.00  0.00           C
ATOM   7225  C38 POPEm 196      10.400  35.430  96.880  1.00  0.00           C
ATOM   7228  C39 POPEm 196      10.920  36.050  95.570  1.00  0.00           C
ATOM   7231 0C31 POPEm 196      10.500  37.510  95.380  1.00  0.00           C
ATOM   7234 1C31 POPEm 196      10.740  37.970  93.940  1.00  0.00           C
ATOM   7237 2C31 POPEm 196      10.290  39.420  93.681  1.00  0.00           C
ATOM   7240 3C31 POPEm 196      10.260  39.780  92.180  1.00  0.00           C
ATOM   7243 4C31 POPEm 196      11.610  39.610  91.470  1.00  0.00           C
ATOM   7246 5C31 POPEm 196      11.530  39.940  89.980  1.00  0.00           C
ATOM   7249 6C31 POPEm 196      12.800  39.580  89.210  1.00  0.00           C
ATOM   7253  NH3 POPEn 197      62.080  82.970  67.600  1.00  0.00           N
ATOM   7257  C12 POPEn 197      62.580  81.560  67.770  1.00  0.00           C
ATOM   7260  C11 POPEn 197      61.680  80.660  68.640  1.00  0.00           C
ATOM   7263  P   POPEn 197      61.690  77.950  68.880  1.00  0.00           P
ATOM   7264  O13 POPEn 197      60.340  77.850  69.470  1.00  0.00           O
ATOM   7265  O14 POPEn 197      61.980  76.880  67.910  1.00  0.00           O
ATOM   7266  O11 POPEn 197      62.740  77.820  70.020  1.00  0.00           O
ATOM   7267  O12 POPEn 197      61.850  79.330  68.160  1.00  0.00           O
ATOM   7268  C1  POPEn 197      63.480  78.740  70.790  1.00  0.00           C
ATOM   7271  C2  POPEn 197      64.580  77.940  71.560  1.00  0.00           C
ATOM   7273  O21 POPEn 197      64.210  77.650  72.930  1.00  0.00           O
ATOM   7274  C21 POPEn 197      64.280  78.680  73.780  1.00  0.00           C
ATOM   7275  O22 POPEn 197      64.330  79.850  73.480  1.00  0.00           O
ATOM   7276  C22 POPEn 197      64.390  78.130  75.211  1.00  0.00           C
ATOM   7279  C3  POPEn 197      66.040  78.490  71.430  1.00  0.00           C
ATOM   7282  O31 POPEn 197      66.930  77.870  72.380  1.00  0.00           O
ATOM   7283  C31 POPEn 197      67.250  76.600  72.200  1.00  0.00           C
ATOM   7284  O32 POPEn 197      66.830  75.870  71.310  1.00  0.00           O
ATOM   7285  C32 POPEn 197      68.260  76.240  73.290  1.00  0.00           C
ATOM   7288  C23 POPEn 197      65.460  78.870  76.050  1.00  0.00           C
ATOM   7291  C24 POPEn 197      65.830  78.170  77.370  1.00  0.00           C
ATOM   7294  C25 POPEn 197      64.620  77.980  78.300  1.00  0.00           C
ATOM   7297  C26 POPEn 197      64.940  77.570  79.760  1.00  0.00           C
ATOM   7300  C27 POPEn 197      63.660  77.390  80.600  1.00  0.00           C
ATOM   7303  C28 POPEn 197      63.830  77.550  82.130  1.00  0.00           C
ATOM   7306  C29 POPEn 197      64.630  76.480  82.820  1.00  0.00           C
ATOM   7308 0C21 POPEn 197      64.200  75.620  83.770  1.00  0.00           C
ATOM   7310 1C21 POPEn 197      62.790  75.490  84.300  1.00  0.00           C
ATOM   7313 2C21 POPEn 197      62.480  74.050  84.740  1.00  0.00           C
ATOM   7316 3C21 POPEn 197      61.040  73.880  85.250  1.00  0.00           C
ATOM   7319 4C21 POPEn 197      60.730  72.440  85.710  1.00  0.00           C
ATOM   7322 5C21 POPEn 197      59.360  72.300  86.380  1.00  0.00           C
ATOM   7325 6C21 POPEn 197      59.210  70.980  87.150  1.00  0.00           C
ATOM   7328 7C21 POPEn 197      57.880  70.870  87.910  1.00  0.00           C
ATOM   7331 8C21 POPEn 197      57.840  69.680  88.870  1.00  0.00           C
ATOM   7335  C33 POPEn 197      68.150  74.800  73.830  1.00  0.00           C
ATOM   7338  C34 POPEn 197      68.700  74.680  75.260  1.00  0.00           C
ATOM   7341  C35 POPEn 197      70.180  75.070  75.390  1.00  0.00           C
ATOM   7344  C36 POPEn 197      70.590  75.350  76.830  1.00  0.00           C
ATOM   7347  C37 POPEn 197      71.980  75.990  76.890  1.00  0.00           C
ATOM   7350  C38 POPEn 197      72.450  76.240  78.320  1.00  0.00           C
ATOM   7353  C39 POPEn 197      73.750  77.060  78.350  1.00  0.00           C
ATOM   7356 0C31 POPEn 197      74.430  77.020  79.710  1.00  0.00           C
ATOM   7359 1C31 POPEn 197      75.540  78.070  79.850  1.00  0.00           C
ATOM   7362 2C31 POPEn 197      76.380  77.870  81.120  1.00  0.00           C
ATOM   7365 3C31 POPEn 197      75.500  77.680  82.360  1.00  0.00           C
ATOM   7368 4C31 POPEn 197      76.260  77.740  83.690  1.00  0.00           C
ATOM   7371 5C31 POPEn 197      75.290  77.760  84.870  1.00  0.00           C
ATOM   7374 6C31 POPEn 197      75.960  77.930  86.240  1.00  0.00           C
ATOM   7378  NH3 POPEo 198       9.470 118.370  68.610  1.00  0.00           N
ATOM   7382  C12 POPEo 198       8.990 118.690  67.220  1.00  0.00           C
ATOM   7385  C11 POPEo 198       8.370 117.450  66.580  1.00  0.00           C
ATOM   7388  P   POPEo 198       9.830 115.340  67.330  1.00  0.00           P
ATOM   7389  O13 POPEo 198       9.210 114.120  66.790  1.00  0.00           O
ATOM   7390  O14 POPEo 198      11.300 115.420  67.450  1.00  0.00           O
ATOM   7391  O11 POPEo 198       9.120 115.720  68.710  1.00  0.00           O
ATOM   7392  O12 POPEo 198       9.380 116.480  66.360  1.00  0.00           O
ATOM   7393  C1  POPEo 198       8.150 114.790  69.230  1.00  0.00           C
ATOM   7396  C2  POPEo 198       7.400 115.380  70.460  1.00  0.00           C
ATOM   7398  O21 POPEo 198       8.270 115.500  71.600  1.00  0.00           O
ATOM   7399  C21 POPEo 198       8.640 114.390  72.260  1.00  0.00           C
ATOM   7400  O22 POPEo 198       8.380 113.250  71.950  1.00  0.00           O
ATOM   7401  C22 POPEo 198       9.610 114.780  73.380  1.00  0.00           C
ATOM   7404  C3  POPEo 198       6.030 114.690  70.750  1.00  0.00           C
ATOM   7407  O31 POPEo 198       5.130 115.570  71.461  1.00  0.00           O
ATOM   7408  C31 POPEo 198       5.400 115.790  72.740  1.00  0.00           C
ATOM   7409  O32 POPEo 198       6.210 115.180  73.410  1.00  0.00           O
ATOM   7410  C32 POPEo 198       4.580 117.000  73.200  1.00  0.00           C
ATOM   7413  C23 POPEo 198       9.360 114.070  74.740  1.00  0.00           C
ATOM   7416  C24 POPEo 198       8.700 114.990  75.790  1.00  0.00           C
ATOM   7419  C25 POPEo 198       8.350 114.340  77.150  1.00  0.00           C
ATOM   7422  C26 POPEo 198       9.520 113.750  77.950  1.00  0.00           C
ATOM   7425  C27 POPEo 198       9.390 113.870  79.490  1.00  0.00           C
ATOM   7428  C28 POPEo 198      10.530 113.190  80.281  1.00  0.00           C
ATOM   7431  C29 POPEo 198      11.920 113.500  79.750  1.00  0.00           C
ATOM   7433 0C21 POPEo 198      12.980 114.010  80.400  1.00  0.00           C
ATOM   7435 1C21 POPEo 198      13.100 114.380  81.860  1.00  0.00           C
ATOM   7438 2C21 POPEo 198      14.430 113.830  82.420  1.00  0.00           C
ATOM   7441 3C21 POPEo 198      14.640 114.170  83.910  1.00  0.00           C
ATOM   7444 4C21 POPEo 198      16.140 114.310  84.230  1.00  0.00           C
ATOM   7447 5C21 POPEo 198      16.450 114.340  85.730  1.00  0.00           C
ATOM   7450 6C21 POPEo 198      16.630 112.940  86.330  1.00  0.00           C
ATOM   7453 7C21 POPEo 198      17.230 112.980  87.740  1.00  0.00           C
ATOM   7456 8C21 POPEo 198      17.640 111.590  88.250  1.00  0.00           C
ATOM   7460  C33 POPEo 198       4.880 117.390  74.670  1.00  0.00           C
ATOM   7463  C34 POPEo 198       6.250 118.060  74.870  1.00  0.00           C
ATOM   7466  C35 POPEo 198       6.440 118.640  76.280  1.00  0.00           C
ATOM   7469  C36 POPEo 198       6.510 117.590  77.390  1.00  0.00           C
ATOM   7472  C37 POPEo 198       6.390 118.190  78.800  1.00  0.00           C
ATOM   7475  C38 POPEo 198       6.630 117.140  79.890  1.00  0.00           C
ATOM   7478  C39 POPEo 198       6.070 117.520  81.270  1.00  0.00           C
ATOM   7481 0C31 POPEo 198       6.480 118.920  81.750  1.00  0.00           C
ATOM   7484 1C31 POPEo 198       6.520 119.000  83.280  1.00  0.00           C
ATOM   7487 2C31 POPEo 198       6.890 120.400  83.810  1.00  0.00           C
ATOM   7490 3C31 POPEo 198       7.390 120.360  85.261  1.00  0.00           C
ATOM   7493 4C31 POPEo 198       6.370 119.760  86.230  1.00  0.00           C
ATOM   7496 5C31 POPEo 198       6.870 119.670  87.671  1.00  0.00           C
ATOM   7499 6C31 POPEo 198       5.790 119.100  88.580  1.00  0.00           C
ATOM   7503  NH3 POPEp 199      46.770  10.520  67.140  1.00  0.00           N
ATOM   7507  C12 POPEp 199      46.490  11.920  66.670  1.00  0.00           C
ATOM   7510  C11 POPEp 199      46.260  12.840  67.880  1.00  0.00           C
ATOM   7513  P   POPEp 199      48.410  14.010  68.760  1.00  0.00           P
ATOM   7514  O13 POPEp 199      49.380  13.750  67.660  1.00  0.00           O
ATOM   7515  O14 POPEp 199      47.650  15.270  68.670  1.00  0.00           O
ATOM   7516  O11 POPEp 199      49.170  13.850  70.160  1.00  0.00           O
ATOM   7517  O12 POPEp 199      47.390  12.810  68.760  1.00  0.00           O
ATOM   7518  C1  POPEp 199      49.320  14.970  71.040  1.00  0.00           C
ATOM   7521  C2  POPEp 199      50.740  15.070  71.700  1.00  0.00           C
ATOM   7523  O21 POPEp 199      51.230  16.390  71.440  1.00  0.00           O
ATOM   7524  C21 POPEp 199      52.320  16.820  72.020  1.00  0.00           C
ATOM   7525  O22 POPEp 199      52.820  16.410  73.050  1.00  0.00           O
ATOM   7526  C22 POPEp 199      52.960  17.830  71.080  1.00  0.00           C
ATOM   7529  C3  POPEp 199      51.720  13.990  71.110  1.00  0.00           C
ATOM   7532  O31 POPEp 199      53.060  14.010  71.650  1.00  0.00           O
ATOM   7533  C31 POPEp 199      53.190  13.510  72.880  1.00  0.00           C
ATOM   7534  O32 POPEp 199      52.250  13.150  73.580  1.00  0.00           O
ATOM   7535  C32 POPEp 199      54.670  13.310  73.230  1.00  0.00           C
ATOM   7538  C23 POPEp 199      53.420  19.150  71.740  1.00  0.00           C
ATOM   7541  C24 POPEp 199      52.330  20.230  71.730  1.00  0.00           C
ATOM   7544  C25 POPEp 199      52.830  21.560  72.320  1.00  0.00           C
ATOM   7547  C26 POPEp 199      52.840  21.570  73.850  1.00  0.00           C
ATOM   7550  C27 POPEp 199      53.360  22.890  74.430  1.00  0.00           C
ATOM   7553  C28 POPEp 199      53.230  22.980  75.960  1.00  0.00           C
ATOM   7556  C29 POPEp 199      54.270  22.140  76.660  1.00  0.00           C
ATOM   7558 0C21 POPEp 199      54.870  22.410  77.840  1.00  0.00           C
ATOM   7560 1C21 POPEp 199      54.590  23.590  78.740  1.00  0.00           C
ATOM   7563 2C21 POPEp 199      54.000  23.090  80.071  1.00  0.00           C
ATOM   7566 3C21 POPEp 199      53.690  24.210  81.070  1.00  0.00           C
ATOM   7569 4C21 POPEp 199      53.130  23.600  82.360  1.00  0.00           C
ATOM   7572 5C21 POPEp 199      52.800  24.580  83.480  1.00  0.00           C
ATOM   7575 6C21 POPEp 199      52.640  23.820  84.800  1.00  0.00           C
ATOM   7578 7C21 POPEp 199      52.070  24.670  85.940  1.00  0.00           C
ATOM   7581 8C21 POPEp 199      52.070  23.920  87.280  1.00  0.00           C
ATOM   7585  C33 POPEp 199      55.060  13.680  74.690  1.00  0.00           C
ATOM   7588  C34 POPEp 199      55.740  15.050  74.820  1.00  0.00           C
ATOM   7591  C35 POPEp 199      57.210  14.990  75.310  1.00  0.00           C
ATOM   7594  C36 POPEp 199      57.380  14.410  76.720  1.00  0.00           C
ATOM   7597  C37 POPEp 199      58.850  14.400  77.190  1.00  0.00           C
ATOM   7600  C38 POPEp 199      59.150  15.350  78.370  1.00  0.00           C
ATOM   7603  C39 POPEp 199      58.680  14.800  79.720  1.00  0.00           C
ATOM   7606 0C31 POPEp 199      58.690  15.840  80.840  1.00  0.00           C
ATOM   7609 1C31 POPEp 199      58.290  15.250  82.200  1.00  0.00           C
ATOM   7612 2C31 POPEp 199      57.840  16.310  83.210  1.00  0.00           C
ATOM   7615 3C31 POPEp 199      57.320  15.730  84.530  1.00  0.00           C
ATOM   7618 4C31 POPEp 199      58.360  15.780  85.670  1.00  0.00           C
ATOM   7621 5C31 POPEp 199      57.770  15.370  87.020  1.00  0.00           C
ATOM   7624 6C31 POPEp 199      58.770  15.430  88.181  1.00  0.00           C
ATOM   7628  NH3 POPEq 200      95.890  82.170  65.340  1.00  0.00           N
ATOM   7632  C12 POPEq 200      95.020  82.370  64.140  1.00  0.00           C
ATOM   7635  C11 POPEq 200      94.890  83.880  63.850  1.00  0.00           C
ATOM   7638  P   POPEq 200      96.360  86.030  64.260  1.00  0.00           P
ATOM   7639  O13 POPEq 200      97.640  86.570  63.790  1.00  0.00           O
ATOM   7640  O14 POPEq 200      95.130  86.790  63.920  1.00  0.00           O
ATOM   7641  O11 POPEq 200      96.420  85.730  65.840  1.00  0.00           O
ATOM   7642  O12 POPEq 200      96.180  84.520  63.760  1.00  0.00           O
ATOM   7643  C1  POPEq 200      97.660  85.170  66.321  1.00  0.00           C
ATOM   7646  C2  POPEq 200      97.950  85.510  67.800  1.00  0.00           C
ATOM   7648  O21 POPEq 200      96.910  85.030  68.660  1.00  0.00           O
ATOM   7649  C21 POPEq 200      97.340  84.720  69.880  1.00  0.00           C
ATOM   7650  O22 POPEq 200      98.510  84.670  70.220  1.00  0.00           O
ATOM   7651  C22 POPEq 200      96.150  84.500  70.790  1.00  0.00           C
ATOM   7654  C3  POPEq 200      98.160  87.040  68.000  1.00  0.00           C
ATOM   7657  O31 POPEq 200      99.550  87.370  67.900  1.00  0.00           O
ATOM   7658  C31 POPEq 200     100.350  87.710  68.920  1.00  0.00           C
ATOM   7659  O32 POPEq 200     101.530  87.980  68.751  1.00  0.00           O
ATOM   7660  C32 POPEq 200      99.730  87.700  70.320  1.00  0.00           C
ATOM   7663  C23 POPEq 200      96.490  83.480  71.900  1.00  0.00           C
ATOM   7666  C24 POPEq 200      95.290  83.160  72.790  1.00  0.00           C
ATOM   7669  C25 POPEq 200      95.670  82.500  74.120  1.00  0.00           C
ATOM   7672  C26 POPEq 200      96.490  83.430  75.040  1.00  0.00           C
ATOM   7675  C27 POPEq 200      96.490  82.960  76.500  1.00  0.00           C
ATOM   7678  C28 POPEq 200      97.580  83.600  77.380  1.00  0.00           C
ATOM   7681  C29 POPEq 200      97.640  85.110  77.290  1.00  0.00           C
ATOM   7683 0C21 POPEq 200      96.950  85.990  78.030  1.00  0.00           C
ATOM   7685 1C21 POPEq 200      95.930  85.680  79.090  1.00  0.00           C
ATOM   7688 2C21 POPEq 200      96.490  85.700  80.520  1.00  0.00           C
ATOM   7691 3C21 POPEq 200      95.380  85.810  81.580  1.00  0.00           C
ATOM   7694 4C21 POPEq 200      95.870  85.500  83.000  1.00  0.00           C
ATOM   7697 5C21 POPEq 200      94.760  85.630  84.061  1.00  0.00           C
ATOM   7700 6C21 POPEq 200      94.990  84.740  85.290  1.00  0.00           C
ATOM   7703 7C21 POPEq 200      93.950  84.950  86.391  1.00  0.00           C
ATOM   7706 8C21 POPEq 200      94.100  83.970  87.560  1.00  0.00           C
ATOM   7710  C33 POPEq 200     100.730  87.370  71.450  1.00  0.00           C
ATOM   7713  C34 POPEq 200     100.030  87.360  72.810  1.00  0.00           C
ATOM   7716  C35 POPEq 200     101.020  87.440  73.970  1.00  0.00           C
ATOM   7719  C36 POPEq 200     100.340  87.490  75.340  1.00  0.00           C
ATOM   7722  C37 POPEq 200     101.360  87.470  76.480  1.00  0.00           C
ATOM   7725  C38 POPEq 200     100.750  87.440  77.880  1.00  0.00           C
ATOM   7728  C39 POPEq 200     101.840  87.310  78.950  1.00  0.00           C
ATOM   7731 0C31 POPEq 200     101.290  87.070  80.360  1.00  0.00           C
ATOM   7734 1C31 POPEq 200     102.430  86.870  81.370  1.00  0.00           C
ATOM   7737 2C31 POPEq 200     102.160  85.780  82.410  1.00  0.00           C
ATOM   7740 3C31 POPEq 200     101.200  86.180  83.540  1.00  0.00           C
ATOM   7743 4C31 POPEq 200     101.790  87.290  84.431  1.00  0.00           C
ATOM   7746 5C31 POPEq 200     101.030  87.480  85.740  1.00  0.00           C
ATOM   7749 6C31 POPEq 200     101.650  88.560  86.630  1.00  0.00           C
ATOM   7753  NH3 POPEr 201     109.170 112.300  64.910  1.00  0.00           N
ATOM   7757  C12 POPEr 201     109.470 113.770  64.980  1.00  0.00           C
ATOM   7760  C11 POPEr 201     109.120 114.360  66.360  1.00  0.00           C
ATOM   7763  P   POPEr 201     111.200 114.110  67.970  1.00  0.00           P
ATOM   7764  O13 POPEr 201     112.220 114.000  66.920  1.00  0.00           O
ATOM   7765  O14 POPEr 201     111.070 115.430  68.600  1.00  0.00           O
ATOM   7766  O11 POPEr 201     111.490 112.990  69.060  1.00  0.00           O
ATOM   7767  O12 POPEr 201     109.800 113.660  67.410  1.00  0.00           O
ATOM   7768  C1  POPEr 201     111.950 113.440  70.350  1.00  0.00           C
ATOM   7771  C2  POPEr 201     112.630 112.280  71.150  1.00  0.00           C
ATOM   7773  O21 POPEr 201     112.420 112.440  72.560  1.00  0.00           O
ATOM   7774  C21 POPEr 201     113.010 113.480  73.130  1.00  0.00           C
ATOM   7775  O22 POPEr 201     113.530 114.420  72.550  1.00  0.00           O
ATOM   7776  C22 POPEr 201     113.010 113.310  74.630  1.00  0.00           C
ATOM   7779  C3  POPEr 201     114.130 112.040  70.790  1.00  0.00           C
ATOM   7782  O31 POPEr 201     114.710 110.980  71.600  1.00  0.00           O
ATOM   7783  C31 POPEr 201     115.580 111.360  72.530  1.00  0.00           C
ATOM   7784  O32 POPEr 201     115.970 112.490  72.720  1.00  0.00           O
ATOM   7785  C32 POPEr 201     115.940 110.180  73.430  1.00  0.00           C
ATOM   7788  C23 POPEr 201     113.990 114.330  75.240  1.00  0.00           C
ATOM   7791  C24 POPEr 201     114.220 114.100  76.730  1.00  0.00           C
ATOM   7794  C25 POPEr 201     114.810 115.350  77.390  1.00  0.00           C
ATOM   7797  C26 POPEr 201     115.160 115.150  78.860  1.00  0.00           C
ATOM   7800  C27 POPEr 201     113.960 114.740  79.720  1.00  0.00           C
ATOM   7803  C28 POPEr 201     114.290 114.640  81.220  1.00  0.00           C
ATOM   7806  C29 POPEr 201     114.430 116.000  81.860  1.00  0.00           C
ATOM   7808 0C21 POPEr 201     113.890 116.370  83.030  1.00  0.00           C
ATOM   7810 1C21 POPEr 201     113.100 115.460  83.940  1.00  0.00           C
ATOM   7813 2C21 POPEr 201     113.060 115.980  85.390  1.00  0.00           C
ATOM   7816 3C21 POPEr 201     112.270 115.050  86.321  1.00  0.00           C
ATOM   7819 4C21 POPEr 201     112.310 115.480  87.790  1.00  0.00           C
ATOM   7822 5C21 POPEr 201     113.680 115.290  88.461  1.00  0.00           C
ATOM   7825 6C21 POPEr 201     113.630 114.300  89.640  1.00  0.00           C
ATOM   7828 7C21 POPEr 201     114.970 114.200  90.380  1.00  0.00           C
ATOM   7831 8C21 POPEr 201     114.870 113.440  91.701  1.00  0.00           C
ATOM   7835  C33 POPEr 201     115.120 110.220  74.740  1.00  0.00           C
ATOM   7838  C34 POPEr 201     115.360 109.010  75.650  1.00  0.00           C
ATOM   7841  C35 POPEr 201     116.790 108.920  76.200  1.00  0.00           C
ATOM   7844  C36 POPEr 201     117.160 110.100  77.110  1.00  0.00           C
ATOM   7847  C37 POPEr 201     117.770 109.650  78.440  1.00  0.00           C
ATOM   7850  C38 POPEr 201     117.880 110.810  79.440  1.00  0.00           C
ATOM   7853  C39 POPEr 201     118.470 110.400  80.790  1.00  0.00           C
ATOM   7856 0C31 POPEr 201     117.540 109.490  81.610  1.00  0.00           C
ATOM   7859 1C31 POPEr 201     118.130 109.120  82.970  1.00  0.00           C
ATOM   7862 2C31 POPEr 201     117.100 108.430  83.860  1.00  0.00           C
ATOM   7865 3C31 POPEr 201     117.500 108.410  85.340  1.00  0.00           C
ATOM   7868 4C31 POPEr 201     118.420 107.240  85.700  1.00  0.00           C
ATOM   7871 5C31 POPEr 201     118.960 107.350  87.120  1.00  0.00           C
ATOM   7874 6C31 POPEr 201     119.810 106.150  87.531  1.00  0.00           C
ATOM   7878  NH3 POPEs 202     128.920  77.600 110.001  1.00  0.00           N
ATOM   7882  C12 POPEs 202     128.530  77.690 111.450  1.00  0.00           C
ATOM   7885  C11 POPEs 202     127.280  76.820 111.710  1.00  0.00           C
ATOM   7888  P   POPEs 202     125.760  78.390 113.160  1.00  0.00           P
ATOM   7889  O13 POPEs 202     124.840  78.240 114.320  1.00  0.00           O
ATOM   7890  O14 POPEs 202     126.660  79.570 113.140  1.00  0.00           O
ATOM   7891  O11 POPEs 202     124.900  78.350 111.840  1.00  0.00           O
ATOM   7892  O12 POPEs 202     126.690  77.090 112.980  1.00  0.00           O
ATOM   7893  C1  POPEs 202     124.640  79.510 111.040  1.00  0.00           C
ATOM   7896  C2  POPEs 202     125.730  79.640 109.950  1.00  0.00           C
ATOM   7898  O21 POPEs 202     125.750  80.990 109.450  1.00  0.00           O
ATOM   7899  C21 POPEs 202     126.940  81.380 109.050  1.00  0.00           C
ATOM   7900  O22 POPEs 202     127.990  80.820 109.320  1.00  0.00           O
ATOM   7901  C22 POPEs 202     126.850  82.530 108.050  1.00  0.00           C
ATOM   7904  C3  POPEs 202     125.560  78.610 108.800  1.00  0.00           C
ATOM   7907  O31 POPEs 202     126.850  78.200 108.290  1.00  0.00           O
ATOM   7908  C31 POPEs 202     126.990  77.330 107.260  1.00  0.00           C
ATOM   7909  O32 POPEs 202     128.100  76.900 106.960  1.00  0.00           O
ATOM   7910  C32 POPEs 202     125.710  76.890 106.550  1.00  0.00           C
ATOM   7913  C23 POPEs 202     127.660  82.200 106.770  1.00  0.00           C
ATOM   7916  C24 POPEs 202     127.100  82.840 105.490  1.00  0.00           C
ATOM   7919  C25 POPEs 202     127.680  84.220 105.141  1.00  0.00           C
ATOM   7922  C26 POPEs 202     127.420  84.650 103.681  1.00  0.00           C
ATOM   7925  C27 POPEs 202     127.660  86.160 103.440  1.00  0.00           C
ATOM   7928  C28 POPEs 202     127.990  86.530 101.970  1.00  0.00           C
ATOM   7931  C29 POPEs 202     126.950  86.100 100.970  1.00  0.00           C
ATOM   7933 0C21 POPEs 202     126.750  86.630  99.740  1.00  0.00           C
ATOM   7935 1C21 POPEs 202     127.500  87.780  99.120  1.00  0.00           C
ATOM   7938 2C21 POPEs 202     128.810  87.350  98.410  1.00  0.00           C
ATOM   7941 3C21 POPEs 202     128.620  86.490  97.150  1.00  0.00           C
ATOM   7944 4C21 POPEs 202     129.980  85.980  96.630  1.00  0.00           C
ATOM   7947 5C21 POPEs 202     129.910  85.180  95.320  1.00  0.00           C
ATOM   7950 6C21 POPEs 202     131.300  84.720  94.870  1.00  0.00           C
ATOM   7953 7C21 POPEs 202     131.330  84.100  93.470  1.00  0.00           C
ATOM   7956 8C21 POPEs 202     132.740  83.740  93.000  1.00  0.00           C
ATOM   7960  C33 POPEs 202     125.290  77.820 105.380  1.00  0.00           C
ATOM   7963  C34 POPEs 202     124.010  77.330 104.660  1.00  0.00           C
ATOM   7966  C35 POPEs 202     124.180  76.060 103.821  1.00  0.00           C
ATOM   7969  C36 POPEs 202     124.870  76.320 102.470  1.00  0.00           C
ATOM   7972  C37 POPEs 202     125.040  75.050 101.630  1.00  0.00           C
ATOM   7975  C38 POPEs 202     125.870  75.280 100.360  1.00  0.00           C
ATOM   7978  C39 POPEs 202     126.530  74.000  99.830  1.00  0.00           C
ATOM   7981 0C31 POPEs 202     125.650  73.110  98.950  1.00  0.00           C
ATOM   7984 1C31 POPEs 202     126.110  71.650  99.050  1.00  0.00           C
ATOM   7987 2C31 POPEs 202     125.400  70.690  98.090  1.00  0.00           C
ATOM   7990 3C31 POPEs 202     125.880  70.760  96.640  1.00  0.00           C
ATOM   7993 4C31 POPEs 202     127.330  70.270  96.470  1.00  0.00           C
ATOM   7996 5C31 POPEs 202     127.740  70.060  95.010  1.00  0.00           C
ATOM   7999 6C31 POPEs 202     129.220  69.710  94.860  1.00  0.00           C
ATOM   8003  NH3 POPEt 203     114.930 114.930  66.690  1.00  0.00           N
ATOM   8007  C12 POPEt 203     115.990 115.070  65.630  1.00  0.00           C
ATOM   8010  C11 POPEt 203     115.690 116.180  64.600  1.00  0.00           C
ATOM   8013  P   POPEt 203     116.440 116.640  62.120  1.00  0.00           P
ATOM   8014  O13 POPEt 203     117.010 115.650  61.170  1.00  0.00           O
ATOM   8015  O14 POPEt 203     115.000 116.970  61.960  1.00  0.00           O
ATOM   8016  O11 POPEt 203     117.220 118.010  62.020  1.00  0.00           O
ATOM   8017  O12 POPEt 203     116.700 116.150  63.590  1.00  0.00           O
ATOM   8018  C1  POPEt 203     116.750 119.140  62.770  1.00  0.00           C
ATOM   8021  C2  POPEt 203     117.640 119.480  63.980  1.00  0.00           C
ATOM   8023  O21 POPEt 203     116.960 120.590  64.590  1.00  0.00           O
ATOM   8024  C21 POPEt 203     117.030 120.640  65.920  1.00  0.00           C
ATOM   8025  O22 POPEt 203     117.780 119.970  66.610  1.00  0.00           O
ATOM   8026  C22 POPEt 203     116.000 121.650  66.410  1.00  0.00           C
ATOM   8029  C3  POPEt 203     119.060 119.860  63.480  1.00  0.00           C
ATOM   8032  O31 POPEt 203     119.930 120.280  64.550  1.00  0.00           O
ATOM   8033  C31 POPEt 203     120.560 121.440  64.390  1.00  0.00           C
ATOM   8034  O32 POPEt 203     120.580 122.110  63.370  1.00  0.00           O
ATOM   8035  C32 POPEt 203     121.290 121.790  65.680  1.00  0.00           C
ATOM   8038  C23 POPEt 203     115.160 121.150  67.600  1.00  0.00           C
ATOM   8041  C24 POPEt 203     115.890 121.290  68.940  1.00  0.00           C
ATOM   8044  C25 POPEt 203     115.460 120.240  69.970  1.00  0.00           C
ATOM   8047  C26 POPEt 203     113.990 120.300  70.370  1.00  0.00           C
ATOM   8050  C27 POPEt 203     113.690 119.250  71.450  1.00  0.00           C
ATOM   8053  C28 POPEt 203     112.220 119.220  71.920  1.00  0.00           C
ATOM   8056  C29 POPEt 203     111.340 118.540  70.900  1.00  0.00           C
ATOM   8058 0C21 POPEt 203     110.630 117.420  71.090  1.00  0.00           C
ATOM   8060 1C21 POPEt 203     110.500 116.610  72.350  1.00  0.00           C
ATOM   8063 2C21 POPEt 203     109.470 117.230  73.310  1.00  0.00           C
ATOM   8066 3C21 POPEt 203     108.090 117.450  72.711  1.00  0.00           C
ATOM   8069 4C21 POPEt 203     107.180 118.260  73.640  1.00  0.00           C
ATOM   8072 5C21 POPEt 203     105.810 118.480  72.990  1.00  0.00           C
ATOM   8075 6C21 POPEt 203     104.670 117.630  73.570  1.00  0.00           C
ATOM   8078 7C21 POPEt 203     104.980 116.140  73.790  1.00  0.00           C
ATOM   8081 8C21 POPEt 203     103.710 115.310  74.020  1.00  0.00           C
ATOM   8085  C33 POPEt 203     120.550 122.910  66.440  1.00  0.00           C
ATOM   8088  C34 POPEt 203     121.200 123.240  67.781  1.00  0.00           C
ATOM   8091  C35 POPEt 203     120.590 122.460  68.950  1.00  0.00           C
ATOM   8094  C36 POPEt 203     120.700 123.190  70.290  1.00  0.00           C
ATOM   8097  C37 POPEt 203     120.140 122.290  71.400  1.00  0.00           C
ATOM   8100  C38 POPEt 203     119.510 123.020  72.610  1.00  0.00           C
ATOM   8103  C39 POPEt 203     120.500 123.410  73.710  1.00  0.00           C
ATOM   8106 0C31 POPEt 203     119.770 123.730  75.030  1.00  0.00           C
ATOM   8109 1C31 POPEt 203     120.730 124.250  76.110  1.00  0.00           C
ATOM   8112 2C31 POPEt 203     120.070 124.440  77.480  1.00  0.00           C
ATOM   8115 3C31 POPEt 203     119.340 125.780  77.641  1.00  0.00           C
ATOM   8118 4C31 POPEt 203     118.980 126.050  79.110  1.00  0.00           C
ATOM   8121 5C31 POPEt 203     118.230 127.370  79.330  1.00  0.00           C
ATOM   8124 6C31 POPEt 203     118.070 127.700  80.821  1.00  0.00           C
ATOM   8128  NH3 POPEu 204      10.010  46.280  69.160  1.00  0.00           N
ATOM   8132  C12 POPEu 204       9.780  47.580  68.450  1.00  0.00           C
ATOM   8135  C11 POPEu 204       8.550  47.480  67.530  1.00  0.00           C
ATOM   8138  P   POPEu 204       9.060  45.170  66.270  1.00  0.00           P
ATOM   8139  O13 POPEu 204       8.440  44.590  65.060  1.00  0.00           O
ATOM   8140  O14 POPEu 204      10.500  44.940  66.540  1.00  0.00           O
ATOM   8141  O11 POPEu 204       8.300  44.660  67.571  1.00  0.00           O
ATOM   8142  O12 POPEu 204       8.770  46.710  66.340  1.00  0.00           O
ATOM   8143  C1  POPEu 204       7.040  43.990  67.501  1.00  0.00           C
ATOM   8146  C2  POPEu 204       6.320  44.020  68.880  1.00  0.00           C
ATOM   8148  O21 POPEu 204       7.010  43.210  69.840  1.00  0.00           O
ATOM   8149  C21 POPEu 204       7.700  43.870  70.740  1.00  0.00           C
ATOM   8150  O22 POPEu 204       8.010  45.050  70.670  1.00  0.00           O
ATOM   8151  C22 POPEu 204       7.990  42.940  71.920  1.00  0.00           C
ATOM   8154  C3  POPEu 204       4.880  43.450  68.790  1.00  0.00           C
ATOM   8157  O31 POPEu 204       3.860  44.360  69.270  1.00  0.00           O
ATOM   8158  C31 POPEu 204       3.780  44.540  70.590  1.00  0.00           C
ATOM   8159  O32 POPEu 204       4.500  44.030  71.430  1.00  0.00           O
ATOM   8160  C32 POPEu 204       2.600  45.500  70.830  1.00  0.00           C
ATOM   8163  C23 POPEu 204       7.680  43.620  73.260  1.00  0.00           C
ATOM   8166  C24 POPEu 204       8.230  42.870  74.490  1.00  0.00           C
ATOM   8169  C25 POPEu 204       7.520  41.540  74.810  1.00  0.00           C
ATOM   8172  C26 POPEu 204       7.230  41.430  76.310  1.00  0.00           C
ATOM   8175  C27 POPEu 204       6.500  40.140  76.710  1.00  0.00           C
ATOM   8178  C28 POPEu 204       6.400  39.930  78.240  1.00  0.00           C
ATOM   8181  C29 POPEu 204       7.760  39.590  78.810  1.00  0.00           C
ATOM   8183 0C21 POPEu 204       8.080  38.600  79.660  1.00  0.00           C
ATOM   8185 1C21 POPEu 204       7.150  37.640  80.360  1.00  0.00           C
ATOM   8188 2C21 POPEu 204       7.740  37.380  81.750  1.00  0.00           C
ATOM   8191 3C21 POPEu 204       6.870  36.480  82.650  1.00  0.00           C
ATOM   8194 4C21 POPEu 204       7.570  36.220  83.990  1.00  0.00           C
ATOM   8197 5C21 POPEu 204       6.710  35.470  85.031  1.00  0.00           C
ATOM   8200 6C21 POPEu 204       6.420  34.000  84.680  1.00  0.00           C
ATOM   8203 7C21 POPEu 204       7.660  33.100  84.740  1.00  0.00           C
ATOM   8206 8C21 POPEu 204       7.350  31.640  84.431  1.00  0.00           C
ATOM   8210  C33 POPEu 204       2.440  46.120  72.240  1.00  0.00           C
ATOM   8213  C34 POPEu 204       2.170  45.120  73.370  1.00  0.00           C
ATOM   8216  C35 POPEu 204       3.010  45.430  74.610  1.00  0.00           C
ATOM   8219  C36 POPEu 204       2.840  44.400  75.730  1.00  0.00           C
ATOM   8222  C37 POPEu 204       4.050  44.380  76.680  1.00  0.00           C
ATOM   8225  C38 POPEu 204       4.050  43.160  77.610  1.00  0.00           C
ATOM   8228  C39 POPEu 204       3.000  43.220  78.720  1.00  0.00           C
ATOM   8231 0C31 POPEu 204       2.890  41.870  79.450  1.00  0.00           C
ATOM   8234 1C31 POPEu 204       1.830  41.870  80.560  1.00  0.00           C
ATOM   8237 2C31 POPEu 204       1.300  40.450  80.810  1.00  0.00           C
ATOM   8240 3C31 POPEu 204       0.250  40.400  81.920  1.00  0.00           C
ATOM   8243 4C31 POPEu 204      -0.270  38.980  82.180  1.00  0.00           C
ATOM   8246 5C31 POPEu 204      -1.270  38.930  83.340  1.00  0.00           C
ATOM   8249 6C31 POPEu 204      -1.690  37.510  83.720  1.00  0.00           C
ATOM   8253  NH3 POPEv 205      59.940  10.050 112.460  1.00  0.00           N
ATOM   8257  C12 POPEv 205      60.210   8.690 111.860  1.00  0.00           C
ATOM   8260  C11 POPEv 205      59.060   7.700 112.100  1.00  0.00           C
ATOM   8263  P   POPEv 205      60.360   5.500 111.570  1.00  0.00           P
ATOM   8264  O13 POPEv 205      61.540   5.910 110.760  1.00  0.00           O
ATOM   8265  O14 POPEv 205      60.590   5.470 113.030  1.00  0.00           O
ATOM   8266  O11 POPEv 205      59.800   4.100 111.040  1.00  0.00           O
ATOM   8267  O12 POPEv 205      59.200   6.540 111.270  1.00  0.00           O
ATOM   8268  C1  POPEv 205      60.170   3.550 109.760  1.00  0.00           C
ATOM   8271  C2  POPEv 205      58.980   3.520 108.751  1.00  0.00           C
ATOM   8273  O21 POPEv 205      59.420   3.800 107.400  1.00  0.00           O
ATOM   8274  C21 POPEv 205      59.800   2.750 106.690  1.00  0.00           C
ATOM   8275  O22 POPEv 205      60.040   1.640 107.130  1.00  0.00           O
ATOM   8276  C22 POPEv 205      59.760   3.150 105.200  1.00  0.00           C
ATOM   8279  C3  POPEv 205      57.940   4.610 109.140  1.00  0.00           C
ATOM   8282  O31 POPEv 205      56.950   4.880 108.130  1.00  0.00           O
ATOM   8283  C31 POPEv 205      56.060   3.930 107.970  1.00  0.00           C
ATOM   8284  O32 POPEv 205      56.000   2.880 108.590  1.00  0.00           O
ATOM   8285  C32 POPEv 205      55.090   4.380 106.890  1.00  0.00           C
ATOM   8288  C23 POPEv 205      59.850   2.010 104.151  1.00  0.00           C
ATOM   8291  C24 POPEv 205      59.190   2.400 102.800  1.00  0.00           C
ATOM   8294  C25 POPEv 205      59.350   1.350 101.670  1.00  0.00           C
ATOM   8297  C26 POPEv 205      58.520   1.690 100.410  1.00  0.00           C
ATOM   8300  C27 POPEv 205      58.870   0.840  99.170  1.00  0.00           C
ATOM   8303  C28 POPEv 205      58.070   1.270  97.910  1.00  0.00           C
ATOM   8306  C29 POPEv 205      58.880   1.230  96.630  1.00  0.00           C
ATOM   8308 0C21 POPEv 205      58.440   1.030  95.370  1.00  0.00           C
ATOM   8310 1C21 POPEv 205      57.040   0.740  94.920  1.00  0.00           C
ATOM   8313 2C21 POPEv 205      57.060  -0.380  93.860  1.00  0.00           C
ATOM   8316 3C21 POPEv 205      55.660  -0.850  93.420  1.00  0.00           C
ATOM   8319 4C21 POPEv 205      55.460  -0.780  91.900  1.00  0.00           C
ATOM   8322 5C21 POPEv 205      54.200  -1.530  91.430  1.00  0.00           C
ATOM   8325 6C21 POPEv 205      53.960  -1.370  89.931  1.00  0.00           C
ATOM   8328 7C21 POPEv 205      52.930  -2.360  89.370  1.00  0.00           C
ATOM   8331 8C21 POPEv 205      52.600  -2.130  87.901  1.00  0.00           C
ATOM   8335  C33 POPEv 205      55.460   3.830 105.500  1.00  0.00           C
ATOM   8338  C34 POPEv 205      54.700   4.570 104.390  1.00  0.00           C
ATOM   8341  C35 POPEv 205      55.320   5.940 104.060  1.00  0.00           C
ATOM   8344  C36 POPEv 205      56.000   5.940 102.690  1.00  0.00           C
ATOM   8347  C37 POPEv 205      57.320   6.730 102.700  1.00  0.00           C
ATOM   8350  C38 POPEv 205      57.840   7.070 101.300  1.00  0.00           C
ATOM   8353  C39 POPEv 205      57.890   5.870 100.350  1.00  0.00           C
ATOM   8356 0C31 POPEv 205      58.070   6.300  98.891  1.00  0.00           C
ATOM   8359 1C31 POPEv 205      57.890   5.130  97.910  1.00  0.00           C
ATOM   8362 2C31 POPEv 205      57.800   5.560  96.440  1.00  0.00           C
ATOM   8365 3C31 POPEv 205      56.520   6.350  96.100  1.00  0.00           C
ATOM   8368 4C31 POPEv 205      56.380   6.600  94.590  1.00  0.00           C
ATOM   8371 5C31 POPEv 205      55.030   7.200  94.190  1.00  0.00           C
ATOM   8374 6C31 POPEv 205      54.890   7.380  92.680  1.00  0.00           C
ATOM   8378  NH3 POPEw 206     110.440  97.610 107.880  1.00  0.00           N
ATOM   8382  C12 POPEw 206     108.990  97.540 107.470  1.00  0.00           C
ATOM   8385  C11 POPEw 206     108.790  97.060 106.010  1.00  0.00           C
ATOM   8388  P   POPEw 206     108.920  94.410 106.050  1.00  0.00           P
ATOM   8389  O13 POPEw 206     108.870  94.280 107.520  1.00  0.00           O
ATOM   8390  O14 POPEw 206     107.650  94.160 105.340  1.00  0.00           O
ATOM   8391  O11 POPEw 206     110.070  93.480 105.451  1.00  0.00           O
ATOM   8392  O12 POPEw 206     109.500  95.850 105.720  1.00  0.00           O
ATOM   8393  C1  POPEw 206     110.970  92.720 106.260  1.00  0.00           C
ATOM   8396  C2  POPEw 206     112.470  92.750 105.800  1.00  0.00           C
ATOM   8398  O21 POPEw 206     112.660  92.890 104.380  1.00  0.00           O
ATOM   8399  C21 POPEw 206     112.280  91.910 103.590  1.00  0.00           C
ATOM   8400  O22 POPEw 206     111.680  90.900 103.900  1.00  0.00           O
ATOM   8401  C22 POPEw 206     112.680  92.280 102.160  1.00  0.00           C
ATOM   8404  C3  POPEw 206     113.270  91.540 106.410  1.00  0.00           C
ATOM   8407  O31 POPEw 206     114.520  91.290 105.740  1.00  0.00           O
ATOM   8408  C31 POPEw 206     115.530  92.060 106.130  1.00  0.00           C
ATOM   8409  O32 POPEw 206     115.500  92.860 107.060  1.00  0.00           O
ATOM   8410  C32 POPEw 206     116.690  91.960 105.150  1.00  0.00           C
ATOM   8413  C23 POPEw 206     114.190  92.090 101.860  1.00  0.00           C
ATOM   8416  C24 POPEw 206     114.530  92.320 100.370  1.00  0.00           C
ATOM   8419  C25 POPEw 206     115.920  91.800  99.960  1.00  0.00           C
ATOM   8422  C26 POPEw 206     115.980  91.360  98.490  1.00  0.00           C
ATOM   8425  C27 POPEw 206     117.380  90.920  98.050  1.00  0.00           C
ATOM   8428  C28 POPEw 206     117.530  90.740  96.531  1.00  0.00           C
ATOM   8431  C29 POPEw 206     116.790  89.540  95.980  1.00  0.00           C
ATOM   8433 0C21 POPEw 206     117.110  88.890  94.850  1.00  0.00           C
ATOM   8435 1C21 POPEw 206     118.220  89.280  93.891  1.00  0.00           C
ATOM   8438 2C21 POPEw 206     117.870  88.970  92.420  1.00  0.00           C
ATOM   8441 3C21 POPEw 206     118.790  89.680  91.421  1.00  0.00           C
ATOM   8444 4C21 POPEw 206     118.490  89.300  89.960  1.00  0.00           C
ATOM   8447 5C21 POPEw 206     119.370  90.030  88.940  1.00  0.00           C
ATOM   8450 6C21 POPEw 206     118.990  91.510  88.751  1.00  0.00           C
ATOM   8453 7C21 POPEw 206     119.840  92.210  87.680  1.00  0.00           C
ATOM   8456 8C21 POPEw 206     119.190  93.480  87.120  1.00  0.00           C
ATOM   8460  C33 POPEw 206     117.700  90.830 105.430  1.00  0.00           C
ATOM   8463  C34 POPEw 206     119.000  91.090 104.670  1.00  0.00           C
ATOM   8466  C35 POPEw 206     118.890  90.810 103.160  1.00  0.00           C
ATOM   8469  C36 POPEw 206     120.220  90.930 102.390  1.00  0.00           C
ATOM   8472  C37 POPEw 206     120.060  90.440 100.950  1.00  0.00           C
ATOM   8475  C38 POPEw 206     121.340  90.380 100.110  1.00  0.00           C
ATOM   8478  C39 POPEw 206     121.030  90.070  98.640  1.00  0.00           C
ATOM   8481 0C31 POPEw 206     122.270  89.900  97.750  1.00  0.00           C
ATOM   8484 1C31 POPEw 206     121.920  89.950  96.260  1.00  0.00           C
ATOM   8487 2C31 POPEw 206     123.090  89.560  95.360  1.00  0.00           C
ATOM   8490 3C31 POPEw 206     122.780  89.670  93.860  1.00  0.00           C
ATOM   8493 4C31 POPEw 206     122.660  91.120  93.360  1.00  0.00           C
ATOM   8496 5C31 POPEw 206     122.510  91.200  91.830  1.00  0.00           C
ATOM   8499 6C31 POPEw 206     122.490  92.630  91.300  1.00  0.00           C
ATOM   8503  NH3 POPEx 207      74.540 102.760 109.690  1.00  0.00           N
ATOM   8507  C12 POPEx 207      75.510 102.360 108.620  1.00  0.00           C
ATOM   8510  C11 POPEx 207      76.660 103.370 108.510  1.00  0.00           C
ATOM   8513  P   POPEx 207      77.330 103.250 106.000  1.00  0.00           P
ATOM   8514  O13 POPEx 207      76.550 102.120 105.470  1.00  0.00           O
ATOM   8515  O14 POPEx 207      76.780 104.620 105.850  1.00  0.00           O
ATOM   8516  O11 POPEx 207      78.800 103.120 105.440  1.00  0.00           O
ATOM   8517  O12 POPEx 207      77.590 102.940 107.510  1.00  0.00           O
ATOM   8518  C1  POPEx 207      79.090 103.000 104.050  1.00  0.00           C
ATOM   8521  C2  POPEx 207      79.330 104.380 103.380  1.00  0.00           C
ATOM   8523  O21 POPEx 207      79.560 104.210 101.970  1.00  0.00           O
ATOM   8524  C21 POPEx 207      80.780 103.860 101.600  1.00  0.00           C
ATOM   8525  O22 POPEx 207      81.620 103.280 102.260  1.00  0.00           O
ATOM   8526  C22 POPEx 207      80.960 104.360 100.170  1.00  0.00           C
ATOM   8529  C3  POPEx 207      80.440 105.230 104.090  1.00  0.00           C
ATOM   8532  O31 POPEx 207      80.840 106.340 103.250  1.00  0.00           O
ATOM   8533  C31 POPEx 207      80.760 107.560 103.760  1.00  0.00           C
ATOM   8534  O32 POPEx 207      80.470 107.830 104.910  1.00  0.00           O
ATOM   8535  C32 POPEx 207      81.200 108.570 102.700  1.00  0.00           C
ATOM   8538  C23 POPEx 207      82.300 103.950  99.550  1.00  0.00           C
ATOM   8541  C24 POPEx 207      82.560 104.700  98.240  1.00  0.00           C
ATOM   8544  C25 POPEx 207      84.020 104.630  97.800  1.00  0.00           C
ATOM   8547  C26 POPEx 207      84.510 103.220  97.480  1.00  0.00           C
ATOM   8550  C27 POPEx 207      86.020 103.220  97.220  1.00  0.00           C
ATOM   8553  C28 POPEx 207      86.610 101.810  97.050  1.00  0.00           C
ATOM   8556  C29 POPEx 207      88.110 101.900  97.120  1.00  0.00           C
ATOM   8558 0C21 POPEx 207      89.020 101.480  96.220  1.00  0.00           C
ATOM   8560 1C21 POPEx 207      88.770 100.820  94.891  1.00  0.00           C
ATOM   8563 2C21 POPEx 207      89.360 101.680  93.770  1.00  0.00           C
ATOM   8566 3C21 POPEx 207      89.280 101.030  92.391  1.00  0.00           C
ATOM   8569 4C21 POPEx 207      89.970 101.900  91.330  1.00  0.00           C
ATOM   8572 5C21 POPEx 207      90.040 101.260  89.931  1.00  0.00           C
ATOM   8575 6C21 POPEx 207      88.670 101.060  89.260  1.00  0.00           C
ATOM   8578 7C21 POPEx 207      88.790 100.970  87.740  1.00  0.00           C
ATOM   8581 8C21 POPEx 207      87.540 100.450  87.030  1.00  0.00           C
ATOM   8585  C33 POPEx 207      80.090 108.990 101.701  1.00  0.00           C
ATOM   8588  C34 POPEx 207      80.620 109.800 100.510  1.00  0.00           C
ATOM   8591  C35 POPEx 207      79.510 110.500  99.690  1.00  0.00           C
ATOM   8594  C36 POPEx 207      78.750 109.570  98.740  1.00  0.00           C
ATOM   8597  C37 POPEx 207      77.750 110.270  97.800  1.00  0.00           C
ATOM   8600  C38 POPEx 207      77.300 109.340  96.660  1.00  0.00           C
ATOM   8603  C39 POPEx 207      76.160 109.890  95.780  1.00  0.00           C
ATOM   8606 0C31 POPEx 207      76.630 110.950  94.770  1.00  0.00           C
ATOM   8609 1C31 POPEx 207      75.530 111.350  93.760  1.00  0.00           C
ATOM   8612 2C31 POPEx 207      76.070 112.330  92.711  1.00  0.00           C
ATOM   8615 3C31 POPEx 207      75.010 113.110  91.920  1.00  0.00           C
ATOM   8618 4C31 POPEx 207      73.780 112.320  91.490  1.00  0.00           C
ATOM   8621 5C31 POPEx 207      72.980 113.080  90.430  1.00  0.00           C
ATOM   8624 6C31 POPEx 207      71.600 112.500  90.171  1.00  0.00           C
ATOM   8628  NH3 POPEy 208      74.150  89.780 108.720  1.00  0.00           N
ATOM   8632  C12 POPEy 208      74.680  90.600 109.860  1.00  0.00           C
ATOM   8635  C11 POPEy 208      76.140  91.050 109.670  1.00  0.00           C
ATOM   8638  P   POPEy 208      78.560  90.050 109.790  1.00  0.00           P
ATOM   8639  O13 POPEy 208      78.900  90.390 111.181  1.00  0.00           O
ATOM   8640  O14 POPEy 208      79.170  88.830 109.220  1.00  0.00           O
ATOM   8641  O11 POPEy 208      79.040  91.220 108.870  1.00  0.00           O
ATOM   8642  O12 POPEy 208      76.990  89.920 109.550  1.00  0.00           O
ATOM   8643  C1  POPEy 208      78.540  91.380 107.560  1.00  0.00           C
ATOM   8646  C2  POPEy 208      79.700  91.380 106.550  1.00  0.00           C
ATOM   8648  O21 POPEy 208      79.410  92.070 105.330  1.00  0.00           O
ATOM   8649  C21 POPEy 208      78.200  92.210 104.860  1.00  0.00           C
ATOM   8650  O22 POPEy 208      77.170  91.700 105.270  1.00  0.00           O
ATOM   8651  C22 POPEy 208      78.280  93.100 103.630  1.00  0.00           C
ATOM   8654  C3  POPEy 208      80.280  89.950 106.300  1.00  0.00           C
ATOM   8657  O31 POPEy 208      81.170  89.970 105.170  1.00  0.00           O
ATOM   8658  C31 POPEy 208      81.460  88.790 104.650  1.00  0.00           C
ATOM   8659  O32 POPEy 208      81.240  87.710 105.180  1.00  0.00           O
ATOM   8660  C32 POPEy 208      82.170  88.980 103.300  1.00  0.00           C
ATOM   8663  C23 POPEy 208      76.880  93.560 103.170  1.00  0.00           C
ATOM   8666  C24 POPEy 208      76.930  94.350 101.870  1.00  0.00           C
ATOM   8669  C25 POPEy 208      77.160  93.460 100.640  1.00  0.00           C
ATOM   8672  C26 POPEy 208      77.050  94.270  99.340  1.00  0.00           C
ATOM   8675  C27 POPEy 208      77.570  93.500  98.120  1.00  0.00           C
ATOM   8678  C28 POPEy 208      77.620  94.390  96.870  1.00  0.00           C
ATOM   8681  C29 POPEy 208      78.330  93.720  95.720  1.00  0.00           C
ATOM   8683 0C21 POPEy 208      77.740  93.120  94.670  1.00  0.00           C
ATOM   8685 1C21 POPEy 208      76.260  92.930  94.470  1.00  0.00           C
ATOM   8688 2C21 POPEy 208      75.970  91.700  93.590  1.00  0.00           C
ATOM   8691 3C21 POPEy 208      76.330  90.360  94.250  1.00  0.00           C
ATOM   8694 4C21 POPEy 208      76.730  89.260  93.260  1.00  0.00           C
ATOM   8697 5C21 POPEy 208      78.110  89.490  92.650  1.00  0.00           C
ATOM   8700 6C21 POPEy 208      78.470  88.480  91.550  1.00  0.00           C
ATOM   8703 7C21 POPEy 208      79.910  88.660  91.060  1.00  0.00           C
ATOM   8706 8C21 POPEy 208      80.200  87.950  89.740  1.00  0.00           C
ATOM   8710  C33 POPEy 208      81.310  88.660 102.050  1.00  0.00           C
ATOM   8713  C34 POPEy 208      82.000  89.100 100.740  1.00  0.00           C
ATOM   8716  C35 POPEy 208      81.080  89.720  99.670  1.00  0.00           C
ATOM   8719  C36 POPEy 208      80.280  88.730  98.821  1.00  0.00           C
ATOM   8722  C37 POPEy 208      79.950  89.330  97.440  1.00  0.00           C
ATOM   8725  C38 POPEy 208      79.200  88.390  96.490  1.00  0.00           C
ATOM   8728  C39 POPEy 208      79.960  87.080  96.220  1.00  0.00           C
ATOM   8731 0C31 POPEy 208      79.350  86.260  95.090  1.00  0.00           C
ATOM   8734 1C31 POPEy 208      80.030  84.890  94.940  1.00  0.00           C
ATOM   8737 2C31 POPEy 208      80.180  84.410  93.500  1.00  0.00           C
ATOM   8740 3C31 POPEy 208      81.410  85.010  92.800  1.00  0.00           C
ATOM   8743 4C31 POPEy 208      81.700  84.320  91.470  1.00  0.00           C
ATOM   8746 5C31 POPEy 208      83.120  84.590  90.950  1.00  0.00           C
ATOM   8749 6C31 POPEy 208      83.460  83.770  89.711  1.00  0.00           C
ATOM   8753  NH3 POPEz 209      27.330 105.770 112.110  1.00  0.00           N
ATOM   8757  C12 POPEz 209      28.680 105.130 111.990  1.00  0.00           C
ATOM   8760  C11 POPEz 209      28.750 104.290 110.700  1.00  0.00           C
ATOM   8763  P   POPEz 209      29.830 101.930 111.100  1.00  0.00           P
ATOM   8764  O13 POPEz 209      30.630 101.700 112.320  1.00  0.00           O
ATOM   8765  O14 POPEz 209      28.420 101.470 111.080  1.00  0.00           O
ATOM   8766  O11 POPEz 209      30.580 101.300 109.870  1.00  0.00           O
ATOM   8767  O12 POPEz 209      29.910 103.470 110.710  1.00  0.00           O
ATOM   8768  C1  POPEz 209      30.030 101.410 108.560  1.00  0.00           C
ATOM   8771  C2  POPEz 209      31.210 101.530 107.560  1.00  0.00           C
ATOM   8773  O21 POPEz 209      30.820 101.920 106.210  1.00  0.00           O
ATOM   8774  C21 POPEz 209      30.150 101.010 105.541  1.00  0.00           C
ATOM   8775  O22 POPEz 209      29.450 100.150 106.020  1.00  0.00           O
ATOM   8776  C22 POPEz 209      30.450 101.080 104.040  1.00  0.00           C
ATOM   8779  C3  POPEz 209      32.100 100.250 107.580  1.00  0.00           C
ATOM   8782  O31 POPEz 209      33.080 100.340 106.540  1.00  0.00           O
ATOM   8783  C31 POPEz 209      34.180 101.040 106.791  1.00  0.00           C
ATOM   8784  O32 POPEz 209      34.620 101.330 107.880  1.00  0.00           O
ATOM   8785  C32 POPEz 209      34.720 101.460 105.430  1.00  0.00           C
ATOM   8788  C23 POPEz 209      29.860  99.810 103.390  1.00  0.00           C
ATOM   8791  C24 POPEz 209      30.220  99.580 101.931  1.00  0.00           C
ATOM   8794  C25 POPEz 209      29.350 100.370 100.950  1.00  0.00           C
ATOM   8797  C26 POPEz 209      29.540  99.910  99.490  1.00  0.00           C
ATOM   8800  C27 POPEz 209      28.620 100.670  98.530  1.00  0.00           C
ATOM   8803  C28 POPEz 209      29.300 101.040  97.200  1.00  0.00           C
ATOM   8806  C29 POPEz 209      28.420 102.000  96.440  1.00  0.00           C
ATOM   8808 0C21 POPEz 209      27.660 101.760  95.350  1.00  0.00           C
ATOM   8810 1C21 POPEz 209      27.510 100.470  94.590  1.00  0.00           C
ATOM   8813 2C21 POPEz 209      28.080 100.550  93.160  1.00  0.00           C
ATOM   8816 3C21 POPEz 209      27.360 101.570  92.260  1.00  0.00           C
ATOM   8819 4C21 POPEz 209      28.130 101.910  90.970  1.00  0.00           C
ATOM   8822 5C21 POPEz 209      27.960 100.910  89.820  1.00  0.00           C
ATOM   8825 6C21 POPEz 209      28.680 101.410  88.550  1.00  0.00           C
ATOM   8828 7C21 POPEz 209      28.390 100.590  87.290  1.00  0.00           C
ATOM   8831 8C21 POPEz 209      29.150 101.090  86.060  1.00  0.00           C
ATOM   8835  C33 POPEz 209      33.960 102.660 104.860  1.00  0.00           C
ATOM   8838  C34 POPEz 209      34.230 102.820 103.360  1.00  0.00           C
ATOM   8841  C35 POPEz 209      33.240 103.770 102.711  1.00  0.00           C
ATOM   8844  C36 POPEz 209      33.570 104.000 101.240  1.00  0.00           C
ATOM   8847  C37 POPEz 209      33.310 105.460 100.860  1.00  0.00           C
ATOM   8850  C38 POPEz 209      33.690 105.810  99.420  1.00  0.00           C
ATOM   8853  C39 POPEz 209      33.080 107.160  99.050  1.00  0.00           C
ATOM   8856 0C31 POPEz 209      33.290 107.560  97.590  1.00  0.00           C
ATOM   8859 1C31 POPEz 209      32.270 108.630  97.211  1.00  0.00           C
ATOM   8862 2C31 POPEz 209      32.350 109.100  95.760  1.00  0.00           C
ATOM   8865 3C31 POPEz 209      31.120 109.930  95.401  1.00  0.00           C
ATOM   8868 4C31 POPEz 209      31.350 110.900  94.240  1.00  0.00           C
ATOM   8871 5C31 POPEz 209      30.120 111.770  93.970  1.00  0.00           C
ATOM   8874 6C31 POPEz 209      30.400 112.930  93.020  1.00  0.00           C
ATOM   8878  NH3 POPE0 210     120.360 102.240  67.120  1.00  0.00           N
ATOM   8882  C12 POPE0 210     120.080 102.600  65.680  1.00  0.00           C
ATOM   8885  C11 POPE0 210     119.740 101.370  64.820  1.00  0.00           C
ATOM   8888  P   POPE0 210     121.960  99.990  64.570  1.00  0.00           P
ATOM   8889  O13 POPE0 210     121.960  98.830  63.670  1.00  0.00           O
ATOM   8890  O14 POPE0 210     122.580 101.260  64.110  1.00  0.00           O
ATOM   8891  O11 POPE0 210     122.710  99.630  65.900  1.00  0.00           O
ATOM   8892  O12 POPE0 210     120.520 100.240  65.170  1.00  0.00           O
ATOM   8893  C1  POPE0 210     122.920  98.300  66.380  1.00  0.00           C
ATOM   8896  C2  POPE0 210     122.260  98.150  67.770  1.00  0.00           C
ATOM   8898  O21 POPE0 210     123.090  97.300  68.600  1.00  0.00           O
ATOM   8899  C21 POPE0 210     122.980  97.610  69.900  1.00  0.00           C
ATOM   8900  O22 POPE0 210     122.180  98.390  70.380  1.00  0.00           O
ATOM   8901  C22 POPE0 210     124.120  96.920  70.670  1.00  0.00           C
ATOM   8904  C3  POPE0 210     120.800  97.610  67.590  1.00  0.00           C
ATOM   8907  O31 POPE0 210     119.980  97.670  68.780  1.00  0.00           O
ATOM   8908  C31 POPE0 210     119.530  98.880  69.130  1.00  0.00           C
ATOM   8909  O32 POPE0 210     119.680  99.910  68.480  1.00  0.00           O
ATOM   8910  C32 POPE0 210     118.740  98.750  70.430  1.00  0.00           C
ATOM   8913  C23 POPE0 210     124.060  96.980  72.220  1.00  0.00           C
ATOM   8916  C24 POPE0 210     123.470  95.720  72.850  1.00  0.00           C
ATOM   8919  C25 POPE0 210     123.510  95.720  74.390  1.00  0.00           C
ATOM   8922  C26 POPE0 210     124.920  95.930  74.980  1.00  0.00           C
ATOM   8925  C27 POPE0 210     125.150  95.120  76.270  1.00  0.00           C
ATOM   8928  C28 POPE0 210     126.560  95.270  76.890  1.00  0.00           C
ATOM   8931  C29 POPE0 210     126.760  96.560  77.670  1.00  0.00           C
ATOM   8933 0C21 POPE0 210     126.850  96.670  79.010  1.00  0.00           C
ATOM   8935 1C21 POPE0 210     126.690  95.530  79.980  1.00  0.00           C
ATOM   8938 2C21 POPE0 210     126.360  96.010  81.410  1.00  0.00           C
ATOM   8941 3C21 POPE0 210     125.020  96.750  81.511  1.00  0.00           C
ATOM   8944 4C21 POPE0 210     124.660  97.160  82.951  1.00  0.00           C
ATOM   8947 5C21 POPE0 210     123.210  97.640  83.090  1.00  0.00           C
ATOM   8950 6C21 POPE0 210     122.880  98.850  82.200  1.00  0.00           C
ATOM   8953 7C21 POPE0 210     121.490  99.440  82.460  1.00  0.00           C
ATOM   8956 8C21 POPE0 210     121.190 100.670  81.610  1.00  0.00           C
ATOM   8960  C33 POPE0 210     119.020  99.880  71.450  1.00  0.00           C
ATOM   8963  C34 POPE0 210     118.260  99.620  72.760  1.00  0.00           C
ATOM   8966  C35 POPE0 210     118.130 100.860  73.670  1.00  0.00           C
ATOM   8969  C36 POPE0 210     117.900 100.500  75.141  1.00  0.00           C
ATOM   8972  C37 POPE0 210     118.350 101.620  76.100  1.00  0.00           C
ATOM   8975  C38 POPE0 210     118.200 101.270  77.600  1.00  0.00           C
ATOM   8978  C39 POPE0 210     116.740 101.020  78.030  1.00  0.00           C
ATOM   8981 0C31 POPE0 210     116.510 101.140  79.540  1.00  0.00           C
ATOM   8984 1C31 POPE0 210     117.340 100.150  80.380  1.00  0.00           C
ATOM   8987 2C31 POPE0 210     117.250 100.420  81.890  1.00  0.00           C
ATOM   8990 3C31 POPE0 210     115.860 100.200  82.510  1.00  0.00           C
ATOM   8993 4C31 POPE0 210     115.850 100.470  84.020  1.00  0.00           C
ATOM   8996 5C31 POPE0 210     114.540 100.080  84.711  1.00  0.00           C
ATOM   8999 6C31 POPE0 210     114.490 100.530  86.170  1.00  0.00           C
ATOM   9003  NH3 POPE1 211      94.160  25.540  63.090  1.00  0.00           N
ATOM   9007  C12 POPE1 211      93.190  26.120  64.070  1.00  0.00           C
ATOM   9010  C11 POPE1 211      91.940  26.620  63.330  1.00  0.00           C
ATOM   9013  P   POPE1 211      89.530  27.380  63.590  1.00  0.00           P
ATOM   9014  O13 POPE1 211      89.690  28.460  62.590  1.00  0.00           O
ATOM   9015  O14 POPE1 211      88.970  26.070  63.150  1.00  0.00           O
ATOM   9016  O11 POPE1 211      88.650  27.960  64.790  1.00  0.00           O
ATOM   9017  O12 POPE1 211      90.940  27.100  64.240  1.00  0.00           O
ATOM   9018  C1  POPE1 211      89.260  28.430  66.000  1.00  0.00           C
ATOM   9021  C2  POPE1 211      88.210  28.840  67.080  1.00  0.00           C
ATOM   9023  O21 POPE1 211      88.840  28.740  68.380  1.00  0.00           O
ATOM   9024  C21 POPE1 211      89.050  29.880  69.020  1.00  0.00           C
ATOM   9025  O22 POPE1 211      89.180  30.970  68.480  1.00  0.00           O
ATOM   9026  C22 POPE1 211      89.070  29.610  70.540  1.00  0.00           C
ATOM   9029  C3  POPE1 211      86.960  27.890  67.100  1.00  0.00           C
ATOM   9032  O31 POPE1 211      85.700  28.560  67.300  1.00  0.00           O
ATOM   9033  C31 POPE1 211      85.420  28.970  68.530  1.00  0.00           C
ATOM   9034  O32 POPE1 211      86.200  29.060  69.470  1.00  0.00           O
ATOM   9035  C32 POPE1 211      83.990  29.500  68.560  1.00  0.00           C
ATOM   9038  C23 POPE1 211      88.410  30.740  71.380  1.00  0.00           C
ATOM   9041  C24 POPE1 211      87.700  30.240  72.650  1.00  0.00           C
ATOM   9044  C25 POPE1 211      88.610  29.990  73.870  1.00  0.00           C
ATOM   9047  C26 POPE1 211      89.040  31.260  74.620  1.00  0.00           C
ATOM   9050  C27 POPE1 211      89.780  30.950  75.940  1.00  0.00           C
ATOM   9053  C28 POPE1 211      90.270  32.200  76.700  1.00  0.00           C
ATOM   9056  C29 POPE1 211      91.340  31.870  77.700  1.00  0.00           C
ATOM   9058 0C21 POPE1 211      91.370  32.140  79.020  1.00  0.00           C
ATOM   9060 1C21 POPE1 211      90.300  32.850  79.810  1.00  0.00           C
ATOM   9063 2C21 POPE1 211      90.630  32.960  81.321  1.00  0.00           C
ATOM   9066 3C21 POPE1 211      90.690  31.610  82.040  1.00  0.00           C
ATOM   9069 4C21 POPE1 211      90.930  31.740  83.560  1.00  0.00           C
ATOM   9072 5C21 POPE1 211      90.880  30.380  84.291  1.00  0.00           C
ATOM   9075 6C21 POPE1 211      92.060  29.450  83.970  1.00  0.00           C
ATOM   9078 7C21 POPE1 211      91.610  28.000  83.700  1.00  0.00           C
ATOM   9081 8C21 POPE1 211      92.760  27.060  83.340  1.00  0.00           C
ATOM   9085  C33 POPE1 211      83.670  30.110  69.940  1.00  0.00           C
ATOM   9088  C34 POPE1 211      82.330  30.840  70.001  1.00  0.00           C
ATOM   9091  C35 POPE1 211      81.800  30.940  71.440  1.00  0.00           C
ATOM   9094  C36 POPE1 211      82.730  31.650  72.440  1.00  0.00           C
ATOM   9097  C37 POPE1 211      82.440  31.190  73.880  1.00  0.00           C
ATOM   9100  C38 POPE1 211      82.970  32.120  74.980  1.00  0.00           C
ATOM   9103  C39 POPE1 211      84.400  31.790  75.440  1.00  0.00           C
ATOM   9106 0C31 POPE1 211      84.870  32.680  76.590  1.00  0.00           C
ATOM   9109 1C31 POPE1 211      86.160  32.150  77.250  1.00  0.00           C
ATOM   9112 2C31 POPE1 211      85.910  31.280  78.500  1.00  0.00           C
ATOM   9115 3C31 POPE1 211      86.090  32.060  79.810  1.00  0.00           C
ATOM   9118 4C31 POPE1 211      86.110  31.180  81.070  1.00  0.00           C
ATOM   9121 5C31 POPE1 211      86.550  31.950  82.320  1.00  0.00           C
ATOM   9124 6C31 POPE1 211      86.840  31.050  83.520  1.00  0.00           C
ATOM   9128  NH3 POPE2 212      81.160 126.200 105.681  1.00  0.00           N
ATOM   9132  C12 POPE2 212      81.390 124.730 105.910  1.00  0.00           C
ATOM   9135  C11 POPE2 212      80.400 123.860 105.130  1.00  0.00           C
ATOM   9138  P   POPE2 212      79.620 121.360 105.001  1.00  0.00           P
ATOM   9139  O13 POPE2 212      78.800 120.820 106.120  1.00  0.00           O
ATOM   9140  O14 POPE2 212      78.920 121.870 103.810  1.00  0.00           O
ATOM   9141  O11 POPE2 212      80.640 120.230 104.530  1.00  0.00           O
ATOM   9142  O12 POPE2 212      80.580 122.500 105.550  1.00  0.00           O
ATOM   9143  C1  POPE2 212      81.390 120.400 103.321  1.00  0.00           C
ATOM   9146  C2  POPE2 212      80.820 119.570 102.130  1.00  0.00           C
ATOM   9148  O21 POPE2 212      81.830 118.760 101.490  1.00  0.00           O
ATOM   9149  C21 POPE2 212      82.840 119.430 100.940  1.00  0.00           C
ATOM   9150  O22 POPE2 212      83.100 120.600 101.110  1.00  0.00           O
ATOM   9151  C22 POPE2 212      83.620 118.500 100.010  1.00  0.00           C
ATOM   9154  C3  POPE2 212      80.040 120.430 101.070  1.00  0.00           C
ATOM   9157  O31 POPE2 212      79.450 119.640 100.010  1.00  0.00           O
ATOM   9158  C31 POPE2 212      80.120 119.490  98.891  1.00  0.00           C
ATOM   9159  O32 POPE2 212      81.210 119.940  98.620  1.00  0.00           O
ATOM   9160  C32 POPE2 212      79.270 118.670  97.890  1.00  0.00           C
ATOM   9163  C23 POPE2 212      84.530 119.320  99.060  1.00  0.00           C
ATOM   9166  C24 POPE2 212      85.050 118.520  97.860  1.00  0.00           C
ATOM   9169  C25 POPE2 212      84.030 118.390  96.720  1.00  0.00           C
ATOM   9172  C26 POPE2 212      84.660 117.890  95.401  1.00  0.00           C
ATOM   9175  C27 POPE2 212      83.700 118.000  94.201  1.00  0.00           C
ATOM   9178  C28 POPE2 212      84.310 117.540  92.860  1.00  0.00           C
ATOM   9181  C29 POPE2 212      84.170 116.060  92.600  1.00  0.00           C
ATOM   9183 0C21 POPE2 212      85.110 115.170  92.230  1.00  0.00           C
ATOM   9185 1C21 POPE2 212      86.540 115.490  91.880  1.00  0.00           C
ATOM   9188 2C21 POPE2 212      86.750 115.340  90.360  1.00  0.00           C
ATOM   9191 3C21 POPE2 212      85.650 116.020  89.510  1.00  0.00           C
ATOM   9194 4C21 POPE2 212      85.980 116.120  88.020  1.00  0.00           C
ATOM   9197 5C21 POPE2 212      86.170 114.770  87.330  1.00  0.00           C
ATOM   9200 6C21 POPE2 212      86.610 114.920  85.870  1.00  0.00           C
ATOM   9203 7C21 POPE2 212      86.910 113.580  85.200  1.00  0.00           C
ATOM   9206 8C21 POPE2 212      87.670 113.720  83.880  1.00  0.00           C
ATOM   9210  C33 POPE2 212      80.090 118.110  96.701  1.00  0.00           C
ATOM   9213  C34 POPE2 212      79.280 117.150  95.821  1.00  0.00           C
ATOM   9216  C35 POPE2 212      80.150 116.310  94.860  1.00  0.00           C
ATOM   9219  C36 POPE2 212      79.420 115.100  94.250  1.00  0.00           C
ATOM   9222  C37 POPE2 212      80.330 114.200  93.400  1.00  0.00           C
ATOM   9225  C38 POPE2 212      79.650 112.890  92.990  1.00  0.00           C
ATOM   9228  C39 POPE2 212      80.460 112.000  92.030  1.00  0.00           C
ATOM   9231 0C31 POPE2 212      81.830 111.560  92.550  1.00  0.00           C
ATOM   9234 1C31 POPE2 212      82.290 110.220  91.960  1.00  0.00           C
ATOM   9237 2C31 POPE2 212      83.530 110.280  91.060  1.00  0.00           C
ATOM   9240 3C31 POPE2 212      83.310 110.680  89.590  1.00  0.00           C
ATOM   9243 4C31 POPE2 212      84.620 110.480  88.800  1.00  0.00           C
ATOM   9246 5C31 POPE2 212      84.510 110.770  87.300  1.00  0.00           C
ATOM   9249 6C31 POPE2 212      85.730 110.300  86.511  1.00  0.00           C
ATOM   9253  NH3 POPE3 213      51.150  90.440 107.820  1.00  0.00           N
ATOM   9257  C12 POPE3 213      50.510  90.340 109.180  1.00  0.00           C
ATOM   9260  C11 POPE3 213      51.560  90.230 110.300  1.00  0.00           C
ATOM   9263  P   POPE3 213      51.700  92.380 111.840  1.00  0.00           P
ATOM   9264  O13 POPE3 213      50.530  93.230 112.180  1.00  0.00           O
ATOM   9265  O14 POPE3 213      52.720  92.290 112.910  1.00  0.00           O
ATOM   9266  O11 POPE3 213      52.330  92.890 110.460  1.00  0.00           O
ATOM   9267  O12 POPE3 213      51.140  90.940 111.461  1.00  0.00           O
ATOM   9268  C1  POPE3 213      51.550  93.740 109.600  1.00  0.00           C
ATOM   9271  C2  POPE3 213      52.430  94.760 108.810  1.00  0.00           C
ATOM   9273  O21 POPE3 213      53.390  94.240 107.880  1.00  0.00           O
ATOM   9274  C21 POPE3 213      53.070  93.370 106.960  1.00  0.00           C
ATOM   9275  O22 POPE3 213      52.030  92.750 106.860  1.00  0.00           O
ATOM   9276  C22 POPE3 213      54.170  93.430 105.890  1.00  0.00           C
ATOM   9279  C3  POPE3 213      53.190  95.680 109.780  1.00  0.00           C
ATOM   9282  O31 POPE3 213      54.180  96.480 109.100  1.00  0.00           O
ATOM   9283  C31 POPE3 213      53.700  97.500 108.410  1.00  0.00           C
ATOM   9284  O32 POPE3 213      52.530  97.810 108.290  1.00  0.00           O
ATOM   9285  C32 POPE3 213      54.870  98.240 107.750  1.00  0.00           C
ATOM   9288  C23 POPE3 213      54.650  92.050 105.401  1.00  0.00           C
ATOM   9291  C24 POPE3 213      55.570  92.210 104.180  1.00  0.00           C
ATOM   9294  C25 POPE3 213      56.370  90.940 103.891  1.00  0.00           C
ATOM   9297  C26 POPE3 213      56.940  90.950 102.470  1.00  0.00           C
ATOM   9300  C27 POPE3 213      57.450  89.570 102.010  1.00  0.00           C
ATOM   9303  C28 POPE3 213      57.050  89.270 100.550  1.00  0.00           C
ATOM   9306  C29 POPE3 213      57.620  87.960 100.080  1.00  0.00           C
ATOM   9308 0C21 POPE3 213      57.420  87.380  98.891  1.00  0.00           C
ATOM   9310 1C21 POPE3 213      56.520  87.910  97.790  1.00  0.00           C
ATOM   9313 2C21 POPE3 213      55.860  86.780  96.990  1.00  0.00           C
ATOM   9316 3C21 POPE3 213      56.790  86.160  95.940  1.00  0.00           C
ATOM   9319 4C21 POPE3 213      56.200  84.920  95.250  1.00  0.00           C
ATOM   9322 5C21 POPE3 213      56.310  83.650  96.110  1.00  0.00           C
ATOM   9325 6C21 POPE3 213      55.730  82.400  95.430  1.00  0.00           C
ATOM   9328 7C21 POPE3 213      54.200  82.350  95.490  1.00  0.00           C
ATOM   9331 8C21 POPE3 213      53.610  81.090  94.850  1.00  0.00           C
ATOM   9335  C33 POPE3 213      54.690  98.440 106.220  1.00  0.00           C
ATOM   9338  C34 POPE3 213      54.510  97.120 105.451  1.00  0.00           C
ATOM   9341  C35 POPE3 213      55.010  97.180 104.000  1.00  0.00           C
ATOM   9344  C36 POPE3 213      54.410  98.330 103.181  1.00  0.00           C
ATOM   9347  C37 POPE3 213      54.830  98.260 101.701  1.00  0.00           C
ATOM   9350  C38 POPE3 213      54.410  99.490 100.880  1.00  0.00           C
ATOM   9353  C39 POPE3 213      54.490  99.200  99.370  1.00  0.00           C
ATOM   9356 0C31 POPE3 213      54.350 100.450  98.490  1.00  0.00           C
ATOM   9359 1C31 POPE3 213      54.250 100.070  97.010  1.00  0.00           C
ATOM   9362 2C31 POPE3 213      54.410 101.250  96.040  1.00  0.00           C
ATOM   9365 3C31 POPE3 213      54.310 100.830  94.560  1.00  0.00           C
ATOM   9368 4C31 POPE3 213      52.860 100.780  94.040  1.00  0.00           C
ATOM   9371 5C31 POPE3 213      52.740 100.120  92.671  1.00  0.00           C
ATOM   9374 6C31 POPE3 213      51.430 100.470  91.940  1.00  0.00           C
ATOM   9378  NH3 POPE4 214      46.550  23.720 111.870  1.00  0.00           N
ATOM   9382  C12 POPE4 214      47.230  24.330 110.700  1.00  0.00           C
ATOM   9385  C11 POPE4 214      48.740  24.230 110.830  1.00  0.00           C
ATOM   9388  P   POPE4 214      50.760  22.750 110.590  1.00  0.00           P
ATOM   9389  O13 POPE4 214      51.580  23.740 111.350  1.00  0.00           O
ATOM   9390  O14 POPE4 214      51.130  21.320 110.760  1.00  0.00           O
ATOM   9391  O11 POPE4 214      50.660  23.190 109.060  1.00  0.00           O
ATOM   9392  O12 POPE4 214      49.230  22.900 110.980  1.00  0.00           O
ATOM   9393  C1  POPE4 214      51.700  22.890 108.130  1.00  0.00           C
ATOM   9396  C2  POPE4 214      51.280  23.140 106.651  1.00  0.00           C
ATOM   9398  O21 POPE4 214      51.210  24.550 106.290  1.00  0.00           O
ATOM   9399  C21 POPE4 214      51.470  24.790 104.990  1.00  0.00           C
ATOM   9400  O22 POPE4 214      52.240  24.140 104.310  1.00  0.00           O
ATOM   9401  C22 POPE4 214      50.610  25.940 104.440  1.00  0.00           C
ATOM   9404  C3  POPE4 214      49.870  22.540 106.430  1.00  0.00           C
ATOM   9407  O31 POPE4 214      49.470  22.470 105.040  1.00  0.00           O
ATOM   9408  C31 POPE4 214      50.040  21.460 104.400  1.00  0.00           C
ATOM   9409  O32 POPE4 214      50.910  20.740 104.850  1.00  0.00           O
ATOM   9410  C32 POPE4 214      49.400  21.310 103.030  1.00  0.00           C
ATOM   9413  C23 POPE4 214      51.390  26.830 103.410  1.00  0.00           C
ATOM   9416  C24 POPE4 214      50.550  27.580 102.350  1.00  0.00           C
ATOM   9419  C25 POPE4 214      49.750  26.640 101.410  1.00  0.00           C
ATOM   9422  C26 POPE4 214      49.420  27.260 100.040  1.00  0.00           C
ATOM   9425  C27 POPE4 214      48.620  26.300  99.140  1.00  0.00           C
ATOM   9428  C28 POPE4 214      48.250  26.880  97.750  1.00  0.00           C
ATOM   9431  C29 POPE4 214      49.420  27.000  96.800  1.00  0.00           C
ATOM   9433 0C21 POPE4 214      49.530  26.450  95.570  1.00  0.00           C
ATOM   9435 1C21 POPE4 214      48.530  25.580  94.850  1.00  0.00           C
ATOM   9438 2C21 POPE4 214      48.320  25.970  93.360  1.00  0.00           C
ATOM   9441 3C21 POPE4 214      47.660  27.350  93.160  1.00  0.00           C
ATOM   9444 4C21 POPE4 214      47.210  27.590  91.710  1.00  0.00           C
ATOM   9447 5C21 POPE4 214      46.510  28.940  91.531  1.00  0.00           C
ATOM   9450 6C21 POPE4 214      45.940  29.160  90.110  1.00  0.00           C
ATOM   9453 7C21 POPE4 214      45.250  30.520  89.970  1.00  0.00           C
ATOM   9456 8C21 POPE4 214      44.420  30.680  88.690  1.00  0.00           C
ATOM   9460  C33 POPE4 214      50.000  20.120 102.250  1.00  0.00           C
ATOM   9463  C34 POPE4 214      49.220  19.790 100.980  1.00  0.00           C
ATOM   9466  C35 POPE4 214      48.340  18.550 101.140  1.00  0.00           C
ATOM   9469  C36 POPE4 214      47.550  18.210  99.870  1.00  0.00           C
ATOM   9472  C37 POPE4 214      46.920  16.820  99.931  1.00  0.00           C
ATOM   9475  C38 POPE4 214      46.160  16.440  98.660  1.00  0.00           C
ATOM   9478  C39 POPE4 214      44.910  17.310  98.430  1.00  0.00           C
ATOM   9481 0C31 POPE4 214      45.060  18.270  97.240  1.00  0.00           C
ATOM   9484 1C31 POPE4 214      43.720  18.860  96.791  1.00  0.00           C
ATOM   9487 2C31 POPE4 214      43.880  19.730  95.541  1.00  0.00           C
ATOM   9490 3C31 POPE4 214      42.560  20.190  94.920  1.00  0.00           C
ATOM   9493 4C31 POPE4 214      42.830  21.150  93.760  1.00  0.00           C
ATOM   9496 5C31 POPE4 214      41.560  21.740  93.140  1.00  0.00           C
ATOM   9499 6C31 POPE4 214      41.880  22.700  91.990  1.00  0.00           C
ATOM   9503  NH3 POPE5 215     100.130  59.000 108.190  1.00  0.00           N
ATOM   9507  C12 POPE5 215      99.890  60.110 109.160  1.00  0.00           C
ATOM   9510  C11 POPE5 215     101.140  60.560 109.900  1.00  0.00           C
ATOM   9513  P   POPE5 215     101.200  63.150 110.340  1.00  0.00           P
ATOM   9514  O13 POPE5 215     100.400  64.040 111.190  1.00  0.00           O
ATOM   9515  O14 POPE5 215     102.670  63.240 110.451  1.00  0.00           O
ATOM   9516  O11 POPE5 215     100.760  63.410 108.840  1.00  0.00           O
ATOM   9517  O12 POPE5 215     100.740  61.690 110.650  1.00  0.00           O
ATOM   9518  C1  POPE5 215     100.780  64.780 108.360  1.00  0.00           C
ATOM   9521  C2  POPE5 215     101.690  64.920 107.110  1.00  0.00           C
ATOM   9523  O21 POPE5 215     101.050  65.720 106.100  1.00  0.00           O
ATOM   9524  C21 POPE5 215     101.300  67.010 106.160  1.00  0.00           C
ATOM   9525  O22 POPE5 215     101.750  67.610 107.120  1.00  0.00           O
ATOM   9526  C22 POPE5 215     101.040  67.590 104.780  1.00  0.00           C
ATOM   9529  C3  POPE5 215     101.980  63.540 106.480  1.00  0.00           C
ATOM   9532  O31 POPE5 215     102.700  63.640 105.220  1.00  0.00           O
ATOM   9533  C31 POPE5 215     101.930  63.790 104.151  1.00  0.00           C
ATOM   9534  O32 POPE5 215     100.700  63.790 104.170  1.00  0.00           O
ATOM   9535  C32 POPE5 215     102.770  63.830 102.860  1.00  0.00           C
ATOM   9538  C23 POPE5 215     100.600  69.060 104.830  1.00  0.00           C
ATOM   9541  C24 POPE5 215     100.270  69.480 103.400  1.00  0.00           C
ATOM   9544  C25 POPE5 215      99.700  70.880 103.230  1.00  0.00           C
ATOM   9547  C26 POPE5 215      99.440  71.060 101.740  1.00  0.00           C
ATOM   9550  C27 POPE5 215      98.760  72.360 101.300  1.00  0.00           C
ATOM   9553  C28 POPE5 215      98.610  72.340  99.760  1.00  0.00           C
ATOM   9556  C29 POPE5 215      98.190  73.670  99.220  1.00  0.00           C
ATOM   9558 0C21 POPE5 215      97.170  73.960  98.390  1.00  0.00           C
ATOM   9560 1C21 POPE5 215      96.230  73.010  97.711  1.00  0.00           C
ATOM   9563 2C21 POPE5 215      96.160  73.300  96.190  1.00  0.00           C
ATOM   9566 3C21 POPE5 215      97.500  73.080  95.460  1.00  0.00           C
ATOM   9569 4C21 POPE5 215      97.460  73.510  93.980  1.00  0.00           C
ATOM   9572 5C21 POPE5 215      96.440  72.720  93.150  1.00  0.00           C
ATOM   9575 6C21 POPE5 215      96.530  73.030  91.660  1.00  0.00           C
ATOM   9578 7C21 POPE5 215      95.600  72.160  90.800  1.00  0.00           C
ATOM   9581 8C21 POPE5 215      95.770  72.420  89.300  1.00  0.00           C
ATOM   9585  C33 POPE5 215     102.060  64.680 101.780  1.00  0.00           C
ATOM   9588  C34 POPE5 215     102.770  64.770 100.420  1.00  0.00           C
ATOM   9591  C35 POPE5 215     102.030  65.760  99.500  1.00  0.00           C
ATOM   9594  C36 POPE5 215     102.560  65.860  98.060  1.00  0.00           C
ATOM   9597  C37 POPE5 215     101.830  66.970  97.280  1.00  0.00           C
ATOM   9600  C38 POPE5 215     101.950  66.870  95.750  1.00  0.00           C
ATOM   9603  C39 POPE5 215     101.330  68.100  95.071  1.00  0.00           C
ATOM   9606 0C31 POPE5 215     101.210  67.970  93.550  1.00  0.00           C
ATOM   9609 1C31 POPE5 215     100.540  69.200  92.910  1.00  0.00           C
ATOM   9612 2C31 POPE5 215     100.690  69.240  91.391  1.00  0.00           C
ATOM   9615 3C31 POPE5 215      99.980  70.420  90.700  1.00  0.00           C
ATOM   9618 4C31 POPE5 215     100.420  71.810  91.210  1.00  0.00           C
ATOM   9621 5C31 POPE5 215     100.130  72.920  90.190  1.00  0.00           C
ATOM   9624 6C31 POPE5 215     100.400  74.330  90.720  1.00  0.00           C
ATOM   9628  NH3 POPE6 216      25.200  25.870  64.060  1.00  0.00           N
ATOM   9632  C12 POPE6 216      24.460  26.650  63.010  1.00  0.00           C
ATOM   9635  C11 POPE6 216      25.420  27.590  62.250  1.00  0.00           C
ATOM   9638  P   POPE6 216      24.790  30.050  62.820  1.00  0.00           P
ATOM   9639  O13 POPE6 216      26.200  30.390  63.090  1.00  0.00           O
ATOM   9640  O14 POPE6 216      23.880  31.140  62.380  1.00  0.00           O
ATOM   9641  O11 POPE6 216      24.210  29.510  64.200  1.00  0.00           O
ATOM   9642  O12 POPE6 216      24.740  28.780  61.870  1.00  0.00           O
ATOM   9643  C1  POPE6 216      23.420  30.390  65.010  1.00  0.00           C
ATOM   9646  C2  POPE6 216      23.000  29.800  66.380  1.00  0.00           C
ATOM   9648  O21 POPE6 216      24.070  29.250  67.160  1.00  0.00           O
ATOM   9649  C21 POPE6 216      24.850  30.090  67.790  1.00  0.00           C
ATOM   9650  O22 POPE6 216      25.180  31.200  67.410  1.00  0.00           O
ATOM   9651  C22 POPE6 216      25.290  29.380  69.080  1.00  0.00           C
ATOM   9654  C3  POPE6 216      21.880  28.720  66.260  1.00  0.00           C
ATOM   9657  O31 POPE6 216      21.670  27.980  67.480  1.00  0.00           O
ATOM   9658  C31 POPE6 216      21.140  28.650  68.500  1.00  0.00           C
ATOM   9659  O32 POPE6 216      20.650  29.760  68.460  1.00  0.00           O
ATOM   9660  C32 POPE6 216      21.290  27.800  69.780  1.00  0.00           C
ATOM   9663  C23 POPE6 216      25.400  30.290  70.320  1.00  0.00           C
ATOM   9666  C24 POPE6 216      25.880  29.470  71.540  1.00  0.00           C
ATOM   9669  C25 POPE6 216      25.990  30.290  72.830  1.00  0.00           C
ATOM   9672  C26 POPE6 216      26.210  29.420  74.070  1.00  0.00           C
ATOM   9675  C27 POPE6 216      26.650  30.240  75.281  1.00  0.00           C
ATOM   9678  C28 POPE6 216      27.170  29.400  76.470  1.00  0.00           C
ATOM   9681  C29 POPE6 216      28.020  30.240  77.390  1.00  0.00           C
ATOM   9683 0C21 POPE6 216      27.810  30.530  78.690  1.00  0.00           C
ATOM   9685 1C21 POPE6 216      26.680  30.090  79.580  1.00  0.00           C
ATOM   9688 2C21 POPE6 216      25.900  31.310  80.130  1.00  0.00           C
ATOM   9691 3C21 POPE6 216      25.160  31.010  81.440  1.00  0.00           C
ATOM   9694 4C21 POPE6 216      24.520  32.270  82.050  1.00  0.00           C
ATOM   9697 5C21 POPE6 216      24.210  32.130  83.540  1.00  0.00           C
ATOM   9700 6C21 POPE6 216      23.610  33.420  84.140  1.00  0.00           C
ATOM   9703 7C21 POPE6 216      23.290  33.280  85.640  1.00  0.00           C
ATOM   9706 8C21 POPE6 216      22.750  34.570  86.270  1.00  0.00           C
ATOM   9710  C33 POPE6 216      21.920  28.590  70.960  1.00  0.00           C
ATOM   9713  C34 POPE6 216      22.450  27.680  72.080  1.00  0.00           C
ATOM   9716  C35 POPE6 216      21.340  26.910  72.820  1.00  0.00           C
ATOM   9719  C36 POPE6 216      21.840  25.750  73.690  1.00  0.00           C
ATOM   9722  C37 POPE6 216      20.720  24.720  73.910  1.00  0.00           C
ATOM   9725  C38 POPE6 216      21.140  23.350  74.460  1.00  0.00           C
ATOM   9728  C39 POPE6 216      20.130  22.280  74.020  1.00  0.00           C
ATOM   9731 0C31 POPE6 216      20.130  21.000  74.860  1.00  0.00           C
ATOM   9734 1C31 POPE6 216      18.830  20.200  74.680  1.00  0.00           C
ATOM   9737 2C31 POPE6 216      18.580  19.230  75.840  1.00  0.00           C
ATOM   9740 3C31 POPE6 216      17.130  18.720  75.920  1.00  0.00           C
ATOM   9743 4C31 POPE6 216      16.940  17.230  75.570  1.00  0.00           C
ATOM   9746 5C31 POPE6 216      16.650  16.980  74.080  1.00  0.00           C
ATOM   9749 6C31 POPE6 216      16.270  15.520  73.810  1.00  0.00           C
ATOM   9753  NH3 POPE7 217      19.350  88.210 109.420  1.00  0.00           N
ATOM   9757  C12 POPE7 217      20.410  89.230 109.090  1.00  0.00           C
ATOM   9760  C11 POPE7 217      21.580  88.640 108.280  1.00  0.00           C
ATOM   9763  P   POPE7 217      24.030  89.200 107.590  1.00  0.00           P
ATOM   9764  O13 POPE7 217      24.940  90.360 107.711  1.00  0.00           O
ATOM   9765  O14 POPE7 217      24.480  87.920 108.170  1.00  0.00           O
ATOM   9766  O11 POPE7 217      23.720  89.030 106.040  1.00  0.00           O
ATOM   9767  O12 POPE7 217      22.630  89.610 108.220  1.00  0.00           O
ATOM   9768  C1  POPE7 217      24.720  88.380 105.230  1.00  0.00           C
ATOM   9771  C2  POPE7 217      24.450  88.580 103.710  1.00  0.00           C
ATOM   9773  O21 POPE7 217      23.080  88.290 103.410  1.00  0.00           O
ATOM   9774  C21 POPE7 217      22.710  87.030 103.360  1.00  0.00           C
ATOM   9775  O22 POPE7 217      23.380  86.050 103.640  1.00  0.00           O
ATOM   9776  C22 POPE7 217      21.310  87.010 102.770  1.00  0.00           C
ATOM   9779  C3  POPE7 217      25.480  87.830 102.790  1.00  0.00           C
ATOM   9782  O31 POPE7 217      25.010  87.570 101.461  1.00  0.00           O
ATOM   9783  C31 POPE7 217      24.900  88.600 100.630  1.00  0.00           C
ATOM   9784  O32 POPE7 217      25.160  89.760 100.910  1.00  0.00           O
ATOM   9785  C32 POPE7 217      24.500  88.100  99.250  1.00  0.00           C
ATOM   9788  C23 POPE7 217      20.800  85.580 102.490  1.00  0.00           C
ATOM   9791  C24 POPE7 217      19.930  85.500 101.240  1.00  0.00           C
ATOM   9794  C25 POPE7 217      19.660  84.050 100.840  1.00  0.00           C
ATOM   9797  C26 POPE7 217      18.760  83.910  99.610  1.00  0.00           C
ATOM   9800  C27 POPE7 217      18.460  82.440  99.310  1.00  0.00           C
ATOM   9803  C28 POPE7 217      17.320  82.240  98.321  1.00  0.00           C
ATOM   9806  C29 POPE7 217      17.000  80.770  98.230  1.00  0.00           C
ATOM   9808 0C21 POPE7 217      16.900  80.030  97.120  1.00  0.00           C
ATOM   9810 1C21 POPE7 217      17.050  80.500  95.690  1.00  0.00           C
ATOM   9813 2C21 POPE7 217      18.470  80.220  95.200  1.00  0.00           C
ATOM   9816 3C21 POPE7 217      18.840  78.730  95.120  1.00  0.00           C
ATOM   9819 4C21 POPE7 217      20.360  78.510  94.950  1.00  0.00           C
ATOM   9822 5C21 POPE7 217      20.950  79.400  93.850  1.00  0.00           C
ATOM   9825 6C21 POPE7 217      22.340  78.970  93.400  1.00  0.00           C
ATOM   9828 7C21 POPE7 217      22.830  79.860  92.250  1.00  0.00           C
ATOM   9831 8C21 POPE7 217      24.190  79.450  91.701  1.00  0.00           C
ATOM   9835  C33 POPE7 217      23.440  88.970  98.550  1.00  0.00           C
ATOM   9838  C34 POPE7 217      22.820  88.250  97.350  1.00  0.00           C
ATOM   9841  C35 POPE7 217      22.120  89.220  96.400  1.00  0.00           C
ATOM   9844  C36 POPE7 217      20.960  88.610  95.610  1.00  0.00           C
ATOM   9847  C37 POPE7 217      20.270  89.610  94.670  1.00  0.00           C
ATOM   9850  C38 POPE7 217      19.840  90.910  95.370  1.00  0.00           C
ATOM   9853  C39 POPE7 217      20.830  92.080  95.220  1.00  0.00           C
ATOM   9856 0C31 POPE7 217      20.990  92.530  93.760  1.00  0.00           C
ATOM   9859 1C31 POPE7 217      21.660  93.910  93.630  1.00  0.00           C
ATOM   9862 2C31 POPE7 217      21.520  94.470  92.211  1.00  0.00           C
ATOM   9865 3C31 POPE7 217      20.120  95.030  91.950  1.00  0.00           C
ATOM   9868 4C31 POPE7 217      19.830  95.290  90.470  1.00  0.00           C
ATOM   9871 5C31 POPE7 217      18.500  96.030  90.250  1.00  0.00           C
ATOM   9874 6C31 POPE7 217      18.530  97.490  90.700  1.00  0.00           C
ATOM   9878  NH3 POPE8 218      30.410  11.690  66.860  1.00  0.00           N
ATOM   9882  C12 POPE8 218      30.240  12.010  65.400  1.00  0.00           C
ATOM   9885  C11 POPE8 218      31.250  13.120  65.020  1.00  0.00           C
ATOM   9888  P   POPE8 218      32.990  14.710  66.160  1.00  0.00           P
ATOM   9889  O13 POPE8 218      33.360  15.170  64.800  1.00  0.00           O
ATOM   9890  O14 POPE8 218      32.990  15.700  67.250  1.00  0.00           O
ATOM   9891  O11 POPE8 218      33.960  13.540  66.520  1.00  0.00           O
ATOM   9892  O12 POPE8 218      31.610  13.930  66.150  1.00  0.00           O
ATOM   9893  C1  POPE8 218      35.150  13.740  67.270  1.00  0.00           C
ATOM   9896  C2  POPE8 218      35.360  12.510  68.170  1.00  0.00           C
ATOM   9898  O21 POPE8 218      34.590  12.710  69.360  1.00  0.00           O
ATOM   9899  C21 POPE8 218      33.310  12.360  69.260  1.00  0.00           C
ATOM   9900  O22 POPE8 218      32.790  11.700  68.370  1.00  0.00           O
ATOM   9901  C22 POPE8 218      32.550  12.910  70.460  1.00  0.00           C
ATOM   9904  C3  POPE8 218      36.870  12.310  68.500  1.00  0.00           C
ATOM   9907  O31 POPE8 218      37.270  11.040  69.070  1.00  0.00           O
ATOM   9908  C31 POPE8 218      36.440  10.390  69.890  1.00  0.00           C
ATOM   9909  O32 POPE8 218      35.310  10.040  69.640  1.00  0.00           O
ATOM   9910  C32 POPE8 218      37.160  10.120  71.220  1.00  0.00           C
ATOM   9913  C23 POPE8 218      33.000  12.230  71.770  1.00  0.00           C
ATOM   9916  C24 POPE8 218      32.150  12.620  72.980  1.00  0.00           C
ATOM   9919  C25 POPE8 218      30.740  11.990  72.990  1.00  0.00           C
ATOM   9922  C26 POPE8 218      30.080  12.170  74.370  1.00  0.00           C
ATOM   9925  C27 POPE8 218      28.840  11.290  74.630  1.00  0.00           C
ATOM   9928  C28 POPE8 218      28.250  11.410  76.060  1.00  0.00           C
ATOM   9931  C29 POPE8 218      29.240  11.100  77.150  1.00  0.00           C
ATOM   9933 0C21 POPE8 218      29.010  10.560  78.360  1.00  0.00           C
ATOM   9935 1C21 POPE8 218      27.700  10.120  78.961  1.00  0.00           C
ATOM   9938 2C21 POPE8 218      27.910   8.840  79.790  1.00  0.00           C
ATOM   9941 3C21 POPE8 218      26.930   8.720  80.970  1.00  0.00           C
ATOM   9944 4C21 POPE8 218      27.390   7.690  82.010  1.00  0.00           C
ATOM   9947 5C21 POPE8 218      26.400   7.570  83.170  1.00  0.00           C
ATOM   9950 6C21 POPE8 218      26.810   6.520  84.220  1.00  0.00           C
ATOM   9953 7C21 POPE8 218      25.700   6.300  85.261  1.00  0.00           C
ATOM   9956 8C21 POPE8 218      26.150   5.520  86.490  1.00  0.00           C
ATOM   9960  C33 POPE8 218      36.460  10.750  72.450  1.00  0.00           C
ATOM   9963  C34 POPE8 218      37.210  10.410  73.740  1.00  0.00           C
ATOM   9966  C35 POPE8 218      36.850  11.300  74.940  1.00  0.00           C
ATOM   9969  C36 POPE8 218      37.660  10.910  76.181  1.00  0.00           C
ATOM   9972  C37 POPE8 218      37.620  11.930  77.340  1.00  0.00           C
ATOM   9975  C38 POPE8 218      38.360  11.410  78.580  1.00  0.00           C
ATOM   9978  C39 POPE8 218      38.430  12.380  79.760  1.00  0.00           C
ATOM   9981 0C31 POPE8 218      38.820  11.640  81.050  1.00  0.00           C
ATOM   9984 1C31 POPE8 218      39.150  12.570  82.220  1.00  0.00           C
ATOM   9987 2C31 POPE8 218      39.470  11.830  83.530  1.00  0.00           C
ATOM   9990 3C31 POPE8 218      38.240  11.130  84.151  1.00  0.00           C
ATOM   9993 4C31 POPE8 218      38.500  10.620  85.570  1.00  0.00           C
ATOM   9996 5C31 POPE8 218      37.220  10.070  86.230  1.00  0.00           C
ATOM   9999 6C31 POPE8 218      37.460   9.410  87.590  1.00  0.00           C
ATOM  10003  NH3 POPE9 219      33.930   8.610 110.080  1.00  0.00           N
ATOM  10007  C12 POPE9 219      32.520   8.990 110.440  1.00  0.00           C
ATOM  10010  C11 POPE9 219      32.230  10.450 110.050  1.00  0.00           C
ATOM  10013  P   POPE9 219      30.320  12.100 110.800  1.00  0.00           P
ATOM  10014  O13 POPE9 219      29.520  11.820 112.010  1.00  0.00           O
ATOM  10015  O14 POPE9 219      31.450  13.050 110.920  1.00  0.00           O
ATOM  10016  O11 POPE9 219      29.400  12.530 109.600  1.00  0.00           O
ATOM  10017  O12 POPE9 219      30.850  10.710 110.281  1.00  0.00           O
ATOM  10018  C1  POPE9 219      29.980  13.130 108.430  1.00  0.00           C
ATOM  10021  C2  POPE9 219      29.040  12.970 107.200  1.00  0.00           C
ATOM  10023  O21 POPE9 219      29.740  12.380 106.090  1.00  0.00           O
ATOM  10024  C21 POPE9 219      30.310  13.160 105.200  1.00  0.00           C
ATOM  10025  O22 POPE9 219      30.630  14.320 105.340  1.00  0.00           O
ATOM  10026  C22 POPE9 219      30.510  12.370 103.920  1.00  0.00           C
ATOM  10029  C3  POPE9 219      28.130  14.200 106.860  1.00  0.00           C
ATOM  10032  O31 POPE9 219      27.170  13.840 105.830  1.00  0.00           O
ATOM  10033  C31 POPE9 219      27.070  14.640 104.770  1.00  0.00           C
ATOM  10034  O32 POPE9 219      27.680  15.680 104.600  1.00  0.00           O
ATOM  10035  C32 POPE9 219      26.090  14.040 103.770  1.00  0.00           C
ATOM  10038  C23 POPE9 219      29.220  11.660 103.450  1.00  0.00           C
ATOM  10041  C24 POPE9 219      29.330  11.310 101.970  1.00  0.00           C
ATOM  10044  C25 POPE9 219      28.200  10.450 101.420  1.00  0.00           C
ATOM  10047  C26 POPE9 219      28.580   9.950 100.020  1.00  0.00           C
ATOM  10050  C27 POPE9 219      27.620   8.950  99.360  1.00  0.00           C
ATOM  10053  C28 POPE9 219      28.250   8.230  98.150  1.00  0.00           C
ATOM  10056  C29 POPE9 219      28.920   9.200  97.211  1.00  0.00           C
ATOM  10058 0C21 POPE9 219      28.790   9.280  95.880  1.00  0.00           C
ATOM  10060 1C21 POPE9 219      28.030   8.370  94.950  1.00  0.00           C
ATOM  10063 2C21 POPE9 219      28.890   8.190  93.690  1.00  0.00           C
ATOM  10066 3C21 POPE9 219      28.320   7.210  92.671  1.00  0.00           C
ATOM  10069 4C21 POPE9 219      29.270   6.990  91.490  1.00  0.00           C
ATOM  10072 5C21 POPE9 219      28.710   5.930  90.541  1.00  0.00           C
ATOM  10075 6C21 POPE9 219      29.590   5.540  89.350  1.00  0.00           C
ATOM  10078 7C21 POPE9 219      28.980   4.330  88.630  1.00  0.00           C
ATOM  10081 8C21 POPE9 219      29.640   3.980  87.300  1.00  0.00           C
ATOM  10085  C33 POPE9 219      26.460  14.400 102.310  1.00  0.00           C
ATOM  10088  C34 POPE9 219      25.610  13.640 101.290  1.00  0.00           C
ATOM  10091  C35 POPE9 219      25.940  14.010  99.840  1.00  0.00           C
ATOM  10094  C36 POPE9 219      25.480  12.940  98.850  1.00  0.00           C
ATOM  10097  C37 POPE9 219      25.700  13.370  97.390  1.00  0.00           C
ATOM  10100  C38 POPE9 219      25.370  12.240  96.400  1.00  0.00           C
ATOM  10103  C39 POPE9 219      25.630  12.630  94.940  1.00  0.00           C
ATOM  10106 0C31 POPE9 219      27.130  12.610  94.571  1.00  0.00           C
ATOM  10109 1C31 POPE9 219      27.360  12.890  93.080  1.00  0.00           C
ATOM  10112 2C31 POPE9 219      28.800  12.610  92.630  1.00  0.00           C
ATOM  10115 3C31 POPE9 219      29.000  12.720  91.110  1.00  0.00           C
ATOM  10118 4C31 POPE9 219      28.090  11.780  90.311  1.00  0.00           C
ATOM  10121 5C31 POPE9 219      28.430  11.710  88.821  1.00  0.00           C
ATOM  10124 6C31 POPE9 219      27.460  10.830  88.041  1.00  0.00           C
ATOM  10128  NH3 POPE  220      27.000  87.140 108.580  1.00  0.00           N
ATOM  10132  C12 POPE  220      27.460  88.390 109.270  1.00  0.00           C
ATOM  10135  C11 POPE  220      28.510  89.160 108.461  1.00  0.00           C
ATOM  10138  P   POPE  220      30.860  88.890 107.410  1.00  0.00           P
ATOM  10139  O13 POPE  220      31.860  88.440 108.380  1.00  0.00           O
ATOM  10140  O14 POPE  220      30.740  90.350 107.180  1.00  0.00           O
ATOM  10141  O11 POPE  220      31.280  88.190 106.060  1.00  0.00           O
ATOM  10142  O12 POPE  220      29.450  88.280 107.840  1.00  0.00           O
ATOM  10143  C1  POPE  220      30.590  88.430 104.840  1.00  0.00           C
ATOM  10146  C2  POPE  220      31.010  89.770 104.160  1.00  0.00           C
ATOM  10148  O21 POPE  220      30.710  89.740 102.750  1.00  0.00           O
ATOM  10149  C21 POPE  220      29.420  89.860 102.480  1.00  0.00           C
ATOM  10150  O22 POPE  220      28.520  89.940 103.300  1.00  0.00           O
ATOM  10151  C22 POPE  220      29.220  90.000 100.980  1.00  0.00           C
ATOM  10154  C3  POPE  220      32.530  90.070 104.320  1.00  0.00           C
ATOM  10157  O31 POPE  220      32.900  91.380 103.790  1.00  0.00           O
ATOM  10158  C31 POPE  220      34.040  91.400 103.080  1.00  0.00           C
ATOM  10159  O32 POPE  220      34.630  90.420 102.660  1.00  0.00           O
ATOM  10160  C32 POPE  220      34.570  92.820 102.960  1.00  0.00           C
ATOM  10163  C23 POPE  220      29.340  88.690 100.180  1.00  0.00           C
ATOM  10166  C24 POPE  220      29.470  89.020  98.690  1.00  0.00           C
ATOM  10169  C25 POPE  220      29.570  87.810  97.770  1.00  0.00           C
ATOM  10172  C26 POPE  220      28.640  87.960  96.570  1.00  0.00           C
ATOM  10175  C27 POPE  220      28.680  86.750  95.620  1.00  0.00           C
ATOM  10178  C28 POPE  220      27.760  86.910  94.390  1.00  0.00           C
ATOM  10181  C29 POPE  220      26.300  87.020  94.760  1.00  0.00           C
ATOM  10183 0C21 POPE  220      25.440  87.980  94.380  1.00  0.00           C
ATOM  10185 1C21 POPE  220      25.740  89.170  93.500  1.00  0.00           C
ATOM  10188 2C21 POPE  220      25.190  88.990  92.080  1.00  0.00           C
ATOM  10191 3C21 POPE  220      26.010  88.020  91.220  1.00  0.00           C
ATOM  10194 4C21 POPE  220      25.380  87.810  89.840  1.00  0.00           C
ATOM  10197 5C21 POPE  220      25.350  89.100  89.000  1.00  0.00           C
ATOM  10200 6C21 POPE  220      24.600  88.930  87.671  1.00  0.00           C
ATOM  10203 7C21 POPE  220      24.700  90.200  86.810  1.00  0.00           C
ATOM  10206 8C21 POPE  220      23.890  90.120  85.520  1.00  0.00           C
ATOM  10210  C33 POPE  220      34.300  93.480 101.590  1.00  0.00           C
ATOM  10213  C34 POPE  220      35.360  93.090 100.560  1.00  0.00           C
ATOM  10216  C35 POPE  220      35.010  93.580  99.151  1.00  0.00           C
ATOM  10219  C36 POPE  220      36.260  93.760  98.300  1.00  0.00           C
ATOM  10222  C37 POPE  220      35.980  94.100  96.840  1.00  0.00           C
ATOM  10225  C38 POPE  220      37.070  94.990  96.220  1.00  0.00           C
ATOM  10228  C39 POPE  220      36.940  96.460  96.630  1.00  0.00           C
ATOM  10231 0C31 POPE  220      37.990  97.360  95.970  1.00  0.00           C
ATOM  10234 1C31 POPE  220      37.420  98.700  95.460  1.00  0.00           C
ATOM  10237 2C31 POPE  220      38.410  99.470  94.580  1.00  0.00           C
ATOM  10240 3C31 POPE  220      39.530 100.140  95.390  1.00  0.00           C
ATOM  10243 4C31 POPE  220      40.720 100.600  94.540  1.00  0.00           C
ATOM  10246 5C31 POPE  220      41.860 101.130  95.420  1.00  0.00           C
ATOM  10249 6C31 POPE  220      43.100 101.570  94.640  1.00  0.00           C
ATOM  10253  NH3 POPE  221      29.000  52.940  71.000  1.00  0.00           N
ATOM  10257  C12 POPE  221      28.480  54.300  71.400  1.00  0.00           C
ATOM  10260  C11 POPE  221      28.940  55.380  70.410  1.00  0.00           C
ATOM  10263  P   POPE  221      31.430  54.950  69.790  1.00  0.00           P
ATOM  10264  O13 POPE  221      31.590  53.630  70.450  1.00  0.00           O
ATOM  10265  O14 POPE  221      31.020  54.990  68.370  1.00  0.00           O
ATOM  10266  O11 POPE  221      32.690  55.870  70.020  1.00  0.00           O
ATOM  10267  O12 POPE  221      30.320  55.720  70.620  1.00  0.00           O
ATOM  10268  C1  POPE  221      33.050  56.320  71.330  1.00  0.00           C
ATOM  10271  C2  POPE  221      33.500  57.810  71.350  1.00  0.00           C
ATOM  10273  O21 POPE  221      33.450  58.250  72.711  1.00  0.00           O
ATOM  10274  C21 POPE  221      34.500  58.540  73.480  1.00  0.00           C
ATOM  10275  O22 POPE  221      34.360  59.110  74.560  1.00  0.00           O
ATOM  10276  C22 POPE  221      35.880  58.180  72.910  1.00  0.00           C
ATOM  10279  C3  POPE  221      32.520  58.700  70.520  1.00  0.00           C
ATOM  10282  O31 POPE  221      32.570  60.100  70.900  1.00  0.00           O
ATOM  10283  C31 POPE  221      33.620  60.750  70.420  1.00  0.00           C
ATOM  10284  O32 POPE  221      34.470  60.290  69.680  1.00  0.00           O
ATOM  10285  C32 POPE  221      33.690  62.130  71.050  1.00  0.00           C
ATOM  10288  C23 POPE  221      37.050  58.390  73.910  1.00  0.00           C
ATOM  10291  C24 POPE  221      37.280  57.260  74.940  1.00  0.00           C
ATOM  10294  C25 POPE  221      36.350  57.310  76.170  1.00  0.00           C
ATOM  10297  C26 POPE  221      36.500  56.110  77.120  1.00  0.00           C
ATOM  10300  C27 POPE  221      36.080  56.450  78.550  1.00  0.00           C
ATOM  10303  C28 POPE  221      36.080  55.250  79.510  1.00  0.00           C
ATOM  10306  C29 POPE  221      35.790  55.680  80.920  1.00  0.00           C
ATOM  10308 0C21 POPE  221      35.640  54.860  81.980  1.00  0.00           C
ATOM  10310 1C21 POPE  221      35.710  53.350  81.970  1.00  0.00           C
ATOM  10313 2C21 POPE  221      34.600  52.690  82.830  1.00  0.00           C
ATOM  10316 3C21 POPE  221      34.830  52.850  84.340  1.00  0.00           C
ATOM  10319 4C21 POPE  221      33.750  52.190  85.190  1.00  0.00           C
ATOM  10322 5C21 POPE  221      33.930  52.440  86.701  1.00  0.00           C
ATOM  10325 6C21 POPE  221      33.910  53.930  87.050  1.00  0.00           C
ATOM  10328 7C21 POPE  221      33.990  54.220  88.550  1.00  0.00           C
ATOM  10331 8C21 POPE  221      34.090  55.720  88.830  1.00  0.00           C
ATOM  10335  C33 POPE  221      34.700  62.190  72.220  1.00  0.00           C
ATOM  10338  C34 POPE  221      34.290  63.200  73.290  1.00  0.00           C
ATOM  10341  C35 POPE  221      35.420  63.440  74.300  1.00  0.00           C
ATOM  10344  C36 POPE  221      35.070  64.420  75.430  1.00  0.00           C
ATOM  10347  C37 POPE  221      36.320  64.750  76.251  1.00  0.00           C
ATOM  10350  C38 POPE  221      36.050  65.540  77.540  1.00  0.00           C
ATOM  10353  C39 POPE  221      35.700  67.020  77.330  1.00  0.00           C
ATOM  10356 0C31 POPE  221      35.470  67.730  78.681  1.00  0.00           C
ATOM  10359 1C31 POPE  221      35.470  69.260  78.580  1.00  0.00           C
ATOM  10362 2C31 POPE  221      35.060  69.960  79.880  1.00  0.00           C
ATOM  10365 3C31 POPE  221      33.560  69.790  80.180  1.00  0.00           C
ATOM  10368 4C31 POPE  221      33.130  70.420  81.511  1.00  0.00           C
ATOM  10371 5C31 POPE  221      31.650  70.160  81.800  1.00  0.00           C
ATOM  10374 6C31 POPE  221      31.170  70.730  83.140  1.00  0.00           C
ATOM  10378  NH3 POPE  222      51.860  64.520  69.270  1.00  0.00           N
ATOM  10382  C12 POPE  222      52.270  63.650  70.430  1.00  0.00           C
ATOM  10385  C11 POPE  222      51.760  62.200  70.300  1.00  0.00           C
ATOM  10388  P   POPE  222      52.520  59.850  71.230  1.00  0.00           P
ATOM  10389  O13 POPE  222      53.200  59.400  69.990  1.00  0.00           O
ATOM  10390  O14 POPE  222      53.120  59.390  72.501  1.00  0.00           O
ATOM  10391  O11 POPE  222      51.030  59.360  71.181  1.00  0.00           O
ATOM  10392  O12 POPE  222      52.410  61.420  71.290  1.00  0.00           O
ATOM  10393  C1  POPE  222      50.700  58.130  71.850  1.00  0.00           C
ATOM  10396  C2  POPE  222      50.050  58.440  73.210  1.00  0.00           C
ATOM  10398  O21 POPE  222      49.580  57.210  73.770  1.00  0.00           O
ATOM  10399  C21 POPE  222      49.570  56.940  75.090  1.00  0.00           C
ATOM  10400  O22 POPE  222      49.350  55.810  75.520  1.00  0.00           O
ATOM  10401  C22 POPE  222      49.900  58.120  76.030  1.00  0.00           C
ATOM  10404  C3  POPE  222      48.900  59.440  72.930  1.00  0.00           C
ATOM  10407  O31 POPE  222      47.940  59.490  74.000  1.00  0.00           O
ATOM  10408  C31 POPE  222      46.760  59.970  73.650  1.00  0.00           C
ATOM  10409  O32 POPE  222      46.510  60.550  72.600  1.00  0.00           O
ATOM  10410  C32 POPE  222      45.780  59.690  74.780  1.00  0.00           C
ATOM  10413  C23 POPE  222      49.530  57.840  77.520  1.00  0.00           C
ATOM  10416  C24 POPE  222      48.360  58.670  78.080  1.00  0.00           C
ATOM  10419  C25 POPE  222      47.980  58.140  79.480  1.00  0.00           C
ATOM  10422  C26 POPE  222      46.770  58.820  80.150  1.00  0.00           C
ATOM  10425  C27 POPE  222      45.980  57.850  81.040  1.00  0.00           C
ATOM  10428  C28 POPE  222      45.130  58.530  82.110  1.00  0.00           C
ATOM  10431  C29 POPE  222      44.030  57.620  82.620  1.00  0.00           C
ATOM  10433 0C21 POPE  222      44.000  56.970  83.800  1.00  0.00           C
ATOM  10435 1C21 POPE  222      45.080  57.000  84.850  1.00  0.00           C
ATOM  10438 2C21 POPE  222      44.770  56.070  86.040  1.00  0.00           C
ATOM  10441 3C21 POPE  222      44.730  54.580  85.670  1.00  0.00           C
ATOM  10444 4C21 POPE  222      44.650  53.650  86.890  1.00  0.00           C
ATOM  10447 5C21 POPE  222      43.350  53.780  87.690  1.00  0.00           C
ATOM  10450 6C21 POPE  222      43.300  52.840  88.900  1.00  0.00           C
ATOM  10453 7C21 POPE  222      41.900  52.750  89.510  1.00  0.00           C
ATOM  10456 8C21 POPE  222      41.800  51.770  90.681  1.00  0.00           C
ATOM  10460  C33 POPE  222      44.290  59.840  74.410  1.00  0.00           C
ATOM  10463  C34 POPE  222      43.440  60.360  75.560  1.00  0.00           C
ATOM  10466  C35 POPE  222      43.460  59.500  76.840  1.00  0.00           C
ATOM  10469  C36 POPE  222      42.430  60.050  77.820  1.00  0.00           C
ATOM  10472  C37 POPE  222      42.140  59.210  79.070  1.00  0.00           C
ATOM  10475  C38 POPE  222      40.710  59.510  79.550  1.00  0.00           C
ATOM  10478  C39 POPE  222      40.330  58.850  80.870  1.00  0.00           C
ATOM  10481 0C31 POPE  222      40.910  59.590  82.080  1.00  0.00           C
ATOM  10484 1C31 POPE  222      40.440  59.000  83.410  1.00  0.00           C
ATOM  10487 2C31 POPE  222      40.960  59.820  84.590  1.00  0.00           C
ATOM  10490 3C31 POPE  222      40.460  59.330  85.961  1.00  0.00           C
ATOM  10493 4C31 POPE  222      41.430  58.370  86.651  1.00  0.00           C
ATOM  10496 5C31 POPE  222      41.190  58.330  88.160  1.00  0.00           C
ATOM  10499 6C31 POPE  222      41.900  57.190  88.870  1.00  0.00           C
ATOM  10503  NH3 POPE  223     126.900  24.210 106.610  1.00  0.00           N
ATOM  10507  C12 POPE  223     126.350  25.570 106.260  1.00  0.00           C
ATOM  10510  C11 POPE  223     127.240  26.640 106.920  1.00  0.00           C
ATOM  10513  P   POPE  223     128.170  28.400 105.261  1.00  0.00           P
ATOM  10514  O13 POPE  223     127.980  29.850 105.030  1.00  0.00           O
ATOM  10515  O14 POPE  223     129.520  28.000 105.670  1.00  0.00           O
ATOM  10516  O11 POPE  223     127.740  27.540 104.011  1.00  0.00           O
ATOM  10517  O12 POPE  223     127.090  27.920 106.300  1.00  0.00           O
ATOM  10518  C1  POPE  223     127.610  28.050 102.700  1.00  0.00           C
ATOM  10521  C2  POPE  223     126.120  28.180 102.290  1.00  0.00           C
ATOM  10523  O21 POPE  223     126.020  28.250 100.860  1.00  0.00           O
ATOM  10524  C21 POPE  223     126.030  27.090 100.261  1.00  0.00           C
ATOM  10525  O22 POPE  223     126.300  26.010 100.770  1.00  0.00           O
ATOM  10526  C22 POPE  223     125.720  27.280  98.770  1.00  0.00           C
ATOM  10529  C3  POPE  223     125.450  29.430 102.920  1.00  0.00           C
ATOM  10532  O31 POPE  223     124.400  29.970 102.090  1.00  0.00           O
ATOM  10533  C31 POPE  223     123.230  29.350 102.170  1.00  0.00           C
ATOM  10534  O32 POPE  223     122.980  28.400 102.890  1.00  0.00           O
ATOM  10535  C32 POPE  223     122.250  30.010 101.200  1.00  0.00           C
ATOM  10538  C23 POPE  223     124.870  26.150  98.130  1.00  0.00           C
ATOM  10541  C24 POPE  223     123.380  26.490  97.930  1.00  0.00           C
ATOM  10544  C25 POPE  223     122.680  25.370  97.130  1.00  0.00           C
ATOM  10547  C26 POPE  223     121.290  25.730  96.590  1.00  0.00           C
ATOM  10550  C27 POPE  223     120.690  24.600  95.730  1.00  0.00           C
ATOM  10553  C28 POPE  223     119.610  25.100  94.740  1.00  0.00           C
ATOM  10556  C29 POPE  223     119.090  23.960  93.900  1.00  0.00           C
ATOM  10558 0C21 POPE  223     118.730  24.010  92.600  1.00  0.00           C
ATOM  10560 1C21 POPE  223     118.690  25.240  91.720  1.00  0.00           C
ATOM  10563 2C21 POPE  223     117.400  25.320  90.880  1.00  0.00           C
ATOM  10566 3C21 POPE  223     117.500  24.570  89.540  1.00  0.00           C
ATOM  10569 4C21 POPE  223     116.140  24.380  88.840  1.00  0.00           C
ATOM  10572 5C21 POPE  223     115.310  23.260  89.470  1.00  0.00           C
ATOM  10575 6C21 POPE  223     114.010  22.940  88.710  1.00  0.00           C
ATOM  10578 7C21 POPE  223     113.110  21.970  89.480  1.00  0.00           C
ATOM  10581 8C21 POPE  223     111.870  21.520  88.700  1.00  0.00           C
ATOM  10585  C33 POPE  223     121.330  29.020 100.440  1.00  0.00           C
ATOM  10588  C34 POPE  223     120.680  29.680  99.210  1.00  0.00           C
ATOM  10591  C35 POPE  223     119.550  28.840  98.590  1.00  0.00           C
ATOM  10594  C36 POPE  223     119.040  29.440  97.270  1.00  0.00           C
ATOM  10597  C37 POPE  223     117.760  28.760  96.760  1.00  0.00           C
ATOM  10600  C38 POPE  223     117.350  29.230  95.360  1.00  0.00           C
ATOM  10603  C39 POPE  223     115.900  29.740  95.270  1.00  0.00           C
ATOM  10606 0C31 POPE  223     114.850  28.680  95.600  1.00  0.00           C
ATOM  10609 1C31 POPE  223     113.410  29.190  95.401  1.00  0.00           C
ATOM  10612 2C31 POPE  223     112.370  28.070  95.600  1.00  0.00           C
ATOM  10615 3C31 POPE  223     112.020  27.770  97.060  1.00  0.00           C
ATOM  10618 4C31 POPE  223     111.310  26.420  97.260  1.00  0.00           C
ATOM  10621 5C31 POPE  223     111.100  26.060  98.740  1.00  0.00           C
ATOM  10624 6C31 POPE  223     112.340  25.490  99.431  1.00  0.00           C
ATOM  10628  NH3 POPE  224      23.770  92.690 107.630  1.00  0.00           N
ATOM  10632  C12 POPE  224      22.990  92.840 108.891  1.00  0.00           C
ATOM  10635  C11 POPE  224      22.850  94.330 109.230  1.00  0.00           C
ATOM  10638  P   POPE  224      20.830  93.740 110.840  1.00  0.00           P
ATOM  10639  O13 POPE  224      21.390  92.410 111.190  1.00  0.00           O
ATOM  10640  O14 POPE  224      20.090  94.440 111.910  1.00  0.00           O
ATOM  10641  O11 POPE  224      19.960  93.640 109.520  1.00  0.00           O
ATOM  10642  O12 POPE  224      22.050  94.640 110.370  1.00  0.00           O
ATOM  10643  C1  POPE  224      19.600  94.810 108.770  1.00  0.00           C
ATOM  10646  C2  POPE  224      19.010  94.400 107.400  1.00  0.00           C
ATOM  10648  O21 POPE  224      18.610  95.550 106.630  1.00  0.00           O
ATOM  10649  C21 POPE  224      17.510  96.200 107.010  1.00  0.00           C
ATOM  10650  O22 POPE  224      16.860  95.970 108.000  1.00  0.00           O
ATOM  10651  C22 POPE  224      17.220  97.340 106.040  1.00  0.00           C
ATOM  10654  C3  POPE  224      17.920  93.290 107.520  1.00  0.00           C
ATOM  10657  O31 POPE  224      17.330  92.950 106.251  1.00  0.00           O
ATOM  10658  C31 POPE  224      18.020  92.080 105.550  1.00  0.00           C
ATOM  10659  O32 POPE  224      19.120  91.640 105.860  1.00  0.00           O
ATOM  10660  C32 POPE  224      17.220  91.690 104.300  1.00  0.00           C
ATOM  10663  C23 POPE  224      16.070  97.000 105.080  1.00  0.00           C
ATOM  10666  C24 POPE  224      15.660  98.170 104.170  1.00  0.00           C
ATOM  10669  C25 POPE  224      16.770  98.620 103.210  1.00  0.00           C
ATOM  10672  C26 POPE  224      16.270  99.660 102.211  1.00  0.00           C
ATOM  10675  C27 POPE  224      17.330 100.090 101.181  1.00  0.00           C
ATOM  10678  C28 POPE  224      16.720 100.690  99.890  1.00  0.00           C
ATOM  10681  C29 POPE  224      17.030 102.140  99.640  1.00  0.00           C
ATOM  10683 0C21 POPE  224      17.690 102.660  98.580  1.00  0.00           C
ATOM  10685 1C21 POPE  224      18.310 101.880  97.450  1.00  0.00           C
ATOM  10688 2C21 POPE  224      17.410 101.700  96.210  1.00  0.00           C
ATOM  10691 3C21 POPE  224      17.130 102.980  95.420  1.00  0.00           C
ATOM  10694 4C21 POPE  224      16.500 102.690  94.050  1.00  0.00           C
ATOM  10697 5C21 POPE  224      16.100 103.950  93.280  1.00  0.00           C
ATOM  10700 6C21 POPE  224      15.680 103.670  91.820  1.00  0.00           C
ATOM  10703 7C21 POPE  224      16.870 103.430  90.890  1.00  0.00           C
ATOM  10706 8C21 POPE  224      16.470 103.170  89.431  1.00  0.00           C
ATOM  10710  C33 POPE  224      18.040  91.870 103.000  1.00  0.00           C
ATOM  10713  C34 POPE  224      19.010  90.700 102.730  1.00  0.00           C
ATOM  10716  C35 POPE  224      20.110  91.050 101.710  1.00  0.00           C
ATOM  10719  C36 POPE  224      21.290  91.790 102.340  1.00  0.00           C
ATOM  10722  C37 POPE  224      22.330  92.280 101.330  1.00  0.00           C
ATOM  10725  C38 POPE  224      23.500  93.020 102.000  1.00  0.00           C
ATOM  10728  C39 POPE  224      24.410  93.800 101.040  1.00  0.00           C
ATOM  10731 0C31 POPE  224      25.210  92.920 100.090  1.00  0.00           C
ATOM  10734 1C31 POPE  224      25.930  93.760  99.031  1.00  0.00           C
ATOM  10737 2C31 POPE  224      26.500  92.890  97.901  1.00  0.00           C
ATOM  10740 3C31 POPE  224      26.700  93.660  96.580  1.00  0.00           C
ATOM  10743 4C31 POPE  224      27.840  94.670  96.660  1.00  0.00           C
ATOM  10746 5C31 POPE  224      27.810  95.700  95.530  1.00  0.00           C
ATOM  10749 6C31 POPE  224      28.860  96.800  95.710  1.00  0.00           C
ATOM  10753  NH3 POPE  225      39.450  76.820  68.320  1.00  0.00           N
ATOM  10757  C12 POPE  225      40.160  77.160  67.040  1.00  0.00           C
ATOM  10760  C11 POPE  225      40.240  75.920  66.140  1.00  0.00           C
ATOM  10763  P   POPE  225      42.030  74.480  67.431  1.00  0.00           P
ATOM  10764  O13 POPE  225      42.660  73.340  66.720  1.00  0.00           O
ATOM  10765  O14 POPE  225      42.770  75.750  67.520  1.00  0.00           O
ATOM  10766  O11 POPE  225      41.670  74.000  68.891  1.00  0.00           O
ATOM  10767  O12 POPE  225      40.570  74.750  66.880  1.00  0.00           O
ATOM  10768  C1  POPE  225      42.510  74.330  70.001  1.00  0.00           C
ATOM  10771  C2  POPE  225      43.050  73.040  70.670  1.00  0.00           C
ATOM  10773  O21 POPE  225      43.670  73.360  71.920  1.00  0.00           O
ATOM  10774  C21 POPE  225      42.850  73.550  72.940  1.00  0.00           C
ATOM  10775  O22 POPE  225      41.640  73.460  72.890  1.00  0.00           O
ATOM  10776  C22 POPE  225      43.700  73.860  74.170  1.00  0.00           C
ATOM  10779  C3  POPE  225      44.100  72.340  69.760  1.00  0.00           C
ATOM  10782  O31 POPE  225      44.920  71.380  70.460  1.00  0.00           O
ATOM  10783  C31 POPE  225      44.240  70.420  71.090  1.00  0.00           C
ATOM  10784  O32 POPE  225      43.100  70.080  70.810  1.00  0.00           O
ATOM  10785  C32 POPE  225      45.060  70.000  72.310  1.00  0.00           C
ATOM  10788  C23 POPE  225      42.900  73.850  75.490  1.00  0.00           C
ATOM  10791  C24 POPE  225      43.760  74.390  76.630  1.00  0.00           C
ATOM  10794  C25 POPE  225      42.980  74.670  77.910  1.00  0.00           C
ATOM  10797  C26 POPE  225      42.960  73.530  78.930  1.00  0.00           C
ATOM  10800  C27 POPE  225      42.240  73.970  80.220  1.00  0.00           C
ATOM  10803  C28 POPE  225      42.190  72.900  81.321  1.00  0.00           C
ATOM  10806  C29 POPE  225      43.470  72.800  82.120  1.00  0.00           C
ATOM  10808 0C21 POPE  225      43.610  73.060  83.440  1.00  0.00           C
ATOM  10810 1C21 POPE  225      42.500  73.500  84.360  1.00  0.00           C
ATOM  10813 2C21 POPE  225      42.960  74.200  85.660  1.00  0.00           C
ATOM  10816 3C21 POPE  225      43.590  75.580  85.430  1.00  0.00           C
ATOM  10819 4C21 POPE  225      43.720  76.400  86.730  1.00  0.00           C
ATOM  10822 5C21 POPE  225      44.490  75.680  87.840  1.00  0.00           C
ATOM  10825 6C21 POPE  225      44.860  76.590  89.020  1.00  0.00           C
ATOM  10828 7C21 POPE  225      45.670  75.850  90.090  1.00  0.00           C
ATOM  10831 8C21 POPE  225      46.310  76.780  91.130  1.00  0.00           C
ATOM  10835  C33 POPE  225      44.270  69.220  73.390  1.00  0.00           C
ATOM  10838  C34 POPE  225      44.320  69.880  74.780  1.00  0.00           C
ATOM  10841  C35 POPE  225      43.850  68.900  75.860  1.00  0.00           C
ATOM  10844  C36 POPE  225      43.650  69.520  77.250  1.00  0.00           C
ATOM  10847  C37 POPE  225      43.310  68.410  78.240  1.00  0.00           C
ATOM  10850  C38 POPE  225      43.310  68.790  79.730  1.00  0.00           C
ATOM  10853  C39 POPE  225      43.460  67.490  80.540  1.00  0.00           C
ATOM  10856 0C31 POPE  225      43.370  67.630  82.071  1.00  0.00           C
ATOM  10859 1C31 POPE  225      43.440  66.220  82.680  1.00  0.00           C
ATOM  10862 2C31 POPE  225      43.140  66.160  84.190  1.00  0.00           C
ATOM  10865 3C31 POPE  225      44.320  66.540  85.080  1.00  0.00           C
ATOM  10868 4C31 POPE  225      44.020  66.180  86.550  1.00  0.00           C
ATOM  10871 5C31 POPE  225      45.150  66.520  87.520  1.00  0.00           C
ATOM  10874 6C31 POPE  225      44.960  65.850  88.891  1.00  0.00           C
ATOM  10878  NH3 POPE  226     112.190  51.100 108.500  1.00  0.00           N
ATOM  10882  C12 POPE  226     112.570  50.130 109.600  1.00  0.00           C
ATOM  10885  C11 POPE  226     112.030  48.690 109.470  1.00  0.00           C
ATOM  10888  P   POPE  226     109.520  49.060 108.891  1.00  0.00           P
ATOM  10889  O13 POPE  226     108.240  48.370 109.201  1.00  0.00           O
ATOM  10890  O14 POPE  226     109.540  50.530 108.891  1.00  0.00           O
ATOM  10891  O11 POPE  226     110.100  48.550 107.510  1.00  0.00           O
ATOM  10892  O12 POPE  226     110.650  48.550 109.880  1.00  0.00           O
ATOM  10893  C1  POPE  226     110.130  49.420 106.360  1.00  0.00           C
ATOM  10896  C2  POPE  226     110.810  48.700 105.170  1.00  0.00           C
ATOM  10898  O21 POPE  226     110.890  49.640 104.070  1.00  0.00           O
ATOM  10899  C21 POPE  226     111.850  49.380 103.170  1.00  0.00           C
ATOM  10900  O22 POPE  226     112.640  48.460 103.230  1.00  0.00           O
ATOM  10901  C22 POPE  226     111.820  50.410 102.050  1.00  0.00           C
ATOM  10904  C3  POPE  226     109.970  47.420 104.840  1.00  0.00           C
ATOM  10907  O31 POPE  226     110.640  46.420 104.031  1.00  0.00           O
ATOM  10908  C31 POPE  226     110.390  46.540 102.711  1.00  0.00           C
ATOM  10909  O32 POPE  226     109.780  47.460 102.200  1.00  0.00           O
ATOM  10910  C32 POPE  226     110.870  45.270 102.010  1.00  0.00           C
ATOM  10913  C23 POPE  226     112.430  49.830 100.760  1.00  0.00           C
ATOM  10916  C24 POPE  226     111.910  50.540  99.500  1.00  0.00           C
ATOM  10919  C25 POPE  226     112.350  49.860  98.200  1.00  0.00           C
ATOM  10922  C26 POPE  226     113.870  49.940  98.010  1.00  0.00           C
ATOM  10925  C27 POPE  226     114.290  50.070  96.540  1.00  0.00           C
ATOM  10928  C28 POPE  226     115.810  50.290  96.391  1.00  0.00           C
ATOM  10931  C29 POPE  226     116.270  51.610  96.970  1.00  0.00           C
ATOM  10933 0C21 POPE  226     117.250  52.400  96.511  1.00  0.00           C
ATOM  10935 1C21 POPE  226     118.120  52.130  95.311  1.00  0.00           C
ATOM  10938 2C21 POPE  226     117.660  52.960  94.110  1.00  0.00           C
ATOM  10941 3C21 POPE  226     116.230  52.630  93.630  1.00  0.00           C
ATOM  10944 4C21 POPE  226     115.790  53.440  92.410  1.00  0.00           C
ATOM  10947 5C21 POPE  226     116.730  53.270  91.210  1.00  0.00           C
ATOM  10950 6C21 POPE  226     116.200  53.920  89.931  1.00  0.00           C
ATOM  10953 7C21 POPE  226     117.100  53.620  88.740  1.00  0.00           C
ATOM  10956 8C21 POPE  226     116.540  54.140  87.410  1.00  0.00           C
ATOM  10960  C33 POPE  226     110.610  45.300 100.490  1.00  0.00           C
ATOM  10963  C34 POPE  226     110.670  43.920  99.800  1.00  0.00           C
ATOM  10966  C35 POPE  226     110.000  44.000  98.420  1.00  0.00           C
ATOM  10969  C36 POPE  226     109.630  42.660  97.761  1.00  0.00           C
ATOM  10972  C37 POPE  226     108.240  42.720  97.090  1.00  0.00           C
ATOM  10975  C38 POPE  226     107.700  41.380  96.570  1.00  0.00           C
ATOM  10978  C39 POPE  226     108.290  40.910  95.220  1.00  0.00           C
ATOM  10981 0C31 POPE  226     107.670  41.660  94.031  1.00  0.00           C
ATOM  10984 1C31 POPE  226     108.030  41.040  92.671  1.00  0.00           C
ATOM  10987 2C31 POPE  226     107.470  41.880  91.520  1.00  0.00           C
ATOM  10990 3C31 POPE  226     108.140  41.570  90.180  1.00  0.00           C
ATOM  10993 4C31 POPE  226     107.740  42.570  89.090  1.00  0.00           C
ATOM  10996 5C31 POPE  226     108.510  42.370  87.790  1.00  0.00           C
ATOM  10999 6C31 POPE  226     108.070  43.330  86.680  1.00  0.00           C
ATOM  11003  NH3 POPE  227     114.300  58.420 107.010  1.00  0.00           N
ATOM  11007  C12 POPE  227     114.980  59.710 107.470  1.00  0.00           C
ATOM  11010  C11 POPE  227     115.370  60.700 106.350  1.00  0.00           C
ATOM  11013  P   POPE  227     116.160  63.220 106.400  1.00  0.00           P
ATOM  11014  O13 POPE  227     115.020  63.840 107.120  1.00  0.00           O
ATOM  11015  O14 POPE  227     117.470  63.890 106.480  1.00  0.00           O
ATOM  11016  O11 POPE  227     115.830  63.000 104.880  1.00  0.00           O
ATOM  11017  O12 POPE  227     116.270  61.700 106.860  1.00  0.00           O
ATOM  11018  C1  POPE  227     115.080  63.980 104.151  1.00  0.00           C
ATOM  11021  C2  POPE  227     114.680  63.340 102.800  1.00  0.00           C
ATOM  11023  O21 POPE  227     114.270  64.270 101.791  1.00  0.00           O
ATOM  11024  C21 POPE  227     113.240  65.060 102.030  1.00  0.00           C
ATOM  11025  O22 POPE  227     112.980  65.630 103.080  1.00  0.00           O
ATOM  11026  C22 POPE  227     112.420  65.160 100.750  1.00  0.00           C
ATOM  11029  C3  POPE  227     113.620  62.200 102.980  1.00  0.00           C
ATOM  11032  O31 POPE  227     112.840  61.970 101.800  1.00  0.00           O
ATOM  11033  C31 POPE  227     113.310  61.560 100.620  1.00  0.00           C
ATOM  11034  O32 POPE  227     112.730  61.750  99.571  1.00  0.00           O
ATOM  11035  C32 POPE  227     114.600  60.720 100.681  1.00  0.00           C
ATOM  11038  C23 POPE  227     111.880  66.570 100.490  1.00  0.00           C
ATOM  11041  C24 POPE  227     111.420  66.720  99.040  1.00  0.00           C
ATOM  11044  C25 POPE  227     110.920  68.130  98.690  1.00  0.00           C
ATOM  11047  C26 POPE  227     110.480  68.260  97.230  1.00  0.00           C
ATOM  11050  C27 POPE  227     111.610  68.010  96.210  1.00  0.00           C
ATOM  11053  C28 POPE  227     111.220  68.280  94.750  1.00  0.00           C
ATOM  11056  C29 POPE  227     110.070  67.400  94.320  1.00  0.00           C
ATOM  11058 0C21 POPE  227     110.040  66.530  93.290  1.00  0.00           C
ATOM  11060 1C21 POPE  227     111.130  66.290  92.280  1.00  0.00           C
ATOM  11063 2C21 POPE  227     110.560  66.010  90.870  1.00  0.00           C
ATOM  11066 3C21 POPE  227     109.720  64.730  90.800  1.00  0.00           C
ATOM  11069 4C21 POPE  227     109.820  64.000  89.460  1.00  0.00           C
ATOM  11072 5C21 POPE  227     109.380  62.530  89.540  1.00  0.00           C
ATOM  11075 6C21 POPE  227     109.700  61.760  88.250  1.00  0.00           C
ATOM  11078 7C21 POPE  227     109.800  60.250  88.470  1.00  0.00           C
ATOM  11081 8C21 POPE  227     110.150  59.470  87.190  1.00  0.00           C
ATOM  11085  C33 POPE  227     115.530  61.020  99.480  1.00  0.00           C
ATOM  11088  C34 POPE  227     116.620  59.950  99.270  1.00  0.00           C
ATOM  11091  C35 POPE  227     116.100  58.580  98.810  1.00  0.00           C
ATOM  11094  C36 POPE  227     115.430  58.590  97.420  1.00  0.00           C
ATOM  11097  C37 POPE  227     116.450  58.660  96.281  1.00  0.00           C
ATOM  11100  C38 POPE  227     115.820  58.890  94.900  1.00  0.00           C
ATOM  11103  C39 POPE  227     114.800  57.820  94.510  1.00  0.00           C
ATOM  11106 0C31 POPE  227     114.590  57.740  92.990  1.00  0.00           C
ATOM  11109 1C31 POPE  227     113.290  57.030  92.600  1.00  0.00           C
ATOM  11112 2C31 POPE  227     113.260  56.430  91.181  1.00  0.00           C
ATOM  11115 3C31 POPE  227     113.410  57.420  90.010  1.00  0.00           C
ATOM  11118 4C31 POPE  227     114.850  57.930  89.800  1.00  0.00           C
ATOM  11121 5C31 POPE  227     115.150  58.320  88.350  1.00  0.00           C
ATOM  11124 6C31 POPE  227     116.580  58.840  88.160  1.00  0.00           C
ATOM  11128  NH3 POPE  228      32.860  94.980  69.950  1.00  0.00           N
ATOM  11132  C12 POPE  228      34.110  95.170  69.130  1.00  0.00           C
ATOM  11135  C11 POPE  228      33.830  95.100  67.620  1.00  0.00           C
ATOM  11138  P   POPE  228      31.790  96.740  67.440  1.00  0.00           P
ATOM  11139  O13 POPE  228      31.170  97.600  66.420  1.00  0.00           O
ATOM  11140  O14 POPE  228      31.030  95.580  67.970  1.00  0.00           O
ATOM  11141  O11 POPE  228      32.230  97.590  68.700  1.00  0.00           O
ATOM  11142  O12 POPE  228      33.230  96.250  67.020  1.00  0.00           O
ATOM  11143  C1  POPE  228      32.460  98.990  68.580  1.00  0.00           C
ATOM  11146  C2  POPE  228      32.520  99.620  69.980  1.00  0.00           C
ATOM  11148  O21 POPE  228      33.830  99.490  70.580  1.00  0.00           O
ATOM  11149  C21 POPE  228      34.060  98.500  71.430  1.00  0.00           C
ATOM  11150  O22 POPE  228      33.670  97.350  71.330  1.00  0.00           O
ATOM  11151  C22 POPE  228      34.880  99.030  72.620  1.00  0.00           C
ATOM  11154  C3  POPE  228      31.320  99.130  70.860  1.00  0.00           C
ATOM  11157  O31 POPE  228      31.370  99.720  72.170  1.00  0.00           O
ATOM  11158  C31 POPE  228      30.270 100.370  72.571  1.00  0.00           C
ATOM  11159  O32 POPE  228      29.200 100.380  71.990  1.00  0.00           O
ATOM  11160  C32 POPE  228      30.550 101.010  73.920  1.00  0.00           C
ATOM  11163  C23 POPE  228      35.330  97.930  73.610  1.00  0.00           C
ATOM  11166  C24 POPE  228      36.130  98.440  74.830  1.00  0.00           C
ATOM  11169  C25 POPE  228      35.440  99.570  75.610  1.00  0.00           C
ATOM  11172  C26 POPE  228      36.150  99.900  76.930  1.00  0.00           C
ATOM  11175  C27 POPE  228      35.650 101.210  77.540  1.00  0.00           C
ATOM  11178  C28 POPE  228      35.940 101.320  79.050  1.00  0.00           C
ATOM  11181  C29 POPE  228      35.310 102.560  79.630  1.00  0.00           C
ATOM  11183 0C21 POPE  228      35.810 103.380  80.570  1.00  0.00           C
ATOM  11185 1C21 POPE  228      37.130 103.230  81.281  1.00  0.00           C
ATOM  11188 2C21 POPE  228      38.070 104.420  81.000  1.00  0.00           C
ATOM  11191 3C21 POPE  228      37.640 105.720  81.690  1.00  0.00           C
ATOM  11194 4C21 POPE  228      38.770 106.760  81.800  1.00  0.00           C
ATOM  11197 5C21 POPE  228      38.930 107.680  80.590  1.00  0.00           C
ATOM  11200 6C21 POPE  228      39.700 107.050  79.420  1.00  0.00           C
ATOM  11203 7C21 POPE  228      40.130 108.080  78.380  1.00  0.00           C
ATOM  11206 8C21 POPE  228      40.830 107.450  77.180  1.00  0.00           C
ATOM  11210  C33 POPE  228      30.040 102.460  74.000  1.00  0.00           C
ATOM  11213  C34 POPE  228      29.930 102.940  75.450  1.00  0.00           C
ATOM  11216  C35 POPE  228      28.590 102.570  76.110  1.00  0.00           C
ATOM  11219  C36 POPE  228      27.440 103.510  75.700  1.00  0.00           C
ATOM  11222  C37 POPE  228      26.210 103.290  76.590  1.00  0.00           C
ATOM  11225  C38 POPE  228      24.980 104.110  76.190  1.00  0.00           C
ATOM  11228  C39 POPE  228      23.750 103.880  77.100  1.00  0.00           C
ATOM  11231 0C31 POPE  228      23.170 102.460  76.990  1.00  0.00           C
ATOM  11234 1C31 POPE  228      21.980 102.220  77.920  1.00  0.00           C
ATOM  11237 2C31 POPE  228      21.310 100.850  77.680  1.00  0.00           C
ATOM  11240 3C31 POPE  228      19.840 100.830  78.120  1.00  0.00           C
ATOM  11243 4C31 POPE  228      19.640 100.930  79.640  1.00  0.00           C
ATOM  11246 5C31 POPE  228      18.240 101.430  80.010  1.00  0.00           C
ATOM  11249 6C31 POPE  228      18.030 101.590  81.520  1.00  0.00           C
ATOM  11253  NH3 POPE  229      91.350  70.240  67.370  1.00  0.00           N
ATOM  11257  C12 POPE  229      92.450  71.260  67.200  1.00  0.00           C
ATOM  11260  C11 POPE  229      91.980  72.520  66.461  1.00  0.00           C
ATOM  11263  P   POPE  229      94.150  74.020  66.420  1.00  0.00           P
ATOM  11264  O13 POPE  229      93.680  75.410  66.560  1.00  0.00           O
ATOM  11265  O14 POPE  229      95.450  73.810  65.750  1.00  0.00           O
ATOM  11266  O11 POPE  229      94.310  73.420  67.870  1.00  0.00           O
ATOM  11267  O12 POPE  229      93.060  73.100  65.740  1.00  0.00           O
ATOM  11268  C1  POPE  229      95.300  74.040  68.710  1.00  0.00           C
ATOM  11271  C2  POPE  229      94.740  74.350  70.100  1.00  0.00           C
ATOM  11273  O21 POPE  229      95.740  75.150  70.750  1.00  0.00           O
ATOM  11274  C21 POPE  229      95.300  76.010  71.640  1.00  0.00           C
ATOM  11275  O22 POPE  229      94.140  76.150  72.000  1.00  0.00           O
ATOM  11276  C22 POPE  229      96.500  76.830  72.130  1.00  0.00           C
ATOM  11279  C3  POPE  229      94.450  73.040  70.860  1.00  0.00           C
ATOM  11282  O31 POPE  229      93.720  73.310  72.050  1.00  0.00           O
ATOM  11283  C31 POPE  229      92.420  73.050  72.050  1.00  0.00           C
ATOM  11284  O32 POPE  229      91.810  72.400  71.220  1.00  0.00           O
ATOM  11285  C32 POPE  229      91.840  73.800  73.240  1.00  0.00           C
ATOM  11288  C23 POPE  229      96.180  77.620  73.420  1.00  0.00           C
ATOM  11291  C24 POPE  229      97.240  78.670  73.780  1.00  0.00           C
ATOM  11294  C25 POPE  229      98.630  78.090  74.100  1.00  0.00           C
ATOM  11297  C26 POPE  229      99.460  78.960  75.060  1.00  0.00           C
ATOM  11300  C27 POPE  229      99.000  78.830  76.520  1.00  0.00           C
ATOM  11303  C28 POPE  229      99.730  79.750  77.520  1.00  0.00           C
ATOM  11306  C29 POPE  229     101.110  79.280  77.910  1.00  0.00           C
ATOM  11308 0C21 POPE  229     101.560  78.960  79.150  1.00  0.00           C
ATOM  11310 1C21 POPE  229     100.790  79.010  80.451  1.00  0.00           C
ATOM  11313 2C21 POPE  229     101.480  79.820  81.570  1.00  0.00           C
ATOM  11316 3C21 POPE  229     102.730  79.140  82.140  1.00  0.00           C
ATOM  11319 4C21 POPE  229     103.370  79.920  83.300  1.00  0.00           C
ATOM  11322 5C21 POPE  229     102.650  79.790  84.650  1.00  0.00           C
ATOM  11325 6C21 POPE  229     102.830  78.410  85.290  1.00  0.00           C
ATOM  11328 7C21 POPE  229     102.050  78.240  86.600  1.00  0.00           C
ATOM  11331 8C21 POPE  229     101.810  76.770  86.950  1.00  0.00           C
ATOM  11335  C33 POPE  229      90.310  74.030  73.190  1.00  0.00           C
ATOM  11338  C34 POPE  229      89.700  74.280  74.580  1.00  0.00           C
ATOM  11341  C35 POPE  229      90.580  75.100  75.540  1.00  0.00           C
ATOM  11344  C36 POPE  229      89.960  75.220  76.940  1.00  0.00           C
ATOM  11347  C37 POPE  229      90.990  75.600  78.000  1.00  0.00           C
ATOM  11350  C38 POPE  229      90.990  74.630  79.190  1.00  0.00           C
ATOM  11353  C39 POPE  229      92.230  74.780  80.090  1.00  0.00           C
ATOM  11356 0C31 POPE  229      92.330  76.150  80.760  1.00  0.00           C
ATOM  11359 1C31 POPE  229      93.650  76.330  81.511  1.00  0.00           C
ATOM  11362 2C31 POPE  229      93.740  77.630  82.320  1.00  0.00           C
ATOM  11365 3C31 POPE  229      93.140  78.850  81.600  1.00  0.00           C
ATOM  11368 4C31 POPE  229      93.680  80.180  82.130  1.00  0.00           C
ATOM  11371 5C31 POPE  229      92.600  81.270  82.190  1.00  0.00           C
ATOM  11374 6C31 POPE  229      93.170  82.640  82.520  1.00  0.00           C
ATOM  11378  NH3 POPE  230      96.390  72.300  63.840  1.00  0.00           N
ATOM  11382  C12 POPE  230      97.790  72.860  63.750  1.00  0.00           C
ATOM  11385  C11 POPE  230      98.620  72.060  62.760  1.00  0.00           C
ATOM  11388  P   POPE  230     101.140  71.710  62.360  1.00  0.00           P
ATOM  11389  O13 POPE  230     100.790  70.650  61.380  1.00  0.00           O
ATOM  11390  O14 POPE  230     102.370  72.510  62.150  1.00  0.00           O
ATOM  11391  O11 POPE  230     101.210  70.970  63.730  1.00  0.00           O
ATOM  11392  O12 POPE  230      99.900  72.670  62.530  1.00  0.00           O
ATOM  11393  C1  POPE  230     101.210  71.570  65.010  1.00  0.00           C
ATOM  11396  C2  POPE  230     102.320  70.880  65.810  1.00  0.00           C
ATOM  11398  O21 POPE  230     102.010  70.950  67.220  1.00  0.00           O
ATOM  11399  C21 POPE  230     102.550  69.970  67.930  1.00  0.00           C
ATOM  11400  O22 POPE  230     103.300  69.110  67.501  1.00  0.00           O
ATOM  11401  C22 POPE  230     102.010  70.010  69.370  1.00  0.00           C
ATOM  11404  C3  POPE  230     103.690  71.510  65.460  1.00  0.00           C
ATOM  11407  O31 POPE  230     104.790  70.610  65.650  1.00  0.00           O
ATOM  11408  C31 POPE  230     105.870  70.820  66.400  1.00  0.00           C
ATOM  11409  O32 POPE  230     106.790  70.020  66.470  1.00  0.00           O
ATOM  11410  C32 POPE  230     105.960  72.150  67.170  1.00  0.00           C
ATOM  11413  C23 POPE  230     102.720  69.040  70.350  1.00  0.00           C
ATOM  11416  C24 POPE  230     101.840  68.650  71.540  1.00  0.00           C
ATOM  11419  C25 POPE  230     102.580  68.530  72.870  1.00  0.00           C
ATOM  11422  C26 POPE  230     101.740  67.810  73.940  1.00  0.00           C
ATOM  11425  C27 POPE  230     102.250  67.980  75.380  1.00  0.00           C
ATOM  11428  C28 POPE  230     101.820  69.310  76.020  1.00  0.00           C
ATOM  11431  C29 POPE  230     102.280  69.460  77.450  1.00  0.00           C
ATOM  11433 0C21 POPE  230     101.670  68.950  78.540  1.00  0.00           C
ATOM  11435 1C21 POPE  230     100.410  68.110  78.570  1.00  0.00           C
ATOM  11438 2C21 POPE  230      99.350  68.670  79.540  1.00  0.00           C
ATOM  11441 3C21 POPE  230      99.760  68.560  81.010  1.00  0.00           C
ATOM  11444 4C21 POPE  230      98.750  69.220  81.970  1.00  0.00           C
ATOM  11447 5C21 POPE  230      99.170  69.050  83.440  1.00  0.00           C
ATOM  11450 6C21 POPE  230      98.150  69.650  84.420  1.00  0.00           C
ATOM  11453 7C21 POPE  230      98.450  69.260  85.870  1.00  0.00           C
ATOM  11456 8C21 POPE  230      97.520  69.920  86.890  1.00  0.00           C
ATOM  11460  C33 POPE  230     105.600  72.010  68.670  1.00  0.00           C
ATOM  11463  C34 POPE  230     104.840  73.230  69.230  1.00  0.00           C
ATOM  11466  C35 POPE  230     104.900  73.380  70.760  1.00  0.00           C
ATOM  11469  C36 POPE  230     104.350  72.170  71.560  1.00  0.00           C
ATOM  11472  C37 POPE  230     104.550  72.310  73.080  1.00  0.00           C
ATOM  11475  C38 POPE  230     105.970  71.980  73.540  1.00  0.00           C
ATOM  11478  C39 POPE  230     106.290  72.460  74.970  1.00  0.00           C
ATOM  11481 0C31 POPE  230     105.600  71.650  76.080  1.00  0.00           C
ATOM  11484 1C31 POPE  230     106.130  72.040  77.470  1.00  0.00           C
ATOM  11487 2C31 POPE  230     105.750  71.040  78.580  1.00  0.00           C
ATOM  11490 3C31 POPE  230     104.690  71.580  79.560  1.00  0.00           C
ATOM  11493 4C31 POPE  230     105.290  72.460  80.670  1.00  0.00           C
ATOM  11496 5C31 POPE  230     104.210  73.140  81.520  1.00  0.00           C
ATOM  11499 6C31 POPE  230     104.740  73.720  82.840  1.00  0.00           C
ATOM  11503  NH3 POPE  231      61.280 101.100  70.560  1.00  0.00           N
ATOM  11507  C12 POPE  231      60.620 101.340  71.900  1.00  0.00           C
ATOM  11510  C11 POPE  231      59.100 101.020  71.890  1.00  0.00           C
ATOM  11513  P   POPE  231      58.340 102.500  69.840  1.00  0.00           P
ATOM  11514  O13 POPE  231      59.670 103.130  69.770  1.00  0.00           O
ATOM  11515  O14 POPE  231      57.650 102.300  68.540  1.00  0.00           O
ATOM  11516  O11 POPE  231      57.450 103.420  70.720  1.00  0.00           O
ATOM  11517  O12 POPE  231      58.460 101.150  70.620  1.00  0.00           O
ATOM  11518  C1  POPE  231      56.130 103.030  71.060  1.00  0.00           C
ATOM  11521  C2  POPE  231      55.530 104.190  71.850  1.00  0.00           C
ATOM  11523  O21 POPE  231      54.330 103.820  72.550  1.00  0.00           O
ATOM  11524  C21 POPE  231      54.580 103.580  73.830  1.00  0.00           C
ATOM  11525  O22 POPE  231      55.470 102.870  74.260  1.00  0.00           O
ATOM  11526  C22 POPE  231      53.730 104.540  74.660  1.00  0.00           C
ATOM  11529  C3  POPE  231      55.220 105.410  70.960  1.00  0.00           C
ATOM  11532  O31 POPE  231      55.420 106.610  71.740  1.00  0.00           O
ATOM  11533  C31 POPE  231      56.520 107.310  71.500  1.00  0.00           C
ATOM  11534  O32 POPE  231      57.330 107.110  70.600  1.00  0.00           O
ATOM  11535  C32 POPE  231      56.650 108.400  72.550  1.00  0.00           C
ATOM  11538  C23 POPE  231      54.530 105.150  75.850  1.00  0.00           C
ATOM  11541  C24 POPE  231      54.320 104.440  77.190  1.00  0.00           C
ATOM  11544  C25 POPE  231      52.850 104.460  77.641  1.00  0.00           C
ATOM  11547  C26 POPE  231      52.660 104.210  79.140  1.00  0.00           C
ATOM  11550  C27 POPE  231      51.180 104.300  79.540  1.00  0.00           C
ATOM  11553  C28 POPE  231      50.870 103.750  80.940  1.00  0.00           C
ATOM  11556  C29 POPE  231      51.390 104.590  82.080  1.00  0.00           C
ATOM  11558 0C21 POPE  231      52.100 104.170  83.140  1.00  0.00           C
ATOM  11560 1C21 POPE  231      52.540 102.750  83.440  1.00  0.00           C
ATOM  11563 2C21 POPE  231      52.040 102.200  84.790  1.00  0.00           C
ATOM  11566 3C21 POPE  231      52.840 102.700  86.000  1.00  0.00           C
ATOM  11569 4C21 POPE  231      52.370 102.100  87.340  1.00  0.00           C
ATOM  11572 5C21 POPE  231      52.580 100.580  87.510  1.00  0.00           C
ATOM  11575 6C21 POPE  231      54.050 100.150  87.531  1.00  0.00           C
ATOM  11578 7C21 POPE  231      54.250  98.750  88.140  1.00  0.00           C
ATOM  11581 8C21 POPE  231      55.710  98.300  88.170  1.00  0.00           C
ATOM  11585  C33 POPE  231      56.410 107.930  74.010  1.00  0.00           C
ATOM  11588  C34 POPE  231      56.520 109.070  75.040  1.00  0.00           C
ATOM  11591  C35 POPE  231      56.390 108.610  76.500  1.00  0.00           C
ATOM  11594  C36 POPE  231      55.020 108.930  77.140  1.00  0.00           C
ATOM  11597  C37 POPE  231      54.870 108.340  78.550  1.00  0.00           C
ATOM  11600  C38 POPE  231      53.450 108.500  79.120  1.00  0.00           C
ATOM  11603  C39 POPE  231      53.310 109.470  80.311  1.00  0.00           C
ATOM  11606 0C31 POPE  231      54.120 109.050  81.550  1.00  0.00           C
ATOM  11609 1C31 POPE  231      53.630 109.700  82.850  1.00  0.00           C
ATOM  11612 2C31 POPE  231      52.450 108.960  83.510  1.00  0.00           C
ATOM  11615 3C31 POPE  231      52.830 107.640  84.220  1.00  0.00           C
ATOM  11618 4C31 POPE  231      53.670 107.830  85.490  1.00  0.00           C
ATOM  11621 5C31 POPE  231      53.990 106.500  86.181  1.00  0.00           C
ATOM  11624 6C31 POPE  231      55.030 106.620  87.310  1.00  0.00           C
ATOM  11628  NH3 POPE  232      -5.370  54.980  64.960  1.00  0.00           N
ATOM  11632  C12 POPE  232      -4.010  54.560  64.440  1.00  0.00           C
ATOM  11635  C11 POPE  232      -3.150  55.760  64.010  1.00  0.00           C
ATOM  11638  P   POPE  232      -0.630  56.330  63.510  1.00  0.00           P
ATOM  11639  O13 POPE  232       0.470  55.570  62.870  1.00  0.00           O
ATOM  11640  O14 POPE  232      -1.140  57.520  62.800  1.00  0.00           O
ATOM  11641  O11 POPE  232      -0.210  56.760  64.970  1.00  0.00           O
ATOM  11642  O12 POPE  232      -1.820  55.310  63.750  1.00  0.00           O
ATOM  11643  C1  POPE  232       0.500  56.020  65.960  1.00  0.00           C
ATOM  11646  C2  POPE  232      -0.460  55.590  67.120  1.00  0.00           C
ATOM  11648  O21 POPE  232       0.090  55.520  68.440  1.00  0.00           O
ATOM  11649  C21 POPE  232       1.320  55.280  68.810  1.00  0.00           C
ATOM  11650  O22 POPE  232       2.290  55.010  68.120  1.00  0.00           O
ATOM  11651  C22 POPE  232       1.340  55.450  70.340  1.00  0.00           C
ATOM  11654  C3  POPE  232      -1.300  54.320  66.820  1.00  0.00           C
ATOM  11657  O31 POPE  232      -0.850  53.160  67.560  1.00  0.00           O
ATOM  11658  C31 POPE  232      -1.750  52.510  68.280  1.00  0.00           C
ATOM  11659  O32 POPE  232      -2.960  52.670  68.230  1.00  0.00           O
ATOM  11660  C32 POPE  232      -1.090  51.590  69.300  1.00  0.00           C
ATOM  11663  C23 POPE  232       2.420  54.800  71.230  1.00  0.00           C
ATOM  11666  C24 POPE  232       2.020  55.110  72.690  1.00  0.00           C
ATOM  11669  C25 POPE  232       2.950  54.630  73.800  1.00  0.00           C
ATOM  11672  C26 POPE  232       2.340  54.870  75.190  1.00  0.00           C
ATOM  11675  C27 POPE  232       3.300  54.480  76.321  1.00  0.00           C
ATOM  11678  C28 POPE  232       2.610  54.270  77.690  1.00  0.00           C
ATOM  11681  C29 POPE  232       2.070  55.540  78.290  1.00  0.00           C
ATOM  11683 0C21 POPE  232       2.210  55.930  79.570  1.00  0.00           C
ATOM  11685 1C21 POPE  232       2.890  55.160  80.690  1.00  0.00           C
ATOM  11688 2C21 POPE  232       4.370  55.530  80.850  1.00  0.00           C
ATOM  11691 3C21 POPE  232       4.950  55.130  82.220  1.00  0.00           C
ATOM  11694 4C21 POPE  232       6.470  55.340  82.280  1.00  0.00           C
ATOM  11697 5C21 POPE  232       7.100  55.070  83.660  1.00  0.00           C
ATOM  11700 6C21 POPE  232       6.670  56.070  84.740  1.00  0.00           C
ATOM  11703 7C21 POPE  232       7.490  55.930  86.030  1.00  0.00           C
ATOM  11706 8C21 POPE  232       6.820  56.580  87.240  1.00  0.00           C
ATOM  11710  C33 POPE  232      -0.940  50.120  68.850  1.00  0.00           C
ATOM  11713  C34 POPE  232       0.470  49.750  68.370  1.00  0.00           C
ATOM  11716  C35 POPE  232       1.610  50.040  69.360  1.00  0.00           C
ATOM  11719  C36 POPE  232       1.380  49.630  70.810  1.00  0.00           C
ATOM  11722  C37 POPE  232       2.650  49.820  71.660  1.00  0.00           C
ATOM  11725  C38 POPE  232       2.340  49.730  73.160  1.00  0.00           C
ATOM  11728  C39 POPE  232       3.560  49.860  74.070  1.00  0.00           C
ATOM  11731 0C31 POPE  232       3.140  49.990  75.540  1.00  0.00           C
ATOM  11734 1C31 POPE  232       4.300  50.000  76.540  1.00  0.00           C
ATOM  11737 2C31 POPE  232       3.820  50.450  77.920  1.00  0.00           C
ATOM  11740 3C31 POPE  232       4.830  50.170  79.040  1.00  0.00           C
ATOM  11743 4C31 POPE  232       4.590  48.800  79.690  1.00  0.00           C
ATOM  11746 5C31 POPE  232       5.740  48.350  80.590  1.00  0.00           C
ATOM  11749 6C31 POPE  232       5.460  47.030  81.310  1.00  0.00           C
ATOM  11753  NH3 POPE  233      33.030  22.350 110.490  1.00  0.00           N
ATOM  11757  C12 POPE  233      33.830  23.270 111.380  1.00  0.00           C
ATOM  11760  C11 POPE  233      32.930  23.760 112.520  1.00  0.00           C
ATOM  11763  P   POPE  233      33.120  26.330 113.200  1.00  0.00           P
ATOM  11764  O13 POPE  233      31.650  26.330 113.080  1.00  0.00           O
ATOM  11765  O14 POPE  233      33.720  27.040 114.330  1.00  0.00           O
ATOM  11766  O11 POPE  233      33.760  26.830 111.840  1.00  0.00           O
ATOM  11767  O12 POPE  233      33.560  24.800 113.260  1.00  0.00           O
ATOM  11768  C1  POPE  233      33.150  26.600 110.570  1.00  0.00           C
ATOM  11771  C2  POPE  233      34.170  26.830 109.400  1.00  0.00           C
ATOM  11773  O21 POPE  233      33.910  25.920 108.310  1.00  0.00           O
ATOM  11774  C21 POPE  233      32.950  26.350 107.501  1.00  0.00           C
ATOM  11775  O22 POPE  233      32.210  27.300 107.740  1.00  0.00           O
ATOM  11776  C22 POPE  233      33.060  25.630 106.150  1.00  0.00           C
ATOM  11779  C3  POPE  233      35.660  26.730 109.830  1.00  0.00           C
ATOM  11782  O31 POPE  233      36.570  26.920 108.730  1.00  0.00           O
ATOM  11783  C31 POPE  233      36.680  28.130 108.200  1.00  0.00           C
ATOM  11784  O32 POPE  233      36.030  29.120 108.520  1.00  0.00           O
ATOM  11785  C32 POPE  233      37.690  28.110 107.060  1.00  0.00           C
ATOM  11788  C23 POPE  233      32.390  26.460 105.020  1.00  0.00           C
ATOM  11791  C24 POPE  233      32.590  25.990 103.560  1.00  0.00           C
ATOM  11794  C25 POPE  233      34.020  25.580 103.160  1.00  0.00           C
ATOM  11797  C26 POPE  233      34.180  25.360 101.640  1.00  0.00           C
ATOM  11800  C27 POPE  233      34.850  26.540 100.910  1.00  0.00           C
ATOM  11803  C28 POPE  233      34.940  26.340  99.380  1.00  0.00           C
ATOM  11806  C29 POPE  233      35.860  27.350  98.730  1.00  0.00           C
ATOM  11808 0C21 POPE  233      36.110  27.470  97.410  1.00  0.00           C
ATOM  11810 1C21 POPE  233      35.490  26.660  96.300  1.00  0.00           C
ATOM  11813 2C21 POPE  233      34.930  27.550  95.160  1.00  0.00           C
ATOM  11816 3C21 POPE  233      33.790  28.470  95.610  1.00  0.00           C
ATOM  11819 4C21 POPE  233      33.080  29.220  94.460  1.00  0.00           C
ATOM  11822 5C21 POPE  233      32.020  28.400  93.700  1.00  0.00           C
ATOM  11825 6C21 POPE  233      32.520  27.740  92.400  1.00  0.00           C
ATOM  11828 7C21 POPE  233      31.380  27.060  91.630  1.00  0.00           C
ATOM  11831 8C21 POPE  233      31.850  26.230  90.420  1.00  0.00           C
ATOM  11835  C33 POPE  233      37.020  28.420 105.710  1.00  0.00           C
ATOM  11838  C34 POPE  233      38.010  28.940 104.670  1.00  0.00           C
ATOM  11841  C35 POPE  233      37.280  29.590 103.490  1.00  0.00           C
ATOM  11844  C36 POPE  233      38.060  30.680 102.761  1.00  0.00           C
ATOM  11847  C37 POPE  233      39.330  30.190 102.090  1.00  0.00           C
ATOM  11850  C38 POPE  233      40.260  31.350 101.720  1.00  0.00           C
ATOM  11853  C39 POPE  233      40.770  31.300 100.281  1.00  0.00           C
ATOM  11856 0C31 POPE  233      39.680  31.640  99.260  1.00  0.00           C
ATOM  11859 1C31 POPE  233      40.260  31.980  97.880  1.00  0.00           C
ATOM  11862 2C31 POPE  233      39.240  32.690  96.990  1.00  0.00           C
ATOM  11865 3C31 POPE  233      39.830  33.230  95.670  1.00  0.00           C
ATOM  11868 4C31 POPE  233      39.840  32.220  94.520  1.00  0.00           C
ATOM  11871 5C31 POPE  233      41.140  31.410  94.410  1.00  0.00           C
ATOM  11874 6C31 POPE  233      41.140  30.450  93.230  1.00  0.00           C
ATOM  11878  NH3 POPE  234      50.050  33.740 109.970  1.00  0.00           N
ATOM  11882  C12 POPE  234      49.510  35.050 110.500  1.00  0.00           C
ATOM  11885  C11 POPE  234      48.020  34.930 110.860  1.00  0.00           C
ATOM  11888  P   POPE  234      46.130  36.520 110.020  1.00  0.00           P
ATOM  11889  O13 POPE  234      45.150  35.450 110.270  1.00  0.00           O
ATOM  11890  O14 POPE  234      45.700  37.940 110.160  1.00  0.00           O
ATOM  11891  O11 POPE  234      46.720  36.320 108.570  1.00  0.00           O
ATOM  11892  O12 POPE  234      47.420  36.230 110.890  1.00  0.00           O
ATOM  11893  C1  POPE  234      46.030  36.860 107.440  1.00  0.00           C
ATOM  11896  C2  POPE  234      45.770  35.730 106.420  1.00  0.00           C
ATOM  11898  O21 POPE  234      45.590  36.320 105.120  1.00  0.00           O
ATOM  11899  C21 POPE  234      44.430  36.910 104.810  1.00  0.00           C
ATOM  11900  O22 POPE  234      43.440  36.990 105.520  1.00  0.00           O
ATOM  11901  C22 POPE  234      44.580  37.580 103.450  1.00  0.00           C
ATOM  11904  C3  POPE  234      44.690  34.700 106.890  1.00  0.00           C
ATOM  11907  O31 POPE  234      44.890  33.370 106.380  1.00  0.00           O
ATOM  11908  C31 POPE  234      44.640  33.190 105.100  1.00  0.00           C
ATOM  11909  O32 POPE  234      44.230  34.030 104.320  1.00  0.00           O
ATOM  11910  C32 POPE  234      44.970  31.750 104.711  1.00  0.00           C
ATOM  11913  C23 POPE  234      44.380  36.610 102.270  1.00  0.00           C
ATOM  11916  C24 POPE  234      45.080  37.080 100.980  1.00  0.00           C
ATOM  11919  C25 POPE  234      44.760  38.530 100.580  1.00  0.00           C
ATOM  11922  C26 POPE  234      45.220  38.820  99.151  1.00  0.00           C
ATOM  11925  C27 POPE  234      44.910  40.250  98.681  1.00  0.00           C
ATOM  11928  C28 POPE  234      44.800  40.350  97.140  1.00  0.00           C
ATOM  11931  C29 POPE  234      43.500  39.820  96.600  1.00  0.00           C
ATOM  11933 0C21 POPE  234      43.070  39.880  95.330  1.00  0.00           C
ATOM  11935 1C21 POPE  234      43.790  40.490  94.160  1.00  0.00           C
ATOM  11938 2C21 POPE  234      44.290  39.410  93.181  1.00  0.00           C
ATOM  11941 3C21 POPE  234      45.030  40.000  91.970  1.00  0.00           C
ATOM  11944 4C21 POPE  234      45.860  38.980  91.181  1.00  0.00           C
ATOM  11947 5C21 POPE  234      45.100  38.190  90.110  1.00  0.00           C
ATOM  11950 6C21 POPE  234      44.630  39.020  88.900  1.00  0.00           C
ATOM  11953 7C21 POPE  234      44.430  38.160  87.650  1.00  0.00           C
ATOM  11956 8C21 POPE  234      44.100  38.980  86.391  1.00  0.00           C
ATOM  11960  C33 POPE  234      44.090  31.300 103.520  1.00  0.00           C
ATOM  11963  C34 POPE  234      44.720  30.170 102.711  1.00  0.00           C
ATOM  11966  C35 POPE  234      44.250  30.260 101.251  1.00  0.00           C
ATOM  11969  C36 POPE  234      44.660  29.070 100.390  1.00  0.00           C
ATOM  11972  C37 POPE  234      44.140  29.230  98.961  1.00  0.00           C
ATOM  11975  C38 POPE  234      44.560  28.070  98.030  1.00  0.00           C
ATOM  11978  C39 POPE  234      44.710  28.500  96.570  1.00  0.00           C
ATOM  11981 0C31 POPE  234      45.870  29.490  96.360  1.00  0.00           C
ATOM  11984 1C31 POPE  234      45.450  30.760  95.600  1.00  0.00           C
ATOM  11987 2C31 POPE  234      46.420  31.940  95.760  1.00  0.00           C
ATOM  11990 3C31 POPE  234      46.370  32.600  97.150  1.00  0.00           C
ATOM  11993 4C31 POPE  234      47.150  33.920  97.200  1.00  0.00           C
ATOM  11996 5C31 POPE  234      47.170  34.560  98.600  1.00  0.00           C
ATOM  11999 6C31 POPE  234      47.940  35.880  98.650  1.00  0.00           C
ATOM  12003  NH3 POPE  235      44.510 114.540 112.720  1.00  0.00           N
ATOM  12007  C12 POPE  235      45.810 114.360 113.450  1.00  0.00           C
ATOM  12010  C11 POPE  235      46.990 114.670 112.530  1.00  0.00           C
ATOM  12013  P   POPE  235      48.770 112.830 112.130  1.00  0.00           P
ATOM  12014  O13 POPE  235      48.820 112.430 113.560  1.00  0.00           O
ATOM  12015  O14 POPE  235      49.150 111.780 111.160  1.00  0.00           O
ATOM  12016  O11 POPE  235      49.730 114.080 111.860  1.00  0.00           O
ATOM  12017  O12 POPE  235      47.370 113.490 111.800  1.00  0.00           O
ATOM  12018  C1  POPE  235      49.570 114.710 110.570  1.00  0.00           C
ATOM  12021  C2  POPE  235      50.750 115.650 110.170  1.00  0.00           C
ATOM  12023  O21 POPE  235      50.920 115.610 108.751  1.00  0.00           O
ATOM  12024  C21 POPE  235      51.430 114.560 108.150  1.00  0.00           C
ATOM  12025  O22 POPE  235      51.650 113.470 108.660  1.00  0.00           O
ATOM  12026  C22 POPE  235      51.740 114.990 106.720  1.00  0.00           C
ATOM  12029  C3  POPE  235      52.070 115.390 110.950  1.00  0.00           C
ATOM  12032  O31 POPE  235      53.290 115.890 110.370  1.00  0.00           O
ATOM  12033  C31 POPE  235      53.470 117.200 110.211  1.00  0.00           C
ATOM  12034  O32 POPE  235      52.630 118.070 110.390  1.00  0.00           O
ATOM  12035  C32 POPE  235      54.890 117.460 109.690  1.00  0.00           C
ATOM  12038  C23 POPE  235      51.950 113.840 105.700  1.00  0.00           C
ATOM  12041  C24 POPE  235      52.640 114.350 104.420  1.00  0.00           C
ATOM  12044  C25 POPE  235      52.790 113.260 103.360  1.00  0.00           C
ATOM  12047  C26 POPE  235      53.470 113.710 102.060  1.00  0.00           C
ATOM  12050  C27 POPE  235      53.370 112.600 101.010  1.00  0.00           C
ATOM  12053  C28 POPE  235      54.340 112.710  99.820  1.00  0.00           C
ATOM  12056  C29 POPE  235      54.260 114.020  99.070  1.00  0.00           C
ATOM  12058 0C21 POPE  235      53.850 114.170  97.800  1.00  0.00           C
ATOM  12060 1C21 POPE  235      53.340 113.060  96.910  1.00  0.00           C
ATOM  12063 2C21 POPE  235      52.780 113.590  95.580  1.00  0.00           C
ATOM  12066 3C21 POPE  235      51.570 114.540  95.720  1.00  0.00           C
ATOM  12069 4C21 POPE  235      51.350 115.430  94.490  1.00  0.00           C
ATOM  12072 5C21 POPE  235      51.140 114.680  93.170  1.00  0.00           C
ATOM  12075 6C21 POPE  235      49.990 113.660  93.210  1.00  0.00           C
ATOM  12078 7C21 POPE  235      49.710 113.040  91.830  1.00  0.00           C
ATOM  12081 8C21 POPE  235      48.960 111.710  91.910  1.00  0.00           C
ATOM  12085  C33 POPE  235      54.940 118.400 108.450  1.00  0.00           C
ATOM  12088  C34 POPE  235      54.470 117.740 107.140  1.00  0.00           C
ATOM  12091  C35 POPE  235      54.970 118.490 105.890  1.00  0.00           C
ATOM  12094  C36 POPE  235      54.290 118.020 104.580  1.00  0.00           C
ATOM  12097  C37 POPE  235      55.250 118.010 103.380  1.00  0.00           C
ATOM  12100  C38 POPE  235      54.680 117.400 102.090  1.00  0.00           C
ATOM  12103  C39 POPE  235      53.780 118.350 101.300  1.00  0.00           C
ATOM  12106 0C31 POPE  235      53.270 117.740  99.990  1.00  0.00           C
ATOM  12109 1C31 POPE  235      52.220 118.640  99.340  1.00  0.00           C
ATOM  12112 2C31 POPE  235      51.700 118.100  98.000  1.00  0.00           C
ATOM  12115 3C31 POPE  235      50.570 118.970  97.450  1.00  0.00           C
ATOM  12118 4C31 POPE  235      49.190 118.460  97.880  1.00  0.00           C
ATOM  12121 5C31 POPE  235      48.100 119.530  97.840  1.00  0.00           C
ATOM  12124 6C31 POPE  235      46.690 118.930  97.810  1.00  0.00           C
ATOM  12128  NH3 POPE  236      26.760  89.530  68.990  1.00  0.00           N
ATOM  12132  C12 POPE  236      25.400  89.770  68.410  1.00  0.00           C
ATOM  12135  C11 POPE  236      24.990  88.690  67.410  1.00  0.00           C
ATOM  12138  P   POPE  236      22.370  88.930  67.100  1.00  0.00           P
ATOM  12139  O13 POPE  236      21.510  89.840  66.321  1.00  0.00           O
ATOM  12140  O14 POPE  236      22.070  87.470  67.060  1.00  0.00           O
ATOM  12141  O11 POPE  236      22.440  89.400  68.620  1.00  0.00           O
ATOM  12142  O12 POPE  236      23.870  89.130  66.640  1.00  0.00           O
ATOM  12143  C1  POPE  236      21.980  88.540  69.660  1.00  0.00           C
ATOM  12146  C2  POPE  236      22.040  89.220  71.060  1.00  0.00           C
ATOM  12148  O21 POPE  236      20.910  88.820  71.880  1.00  0.00           O
ATOM  12149  C21 POPE  236      19.730  89.250  71.490  1.00  0.00           C
ATOM  12150  O22 POPE  236      19.490  90.020  70.580  1.00  0.00           O
ATOM  12151  C22 POPE  236      18.650  88.630  72.380  1.00  0.00           C
ATOM  12154  C3  POPE  236      22.260  90.770  71.030  1.00  0.00           C
ATOM  12157  O31 POPE  236      22.420  91.320  72.360  1.00  0.00           O
ATOM  12158  C31 POPE  236      21.380  91.880  72.940  1.00  0.00           C
ATOM  12159  O32 POPE  236      20.270  92.040  72.450  1.00  0.00           O
ATOM  12160  C32 POPE  236      21.770  92.350  74.350  1.00  0.00           C
ATOM  12163  C23 POPE  236      18.480  89.440  73.681  1.00  0.00           C
ATOM  12166  C24 POPE  236      17.150  89.170  74.390  1.00  0.00           C
ATOM  12169  C25 POPE  236      16.880  90.190  75.500  1.00  0.00           C
ATOM  12172  C26 POPE  236      15.900  89.660  76.560  1.00  0.00           C
ATOM  12175  C27 POPE  236      15.230  90.750  77.400  1.00  0.00           C
ATOM  12178  C28 POPE  236      14.910  90.370  78.860  1.00  0.00           C
ATOM  12181  C29 POPE  236      13.690  89.500  79.060  1.00  0.00           C
ATOM  12183 0C21 POPE  236      13.570  88.490  79.940  1.00  0.00           C
ATOM  12185 1C21 POPE  236      14.620  87.940  80.870  1.00  0.00           C
ATOM  12188 2C21 POPE  236      14.490  88.410  82.330  1.00  0.00           C
ATOM  12191 3C21 POPE  236      15.510  87.700  83.230  1.00  0.00           C
ATOM  12194 4C21 POPE  236      15.480  88.210  84.670  1.00  0.00           C
ATOM  12197 5C21 POPE  236      16.430  87.480  85.610  1.00  0.00           C
ATOM  12200 6C21 POPE  236      16.360  88.050  87.030  1.00  0.00           C
ATOM  12203 7C21 POPE  236      17.350  87.410  88.010  1.00  0.00           C
ATOM  12206 8C21 POPE  236      17.180  87.910  89.440  1.00  0.00           C
ATOM  12210  C33 POPE  236      20.680  92.100  75.420  1.00  0.00           C
ATOM  12213  C34 POPE  236      21.030  90.970  76.410  1.00  0.00           C
ATOM  12216  C35 POPE  236      22.080  91.420  77.431  1.00  0.00           C
ATOM  12219  C36 POPE  236      22.300  90.460  78.610  1.00  0.00           C
ATOM  12222  C37 POPE  236      23.290  91.060  79.620  1.00  0.00           C
ATOM  12225  C38 POPE  236      23.780  90.080  80.700  1.00  0.00           C
ATOM  12228  C39 POPE  236      24.810  90.750  81.630  1.00  0.00           C
ATOM  12231 0C31 POPE  236      25.800  89.780  82.300  1.00  0.00           C
ATOM  12234 1C31 POPE  236      26.900  90.530  83.050  1.00  0.00           C
ATOM  12237 2C31 POPE  236      28.010  89.620  83.620  1.00  0.00           C
ATOM  12240 3C31 POPE  236      29.310  90.380  83.940  1.00  0.00           C
ATOM  12243 4C31 POPE  236      29.150  91.560  84.920  1.00  0.00           C
ATOM  12246 5C31 POPE  236      28.960  91.130  86.380  1.00  0.00           C
ATOM  12249 6C31 POPE  236      28.690  92.320  87.320  1.00  0.00           C
ATOM  12253  NH3 POPE  237      16.360 116.500 111.170  1.00  0.00           N
ATOM  12257  C12 POPE  237      16.630 117.960 111.420  1.00  0.00           C
ATOM  12260  C11 POPE  237      15.570 118.570 112.350  1.00  0.00           C
ATOM  12263  P   POPE  237      13.330 117.280 112.480  1.00  0.00           P
ATOM  12264  O13 POPE  237      12.280 117.920 113.290  1.00  0.00           O
ATOM  12265  O14 POPE  237      14.200 116.270 113.100  1.00  0.00           O
ATOM  12266  O11 POPE  237      12.650 116.570 111.260  1.00  0.00           O
ATOM  12267  O12 POPE  237      14.260 118.370 111.800  1.00  0.00           O
ATOM  12268  C1  POPE  237      11.650 117.170 110.460  1.00  0.00           C
ATOM  12271  C2  POPE  237      12.040 117.090 108.970  1.00  0.00           C
ATOM  12273  O21 POPE  237      10.820 117.090 108.210  1.00  0.00           O
ATOM  12274  C21 POPE  237      10.620 118.120 107.410  1.00  0.00           C
ATOM  12275  O22 POPE  237      11.380 119.050 107.220  1.00  0.00           O
ATOM  12276  C22 POPE  237       9.230 117.980 106.810  1.00  0.00           C
ATOM  12279  C3  POPE  237      12.810 115.770 108.630  1.00  0.00           C
ATOM  12282  O31 POPE  237      13.390 115.850 107.310  1.00  0.00           O
ATOM  12283  C31 POPE  237      14.670 116.240 107.270  1.00  0.00           C
ATOM  12284  O32 POPE  237      15.390 116.400 108.240  1.00  0.00           O
ATOM  12285  C32 POPE  237      15.030 116.590 105.840  1.00  0.00           C
ATOM  12288  C23 POPE  237       8.940 119.010 105.700  1.00  0.00           C
[truncated: 1,734,220 more chars]
