# Supplementary material for: Characterizing Membrane Association and Periplasmic Transfer of Bacterial Lipoproteins through Molecular Dynamics Simulations
Source: Structure. 2020 Apr 7;28(4):475–487.e3. doi: 10.1016/j.str.2020.01.012 (PMC7139219; doi:10.1016/j.str.2020.01.012)
Supplement: Data S1. Final Coordinates from Simulations (Y–Z), Related to Figure 3 [file mmc3.zip › Y-Z/YRAP-4-atomistic.pdb]

TITLE     Protein
REMARK    THIS IS A SIMULATION BOX
CRYST1  129.094  129.094  208.603  90.00  90.00  90.00 P 1           1
MODEL        1
ATOM      1  N   CYSTA   1      74.907  36.737 110.436  1.00  0.00           N
ATOM      3  CA  CYSTA   1      74.607  36.117 111.706  1.00  0.00           C
ATOM      5  C   CYSTA   1      73.127  35.707 111.816  1.00  0.00           C
ATOM      6  O   CYSTA   1      72.787  34.777 112.527  1.00  0.00           O
ATOM      7  CB  CYSTA   1      75.047  37.047 112.886  1.00  0.00           C
ATOM     10  SG  CYSTA   1      76.737  37.787 112.746  1.00  0.00           S
ATOM     11  C1  CYSTA   1      76.617  39.147 111.516  1.00  0.00           C
ATOM     14  CA1 CYSTA   1      75.007  36.177 109.236  1.00  0.00           C
ATOM     15  OA1 CYSTA   1      75.267  36.937 108.316  1.00  0.00           O
ATOM     16  CA2 CYSTA   1      74.847  34.717 108.986  1.00  0.00           C
ATOM     19  C11 CYSTA   1      77.857  40.067 111.326  1.00  0.00           C
ATOM     21  O11 CYSTA   1      78.967  39.297 110.877  1.00  0.00           O
ATOM     22  CX1 CYSTA   1      79.337  39.187 109.596  1.00  0.00           C
ATOM     23  OX1 CYSTA   1      80.277  38.507 109.236  1.00  0.00           O
ATOM     24  CX2 CYSTA   1      78.487  39.957 108.566  1.00  0.00           C
ATOM     27  C12 CYSTA   1      78.277  40.897 112.586  1.00  0.00           C
ATOM     30  O12 CYSTA   1      79.507  41.637 112.336  1.00  0.00           O
ATOM     31  CD1 CYSTA   1      79.367  42.797 111.706  1.00  0.00           C
ATOM     32  OD1 CYSTA   1      78.317  43.337 111.426  1.00  0.00           O
ATOM     33  CD2 CYSTA   1      80.737  43.367 111.346  1.00  0.00           C
ATOM     36  CA3 CYSTA   1      73.577  34.397 108.166  1.00  0.00           C
ATOM     39  CA4 CYSTA   1      73.237  32.917 108.326  1.00  0.00           C
ATOM     42  CA5 CYSTA   1      72.227  32.317 107.336  1.00  0.00           C
ATOM     45  CA6 CYSTA   1      72.697  31.027 106.656  1.00  0.00           C
ATOM     48  CA7 CYSTA   1      74.007  31.207 105.916  1.00  0.00           C
ATOM     51  CA8 CYSTA   1      74.147  30.197 104.786  1.00  0.00           C
ATOM     54  CA9 CYSTA   1      75.367  30.497 103.926  1.00  0.00           C
ATOM     57 0CA1 CYSTA   1      75.297  29.797 102.566  1.00  0.00           C
ATOM     60 1CA1 CYSTA   1      76.397  30.297 101.636  1.00  0.00           C
ATOM     63 2CA1 CYSTA   1      76.187  29.817 100.196  1.00  0.00           C
ATOM     66 3CA1 CYSTA   1      77.217  30.437  99.246  1.00  0.00           C
ATOM     69 4CA1 CYSTA   1      76.947  30.067  97.786  1.00  0.00           C
ATOM     72 5CA1 CYSTA   1      78.007  30.637  96.846  1.00  0.00           C
ATOM     75 6CA1 CYSTA   1      77.807  30.257  95.376  1.00  0.00           C
ATOM     79  CD3 CYSTA   1      80.647  44.677 110.516  1.00  0.00           C
ATOM     82  CD4 CYSTA   1      80.607  44.407 109.006  1.00  0.00           C
ATOM     85  CD5 CYSTA   1      80.127  45.607 108.166  1.00  0.00           C
ATOM     88  CD6 CYSTA   1      80.617  46.977 108.626  1.00  0.00           C
ATOM     91  CD7 CYSTA   1      80.217  48.057 107.606  1.00  0.00           C
ATOM     94  CD8 CYSTA   1      80.327  49.457 108.186  1.00  0.00           C
ATOM     97  CD9 CYSTA   1      80.507  50.557 107.127  1.00  0.00           C
ATOM    100 0CD1 CYSTA   1      79.297  50.717 106.196  1.00  0.00           C
ATOM    103 1CD1 CYSTA   1      79.457  51.887 105.206  1.00  0.00           C
ATOM    106 2CD1 CYSTA   1      78.257  52.027 104.256  1.00  0.00           C
ATOM    109 3CD1 CYSTA   1      78.317  53.237 103.326  1.00  0.00           C
ATOM    112 4CD1 CYSTA   1      79.427  53.177 102.266  1.00  0.00           C
ATOM    115 5CD1 CYSTA   1      79.157  52.137 101.166  1.00  0.00           C
ATOM    118 6CD1 CYSTA   1      80.227  52.117 100.066  1.00  0.00           C
ATOM    122  CX3 CYSTA   1      79.137  39.877 107.156  1.00  0.00           C
ATOM    125  CX4 CYSTA   1      78.277  40.527 106.056  1.00  0.00           C
ATOM    128  CX5 CYSTA   1      79.057  40.917 104.796  1.00  0.00           C
ATOM    131  CX6 CYSTA   1      78.247  41.797 103.826  1.00  0.00           C
ATOM    134  CX7 CYSTA   1      79.147  42.747 103.026  1.00  0.00           C
ATOM    137  CX8 CYSTA   1      78.487  43.477 101.836  1.00  0.00           C
ATOM    140  CX9 CYSTA   1      78.337  42.577 100.646  1.00  0.00           C
ATOM    142 0CX1 CYSTA   1      78.467  42.917  99.346  1.00  0.00           C
ATOM    144 1CX1 CYSTA   1      78.677  44.307  98.796  1.00  0.00           C
ATOM    147 2CX1 CYSTA   1      77.887  44.547  97.486  1.00  0.00           C
ATOM    150 3CX1 CYSTA   1      78.477  43.827  96.256  1.00  0.00           C
ATOM    153 4CX1 CYSTA   1      77.647  43.987  94.966  1.00  0.00           C
ATOM    156 5CX1 CYSTA   1      77.637  45.407  94.376  1.00  0.00           C
ATOM    159 6CX1 CYSTA   1      78.967  45.847  93.736  1.00  0.00           C
ATOM    162 7CX1 CYSTA   1      78.837  47.217  93.066  1.00  0.00           C
ATOM    165 8CX1 CYSTA   1      80.037  47.617  92.197  1.00  0.00           C
ATOM    169  N   VAL A   2      72.157  36.307 111.076  1.00  0.00           N
ATOM    171  CA  VAL A   2      71.917  37.737 111.036  1.00  0.00           C
ATOM    173  CB  VAL A   2      70.997  38.247 109.926  1.00  0.00           C
ATOM    175  CG1 VAL A   2      70.787  39.777 109.986  1.00  0.00           C
ATOM    179  CG2 VAL A   2      71.637  37.927 108.566  1.00  0.00           C
ATOM    183  C   VAL A   2      71.397  38.187 112.386  1.00  0.00           C
ATOM    184  O   VAL A   2      70.547  37.537 112.996  1.00  0.00           O
ATOM    185  N   ALA A   3      71.987  39.277 112.856  1.00  0.00           N
ATOM    187  CA  ALA A   3      72.147  39.707 114.216  1.00  0.00           C
ATOM    189  CB  ALA A   3      72.437  38.537 115.196  1.00  0.00           C
ATOM    193  C   ALA A   3      73.337  40.607 113.966  1.00  0.00           C
ATOM    194  O   ALA A   3      74.417  40.127 113.616  1.00  0.00           O
ATOM    195  N   ALA A   4      73.187  41.937 113.896  1.00  0.00           N
ATOM    197  CA  ALA A   4      73.467  42.637 115.116  1.00  0.00           C
ATOM    199  CB  ALA A   4      74.997  42.517 115.366  1.00  0.00           C
ATOM    203  C   ALA A   4      73.047  44.087 115.167  1.00  0.00           C
ATOM    204  O   ALA A   4      73.887  44.987 115.176  1.00  0.00           O
ATOM    205  N   ALA A   5      71.757  44.427 115.326  1.00  0.00           N
ATOM    207  CA  ALA A   5      70.547  43.637 115.186  1.00  0.00           C
ATOM    209  CB  ALA A   5      69.877  43.357 116.536  1.00  0.00           C
ATOM    213  C   ALA A   5      69.727  44.497 114.226  1.00  0.00           C
ATOM    214  O   ALA A   5      70.287  44.967 113.246  1.00  0.00           O
ATOM    215  N   VAL A   6      68.427  44.797 114.326  1.00  0.00           N
ATOM    217  CA  VAL A   6      67.267  44.337 115.086  1.00  0.00           C
ATOM    219  CB  VAL A   6      66.047  45.097 114.526  1.00  0.00           C
ATOM    221  CG1 VAL A   6      64.817  44.887 115.406  1.00  0.00           C
ATOM    225  CG2 VAL A   6      66.327  46.607 114.426  1.00  0.00           C
ATOM    229  C   VAL A   6      67.017  42.867 114.876  1.00  0.00           C
ATOM    230  O   VAL A   6      66.507  42.147 115.716  1.00  0.00           O
ATOM    231  N   VAL A   7      67.387  42.407 113.686  1.00  0.00           N
ATOM    233  CA  VAL A   7      67.067  41.127 113.126  1.00  0.00           C
ATOM    235  CB  VAL A   7      66.687  41.347 111.656  1.00  0.00           C
ATOM    237  CG1 VAL A   7      66.247  40.047 110.976  1.00  0.00           C
ATOM    241  CG2 VAL A   7      65.557  42.407 111.606  1.00  0.00           C
ATOM    245  C   VAL A   7      68.337  40.307 113.226  1.00  0.00           C
ATOM    246  O   VAL A   7      69.407  40.857 112.986  1.00  0.00           O
ATOM    247  N   GLY A   8      68.317  38.997 113.566  1.00  0.00           N
ATOM    249  CA  GLY A   8      67.197  38.117 113.866  1.00  0.00           C
ATOM    252  C   GLY A   8      67.077  37.797 115.326  1.00  0.00           C
ATOM    253  O   GLY A   8      66.157  37.067 115.706  1.00  0.00           O
ATOM    254  N   THR A   9      68.017  38.317 116.156  1.00  0.00           N
ATOM    256  CA  THR A   9      67.877  38.637 117.586  1.00  0.00           C
ATOM    258  CB  THR A   9      66.667  39.517 117.866  1.00  0.00           C
ATOM    260  OG1 THR A   9      66.977  40.397 118.936  1.00  0.00           O
ATOM    262  CG2 THR A   9      65.357  38.787 118.166  1.00  0.00           C
ATOM    266  C   THR A   9      67.977  37.467 118.556  1.00  0.00           C
ATOM    267  O   THR A   9      68.717  37.497 119.536  1.00  0.00           O
ATOM    268  N   ALA A  10      67.257  36.397 118.216  1.00  0.00           N
ATOM    270  CA  ALA A  10      67.497  35.017 118.536  1.00  0.00           C
ATOM    272  CB  ALA A  10      68.597  34.407 117.667  1.00  0.00           C
ATOM    276  C   ALA A  10      67.557  34.647 120.006  1.00  0.00           C
ATOM    277  O   ALA A  10      68.437  34.967 120.806  1.00  0.00           O
ATOM    278  N   ALA A  11      66.547  33.897 120.426  1.00  0.00           N
ATOM    280  CA  ALA A  11      65.317  34.427 120.926  1.00  0.00           C
ATOM    282  CB  ALA A  11      64.197  34.187 119.906  1.00  0.00           C
ATOM    286  C   ALA A  11      65.147  33.797 122.316  1.00  0.00           C
ATOM    287  O   ALA A  11      65.987  33.027 122.796  1.00  0.00           O
ATOM    288  N   VAL A  12      64.207  34.307 123.116  1.00  0.00           N
ATOM    290  CA  VAL A  12      62.777  34.237 122.936  1.00  0.00           C
ATOM    292  CB  VAL A  12      62.047  33.617 124.136  1.00  0.00           C
ATOM    294  CG1 VAL A  12      60.737  34.327 124.576  1.00  0.00           C
ATOM    298  CG2 VAL A  12      61.747  32.167 123.746  1.00  0.00           C
ATOM    302  C   VAL A  12      62.287  35.617 122.746  1.00  0.00           C
ATOM    303  O   VAL A  12      62.647  36.507 123.516  1.00  0.00           O
ATOM    304  N   GLY A  13      61.427  35.857 121.736  1.00  0.00           N
ATOM    306  CA  GLY A  13      60.797  37.137 121.486  1.00  0.00           C
ATOM    309  C   GLY A  13      60.267  37.837 122.716  1.00  0.00           C
ATOM    310  O   GLY A  13      59.277  37.427 123.306  1.00  0.00           O
ATOM    311  N   THR A  14      60.877  38.957 123.136  1.00  0.00           N
ATOM    313  CA  THR A  14      62.187  39.407 122.696  1.00  0.00           C
ATOM    315  CB  THR A  14      62.007  40.607 121.697  1.00  0.00           C
ATOM    317  OG1 THR A  14      62.357  41.867 122.197  1.00  0.00           O
ATOM    319  CG2 THR A  14      60.617  40.747 121.086  1.00  0.00           C
ATOM    323  C   THR A  14      63.097  39.457 123.976  1.00  0.00           C
ATOM    324  O   THR A  14      64.097  40.127 124.036  1.00  0.00           O
ATOM    325  N   LYS A  15      62.787  38.767 125.116  1.00  0.00           N
ATOM    327  CA  LYS A  15      62.777  39.297 126.506  1.00  0.00           C
ATOM    329  CB  LYS A  15      61.307  39.357 126.916  1.00  0.00           C
ATOM    332  CG  LYS A  15      60.637  37.987 127.056  1.00  0.00           C
ATOM    335  CD  LYS A  15      59.127  38.197 127.116  1.00  0.00           C
ATOM    338  CE  LYS A  15      58.617  38.907 128.386  1.00  0.00           C
ATOM    341  NZ  LYS A  15      57.197  39.267 128.236  1.00  0.00           N
ATOM    345  C   LYS A  15      63.607  38.697 127.667  1.00  0.00           C
ATOM    346  O   LYS A  15      63.857  37.497 127.676  1.00  0.00           O
ATOM    347  N   ALA A  16      64.237  39.467 128.626  1.00  0.00           N
ATOM    349  CA  ALA A  16      64.057  40.507 129.697  1.00  0.00           C
ATOM    351  CB  ALA A  16      62.627  40.887 129.756  1.00  0.00           C
ATOM    355  C   ALA A  16      65.297  41.377 130.326  1.00  0.00           C
ATOM    356  O   ALA A  16      66.417  40.987 130.066  1.00  0.00           O
ATOM    357  N   ALA A  17      65.337  42.437 131.236  1.00  0.00           N
ATOM    359  CA  ALA A  17      64.927  43.867 131.166  1.00  0.00           C
ATOM    361  CB  ALA A  17      63.667  44.087 132.016  1.00  0.00           C
ATOM    365  C   ALA A  17      65.697  45.257 130.776  1.00  0.00           C
ATOM    366  O   ALA A  17      65.237  45.937 129.886  1.00  0.00           O
ATOM    367  N   THR A  18      66.807  45.897 131.206  1.00  0.00           N
ATOM    369  CA  THR A  18      67.877  45.657 132.156  1.00  0.00           C
ATOM    371  CB  THR A  18      68.847  44.737 131.456  1.00  0.00           C
ATOM    373  OG1 THR A  18      69.047  45.237 130.167  1.00  0.00           O
ATOM    375  CG2 THR A  18      68.277  43.307 131.446  1.00  0.00           C
ATOM    379  C   THR A  18      68.507  46.967 132.836  1.00  0.00           C
ATOM    380  O   THR A  18      68.987  47.797 132.076  1.00  0.00           O
ATOM    381  N   ASP A  19      68.627  47.267 134.216  1.00  0.00           N
ATOM    383  CA  ASP A  19      67.697  47.357 135.406  1.00  0.00           C
ATOM    385  CB  ASP A  19      68.267  47.177 136.946  1.00  0.00           C
ATOM    388  CG  ASP A  19      67.937  46.017 137.947  1.00  0.00           C
ATOM    389  OD1 ASP A  19      67.267  46.357 138.956  1.00  0.00           O
ATOM    390  OD2 ASP A  19      68.347  44.837 137.856  1.00  0.00           O
ATOM    391  C   ASP A  19      66.857  48.687 135.326  1.00  0.00           C
ATOM    392  O   ASP A  19      67.067  49.507 136.216  1.00  0.00           O
ATOM    393  N   PRO A  20      65.917  49.097 134.426  1.00  0.00           N
ATOM    394  CD  PRO A  20      66.047  49.147 132.976  1.00  0.00           C
ATOM    397  CA  PRO A  20      64.587  49.607 134.756  1.00  0.00           C
ATOM    399  CB  PRO A  20      64.167  50.447 133.546  1.00  0.00           C
ATOM    402  CG  PRO A  20      65.457  50.517 132.766  1.00  0.00           C
ATOM    405  C   PRO A  20      64.377  50.367 136.056  1.00  0.00           C
ATOM    406  O   PRO A  20      64.997  51.407 136.266  1.00  0.00           O
ATOM    407  N   ARG A  21      63.467  49.927 136.946  1.00  0.00           N
ATOM    409  CA  ARG A  21      62.677  48.707 136.866  1.00  0.00           C
ATOM    411  CB  ARG A  21      62.747  47.847 138.156  1.00  0.00           C
ATOM    414  CG  ARG A  21      63.717  46.657 138.006  1.00  0.00           C
ATOM    417  CD  ARG A  21      64.367  46.157 139.306  1.00  0.00           C
ATOM    420  NE  ARG A  21      63.347  45.527 140.216  1.00  0.00           N
ATOM    422  CZ  ARG A  21      63.607  45.337 141.506  1.00  0.00           C
ATOM    423  NH1 ARG A  21      62.607  45.257 142.376  1.00  0.00           N
ATOM    426  NH2 ARG A  21      64.847  45.317 141.956  1.00  0.00           N
ATOM    429  C   ARG A  21      61.297  48.897 136.296  1.00  0.00           C
ATOM    430  O   ARG A  21      60.277  48.467 136.836  1.00  0.00           O
ATOM    431  N   SER A  22      61.267  49.407 135.056  1.00  0.00           N
ATOM    433  CA  SER A  22      60.357  48.847 134.096  1.00  0.00           C
ATOM    435  CB  SER A  22      61.007  47.607 133.456  1.00  0.00           C
ATOM    438  OG  SER A  22      62.337  47.797 132.956  1.00  0.00           O
ATOM    440  C   SER A  22      59.827  49.887 133.136  1.00  0.00           C
ATOM    441  O   SER A  22      60.567  50.507 132.376  1.00  0.00           O
ATOM    442  N   VAL A  23      58.497  50.097 133.246  1.00  0.00           N
ATOM    444  CA  VAL A  23      57.657  51.207 132.796  1.00  0.00           C
ATOM    446  CB  VAL A  23      58.297  52.577 132.556  1.00  0.00           C
ATOM    448  CG1 VAL A  23      57.247  53.677 132.306  1.00  0.00           C
ATOM    452  CG2 VAL A  23      59.037  53.047 133.816  1.00  0.00           C
ATOM    456  C   VAL A  23      56.697  50.727 131.716  1.00  0.00           C
ATOM    457  O   VAL A  23      56.047  51.477 131.006  1.00  0.00           O
ATOM    458  N   GLY A  24      56.517  49.397 131.616  1.00  0.00           N
ATOM    460  CA  GLY A  24      55.437  48.797 130.856  1.00  0.00           C
ATOM    463  C   GLY A  24      55.447  49.117 129.396  1.00  0.00           C
ATOM    464  O   GLY A  24      54.427  49.037 128.716  1.00  0.00           O
ATOM    465  N   THR A  25      56.657  49.397 128.836  1.00  0.00           N
ATOM    467  CA  THR A  25      56.967  49.237 127.426  1.00  0.00           C
ATOM    469  CB  THR A  25      58.417  49.537 126.996  1.00  0.00           C
ATOM    471  OG1 THR A  25      58.897  50.777 127.506  1.00  0.00           O
ATOM    473  CG2 THR A  25      58.557  49.637 125.476  1.00  0.00           C
ATOM    477  C   THR A  25      56.687  47.787 127.136  1.00  0.00           C
ATOM    478  O   THR A  25      56.867  46.907 127.986  1.00  0.00           O
ATOM    479  N   GLN A  26      56.187  47.487 125.936  1.00  0.00           N
ATOM    481  CA  GLN A  26      56.057  46.127 125.546  1.00  0.00           C
ATOM    483  CB  GLN A  26      55.037  46.097 124.356  1.00  0.00           C
ATOM    486  CG  GLN A  26      54.437  44.727 123.926  1.00  0.00           C
ATOM    489  CD  GLN A  26      53.707  43.907 124.996  1.00  0.00           C
ATOM    490  OE1 GLN A  26      53.457  42.717 124.826  1.00  0.00           O
ATOM    491  NE2 GLN A  26      53.297  44.517 126.136  1.00  0.00           N
ATOM    494  C   GLN A  26      57.457  45.677 125.126  1.00  0.00           C
ATOM    495  O   GLN A  26      57.617  45.627 123.917  1.00  0.00           O
ATOM    496  N   VAL A  27      58.367  45.277 126.126  1.00  0.00           N
ATOM    498  CA  VAL A  27      59.627  44.447 126.076  1.00  0.00           C
ATOM    500  CB  VAL A  27      59.447  43.657 124.697  1.00  0.00           C
ATOM    502  CG1 VAL A  27      60.387  42.777 123.956  1.00  0.00           C
ATOM    506  CG2 VAL A  27      58.167  42.747 124.666  1.00  0.00           C
ATOM    510  C   VAL A  27      60.917  45.077 127.006  1.00  0.00           C
ATOM    511  O   VAL A  27      60.487  45.817 127.876  1.00  0.00           O
ATOM    512  N   ASP A  28      62.387  44.817 127.056  1.00  0.00           N
ATOM    514  CA  ASP A  28      63.607  44.397 128.106  1.00  0.00           C
ATOM    516  CB  ASP A  28      62.587  43.887 129.296  1.00  0.00           C
ATOM    519  CG  ASP A  28      61.057  43.447 129.496  1.00  0.00           C
ATOM    520  OD1 ASP A  28      60.527  43.737 130.596  1.00  0.00           O
ATOM    521  OD2 ASP A  28      60.517  42.727 128.616  1.00  0.00           O
ATOM    522  C   ASP A  28      65.227  43.317 128.046  1.00  0.00           C
ATOM    523  O   ASP A  28      64.897  42.217 127.636  1.00  0.00           O
ATOM    524  N   ASP A  29      66.827  43.377 128.396  1.00  0.00           N
ATOM    526  CA  ASP A  29      68.427  42.497 128.256  1.00  0.00           C
ATOM    528  CB  ASP A  29      69.087  41.457 127.106  1.00  0.00           C
ATOM    531  CG  ASP A  29      69.827  41.867 125.776  1.00  0.00           C
ATOM    532  OD1 ASP A  29      69.857  43.057 125.436  1.00  0.00           O
ATOM    533  OD2 ASP A  29      70.567  40.957 125.316  1.00  0.00           O
ATOM    534  C   ASP A  29      70.147  42.837 128.646  1.00  0.00           C
ATOM    535  O   ASP A  29      70.527  43.257 129.726  1.00  0.00           O
ATOM    536  N   GLY A  30      71.327  42.487 127.856  1.00  0.00           N
ATOM    538  CA  GLY A  30      72.787  42.107 128.186  1.00  0.00           C
ATOM    541  C   GLY A  30      74.167  42.267 127.366  1.00  0.00           C
ATOM    542  O   GLY A  30      74.847  43.237 127.667  1.00  0.00           O
ATOM    543  N   THR A  31      74.787  41.387 126.456  1.00  0.00           N
ATOM    545  CA  THR A  31      76.207  41.597 125.877  1.00  0.00           C
ATOM    547  CB  THR A  31      76.867  40.547 124.886  1.00  0.00           C
ATOM    549  OG1 THR A  31      77.617  39.567 125.576  1.00  0.00           O
ATOM    551  CG2 THR A  31      77.917  41.077 123.856  1.00  0.00           C
ATOM    555  C   THR A  31      76.357  42.857 125.086  1.00  0.00           C
ATOM    556  O   THR A  31      77.287  43.667 125.206  1.00  0.00           O
ATOM    557  N   LEU A  32      75.307  43.037 124.286  1.00  0.00           N
ATOM    559  CA  LEU A  32      74.617  44.217 123.896  1.00  0.00           C
ATOM    561  CB  LEU A  32      73.177  43.687 124.076  1.00  0.00           C
ATOM    564  CG  LEU A  32      72.027  44.547 123.576  1.00  0.00           C
ATOM    566  CD1 LEU A  32      71.787  45.757 124.456  1.00  0.00           C
ATOM    570  CD2 LEU A  32      72.207  44.907 122.116  1.00  0.00           C
ATOM    574  C   LEU A  32      74.927  45.507 124.676  1.00  0.00           C
ATOM    575  O   LEU A  32      75.057  46.587 124.106  1.00  0.00           O
ATOM    576  N   GLU A  33      75.127  45.397 126.016  1.00  0.00           N
ATOM    578  CA  GLU A  33      75.397  46.477 126.936  1.00  0.00           C
ATOM    580  CB  GLU A  33      75.607  45.977 128.396  1.00  0.00           C
ATOM    583  CG  GLU A  33      75.587  47.047 129.516  1.00  0.00           C
ATOM    586  CD  GLU A  33      76.117  46.537 130.856  1.00  0.00           C
ATOM    587  OE1 GLU A  33      77.237  45.967 130.836  1.00  0.00           O
ATOM    588  OE2 GLU A  33      75.477  46.777 131.916  1.00  0.00           O
ATOM    589  C   GLU A  33      76.527  47.407 126.496  1.00  0.00           C
ATOM    590  O   GLU A  33      76.367  48.627 126.356  1.00  0.00           O
ATOM    591  N   VAL A  34      77.707  46.877 126.126  1.00  0.00           N
ATOM    593  CA  VAL A  34      78.787  47.737 125.636  1.00  0.00           C
ATOM    595  CB  VAL A  34      80.137  47.037 125.656  1.00  0.00           C
ATOM    597  CG1 VAL A  34      80.197  45.857 124.656  1.00  0.00           C
ATOM    601  CG2 VAL A  34      81.267  48.067 125.426  1.00  0.00           C
ATOM    605  C   VAL A  34      78.487  48.267 124.236  1.00  0.00           C
ATOM    606  O   VAL A  34      78.897  49.347 123.836  1.00  0.00           O
ATOM    607  N   ARG A  35      77.677  47.547 123.447  1.00  0.00           N
ATOM    609  CA  ARG A  35      77.437  47.927 122.066  1.00  0.00           C
ATOM    611  CB  ARG A  35      76.887  46.717 121.277  1.00  0.00           C
ATOM    614  CG  ARG A  35      76.887  46.937 119.746  1.00  0.00           C
ATOM    617  CD  ARG A  35      78.227  46.767 119.026  1.00  0.00           C
ATOM    620  NE  ARG A  35      78.297  45.357 118.546  1.00  0.00           N
ATOM    622  CZ  ARG A  35      78.787  44.317 119.216  1.00  0.00           C
ATOM    623  NH1 ARG A  35      79.517  44.427 120.307  1.00  0.00           N
ATOM    626  NH2 ARG A  35      78.507  43.097 118.806  1.00  0.00           N
ATOM    629  C   ARG A  35      76.477  49.107 121.936  1.00  0.00           C
ATOM    630  O   ARG A  35      76.597  49.927 121.026  1.00  0.00           O
ATOM    631  N   VAL A  36      75.537  49.277 122.886  1.00  0.00           N
ATOM    633  CA  VAL A  36      74.677  50.447 122.976  1.00  0.00           C
ATOM    635  CB  VAL A  36      73.387  50.167 123.726  1.00  0.00           C
ATOM    637  CG1 VAL A  36      72.447  51.387 123.836  1.00  0.00           C
ATOM    641  CG2 VAL A  36      72.647  49.027 123.016  1.00  0.00           C
ATOM    645  C   VAL A  36      75.417  51.607 123.636  1.00  0.00           C
ATOM    646  O   VAL A  36      75.107  52.767 123.426  1.00  0.00           O
ATOM    647  N   ASN A  37      76.507  51.337 124.406  1.00  0.00           N
ATOM    649  CA  ASN A  37      77.477  52.377 124.716  1.00  0.00           C
ATOM    651  CB  ASN A  37      78.497  51.877 125.786  1.00  0.00           C
ATOM    654  CG  ASN A  37      79.687  52.777 126.106  1.00  0.00           C
ATOM    655  OD1 ASN A  37      79.627  54.007 126.096  1.00  0.00           O
ATOM    656  ND2 ASN A  37      80.857  52.157 126.396  1.00  0.00           N
ATOM    659  C   ASN A  37      78.117  52.967 123.476  1.00  0.00           C
ATOM    660  O   ASN A  37      77.987  54.167 123.216  1.00  0.00           O
ATOM    661  N   SER A  38      78.667  52.107 122.596  1.00  0.00           N
ATOM    663  CA  SER A  38      79.287  52.487 121.336  1.00  0.00           C
ATOM    665  CB  SER A  38      79.877  51.237 120.616  1.00  0.00           C
ATOM    668  OG  SER A  38      80.607  50.417 121.536  1.00  0.00           O
ATOM    670  C   SER A  38      78.317  53.187 120.406  1.00  0.00           C
ATOM    671  O   SER A  38      78.527  54.307 119.956  1.00  0.00           O
ATOM    672  N   ALA A  39      77.147  52.567 120.186  1.00  0.00           N
ATOM    674  CA  ALA A  39      76.127  53.067 119.296  1.00  0.00           C
ATOM    676  CB  ALA A  39      74.997  52.017 119.216  1.00  0.00           C
ATOM    680  C   ALA A  39      75.547  54.417 119.676  1.00  0.00           C
ATOM    681  O   ALA A  39      75.357  55.277 118.826  1.00  0.00           O
ATOM    682  N   LEU A  40      75.287  54.637 120.976  1.00  0.00           N
ATOM    684  CA  LEU A  40      74.837  55.897 121.506  1.00  0.00           C
ATOM    686  CB  LEU A  40      74.397  55.617 122.956  1.00  0.00           C
ATOM    689  CG  LEU A  40      73.457  56.617 123.626  1.00  0.00           C
ATOM    691  CD1 LEU A  40      74.177  57.897 124.057  1.00  0.00           C
ATOM    695  CD2 LEU A  40      72.177  56.867 122.836  1.00  0.00           C
ATOM    699  C   LEU A  40      75.887  57.007 121.396  1.00  0.00           C
ATOM    700  O   LEU A  40      75.597  58.107 120.916  1.00  0.00           O
ATOM    701  N   SER A  41      77.167  56.707 121.766  1.00  0.00           N
ATOM    703  CA  SER A  41      78.257  57.697 121.786  1.00  0.00           C
ATOM    705  CB  SER A  41      79.617  57.057 122.197  1.00  0.00           C
ATOM    708  OG  SER A  41      79.617  56.717 123.586  1.00  0.00           O
ATOM    710  C   SER A  41      78.537  58.377 120.466  1.00  0.00           C
ATOM    711  O   SER A  41      78.747  59.587 120.386  1.00  0.00           O
ATOM    712  N   LYS A  42      78.517  57.577 119.376  1.00  0.00           N
ATOM    714  CA  LYS A  42      78.747  58.077 118.046  1.00  0.00           C
ATOM    716  CB  LYS A  42      79.187  56.907 117.127  1.00  0.00           C
ATOM    719  CG  LYS A  42      79.117  57.247 115.626  1.00  0.00           C
ATOM    722  CD  LYS A  42      79.847  56.267 114.697  1.00  0.00           C
ATOM    725  CE  LYS A  42      81.277  56.697 114.396  1.00  0.00           C
ATOM    728  NZ  LYS A  42      82.107  56.597 115.596  1.00  0.00           N
ATOM    732  C   LYS A  42      77.567  58.787 117.416  1.00  0.00           C
ATOM    733  O   LYS A  42      77.717  59.897 116.916  1.00  0.00           O
ATOM    734  N   ASP A  43      76.397  58.117 117.386  1.00  0.00           N
ATOM    736  CA  ASP A  43      75.327  58.417 116.456  1.00  0.00           C
ATOM    738  CB  ASP A  43      74.517  57.097 116.256  1.00  0.00           C
ATOM    741  CG  ASP A  43      73.167  57.277 115.576  1.00  0.00           C
ATOM    742  OD1 ASP A  43      72.117  56.947 116.206  1.00  0.00           O
ATOM    743  OD2 ASP A  43      73.167  57.727 114.406  1.00  0.00           O
ATOM    744  C   ASP A  43      74.387  59.447 117.016  1.00  0.00           C
ATOM    745  O   ASP A  43      74.057  60.457 116.406  1.00  0.00           O
ATOM    746  N   GLU A  44      73.907  59.147 118.236  1.00  0.00           N
ATOM    748  CA  GLU A  44      72.947  59.967 118.926  1.00  0.00           C
ATOM    750  CB  GLU A  44      72.387  59.097 120.056  1.00  0.00           C
ATOM    753  CG  GLU A  44      70.947  59.467 120.476  1.00  0.00           C
ATOM    756  CD  GLU A  44      70.097  58.237 120.756  1.00  0.00           C
ATOM    757  OE1 GLU A  44      70.107  57.367 119.846  1.00  0.00           O
ATOM    758  OE2 GLU A  44      69.477  58.117 121.826  1.00  0.00           O
ATOM    759  C   GLU A  44      73.677  61.157 119.486  1.00  0.00           C
ATOM    760  O   GLU A  44      73.087  62.197 119.776  1.00  0.00           O
ATOM    761  N   GLN A  45      75.007  60.997 119.636  1.00  0.00           N
ATOM    763  CA  GLN A  45      75.927  62.017 120.066  1.00  0.00           C
ATOM    765  CB  GLN A  45      75.977  63.267 119.156  1.00  0.00           C
ATOM    768  CG  GLN A  45      76.497  62.937 117.736  1.00  0.00           C
ATOM    771  CD  GLN A  45      76.767  64.197 116.906  1.00  0.00           C
ATOM    772  OE1 GLN A  45      76.537  65.337 117.306  1.00  0.00           O
ATOM    773  NE2 GLN A  45      77.317  63.967 115.696  1.00  0.00           N
ATOM    776  C   GLN A  45      75.757  62.337 121.536  1.00  0.00           C
ATOM    777  O   GLN A  45      76.277  63.317 122.066  1.00  0.00           O
ATOM    778  N   ILE A  46      75.007  61.477 122.256  1.00  0.00           N
ATOM    780  CA  ILE A  46      74.497  61.797 123.566  1.00  0.00           C
ATOM    782  CB  ILE A  46      73.127  61.187 123.856  1.00  0.00           C
ATOM    784  CG2 ILE A  46      72.857  61.047 125.376  1.00  0.00           C
ATOM    788  CG1 ILE A  46      72.037  62.047 123.186  1.00  0.00           C
ATOM    791  CD  ILE A  46      70.627  61.757 123.696  1.00  0.00           C
ATOM    795  C   ILE A  46      75.507  61.497 124.646  1.00  0.00           C
ATOM    796  O   ILE A  46      76.057  60.407 124.756  1.00  0.00           O
ATOM    797  N   LYS A  47      75.727  62.487 125.526  1.00  0.00           N
ATOM    799  CA  LYS A  47      76.347  62.347 126.816  1.00  0.00           C
ATOM    801  CB  LYS A  47      77.537  63.337 126.946  1.00  0.00           C
ATOM    804  CG  LYS A  47      78.497  63.207 128.136  1.00  0.00           C
ATOM    807  CD  LYS A  47      79.587  62.107 128.026  1.00  0.00           C
ATOM    810  CE  LYS A  47      79.137  60.647 128.076  1.00  0.00           C
ATOM    813  NZ  LYS A  47      78.607  60.327 129.416  1.00  0.00           N
ATOM    817  C   LYS A  47      75.257  62.667 127.816  1.00  0.00           C
ATOM    818  O   LYS A  47      74.247  63.267 127.456  1.00  0.00           O
ATOM    819  N   LYS A  48      75.437  62.207 129.066  1.00  0.00           N
ATOM    821  CA  LYS A  48      74.557  62.277 130.216  1.00  0.00           C
ATOM    823  CB  LYS A  48      74.427  63.637 130.936  1.00  0.00           C
ATOM    826  CG  LYS A  48      73.917  64.807 130.086  1.00  0.00           C
ATOM    829  CD  LYS A  48      72.487  64.627 129.556  1.00  0.00           C
ATOM    832  CE  LYS A  48      72.037  65.707 128.566  1.00  0.00           C
ATOM    835  NZ  LYS A  48      72.037  67.037 129.197  1.00  0.00           N
ATOM    839  C   LYS A  48      73.267  61.517 130.146  1.00  0.00           C
ATOM    840  O   LYS A  48      72.387  61.677 130.996  1.00  0.00           O
ATOM    841  N   GLU A  49      73.157  60.587 129.197  1.00  0.00           N
ATOM    843  CA  GLU A  49      72.677  59.287 129.536  1.00  0.00           C
ATOM    845  CB  GLU A  49      72.117  58.577 128.316  1.00  0.00           C
ATOM    848  CG  GLU A  49      70.847  59.257 127.776  1.00  0.00           C
ATOM    851  CD  GLU A  49      70.517  58.657 126.426  1.00  0.00           C
ATOM    852  OE1 GLU A  49      71.127  57.607 126.086  1.00  0.00           O
ATOM    853  OE2 GLU A  49      69.697  59.277 125.726  1.00  0.00           O
ATOM    854  C   GLU A  49      73.767  58.437 130.126  1.00  0.00           C
ATOM    855  O   GLU A  49      74.917  58.447 129.646  1.00  0.00           O
ATOM    856  N   ALA A  50      73.417  57.657 131.156  1.00  0.00           N
ATOM    858  CA  ALA A  50      74.237  56.557 131.606  1.00  0.00           C
ATOM    860  CB  ALA A  50      73.667  55.847 132.836  1.00  0.00           C
ATOM    864  C   ALA A  50      74.357  55.507 130.526  1.00  0.00           C
ATOM    865  O   ALA A  50      73.387  55.147 129.856  1.00  0.00           O
ATOM    866  N   ARG A  51      75.557  54.947 130.356  1.00  0.00           N
ATOM    868  CA  ARG A  51      75.767  53.917 129.376  1.00  0.00           C
ATOM    870  CB  ARG A  51      77.207  53.977 128.806  1.00  0.00           C
ATOM    873  CG  ARG A  51      77.607  55.357 128.196  1.00  0.00           C
ATOM    876  CD  ARG A  51      77.027  55.767 126.816  1.00  0.00           C
ATOM    879  NE  ARG A  51      75.587  56.167 126.936  1.00  0.00           N
ATOM    881  CZ  ARG A  51      74.527  55.427 126.606  1.00  0.00           C
ATOM    882  NH1 ARG A  51      74.617  54.257 125.996  1.00  0.00           N
ATOM    885  NH2 ARG A  51      73.327  55.827 126.946  1.00  0.00           N
ATOM    888  C   ARG A  51      75.317  52.557 129.906  1.00  0.00           C
ATOM    889  O   ARG A  51      76.117  51.647 130.086  1.00  0.00           O
ATOM    890  N   ILE A  52      73.987  52.467 130.076  1.00  0.00           N
ATOM    892  CA  ILE A  52      73.127  51.307 130.196  1.00  0.00           C
ATOM    894  CB  ILE A  52      72.817  50.747 128.816  1.00  0.00           C
ATOM    896  CG2 ILE A  52      72.327  51.767 127.756  1.00  0.00           C
ATOM    900  CG1 ILE A  52      74.017  50.067 128.186  1.00  0.00           C
ATOM    903  CD  ILE A  52      73.427  49.037 127.266  1.00  0.00           C
ATOM    907  C   ILE A  52      73.487  50.247 131.266  1.00  0.00           C
ATOM    908  O   ILE A  52      74.617  50.117 131.716  1.00  0.00           O
ATOM    909  N   ASN A  53      72.477  49.507 131.796  1.00  0.00           N
ATOM    911  CA  ASN A  53      72.577  48.787 133.066  1.00  0.00           C
ATOM    913  CB  ASN A  53      71.807  49.667 134.086  1.00  0.00           C
ATOM    916  CG  ASN A  53      71.617  49.047 135.456  1.00  0.00           C
ATOM    917  OD1 ASN A  53      70.487  48.937 135.906  1.00  0.00           O
ATOM    918  ND2 ASN A  53      72.697  48.577 136.096  1.00  0.00           N
ATOM    921  C   ASN A  53      72.027  47.337 132.926  1.00  0.00           C
ATOM    922  O   ASN A  53      71.717  46.957 131.796  1.00  0.00           O
ATOM    923  N   VAL A  54      71.857  46.507 134.016  1.00  0.00           N
ATOM    925  CA  VAL A  54      71.207  45.167 133.956  1.00  0.00           C
ATOM    927  CB  VAL A  54      72.187  43.997 133.786  1.00  0.00           C
ATOM    929  CG1 VAL A  54      71.457  42.667 133.486  1.00  0.00           C
ATOM    933  CG2 VAL A  54      73.157  44.277 132.616  1.00  0.00           C
ATOM    937  C   VAL A  54      70.017  44.847 134.936  1.00  0.00           C
ATOM    938  O   VAL A  54      70.217  45.197 136.086  1.00  0.00           O
ATOM    939  N   THR A  55      68.797  44.247 134.486  1.00  0.00           N
ATOM    941  CA  THR A  55      67.337  44.057 135.016  1.00  0.00           C
ATOM    943  CB  THR A  55      65.907  44.667 134.416  1.00  0.00           C
ATOM    945  OG1 THR A  55      64.807  44.577 135.316  1.00  0.00           O
ATOM    947  CG2 THR A  55      65.417  46.077 133.996  1.00  0.00           C
ATOM    951  C   THR A  55      67.027  42.527 134.896  1.00  0.00           C
ATOM    952  O   THR A  55      67.857  41.667 134.646  1.00  0.00           O
ATOM    953  N   ALA A  56      65.727  42.187 134.996  1.00  0.00           N
ATOM    955  CA  ALA A  56      65.057  41.147 135.726  1.00  0.00           C
ATOM    957  CB  ALA A  56      63.797  41.857 136.296  1.00  0.00           C
ATOM    961  C   ALA A  56      64.597  39.977 134.856  1.00  0.00           C
ATOM    962  O   ALA A  56      63.827  39.147 135.307  1.00  0.00           O
ATOM    963  N   TYR A  57      65.037  39.907 133.596  1.00  0.00           N
ATOM    965  CA  TYR A  57      64.677  38.817 132.696  1.00  0.00           C
ATOM    967  CB  TYR A  57      63.127  38.687 132.256  1.00  0.00           C
ATOM    970  CG  TYR A  57      62.017  39.757 132.536  1.00  0.00           C
ATOM    971  CD1 TYR A  57      62.167  41.017 133.136  1.00  0.00           C
ATOM    973  CE1 TYR A  57      61.077  41.787 133.556  1.00  0.00           C
ATOM    975  CZ  TYR A  57      59.777  41.377 133.286  1.00  0.00           C
ATOM    976  OH  TYR A  57      58.667  42.127 133.777  1.00  0.00           O
ATOM    978  CD2 TYR A  57      60.677  39.407 132.186  1.00  0.00           C
ATOM    980  CE2 TYR A  57      59.577  40.207 132.536  1.00  0.00           C
ATOM    982  C   TYR A  57      65.927  38.627 131.746  1.00  0.00           C
ATOM    983  O   TYR A  57      67.027  38.937 132.216  1.00  0.00           O
ATOM    984  N   GLN A  58      65.877  38.177 130.436  1.00  0.00           N
ATOM    986  CA  GLN A  58      67.037  38.147 129.476  1.00  0.00           C
ATOM    988  CB  GLN A  58      67.377  36.627 129.376  1.00  0.00           C
ATOM    991  CG  GLN A  58      67.577  35.837 130.696  1.00  0.00           C
ATOM    994  CD  GLN A  58      67.607  34.307 130.496  1.00  0.00           C
ATOM    995  OE1 GLN A  58      68.047  33.507 131.306  1.00  0.00           O
ATOM    996  NE2 GLN A  58      67.037  33.867 129.346  1.00  0.00           N
ATOM    999  C   GLN A  58      66.967  38.637 127.916  1.00  0.00           C
ATOM   1000  O   GLN A  58      67.147  37.807 127.036  1.00  0.00           O
ATOM   1001  N   GLY A  59      66.647  39.937 127.496  1.00  0.00           N
ATOM   1003  CA  GLY A  59      66.417  40.387 126.056  1.00  0.00           C
ATOM   1006  C   GLY A  59      66.787  41.767 125.296  1.00  0.00           C
ATOM   1007  O   GLY A  59      66.837  41.707 124.106  1.00  0.00           O
ATOM   1008  N   LYS A  60      67.067  43.007 125.856  1.00  0.00           N
ATOM   1010  CA  LYS A  60      67.267  44.477 125.536  1.00  0.00           C
ATOM   1012  CB  LYS A  60      65.877  45.067 125.396  1.00  0.00           C
ATOM   1015  CG  LYS A  60      64.977  44.237 124.446  1.00  0.00           C
ATOM   1018  CD  LYS A  60      63.637  43.737 124.956  1.00  0.00           C
ATOM   1021  CE  LYS A  60      63.137  42.337 125.286  1.00  0.00           C
ATOM   1024  NZ  LYS A  60      61.957  42.257 126.216  1.00  0.00           N
ATOM   1028  C   LYS A  60      68.007  45.437 126.626  1.00  0.00           C
ATOM   1029  O   LYS A  60      68.767  44.937 127.426  1.00  0.00           O
ATOM   1030  N   VAL A  61      67.867  46.807 126.826  1.00  0.00           N
ATOM   1032  CA  VAL A  61      68.657  47.587 127.886  1.00  0.00           C
ATOM   1034  CB  VAL A  61      70.077  47.947 127.446  1.00  0.00           C
ATOM   1036  CG1 VAL A  61      70.977  46.707 127.456  1.00  0.00           C
ATOM   1040  CG2 VAL A  61      69.967  48.647 126.086  1.00  0.00           C
ATOM   1044  C   VAL A  61      68.077  48.897 128.536  1.00  0.00           C
ATOM   1045  O   VAL A  61      67.037  49.377 128.126  1.00  0.00           O
ATOM   1046  N   LEU A  62      68.727  49.527 129.586  1.00  0.00           N
ATOM   1048  CA  LEU A  62      68.357  50.837 130.226  1.00  0.00           C
ATOM   1050  CB  LEU A  62      68.907  50.977 131.686  1.00  0.00           C
ATOM   1053  CG  LEU A  62      68.647  52.287 132.506  1.00  0.00           C
ATOM   1055  CD1 LEU A  62      67.297  53.037 132.356  1.00  0.00           C
ATOM   1059  CD2 LEU A  62      68.887  51.967 133.986  1.00  0.00           C
ATOM   1063  C   LEU A  62      68.977  52.097 129.646  1.00  0.00           C
ATOM   1064  O   LEU A  62      70.187  52.227 129.616  1.00  0.00           O
ATOM   1065  N   LEU A  63      68.207  53.157 129.356  1.00  0.00           N
ATOM   1067  CA  LEU A  63      68.777  54.487 129.256  1.00  0.00           C
ATOM   1069  CB  LEU A  63      68.387  55.027 127.876  1.00  0.00           C
ATOM   1072  CG  LEU A  63      68.927  54.217 126.676  1.00  0.00           C
ATOM   1074  CD1 LEU A  63      68.267  54.707 125.376  1.00  0.00           C
ATOM   1078  CD2 LEU A  63      70.447  54.357 126.576  1.00  0.00           C
ATOM   1082  C   LEU A  63      68.257  55.397 130.376  1.00  0.00           C
ATOM   1083  O   LEU A  63      67.097  55.767 130.386  1.00  0.00           O
ATOM   1084  N   VAL A  64      69.107  55.757 131.386  1.00  0.00           N
ATOM   1086  CA  VAL A  64      68.797  56.787 132.396  1.00  0.00           C
ATOM   1088  CB  VAL A  64      69.157  56.597 133.906  1.00  0.00           C
ATOM   1090  CG1 VAL A  64      68.307  55.527 134.576  1.00  0.00           C
ATOM   1094  CG2 VAL A  64      70.637  56.277 134.166  1.00  0.00           C
ATOM   1098  C   VAL A  64      69.597  57.977 131.996  1.00  0.00           C
ATOM   1099  O   VAL A  64      70.637  57.837 131.356  1.00  0.00           O
ATOM   1100  N   GLY A  65      69.157  59.177 132.426  1.00  0.00           N
ATOM   1102  CA  GLY A  65      69.857  60.407 132.197  1.00  0.00           C
ATOM   1105  C   GLY A  65      68.907  61.447 131.756  1.00  0.00           C
ATOM   1106  O   GLY A  65      67.747  61.457 132.166  1.00  0.00           O
ATOM   1107  N   GLN A  66      69.377  62.357 130.896  1.00  0.00           N
ATOM   1109  CA  GLN A  66      68.507  63.347 130.316  1.00  0.00           C
ATOM   1111  CB  GLN A  66      68.637  64.747 130.976  1.00  0.00           C
ATOM   1114  CG  GLN A  66      68.977  64.677 132.486  1.00  0.00           C
ATOM   1117  CD  GLN A  66      69.007  66.047 133.156  1.00  0.00           C
ATOM   1118  OE1 GLN A  66      69.387  66.117 134.326  1.00  0.00           O
ATOM   1119  NE2 GLN A  66      68.687  67.127 132.426  1.00  0.00           N
ATOM   1122  C   GLN A  66      68.897  63.517 128.886  1.00  0.00           C
ATOM   1123  O   GLN A  66      70.037  63.287 128.496  1.00  0.00           O
ATOM   1124  N   SER A  67      67.937  64.027 128.106  1.00  0.00           N
ATOM   1126  CA  SER A  67      68.097  64.337 126.697  1.00  0.00           C
ATOM   1128  CB  SER A  67      67.767  63.147 125.746  1.00  0.00           C
ATOM   1131  OG  SER A  67      68.357  61.947 126.256  1.00  0.00           O
ATOM   1133  C   SER A  67      67.117  65.497 126.506  1.00  0.00           C
ATOM   1134  O   SER A  67      66.127  65.557 127.246  1.00  0.00           O
ATOM   1135  N   PRO A  68      67.347  66.497 125.656  1.00  0.00           N
ATOM   1136  CD  PRO A  68      68.467  66.527 124.716  1.00  0.00           C
ATOM   1139  CA  PRO A  68      66.317  67.447 125.276  1.00  0.00           C
ATOM   1141  CB  PRO A  68      67.047  68.447 124.356  1.00  0.00           C
ATOM   1144  CG  PRO A  68      68.127  67.607 123.676  1.00  0.00           C
ATOM   1147  C   PRO A  68      65.137  66.797 124.576  1.00  0.00           C
ATOM   1148  O   PRO A  68      65.247  65.697 124.057  1.00  0.00           O
ATOM   1149  N   ASN A  69      63.997  67.507 124.526  1.00  0.00           N
ATOM   1151  CA  ASN A  69      62.787  67.047 123.876  1.00  0.00           C
ATOM   1153  CB  ASN A  69      61.637  68.067 124.076  1.00  0.00           C
ATOM   1156  CG  ASN A  69      61.327  68.317 125.556  1.00  0.00           C
ATOM   1157  OD1 ASN A  69      61.887  67.767 126.496  1.00  0.00           O
ATOM   1158  ND2 ASN A  69      60.367  69.227 125.806  1.00  0.00           N
ATOM   1161  C   ASN A  69      62.997  66.717 122.396  1.00  0.00           C
ATOM   1162  O   ASN A  69      62.537  65.687 121.926  1.00  0.00           O
ATOM   1163  N   ALA A  70      63.787  67.537 121.656  1.00  0.00           N
ATOM   1165  CA  ALA A  70      64.157  67.297 120.266  1.00  0.00           C
ATOM   1167  CB  ALA A  70      65.107  68.417 119.826  1.00  0.00           C
ATOM   1171  C   ALA A  70      64.817  65.937 119.996  1.00  0.00           C
ATOM   1172  O   ALA A  70      64.557  65.297 118.996  1.00  0.00           O
ATOM   1173  N   GLU A  71      65.657  65.437 120.916  1.00  0.00           N
ATOM   1175  CA  GLU A  71      66.257  64.137 120.716  1.00  0.00           C
ATOM   1177  CB  GLU A  71      67.577  64.167 121.526  1.00  0.00           C
ATOM   1180  CG  GLU A  71      68.697  63.307 120.896  1.00  0.00           C
ATOM   1183  CD  GLU A  71      68.327  61.847 121.026  1.00  0.00           C
ATOM   1184  OE1 GLU A  71      67.997  61.437 122.166  1.00  0.00           O
ATOM   1185  OE2 GLU A  71      68.317  61.147 119.986  1.00  0.00           O
ATOM   1186  C   GLU A  71      65.247  63.027 121.086  1.00  0.00           C
ATOM   1187  O   GLU A  71      65.277  61.897 120.596  1.00  0.00           O
ATOM   1188  N   LEU A  72      64.207  63.317 121.896  1.00  0.00           N
ATOM   1190  CA  LEU A  72      63.157  62.347 122.226  1.00  0.00           C
ATOM   1192  CB  LEU A  72      62.267  62.797 123.396  1.00  0.00           C
ATOM   1195  CG  LEU A  72      62.967  63.067 124.726  1.00  0.00           C
ATOM   1197  CD1 LEU A  72      61.967  62.857 125.846  1.00  0.00           C
ATOM   1201  CD2 LEU A  72      64.177  62.177 124.996  1.00  0.00           C
ATOM   1205  C   LEU A  72      62.167  62.037 121.116  1.00  0.00           C
ATOM   1206  O   LEU A  72      61.387  61.077 121.196  1.00  0.00           O
ATOM   1207  N   SER A  73      62.117  62.847 120.046  1.00  0.00           N
ATOM   1209  CA  SER A  73      61.297  62.567 118.886  1.00  0.00           C
ATOM   1211  CB  SER A  73      61.097  63.827 118.006  1.00  0.00           C
ATOM   1214  OG  SER A  73      62.357  64.277 117.506  1.00  0.00           O
ATOM   1216  C   SER A  73      61.927  61.447 118.056  1.00  0.00           C
ATOM   1217  O   SER A  73      61.217  60.717 117.356  1.00  0.00           O
ATOM   1218  N   ALA A  74      63.267  61.257 118.206  1.00  0.00           N
ATOM   1220  CA  ALA A  74      64.117  60.347 117.476  1.00  0.00           C
ATOM   1222  CB  ALA A  74      65.597  60.717 117.656  1.00  0.00           C
ATOM   1226  C   ALA A  74      63.897  58.887 117.826  1.00  0.00           C
ATOM   1227  O   ALA A  74      64.397  57.997 117.146  1.00  0.00           O
ATOM   1228  N   ARG A  75      63.117  58.637 118.896  1.00  0.00           N
ATOM   1230  CA  ARG A  75      62.717  57.327 119.376  1.00  0.00           C
ATOM   1232  CB  ARG A  75      61.647  56.627 118.466  1.00  0.00           C
ATOM   1235  CG  ARG A  75      60.217  57.237 118.486  1.00  0.00           C
ATOM   1238  CD  ARG A  75      59.207  56.437 117.626  1.00  0.00           C
ATOM   1241  NE  ARG A  75      57.817  56.927 117.926  1.00  0.00           N
ATOM   1243  CZ  ARG A  75      56.757  56.757 117.146  1.00  0.00           C
ATOM   1244  NH1 ARG A  75      56.777  56.087 116.026  1.00  0.00           N
ATOM   1247  NH2 ARG A  75      55.587  57.277 117.486  1.00  0.00           N
ATOM   1250  C   ARG A  75      63.877  56.407 119.726  1.00  0.00           C
ATOM   1251  O   ARG A  75      63.937  55.287 119.226  1.00  0.00           O
ATOM   1252  N   ALA A  76      64.787  56.827 120.656  1.00  0.00           N
ATOM   1254  CA  ALA A  76      66.037  56.137 121.036  1.00  0.00           C
ATOM   1256  CB  ALA A  76      66.607  56.677 122.366  1.00  0.00           C
ATOM   1260  C   ALA A  76      65.917  54.627 121.236  1.00  0.00           C
ATOM   1261  O   ALA A  76      66.797  53.837 120.906  1.00  0.00           O
ATOM   1262  N   LYS A  77      64.737  54.197 121.726  1.00  0.00           N
ATOM   1264  CA  LYS A  77      64.397  52.807 121.856  1.00  0.00           C
ATOM   1266  CB  LYS A  77      62.947  52.637 122.406  1.00  0.00           C
ATOM   1269  CG  LYS A  77      62.577  53.427 123.676  1.00  0.00           C
ATOM   1272  CD  LYS A  77      61.207  53.017 124.266  1.00  0.00           C
ATOM   1275  CE  LYS A  77      60.907  53.687 125.616  1.00  0.00           C
ATOM   1278  NZ  LYS A  77      59.507  53.547 126.106  1.00  0.00           N
ATOM   1282  C   LYS A  77      64.487  52.017 120.566  1.00  0.00           C
ATOM   1283  O   LYS A  77      65.137  50.987 120.526  1.00  0.00           O
ATOM   1284  N   GLN A  78      63.887  52.507 119.466  1.00  0.00           N
ATOM   1286  CA  GLN A  78      63.757  51.747 118.236  1.00  0.00           C
ATOM   1288  CB  GLN A  78      62.497  52.207 117.466  1.00  0.00           C
ATOM   1291  CG  GLN A  78      61.207  51.957 118.286  1.00  0.00           C
ATOM   1294  CD  GLN A  78      59.977  52.547 117.606  1.00  0.00           C
ATOM   1295  OE1 GLN A  78      59.977  52.987 116.456  1.00  0.00           O
ATOM   1296  NE2 GLN A  78      58.857  52.607 118.366  1.00  0.00           N
ATOM   1299  C   GLN A  78      64.997  51.867 117.386  1.00  0.00           C
ATOM   1300  O   GLN A  78      65.357  50.987 116.606  1.00  0.00           O
ATOM   1301  N   ILE A  79      65.767  52.937 117.606  1.00  0.00           N
ATOM   1303  CA  ILE A  79      67.137  53.057 117.166  1.00  0.00           C
ATOM   1305  CB  ILE A  79      67.597  54.487 117.386  1.00  0.00           C
ATOM   1307  CG2 ILE A  79      68.997  54.647 116.776  1.00  0.00           C
ATOM   1311  CG1 ILE A  79      66.597  55.517 116.796  1.00  0.00           C
ATOM   1314  CD  ILE A  79      66.317  55.367 115.296  1.00  0.00           C
ATOM   1318  C   ILE A  79      68.077  52.057 117.856  1.00  0.00           C
ATOM   1319  O   ILE A  79      68.917  51.397 117.256  1.00  0.00           O
ATOM   1320  N   ALA A  80      67.947  51.887 119.197  1.00  0.00           N
ATOM   1322  CA  ALA A  80      68.777  50.987 119.966  1.00  0.00           C
ATOM   1324  CB  ALA A  80      68.777  51.437 121.436  1.00  0.00           C
ATOM   1328  C   ALA A  80      68.387  49.517 119.836  1.00  0.00           C
ATOM   1329  O   ALA A  80      69.177  48.627 120.146  1.00  0.00           O
ATOM   1330  N   MET A  81      67.187  49.237 119.286  1.00  0.00           N
ATOM   1332  CA  MET A  81      66.797  47.957 118.706  1.00  0.00           C
ATOM   1334  CB  MET A  81      65.367  48.037 118.106  1.00  0.00           C
ATOM   1337  CG  MET A  81      64.267  48.077 119.176  1.00  0.00           C
ATOM   1340  SD  MET A  81      62.557  48.277 118.596  1.00  0.00           S
ATOM   1341  CE  MET A  81      61.917  48.867 120.196  1.00  0.00           C
ATOM   1345  C   MET A  81      67.767  47.427 117.667  1.00  0.00           C
ATOM   1346  O   MET A  81      67.977  46.227 117.566  1.00  0.00           O
ATOM   1347  N   GLY A  82      68.417  48.317 116.886  1.00  0.00           N
ATOM   1349  CA  GLY A  82      69.427  48.007 115.877  1.00  0.00           C
ATOM   1352  C   GLY A  82      70.707  47.367 116.346  1.00  0.00           C
ATOM   1353  O   GLY A  82      71.677  47.247 115.606  1.00  0.00           O
ATOM   1354  N   VAL A  83      70.767  46.937 117.596  1.00  0.00           N
ATOM   1356  CA  VAL A  83      71.967  46.447 118.216  1.00  0.00           C
ATOM   1358  CB  VAL A  83      72.337  47.367 119.386  1.00  0.00           C
ATOM   1360  CG1 VAL A  83      73.707  46.937 119.896  1.00  0.00           C
ATOM   1364  CG2 VAL A  83      72.467  48.837 118.926  1.00  0.00           C
ATOM   1368  C   VAL A  83      71.707  45.037 118.736  1.00  0.00           C
ATOM   1369  O   VAL A  83      70.747  44.827 119.446  1.00  0.00           O
ATOM   1370  N   ASP A  84      72.557  44.027 118.406  1.00  0.00           N
ATOM   1372  CA  ASP A  84      72.907  42.867 119.236  1.00  0.00           C
ATOM   1374  CB  ASP A  84      73.747  41.807 118.476  1.00  0.00           C
ATOM   1377  CG  ASP A  84      72.997  40.657 117.807  1.00  0.00           C
ATOM   1378  OD1 ASP A  84      71.877  40.857 117.266  1.00  0.00           O
ATOM   1379  OD2 ASP A  84      73.587  39.557 117.816  1.00  0.00           O
ATOM   1380  C   ASP A  84      71.967  42.107 120.126  1.00  0.00           C
ATOM   1381  O   ASP A  84      72.307  41.887 121.286  1.00  0.00           O
ATOM   1382  N   GLY A  85      70.827  41.637 119.616  1.00  0.00           N
ATOM   1384  CA  GLY A  85      69.967  40.797 120.406  1.00  0.00           C
ATOM   1387  C   GLY A  85      69.227  41.647 121.346  1.00  0.00           C
ATOM   1388  O   GLY A  85      68.557  41.137 122.226  1.00  0.00           O
ATOM   1389  N   ALA A  86      69.297  42.977 121.126  1.00  0.00           N
ATOM   1391  CA  ALA A  86      68.387  43.937 121.646  1.00  0.00           C
ATOM   1393  CB  ALA A  86      68.867  45.387 121.816  1.00  0.00           C
ATOM   1397  C   ALA A  86      67.267  43.957 120.666  1.00  0.00           C
ATOM   1398  O   ALA A  86      67.337  43.737 119.466  1.00  0.00           O
ATOM   1399  N   ASN A  87      66.137  44.067 121.296  1.00  0.00           N
ATOM   1401  CA  ASN A  87      64.977  43.307 120.947  1.00  0.00           C
ATOM   1403  CB  ASN A  87      65.227  41.987 121.836  1.00  0.00           C
ATOM   1406  CG  ASN A  87      65.297  40.477 121.446  1.00  0.00           C
ATOM   1407  OD1 ASN A  87      64.617  39.887 120.626  1.00  0.00           O
ATOM   1408  ND2 ASN A  87      66.167  39.727 122.176  1.00  0.00           N
ATOM   1411  C   ASN A  87      63.917  44.427 121.306  1.00  0.00           C
ATOM   1412  O   ASN A  87      62.717  44.227 121.136  1.00  0.00           O
ATOM   1413  N   GLU A  88      64.437  45.667 121.736  1.00  0.00           N
ATOM   1415  CA  GLU A  88      63.947  46.907 122.406  1.00  0.00           C
ATOM   1417  CB  GLU A  88      62.717  46.867 123.346  1.00  0.00           C
ATOM   1420  CG  GLU A  88      61.447  46.217 122.786  1.00  0.00           C
ATOM   1423  CD  GLU A  88      60.257  46.937 123.356  1.00  0.00           C
ATOM   1424  OE1 GLU A  88      60.237  47.107 124.596  1.00  0.00           O
ATOM   1425  OE2 GLU A  88      59.377  47.327 122.546  1.00  0.00           O
ATOM   1426  C   GLU A  88      65.027  47.637 123.276  1.00  0.00           C
ATOM   1427  O   GLU A  88      66.227  47.407 123.086  1.00  0.00           O
ATOM   1428  N   VAL A  89      64.597  48.487 124.266  1.00  0.00           N
ATOM   1430  CA  VAL A  89      65.257  49.027 125.456  1.00  0.00           C
ATOM   1432  CB  VAL A  89      66.127  50.277 125.246  1.00  0.00           C
ATOM   1434  CG1 VAL A  89      67.257  49.997 124.266  1.00  0.00           C
ATOM   1438  CG2 VAL A  89      65.257  51.447 124.756  1.00  0.00           C
ATOM   1442  C   VAL A  89      64.137  49.447 126.406  1.00  0.00           C
ATOM   1443  O   VAL A  89      62.967  49.457 126.026  1.00  0.00           O
ATOM   1444  N   TYR A  90      64.477  49.897 127.636  1.00  0.00           N
ATOM   1446  CA  TYR A  90      63.677  50.837 128.386  1.00  0.00           C
ATOM   1448  CB  TYR A  90      63.307  50.397 129.806  1.00  0.00           C
ATOM   1451  CG  TYR A  90      62.257  49.367 129.726  1.00  0.00           C
ATOM   1452  CD1 TYR A  90      62.597  48.037 129.956  1.00  0.00           C
ATOM   1454  CE1 TYR A  90      61.587  47.127 130.256  1.00  0.00           C
ATOM   1456  CZ  TYR A  90      60.247  47.487 130.196  1.00  0.00           C
ATOM   1457  OH  TYR A  90      59.247  46.537 130.436  1.00  0.00           O
ATOM   1459  CD2 TYR A  90      60.907  49.757 129.686  1.00  0.00           C
ATOM   1461  CE2 TYR A  90      59.907  48.807 129.926  1.00  0.00           C
ATOM   1463  C   TYR A  90      64.417  52.117 128.606  1.00  0.00           C
ATOM   1464  O   TYR A  90      65.627  52.157 128.786  1.00  0.00           O
ATOM   1465  N   ASN A  91      63.647  53.207 128.596  1.00  0.00           N
ATOM   1467  CA  ASN A  91      64.167  54.537 128.586  1.00  0.00           C
ATOM   1469  CB  ASN A  91      63.657  55.177 127.256  1.00  0.00           C
ATOM   1472  CG  ASN A  91      64.687  56.157 126.736  1.00  0.00           C
ATOM   1473  OD1 ASN A  91      65.617  56.377 127.486  1.00  0.00           O
ATOM   1474  ND2 ASN A  91      64.547  56.707 125.506  1.00  0.00           N
ATOM   1477  C   ASN A  91      63.577  55.147 129.836  1.00  0.00           C
ATOM   1478  O   ASN A  91      62.367  55.317 129.896  1.00  0.00           O
ATOM   1479  N   GLU A  92      64.407  55.437 130.856  1.00  0.00           N
ATOM   1481  CA  GLU A  92      63.997  56.057 132.127  1.00  0.00           C
ATOM   1483  CB  GLU A  92      64.587  55.347 133.366  1.00  0.00           C
ATOM   1486  CG  GLU A  92      63.977  53.967 133.596  1.00  0.00           C
ATOM   1489  CD  GLU A  92      62.467  54.047 133.746  1.00  0.00           C
ATOM   1490  OE1 GLU A  92      62.007  54.577 134.796  1.00  0.00           O
ATOM   1491  OE2 GLU A  92      61.757  53.557 132.836  1.00  0.00           O
ATOM   1492  C   GLU A  92      64.547  57.437 132.206  1.00  0.00           C
ATOM   1493  O   GLU A  92      64.447  58.147 133.206  1.00  0.00           O
ATOM   1494  N   ILE A  93      65.197  57.847 131.106  1.00  0.00           N
ATOM   1496  CA  ILE A  93      65.537  59.177 130.726  1.00  0.00           C
ATOM   1498  CB  ILE A  93      65.827  59.177 129.236  1.00  0.00           C
ATOM   1500  CG2 ILE A  93      64.527  58.907 128.426  1.00  0.00           C
ATOM   1504  CG1 ILE A  93      66.577  60.457 128.806  1.00  0.00           C
ATOM   1507  CD  ILE A  93      65.677  61.397 128.026  1.00  0.00           C
ATOM   1511  C   ILE A  93      64.497  60.187 131.126  1.00  0.00           C
ATOM   1512  O   ILE A  93      63.287  59.977 130.986  1.00  0.00           O
ATOM   1513  N   ARG A  94      64.907  61.317 131.697  1.00  0.00           N
ATOM   1515  CA  ARG A  94      64.007  62.397 131.946  1.00  0.00           C
ATOM   1517  CB  ARG A  94      64.267  63.047 133.326  1.00  0.00           C
ATOM   1520  CG  ARG A  94      65.687  63.607 133.516  1.00  0.00           C
ATOM   1523  CD  ARG A  94      65.827  64.637 134.636  1.00  0.00           C
ATOM   1526  NE  ARG A  94      65.047  65.837 134.197  1.00  0.00           N
ATOM   1528  CZ  ARG A  94      65.267  67.107 134.486  1.00  0.00           C
ATOM   1529  NH1 ARG A  94      66.287  67.587 135.146  1.00  0.00           N
ATOM   1532  NH2 ARG A  94      64.397  67.987 134.036  1.00  0.00           N
ATOM   1535  C   ARG A  94      64.157  63.377 130.816  1.00  0.00           C
ATOM   1536  O   ARG A  94      65.237  63.567 130.256  1.00  0.00           O
ATOM   1537  N   GLN A  95      63.077  64.087 130.447  1.00  0.00           N
ATOM   1539  CA  GLN A  95      63.247  65.267 129.627  1.00  0.00           C
ATOM   1541  CB  GLN A  95      61.877  65.917 129.296  1.00  0.00           C
ATOM   1544  CG  GLN A  95      60.937  65.067 128.426  1.00  0.00           C
ATOM   1547  CD  GLN A  95      59.677  65.797 127.966  1.00  0.00           C
ATOM   1548  OE1 GLN A  95      59.347  66.927 128.346  1.00  0.00           O
ATOM   1549  NE2 GLN A  95      58.897  65.107 127.106  1.00  0.00           N
ATOM   1552  C   GLN A  95      64.097  66.297 130.346  1.00  0.00           C
ATOM   1553  O   GLN A  95      63.817  66.627 131.496  1.00  0.00           O
ATOM   1554  N   GLY A  96      65.177  66.817 129.716  1.00  0.00           N
ATOM   1556  CA  GLY A  96      65.897  67.987 130.226  1.00  0.00           C
ATOM   1559  C   GLY A  96      64.997  69.197 130.196  1.00  0.00           C
ATOM   1560  O   GLY A  96      64.177  69.307 129.296  1.00  0.00           O
ATOM   1561  N   GLN A  97      65.097  70.147 131.136  1.00  0.00           N
ATOM   1563  CA  GLN A  97      64.097  71.207 131.166  1.00  0.00           C
ATOM   1565  CB  GLN A  97      64.137  71.997 132.486  1.00  0.00           C
ATOM   1568  CG  GLN A  97      63.027  73.067 132.616  1.00  0.00           C
ATOM   1571  CD  GLN A  97      63.307  73.977 133.806  1.00  0.00           C
ATOM   1572  OE1 GLN A  97      63.937  73.557 134.786  1.00  0.00           O
ATOM   1573  NE2 GLN A  97      62.787  75.217 133.746  1.00  0.00           N
ATOM   1576  C   GLN A  97      64.137  72.197 129.986  1.00  0.00           C
ATOM   1577  O   GLN A  97      65.187  72.807 129.756  1.00  0.00           O
ATOM   1578  N   PRO A  98      63.057  72.467 129.236  1.00  0.00           N
ATOM   1579  CD  PRO A  98      61.877  71.627 129.126  1.00  0.00           C
ATOM   1582  CA  PRO A  98      63.147  73.357 128.086  1.00  0.00           C
ATOM   1584  CB  PRO A  98      61.977  72.967 127.156  1.00  0.00           C
ATOM   1587  CG  PRO A  98      61.557  71.587 127.636  1.00  0.00           C
ATOM   1590  C   PRO A  98      62.977  74.767 128.576  1.00  0.00           C
ATOM   1591  O   PRO A  98      61.847  75.237 128.736  1.00  0.00           O
ATOM   1592  N   ILE A  99      64.077  75.467 128.816  1.00  0.00           N
ATOM   1594  CA  ILE A  99      63.997  76.847 129.197  1.00  0.00           C
ATOM   1596  CB  ILE A  99      64.937  77.217 130.336  1.00  0.00           C
ATOM   1598  CG2 ILE A  99      64.767  78.717 130.616  1.00  0.00           C
ATOM   1602  CG1 ILE A  99      66.407  76.717 130.216  1.00  0.00           C
ATOM   1605  CD  ILE A  99      67.397  77.627 129.486  1.00  0.00           C
ATOM   1609  C   ILE A  99      64.017  77.707 127.956  1.00  0.00           C
ATOM   1610  O   ILE A  99      64.987  77.777 127.197  1.00  0.00           O
ATOM   1611  N   GLY A 100      62.877  78.377 127.696  1.00  0.00           N
ATOM   1613  CA  GLY A 100      62.707  79.357 126.646  1.00  0.00           C
ATOM   1616  C   GLY A 100      61.977  80.557 127.186  1.00  0.00           C
ATOM   1617  O   GLY A 100      61.987  80.837 128.377  1.00  0.00           O
ATOM   1618  N   LEU A 101      61.317  81.297 126.266  1.00  0.00           N
ATOM   1620  CA  LEU A 101      60.737  82.607 126.456  1.00  0.00           C
ATOM   1622  CB  LEU A 101      61.587  83.727 125.776  1.00  0.00           C
ATOM   1625  CG  LEU A 101      63.147  83.697 125.896  1.00  0.00           C
ATOM   1627  CD1 LEU A 101      63.877  82.507 125.256  1.00  0.00           C
ATOM   1631  CD2 LEU A 101      63.697  84.977 125.236  1.00  0.00           C
ATOM   1635  C   LEU A 101      59.367  82.537 125.756  1.00  0.00           C
ATOM   1636  O   LEU A 101      59.027  81.477 125.226  1.00  0.00           O
ATOM   1637  N   GLY A 102      58.567  83.627 125.726  1.00  0.00           N
ATOM   1639  CA  GLY A 102      57.307  83.707 124.996  1.00  0.00           C
ATOM   1642  C   GLY A 102      56.867  85.147 125.036  1.00  0.00           C
ATOM   1643  O   GLY A 102      57.467  85.917 125.766  1.00  0.00           O
ATOM   1644  N   GLU A 103      55.807  85.557 124.316  1.00  0.00           N
ATOM   1646  CA  GLU A 103      55.397  86.937 124.116  1.00  0.00           C
ATOM   1648  CB  GLU A 103      56.347  87.617 123.086  1.00  0.00           C
ATOM   1651  CG  GLU A 103      57.677  88.197 123.666  1.00  0.00           C
ATOM   1654  CD  GLU A 103      58.987  87.557 123.216  1.00  0.00           C
ATOM   1655  OE1 GLU A 103      59.047  86.307 123.106  1.00  0.00           O
ATOM   1656  OE2 GLU A 103      59.977  88.307 122.966  1.00  0.00           O
ATOM   1657  C   GLU A 103      53.927  86.957 123.636  1.00  0.00           C
ATOM   1658  O   GLU A 103      53.417  85.937 123.196  1.00  0.00           O
ATOM   1659  N   ALA A 104      53.177  88.087 123.766  1.00  0.00           N
ATOM   1661  CA  ALA A 104      51.737  88.237 123.516  1.00  0.00           C
ATOM   1663  CB  ALA A 104      51.157  89.187 124.586  1.00  0.00           C
ATOM   1667  C   ALA A 104      51.317  88.767 122.116  1.00  0.00           C
ATOM   1668  O   ALA A 104      52.107  89.387 121.426  1.00  0.00           O
ATOM   1669  N   SER A 105      50.047  88.497 121.676  1.00  0.00           N
ATOM   1671  CA  SER A 105      49.287  89.057 120.526  1.00  0.00           C
ATOM   1673  CB  SER A 105      49.667  90.497 120.036  1.00  0.00           C
ATOM   1676  OG  SER A 105      50.917  90.597 119.356  1.00  0.00           O
ATOM   1678  C   SER A 105      49.047  88.137 119.306  1.00  0.00           C
ATOM   1679  O   SER A 105      49.927  87.967 118.476  1.00  0.00           O
ATOM   1680  N   ASN A 106      47.837  87.497 119.156  1.00  0.00           N
ATOM   1682  CA  ASN A 106      47.347  86.467 118.186  1.00  0.00           C
ATOM   1684  CB  ASN A 106      45.837  86.657 117.856  1.00  0.00           C
ATOM   1687  CG  ASN A 106      45.497  87.857 116.976  1.00  0.00           C
ATOM   1688  OD1 ASN A 106      44.447  87.847 116.336  1.00  0.00           O
ATOM   1689  ND2 ASN A 106      46.377  88.857 116.906  1.00  0.00           N
ATOM   1692  C   ASN A 106      48.077  85.967 116.906  1.00  0.00           C
ATOM   1693  O   ASN A 106      48.707  86.737 116.206  1.00  0.00           O
ATOM   1694  N   ASP A 107      47.917  84.647 116.586  1.00  0.00           N
ATOM   1696  CA  ASP A 107      47.947  83.967 115.276  1.00  0.00           C
ATOM   1698  CB  ASP A 107      47.627  84.837 114.016  1.00  0.00           C
ATOM   1701  CG  ASP A 107      46.157  84.957 113.676  1.00  0.00           C
ATOM   1702  OD1 ASP A 107      45.277  84.397 114.386  1.00  0.00           O
ATOM   1703  OD2 ASP A 107      45.927  85.587 112.606  1.00  0.00           O
ATOM   1704  C   ASP A 107      49.077  82.967 114.976  1.00  0.00           C
ATOM   1705  O   ASP A 107      49.327  82.617 113.816  1.00  0.00           O
ATOM   1706  N   THR A 108      49.787  82.387 115.966  1.00  0.00           N
ATOM   1708  CA  THR A 108      50.727  81.297 115.676  1.00  0.00           C
ATOM   1710  CB  THR A 108      52.197  81.737 115.566  1.00  0.00           C
ATOM   1712  OG1 THR A 108      52.687  82.107 116.836  1.00  0.00           O
ATOM   1714  CG2 THR A 108      52.367  82.917 114.606  1.00  0.00           C
ATOM   1718  C   THR A 108      50.547  80.137 116.666  1.00  0.00           C
ATOM   1719  O   THR A 108      49.457  79.887 117.176  1.00  0.00           O
ATOM   1720  N   TRP A 109      51.647  79.377 116.886  1.00  0.00           N
ATOM   1722  CA  TRP A 109      51.827  78.347 117.886  1.00  0.00           C
ATOM   1724  CB  TRP A 109      51.017  77.067 117.536  1.00  0.00           C
ATOM   1727  CG  TRP A 109      51.237  75.847 118.386  1.00  0.00           C
ATOM   1728  CD1 TRP A 109      50.407  75.407 119.376  1.00  0.00           C
ATOM   1730  NE1 TRP A 109      50.887  74.227 119.896  1.00  0.00           N
ATOM   1732  CE2 TRP A 109      52.007  73.867 119.226  1.00  0.00           C
ATOM   1733  CD2 TRP A 109      52.297  74.877 118.276  1.00  0.00           C
ATOM   1734  CE3 TRP A 109      53.437  74.767 117.486  1.00  0.00           C
ATOM   1736  CZ3 TRP A 109      54.277  73.677 117.686  1.00  0.00           C
ATOM   1738  CZ2 TRP A 109      52.757  72.707 119.296  1.00  0.00           C
ATOM   1740  CH2 TRP A 109      53.917  72.627 118.516  1.00  0.00           C
ATOM   1742  C   TRP A 109      53.307  78.047 117.936  1.00  0.00           C
ATOM   1743  O   TRP A 109      53.927  78.097 116.876  1.00  0.00           O
ATOM   1744  N   ILE A 110      53.887  77.677 119.116  1.00  0.00           N
ATOM   1746  CA  ILE A 110      55.247  77.127 119.156  1.00  0.00           C
ATOM   1748  CB  ILE A 110      56.307  78.107 118.676  1.00  0.00           C
ATOM   1750  CG2 ILE A 110      56.737  79.017 119.826  1.00  0.00           C
ATOM   1754  CG1 ILE A 110      57.487  77.437 117.906  1.00  0.00           C
ATOM   1757  CD  ILE A 110      57.107  76.377 116.876  1.00  0.00           C
ATOM   1761  C   ILE A 110      55.707  76.497 120.486  1.00  0.00           C
ATOM   1762  O   ILE A 110      55.007  76.477 121.496  1.00  0.00           O
ATOM   1763  N   THR A 111      56.937  75.947 120.426  1.00  0.00           N
ATOM   1765  CA  THR A 111      57.757  75.127 121.316  1.00  0.00           C
ATOM   1767  CB  THR A 111      58.917  74.527 120.506  1.00  0.00           C
ATOM   1769  OG1 THR A 111      58.407  73.827 119.376  1.00  0.00           O
ATOM   1771  CG2 THR A 111      59.767  73.537 121.316  1.00  0.00           C
ATOM   1775  C   THR A 111      58.347  75.757 122.576  1.00  0.00           C
ATOM   1776  O   THR A 111      58.577  75.057 123.556  1.00  0.00           O
ATOM   1777  N   THR A 112      58.667  77.067 122.606  1.00  0.00           N
ATOM   1779  CA  THR A 112      59.507  77.697 123.626  1.00  0.00           C
ATOM   1781  CB  THR A 112      59.987  79.077 123.236  1.00  0.00           C
ATOM   1783  OG1 THR A 112      58.927  79.897 122.796  1.00  0.00           O
ATOM   1785  CG2 THR A 112      60.877  78.907 122.006  1.00  0.00           C
ATOM   1789  C   THR A 112      58.947  77.727 125.046  1.00  0.00           C
ATOM   1790  O   THR A 112      57.747  77.687 125.236  1.00  0.00           O
ATOM   1791  N   LYS A 113      59.827  77.707 126.076  1.00  0.00           N
ATOM   1793  CA  LYS A 113      59.547  77.457 127.496  1.00  0.00           C
ATOM   1795  CB  LYS A 113      59.157  78.717 128.306  1.00  0.00           C
ATOM   1798  CG  LYS A 113      59.537  78.537 129.796  1.00  0.00           C
ATOM   1801  CD  LYS A 113      59.247  79.767 130.656  1.00  0.00           C
ATOM   1804  CE  LYS A 113      59.267  79.537 132.166  1.00  0.00           C
ATOM   1807  NZ  LYS A 113      60.537  78.927 132.576  1.00  0.00           N
ATOM   1811  C   LYS A 113      58.547  76.337 127.766  1.00  0.00           C
ATOM   1812  O   LYS A 113      57.657  76.437 128.616  1.00  0.00           O
ATOM   1813  N   VAL A 114      58.697  75.257 126.976  1.00  0.00           N
ATOM   1815  CA  VAL A 114      57.607  74.397 126.516  1.00  0.00           C
ATOM   1817  CB  VAL A 114      57.197  73.227 127.416  1.00  0.00           C
ATOM   1819  CG1 VAL A 114      57.317  71.897 126.646  1.00  0.00           C
ATOM   1823  CG2 VAL A 114      57.987  73.177 128.726  1.00  0.00           C
ATOM   1827  C   VAL A 114      56.377  75.137 126.006  1.00  0.00           C
ATOM   1828  O   VAL A 114      55.927  76.147 126.536  1.00  0.00           O
ATOM   1829  N   ARG A 115      55.727  74.557 124.986  1.00  0.00           N
ATOM   1831  CA  ARG A 115      54.457  74.987 124.416  1.00  0.00           C
ATOM   1833  CB  ARG A 115      53.937  73.837 123.516  1.00  0.00           C
ATOM   1836  CG  ARG A 115      54.957  73.277 122.516  1.00  0.00           C
ATOM   1839  CD  ARG A 115      54.707  71.827 122.086  1.00  0.00           C
ATOM   1842  NE  ARG A 115      55.737  71.487 121.056  1.00  0.00           N
ATOM   1844  CZ  ARG A 115      56.967  71.047 121.306  1.00  0.00           C
ATOM   1845  NH1 ARG A 115      57.427  70.807 122.506  1.00  0.00           N
ATOM   1848  NH2 ARG A 115      57.767  70.827 120.276  1.00  0.00           N
ATOM   1851  C   ARG A 115      53.417  75.297 125.496  1.00  0.00           C
ATOM   1852  O   ARG A 115      52.587  76.197 125.366  1.00  0.00           O
ATOM   1853  N   SER A 116      53.517  74.577 126.626  1.00  0.00           N
ATOM   1855  CA  SER A 116      52.817  74.767 127.886  1.00  0.00           C
ATOM   1857  CB  SER A 116      53.337  73.787 128.976  1.00  0.00           C
ATOM   1860  OG  SER A 116      54.677  74.077 129.386  1.00  0.00           O
ATOM   1862  C   SER A 116      52.807  76.177 128.466  1.00  0.00           C
ATOM   1863  O   SER A 116      51.717  76.687 128.706  1.00  0.00           O
ATOM   1864  N   GLN A 117      53.947  76.877 128.726  1.00  0.00           N
ATOM   1866  CA  GLN A 117      53.937  78.257 129.236  1.00  0.00           C
ATOM   1868  CB  GLN A 117      55.327  78.817 129.636  1.00  0.00           C
ATOM   1871  CG  GLN A 117      55.807  78.337 131.016  1.00  0.00           C
ATOM   1874  CD  GLN A 117      55.017  78.927 132.186  1.00  0.00           C
ATOM   1875  OE1 GLN A 117      55.067  80.117 132.486  1.00  0.00           O
ATOM   1876  NE2 GLN A 117      54.287  78.057 132.916  1.00  0.00           N
ATOM   1879  C   GLN A 117      53.307  79.237 128.286  1.00  0.00           C
ATOM   1880  O   GLN A 117      52.617  80.177 128.676  1.00  0.00           O
ATOM   1881  N   LEU A 118      53.577  79.017 126.996  1.00  0.00           N
ATOM   1883  CA  LEU A 118      53.027  79.787 125.936  1.00  0.00           C
ATOM   1885  CB  LEU A 118      53.727  79.467 124.606  1.00  0.00           C
ATOM   1888  CG  LEU A 118      55.087  80.167 124.426  1.00  0.00           C
ATOM   1890  CD1 LEU A 118      56.007  80.137 125.656  1.00  0.00           C
ATOM   1894  CD2 LEU A 118      55.777  79.527 123.226  1.00  0.00           C
ATOM   1898  C   LEU A 118      51.527  79.657 125.866  1.00  0.00           C
ATOM   1899  O   LEU A 118      50.797  80.637 125.766  1.00  0.00           O
ATOM   1900  N   LEU A 119      50.997  78.437 126.016  1.00  0.00           N
ATOM   1902  CA  LEU A 119      49.577  78.217 126.126  1.00  0.00           C
ATOM   1904  CB  LEU A 119      49.357  76.667 126.096  1.00  0.00           C
ATOM   1907  CG  LEU A 119      48.007  76.127 125.596  1.00  0.00           C
ATOM   1909  CD1 LEU A 119      46.867  76.387 126.566  1.00  0.00           C
ATOM   1913  CD2 LEU A 119      47.607  76.667 124.226  1.00  0.00           C
ATOM   1917  C   LEU A 119      48.967  78.937 127.346  1.00  0.00           C
ATOM   1918  O   LEU A 119      47.947  79.607 127.216  1.00  0.00           O
ATOM   1919  N   THR A 120      49.617  78.887 128.546  1.00  0.00           N
ATOM   1921  CA  THR A 120      49.017  79.417 129.786  1.00  0.00           C
ATOM   1923  CB  THR A 120      49.707  79.117 131.136  1.00  0.00           C
ATOM   1925  OG1 THR A 120      50.997  79.697 131.296  1.00  0.00           O
ATOM   1927  CG2 THR A 120      49.867  77.607 131.326  1.00  0.00           C
ATOM   1931  C   THR A 120      48.687  80.887 129.816  1.00  0.00           C
ATOM   1932  O   THR A 120      47.647  81.277 130.326  1.00  0.00           O
ATOM   1933  N   SER A 121      49.557  81.767 129.286  1.00  0.00           N
ATOM   1935  CA  SER A 121      49.257  83.207 129.336  1.00  0.00           C
ATOM   1937  CB  SER A 121      50.437  84.117 129.746  1.00  0.00           C
ATOM   1940  OG  SER A 121      51.077  83.607 130.916  1.00  0.00           O
ATOM   1942  C   SER A 121      48.767  83.717 128.006  1.00  0.00           C
ATOM   1943  O   SER A 121      48.777  84.927 127.776  1.00  0.00           O
ATOM   1944  N   ASP A 122      48.387  82.787 127.096  1.00  0.00           N
ATOM   1946  CA  ASP A 122      47.917  83.057 125.746  1.00  0.00           C
ATOM   1948  CB  ASP A 122      46.587  83.877 125.726  1.00  0.00           C
ATOM   1951  CG  ASP A 122      45.417  83.037 126.216  1.00  0.00           C
ATOM   1952  OD1 ASP A 122      45.277  81.857 125.796  1.00  0.00           O
ATOM   1953  OD2 ASP A 122      44.547  83.627 126.906  1.00  0.00           O
ATOM   1954  C   ASP A 122      49.007  83.607 124.816  1.00  0.00           C
ATOM   1955  O   ASP A 122      48.757  84.317 123.846  1.00  0.00           O
ATOM   1956  N   LEU A 123      50.267  83.227 125.076  1.00  0.00           N
ATOM   1958  CA  LEU A 123      51.387  83.527 124.216  1.00  0.00           C
ATOM   1960  CB  LEU A 123      52.777  83.387 124.876  1.00  0.00           C
ATOM   1963  CG  LEU A 123      53.007  84.107 126.216  1.00  0.00           C
ATOM   1965  CD1 LEU A 123      52.197  85.387 126.466  1.00  0.00           C
ATOM   1969  CD2 LEU A 123      52.887  83.107 127.386  1.00  0.00           C
ATOM   1973  C   LEU A 123      51.457  82.637 122.986  1.00  0.00           C
ATOM   1974  O   LEU A 123      52.077  83.007 122.006  1.00  0.00           O
ATOM   1975  N   VAL A 124      50.887  81.417 123.006  1.00  0.00           N
ATOM   1977  CA  VAL A 124      51.077  80.417 121.956  1.00  0.00           C
ATOM   1979  CB  VAL A 124      50.277  79.157 122.296  1.00  0.00           C
ATOM   1981  CG1 VAL A 124      48.757  79.427 122.436  1.00  0.00           C
ATOM   1985  CG2 VAL A 124      50.527  78.047 121.256  1.00  0.00           C
ATOM   1989  C   VAL A 124      50.637  80.917 120.606  1.00  0.00           C
ATOM   1990  O   VAL A 124      51.307  80.827 119.586  1.00  0.00           O
ATOM   1991  N   LYS A 125      49.487  81.567 120.646  1.00  0.00           N
ATOM   1993  CA  LYS A 125      48.747  82.177 119.616  1.00  0.00           C
ATOM   1995  CB  LYS A 125      47.267  81.747 119.746  1.00  0.00           C
ATOM   1998  CG  LYS A 125      46.277  82.507 118.856  1.00  0.00           C
ATOM   2001  CD  LYS A 125      45.297  83.407 119.606  1.00  0.00           C
ATOM   2004  CE  LYS A 125      43.927  82.747 119.756  1.00  0.00           C
ATOM   2007  NZ  LYS A 125      44.047  81.577 120.626  1.00  0.00           N
ATOM   2011  C   LYS A 125      49.047  83.607 119.896  1.00  0.00           C
ATOM   2012  O   LYS A 125      48.227  84.407 120.336  1.00  0.00           O
ATOM   2013  N   SER A 126      50.327  83.907 119.697  1.00  0.00           N
ATOM   2015  CA  SER A 126      50.807  85.237 119.656  1.00  0.00           C
ATOM   2017  CB  SER A 126      51.557  85.767 120.866  1.00  0.00           C
ATOM   2020  OG  SER A 126      50.687  85.737 121.986  1.00  0.00           O
ATOM   2022  C   SER A 126      51.817  85.187 118.606  1.00  0.00           C
ATOM   2023  O   SER A 126      52.637  84.287 118.566  1.00  0.00           O
ATOM   2024  N   SER A 127      51.757  86.117 117.696  1.00  0.00           N
ATOM   2026  CA  SER A 127      52.537  86.087 116.516  1.00  0.00           C
ATOM   2028  CB  SER A 127      51.917  87.087 115.556  1.00  0.00           C
ATOM   2031  OG  SER A 127      51.637  88.307 116.226  1.00  0.00           O
ATOM   2033  C   SER A 127      54.017  86.177 116.756  1.00  0.00           C
ATOM   2034  O   SER A 127      54.777  85.457 116.116  1.00  0.00           O
ATOM   2035  N   ASN A 128      54.417  86.917 117.816  1.00  0.00           N
ATOM   2037  CA  ASN A 128      55.757  86.967 118.396  1.00  0.00           C
ATOM   2039  CB  ASN A 128      55.767  87.887 119.666  1.00  0.00           C
ATOM   2042  CG  ASN A 128      57.137  88.367 120.167  1.00  0.00           C
ATOM   2043  OD1 ASN A 128      57.397  89.537 120.447  1.00  0.00           O
ATOM   2044  ND2 ASN A 128      58.107  87.447 120.326  1.00  0.00           N
ATOM   2047  C   ASN A 128      56.307  85.587 118.726  1.00  0.00           C
ATOM   2048  O   ASN A 128      57.497  85.317 118.786  1.00  0.00           O
ATOM   2049  N   VAL A 129      55.427  84.637 118.986  1.00  0.00           N
ATOM   2051  CA  VAL A 129      55.767  83.337 119.476  1.00  0.00           C
ATOM   2053  CB  VAL A 129      54.907  83.107 120.696  1.00  0.00           C
ATOM   2055  CG1 VAL A 129      55.607  83.857 121.826  1.00  0.00           C
ATOM   2059  CG2 VAL A 129      54.707  81.647 121.076  1.00  0.00           C
ATOM   2063  C   VAL A 129      55.747  82.377 118.316  1.00  0.00           C
ATOM   2064  O   VAL A 129      55.187  81.287 118.276  1.00  0.00           O
ATOM   2065  N   LYS A 130      56.517  82.777 117.296  1.00  0.00           N
ATOM   2067  CA  LYS A 130      56.987  81.867 116.296  1.00  0.00           C
ATOM   2069  CB  LYS A 130      56.767  82.487 114.896  1.00  0.00           C
ATOM   2072  CG  LYS A 130      56.607  81.387 113.856  1.00  0.00           C
ATOM   2075  CD  LYS A 130      56.847  81.887 112.436  1.00  0.00           C
ATOM   2078  CE  LYS A 130      56.427  80.917 111.346  1.00  0.00           C
ATOM   2081  NZ  LYS A 130      57.147  79.657 111.476  1.00  0.00           N
ATOM   2085  C   LYS A 130      58.477  81.657 116.546  1.00  0.00           C
ATOM   2086  O   LYS A 130      59.267  82.597 116.576  1.00  0.00           O
ATOM   2087  N   VAL A 131      58.907  80.407 116.776  1.00  0.00           N
ATOM   2089  CA  VAL A 131      60.297  80.107 117.106  1.00  0.00           C
ATOM   2091  CB  VAL A 131      60.517  78.977 118.126  1.00  0.00           C
ATOM   2093  CG1 VAL A 131      60.727  77.567 117.527  1.00  0.00           C
ATOM   2097  CG2 VAL A 131      61.757  79.317 118.946  1.00  0.00           C
ATOM   2101  C   VAL A 131      61.127  79.847 115.886  1.00  0.00           C
ATOM   2102  O   VAL A 131      60.737  79.127 114.966  1.00  0.00           O
ATOM   2103  N   THR A 132      62.357  80.377 115.886  1.00  0.00           N
ATOM   2105  CA  THR A 132      63.437  79.807 115.106  1.00  0.00           C
ATOM   2107  CB  THR A 132      64.257  80.827 114.326  1.00  0.00           C
ATOM   2109  OG1 THR A 132      63.387  81.667 113.586  1.00  0.00           O
ATOM   2111  CG2 THR A 132      65.157  80.087 113.336  1.00  0.00           C
ATOM   2115  C   THR A 132      64.337  79.127 116.106  1.00  0.00           C
ATOM   2116  O   THR A 132      64.967  79.777 116.956  1.00  0.00           O
ATOM   2117  N   THR A 133      64.387  77.787 116.066  1.00  0.00           N
ATOM   2119  CA  THR A 133      65.237  77.007 116.956  1.00  0.00           C
ATOM   2121  CB  THR A 133      64.687  75.647 117.366  1.00  0.00           C
ATOM   2123  OG1 THR A 133      63.567  75.837 118.226  1.00  0.00           O
ATOM   2125  CG2 THR A 133      65.717  74.837 118.166  1.00  0.00           C
ATOM   2129  C   THR A 133      66.547  76.757 116.277  1.00  0.00           C
ATOM   2130  O   THR A 133      66.597  76.197 115.176  1.00  0.00           O
ATOM   2131  N   GLU A 134      67.657  77.107 116.926  1.00  0.00           N
ATOM   2133  CA  GLU A 134      68.927  76.557 116.516  1.00  0.00           C
ATOM   2135  CB  GLU A 134      69.797  77.637 115.846  1.00  0.00           C
ATOM   2138  CG  GLU A 134      70.347  78.757 116.746  1.00  0.00           C
ATOM   2141  CD  GLU A 134      71.407  79.567 116.026  1.00  0.00           C
ATOM   2142  OE1 GLU A 134      70.977  80.407 115.186  1.00  0.00           O
ATOM   2143  OE2 GLU A 134      72.617  79.267 116.216  1.00  0.00           O
ATOM   2144  C   GLU A 134      69.557  75.907 117.726  1.00  0.00           C
ATOM   2145  O   GLU A 134      69.877  76.537 118.726  1.00  0.00           O
ATOM   2146  N   ASN A 135      69.757  74.577 117.667  1.00  0.00           N
ATOM   2148  CA  ASN A 135      70.477  73.807 118.666  1.00  0.00           C
ATOM   2150  CB  ASN A 135      71.987  73.777 118.346  1.00  0.00           C
ATOM   2153  CG  ASN A 135      72.167  73.037 117.036  1.00  0.00           C
ATOM   2154  OD1 ASN A 135      71.277  72.307 116.596  1.00  0.00           O
ATOM   2155  ND2 ASN A 135      73.337  73.207 116.396  1.00  0.00           N
ATOM   2158  C   ASN A 135      70.177  74.097 120.136  1.00  0.00           C
ATOM   2159  O   ASN A 135      69.127  73.717 120.636  1.00  0.00           O
ATOM   2160  N   GLY A 136      71.087  74.737 120.886  1.00  0.00           N
ATOM   2162  CA  GLY A 136      70.867  75.047 122.296  1.00  0.00           C
ATOM   2165  C   GLY A 136      69.957  76.217 122.586  1.00  0.00           C
ATOM   2166  O   GLY A 136      69.457  76.347 123.706  1.00  0.00           O
ATOM   2167  N   GLU A 137      69.727  77.097 121.586  1.00  0.00           N
ATOM   2169  CA  GLU A 137      69.147  78.417 121.726  1.00  0.00           C
ATOM   2171  CB  GLU A 137      70.217  79.487 121.396  1.00  0.00           C
ATOM   2174  CG  GLU A 137      70.837  79.387 119.996  1.00  0.00           C
ATOM   2177  CD  GLU A 137      71.847  80.497 119.776  1.00  0.00           C
ATOM   2178  OE1 GLU A 137      71.417  81.677 119.796  1.00  0.00           O
ATOM   2179  OE2 GLU A 137      73.067  80.187 119.736  1.00  0.00           O
ATOM   2180  C   GLU A 137      67.907  78.627 120.856  1.00  0.00           C
ATOM   2181  O   GLU A 137      67.597  77.827 119.976  1.00  0.00           O
ATOM   2182  N   VAL A 138      67.107  79.687 121.136  1.00  0.00           N
ATOM   2184  CA  VAL A 138      65.857  79.897 120.426  1.00  0.00           C
ATOM   2186  CB  VAL A 138      64.637  79.217 121.066  1.00  0.00           C
ATOM   2188  CG1 VAL A 138      64.767  77.677 120.986  1.00  0.00           C
ATOM   2192  CG2 VAL A 138      64.407  79.707 122.506  1.00  0.00           C
ATOM   2196  C   VAL A 138      65.567  81.377 120.296  1.00  0.00           C
ATOM   2197  O   VAL A 138      65.747  82.167 121.226  1.00  0.00           O
ATOM   2198  N   PHE A 139      65.067  81.787 119.126  1.00  0.00           N
ATOM   2200  CA  PHE A 139      64.677  83.157 118.886  1.00  0.00           C
ATOM   2202  CB  PHE A 139      65.387  83.777 117.667  1.00  0.00           C
ATOM   2205  CG  PHE A 139      66.867  83.807 117.866  1.00  0.00           C
ATOM   2206  CD1 PHE A 139      67.677  82.687 117.596  1.00  0.00           C
ATOM   2208  CE1 PHE A 139      69.057  82.767 117.766  1.00  0.00           C
ATOM   2210  CZ  PHE A 139      69.637  83.957 118.236  1.00  0.00           C
ATOM   2212  CD2 PHE A 139      67.467  84.997 118.276  1.00  0.00           C
ATOM   2214  CE2 PHE A 139      68.837  85.067 118.506  1.00  0.00           C
ATOM   2216  C   PHE A 139      63.187  83.197 118.666  1.00  0.00           C
ATOM   2217  O   PHE A 139      62.617  82.347 117.976  1.00  0.00           O
ATOM   2218  N   LEU A 140      62.517  84.187 119.266  1.00  0.00           N
ATOM   2220  CA  LEU A 140      61.087  84.317 119.236  1.00  0.00           C
ATOM   2222  CB  LEU A 140      60.527  84.397 120.666  1.00  0.00           C
ATOM   2225  CG  LEU A 140      60.747  83.087 121.436  1.00  0.00           C
ATOM   2227  CD1 LEU A 140      62.077  82.957 122.186  1.00  0.00           C
ATOM   2231  CD2 LEU A 140      59.587  82.907 122.386  1.00  0.00           C
ATOM   2235  C   LEU A 140      60.757  85.557 118.456  1.00  0.00           C
ATOM   2236  O   LEU A 140      61.337  86.617 118.656  1.00  0.00           O
ATOM   2237  N   MET A 141      59.907  85.437 117.436  1.00  0.00           N
ATOM   2239  CA  MET A 141      59.937  86.347 116.326  1.00  0.00           C
ATOM   2241  CB  MET A 141      60.377  85.547 115.076  1.00  0.00           C
ATOM   2244  CG  MET A 141      61.657  84.687 115.286  1.00  0.00           C
ATOM   2247  SD  MET A 141      63.077  85.477 116.056  1.00  0.00           S
ATOM   2248  CE  MET A 141      62.977  87.057 115.246  1.00  0.00           C
ATOM   2252  C   MET A 141      58.587  87.007 116.126  1.00  0.00           C
ATOM   2253  O   MET A 141      57.607  86.307 115.996  1.00  0.00           O
ATOM   2254  N   GLY A 142      58.537  88.367 116.096  1.00  0.00           N
ATOM   2256  CA  GLY A 142      57.337  89.157 115.806  1.00  0.00           C
ATOM   2259  C   GLY A 142      57.647  90.627 115.616  1.00  0.00           C
ATOM   2260  O   GLY A 142      58.827  90.987 115.686  1.00  0.00           O
ATOM   2261  N   LEU A 143      56.597  91.477 115.426  1.00  0.00           N
ATOM   2263  CA  LEU A 143      56.537  92.927 115.176  1.00  0.00           C
ATOM   2265  CB  LEU A 143      55.247  93.477 114.396  1.00  0.00           C
ATOM   2268  CG  LEU A 143      54.717  92.907 113.046  1.00  0.00           C
ATOM   2270  CD1 LEU A 143      53.257  93.357 112.776  1.00  0.00           C
ATOM   2274  CD2 LEU A 143      55.627  93.147 111.846  1.00  0.00           C
ATOM   2278  C   LEU A 143      56.407  93.707 116.496  1.00  0.00           C
ATOM   2279  O   LEU A 143      56.197  94.907 116.466  1.00  0.00           O
ATOM   2280  N   VAL A 144      56.447  93.067 117.676  1.00  0.00           N
ATOM   2282  CA  VAL A 144      56.747  93.687 118.956  1.00  0.00           C
ATOM   2284  CB  VAL A 144      58.227  93.867 119.226  1.00  0.00           C
ATOM   2286  CG1 VAL A 144      58.487  94.387 120.666  1.00  0.00           C
ATOM   2290  CG2 VAL A 144      58.917  92.497 119.066  1.00  0.00           C
ATOM   2294  C   VAL A 144      55.907  94.897 119.406  1.00  0.00           C
ATOM   2295  O   VAL A 144      56.057  96.027 118.936  1.00  0.00           O
ATOM   2296  N   THR A 145      55.017  94.697 120.376  1.00  0.00           N
ATOM   2298  CA  THR A 145      54.247  95.727 121.056  1.00  0.00           C
ATOM   2300  CB  THR A 145      52.727  95.437 121.016  1.00  0.00           C
ATOM   2302  OG1 THR A 145      52.337  94.347 121.836  1.00  0.00           O
ATOM   2304  CG2 THR A 145      52.267  95.107 119.596  1.00  0.00           C
ATOM   2308  C   THR A 145      54.677  95.797 122.516  1.00  0.00           C
ATOM   2309  O   THR A 145      55.417  94.967 123.026  1.00  0.00           O
ATOM   2310  N   GLU A 146      54.157  96.787 123.276  1.00  0.00           N
ATOM   2312  CA  GLU A 146      54.347  96.867 124.706  1.00  0.00           C
ATOM   2314  CB  GLU A 146      53.607  98.097 125.307  1.00  0.00           C
ATOM   2317  CG  GLU A 146      54.187  99.447 124.836  1.00  0.00           C
ATOM   2320  CD  GLU A 146      53.477 100.627 125.476  1.00  0.00           C
ATOM   2321  OE1 GLU A 146      52.547 100.407 126.306  1.00  0.00           O
ATOM   2322  OE2 GLU A 146      53.867 101.787 125.186  1.00  0.00           O
ATOM   2323  C   GLU A 146      53.867  95.657 125.506  1.00  0.00           C
ATOM   2324  O   GLU A 146      54.487  95.267 126.486  1.00  0.00           O
ATOM   2325  N   ARG A 147      52.717  95.067 125.116  1.00  0.00           N
ATOM   2327  CA  ARG A 147      52.107  93.957 125.836  1.00  0.00           C
ATOM   2329  CB  ARG A 147      50.687  93.627 125.326  1.00  0.00           C
ATOM   2332  CG  ARG A 147      49.667  94.757 125.586  1.00  0.00           C
ATOM   2335  CD  ARG A 147      48.217  94.287 125.447  1.00  0.00           C
ATOM   2338  NE  ARG A 147      47.327  95.457 125.766  1.00  0.00           N
ATOM   2340  CZ  ARG A 147      46.937  96.367 124.876  1.00  0.00           C
ATOM   2341  NH1 ARG A 147      47.247  96.287 123.596  1.00  0.00           N
ATOM   2344  NH2 ARG A 147      46.247  97.417 125.276  1.00  0.00           N
ATOM   2347  C   ARG A 147      52.937  92.697 125.816  1.00  0.00           C
ATOM   2348  O   ARG A 147      52.947  91.927 126.766  1.00  0.00           O
ATOM   2349  N   GLU A 148      53.587  92.467 124.666  1.00  0.00           N
ATOM   2351  CA  GLU A 148      54.257  91.227 124.366  1.00  0.00           C
ATOM   2353  CB  GLU A 148      54.137  90.967 122.866  1.00  0.00           C
ATOM   2356  CG  GLU A 148      55.087  91.707 121.916  1.00  0.00           C
ATOM   2359  CD  GLU A 148      54.427  91.707 120.556  1.00  0.00           C
ATOM   2360  OE1 GLU A 148      53.367  92.387 120.476  1.00  0.00           O
ATOM   2361  OE2 GLU A 148      54.937  91.127 119.586  1.00  0.00           O
ATOM   2362  C   GLU A 148      55.697  91.307 124.796  1.00  0.00           C
ATOM   2363  O   GLU A 148      56.237  90.347 125.326  1.00  0.00           O
ATOM   2364  N   ALA A 149      56.307  92.507 124.716  1.00  0.00           N
ATOM   2366  CA  ALA A 149      57.567  92.777 125.346  1.00  0.00           C
ATOM   2368  CB  ALA A 149      57.897  94.237 125.006  1.00  0.00           C
ATOM   2372  C   ALA A 149      57.567  92.577 126.866  1.00  0.00           C
ATOM   2373  O   ALA A 149      58.437  91.917 127.436  1.00  0.00           O
ATOM   2374  N   LYS A 150      56.517  93.057 127.576  1.00  0.00           N
ATOM   2376  CA  LYS A 150      56.277  92.727 128.976  1.00  0.00           C
ATOM   2378  CB  LYS A 150      54.987  93.417 129.516  1.00  0.00           C
ATOM   2381  CG  LYS A 150      55.097  94.947 129.646  1.00  0.00           C
ATOM   2384  CD  LYS A 150      53.757  95.617 129.986  1.00  0.00           C
ATOM   2387  CE  LYS A 150      53.847  97.157 129.916  1.00  0.00           C
ATOM   2390  NZ  LYS A 150      52.587  97.817 130.346  1.00  0.00           N
ATOM   2394  C   LYS A 150      56.127  91.227 129.226  1.00  0.00           C
ATOM   2395  O   LYS A 150      56.677  90.657 130.167  1.00  0.00           O
ATOM   2396  N   ALA A 151      55.387  90.537 128.336  1.00  0.00           N
ATOM   2398  CA  ALA A 151      55.177  89.117 128.377  1.00  0.00           C
ATOM   2400  CB  ALA A 151      54.177  88.717 127.276  1.00  0.00           C
ATOM   2404  C   ALA A 151      56.467  88.297 128.296  1.00  0.00           C
ATOM   2405  O   ALA A 151      56.617  87.307 129.016  1.00  0.00           O
ATOM   2406  N   ALA A 152      57.447  88.737 127.476  1.00  0.00           N
ATOM   2408  CA  ALA A 152      58.787  88.187 127.396  1.00  0.00           C
ATOM   2410  CB  ALA A 152      59.627  89.027 126.426  1.00  0.00           C
ATOM   2414  C   ALA A 152      59.557  88.177 128.706  1.00  0.00           C
ATOM   2415  O   ALA A 152      60.117  87.167 129.116  1.00  0.00           O
ATOM   2416  N   ALA A 153      59.547  89.327 129.396  1.00  0.00           N
ATOM   2418  CA  ALA A 153      60.227  89.567 130.646  1.00  0.00           C
ATOM   2420  CB  ALA A 153      60.137  91.067 130.986  1.00  0.00           C
ATOM   2424  C   ALA A 153      59.687  88.707 131.776  1.00  0.00           C
ATOM   2425  O   ALA A 153      60.417  88.177 132.606  1.00  0.00           O
ATOM   2426  N   ASP A 154      58.357  88.527 131.786  1.00  0.00           N
ATOM   2428  CA  ASP A 154      57.677  87.587 132.636  1.00  0.00           C
ATOM   2430  CB  ASP A 154      56.137  87.727 132.456  1.00  0.00           C
ATOM   2433  CG  ASP A 154      55.577  89.077 132.906  1.00  0.00           C
ATOM   2434  OD1 ASP A 154      56.337  89.917 133.456  1.00  0.00           O
ATOM   2435  OD2 ASP A 154      54.337  89.237 132.836  1.00  0.00           O
ATOM   2436  C   ASP A 154      58.137  86.137 132.406  1.00  0.00           C
ATOM   2437  O   ASP A 154      58.647  85.487 133.306  1.00  0.00           O
ATOM   2438  N   ILE A 155      57.987  85.577 131.186  1.00  0.00           N
ATOM   2440  CA  ILE A 155      58.237  84.167 130.886  1.00  0.00           C
ATOM   2442  CB  ILE A 155      57.747  83.867 129.476  1.00  0.00           C
ATOM   2444  CG2 ILE A 155      58.037  82.437 129.006  1.00  0.00           C
ATOM   2448  CG1 ILE A 155      56.227  84.067 129.436  1.00  0.00           C
ATOM   2451  CD  ILE A 155      55.787  84.457 128.056  1.00  0.00           C
ATOM   2455  C   ILE A 155      59.677  83.717 131.046  1.00  0.00           C
ATOM   2456  O   ILE A 155      59.977  82.697 131.666  1.00  0.00           O
ATOM   2457  N   ALA A 156      60.617  84.527 130.526  1.00  0.00           N
ATOM   2459  CA  ALA A 156      62.037  84.277 130.596  1.00  0.00           C
ATOM   2461  CB  ALA A 156      62.717  85.357 129.746  1.00  0.00           C
ATOM   2465  C   ALA A 156      62.567  84.187 132.036  1.00  0.00           C
ATOM   2466  O   ALA A 156      63.427  83.357 132.336  1.00  0.00           O
ATOM   2467  N   SER A 157      62.007  85.027 132.956  1.00  0.00           N
ATOM   2469  CA  SER A 157      62.217  84.997 134.406  1.00  0.00           C
ATOM   2471  CB  SER A 157      61.827  86.337 135.086  1.00  0.00           C
ATOM   2474  OG  SER A 157      62.747  87.387 134.816  1.00  0.00           O
ATOM   2476  C   SER A 157      61.437  83.957 135.196  1.00  0.00           C
ATOM   2477  O   SER A 157      61.877  83.557 136.277  1.00  0.00           O
ATOM   2478  N   ARG A 158      60.247  83.517 134.716  1.00  0.00           N
ATOM   2480  CA  ARG A 158      59.387  82.577 135.426  1.00  0.00           C
ATOM   2482  CB  ARG A 158      57.877  82.717 135.027  1.00  0.00           C
ATOM   2485  CG  ARG A 158      57.097  83.987 135.516  1.00  0.00           C
ATOM   2488  CD  ARG A 158      55.747  84.177 134.776  1.00  0.00           C
ATOM   2491  NE  ARG A 158      55.047  85.437 135.246  1.00  0.00           N
ATOM   2493  CZ  ARG A 158      53.747  85.557 135.536  1.00  0.00           C
ATOM   2494  NH1 ARG A 158      52.897  84.557 135.546  1.00  0.00           N
ATOM   2497  NH2 ARG A 158      53.287  86.767 135.786  1.00  0.00           N
ATOM   2500  C   ARG A 158      59.817  81.087 135.236  1.00  0.00           C
ATOM   2501  OT1 ARG A 158      60.837  80.767 134.576  1.00  0.00           O
ATOM   2502  OT2 ARG A 158      59.087  80.217 135.786  1.00  0.00           O
ATOM   2503  NH3 POPEB 159      96.387  90.897 116.566  1.00  0.00           N
ATOM   2507  C12 POPEB 159      95.207  90.457 115.756  1.00  0.00           C
ATOM   2510  C11 POPEB 159      93.987  91.327 116.106  1.00  0.00           C
ATOM   2513  P   POPEB 159      91.997  90.467 114.596  1.00  0.00           P
ATOM   2514  O13 POPEB 159      92.237  89.107 114.076  1.00  0.00           O
ATOM   2515  O14 POPEB 159      90.617  90.857 114.906  1.00  0.00           O
ATOM   2516  O11 POPEB 159      92.657  91.517 113.626  1.00  0.00           O
ATOM   2517  O12 POPEB 159      92.807  90.577 115.926  1.00  0.00           O
ATOM   2518  C1  POPEB 159      92.047  92.787 113.396  1.00  0.00           C
ATOM   2521  C2  POPEB 159      91.067  92.757 112.186  1.00  0.00           C
ATOM   2523  O21 POPEB 159      91.267  93.957 111.417  1.00  0.00           O
ATOM   2524  C21 POPEB 159      91.057  93.887 110.106  1.00  0.00           C
ATOM   2525  O22 POPEB 159      90.207  94.557 109.526  1.00  0.00           O
ATOM   2526  C22 POPEB 159      92.127  93.067 109.386  1.00  0.00           C
ATOM   2529  C3  POPEB 159      89.577  92.597 112.636  1.00  0.00           C
ATOM   2532  O31 POPEB 159      88.627  93.207 111.726  1.00  0.00           O
ATOM   2533  C31 POPEB 159      87.997  94.287 112.186  1.00  0.00           C
ATOM   2534  O32 POPEB 159      88.157  94.797 113.276  1.00  0.00           O
ATOM   2535  C32 POPEB 159      86.927  94.737 111.196  1.00  0.00           C
ATOM   2538  C23 POPEB 159      91.757  92.827 107.906  1.00  0.00           C
ATOM   2541  C24 POPEB 159      92.767  91.947 107.166  1.00  0.00           C
ATOM   2544  C25 POPEB 159      93.967  92.737 106.616  1.00  0.00           C
ATOM   2547  C26 POPEB 159      94.437  92.257 105.226  1.00  0.00           C
ATOM   2550  C27 POPEB 159      93.417  92.597 104.126  1.00  0.00           C
ATOM   2553  C28 POPEB 159      93.827  92.207 102.686  1.00  0.00           C
ATOM   2556  C29 POPEB 159      95.127  92.817 102.216  1.00  0.00           C
ATOM   2558 0C21 POPEB 159      95.327  93.517 101.076  1.00  0.00           C
ATOM   2560 1C21 POPEB 159      94.297  93.887 100.046  1.00  0.00           C
ATOM   2563 2C21 POPEB 159      94.597  95.257  99.406  1.00  0.00           C
ATOM   2566 3C21 POPEB 159      93.427  95.797  98.566  1.00  0.00           C
ATOM   2569 4C21 POPEB 159      93.537  97.297  98.266  1.00  0.00           C
ATOM   2572 5C21 POPEB 159      94.257  97.627  96.946  1.00  0.00           C
ATOM   2575 6C21 POPEB 159      94.157  99.117  96.596  1.00  0.00           C
ATOM   2578 7C21 POPEB 159      95.137  99.557  95.506  1.00  0.00           C
ATOM   2581 8C21 POPEB 159      95.007 101.047  95.176  1.00  0.00           C
ATOM   2585  C33 POPEB 159      86.917  96.257 110.956  1.00  0.00           C
ATOM   2588  C34 POPEB 159      85.537  96.727 110.476  1.00  0.00           C
ATOM   2591  C35 POPEB 159      85.487  98.137 109.836  1.00  0.00           C
ATOM   2594  C36 POPEB 159      86.027  98.207 108.396  1.00  0.00           C
ATOM   2597  C37 POPEB 159      87.447  98.777 108.316  1.00  0.00           C
ATOM   2600  C38 POPEB 159      88.147  98.617 106.966  1.00  0.00           C
ATOM   2603  C39 POPEB 159      87.767  99.667 105.916  1.00  0.00           C
ATOM   2606 0C31 POPEB 159      88.827  99.707 104.796  1.00  0.00           C
ATOM   2609 1C31 POPEB 159      88.607 100.827 103.766  1.00  0.00           C
ATOM   2612 2C31 POPEB 159      89.707 100.867 102.696  1.00  0.00           C
ATOM   2615 3C31 POPEB 159      91.027 101.487 103.196  1.00  0.00           C
ATOM   2618 4C31 POPEB 159      92.147 101.387 102.156  1.00  0.00           C
ATOM   2621 5C31 POPEB 159      93.497 101.897 102.686  1.00  0.00           C
ATOM   2624 6C31 POPEB 159      94.677 101.477 101.796  1.00  0.00           C
ATOM   2628  NH3 POPEC 160     111.647  60.987  74.786  1.00  0.00           N
ATOM   2632  C12 POPEC 160     111.207  59.577  74.546  1.00  0.00           C
ATOM   2635  C11 POPEC 160     111.487  59.127  73.106  1.00  0.00           C
ATOM   2638  P   POPEC 160     111.647  56.507  73.256  1.00  0.00           P
ATOM   2639  O13 POPEC 160     110.977  55.357  72.616  1.00  0.00           O
ATOM   2640  O14 POPEC 160     113.097  56.657  73.076  1.00  0.00           O
ATOM   2641  O11 POPEC 160     111.367  56.467  74.836  1.00  0.00           O
ATOM   2642  O12 POPEC 160     110.907  57.847  72.856  1.00  0.00           O
ATOM   2643  C1  POPEC 160     110.027  56.207  75.266  1.00  0.00           C
ATOM   2646  C2  POPEC 160     109.667  57.017  76.546  1.00  0.00           C
ATOM   2648  O21 POPEC 160     110.107  56.277  77.706  1.00  0.00           O
ATOM   2649  C21 POPEC 160     111.157  56.777  78.356  1.00  0.00           C
ATOM   2650  O22 POPEC 160     111.667  57.857  78.146  1.00  0.00           O
ATOM   2651  C22 POPEC 160     111.657  55.797  79.396  1.00  0.00           C
ATOM   2654  C3  POPEC 160     108.137  57.257  76.616  1.00  0.00           C
ATOM   2657  O31 POPEC 160     107.747  57.887  77.846  1.00  0.00           O
ATOM   2658  C31 POPEC 160     108.097  59.167  77.986  1.00  0.00           C
ATOM   2659  O32 POPEC 160     108.467  59.917  77.106  1.00  0.00           O
ATOM   2660  C32 POPEC 160     108.107  59.417  79.496  1.00  0.00           C
ATOM   2663  C23 POPEC 160     112.937  56.207  80.176  1.00  0.00           C
ATOM   2666  C24 POPEC 160     112.657  57.157  81.366  1.00  0.00           C
ATOM   2669  C25 POPEC 160     111.617  56.617  82.356  1.00  0.00           C
ATOM   2672  C26 POPEC 160     111.577  57.367  83.696  1.00  0.00           C
ATOM   2675  C27 POPEC 160     110.367  56.937  84.546  1.00  0.00           C
ATOM   2678  C28 POPEC 160     110.317  57.627  85.926  1.00  0.00           C
ATOM   2681  C29 POPEC 160     109.197  58.627  86.056  1.00  0.00           C
ATOM   2683 0C21 POPEC 160     108.297  58.717  87.066  1.00  0.00           C
ATOM   2685 1C21 POPEC 160     108.217  57.837  88.286  1.00  0.00           C
ATOM   2688 2C21 POPEC 160     108.867  58.477  89.526  1.00  0.00           C
ATOM   2691 3C21 POPEC 160     108.577  57.677  90.806  1.00  0.00           C
ATOM   2694 4C21 POPEC 160     109.277  58.217  92.076  1.00  0.00           C
ATOM   2697 5C21 POPEC 160     110.767  57.867  92.146  1.00  0.00           C
ATOM   2700 6C21 POPEC 160     111.347  57.967  93.566  1.00  0.00           C
ATOM   2703 7C21 POPEC 160     112.817  57.507  93.636  1.00  0.00           C
ATOM   2706 8C21 POPEC 160     113.327  57.347  95.076  1.00  0.00           C
ATOM   2710  C33 POPEC 160     108.937  60.627  79.986  1.00  0.00           C
ATOM   2713  C34 POPEC 160     109.437  60.387  81.426  1.00  0.00           C
ATOM   2716  C35 POPEC 160     110.097  61.597  82.086  1.00  0.00           C
ATOM   2719  C36 POPEC 160     110.947  61.197  83.296  1.00  0.00           C
ATOM   2722  C37 POPEC 160     111.617  62.377  84.026  1.00  0.00           C
ATOM   2725  C38 POPEC 160     112.207  61.937  85.376  1.00  0.00           C
ATOM   2728  C39 POPEC 160     111.187  62.037  86.516  1.00  0.00           C
ATOM   2731 0C31 POPEC 160     111.697  61.487  87.856  1.00  0.00           C
ATOM   2734 1C31 POPEC 160     110.717  61.797  89.006  1.00  0.00           C
ATOM   2737 2C31 POPEC 160     111.217  61.367  90.386  1.00  0.00           C
ATOM   2740 3C31 POPEC 160     111.127  62.497  91.426  1.00  0.00           C
ATOM   2743 4C31 POPEC 160     111.557  62.087  92.836  1.00  0.00           C
ATOM   2746 5C31 POPEC 160     111.657  63.297  93.777  1.00  0.00           C
ATOM   2749 6C31 POPEC 160     112.087  62.967  95.196  1.00  0.00           C
ATOM   2753  NH3 POPED 161     115.167  15.577  76.366  1.00  0.00           N
ATOM   2757  C12 POPED 161     114.397  15.647  75.076  1.00  0.00           C
ATOM   2760  C11 POPED 161     113.717  14.287  74.866  1.00  0.00           C
ATOM   2763  P   POPED 161     115.637  12.527  74.256  1.00  0.00           P
ATOM   2764  O13 POPED 161     116.137  11.337  74.946  1.00  0.00           O
ATOM   2765  O14 POPED 161     115.087  12.367  72.896  1.00  0.00           O
ATOM   2766  O11 POPED 161     116.787  13.627  74.296  1.00  0.00           O
ATOM   2767  O12 POPED 161     114.587  13.207  75.216  1.00  0.00           O
ATOM   2768  C1  POPED 161     118.077  13.277  74.846  1.00  0.00           C
ATOM   2771  C2  POPED 161     118.177  13.687  76.346  1.00  0.00           C
ATOM   2773  O21 POPED 161     119.487  14.207  76.636  1.00  0.00           O
ATOM   2774  C21 POPED 161     119.507  15.507  76.776  1.00  0.00           C
ATOM   2775  O22 POPED 161     118.557  16.257  76.636  1.00  0.00           O
ATOM   2776  C22 POPED 161     120.847  15.947  77.346  1.00  0.00           C
ATOM   2779  C3  POPED 161     117.817  12.637  77.426  1.00  0.00           C
ATOM   2782  O31 POPED 161     116.997  13.277  78.426  1.00  0.00           O
ATOM   2783  C31 POPED 161     117.347  13.577  79.676  1.00  0.00           C
ATOM   2784  O32 POPED 161     116.527  14.037  80.466  1.00  0.00           O
ATOM   2785  C32 POPED 161     118.807  13.317  80.066  1.00  0.00           C
ATOM   2788  C23 POPED 161     120.677  17.267  78.106  1.00  0.00           C
ATOM   2791  C24 POPED 161     121.807  17.567  79.106  1.00  0.00           C
ATOM   2794  C25 POPED 161     122.837  18.567  78.606  1.00  0.00           C
ATOM   2797  C26 POPED 161     123.827  18.947  79.706  1.00  0.00           C
ATOM   2800  C27 POPED 161     124.747  20.087  79.266  1.00  0.00           C
ATOM   2803  C28 POPED 161     125.767  20.477  80.336  1.00  0.00           C
ATOM   2806  C29 POPED 161     125.137  21.267  81.456  1.00  0.00           C
ATOM   2808 0C21 POPED 161     125.857  21.957  82.356  1.00  0.00           C
ATOM   2810 1C21 POPED 161     127.367  21.967  82.376  1.00  0.00           C
ATOM   2813 2C21 POPED 161     127.897  22.377  83.756  1.00  0.00           C
ATOM   2816 3C21 POPED 161     127.697  21.297  84.836  1.00  0.00           C
ATOM   2819 4C21 POPED 161     127.807  21.867  86.256  1.00  0.00           C
ATOM   2822 5C21 POPED 161     128.467  20.887  87.236  1.00  0.00           C
ATOM   2825 6C21 POPED 161     128.437  21.427  88.666  1.00  0.00           C
ATOM   2828 7C21 POPED 161     129.531  20.807  89.556  1.00  0.00           C
ATOM   2831 8C21 POPED 161     129.471  21.297  90.996  1.00  0.00           C
ATOM   2835  C33 POPED 161     118.987  13.567  81.596  1.00  0.00           C
ATOM   2838  C34 POPED 161     120.347  13.207  82.236  1.00  0.00           C
ATOM   2841  C35 POPED 161     121.567  14.067  81.876  1.00  0.00           C
ATOM   2844  C36 POPED 161     121.917  15.237  82.826  1.00  0.00           C
ATOM   2847  C37 POPED 161     122.277  14.857  84.276  1.00  0.00           C
ATOM   2850  C38 POPED 161     122.807  16.097  85.016  1.00  0.00           C
ATOM   2853  C39 POPED 161     123.407  15.817  86.396  1.00  0.00           C
ATOM   2856 0C31 POPED 161     124.167  17.047  86.916  1.00  0.00           C
ATOM   2859 1C31 POPED 161     124.987  16.787  88.196  1.00  0.00           C
ATOM   2862 2C31 POPED 161     125.767  18.037  88.606  1.00  0.00           C
ATOM   2865 3C31 POPED 161     126.727  17.837  89.786  1.00  0.00           C
ATOM   2868 4C31 POPED 161     126.037  17.367  91.076  1.00  0.00           C
ATOM   2871 5C31 POPED 161     126.957  17.507  92.296  1.00  0.00           C
ATOM   2874 6C31 POPED 161     126.287  17.097  93.606  1.00  0.00           C
ATOM   2878  NH3 POPEE 162       1.647 112.327  77.146  1.00  0.00           N
ATOM   2882  C12 POPEE 162       2.317 113.497  76.466  1.00  0.00           C
ATOM   2885  C11 POPEE 162       3.687 113.097  75.896  1.00  0.00           C
ATOM   2888  P   POPEE 162       5.847 114.307  76.726  1.00  0.00           P
ATOM   2889  O13 POPEE 162       6.707 113.137  76.506  1.00  0.00           O
ATOM   2890  O14 POPEE 162       6.417 115.657  76.626  1.00  0.00           O
ATOM   2891  O11 POPEE 162       5.157 114.227  78.166  1.00  0.00           O
ATOM   2892  O12 POPEE 162       4.567 114.227  75.806  1.00  0.00           O
ATOM   2893  C1  POPEE 162       5.947 113.637  79.206  1.00  0.00           C
ATOM   2896  C2  POPEE 162       5.177 113.677  80.546  1.00  0.00           C
ATOM   2898  O21 POPEE 162       5.937 114.457  81.496  1.00  0.00           O
ATOM   2899  C21 POPEE 162       5.217 114.977  82.476  1.00  0.00           C
ATOM   2900  O22 POPEE 162       4.027 115.237  82.416  1.00  0.00           O
ATOM   2901  C22 POPEE 162       6.137 115.157  83.696  1.00  0.00           C
ATOM   2904  C3  POPEE 162       4.917 112.247  81.086  1.00  0.00           C
ATOM   2907  O31 POPEE 162       4.307 112.257  82.386  1.00  0.00           O
ATOM   2908  C31 POPEE 162       2.987 112.417  82.386  1.00  0.00           C
ATOM   2909  O32 POPEE 162       2.297 112.627  81.396  1.00  0.00           O
ATOM   2910  C32 POPEE 162       2.517 112.307  83.846  1.00  0.00           C
ATOM   2913  C23 POPEE 162       5.397 115.417  85.027  1.00  0.00           C
ATOM   2916  C24 POPEE 162       6.207 114.977  86.256  1.00  0.00           C
ATOM   2919  C25 POPEE 162       5.297 114.827  87.486  1.00  0.00           C
ATOM   2922  C26 POPEE 162       5.987 114.577  88.836  1.00  0.00           C
ATOM   2925  C27 POPEE 162       7.227 115.427  89.166  1.00  0.00           C
ATOM   2928  C28 POPEE 162       7.717 115.177  90.606  1.00  0.00           C
ATOM   2931  C29 POPEE 162       9.087 115.747  90.866  1.00  0.00           C
ATOM   2933 0C21 POPEE 162       9.447 116.587  91.856  1.00  0.00           C
ATOM   2935 1C21 POPEE 162       8.527 117.117  92.936  1.00  0.00           C
ATOM   2938 2C21 POPEE 162       9.257 117.507  94.246  1.00  0.00           C
ATOM   2941 3C21 POPEE 162      10.277 118.637  94.076  1.00  0.00           C
ATOM   2944 4C21 POPEE 162      10.457 119.447  95.366  1.00  0.00           C
ATOM   2947 5C21 POPEE 162      11.727 120.317  95.336  1.00  0.00           C
ATOM   2950 6C21 POPEE 162      11.737 121.387  96.436  1.00  0.00           C
ATOM   2953 7C21 POPEE 162      13.157 121.777  96.866  1.00  0.00           C
ATOM   2956 8C21 POPEE 162      13.187 122.947  97.856  1.00  0.00           C
ATOM   2960  C33 POPEE 162       1.007 112.577  84.066  1.00  0.00           C
ATOM   2963  C34 POPEE 162       0.677 113.067  85.496  1.00  0.00           C
ATOM   2966  C35 POPEE 162       0.857 112.047  86.636  1.00  0.00           C
ATOM   2969  C36 POPEE 162       2.187 112.177  87.396  1.00  0.00           C
ATOM   2972  C37 POPEE 162       2.127 111.697  88.856  1.00  0.00           C
ATOM   2975  C38 POPEE 162       3.427 111.987  89.616  1.00  0.00           C
ATOM   2978  C39 POPEE 162       3.317 111.957  91.156  1.00  0.00           C
ATOM   2981 0C31 POPEE 162       3.567 110.587  91.786  1.00  0.00           C
ATOM   2984 1C31 POPEE 162       3.627 110.637  93.326  1.00  0.00           C
ATOM   2987 2C31 POPEE 162       4.117 109.327  93.956  1.00  0.00           C
ATOM   2990 3C31 POPEE 162       4.277 109.377  95.486  1.00  0.00           C
ATOM   2993 4C31 POPEE 162       2.957 109.567  96.266  1.00  0.00           C
ATOM   2996 5C31 POPEE 162       3.167 109.337  97.776  1.00  0.00           C
ATOM   2999 6C31 POPEE 162       1.897 109.467  98.626  1.00  0.00           C
ATOM   3003  NH3 POPEF 163      16.537  16.157  74.106  1.00  0.00           N
ATOM   3007  C12 POPEF 163      17.797  15.337  74.056  1.00  0.00           C
ATOM   3010  C11 POPEF 163      17.727  14.137  75.006  1.00  0.00           C
ATOM   3013  P   POPEF 163      19.957  13.397  76.136  1.00  0.00           P
ATOM   3014  O13 POPEF 163      20.727  12.137  76.136  1.00  0.00           O
ATOM   3015  O14 POPEF 163      20.717  14.677  76.116  1.00  0.00           O
ATOM   3016  O11 POPEF 163      19.037  13.397  77.426  1.00  0.00           O
ATOM   3017  O12 POPEF 163      18.937  13.387  74.936  1.00  0.00           O
ATOM   3018  C1  POPEF 163      18.957  12.167  78.196  1.00  0.00           C
ATOM   3021  C2  POPEF 163      17.907  12.257  79.346  1.00  0.00           C
ATOM   3023  O21 POPEF 163      18.057  11.167  80.276  1.00  0.00           O
ATOM   3024  C21 POPEF 163      18.927  11.367  81.246  1.00  0.00           C
ATOM   3025  O22 POPEF 163      19.677  12.307  81.356  1.00  0.00           O
ATOM   3026  C22 POPEF 163      18.787  10.227  82.266  1.00  0.00           C
ATOM   3029  C3  POPEF 163      16.457  12.207  78.816  1.00  0.00           C
ATOM   3032  O31 POPEF 163      15.727  13.407  79.086  1.00  0.00           O
ATOM   3033  C31 POPEF 163      15.327  13.627  80.326  1.00  0.00           C
ATOM   3034  O32 POPEF 163      15.737  13.097  81.346  1.00  0.00           O
ATOM   3035  C32 POPEF 163      14.277  14.747  80.236  1.00  0.00           C
ATOM   3038  C23 POPEF 163      19.767  10.397  83.447  1.00  0.00           C
ATOM   3041  C24 POPEF 163      19.677   9.237  84.436  1.00  0.00           C
ATOM   3044  C25 POPEF 163      20.797   9.277  85.496  1.00  0.00           C
ATOM   3047  C26 POPEF 163      20.567   8.237  86.586  1.00  0.00           C
ATOM   3050  C27 POPEF 163      21.577   8.307  87.736  1.00  0.00           C
ATOM   3053  C28 POPEF 163      21.207   7.297  88.836  1.00  0.00           C
ATOM   3056  C29 POPEF 163      22.307   7.017  89.836  1.00  0.00           C
ATOM   3058 0C21 POPEF 163      22.587   5.837  90.416  1.00  0.00           C
ATOM   3060 1C21 POPEF 163      21.837   4.537  90.216  1.00  0.00           C
ATOM   3063 2C21 POPEF 163      22.707   3.267  90.266  1.00  0.00           C
ATOM   3066 3C21 POPEF 163      23.497   3.037  91.576  1.00  0.00           C
ATOM   3069 4C21 POPEF 163      22.627   2.857  92.816  1.00  0.00           C
ATOM   3072 5C21 POPEF 163      23.477   2.807  94.096  1.00  0.00           C
ATOM   3075 6C21 POPEF 163      22.627   2.707  95.376  1.00  0.00           C
ATOM   3078 7C21 POPEF 163      23.367   3.217  96.616  1.00  0.00           C
ATOM   3081 8C21 POPEF 163      22.437   3.447  97.807  1.00  0.00           C
ATOM   3085  C33 POPEF 163      13.497  15.017  81.536  1.00  0.00           C
ATOM   3088  C34 POPEF 163      12.357  15.997  81.256  1.00  0.00           C
ATOM   3091  C35 POPEF 163      11.807  16.727  82.486  1.00  0.00           C
ATOM   3094  C36 POPEF 163      11.207  15.797  83.536  1.00  0.00           C
ATOM   3097  C37 POPEF 163      10.827  16.557  84.806  1.00  0.00           C
ATOM   3100  C38 POPEF 163       9.947  15.697  85.726  1.00  0.00           C
ATOM   3103  C39 POPEF 163       9.847  16.247  87.146  1.00  0.00           C
ATOM   3106 0C31 POPEF 163       8.987  15.337  88.036  1.00  0.00           C
ATOM   3109 1C31 POPEF 163       8.967  15.817  89.486  1.00  0.00           C
ATOM   3112 2C31 POPEF 163       8.197  14.887  90.436  1.00  0.00           C
ATOM   3115 3C31 POPEF 163       8.927  13.567  90.736  1.00  0.00           C
ATOM   3118 4C31 POPEF 163       8.327  12.797  91.916  1.00  0.00           C
ATOM   3121 5C31 POPEF 163       9.327  11.847  92.586  1.00  0.00           C
ATOM   3124 6C31 POPEF 163       8.747  10.987  93.706  1.00  0.00           C
ATOM   3128  NH3 POPEG 164     114.657  68.197  76.456  1.00  0.00           N
ATOM   3132  C12 POPEG 164     114.697  69.667  76.136  1.00  0.00           C
ATOM   3135  C11 POPEG 164     115.687  69.897  74.996  1.00  0.00           C
ATOM   3138  P   POPEG 164     116.917  72.207  74.986  1.00  0.00           P
ATOM   3139  O13 POPEG 164     118.197  71.627  74.526  1.00  0.00           O
ATOM   3140  O14 POPEG 164     116.607  73.587  74.536  1.00  0.00           O
ATOM   3141  O11 POPEG 164     116.827  72.147  76.566  1.00  0.00           O
ATOM   3142  O12 POPEG 164     115.707  71.257  74.586  1.00  0.00           O
ATOM   3143  C1  POPEG 164     117.747  71.447  77.406  1.00  0.00           C
ATOM   3146  C2  POPEG 164     118.137  72.327  78.626  1.00  0.00           C
ATOM   3148  O21 POPEG 164     118.647  71.497  79.686  1.00  0.00           O
ATOM   3149  C21 POPEG 164     119.347  72.157  80.616  1.00  0.00           C
ATOM   3150  O22 POPEG 164     119.647  73.337  80.576  1.00  0.00           O
ATOM   3151  C22 POPEG 164     119.707  71.207  81.756  1.00  0.00           C
ATOM   3154  C3  POPEG 164     116.937  73.197  79.126  1.00  0.00           C
ATOM   3157  O31 POPEG 164     117.427  74.477  79.556  1.00  0.00           O
ATOM   3158  C31 POPEG 164     117.047  74.867  80.756  1.00  0.00           C
ATOM   3159  O32 POPEG 164     116.207  74.317  81.456  1.00  0.00           O
ATOM   3160  C32 POPEG 164     117.837  76.107  81.166  1.00  0.00           C
ATOM   3163  C23 POPEG 164     120.277  71.917  83.016  1.00  0.00           C
ATOM   3166  C24 POPEG 164     119.237  72.307  84.066  1.00  0.00           C
ATOM   3169  C25 POPEG 164     118.527  71.107  84.697  1.00  0.00           C
ATOM   3172  C26 POPEG 164     118.137  71.247  86.176  1.00  0.00           C
ATOM   3175  C27 POPEG 164     117.767  69.887  86.796  1.00  0.00           C
ATOM   3178  C28 POPEG 164     117.307  69.917  88.266  1.00  0.00           C
ATOM   3181  C29 POPEG 164     118.417  70.297  89.216  1.00  0.00           C
ATOM   3183 0C21 POPEG 164     118.827  69.607  90.296  1.00  0.00           C
ATOM   3185 1C21 POPEG 164     118.237  68.327  90.836  1.00  0.00           C
ATOM   3188 2C21 POPEG 164     118.847  67.047  90.226  1.00  0.00           C
ATOM   3191 3C21 POPEG 164     120.337  66.847  90.546  1.00  0.00           C
ATOM   3194 4C21 POPEG 164     120.947  65.617  89.866  1.00  0.00           C
ATOM   3197 5C21 POPEG 164     122.457  65.497  90.106  1.00  0.00           C
ATOM   3200 6C21 POPEG 164     123.177  64.537  89.146  1.00  0.00           C
ATOM   3203 7C21 POPEG 164     124.697  64.777  89.076  1.00  0.00           C
ATOM   3206 8C21 POPEG 164     125.517  63.927  90.056  1.00  0.00           C
ATOM   3210  C33 POPEG 164     117.227  76.907  82.346  1.00  0.00           C
ATOM   3213  C34 POPEG 164     118.297  77.297  83.386  1.00  0.00           C
ATOM   3216  C35 POPEG 164     117.767  78.307  84.406  1.00  0.00           C
ATOM   3219  C36 POPEG 164     118.607  78.327  85.686  1.00  0.00           C
ATOM   3222  C37 POPEG 164     117.997  79.287  86.716  1.00  0.00           C
ATOM   3225  C38 POPEG 164     118.757  79.347  88.056  1.00  0.00           C
ATOM   3228  C39 POPEG 164     120.127  80.037  87.976  1.00  0.00           C
ATOM   3231 0C31 POPEG 164     120.087  81.387  87.256  1.00  0.00           C
ATOM   3234 1C31 POPEG 164     121.167  82.387  87.706  1.00  0.00           C
ATOM   3237 2C31 POPEG 164     121.157  83.707  86.906  1.00  0.00           C
ATOM   3240 3C31 POPEG 164     119.757  84.337  86.756  1.00  0.00           C
ATOM   3243 4C31 POPEG 164     119.767  85.657  85.966  1.00  0.00           C
ATOM   3246 5C31 POPEG 164     118.347  86.157  85.666  1.00  0.00           C
ATOM   3249 6C31 POPEG 164     118.317  87.407  84.786  1.00  0.00           C
ATOM   3253  NH3 POPEH 165      20.177  88.287  74.946  1.00  0.00           N
ATOM   3257  C12 POPEH 165      20.987  89.547  75.096  1.00  0.00           C
ATOM   3260  C11 POPEH 165      20.207  90.827  74.816  1.00  0.00           C
ATOM   3263  P   POPEH 165      20.487  93.387  75.196  1.00  0.00           P
ATOM   3264  O13 POPEH 165      20.707  94.207  73.976  1.00  0.00           O
ATOM   3265  O14 POPEH 165      19.137  93.357  75.796  1.00  0.00           O
ATOM   3266  O11 POPEH 165      21.477  93.947  76.306  1.00  0.00           O
ATOM   3267  O12 POPEH 165      21.067  91.937  74.986  1.00  0.00           O
ATOM   3268  C1  POPEH 165      20.977  94.147  77.636  1.00  0.00           C
ATOM   3271  C2  POPEH 165      22.137  94.527  78.586  1.00  0.00           C
ATOM   3273  O21 POPEH 165      21.637  95.127  79.786  1.00  0.00           O
ATOM   3274  C21 POPEH 165      21.187  94.277  80.696  1.00  0.00           C
ATOM   3275  O22 POPEH 165      21.097  93.077  80.566  1.00  0.00           O
ATOM   3276  C22 POPEH 165      20.737  95.057  81.946  1.00  0.00           C
ATOM   3279  C3  POPEH 165      23.117  95.527  77.906  1.00  0.00           C
ATOM   3282  O31 POPEH 165      24.137  95.937  78.816  1.00  0.00           O
ATOM   3283  C31 POPEH 165      23.887  96.987  79.576  1.00  0.00           C
ATOM   3284  O32 POPEH 165      22.967  97.777  79.466  1.00  0.00           O
ATOM   3285  C32 POPEH 165      24.987  97.027  80.636  1.00  0.00           C
ATOM   3288  C23 POPEH 165      21.517  94.627  83.216  1.00  0.00           C
ATOM   3291  C24 POPEH 165      21.107  95.487  84.416  1.00  0.00           C
ATOM   3294  C25 POPEH 165      21.917  95.237  85.696  1.00  0.00           C
ATOM   3297  C26 POPEH 165      21.547  96.257  86.786  1.00  0.00           C
ATOM   3300  C27 POPEH 165      22.587  96.347  87.906  1.00  0.00           C
ATOM   3303  C28 POPEH 165      22.107  97.197  89.096  1.00  0.00           C
ATOM   3306  C29 POPEH 165      21.837  98.647  88.777  1.00  0.00           C
ATOM   3308 0C21 POPEH 165      21.367  99.517  89.676  1.00  0.00           C
ATOM   3310 1C21 POPEH 165      21.047  99.157  91.106  1.00  0.00           C
ATOM   3313 2C21 POPEH 165      22.147  99.577  92.096  1.00  0.00           C
ATOM   3316 3C21 POPEH 165      22.097  98.737  93.366  1.00  0.00           C
ATOM   3319 4C21 POPEH 165      22.827  99.367  94.556  1.00  0.00           C
ATOM   3322 5C21 POPEH 165      22.467  98.697  95.896  1.00  0.00           C
ATOM   3325 6C21 POPEH 165      23.027  99.477  97.096  1.00  0.00           C
ATOM   3328 7C21 POPEH 165      22.597  98.877  98.436  1.00  0.00           C
ATOM   3331 8C21 POPEH 165      23.187  99.617  99.646  1.00  0.00           C
ATOM   3335  C33 POPEH 165      24.427  97.277  82.056  1.00  0.00           C
ATOM   3338  C34 POPEH 165      25.397  96.717  83.096  1.00  0.00           C
ATOM   3341  C35 POPEH 165      25.147  97.207  84.516  1.00  0.00           C
ATOM   3344  C36 POPEH 165      25.417  98.707  84.736  1.00  0.00           C
ATOM   3347  C37 POPEH 165      25.227  99.067  86.216  1.00  0.00           C
ATOM   3350  C38 POPEH 165      25.337 100.567  86.516  1.00  0.00           C
ATOM   3353  C39 POPEH 165      24.917 100.857  87.966  1.00  0.00           C
ATOM   3356 0C31 POPEH 165      24.947 102.337  88.346  1.00  0.00           C
ATOM   3359 1C31 POPEH 165      24.347 102.557  89.746  1.00  0.00           C
ATOM   3362 2C31 POPEH 165      24.317 104.027  90.167  1.00  0.00           C
ATOM   3365 3C31 POPEH 165      23.237 104.327  91.216  1.00  0.00           C
ATOM   3368 4C31 POPEH 165      23.537 103.807  92.626  1.00  0.00           C
ATOM   3371 5C31 POPEH 165      22.387 104.117  93.596  1.00  0.00           C
ATOM   3374 6C31 POPEH 165      22.677 103.717  95.036  1.00  0.00           C
ATOM   3378  NH3 POPEI 166       8.327  97.567  74.866  1.00  0.00           N
ATOM   3382  C12 POPEI 166       6.917  97.077  74.976  1.00  0.00           C
ATOM   3385  C11 POPEI 166       6.917  95.537  75.046  1.00  0.00           C
ATOM   3388  P   POPEI 166       8.967  93.897  74.856  1.00  0.00           P
ATOM   3389  O13 POPEI 166       9.477  94.417  73.566  1.00  0.00           O
ATOM   3390  O14 POPEI 166       8.167  92.667  74.826  1.00  0.00           O
ATOM   3391  O11 POPEI 166      10.197  93.727  75.826  1.00  0.00           O
ATOM   3392  O12 POPEI 166       8.157  95.037  75.576  1.00  0.00           O
ATOM   3393  C1  POPEI 166      10.687  94.757  76.676  1.00  0.00           C
ATOM   3396  C2  POPEI 166      10.337  94.447  78.156  1.00  0.00           C
ATOM   3398  O21 POPEI 166      10.567  95.627  78.966  1.00  0.00           O
ATOM   3399  C21 POPEI 166      11.597  95.727  79.776  1.00  0.00           C
ATOM   3400  O22 POPEI 166      12.527  94.957  79.886  1.00  0.00           O
ATOM   3401  C22 POPEI 166      11.507  96.987  80.616  1.00  0.00           C
ATOM   3404  C3  POPEI 166      10.957  93.077  78.626  1.00  0.00           C
ATOM   3407  O31 POPEI 166      10.787  92.817  80.046  1.00  0.00           O
ATOM   3408  C31 POPEI 166      11.697  91.997  80.576  1.00  0.00           C
ATOM   3409  O32 POPEI 166      12.527  91.357  79.956  1.00  0.00           O
ATOM   3410  C32 POPEI 166      11.487  91.887  82.076  1.00  0.00           C
ATOM   3413  C23 POPEI 166      12.427  96.867  81.856  1.00  0.00           C
ATOM   3416  C24 POPEI 166      12.547  98.177  82.636  1.00  0.00           C
ATOM   3419  C25 POPEI 166      13.417  98.027  83.896  1.00  0.00           C
ATOM   3422  C26 POPEI 166      12.657  97.407  85.076  1.00  0.00           C
ATOM   3425  C27 POPEI 166      13.547  97.287  86.326  1.00  0.00           C
ATOM   3428  C28 POPEI 166      12.797  96.827  87.596  1.00  0.00           C
ATOM   3431  C29 POPEI 166      12.387  95.377  87.596  1.00  0.00           C
ATOM   3433 0C21 POPEI 166      12.747  94.457  88.516  1.00  0.00           C
ATOM   3435 1C21 POPEI 166      13.637  94.737  89.697  1.00  0.00           C
ATOM   3438 2C21 POPEI 166      13.917  93.517  90.606  1.00  0.00           C
ATOM   3441 3C21 POPEI 166      13.197  93.557  91.966  1.00  0.00           C
ATOM   3444 4C21 POPEI 166      13.757  92.487  92.926  1.00  0.00           C
ATOM   3447 5C21 POPEI 166      12.917  92.267  94.186  1.00  0.00           C
ATOM   3450 6C21 POPEI 166      13.667  91.457  95.256  1.00  0.00           C
ATOM   3453 7C21 POPEI 166      12.927  91.367  96.596  1.00  0.00           C
ATOM   3456 8C21 POPEI 166      13.787  90.727  97.686  1.00  0.00           C
ATOM   3460  C33 POPEI 166      11.787  93.227  82.786  1.00  0.00           C
ATOM   3463  C34 POPEI 166      11.817  93.107  84.306  1.00  0.00           C
ATOM   3466  C35 POPEI 166      12.807  92.067  84.856  1.00  0.00           C
ATOM   3469  C36 POPEI 166      14.277  92.367  84.536  1.00  0.00           C
ATOM   3472  C37 POPEI 166      14.937  93.197  85.646  1.00  0.00           C
ATOM   3475  C38 POPEI 166      16.467  93.287  85.516  1.00  0.00           C
ATOM   3478  C39 POPEI 166      17.117  93.897  86.766  1.00  0.00           C
ATOM   3481 0C31 POPEI 166      17.037  92.967  87.986  1.00  0.00           C
ATOM   3484 1C31 POPEI 166      17.597  93.597  89.266  1.00  0.00           C
ATOM   3487 2C31 POPEI 166      17.707  92.587  90.426  1.00  0.00           C
ATOM   3490 3C31 POPEI 166      17.707  93.227  91.816  1.00  0.00           C
ATOM   3493 4C31 POPEI 166      18.727  94.357  91.996  1.00  0.00           C
ATOM   3496 5C31 POPEI 166      18.537  95.087  93.336  1.00  0.00           C
ATOM   3499 6C31 POPEI 166      19.417  96.327  93.486  1.00  0.00           C
ATOM   3503  NH3 POPEJ 167     112.247  86.867 115.266  1.00  0.00           N
ATOM   3507  C12 POPEJ 167     111.377  85.657 115.046  1.00  0.00           C
ATOM   3510  C11 POPEJ 167     110.347  85.487 116.176  1.00  0.00           C
ATOM   3513  P   POPEJ 167     108.187  84.217 116.816  1.00  0.00           P
ATOM   3514  O13 POPEJ 167     108.167  82.787 117.197  1.00  0.00           O
ATOM   3515  O14 POPEJ 167     108.157  85.227 117.886  1.00  0.00           O
ATOM   3516  O11 POPEJ 167     106.957  84.467 115.886  1.00  0.00           O
ATOM   3517  O12 POPEJ 167     109.437  84.427 115.866  1.00  0.00           O
ATOM   3518  C1  POPEJ 167     106.997  85.467 114.876  1.00  0.00           C
ATOM   3521  C2  POPEJ 167     107.657  84.957 113.576  1.00  0.00           C
ATOM   3523  O21 POPEJ 167     107.207  85.807 112.506  1.00  0.00           O
ATOM   3524  C21 POPEJ 167     108.037  85.817 111.496  1.00  0.00           C
ATOM   3525  O22 POPEJ 167     109.217  85.507 111.536  1.00  0.00           O
ATOM   3526  C22 POPEJ 167     107.317  86.227 110.246  1.00  0.00           C
ATOM   3529  C3  POPEJ 167     107.237  83.487 113.296  1.00  0.00           C
ATOM   3532  O31 POPEJ 167     107.587  83.017 111.986  1.00  0.00           O
ATOM   3533  C31 POPEJ 167     108.287  81.887 111.896  1.00  0.00           C
ATOM   3534  O32 POPEJ 167     108.867  81.347 112.826  1.00  0.00           O
ATOM   3535  C32 POPEJ 167     108.087  81.347 110.496  1.00  0.00           C
ATOM   3538  C23 POPEJ 167     107.877  85.427 109.046  1.00  0.00           C
ATOM   3541  C24 POPEJ 167     106.757  84.867 108.166  1.00  0.00           C
ATOM   3544  C25 POPEJ 167     107.257  84.217 106.866  1.00  0.00           C
ATOM   3547  C26 POPEJ 167     107.407  85.197 105.686  1.00  0.00           C
ATOM   3550  C27 POPEJ 167     108.267  86.427 105.996  1.00  0.00           C
ATOM   3553  C28 POPEJ 167     108.617  87.277 104.766  1.00  0.00           C
ATOM   3556  C29 POPEJ 167     109.617  88.357 105.116  1.00  0.00           C
ATOM   3558 0C21 POPEJ 167     110.727  88.647 104.416  1.00  0.00           C
ATOM   3560 1C21 POPEJ 167     111.127  87.957 103.136  1.00  0.00           C
ATOM   3563 2C21 POPEJ 167     112.467  88.437 102.536  1.00  0.00           C
ATOM   3566 3C21 POPEJ 167     113.637  88.447 103.526  1.00  0.00           C
ATOM   3569 4C21 POPEJ 167     115.007  88.427 102.836  1.00  0.00           C
ATOM   3572 5C21 POPEJ 167     116.157  88.797 103.786  1.00  0.00           C
ATOM   3575 6C21 POPEJ 167     117.517  88.777 103.076  1.00  0.00           C
ATOM   3578 7C21 POPEJ 167     118.617  89.437 103.917  1.00  0.00           C
ATOM   3581 8C21 POPEJ 167     119.907  89.677 103.126  1.00  0.00           C
ATOM   3585  C33 POPEJ 167     109.377  80.967 109.736  1.00  0.00           C
ATOM   3588  C34 POPEJ 167     108.957  80.347 108.396  1.00  0.00           C
ATOM   3591  C35 POPEJ 167     109.977  80.427 107.256  1.00  0.00           C
ATOM   3594  C36 POPEJ 167     109.307  80.887 105.956  1.00  0.00           C
ATOM   3597  C37 POPEJ 167     110.107  80.577 104.697  1.00  0.00           C
ATOM   3600  C38 POPEJ 167     109.317  80.867 103.406  1.00  0.00           C
ATOM   3603  C39 POPEJ 167     108.757  82.297 103.336  1.00  0.00           C
ATOM   3606 0C31 POPEJ 167     108.587  82.807 101.906  1.00  0.00           C
ATOM   3609 1C31 POPEJ 167     108.207  84.297 101.856  1.00  0.00           C
ATOM   3612 2C31 POPEJ 167     108.187  84.847 100.416  1.00  0.00           C
ATOM   3615 3C31 POPEJ 167     107.277  86.077 100.256  1.00  0.00           C
ATOM   3618 4C31 POPEJ 167     107.787  87.287 101.046  1.00  0.00           C
ATOM   3621 5C31 POPEJ 167     107.027  88.577 100.756  1.00  0.00           C
ATOM   3624 6C31 POPEJ 167     107.667  89.787 101.446  1.00  0.00           C
ATOM   3628  NH3 POPEK 168     107.867   9.537  73.136  1.00  0.00           N
ATOM   3632  C12 POPEK 168     109.227  10.107  72.966  1.00  0.00           C
ATOM   3635  C11 POPEK 168     110.177   8.957  73.276  1.00  0.00           C
ATOM   3638  P   POPEK 168     110.977   7.877  75.446  1.00  0.00           P
ATOM   3639  O13 POPEK 168     111.917   7.107  74.596  1.00  0.00           O
ATOM   3640  O14 POPEK 168     111.467   8.987  76.306  1.00  0.00           O
ATOM   3641  O11 POPEK 168     110.247   6.797  76.366  1.00  0.00           O
ATOM   3642  O12 POPEK 168     109.807   8.387  74.546  1.00  0.00           O
ATOM   3643  C1  POPEK 168     111.057   6.297  77.456  1.00  0.00           C
ATOM   3646  C2  POPEK 168     110.387   5.137  78.246  1.00  0.00           C
ATOM   3648  O21 POPEK 168     111.277   4.017  78.126  1.00  0.00           O
ATOM   3649  C21 POPEK 168     111.297   3.077  79.086  1.00  0.00           C
ATOM   3650  O22 POPEK 168     111.377   1.887  78.866  1.00  0.00           O
ATOM   3651  C22 POPEK 168     111.207   3.647  80.496  1.00  0.00           C
ATOM   3654  C3  POPEK 168     108.947   4.747  77.786  1.00  0.00           C
ATOM   3657  O31 POPEK 168     108.587   3.427  78.236  1.00  0.00           O
ATOM   3658  C31 POPEK 168     107.757   3.107  79.236  1.00  0.00           C
ATOM   3659  O32 POPEK 168     107.767   2.027  79.796  1.00  0.00           O
ATOM   3660  C32 POPEK 168     106.747   4.167  79.606  1.00  0.00           C
ATOM   3663  C23 POPEK 168     111.527   2.557  81.536  1.00  0.00           C
ATOM   3666  C24 POPEK 168     111.287   3.007  82.976  1.00  0.00           C
ATOM   3669  C25 POPEK 168     112.557   3.517  83.686  1.00  0.00           C
ATOM   3672  C26 POPEK 168     113.077   2.557  84.766  1.00  0.00           C
ATOM   3675  C27 POPEK 168     114.367   3.057  85.436  1.00  0.00           C
ATOM   3678  C28 POPEK 168     115.007   2.027  86.386  1.00  0.00           C
ATOM   3681  C29 POPEK 168     114.077   1.587  87.486  1.00  0.00           C
ATOM   3683 0C21 POPEK 168     113.967   2.137  88.706  1.00  0.00           C
ATOM   3685 1C21 POPEK 168     114.787   3.277  89.226  1.00  0.00           C
ATOM   3688 2C21 POPEK 168     114.747   3.297  90.756  1.00  0.00           C
ATOM   3691 3C21 POPEK 168     115.517   4.497  91.346  1.00  0.00           C
ATOM   3694 4C21 POPEK 168     115.087   4.817  92.776  1.00  0.00           C
ATOM   3697 5C21 POPEK 168     115.797   3.987  93.866  1.00  0.00           C
ATOM   3700 6C21 POPEK 168     115.147   4.247  95.236  1.00  0.00           C
ATOM   3703 7C21 POPEK 168     115.867   3.617  96.426  1.00  0.00           C
ATOM   3706 8C21 POPEK 168     115.237   4.007  97.766  1.00  0.00           C
ATOM   3710  C33 POPEK 168     105.557   3.487  80.336  1.00  0.00           C
ATOM   3713  C34 POPEK 168     104.367   4.417  80.576  1.00  0.00           C
ATOM   3716  C35 POPEK 168     103.977   4.617  82.046  1.00  0.00           C
ATOM   3719  C36 POPEK 168     105.127   5.157  82.906  1.00  0.00           C
ATOM   3722  C37 POPEK 168     104.617   6.047  84.046  1.00  0.00           C
ATOM   3725  C38 POPEK 168     105.427   5.867  85.336  1.00  0.00           C
ATOM   3728  C39 POPEK 168     104.887   4.717  86.196  1.00  0.00           C
ATOM   3731 0C31 POPEK 168     105.807   4.437  87.386  1.00  0.00           C
ATOM   3734 1C31 POPEK 168     105.117   3.547  88.426  1.00  0.00           C
ATOM   3737 2C31 POPEK 168     106.057   3.177  89.586  1.00  0.00           C
ATOM   3740 3C31 POPEK 168     105.387   2.237  90.596  1.00  0.00           C
ATOM   3743 4C31 POPEK 168     104.287   2.897  91.426  1.00  0.00           C
ATOM   3746 5C31 POPEK 168     103.627   1.937  92.426  1.00  0.00           C
ATOM   3749 6C31 POPEK 168     102.577   2.607  93.316  1.00  0.00           C
ATOM   3753  NH3 POPEL 169      31.677 116.457  74.236  1.00  0.00           N
ATOM   3757  C12 POPEL 169      30.557 116.027  75.136  1.00  0.00           C
ATOM   3760  C11 POPEL 169      29.617 117.217  75.446  1.00  0.00           C
ATOM   3763  P   POPEL 169      27.047 116.567  75.426  1.00  0.00           P
ATOM   3764  O13 POPEL 169      26.797 117.387  76.636  1.00  0.00           O
ATOM   3765  O14 POPEL 169      25.967 116.557  74.426  1.00  0.00           O
ATOM   3766  O11 POPEL 169      27.297 115.087  75.846  1.00  0.00           O
ATOM   3767  O12 POPEL 169      28.387 117.067  74.746  1.00  0.00           O
ATOM   3768  C1  POPEL 169      28.067 114.577  76.936  1.00  0.00           C
ATOM   3771  C2  POPEL 169      27.247 114.447  78.266  1.00  0.00           C
ATOM   3773  O21 POPEL 169      27.047 115.657  79.046  1.00  0.00           O
ATOM   3774  C21 POPEL 169      28.127 116.357  79.426  1.00  0.00           C
ATOM   3775  O22 POPEL 169      29.247 116.217  78.996  1.00  0.00           O
ATOM   3776  C22 POPEL 169      27.797 117.357  80.546  1.00  0.00           C
ATOM   3779  C3  POPEL 169      27.787 113.297  79.166  1.00  0.00           C
ATOM   3782  O31 POPEL 169      26.767 112.817  80.066  1.00  0.00           O
ATOM   3783  C31 POPEL 169      26.667 113.457  81.206  1.00  0.00           C
ATOM   3784  O32 POPEL 169      27.327 114.427  81.557  1.00  0.00           O
ATOM   3785  C32 POPEL 169      25.647 112.777  82.076  1.00  0.00           C
ATOM   3788  C23 POPEL 169      28.857 117.297  81.697  1.00  0.00           C
ATOM   3791  C24 POPEL 169      28.367 117.867  83.046  1.00  0.00           C
ATOM   3794  C25 POPEL 169      29.467 118.327  84.046  1.00  0.00           C
ATOM   3797  C26 POPEL 169      29.907 117.357  85.167  1.00  0.00           C
ATOM   3800  C27 POPEL 169      30.727 118.067  86.266  1.00  0.00           C
ATOM   3803  C28 POPEL 169      30.827 117.307  87.606  1.00  0.00           C
ATOM   3806  C29 POPEL 169      31.757 118.047  88.536  1.00  0.00           C
ATOM   3808 0C21 POPEL 169      31.537 118.447  89.806  1.00  0.00           C
ATOM   3810 1C21 POPEL 169      30.327 118.167  90.666  1.00  0.00           C
ATOM   3813 2C21 POPEL 169      30.747 118.077  92.146  1.00  0.00           C
ATOM   3816 3C21 POPEL 169      29.637 117.647  93.106  1.00  0.00           C
ATOM   3819 4C21 POPEL 169      30.187 117.487  94.536  1.00  0.00           C
ATOM   3822 5C21 POPEL 169      29.187 116.947  95.566  1.00  0.00           C
ATOM   3825 6C21 POPEL 169      29.907 116.437  96.816  1.00  0.00           C
ATOM   3828 7C21 POPEL 169      28.977 115.877  97.896  1.00  0.00           C
ATOM   3831 8C21 POPEL 169      28.807 116.797  99.106  1.00  0.00           C
ATOM   3835  C33 POPEL 169      26.227 111.517  82.726  1.00  0.00           C
ATOM   3838  C34 POPEL 169      27.457 111.717  83.616  1.00  0.00           C
ATOM   3841  C35 POPEL 169      27.087 112.267  84.996  1.00  0.00           C
ATOM   3844  C36 POPEL 169      28.297 112.417  85.906  1.00  0.00           C
ATOM   3847  C37 POPEL 169      27.917 112.817  87.326  1.00  0.00           C
ATOM   3850  C38 POPEL 169      29.167 113.087  88.166  1.00  0.00           C
ATOM   3853  C39 POPEL 169      28.857 113.227  89.656  1.00  0.00           C
ATOM   3856 0C31 POPEL 169      30.137 113.317  90.486  1.00  0.00           C
ATOM   3859 1C31 POPEL 169      29.837 113.397  91.976  1.00  0.00           C
ATOM   3862 2C31 POPEL 169      31.107 113.507  92.826  1.00  0.00           C
ATOM   3865 3C31 POPEL 169      30.797 113.607  94.316  1.00  0.00           C
ATOM   3868 4C31 POPEL 169      30.457 112.247  94.936  1.00  0.00           C
ATOM   3871 5C31 POPEL 169      30.097 112.347  96.426  1.00  0.00           C
ATOM   3874 6C31 POPEL 169      29.817 110.967  97.046  1.00  0.00           C
ATOM   3878  NH3 POPEM 170     121.417  98.267  75.436  1.00  0.00           N
ATOM   3882  C12 POPEM 170     121.587  99.567  74.686  1.00  0.00           C
ATOM   3885  C11 POPEM 170     122.907 100.267  75.066  1.00  0.00           C
ATOM   3888  P   POPEM 170     125.487  99.707  75.026  1.00  0.00           P
ATOM   3889  O13 POPEM 170     126.277  98.467  74.896  1.00  0.00           O
ATOM   3890  O14 POPEM 170     125.677 100.727  73.986  1.00  0.00           O
ATOM   3891  O11 POPEM 170     125.817 100.337  76.446  1.00  0.00           O
ATOM   3892  O12 POPEM 170     123.957  99.317  75.066  1.00  0.00           O
ATOM   3893  C1  POPEM 170     125.137  99.987  77.646  1.00  0.00           C
ATOM   3896  C2  POPEM 170     125.567 100.997  78.736  1.00  0.00           C
ATOM   3898  O21 POPEM 170     125.287 100.527  80.046  1.00  0.00           O
ATOM   3899  C21 POPEM 170     126.217  99.797  80.596  1.00  0.00           C
ATOM   3900  O22 POPEM 170     127.137  99.247  79.996  1.00  0.00           O
ATOM   3901  C22 POPEM 170     126.087 100.047  82.106  1.00  0.00           C
ATOM   3904  C3  POPEM 170     124.847 102.337  78.616  1.00  0.00           C
ATOM   3907  O31 POPEM 170     125.387 103.207  79.646  1.00  0.00           O
ATOM   3908  C31 POPEM 170     124.537 103.617  80.576  1.00  0.00           C
ATOM   3909  O32 POPEM 170     123.317 103.617  80.516  1.00  0.00           O
ATOM   3910  C32 POPEM 170     125.407 104.187  81.706  1.00  0.00           C
ATOM   3913  C23 POPEM 170     126.897  99.137  83.056  1.00  0.00           C
ATOM   3916  C24 POPEM 170     125.997  98.437  84.086  1.00  0.00           C
ATOM   3919  C25 POPEM 170     126.807  97.557  85.046  1.00  0.00           C
ATOM   3922  C26 POPEM 170     125.927  96.877  86.106  1.00  0.00           C
ATOM   3925  C27 POPEM 170     126.737  96.007  87.076  1.00  0.00           C
ATOM   3928  C28 POPEM 170     127.327  94.727  86.436  1.00  0.00           C
ATOM   3931  C29 POPEM 170     126.277  93.717  86.066  1.00  0.00           C
ATOM   3933 0C21 POPEM 170     125.847  92.707  86.846  1.00  0.00           C
ATOM   3935 1C21 POPEM 170     126.327  92.397  88.246  1.00  0.00           C
ATOM   3938 2C21 POPEM 170     125.217  92.617  89.286  1.00  0.00           C
ATOM   3941 3C21 POPEM 170     125.687  92.347  90.726  1.00  0.00           C
ATOM   3944 4C21 POPEM 170     124.597  91.707  91.596  1.00  0.00           C
ATOM   3947 5C21 POPEM 170     123.307  92.527  91.676  1.00  0.00           C
ATOM   3950 6C21 POPEM 170     122.177  91.767  92.396  1.00  0.00           C
ATOM   3953 7C21 POPEM 170     120.787  92.287  92.036  1.00  0.00           C
ATOM   3956 8C21 POPEM 170     119.667  91.517  92.726  1.00  0.00           C
ATOM   3960  C33 POPEM 170     124.797 104.177  83.126  1.00  0.00           C
ATOM   3963  C34 POPEM 170     125.777 104.797  84.136  1.00  0.00           C
ATOM   3966  C35 POPEM 170     125.147 105.217  85.476  1.00  0.00           C
ATOM   3969  C36 POPEM 170     124.807 104.067  86.426  1.00  0.00           C
ATOM   3972  C37 POPEM 170     124.797 104.527  87.896  1.00  0.00           C
ATOM   3975  C38 POPEM 170     124.597 103.347  88.846  1.00  0.00           C
ATOM   3978  C39 POPEM 170     124.677 103.697  90.336  1.00  0.00           C
ATOM   3981 0C31 POPEM 170     126.067 104.177  90.796  1.00  0.00           C
ATOM   3984 1C31 POPEM 170     126.187 104.127  92.326  1.00  0.00           C
ATOM   3987 2C31 POPEM 170     127.547 104.597  92.856  1.00  0.00           C
ATOM   3990 3C31 POPEM 170     127.647 104.557  94.396  1.00  0.00           C
ATOM   3993 4C31 POPEM 170     127.457 103.157  94.986  1.00  0.00           C
ATOM   3996 5C31 POPEM 170     127.607 103.097  96.516  1.00  0.00           C
ATOM   3999 6C31 POPEM 170     127.277 101.707  97.076  1.00  0.00           C
ATOM   4003  NH3 POPEN 171      95.637 117.647 116.306  1.00  0.00           N
ATOM   4007  C12 POPEN 171      95.527 119.007 116.956  1.00  0.00           C
ATOM   4010  C11 POPEN 171      94.427 119.007 118.036  1.00  0.00           C
ATOM   4013  P   POPEN 171      91.807 118.447 117.966  1.00  0.00           P
ATOM   4014  O13 POPEN 171      91.117 117.227 117.496  1.00  0.00           O
ATOM   4015  O14 POPEN 171      91.627 118.847 119.386  1.00  0.00           O
ATOM   4016  O11 POPEN 171      91.427 119.647 116.996  1.00  0.00           O
ATOM   4017  O12 POPEN 171      93.327 118.227 117.626  1.00  0.00           O
ATOM   4018  C1  POPEN 171      90.577 119.427 115.866  1.00  0.00           C
ATOM   4021  C2  POPEN 171      91.357 119.137 114.556  1.00  0.00           C
ATOM   4023  O21 POPEN 171      90.677 119.697 113.426  1.00  0.00           O
ATOM   4024  C21 POPEN 171      89.607 119.047 112.947  1.00  0.00           C
ATOM   4025  O22 POPEN 171      88.917 118.257 113.556  1.00  0.00           O
ATOM   4026  C22 POPEN 171      89.477 119.487 111.476  1.00  0.00           C
ATOM   4029  C3  POPEN 171      91.727 117.647 114.346  1.00  0.00           C
ATOM   4032  O31 POPEN 171      92.087 117.407 112.976  1.00  0.00           O
ATOM   4033  C31 POPEN 171      93.337 117.687 112.636  1.00  0.00           C
ATOM   4034  O32 POPEN 171      94.207 118.087 113.406  1.00  0.00           O
ATOM   4035  C32 POPEN 171      93.487 117.487 111.116  1.00  0.00           C
ATOM   4038  C23 POPEN 171      88.657 118.537 110.546  1.00  0.00           C
ATOM   4041  C24 POPEN 171      89.187 118.517 109.096  1.00  0.00           C
ATOM   4044  C25 POPEN 171      89.067 119.847 108.326  1.00  0.00           C
ATOM   4047  C26 POPEN 171      89.797 119.837 106.976  1.00  0.00           C
ATOM   4050  C27 POPEN 171      89.677 121.167 106.226  1.00  0.00           C
ATOM   4053  C28 POPEN 171      90.657 121.327 105.036  1.00  0.00           C
ATOM   4056  C29 POPEN 171      90.337 120.427 103.866  1.00  0.00           C
ATOM   4058 0C21 POPEN 171      89.917 120.827 102.636  1.00  0.00           C
ATOM   4060 1C21 POPEN 171      89.707 122.257 102.206  1.00  0.00           C
ATOM   4063 2C21 POPEN 171      89.647 122.457 100.666  1.00  0.00           C
ATOM   4066 3C21 POPEN 171      90.967 122.107  99.966  1.00  0.00           C
ATOM   4069 4C21 POPEN 171      91.117 122.697  98.556  1.00  0.00           C
ATOM   4072 5C21 POPEN 171      90.147 122.157  97.496  1.00  0.00           C
ATOM   4075 6C21 POPEN 171      90.517 122.677  96.096  1.00  0.00           C
ATOM   4078 7C21 POPEN 171      89.807 121.987  94.926  1.00  0.00           C
ATOM   4081 8C21 POPEN 171      90.347 122.417  93.556  1.00  0.00           C
ATOM   4085  C33 POPEN 171      94.557 116.437 110.726  1.00  0.00           C
ATOM   4088  C34 POPEN 171      94.667 116.197 109.206  1.00  0.00           C
ATOM   4091  C35 POPEN 171      94.907 117.487 108.406  1.00  0.00           C
ATOM   4094  C36 POPEN 171      95.327 117.247 106.946  1.00  0.00           C
ATOM   4097  C37 POPEN 171      95.787 118.537 106.256  1.00  0.00           C
ATOM   4100  C38 POPEN 171      96.397 118.277 104.876  1.00  0.00           C
ATOM   4103  C39 POPEN 171      96.827 119.557 104.136  1.00  0.00           C
ATOM   4106 0C31 POPEN 171      98.017 120.277 104.786  1.00  0.00           C
ATOM   4109 1C31 POPEN 171      98.647 121.377 103.906  1.00  0.00           C
ATOM   4112 2C31 POPEN 171      99.707 122.187 104.666  1.00  0.00           C
ATOM   4115 3C31 POPEN 171     100.987 122.497 103.866  1.00  0.00           C
ATOM   4118 4C31 POPEN 171     100.737 123.187 102.516  1.00  0.00           C
ATOM   4121 5C31 POPEN 171     101.997 123.877 101.966  1.00  0.00           C
ATOM   4124 6C31 POPEN 171     101.717 124.677 100.706  1.00  0.00           C
ATOM   4128  NH3 POPEO 172      41.077 106.367 117.386  1.00  0.00           N
ATOM   4132  C12 POPEO 172      41.667 106.627 116.046  1.00  0.00           C
ATOM   4135  C11 POPEO 172      42.657 107.777 116.216  1.00  0.00           C
ATOM   4138  P   POPEO 172      42.567 110.307 116.956  1.00  0.00           P
ATOM   4139  O13 POPEO 172      43.587 109.887 117.947  1.00  0.00           O
ATOM   4140  O14 POPEO 172      41.537 111.247 117.466  1.00  0.00           O
ATOM   4141  O11 POPEO 172      43.267 110.977 115.706  1.00  0.00           O
ATOM   4142  O12 POPEO 172      41.907 109.007 116.326  1.00  0.00           O
ATOM   4143  C1  POPEO 172      44.117 110.327 114.756  1.00  0.00           C
ATOM   4146  C2  POPEO 172      43.477 110.177 113.336  1.00  0.00           C
ATOM   4148  O21 POPEO 172      43.317 111.487 112.776  1.00  0.00           O
ATOM   4149  C21 POPEO 172      43.887 111.667 111.606  1.00  0.00           C
ATOM   4150  O22 POPEO 172      44.677 110.927 111.066  1.00  0.00           O
ATOM   4151  C22 POPEO 172      43.327 112.937 110.966  1.00  0.00           C
ATOM   4154  C3  POPEO 172      42.137 109.397 113.216  1.00  0.00           C
ATOM   4157  O31 POPEO 172      41.737 109.237 111.836  1.00  0.00           O
ATOM   4158  C31 POPEO 172      40.907 110.167 111.376  1.00  0.00           C
ATOM   4159  O32 POPEO 172      40.537 111.157 111.986  1.00  0.00           O
ATOM   4160  C32 POPEO 172      40.487 109.857 109.946  1.00  0.00           C
ATOM   4163  C23 POPEO 172      43.477 112.887 109.426  1.00  0.00           C
ATOM   4166  C24 POPEO 172      42.897 114.127 108.736  1.00  0.00           C
ATOM   4169  C25 POPEO 172      42.597 113.917 107.246  1.00  0.00           C
ATOM   4172  C26 POPEO 172      43.787 113.527 106.356  1.00  0.00           C
ATOM   4175  C27 POPEO 172      43.307 113.277 104.926  1.00  0.00           C
ATOM   4178  C28 POPEO 172      44.417 112.887 103.936  1.00  0.00           C
ATOM   4181  C29 POPEO 172      43.877 112.847 102.527  1.00  0.00           C
ATOM   4183 0C21 POPEO 172      44.587 112.957 101.396  1.00  0.00           C
ATOM   4185 1C21 POPEO 172      46.087 113.057 101.266  1.00  0.00           C
ATOM   4188 2C21 POPEO 172      46.557 114.357 100.586  1.00  0.00           C
ATOM   4191 3C21 POPEO 172      48.007 114.267 100.106  1.00  0.00           C
ATOM   4194 4C21 POPEO 172      48.477 115.437  99.226  1.00  0.00           C
ATOM   4197 5C21 POPEO 172      48.677 116.757  99.986  1.00  0.00           C
ATOM   4200 6C21 POPEO 172      49.427 117.777  99.126  1.00  0.00           C
ATOM   4203 7C21 POPEO 172      49.937 118.987  99.926  1.00  0.00           C
ATOM   4206 8C21 POPEO 172      50.777 119.927  99.066  1.00  0.00           C
ATOM   4210  C33 POPEO 172      39.217 108.977 109.896  1.00  0.00           C
ATOM   4213  C34 POPEO 172      39.507 107.487 110.116  1.00  0.00           C
ATOM   4216  C35 POPEO 172      39.437 106.687 108.796  1.00  0.00           C
ATOM   4219  C36 POPEO 172      38.027 106.197 108.466  1.00  0.00           C
ATOM   4222  C37 POPEO 172      37.987 105.347 107.197  1.00  0.00           C
ATOM   4225  C38 POPEO 172      36.587 104.767 106.916  1.00  0.00           C
ATOM   4228  C39 POPEO 172      35.727 105.707 106.066  1.00  0.00           C
ATOM   4231 0C31 POPEO 172      35.997 105.547 104.566  1.00  0.00           C
ATOM   4234 1C31 POPEO 172      35.937 106.877 103.816  1.00  0.00           C
ATOM   4237 2C31 POPEO 172      36.197 106.737 102.316  1.00  0.00           C
ATOM   4240 3C31 POPEO 172      36.607 108.057 101.656  1.00  0.00           C
ATOM   4243 4C31 POPEO 172      37.097 107.837 100.216  1.00  0.00           C
ATOM   4246 5C31 POPEO 172      37.797 109.067  99.616  1.00  0.00           C
ATOM   4249 6C31 POPEO 172      38.537 108.737  98.316  1.00  0.00           C
ATOM   4253  NH3 POPEP 173      82.837  24.217  69.586  1.00  0.00           N
ATOM   4257  C12 POPEP 173      83.927  24.497  68.586  1.00  0.00           C
ATOM   4260  C11 POPEP 173      84.497  25.907  68.706  1.00  0.00           C
ATOM   4263  P   POPEP 173      86.997  26.557  68.126  1.00  0.00           P
ATOM   4264  O13 POPEP 173      87.737  25.427  68.726  1.00  0.00           O
ATOM   4265  O14 POPEP 173      87.607  27.227  66.966  1.00  0.00           O
ATOM   4266  O11 POPEP 173      86.587  27.617  69.216  1.00  0.00           O
ATOM   4267  O12 POPEP 173      85.557  26.027  67.756  1.00  0.00           O
ATOM   4268  C1  POPEP 173      87.447  28.587  69.816  1.00  0.00           C
ATOM   4271  C2  POPEP 173      86.847  29.107  71.156  1.00  0.00           C
ATOM   4273  O21 POPEP 173      87.957  29.357  72.036  1.00  0.00           O
ATOM   4274  C21 POPEP 173      87.777  30.317  72.926  1.00  0.00           C
ATOM   4275  O22 POPEP 173      86.817  31.057  73.026  1.00  0.00           O
ATOM   4276  C22 POPEP 173      88.967  30.317  73.896  1.00  0.00           C
ATOM   4279  C3  POPEP 173      85.897  28.017  71.736  1.00  0.00           C
ATOM   4282  O31 POPEP 173      85.577  28.187  73.136  1.00  0.00           O
ATOM   4283  C31 POPEP 173      84.847  27.187  73.606  1.00  0.00           C
ATOM   4284  O32 POPEP 173      84.267  26.347  72.926  1.00  0.00           O
ATOM   4285  C32 POPEP 173      84.837  27.257  75.126  1.00  0.00           C
ATOM   4288  C23 POPEP 173      89.557  31.727  74.166  1.00  0.00           C
ATOM   4291  C24 POPEP 173      91.027  31.677  74.627  1.00  0.00           C
ATOM   4294  C25 POPEP 173      91.307  30.827  75.877  1.00  0.00           C
ATOM   4297  C26 POPEP 173      90.997  31.517  77.216  1.00  0.00           C
ATOM   4300  C27 POPEP 173      91.877  30.957  78.336  1.00  0.00           C
ATOM   4303  C28 POPEP 173      91.437  31.397  79.746  1.00  0.00           C
ATOM   4306  C29 POPEP 173      92.537  31.257  80.756  1.00  0.00           C
ATOM   4308 0C21 POPEP 173      92.857  32.157  81.706  1.00  0.00           C
ATOM   4310 1C21 POPEP 173      92.107  33.447  81.966  1.00  0.00           C
ATOM   4313 2C21 POPEP 173      92.757  34.707  81.346  1.00  0.00           C
ATOM   4316 3C21 POPEP 173      93.317  35.717  82.356  1.00  0.00           C
ATOM   4319 4C21 POPEP 173      94.307  35.097  83.346  1.00  0.00           C
ATOM   4322 5C21 POPEP 173      95.087  36.117  84.186  1.00  0.00           C
ATOM   4325 6C21 POPEP 173      96.227  35.427  84.966  1.00  0.00           C
ATOM   4328 7C21 POPEP 173      97.177  36.397  85.656  1.00  0.00           C
ATOM   4331 8C21 POPEP 173      98.427  35.697  86.196  1.00  0.00           C
ATOM   4335  C33 POPEP 173      84.677  25.887  75.806  1.00  0.00           C
ATOM   4338  C34 POPEP 173      84.677  26.027  77.326  1.00  0.00           C
ATOM   4341  C35 POPEP 173      84.937  24.707  78.076  1.00  0.00           C
ATOM   4344  C36 POPEP 173      85.267  24.957  79.546  1.00  0.00           C
ATOM   4347  C37 POPEP 173      85.547  23.667  80.316  1.00  0.00           C
ATOM   4350  C38 POPEP 173      86.357  23.867  81.616  1.00  0.00           C
ATOM   4353  C39 POPEP 173      85.737  24.897  82.566  1.00  0.00           C
ATOM   4356 0C31 POPEP 173      85.557  24.367  83.986  1.00  0.00           C
ATOM   4359 1C31 POPEP 173      84.997  25.437  84.926  1.00  0.00           C
ATOM   4362 2C31 POPEP 173      84.657  24.887  86.306  1.00  0.00           C
ATOM   4365 3C31 POPEP 173      84.437  25.987  87.346  1.00  0.00           C
ATOM   4368 4C31 POPEP 173      84.207  25.417  88.746  1.00  0.00           C
ATOM   4371 5C31 POPEP 173      84.127  26.507  89.826  1.00  0.00           C
ATOM   4374 6C31 POPEP 173      83.787  25.947  91.206  1.00  0.00           C
ATOM   4378  NH3 POPEQ 174       0.587  93.407 118.746  1.00  0.00           N
ATOM   4382  C12 POPEQ 174       0.817  94.867 118.447  1.00  0.00           C
ATOM   4385  C11 POPEQ 174       1.207  95.677 119.686  1.00  0.00           C
ATOM   4388  P   POPEQ 174       2.547  97.917 119.936  1.00  0.00           P
ATOM   4389  O13 POPEQ 174       2.527  97.707 121.406  1.00  0.00           O
ATOM   4390  O14 POPEQ 174       2.417  99.317 119.476  1.00  0.00           O
ATOM   4391  O11 POPEQ 174       3.777  97.217 119.256  1.00  0.00           O
ATOM   4392  O12 POPEQ 174       1.347  97.067 119.346  1.00  0.00           O
ATOM   4393  C1  POPEQ 174       3.817  96.917 117.856  1.00  0.00           C
ATOM   4396  C2  POPEQ 174       4.787  97.867 117.127  1.00  0.00           C
ATOM   4398  O21 POPEQ 174       4.297  98.157 115.796  1.00  0.00           O
ATOM   4399  C21 POPEQ 174       4.377  97.177 114.916  1.00  0.00           C
ATOM   4400  O22 POPEQ 174       4.817  96.067 115.116  1.00  0.00           O
ATOM   4401  C22 POPEQ 174       3.727  97.627 113.606  1.00  0.00           C
ATOM   4404  C3  POPEQ 174       6.267  97.347 117.197  1.00  0.00           C
ATOM   4407  O31 POPEQ 174       7.147  97.847 116.156  1.00  0.00           O
ATOM   4408  C31 POPEQ 174       7.417  99.147 116.266  1.00  0.00           C
ATOM   4409  O32 POPEQ 174       6.997  99.887 117.136  1.00  0.00           O
ATOM   4410  C32 POPEQ 174       8.277  99.587 115.086  1.00  0.00           C
ATOM   4413  C23 POPEQ 174       4.707  97.667 112.406  1.00  0.00           C
ATOM   4416  C24 POPEQ 174       3.947  97.867 111.086  1.00  0.00           C
ATOM   4419  C25 POPEQ 174       4.867  98.037 109.866  1.00  0.00           C
ATOM   4422  C26 POPEQ 174       4.067  97.907 108.556  1.00  0.00           C
ATOM   4425  C27 POPEQ 174       4.907  98.127 107.296  1.00  0.00           C
ATOM   4428  C28 POPEQ 174       4.147  97.697 106.026  1.00  0.00           C
ATOM   4431  C29 POPEQ 174       4.477  98.397 104.726  1.00  0.00           C
ATOM   4433 0C21 POPEQ 174       5.667  98.757 104.206  1.00  0.00           C
ATOM   4435 1C21 POPEQ 174       7.037  98.517 104.766  1.00  0.00           C
ATOM   4438 2C21 POPEQ 174       7.597  97.127 104.386  1.00  0.00           C
ATOM   4441 3C21 POPEQ 174       7.667  96.887 102.866  1.00  0.00           C
ATOM   4444 4C21 POPEQ 174       6.547  95.987 102.316  1.00  0.00           C
ATOM   4447 5C21 POPEQ 174       6.587  95.897 100.786  1.00  0.00           C
ATOM   4450 6C21 POPEQ 174       5.667  94.827 100.196  1.00  0.00           C
ATOM   4453 7C21 POPEQ 174       5.957  94.567  98.716  1.00  0.00           C
ATOM   4456 8C21 POPEQ 174       5.137  93.427  98.116  1.00  0.00           C
ATOM   4460  C33 POPEQ 174       9.637  98.867 114.996  1.00  0.00           C
ATOM   4463  C34 POPEQ 174      10.167  98.827 113.556  1.00  0.00           C
ATOM   4466  C35 POPEQ 174      11.547  98.167 113.447  1.00  0.00           C
ATOM   4469  C36 POPEQ 174      11.487  96.677 113.056  1.00  0.00           C
ATOM   4472  C37 POPEQ 174      12.867  96.017 112.996  1.00  0.00           C
ATOM   4475  C38 POPEQ 174      12.807  94.477 112.936  1.00  0.00           C
ATOM   4478  C39 POPEQ 174      12.537  93.917 111.526  1.00  0.00           C
ATOM   4481 0C31 POPEQ 174      12.347  92.397 111.516  1.00  0.00           C
ATOM   4484 1C31 POPEQ 174      12.617  91.777 110.136  1.00  0.00           C
ATOM   4487 2C31 POPEQ 174      11.967  90.407 109.926  1.00  0.00           C
ATOM   4490 3C31 POPEQ 174      12.367  89.747 108.586  1.00  0.00           C
ATOM   4493 4C31 POPEQ 174      11.577  88.457 108.286  1.00  0.00           C
ATOM   4496 5C31 POPEQ 174      12.017  87.747 107.006  1.00  0.00           C
ATOM   4499 6C31 POPEQ 174      11.087  86.587 106.616  1.00  0.00           C
ATOM   4503  NH3 POPER 175      66.567 103.837 117.486  1.00  0.00           N
ATOM   4507  C12 POPER 175      67.717 103.007 118.016  1.00  0.00           C
ATOM   4510  C11 POPER 175      67.827 101.627 117.336  1.00  0.00           C
ATOM   4513  P   POPER 175      69.687 100.327 118.696  1.00  0.00           P
ATOM   4514  O13 POPER 175      70.617 101.227 117.966  1.00  0.00           O
ATOM   4515  O14 POPER 175      69.787 100.297 120.167  1.00  0.00           O
ATOM   4516  O11 POPER 175      70.017  98.907 118.106  1.00  0.00           O
ATOM   4517  O12 POPER 175      68.187 100.607 118.266  1.00  0.00           O
ATOM   4518  C1  POPER 175      69.127  97.957 117.536  1.00  0.00           C
ATOM   4521  C2  POPER 175      69.437  97.777 116.026  1.00  0.00           C
ATOM   4523  O21 POPER 175      68.637  96.737 115.456  1.00  0.00           O
ATOM   4524  C21 POPER 175      67.347  96.947 115.336  1.00  0.00           C
ATOM   4525  O22 POPER 175      66.707  97.887 115.796  1.00  0.00           O
ATOM   4526  C22 POPER 175      66.797  95.867 114.416  1.00  0.00           C
ATOM   4529  C3  POPER 175      70.947  97.447 115.786  1.00  0.00           C
ATOM   4532  O31 POPER 175      71.197  96.127 115.256  1.00  0.00           O
ATOM   4533  C31 POPER 175      71.497  95.897 113.956  1.00  0.00           C
ATOM   4534  O32 POPER 175      71.997  94.847 113.586  1.00  0.00           O
ATOM   4535  C32 POPER 175      71.117  97.037 113.016  1.00  0.00           C
ATOM   4538  C23 POPER 175      67.537  95.887 113.056  1.00  0.00           C
ATOM   4541  C24 POPER 175      67.157  94.737 112.106  1.00  0.00           C
ATOM   4544  C25 POPER 175      65.707  94.807 111.636  1.00  0.00           C
ATOM   4547  C26 POPER 175      65.497  95.337 110.216  1.00  0.00           C
ATOM   4550  C27 POPER 175      63.997  95.627 109.956  1.00  0.00           C
ATOM   4553  C28 POPER 175      63.407  95.467 108.526  1.00  0.00           C
ATOM   4556  C29 POPER 175      63.967  94.397 107.626  1.00  0.00           C
ATOM   4558 0C21 POPER 175      63.487  94.057 106.417  1.00  0.00           C
ATOM   4560 1C21 POPER 175      62.267  94.627 105.746  1.00  0.00           C
ATOM   4563 2C21 POPER 175      61.407  93.557 105.046  1.00  0.00           C
ATOM   4566 3C21 POPER 175      62.127  92.887 103.856  1.00  0.00           C
ATOM   4569 4C21 POPER 175      61.247  91.917 103.056  1.00  0.00           C
ATOM   4572 5C21 POPER 175      62.047  91.197 101.966  1.00  0.00           C
ATOM   4575 6C21 POPER 175      61.187  90.547 100.866  1.00  0.00           C
ATOM   4578 7C21 POPER 175      60.357  89.357 101.356  1.00  0.00           C
ATOM   4581 8C21 POPER 175      59.587  88.677 100.226  1.00  0.00           C
ATOM   4585  C33 POPER 175      70.857  96.587 111.557  1.00  0.00           C
ATOM   4588  C34 POPER 175      70.017  97.627 110.796  1.00  0.00           C
ATOM   4591  C35 POPER 175      70.677  99.007 110.656  1.00  0.00           C
ATOM   4594  C36 POPER 175      69.667 100.067 110.196  1.00  0.00           C
ATOM   4597  C37 POPER 175      70.277 101.387 109.716  1.00  0.00           C
ATOM   4600  C38 POPER 175      70.787 101.347 108.276  1.00  0.00           C
ATOM   4603  C39 POPER 175      71.307 102.717 107.836  1.00  0.00           C
ATOM   4606 0C31 POPER 175      71.897 102.727 106.417  1.00  0.00           C
ATOM   4609 1C31 POPER 175      72.397 104.127 106.026  1.00  0.00           C
ATOM   4612 2C31 POPER 175      73.337 104.117 104.806  1.00  0.00           C
ATOM   4615 3C31 POPER 175      72.687 103.637 103.496  1.00  0.00           C
ATOM   4618 4C31 POPER 175      71.837 104.717 102.816  1.00  0.00           C
ATOM   4621 5C31 POPER 175      71.337 104.277 101.436  1.00  0.00           C
ATOM   4624 6C31 POPER 175      70.547 105.347 100.686  1.00  0.00           C
ATOM   4628  NH3 POPES 176       7.497  22.147  73.966  1.00  0.00           N
ATOM   4632  C12 POPES 176       7.037  20.967  73.176  1.00  0.00           C
ATOM   4635  C11 POPES 176       7.307  19.687  73.966  1.00  0.00           C
ATOM   4638  P   POPES 176       7.347  17.317  72.826  1.00  0.00           P
ATOM   4639  O13 POPES 176       6.357  16.227  72.626  1.00  0.00           O
ATOM   4640  O14 POPES 176       8.277  17.567  71.716  1.00  0.00           O
ATOM   4641  O11 POPES 176       8.177  16.907  74.096  1.00  0.00           O
ATOM   4642  O12 POPES 176       6.627  18.637  73.316  1.00  0.00           O
ATOM   4643  C1  POPES 176       7.517  16.427  75.266  1.00  0.00           C
ATOM   4646  C2  POPES 176       8.607  16.297  76.356  1.00  0.00           C
ATOM   4648  O21 POPES 176       8.047  16.227  77.686  1.00  0.00           O
ATOM   4649  C21 POPES 176       7.447  15.087  77.996  1.00  0.00           C
ATOM   4650  O22 POPES 176       7.057  14.227  77.226  1.00  0.00           O
ATOM   4651  C22 POPES 176       7.447  14.967  79.526  1.00  0.00           C
ATOM   4654  C3  POPES 176       9.567  17.517  76.216  1.00  0.00           C
ATOM   4657  O31 POPES 176      10.147  17.917  77.476  1.00  0.00           O
ATOM   4658  C31 POPES 176       9.527  18.907  78.076  1.00  0.00           C
ATOM   4659  O32 POPES 176       8.687  19.647  77.586  1.00  0.00           O
ATOM   4660  C32 POPES 176      10.017  18.947  79.526  1.00  0.00           C
ATOM   4663  C23 POPES 176       6.617  13.767  80.056  1.00  0.00           C
ATOM   4666  C24 POPES 176       5.117  14.077  80.216  1.00  0.00           C
ATOM   4669  C25 POPES 176       4.777  15.017  81.386  1.00  0.00           C
ATOM   4672  C26 POPES 176       5.127  14.417  82.756  1.00  0.00           C
ATOM   4675  C27 POPES 176       4.727  15.327  83.926  1.00  0.00           C
ATOM   4678  C28 POPES 176       5.307  14.847  85.266  1.00  0.00           C
ATOM   4681  C29 POPES 176       4.667  13.567  85.736  1.00  0.00           C
ATOM   4683 0C21 POPES 176       4.597  13.137  87.006  1.00  0.00           C
ATOM   4685 1C21 POPES 176       5.147  13.857  88.206  1.00  0.00           C
ATOM   4688 2C21 POPES 176       4.587  13.327  89.536  1.00  0.00           C
ATOM   4691 3C21 POPES 176       3.067  13.437  89.666  1.00  0.00           C
ATOM   4694 4C21 POPES 176       2.527  12.837  90.976  1.00  0.00           C
ATOM   4697 5C21 POPES 176       2.997  13.587  92.226  1.00  0.00           C
ATOM   4700 6C21 POPES 176       2.287  13.067  93.486  1.00  0.00           C
ATOM   4703 7C21 POPES 176       2.857  13.647  94.776  1.00  0.00           C
ATOM   4706 8C21 POPES 176       2.187  13.057  96.016  1.00  0.00           C
ATOM   4710  C33 POPES 176       8.857  19.067  80.536  1.00  0.00           C
ATOM   4713  C34 POPES 176       8.447  20.517  80.836  1.00  0.00           C
ATOM   4716  C35 POPES 176       9.567  21.397  81.396  1.00  0.00           C
ATOM   4719  C36 POPES 176      10.427  20.727  82.486  1.00  0.00           C
ATOM   4722  C37 POPES 176      11.267  21.737  83.256  1.00  0.00           C
ATOM   4725  C38 POPES 176      11.767  21.227  84.616  1.00  0.00           C
ATOM   4728  C39 POPES 176      12.177  22.407  85.496  1.00  0.00           C
ATOM   4731 0C31 POPES 176      12.647  22.027  86.906  1.00  0.00           C
ATOM   4734 1C31 POPES 176      12.867  23.297  87.736  1.00  0.00           C
ATOM   4737 2C31 POPES 176      13.517  23.047  89.096  1.00  0.00           C
ATOM   4740 3C31 POPES 176      13.917  24.357  89.806  1.00  0.00           C
ATOM   4743 4C31 POPES 176      12.727  25.197  90.276  1.00  0.00           C
ATOM   4746 5C31 POPES 176      13.157  26.547  90.856  1.00  0.00           C
ATOM   4749 6C31 POPES 176      12.007  27.347  91.476  1.00  0.00           C
ATOM   4753  NH3 POPET 177       8.147 116.877 120.486  1.00  0.00           N
ATOM   4757  C12 POPET 177       6.747 116.687 121.006  1.00  0.00           C
ATOM   4760  C11 POPET 177       6.287 115.207 121.116  1.00  0.00           C
ATOM   4763  P   POPET 177       8.357 114.207 122.566  1.00  0.00           P
ATOM   4764  O13 POPET 177       7.677 113.827 123.836  1.00  0.00           O
ATOM   4765  O14 POPET 177       9.077 115.487 122.516  1.00  0.00           O
ATOM   4766  O11 POPET 177       9.287 113.047 122.056  1.00  0.00           O
ATOM   4767  O12 POPET 177       7.307 114.267 121.396  1.00  0.00           O
ATOM   4768  C1  POPET 177       8.907 112.107 121.046  1.00  0.00           C
ATOM   4771  C2  POPET 177       9.007 112.687 119.606  1.00  0.00           C
ATOM   4773  O21 POPET 177       8.617 111.647 118.696  1.00  0.00           O
ATOM   4774  C21 POPET 177       8.227 112.057 117.506  1.00  0.00           C
ATOM   4775  O22 POPET 177       7.907 113.197 117.206  1.00  0.00           O
ATOM   4776  C22 POPET 177       8.327 110.867 116.566  1.00  0.00           C
ATOM   4779  C3  POPET 177      10.437 113.197 119.286  1.00  0.00           C
ATOM   4782  O31 POPET 177      11.367 112.107 119.286  1.00  0.00           O
ATOM   4783  C31 POPET 177      11.687 111.577 118.116  1.00  0.00           C
ATOM   4784  O32 POPET 177      11.287 111.987 117.036  1.00  0.00           O
ATOM   4785  C32 POPET 177      12.617 110.387 118.316  1.00  0.00           C
ATOM   4788  C23 POPET 177       8.417 111.197 115.066  1.00  0.00           C
ATOM   4791  C24 POPET 177       8.187 109.907 114.276  1.00  0.00           C
ATOM   4794  C25 POPET 177       8.477 109.987 112.776  1.00  0.00           C
ATOM   4797  C26 POPET 177       8.197 108.637 112.116  1.00  0.00           C
ATOM   4800  C27 POPET 177       8.517 108.587 110.616  1.00  0.00           C
ATOM   4803  C28 POPET 177       8.477 107.137 110.086  1.00  0.00           C
ATOM   4806  C29 POPET 177       8.987 106.907 108.686  1.00  0.00           C
ATOM   4808 0C21 POPET 177      10.287 106.807 108.346  1.00  0.00           C
ATOM   4810 1C21 POPET 177      11.447 107.047 109.266  1.00  0.00           C
ATOM   4813 2C21 POPET 177      11.907 105.867 110.136  1.00  0.00           C
ATOM   4816 3C21 POPET 177      12.807 106.387 111.266  1.00  0.00           C
ATOM   4819 4C21 POPET 177      13.567 105.307 112.026  1.00  0.00           C
ATOM   4822 5C21 POPET 177      14.557 105.917 113.036  1.00  0.00           C
ATOM   4825 6C21 POPET 177      15.807 106.517 112.366  1.00  0.00           C
ATOM   4828 7C21 POPET 177      16.877 106.917 113.377  1.00  0.00           C
ATOM   4831 8C21 POPET 177      18.127 107.517 112.716  1.00  0.00           C
ATOM   4835  C33 POPET 177      12.197 109.137 117.486  1.00  0.00           C
ATOM   4838  C34 POPET 177      13.367 108.507 116.716  1.00  0.00           C
ATOM   4841  C35 POPET 177      13.917 109.377 115.566  1.00  0.00           C
ATOM   4844  C36 POPET 177      12.937 109.507 114.396  1.00  0.00           C
ATOM   4847  C37 POPET 177      13.597 110.127 113.156  1.00  0.00           C
ATOM   4850  C38 POPET 177      12.597 110.337 112.006  1.00  0.00           C
ATOM   4853  C39 POPET 177      13.237 110.977 110.766  1.00  0.00           C
ATOM   4856 0C31 POPET 177      13.817 109.937 109.786  1.00  0.00           C
ATOM   4859 1C31 POPET 177      14.447 110.567 108.536  1.00  0.00           C
ATOM   4862 2C31 POPET 177      15.987 110.517 108.506  1.00  0.00           C
ATOM   4865 3C31 POPET 177      16.577 109.117 108.336  1.00  0.00           C
ATOM   4868 4C31 POPET 177      18.117 109.147 108.366  1.00  0.00           C
ATOM   4871 5C31 POPET 177      18.757 107.787 108.036  1.00  0.00           C
ATOM   4874 6C31 POPET 177      20.227 107.717 108.426  1.00  0.00           C
ATOM   4878  NH3 POPEU 178      20.017 112.377  78.096  1.00  0.00           N
ATOM   4882  C12 POPEU 178      18.857 113.067  78.796  1.00  0.00           C
ATOM   4885  C11 POPEU 178      17.557 112.977  77.986  1.00  0.00           C
ATOM   4888  P   POPEU 178      15.717 114.067  79.566  1.00  0.00           P
ATOM   4889  O13 POPEU 178      14.987 115.357  79.606  1.00  0.00           O
ATOM   4890  O14 POPEU 178      14.937 112.807  79.596  1.00  0.00           O
ATOM   4891  O11 POPEU 178      16.727 114.027  80.806  1.00  0.00           O
ATOM   4892  O12 POPEU 178      16.687 114.057  78.316  1.00  0.00           O
ATOM   4893  C1  POPEU 178      16.197 114.447  82.086  1.00  0.00           C
ATOM   4896  C2  POPEU 178      16.717 115.857  82.446  1.00  0.00           C
ATOM   4898  O21 POPEU 178      17.897 115.667  83.266  1.00  0.00           O
ATOM   4899  C21 POPEU 178      18.447 116.777  83.726  1.00  0.00           C
ATOM   4900  O22 POPEU 178      18.277 117.897  83.276  1.00  0.00           O
ATOM   4901  C22 POPEU 178      19.227 116.417  84.996  1.00  0.00           C
ATOM   4904  C3  POPEU 178      15.617 116.777  83.086  1.00  0.00           C
ATOM   4907  O31 POPEU 178      15.527 116.667  84.526  1.00  0.00           O
ATOM   4908  C31 POPEU 178      14.607 115.857  85.006  1.00  0.00           C
ATOM   4909  O32 POPEU 178      13.897 115.107  84.366  1.00  0.00           O
ATOM   4910  C32 POPEU 178      14.467 116.067  86.516  1.00  0.00           C
ATOM   4913  C23 POPEU 178      19.207 117.547  86.036  1.00  0.00           C
ATOM   4916  C24 POPEU 178      19.537 117.037  87.436  1.00  0.00           C
ATOM   4919  C25 POPEU 178      19.457 118.157  88.486  1.00  0.00           C
ATOM   4922  C26 POPEU 178      19.967 117.727  89.866  1.00  0.00           C
ATOM   4925  C27 POPEU 178      18.887 117.057  90.726  1.00  0.00           C
ATOM   4928  C28 POPEU 178      19.407 116.667  92.116  1.00  0.00           C
ATOM   4931  C29 POPEU 178      18.267 116.317  93.046  1.00  0.00           C
ATOM   4933 0C21 POPEU 178      17.687 117.147  93.936  1.00  0.00           C
ATOM   4935 1C21 POPEU 178      18.087 118.577  94.206  1.00  0.00           C
ATOM   4938 2C21 POPEU 178      18.497 118.767  95.676  1.00  0.00           C
ATOM   4941 3C21 POPEU 178      19.207 120.107  95.936  1.00  0.00           C
ATOM   4944 4C21 POPEU 178      19.387 120.397  97.436  1.00  0.00           C
ATOM   4947 5C21 POPEU 178      18.077 120.857  98.086  1.00  0.00           C
ATOM   4950 6C21 POPEU 178      18.187 121.147  99.586  1.00  0.00           C
ATOM   4953 7C21 POPEU 178      16.887 121.737 100.146  1.00  0.00           C
ATOM   4956 8C21 POPEU 178      16.747 121.617 101.666  1.00  0.00           C
ATOM   4960  C33 POPEU 178      15.747 115.697  87.306  1.00  0.00           C
ATOM   4963  C34 POPEU 178      15.707 116.137  88.786  1.00  0.00           C
ATOM   4966  C35 POPEU 178      14.567 115.517  89.616  1.00  0.00           C
ATOM   4969  C36 POPEU 178      14.767 114.027  89.936  1.00  0.00           C
ATOM   4972  C37 POPEU 178      13.457 113.337  90.336  1.00  0.00           C
ATOM   4975  C38 POPEU 178      13.657 112.167  91.316  1.00  0.00           C
ATOM   4978  C39 POPEU 178      13.007 112.447  92.686  1.00  0.00           C
ATOM   4981 0C31 POPEU 178      13.657 113.597  93.476  1.00  0.00           C
ATOM   4984 1C31 POPEU 178      12.627 114.377  94.306  1.00  0.00           C
ATOM   4987 2C31 POPEU 178      13.207 115.587  95.056  1.00  0.00           C
ATOM   4990 3C31 POPEU 178      14.117 115.217  96.236  1.00  0.00           C
ATOM   4993 4C31 POPEU 178      14.607 116.437  97.026  1.00  0.00           C
ATOM   4996 5C31 POPEU 178      15.497 116.057  98.216  1.00  0.00           C
ATOM   4999 6C31 POPEU 178      16.057 117.277  98.956  1.00  0.00           C
ATOM   5003  NH3 POPEV 179     125.697  19.387 119.656  1.00  0.00           N
ATOM   5007  C12 POPEV 179     124.387  20.127 119.556  1.00  0.00           C
ATOM   5010  C11 POPEV 179     124.537  21.567 119.066  1.00  0.00           C
ATOM   5013  P   POPEV 179     122.507  22.657 117.786  1.00  0.00           P
ATOM   5014  O13 POPEV 179     121.087  22.927 118.066  1.00  0.00           O
ATOM   5015  O14 POPEV 179     123.337  23.727 117.197  1.00  0.00           O
ATOM   5016  O11 POPEV 179     122.667  21.377 116.876  1.00  0.00           O
ATOM   5017  O12 POPEV 179     123.237  22.167 119.096  1.00  0.00           O
ATOM   5018  C1  POPEV 179     122.127  21.297 115.546  1.00  0.00           C
ATOM   5021  C2  POPEV 179     123.147  21.517 114.366  1.00  0.00           C
ATOM   5023  O21 POPEV 179     122.877  20.537 113.356  1.00  0.00           O
ATOM   5024  C21 POPEV 179     122.007  20.827 112.416  1.00  0.00           C
ATOM   5025  O22 POPEV 179     121.367  21.847 112.306  1.00  0.00           O
ATOM   5026  C22 POPEV 179     122.037  19.677 111.396  1.00  0.00           C
ATOM   5029  C3  POPEV 179     124.657  21.387 114.746  1.00  0.00           C
ATOM   5032  O31 POPEV 179     125.557  22.127 113.866  1.00  0.00           O
ATOM   5033  C31 POPEV 179     125.997  21.537 112.756  1.00  0.00           C
ATOM   5034  O32 POPEV 179     125.627  20.457 112.326  1.00  0.00           O
ATOM   5035  C32 POPEV 179     126.917  22.507 112.006  1.00  0.00           C
ATOM   5038  C23 POPEV 179     121.667  20.147 109.966  1.00  0.00           C
ATOM   5041  C24 POPEV 179     122.427  19.387 108.866  1.00  0.00           C
ATOM   5044  C25 POPEV 179     121.987  19.767 107.446  1.00  0.00           C
ATOM   5047  C26 POPEV 179     123.107  19.587 106.426  1.00  0.00           C
ATOM   5050  C27 POPEV 179     122.617  19.487 104.976  1.00  0.00           C
ATOM   5053  C28 POPEV 179     123.797  19.527 103.976  1.00  0.00           C
ATOM   5056  C29 POPEV 179     124.207  20.957 103.726  1.00  0.00           C
ATOM   5058 0C21 POPEV 179     123.937  21.687 102.626  1.00  0.00           C
ATOM   5060 1C21 POPEV 179     123.187  21.217 101.396  1.00  0.00           C
ATOM   5063 2C21 POPEV 179     124.147  21.167 100.196  1.00  0.00           C
ATOM   5066 3C21 POPEV 179     123.517  20.557  98.936  1.00  0.00           C
ATOM   5069 4C21 POPEV 179     124.387  20.757  97.686  1.00  0.00           C
ATOM   5072 5C21 POPEV 179     125.727  20.007  97.746  1.00  0.00           C
ATOM   5075 6C21 POPEV 179     126.697  20.447  96.646  1.00  0.00           C
ATOM   5078 7C21 POPEV 179     128.147  20.037  96.926  1.00  0.00           C
ATOM   5081 8C21 POPEV 179     129.141  20.567  95.886  1.00  0.00           C
ATOM   5085  C33 POPEV 179     127.567  21.927 110.726  1.00  0.00           C
ATOM   5088  C34 POPEV 179     127.867  23.027 109.706  1.00  0.00           C
ATOM   5091  C35 POPEV 179     128.177  22.477 108.306  1.00  0.00           C
ATOM   5094  C36 POPEV 179     127.857  23.497 107.206  1.00  0.00           C
ATOM   5097  C37 POPEV 179     127.847  22.897 105.796  1.00  0.00           C
ATOM   5100  C38 POPEV 179     127.557  23.967 104.726  1.00  0.00           C
ATOM   5103  C39 POPEV 179     127.407  23.347 103.336  1.00  0.00           C
ATOM   5106 0C31 POPEV 179     127.217  24.397 102.226  1.00  0.00           C
ATOM   5109 1C31 POPEV 179     126.867  23.737 100.886  1.00  0.00           C
ATOM   5112 2C31 POPEV 179     126.637  24.727  99.736  1.00  0.00           C
ATOM   5115 3C31 POPEV 179     127.897  25.517  99.316  1.00  0.00           C
ATOM   5118 4C31 POPEV 179     129.041  24.627  98.816  1.00  0.00           C
ATOM   5121 5C31 POPEV 179     130.321  25.407  98.496  1.00  0.00           C
ATOM   5124 6C31 POPEV 179     131.491  24.477  98.186  1.00  0.00           C
ATOM   5128  NH3 POPEW 180      88.927 106.337 116.846  1.00  0.00           N
ATOM   5132  C12 POPEW 180      89.257 107.257 117.986  1.00  0.00           C
ATOM   5135  C11 POPEW 180      88.757 108.677 117.696  1.00  0.00           C
ATOM   5138  P   POPEW 180      90.757 110.237 118.306  1.00  0.00           P
ATOM   5139  O13 POPEW 180      90.537 111.697 118.306  1.00  0.00           O
ATOM   5140  O14 POPEW 180      91.797 109.697 119.206  1.00  0.00           O
ATOM   5141  O11 POPEW 180      91.007 109.717 116.836  1.00  0.00           O
ATOM   5142  O12 POPEW 180      89.357 109.587 118.626  1.00  0.00           O
ATOM   5143  C1  POPEW 180      92.317 109.767 116.277  1.00  0.00           C
ATOM   5146  C2  POPEW 180      92.357 109.237 114.806  1.00  0.00           C
ATOM   5148  O21 POPEW 180      91.177 109.587 114.066  1.00  0.00           O
ATOM   5149  C21 POPEW 180      90.177 108.737 113.946  1.00  0.00           C
ATOM   5150  O22 POPEW 180      89.977 107.727 114.596  1.00  0.00           O
ATOM   5151  C22 POPEW 180      89.357 109.217 112.726  1.00  0.00           C
ATOM   5154  C3  POPEW 180      92.777 107.737 114.706  1.00  0.00           C
ATOM   5157  O31 POPEW 180      92.607 107.257 113.346  1.00  0.00           O
ATOM   5158  C31 POPEW 180      93.557 107.607 112.496  1.00  0.00           C
ATOM   5159  O32 POPEW 180      94.667 108.047 112.776  1.00  0.00           O
ATOM   5160  C32 POPEW 180      93.027 107.407 111.076  1.00  0.00           C
ATOM   5163  C23 POPEW 180      88.697 108.087 111.896  1.00  0.00           C
ATOM   5166  C24 POPEW 180      89.017 108.187 110.386  1.00  0.00           C
ATOM   5169  C25 POPEW 180      88.377 109.357 109.636  1.00  0.00           C
ATOM   5172  C26 POPEW 180      88.877 109.397 108.176  1.00  0.00           C
ATOM   5175  C27 POPEW 180      88.127 110.387 107.266  1.00  0.00           C
ATOM   5178  C28 POPEW 180      88.227 109.957 105.786  1.00  0.00           C
ATOM   5181  C29 POPEW 180      87.547 110.887 104.816  1.00  0.00           C
ATOM   5183 0C21 POPEW 180      87.967 111.197 103.576  1.00  0.00           C
ATOM   5185 1C21 POPEW 180      89.197 110.647 102.886  1.00  0.00           C
ATOM   5188 2C21 POPEW 180      88.877 109.947 101.546  1.00  0.00           C
ATOM   5191 3C21 POPEW 180      88.487 110.917 100.426  1.00  0.00           C
ATOM   5194 4C21 POPEW 180      88.237 110.207  99.086  1.00  0.00           C
ATOM   5197 5C21 POPEW 180      89.497 109.547  98.506  1.00  0.00           C
ATOM   5200 6C21 POPEW 180      89.297 109.057  97.066  1.00  0.00           C
ATOM   5203 7C21 POPEW 180      90.327 107.997  96.666  1.00  0.00           C
ATOM   5206 8C21 POPEW 180      89.997 107.247  95.366  1.00  0.00           C
ATOM   5210  C33 POPEW 180      94.107 107.447 109.976  1.00  0.00           C
ATOM   5213  C34 POPEW 180      93.517 107.247 108.566  1.00  0.00           C
ATOM   5216  C35 POPEW 180      92.607 108.407 108.116  1.00  0.00           C
ATOM   5219  C36 POPEW 180      93.027 109.027 106.776  1.00  0.00           C
ATOM   5222  C37 POPEW 180      92.547 110.477 106.586  1.00  0.00           C
ATOM   5225  C38 POPEW 180      93.197 111.207 105.396  1.00  0.00           C
ATOM   5228  C39 POPEW 180      92.707 110.727 104.026  1.00  0.00           C
ATOM   5231 0C31 POPEW 180      93.557 109.607 103.396  1.00  0.00           C
ATOM   5234 1C31 POPEW 180      92.807 108.887 102.266  1.00  0.00           C
ATOM   5237 2C31 POPEW 180      93.627 107.737 101.666  1.00  0.00           C
ATOM   5240 3C31 POPEW 180      92.877 106.967 100.566  1.00  0.00           C
ATOM   5243 4C31 POPEW 180      93.747 105.877  99.926  1.00  0.00           C
ATOM   5246 5C31 POPEW 180      92.987 105.077  98.856  1.00  0.00           C
ATOM   5249 6C31 POPEW 180      93.827 104.017  98.156  1.00  0.00           C
ATOM   5253  NH3 POPEX 181      30.937 120.397 120.886  1.00  0.00           N
ATOM   5257  C12 POPEX 181      32.427 120.257 120.716  1.00  0.00           C
ATOM   5260  C11 POPEX 181      32.917 118.827 120.926  1.00  0.00           C
ATOM   5263  P   POPEX 181      34.677 117.887 119.256  1.00  0.00           P
ATOM   5264  O13 POPEX 181      36.137 118.007 119.057  1.00  0.00           O
ATOM   5265  O14 POPEX 181      34.157 116.537 119.526  1.00  0.00           O
ATOM   5266  O11 POPEX 181      33.907 118.527 118.036  1.00  0.00           O
ATOM   5267  O12 POPEX 181      34.287 118.757 120.506  1.00  0.00           O
ATOM   5268  C1  POPEX 181      32.847 117.847 117.356  1.00  0.00           C
ATOM   5271  C2  POPEX 181      33.337 116.647 116.456  1.00  0.00           C
ATOM   5273  O21 POPEX 181      32.927 116.847 115.096  1.00  0.00           O
ATOM   5274  C21 POPEX 181      33.737 117.587 114.346  1.00  0.00           C
ATOM   5275  O22 POPEX 181      34.727 118.167 114.736  1.00  0.00           O
ATOM   5276  C22 POPEX 181      33.187 117.677 112.926  1.00  0.00           C
ATOM   5279  C3  POPEX 181      32.727 115.297 116.926  1.00  0.00           C
ATOM   5282  O31 POPEX 181      33.517 114.167 116.516  1.00  0.00           O
ATOM   5283  C31 POPEX 181      33.437 113.587 115.296  1.00  0.00           C
ATOM   5284  O32 POPEX 181      34.307 112.857 114.856  1.00  0.00           O
ATOM   5285  C32 POPEX 181      32.097 113.847 114.576  1.00  0.00           C
ATOM   5288  C23 POPEX 181      34.217 118.247 111.906  1.00  0.00           C
ATOM   5291  C24 POPEX 181      33.577 118.467 110.526  1.00  0.00           C
ATOM   5294  C25 POPEX 181      34.507 119.167 109.516  1.00  0.00           C
ATOM   5297  C26 POPEX 181      33.737 119.987 108.466  1.00  0.00           C
ATOM   5300  C27 POPEX 181      34.657 120.737 107.496  1.00  0.00           C
ATOM   5303  C28 POPEX 181      33.947 121.857 106.706  1.00  0.00           C
ATOM   5306  C29 POPEX 181      32.967 121.357 105.676  1.00  0.00           C
ATOM   5308 0C21 POPEX 181      32.967 121.607 104.346  1.00  0.00           C
ATOM   5310 1C21 POPEX 181      33.977 122.417 103.556  1.00  0.00           C
ATOM   5313 2C21 POPEX 181      34.597 121.637 102.376  1.00  0.00           C
ATOM   5316 3C21 POPEX 181      33.817 121.747 101.056  1.00  0.00           C
ATOM   5319 4C21 POPEX 181      34.437 122.727 100.046  1.00  0.00           C
ATOM   5322 5C21 POPEX 181      34.057 122.397  98.586  1.00  0.00           C
ATOM   5325 6C21 POPEX 181      34.697 123.287  97.516  1.00  0.00           C
ATOM   5328 7C21 POPEX 181      36.227 123.227  97.436  1.00  0.00           C
ATOM   5331 8C21 POPEX 181      36.787 123.937  96.196  1.00  0.00           C
ATOM   5335  C33 POPEX 181      31.937 113.027 113.276  1.00  0.00           C
ATOM   5338  C34 POPEX 181      30.897 113.667 112.336  1.00  0.00           C
ATOM   5341  C35 POPEX 181      30.787 112.947 110.976  1.00  0.00           C
ATOM   5344  C36 POPEX 181      31.927 113.387 110.056  1.00  0.00           C
ATOM   5347  C37 POPEX 181      32.077 112.577 108.766  1.00  0.00           C
ATOM   5350  C38 POPEX 181      33.167 113.167 107.856  1.00  0.00           C
ATOM   5353  C39 POPEX 181      32.657 113.497 106.446  1.00  0.00           C
ATOM   5356 0C31 POPEX 181      33.697 114.207 105.566  1.00  0.00           C
ATOM   5359 1C31 POPEX 181      33.057 114.767 104.296  1.00  0.00           C
ATOM   5362 2C31 POPEX 181      34.067 115.207 103.226  1.00  0.00           C
ATOM   5365 3C31 POPEX 181      33.447 116.157 102.197  1.00  0.00           C
ATOM   5368 4C31 POPEX 181      34.287 116.327 100.926  1.00  0.00           C
ATOM   5371 5C31 POPEX 181      33.817 117.527 100.076  1.00  0.00           C
ATOM   5374 6C31 POPEX 181      34.547 117.657  98.736  1.00  0.00           C
ATOM   5378  NH3 POPEY 182     112.947  89.457  75.116  1.00  0.00           N
ATOM   5382  C12 POPEY 182     112.177  90.737  75.156  1.00  0.00           C
ATOM   5385  C11 POPEY 182     113.147  91.927  75.316  1.00  0.00           C
ATOM   5388  P   POPEY 182     111.337  93.757  74.906  1.00  0.00           P
ATOM   5389  O13 POPEY 182     111.497  95.207  74.627  1.00  0.00           O
ATOM   5390  O14 POPEY 182     110.227  93.067  74.236  1.00  0.00           O
ATOM   5391  O11 POPEY 182     111.197  93.497  76.466  1.00  0.00           O
ATOM   5392  O12 POPEY 182     112.697  93.037  74.546  1.00  0.00           O
ATOM   5393  C1  POPEY 182     110.537  94.497  77.226  1.00  0.00           C
ATOM   5396  C2  POPEY 182     109.967  93.907  78.546  1.00  0.00           C
ATOM   5398  O21 POPEY 182     109.287  94.897  79.326  1.00  0.00           O
ATOM   5399  C21 POPEY 182     108.527  95.807  78.766  1.00  0.00           C
ATOM   5400  O22 POPEY 182     107.887  95.707  77.736  1.00  0.00           O
ATOM   5401  C22 POPEY 182     108.677  97.067  79.606  1.00  0.00           C
ATOM   5404  C3  POPEY 182     111.117  93.357  79.436  1.00  0.00           C
ATOM   5407  O31 POPEY 182     110.607  92.897  80.706  1.00  0.00           O
ATOM   5408  C31 POPEY 182     111.427  93.027  81.746  1.00  0.00           C
ATOM   5409  O32 POPEY 182     112.617  93.307  81.676  1.00  0.00           O
ATOM   5410  C32 POPEY 182     110.607  92.947  83.036  1.00  0.00           C
ATOM   5413  C23 POPEY 182     107.787  96.967  80.856  1.00  0.00           C
ATOM   5416  C24 POPEY 182     108.377  97.737  82.036  1.00  0.00           C
ATOM   5419  C25 POPEY 182     107.537  97.497  83.296  1.00  0.00           C
ATOM   5422  C26 POPEY 182     108.387  97.517  84.556  1.00  0.00           C
ATOM   5425  C27 POPEY 182     107.587  97.057  85.776  1.00  0.00           C
ATOM   5428  C28 POPEY 182     108.377  97.347  87.046  1.00  0.00           C
ATOM   5431  C29 POPEY 182     107.897  96.647  88.286  1.00  0.00           C
ATOM   5433 0C21 POPEY 182     108.387  96.917  89.506  1.00  0.00           C
ATOM   5435 1C21 POPEY 182     109.467  97.947  89.756  1.00  0.00           C
ATOM   5438 2C21 POPEY 182     108.977  99.177  90.536  1.00  0.00           C
ATOM   5441 3C21 POPEY 182     109.047  98.947  92.046  1.00  0.00           C
ATOM   5444 4C21 POPEY 182     108.477 100.127  92.836  1.00  0.00           C
ATOM   5447 5C21 POPEY 182     107.947  99.737  94.226  1.00  0.00           C
ATOM   5450 6C21 POPEY 182     106.707  98.837  94.136  1.00  0.00           C
ATOM   5453 7C21 POPEY 182     105.967  98.697  95.466  1.00  0.00           C
ATOM   5456 8C21 POPEY 182     104.777  97.737  95.376  1.00  0.00           C
ATOM   5460  C33 POPEY 182     111.267  92.297  84.276  1.00  0.00           C
ATOM   5463  C34 POPEY 182     110.547  92.707  85.586  1.00  0.00           C
ATOM   5466  C35 POPEY 182     111.107  92.037  86.846  1.00  0.00           C
ATOM   5469  C36 POPEY 182     110.707  92.757  88.156  1.00  0.00           C
ATOM   5472  C37 POPEY 182     111.077  91.937  89.396  1.00  0.00           C
ATOM   5475  C38 POPEY 182     111.027  92.697  90.726  1.00  0.00           C
ATOM   5478  C39 POPEY 182     110.987  91.717  91.906  1.00  0.00           C
ATOM   5481 0C31 POPEY 182     111.537  92.237  93.246  1.00  0.00           C
ATOM   5484 1C31 POPEY 182     111.587  91.097  94.276  1.00  0.00           C
ATOM   5487 2C31 POPEY 182     112.537  91.307  95.466  1.00  0.00           C
ATOM   5490 3C31 POPEY 182     112.847  89.977  96.186  1.00  0.00           C
ATOM   5493 4C31 POPEY 182     111.697  89.507  97.096  1.00  0.00           C
ATOM   5496 5C31 POPEY 182     111.777  88.027  97.486  1.00  0.00           C
ATOM   5499 6C31 POPEY 182     110.647  87.597  98.447  1.00  0.00           C
ATOM   5503  NH3 POPEZ 183      67.407  19.837  71.856  1.00  0.00           N
ATOM   5507  C12 POPEZ 183      66.937  20.307  70.496  1.00  0.00           C
ATOM   5510  C11 POPEZ 183      67.647  21.617  70.106  1.00  0.00           C
ATOM   5513  P   POPEZ 183      65.727  22.567  68.506  1.00  0.00           P
ATOM   5514  O13 POPEZ 183      65.777  23.857  67.786  1.00  0.00           O
ATOM   5515  O14 POPEZ 183      65.047  21.447  67.816  1.00  0.00           O
ATOM   5516  O11 POPEZ 183      64.997  22.787  69.886  1.00  0.00           O
ATOM   5517  O12 POPEZ 183      67.217  22.117  68.846  1.00  0.00           O
ATOM   5518  C1  POPEZ 183      65.167  23.967  70.686  1.00  0.00           C
ATOM   5521  C2  POPEZ 183      63.797  24.567  71.146  1.00  0.00           C
ATOM   5523  O21 POPEZ 183      63.857  26.007  71.276  1.00  0.00           O
ATOM   5524  C21 POPEZ 183      64.477  26.607  72.276  1.00  0.00           C
ATOM   5525  O22 POPEZ 183      65.047  26.057  73.196  1.00  0.00           O
ATOM   5526  C22 POPEZ 183      64.487  28.117  72.016  1.00  0.00           C
ATOM   5529  C3  POPEZ 183      63.237  23.817  72.386  1.00  0.00           C
ATOM   5532  O31 POPEZ 183      61.967  24.337  72.846  1.00  0.00           O
ATOM   5533  C31 POPEZ 183      61.947  24.667  74.146  1.00  0.00           C
ATOM   5534  O32 POPEZ 183      62.927  24.727  74.866  1.00  0.00           O
ATOM   5535  C32 POPEZ 183      60.497  24.857  74.586  1.00  0.00           C
ATOM   5538  C23 POPEZ 183      65.717  28.847  72.636  1.00  0.00           C
ATOM   5541  C24 POPEZ 183      65.507  30.357  72.826  1.00  0.00           C
ATOM   5544  C25 POPEZ 183      64.477  30.707  73.916  1.00  0.00           C
ATOM   5547  C26 POPEZ 183      64.927  31.837  74.856  1.00  0.00           C
ATOM   5550  C27 POPEZ 183      63.887  32.117  75.956  1.00  0.00           C
ATOM   5553  C28 POPEZ 183      64.437  32.897  77.176  1.00  0.00           C
ATOM   5556  C29 POPEZ 183      64.717  34.337  76.866  1.00  0.00           C
ATOM   5558 0C21 POPEZ 183      64.047  35.427  77.286  1.00  0.00           C
ATOM   5560 1C21 POPEZ 183      62.827  35.477  78.156  1.00  0.00           C
ATOM   5563 2C21 POPEZ 183      62.747  36.687  79.096  1.00  0.00           C
ATOM   5566 3C21 POPEZ 183      61.497  36.617  79.986  1.00  0.00           C
ATOM   5569 4C21 POPEZ 183      61.427  37.727  81.046  1.00  0.00           C
ATOM   5572 5C21 POPEZ 183      61.167  39.127  80.466  1.00  0.00           C
ATOM   5575 6C21 POPEZ 183      61.427  40.227  81.506  1.00  0.00           C
ATOM   5578 7C21 POPEZ 183      61.457  41.637  80.906  1.00  0.00           C
ATOM   5581 8C21 POPEZ 183      61.987  42.687  81.886  1.00  0.00           C
ATOM   5585  C33 POPEZ 183      60.377  24.887  76.126  1.00  0.00           C
ATOM   5588  C34 POPEZ 183      60.717  23.537  76.786  1.00  0.00           C
ATOM   5591  C35 POPEZ 183      61.247  23.687  78.216  1.00  0.00           C
ATOM   5594  C36 POPEZ 183      60.357  23.097  79.316  1.00  0.00           C
ATOM   5597  C37 POPEZ 183      61.187  22.727  80.556  1.00  0.00           C
ATOM   5600  C38 POPEZ 183      60.437  22.017  81.697  1.00  0.00           C
ATOM   5603  C39 POPEZ 183      59.177  22.747  82.156  1.00  0.00           C
ATOM   5606 0C31 POPEZ 183      58.697  22.297  83.536  1.00  0.00           C
ATOM   5609 1C31 POPEZ 183      57.387  22.987  83.936  1.00  0.00           C
ATOM   5612 2C31 POPEZ 183      56.867  22.587  85.326  1.00  0.00           C
ATOM   5615 3C31 POPEZ 183      56.497  21.097  85.406  1.00  0.00           C
ATOM   5618 4C31 POPEZ 183      55.587  20.787  86.596  1.00  0.00           C
ATOM   5621 5C31 POPEZ 183      55.027  19.367  86.536  1.00  0.00           C
ATOM   5624 6C31 POPEZ 183      54.027  19.077  87.656  1.00  0.00           C
ATOM   5628  NH3 POPEa 184       8.857  14.647 117.626  1.00  0.00           N
ATOM   5632  C12 POPEa 184       7.577  13.947 117.286  1.00  0.00           C
ATOM   5635  C11 POPEa 184       6.357  14.637 117.906  1.00  0.00           C
ATOM   5638  P   POPEa 184       3.757  14.177 118.016  1.00  0.00           P
ATOM   5639  O13 POPEa 184       3.117  13.107 118.806  1.00  0.00           O
ATOM   5640  O14 POPEa 184       3.667  15.587 118.447  1.00  0.00           O
ATOM   5641  O11 POPEa 184       3.137  14.117 116.566  1.00  0.00           O
ATOM   5642  O12 POPEa 184       5.257  13.747 117.756  1.00  0.00           O
ATOM   5643  C1  POPEa 184       3.687  13.357 115.496  1.00  0.00           C
ATOM   5646  C2  POPEa 184       3.087  11.927 115.406  1.00  0.00           C
ATOM   5648  O21 POPEa 184       3.137  11.577 114.006  1.00  0.00           O
ATOM   5649  C21 POPEa 184       3.037  10.297 113.656  1.00  0.00           C
ATOM   5650  O22 POPEa 184       2.537   9.417 114.326  1.00  0.00           O
ATOM   5651  C22 POPEa 184       3.767  10.137 112.316  1.00  0.00           C
ATOM   5654  C3  POPEa 184       1.667  11.917 116.076  1.00  0.00           C
ATOM   5657  O31 POPEa 184       0.757  10.927 115.616  1.00  0.00           O
ATOM   5658  C31 POPEa 184      -0.143  11.197 114.656  1.00  0.00           C
ATOM   5659  O32 POPEa 184      -1.047  10.437 114.356  1.00  0.00           O
ATOM   5660  C32 POPEa 184       0.037  12.507 113.886  1.00  0.00           C
ATOM   5663  C23 POPEa 184       3.347   8.877 111.516  1.00  0.00           C
ATOM   5666  C24 POPEa 184       3.817   8.937 110.046  1.00  0.00           C
ATOM   5669  C25 POPEa 184       5.237   8.407 109.806  1.00  0.00           C
ATOM   5672  C26 POPEa 184       5.257   6.887 109.546  1.00  0.00           C
ATOM   5675  C27 POPEa 184       6.647   6.357 109.136  1.00  0.00           C
ATOM   5678  C28 POPEa 184       6.547   5.287 108.026  1.00  0.00           C
ATOM   5681  C29 POPEa 184       7.887   4.797 107.516  1.00  0.00           C
ATOM   5683 0C21 POPEa 184       8.067   3.947 106.486  1.00  0.00           C
ATOM   5685 1C21 POPEa 184       6.967   3.317 105.666  1.00  0.00           C
ATOM   5688 2C21 POPEa 184       7.167   1.817 105.356  1.00  0.00           C
ATOM   5691 3C21 POPEa 184       7.817   1.527 103.996  1.00  0.00           C
ATOM   5694 4C21 POPEa 184       7.867   0.017 103.706  1.00  0.00           C
ATOM   5697 5C21 POPEa 184       8.217  -0.353 102.256  1.00  0.00           C
ATOM   5700 6C21 POPEa 184       9.657  -0.043 101.836  1.00  0.00           C
ATOM   5703 7C21 POPEa 184      10.027  -0.733 100.506  1.00  0.00           C
ATOM   5706 8C21 POPEa 184      11.447  -0.433 100.027  1.00  0.00           C
ATOM   5710  C33 POPEa 184      -0.133  12.197 112.386  1.00  0.00           C
ATOM   5713  C34 POPEa 184       0.207  13.387 111.496  1.00  0.00           C
ATOM   5716  C35 POPEa 184       0.067  13.007 110.016  1.00  0.00           C
ATOM   5719  C36 POPEa 184      -1.377  12.737 109.576  1.00  0.00           C
ATOM   5722  C37 POPEa 184      -1.397  11.907 108.286  1.00  0.00           C
ATOM   5725  C38 POPEa 184      -2.627  12.167 107.426  1.00  0.00           C
ATOM   5728  C39 POPEa 184      -2.497  11.417 106.106  1.00  0.00           C
ATOM   5731 0C31 POPEa 184      -3.267  12.007 104.916  1.00  0.00           C
ATOM   5734 1C31 POPEa 184      -3.047  11.127 103.676  1.00  0.00           C
ATOM   5737 2C31 POPEa 184      -3.207  11.887 102.356  1.00  0.00           C
ATOM   5740 3C31 POPEa 184      -4.657  12.107 101.926  1.00  0.00           C
ATOM   5743 4C31 POPEa 184      -4.697  13.047 100.726  1.00  0.00           C
ATOM   5746 5C31 POPEa 184      -6.097  13.197 100.136  1.00  0.00           C
ATOM   5749 6C31 POPEa 184      -6.077  14.117  98.917  1.00  0.00           C
ATOM   5753  NH3 POPEb 185      38.137  49.417 115.676  1.00  0.00           N
ATOM   5757  C12 POPEb 185      38.177  50.897 115.966  1.00  0.00           C
ATOM   5760  C11 POPEb 185      37.007  51.587 115.266  1.00  0.00           C
ATOM   5763  P   POPEb 185      36.037  53.837 116.266  1.00  0.00           P
ATOM   5764  O13 POPEb 185      35.747  53.107 117.536  1.00  0.00           O
ATOM   5765  O14 POPEb 185      36.527  55.237 116.386  1.00  0.00           O
ATOM   5766  O11 POPEb 185      34.727  53.867 115.356  1.00  0.00           O
ATOM   5767  O12 POPEb 185      37.087  53.007 115.447  1.00  0.00           O
ATOM   5768  C1  POPEb 185      34.597  53.147 114.126  1.00  0.00           C
ATOM   5771  C2  POPEb 185      33.537  53.787 113.176  1.00  0.00           C
ATOM   5773  O21 POPEb 185      34.217  54.417 112.066  1.00  0.00           O
ATOM   5774  C21 POPEb 185      33.567  54.327 110.896  1.00  0.00           C
ATOM   5775  O22 POPEb 185      32.467  53.847 110.736  1.00  0.00           O
ATOM   5776  C22 POPEb 185      34.437  54.987 109.826  1.00  0.00           C
ATOM   5779  C3  POPEb 185      32.647  54.817 113.926  1.00  0.00           C
ATOM   5782  O31 POPEb 185      31.657  55.397 113.046  1.00  0.00           O
ATOM   5783  C31 POPEb 185      30.527  54.697 112.947  1.00  0.00           C
ATOM   5784  O32 POPEb 185      30.147  53.837 113.726  1.00  0.00           O
ATOM   5785  C32 POPEb 185      29.697  55.247 111.776  1.00  0.00           C
ATOM   5788  C23 POPEb 185      33.707  55.267 108.476  1.00  0.00           C
ATOM   5791  C24 POPEb 185      34.387  56.427 107.736  1.00  0.00           C
ATOM   5794  C25 POPEb 185      34.017  56.587 106.246  1.00  0.00           C
ATOM   5797  C26 POPEb 185      34.587  55.487 105.346  1.00  0.00           C
ATOM   5800  C27 POPEb 185      35.387  56.007 104.136  1.00  0.00           C
ATOM   5803  C28 POPEb 185      35.947  54.857 103.286  1.00  0.00           C
ATOM   5806  C29 POPEb 185      36.957  55.297 102.266  1.00  0.00           C
ATOM   5808 0C21 POPEb 185      38.267  54.987 102.326  1.00  0.00           C
ATOM   5810 1C21 POPEb 185      39.327  55.327 101.316  1.00  0.00           C
ATOM   5813 2C21 POPEb 185      38.867  55.877  99.936  1.00  0.00           C
ATOM   5816 3C21 POPEb 185      38.107  54.837  99.096  1.00  0.00           C
ATOM   5819 4C21 POPEb 185      37.827  55.317  97.667  1.00  0.00           C
ATOM   5822 5C21 POPEb 185      37.007  54.307  96.866  1.00  0.00           C
ATOM   5825 6C21 POPEb 185      36.697  54.777  95.436  1.00  0.00           C
ATOM   5828 7C21 POPEb 185      35.377  54.227  94.906  1.00  0.00           C
ATOM   5831 8C21 POPEb 185      35.067  54.647  93.466  1.00  0.00           C
ATOM   5835  C33 POPEb 185      28.977  54.157 110.956  1.00  0.00           C
ATOM   5838  C34 POPEb 185      28.417  54.747 109.646  1.00  0.00           C
ATOM   5841  C35 POPEb 185      27.447  53.817 108.906  1.00  0.00           C
ATOM   5844  C36 POPEb 185      27.527  53.957 107.376  1.00  0.00           C
ATOM   5847  C37 POPEb 185      26.257  53.437 106.686  1.00  0.00           C
ATOM   5850  C38 POPEb 185      26.367  53.157 105.176  1.00  0.00           C
ATOM   5853  C39 POPEb 185      26.747  54.387 104.336  1.00  0.00           C
ATOM   5856 0C31 POPEb 185      26.597  54.127 102.826  1.00  0.00           C
ATOM   5859 1C31 POPEb 185      25.507  55.007 102.176  1.00  0.00           C
ATOM   5862 2C31 POPEb 185      25.137  54.597 100.746  1.00  0.00           C
ATOM   5865 3C31 POPEb 185      26.307  54.637  99.746  1.00  0.00           C
ATOM   5868 4C31 POPEb 185      26.797  56.047  99.406  1.00  0.00           C
ATOM   5871 5C31 POPEb 185      28.007  56.017  98.466  1.00  0.00           C
ATOM   5874 6C31 POPEb 185      28.447  57.397  98.006  1.00  0.00           C
ATOM   5878  NH3 POPEc 186      39.657 106.767  74.356  1.00  0.00           N
ATOM   5882  C12 POPEc 186      39.257 108.197  74.176  1.00  0.00           C
ATOM   5885  C11 POPEc 186      38.157 108.577  75.176  1.00  0.00           C
ATOM   5888  P   POPEc 186      35.587 108.557  74.586  1.00  0.00           P
ATOM   5889  O13 POPEc 186      35.857 109.927  74.086  1.00  0.00           O
ATOM   5890  O14 POPEc 186      34.687 107.667  73.836  1.00  0.00           O
ATOM   5891  O11 POPEc 186      34.967 108.667  76.026  1.00  0.00           O
ATOM   5892  O12 POPEc 186      36.967 107.827  74.876  1.00  0.00           O
ATOM   5893  C1  POPEc 186      35.767 108.907  77.176  1.00  0.00           C
ATOM   5896  C2  POPEc 186      34.817 109.107  78.356  1.00  0.00           C
ATOM   5898  O21 POPEc 186      35.567 109.607  79.486  1.00  0.00           O
ATOM   5899  C21 POPEc 186      34.947 110.597  80.116  1.00  0.00           C
ATOM   5900  O22 POPEc 186      34.037 111.267  79.666  1.00  0.00           O
ATOM   5901  C22 POPEc 186      35.507 110.737  81.516  1.00  0.00           C
ATOM   5904  C3  POPEc 186      34.147 107.767  78.726  1.00  0.00           C
ATOM   5907  O31 POPEc 186      32.897 107.967  79.416  1.00  0.00           O
ATOM   5908  C31 POPEc 186      32.977 108.067  80.726  1.00  0.00           C
ATOM   5909  O32 POPEc 186      33.987 107.917  81.396  1.00  0.00           O
ATOM   5910  C32 POPEc 186      31.597 108.387  81.296  1.00  0.00           C
ATOM   5913  C23 POPEc 186      36.967 111.217  81.496  1.00  0.00           C
ATOM   5916  C24 POPEc 186      37.437 111.607  82.886  1.00  0.00           C
ATOM   5919  C25 POPEc 186      37.927 110.487  83.786  1.00  0.00           C
ATOM   5922  C26 POPEc 186      38.227 111.047  85.176  1.00  0.00           C
ATOM   5925  C27 POPEc 186      38.147 109.997  86.286  1.00  0.00           C
ATOM   5928  C28 POPEc 186      38.007 110.697  87.646  1.00  0.00           C
ATOM   5931  C29 POPEc 186      37.737 109.747  88.777  1.00  0.00           C
ATOM   5933 0C21 POPEc 186      38.487 109.637  89.886  1.00  0.00           C
ATOM   5935 1C21 POPEc 186      39.717 110.457  90.146  1.00  0.00           C
ATOM   5938 2C21 POPEc 186      40.457 110.067  91.436  1.00  0.00           C
ATOM   5941 3C21 POPEc 186      39.737 110.537  92.706  1.00  0.00           C
ATOM   5944 4C21 POPEc 186      40.667 110.567  93.926  1.00  0.00           C
ATOM   5947 5C21 POPEc 186      40.077 111.377  95.086  1.00  0.00           C
ATOM   5950 6C21 POPEc 186      41.027 111.507  96.277  1.00  0.00           C
ATOM   5953 7C21 POPEc 186      40.437 112.357  97.406  1.00  0.00           C
ATOM   5956 8C21 POPEc 186      41.367 112.497  98.616  1.00  0.00           C
ATOM   5960  C33 POPEc 186      31.617 108.527  82.846  1.00  0.00           C
ATOM   5963  C34 POPEc 186      30.227 108.687  83.476  1.00  0.00           C
ATOM   5966  C35 POPEc 186      30.217 108.747  85.016  1.00  0.00           C
ATOM   5969  C36 POPEc 186      30.627 107.467  85.766  1.00  0.00           C
ATOM   5972  C37 POPEc 186      30.747 107.717  87.276  1.00  0.00           C
ATOM   5975  C38 POPEc 186      31.307 106.537  88.096  1.00  0.00           C
ATOM   5978  C39 POPEc 186      31.087 106.697  89.606  1.00  0.00           C
ATOM   5981 0C31 POPEc 186      31.617 108.007  90.216  1.00  0.00           C
ATOM   5984 1C31 POPEc 186      31.397 108.087  91.736  1.00  0.00           C
ATOM   5987 2C31 POPEc 186      31.657 109.477  92.326  1.00  0.00           C
ATOM   5990 3C31 POPEc 186      33.147 109.867  92.416  1.00  0.00           C
ATOM   5993 4C31 POPEc 186      33.987 108.907  93.256  1.00  0.00           C
ATOM   5996 5C31 POPEc 186      35.377 109.477  93.586  1.00  0.00           C
ATOM   5999 6C31 POPEc 186      36.367 108.417  94.076  1.00  0.00           C
ATOM   6003  NH3 POPEd 187      64.277 107.367  77.516  1.00  0.00           N
ATOM   6007  C12 POPEd 187      63.297 106.277  77.876  1.00  0.00           C
ATOM   6010  C11 POPEd 187      63.647 105.527  79.197  1.00  0.00           C
ATOM   6013  P   POPEd 187      66.277 105.457  79.256  1.00  0.00           P
ATOM   6014  O13 POPEd 187      66.537 106.117  77.966  1.00  0.00           O
ATOM   6015  O14 POPEd 187      67.327 104.557  79.776  1.00  0.00           O
ATOM   6016  O11 POPEd 187      66.037 106.587  80.307  1.00  0.00           O
ATOM   6017  O12 POPEd 187      64.867 104.767  79.166  1.00  0.00           O
ATOM   6018  C1  POPEd 187      66.777 107.797  80.226  1.00  0.00           C
ATOM   6021  C2  POPEd 187      66.557 108.587  81.536  1.00  0.00           C
ATOM   6023  O21 POPEd 187      65.327 109.317  81.676  1.00  0.00           O
ATOM   6024  C21 POPEd 187      64.257 109.187  80.947  1.00  0.00           C
ATOM   6025  O22 POPEd 187      64.117 108.627  79.876  1.00  0.00           O
ATOM   6026  C22 POPEd 187      63.107 109.797  81.726  1.00  0.00           C
ATOM   6029  C3  POPEd 187      67.757 109.507  81.876  1.00  0.00           C
ATOM   6032  O31 POPEd 187      67.587 110.277  83.086  1.00  0.00           O
ATOM   6033  C31 POPEd 187      67.507 109.577  84.216  1.00  0.00           C
ATOM   6034  O32 POPEd 187      67.487 108.367  84.306  1.00  0.00           O
ATOM   6035  C32 POPEd 187      67.537 110.547  85.396  1.00  0.00           C
ATOM   6038  C23 POPEd 187      62.577 108.837  82.816  1.00  0.00           C
ATOM   6041  C24 POPEd 187      61.827 109.627  83.886  1.00  0.00           C
ATOM   6044  C25 POPEd 187      61.267 108.767  85.016  1.00  0.00           C
ATOM   6047  C26 POPEd 187      60.537 109.647  86.026  1.00  0.00           C
ATOM   6050  C27 POPEd 187      60.387 109.037  87.426  1.00  0.00           C
ATOM   6053  C28 POPEd 187      59.707 110.047  88.366  1.00  0.00           C
ATOM   6056  C29 POPEd 187      59.887 109.787  89.846  1.00  0.00           C
ATOM   6058 0C21 POPEd 187      58.907 109.687  90.766  1.00  0.00           C
ATOM   6060 1C21 POPEd 187      57.427 109.747  90.496  1.00  0.00           C
ATOM   6063 2C21 POPEd 187      56.637 108.777  91.406  1.00  0.00           C
ATOM   6066 3C21 POPEd 187      56.297 109.397  92.766  1.00  0.00           C
ATOM   6069 4C21 POPEd 187      55.927 108.357  93.836  1.00  0.00           C
ATOM   6072 5C21 POPEd 187      57.107 107.487  94.316  1.00  0.00           C
ATOM   6075 6C21 POPEd 187      58.247 108.297  94.956  1.00  0.00           C
ATOM   6078 7C21 POPEd 187      59.407 107.427  95.466  1.00  0.00           C
ATOM   6081 8C21 POPEd 187      60.387 108.247  96.306  1.00  0.00           C
ATOM   6085  C33 POPEd 187      68.067 109.847  86.666  1.00  0.00           C
ATOM   6088  C34 POPEd 187      69.487 109.277  86.516  1.00  0.00           C
ATOM   6091  C35 POPEd 187      70.487 109.837  87.536  1.00  0.00           C
ATOM   6094  C36 POPEd 187      70.887 111.277  87.206  1.00  0.00           C
ATOM   6097  C37 POPEd 187      71.967 111.817  88.146  1.00  0.00           C
ATOM   6100  C38 POPEd 187      72.397 113.237  87.766  1.00  0.00           C
ATOM   6103  C39 POPEd 187      73.617 113.717  88.556  1.00  0.00           C
ATOM   6106 0C31 POPEd 187      73.397 113.757  90.076  1.00  0.00           C
ATOM   6109 1C31 POPEd 187      74.517 114.537  90.766  1.00  0.00           C
ATOM   6112 2C31 POPEd 187      74.437 114.477  92.296  1.00  0.00           C
ATOM   6115 3C31 POPEd 187      75.467 115.387  92.996  1.00  0.00           C
ATOM   6118 4C31 POPEd 187      76.907 115.177  92.516  1.00  0.00           C
ATOM   6121 5C31 POPEd 187      77.907 116.137  93.166  1.00  0.00           C
ATOM   6124 6C31 POPEd 187      79.327 115.987  92.606  1.00  0.00           C
ATOM   6128  NH3 POPEe 188      -9.617  35.937  77.546  1.00  0.00           N
ATOM   6132  C12 POPEe 188      -8.407  35.047  77.406  1.00  0.00           C
ATOM   6135  C11 POPEe 188      -7.337  35.677  76.496  1.00  0.00           C
ATOM   6138  P   POPEe 188      -5.227  34.267  75.716  1.00  0.00           P
ATOM   6139  O13 POPEe 188      -5.937  34.117  74.436  1.00  0.00           O
ATOM   6140  O14 POPEe 188      -3.857  34.797  75.626  1.00  0.00           O
ATOM   6141  O11 POPEe 188      -5.117  32.807  76.356  1.00  0.00           O
ATOM   6142  O12 POPEe 188      -6.077  35.077  76.776  1.00  0.00           O
ATOM   6143  C1  POPEe 188      -4.847  32.687  77.756  1.00  0.00           C
ATOM   6146  C2  POPEe 188      -3.327  32.867  78.046  1.00  0.00           C
ATOM   6148  O21 POPEe 188      -2.777  31.837  78.906  1.00  0.00           O
ATOM   6149  C21 POPEe 188      -3.277  31.777  80.126  1.00  0.00           C
ATOM   6150  O22 POPEe 188      -4.227  32.387  80.556  1.00  0.00           O
ATOM   6151  C22 POPEe 188      -2.357  30.897  80.966  1.00  0.00           C
ATOM   6154  C3  POPEe 188      -2.897  34.297  78.506  1.00  0.00           C
ATOM   6157  O31 POPEe 188      -1.477  34.467  78.266  1.00  0.00           O
ATOM   6158  C31 POPEe 188      -0.707  34.517  79.356  1.00  0.00           C
ATOM   6159  O32 POPEe 188      -1.087  34.667  80.496  1.00  0.00           O
ATOM   6160  C32 POPEe 188       0.737  34.257  78.917  1.00  0.00           C
ATOM   6163  C23 POPEe 188      -2.747  30.857  82.456  1.00  0.00           C
ATOM   6166  C24 POPEe 188      -1.507  30.637  83.326  1.00  0.00           C
ATOM   6169  C25 POPEe 188      -1.857  30.527  84.806  1.00  0.00           C
ATOM   6172  C26 POPEe 188      -0.607  30.387  85.676  1.00  0.00           C
ATOM   6175  C27 POPEe 188      -0.947  30.377  87.166  1.00  0.00           C
ATOM   6178  C28 POPEe 188       0.307  30.247  88.036  1.00  0.00           C
ATOM   6181  C29 POPEe 188      -0.043  30.367  89.496  1.00  0.00           C
ATOM   6183 0C21 POPEe 188       0.767  30.827  90.466  1.00  0.00           C
ATOM   6185 1C21 POPEe 188       2.197  31.277  90.336  1.00  0.00           C
ATOM   6188 2C21 POPEe 188       3.147  30.337  91.106  1.00  0.00           C
ATOM   6191 3C21 POPEe 188       4.587  30.867  91.156  1.00  0.00           C
ATOM   6194 4C21 POPEe 188       5.527  30.047  92.056  1.00  0.00           C
ATOM   6197 5C21 POPEe 188       5.777  28.627  91.536  1.00  0.00           C
ATOM   6200 6C21 POPEe 188       6.807  27.867  92.386  1.00  0.00           C
ATOM   6203 7C21 POPEe 188       7.277  26.567  91.736  1.00  0.00           C
ATOM   6206 8C21 POPEe 188       8.147  25.717  92.656  1.00  0.00           C
ATOM   6210  C33 POPEe 188       1.787  34.467  80.027  1.00  0.00           C
ATOM   6213  C34 POPEe 188       2.147  35.937  80.216  1.00  0.00           C
ATOM   6216  C35 POPEe 188       3.257  36.187  81.256  1.00  0.00           C
ATOM   6219  C36 POPEe 188       3.057  35.367  82.536  1.00  0.00           C
ATOM   6222  C37 POPEe 188       3.897  35.857  83.716  1.00  0.00           C
ATOM   6225  C38 POPEe 188       3.857  34.877  84.886  1.00  0.00           C
ATOM   6228  C39 POPEe 188       4.317  35.487  86.216  1.00  0.00           C
ATOM   6231 0C31 POPEe 188       4.547  34.397  87.266  1.00  0.00           C
ATOM   6234 1C31 POPEe 188       5.387  34.857  88.466  1.00  0.00           C
ATOM   6237 2C31 POPEe 188       5.677  33.677  89.396  1.00  0.00           C
ATOM   6240 3C31 POPEe 188       6.987  33.787  90.206  1.00  0.00           C
ATOM   6243 4C31 POPEe 188       6.767  34.197  91.666  1.00  0.00           C
ATOM   6246 5C31 POPEe 188       8.017  33.927  92.516  1.00  0.00           C
ATOM   6249 6C31 POPEe 188       7.807  34.227  94.006  1.00  0.00           C
ATOM   6253  NH3 POPEf 189     128.831 103.737  75.926  1.00  0.00           N
ATOM   6257  C12 POPEf 189     128.017 104.977  76.196  1.00  0.00           C
ATOM   6260  C11 POPEf 189     126.567 104.627  76.596  1.00  0.00           C
ATOM   6263  P   POPEf 189     124.207 105.767  76.936  1.00  0.00           P
ATOM   6264  O13 POPEf 189     123.507 106.787  76.106  1.00  0.00           O
ATOM   6265  O14 POPEf 189     123.587 104.417  76.906  1.00  0.00           O
ATOM   6266  O11 POPEf 189     124.277 106.267  78.436  1.00  0.00           O
ATOM   6267  O12 POPEf 189     125.717 105.757  76.446  1.00  0.00           O
ATOM   6268  C1  POPEf 189     124.337 107.687  78.626  1.00  0.00           C
ATOM   6271  C2  POPEf 189     124.617 108.077  80.106  1.00  0.00           C
ATOM   6273  O21 POPEf 189     125.977 107.727  80.396  1.00  0.00           O
ATOM   6274  C21 POPEf 189     126.527 108.277  81.436  1.00  0.00           C
ATOM   6275  O22 POPEf 189     125.987 108.927  82.316  1.00  0.00           O
ATOM   6276  C22 POPEf 189     127.997 107.917  81.446  1.00  0.00           C
ATOM   6279  C3  POPEf 189     123.597 107.467  81.096  1.00  0.00           C
ATOM   6282  O31 POPEf 189     123.157 108.497  81.996  1.00  0.00           O
ATOM   6283  C31 POPEf 189     122.727 108.087  83.176  1.00  0.00           C
ATOM   6284  O32 POPEf 189     122.837 106.967  83.636  1.00  0.00           O
ATOM   6285  C32 POPEf 189     122.007 109.237  83.876  1.00  0.00           C
ATOM   6288  C23 POPEf 189     128.177 106.407  81.277  1.00  0.00           C
ATOM   6291  C24 POPEf 189     129.601 105.967  81.586  1.00  0.00           C
ATOM   6294  C25 POPEf 189     129.711 105.247  82.936  1.00  0.00           C
ATOM   6297  C26 POPEf 189     129.761 106.197  84.136  1.00  0.00           C
ATOM   6300  C27 POPEf 189     130.631 105.607  85.246  1.00  0.00           C
ATOM   6303  C28 POPEf 189     130.151 105.977  86.656  1.00  0.00           C
ATOM   6306  C29 POPEf 189     128.971 105.147  87.086  1.00  0.00           C
ATOM   6308 0C21 POPEf 189     129.021 103.977  87.736  1.00  0.00           C
ATOM   6310 1C21 POPEf 189     130.281 103.227  88.126  1.00  0.00           C
ATOM   6313 2C21 POPEf 189     130.451 103.157  89.656  1.00  0.00           C
ATOM   6316 3C21 POPEf 189     131.631 102.267  90.076  1.00  0.00           C
ATOM   6319 4C21 POPEf 189     131.741 102.097  91.596  1.00  0.00           C
ATOM   6322 5C21 POPEf 189     132.211 103.367  92.316  1.00  0.00           C
ATOM   6325 6C21 POPEf 189     132.041 103.287  93.836  1.00  0.00           C
ATOM   6328 7C21 POPEf 189     132.521 104.557  94.546  1.00  0.00           C
ATOM   6331 8C21 POPEf 189     132.101 104.637  96.016  1.00  0.00           C
ATOM   6335  C33 POPEf 189     121.747 108.917  85.366  1.00  0.00           C
ATOM   6338  C34 POPEf 189     121.077 110.107  86.046  1.00  0.00           C
ATOM   6341  C35 POPEf 189     121.127 110.077  87.576  1.00  0.00           C
ATOM   6344  C36 POPEf 189     120.797 111.467  88.106  1.00  0.00           C
ATOM   6347  C37 POPEf 189     120.967 111.657  89.606  1.00  0.00           C
ATOM   6350  C38 POPEf 189     120.937 113.157  89.896  1.00  0.00           C
ATOM   6353  C39 POPEf 189     120.657 113.527  91.356  1.00  0.00           C
ATOM   6356 0C31 POPEf 189     121.687 113.007  92.356  1.00  0.00           C
ATOM   6359 1C31 POPEf 189     121.637 113.887  93.596  1.00  0.00           C
ATOM   6362 2C31 POPEf 189     122.597 113.487  94.716  1.00  0.00           C
ATOM   6365 3C31 POPEf 189     122.527 114.517  95.846  1.00  0.00           C
ATOM   6368 4C31 POPEf 189     121.267 114.367  96.716  1.00  0.00           C
ATOM   6371 5C31 POPEf 189     121.047 115.627  97.556  1.00  0.00           C
ATOM   6374 6C31 POPEf 189     119.727 115.637  98.336  1.00  0.00           C
ATOM   6378  NH3 POPEg 190     115.917  19.347 115.846  1.00  0.00           N
ATOM   6382  C12 POPEg 190     117.067  19.667 116.746  1.00  0.00           C
ATOM   6385  C11 POPEg 190     116.587  19.527 118.206  1.00  0.00           C
ATOM   6388  P   POPEg 190     116.587  17.047 119.026  1.00  0.00           P
ATOM   6389  O13 POPEg 190     116.477  17.037 120.496  1.00  0.00           O
ATOM   6390  O14 POPEg 190     117.977  17.027 118.506  1.00  0.00           O
ATOM   6391  O11 POPEg 190     115.847  15.797 118.396  1.00  0.00           O
ATOM   6392  O12 POPEg 190     115.847  18.307 118.386  1.00  0.00           O
ATOM   6393  C1  POPEg 190     115.757  15.527 116.996  1.00  0.00           C
ATOM   6396  C2  POPEg 190     117.087  14.997 116.366  1.00  0.00           C
ATOM   6398  O21 POPEg 190     117.017  14.867 114.946  1.00  0.00           O
ATOM   6399  C21 POPEg 190     116.887  15.937 114.226  1.00  0.00           C
ATOM   6400  O22 POPEg 190     116.717  17.087 114.596  1.00  0.00           O
ATOM   6401  C22 POPEg 190     117.107  15.507 112.786  1.00  0.00           C
ATOM   6404  C3  POPEg 190     117.517  13.597 116.856  1.00  0.00           C
ATOM   6407  O31 POPEg 190     118.837  13.327 116.366  1.00  0.00           O
ATOM   6408  C31 POPEg 190     119.157  12.417 115.436  1.00  0.00           C
ATOM   6409  O32 POPEg 190     120.137  12.567 114.716  1.00  0.00           O
ATOM   6410  C32 POPEg 190     118.377  11.087 115.476  1.00  0.00           C
ATOM   6413  C23 POPEg 190     117.457  16.707 111.906  1.00  0.00           C
ATOM   6416  C24 POPEg 190     117.947  16.277 110.526  1.00  0.00           C
ATOM   6419  C25 POPEg 190     116.967  15.407 109.726  1.00  0.00           C
ATOM   6422  C26 POPEg 190     117.387  15.277 108.256  1.00  0.00           C
ATOM   6425  C27 POPEg 190     116.267  14.747 107.336  1.00  0.00           C
ATOM   6428  C28 POPEg 190     115.747  15.787 106.326  1.00  0.00           C
ATOM   6431  C29 POPEg 190     114.677  15.207 105.436  1.00  0.00           C
ATOM   6433 0C21 POPEg 190     114.677  15.147 104.086  1.00  0.00           C
ATOM   6435 1C21 POPEg 190     115.757  15.647 103.166  1.00  0.00           C
ATOM   6438 2C21 POPEg 190     115.247  16.497 101.976  1.00  0.00           C
ATOM   6441 3C21 POPEg 190     114.477  15.667 100.947  1.00  0.00           C
ATOM   6444 4C21 POPEg 190     114.207  16.417  99.627  1.00  0.00           C
ATOM   6447 5C21 POPEg 190     115.457  16.597  98.756  1.00  0.00           C
ATOM   6450 6C21 POPEg 190     115.817  15.337  97.966  1.00  0.00           C
ATOM   6453 7C21 POPEg 190     117.127  15.487  97.186  1.00  0.00           C
ATOM   6456 8C21 POPEg 190     117.247  14.507  96.016  1.00  0.00           C
ATOM   6460  C33 POPEg 190     117.807  10.607 114.116  1.00  0.00           C
ATOM   6463  C34 POPEg 190     116.307  10.887 113.917  1.00  0.00           C
ATOM   6466  C35 POPEg 190     115.957  11.387 112.496  1.00  0.00           C
ATOM   6469  C36 POPEg 190     116.307  10.407 111.376  1.00  0.00           C
ATOM   6472  C37 POPEg 190     116.127  11.007 109.976  1.00  0.00           C
ATOM   6475  C38 POPEg 190     116.677  10.107 108.866  1.00  0.00           C
ATOM   6478  C39 POPEg 190     116.817  10.797 107.506  1.00  0.00           C
ATOM   6481 0C31 POPEg 190     115.487  11.077 106.786  1.00  0.00           C
ATOM   6484 1C31 POPEg 190     115.687  11.467 105.316  1.00  0.00           C
ATOM   6487 2C31 POPEg 190     114.457  11.297 104.426  1.00  0.00           C
ATOM   6490 3C31 POPEg 190     114.047   9.827 104.276  1.00  0.00           C
ATOM   6493 4C31 POPEg 190     113.357   9.517 102.947  1.00  0.00           C
ATOM   6496 5C31 POPEg 190     113.027   8.027 102.807  1.00  0.00           C
ATOM   6499 6C31 POPEg 190     112.487   7.637 101.436  1.00  0.00           C
ATOM   6503  NH3 POPEh 191     121.127   5.227 119.206  1.00  0.00           N
ATOM   6507  C12 POPEh 191     121.087   6.477 120.036  1.00  0.00           C
ATOM   6510  C11 POPEh 191     122.427   7.187 119.916  1.00  0.00           C
ATOM   6513  P   POPEh 191     122.877   9.777 120.196  1.00  0.00           P
ATOM   6514  O13 POPEh 191     122.747  10.687 121.356  1.00  0.00           O
ATOM   6515  O14 POPEh 191     122.167  10.077 118.936  1.00  0.00           O
ATOM   6516  O11 POPEh 191     124.437   9.577 119.936  1.00  0.00           O
ATOM   6517  O12 POPEh 191     122.397   8.367 120.686  1.00  0.00           O
ATOM   6518  C1  POPEh 191     125.137   8.677 119.076  1.00  0.00           C
ATOM   6521  C2  POPEh 191     124.807   8.867 117.566  1.00  0.00           C
ATOM   6523  O21 POPEh 191     125.747   8.097 116.766  1.00  0.00           O
ATOM   6524  C21 POPEh 191     125.197   7.397 115.796  1.00  0.00           C
ATOM   6525  O22 POPEh 191     124.067   6.927 115.786  1.00  0.00           O
ATOM   6526  C22 POPEh 191     126.067   7.427 114.536  1.00  0.00           C
ATOM   6529  C3  POPEh 191     124.937  10.347 117.136  1.00  0.00           C
ATOM   6532  O31 POPEh 191     124.807  10.457 115.716  1.00  0.00           O
ATOM   6533  C31 POPEh 191     123.767  11.107 115.226  1.00  0.00           C
ATOM   6534  O32 POPEh 191     122.947  11.737 115.856  1.00  0.00           O
ATOM   6535  C32 POPEh 191     123.847  10.967 113.706  1.00  0.00           C
ATOM   6538  C23 POPEh 191     127.207   6.397 114.466  1.00  0.00           C
ATOM   6541  C24 POPEh 191     127.427   5.897 113.036  1.00  0.00           C
ATOM   6544  C25 POPEh 191     128.851   5.387 112.766  1.00  0.00           C
ATOM   6547  C26 POPEh 191     129.061   4.897 111.326  1.00  0.00           C
ATOM   6550  C27 POPEh 191     130.521   4.527 111.026  1.00  0.00           C
ATOM   6553  C28 POPEh 191     130.861   4.447 109.516  1.00  0.00           C
ATOM   6556  C29 POPEh 191     130.031   3.437 108.777  1.00  0.00           C
ATOM   6558 0C21 POPEh 191     129.361   3.647 107.626  1.00  0.00           C
ATOM   6560 1C21 POPEh 191     129.301   4.927 106.836  1.00  0.00           C
ATOM   6563 2C21 POPEh 191     128.367   4.747 105.626  1.00  0.00           C
ATOM   6566 3C21 POPEh 191     127.927   6.047 104.936  1.00  0.00           C
ATOM   6569 4C21 POPEh 191     126.617   5.847 104.156  1.00  0.00           C
ATOM   6572 5C21 POPEh 191     126.187   7.107 103.386  1.00  0.00           C
ATOM   6575 6C21 POPEh 191     124.817   6.947 102.716  1.00  0.00           C
ATOM   6578 7C21 POPEh 191     124.457   8.157 101.846  1.00  0.00           C
ATOM   6581 8C21 POPEh 191     123.327   7.877 100.856  1.00  0.00           C
ATOM   6585  C33 POPEh 191     122.767  10.077 113.076  1.00  0.00           C
ATOM   6588  C34 POPEh 191     123.007   9.947 111.557  1.00  0.00           C
ATOM   6591  C35 POPEh 191     124.237   9.107 111.206  1.00  0.00           C
ATOM   6594  C36 POPEh 191     124.357   8.827 109.706  1.00  0.00           C
ATOM   6597  C37 POPEh 191     125.677   8.127 109.356  1.00  0.00           C
ATOM   6600  C38 POPEh 191     125.667   7.467 107.976  1.00  0.00           C
ATOM   6603  C39 POPEh 191     126.057   5.987 108.056  1.00  0.00           C
ATOM   6606 0C31 POPEh 191     124.947   5.067 108.586  1.00  0.00           C
ATOM   6609 1C31 POPEh 191     125.477   3.997 109.556  1.00  0.00           C
ATOM   6612 2C31 POPEh 191     124.517   2.797 109.706  1.00  0.00           C
ATOM   6615 3C31 POPEh 191     125.087   1.497 109.116  1.00  0.00           C
ATOM   6618 4C31 POPEh 191     125.417   1.537 107.616  1.00  0.00           C
ATOM   6621 5C31 POPEh 191     125.937   0.187 107.116  1.00  0.00           C
ATOM   6624 6C31 POPEh 191     126.377   0.177 105.656  1.00  0.00           C
ATOM   6628  NH3 POPEi 192      49.447  12.937  72.386  1.00  0.00           N
ATOM   6632  C12 POPEi 192      49.097  11.467  72.336  1.00  0.00           C
ATOM   6635  C11 POPEi 192      50.047  10.607  73.196  1.00  0.00           C
ATOM   6638  P   POPEi 192      48.367   8.467  73.206  1.00  0.00           P
ATOM   6639  O13 POPEi 192      47.917   8.257  71.806  1.00  0.00           O
ATOM   6640  O14 POPEi 192      48.637   7.217  73.956  1.00  0.00           O
ATOM   6641  O11 POPEi 192      47.347   9.327  74.066  1.00  0.00           O
ATOM   6642  O12 POPEi 192      49.747   9.217  73.176  1.00  0.00           O
ATOM   6643  C1  POPEi 192      47.657   9.907  75.346  1.00  0.00           C
ATOM   6646  C2  POPEi 192      46.947   9.247  76.576  1.00  0.00           C
ATOM   6648  O21 POPEi 192      47.537   9.837  77.746  1.00  0.00           O
ATOM   6649  C21 POPEi 192      46.827  10.817  78.316  1.00  0.00           C
ATOM   6650  O22 POPEi 192      45.697  11.137  78.016  1.00  0.00           O
ATOM   6651  C22 POPEi 192      47.557  11.367  79.536  1.00  0.00           C
ATOM   6654  C3  POPEi 192      47.177   7.687  76.556  1.00  0.00           C
ATOM   6657  O31 POPEi 192      47.057   6.967  77.826  1.00  0.00           O
ATOM   6658  C31 POPEi 192      47.307   5.647  77.616  1.00  0.00           C
ATOM   6659  O32 POPEi 192      47.317   5.147  76.496  1.00  0.00           O
ATOM   6660  C32 POPEi 192      47.747   4.907  78.866  1.00  0.00           C
ATOM   6663  C23 POPEi 192      46.577  11.407  80.716  1.00  0.00           C
ATOM   6666  C24 POPEi 192      47.247  11.567  82.086  1.00  0.00           C
ATOM   6669  C25 POPEi 192      46.187  11.577  83.186  1.00  0.00           C
ATOM   6672  C26 POPEi 192      46.527  10.727  84.416  1.00  0.00           C
ATOM   6675  C27 POPEi 192      45.237  10.327  85.156  1.00  0.00           C
ATOM   6678  C28 POPEi 192      45.467   9.487  86.417  1.00  0.00           C
ATOM   6681  C29 POPEi 192      46.257  10.217  87.466  1.00  0.00           C
ATOM   6683 0C21 POPEi 192      45.727  10.997  88.436  1.00  0.00           C
ATOM   6685 1C21 POPEi 192      44.267  11.287  88.606  1.00  0.00           C
ATOM   6688 2C21 POPEi 192      43.567  10.287  89.546  1.00  0.00           C
ATOM   6691 3C21 POPEi 192      42.097  10.657  89.776  1.00  0.00           C
ATOM   6694 4C21 POPEi 192      41.377   9.757  90.796  1.00  0.00           C
ATOM   6697 5C21 POPEi 192      41.837   9.967  92.246  1.00  0.00           C
ATOM   6700 6C21 POPEi 192      41.387  11.317  92.836  1.00  0.00           C
ATOM   6703 7C21 POPEi 192      42.027  11.557  94.206  1.00  0.00           C
ATOM   6706 8C21 POPEi 192      41.577  12.837  94.916  1.00  0.00           C
ATOM   6710  C33 POPEi 192      49.017   4.077  78.526  1.00  0.00           C
ATOM   6713  C34 POPEi 192      49.627   3.297  79.697  1.00  0.00           C
ATOM   6716  C35 POPEi 192      51.147   3.537  79.836  1.00  0.00           C
ATOM   6719  C36 POPEi 192      51.877   2.467  80.656  1.00  0.00           C
ATOM   6722  C37 POPEi 192      53.387   2.727  80.726  1.00  0.00           C
ATOM   6725  C38 POPEi 192      54.177   1.667  81.506  1.00  0.00           C
ATOM   6728  C39 POPEi 192      54.637   2.147  82.886  1.00  0.00           C
ATOM   6731 0C31 POPEi 192      55.687   1.227  83.516  1.00  0.00           C
ATOM   6734 1C31 POPEi 192      56.417   1.877  84.697  1.00  0.00           C
ATOM   6737 2C31 POPEi 192      55.497   2.197  85.886  1.00  0.00           C
ATOM   6740 3C31 POPEi 192      55.687   3.617  86.426  1.00  0.00           C
ATOM   6743 4C31 POPEi 192      54.597   3.987  87.436  1.00  0.00           C
ATOM   6746 5C31 POPEi 192      54.847   5.317  88.156  1.00  0.00           C
ATOM   6749 6C31 POPEi 192      55.967   5.247  89.206  1.00  0.00           C
ATOM   6753  NH3 POPEj 193      33.267  25.257  74.486  1.00  0.00           N
ATOM   6757  C12 POPEj 193      33.497  26.747  74.366  1.00  0.00           C
ATOM   6760  C11 POPEj 193      32.167  27.527  74.406  1.00  0.00           C
ATOM   6763  P   POPEj 193      31.467  27.007  76.896  1.00  0.00           P
ATOM   6764  O13 POPEj 193      32.387  25.877  77.166  1.00  0.00           O
ATOM   6765  O14 POPEj 193      31.857  28.347  77.346  1.00  0.00           O
ATOM   6766  O11 POPEj 193      30.007  26.687  77.336  1.00  0.00           O
ATOM   6767  O12 POPEj 193      31.227  27.007  75.336  1.00  0.00           O
ATOM   6768  C1  POPEj 193      29.677  26.157  78.606  1.00  0.00           C
ATOM   6771  C2  POPEj 193      28.847  27.157  79.426  1.00  0.00           C
ATOM   6773  O21 POPEj 193      28.137  26.417  80.447  1.00  0.00           O
ATOM   6774  C21 POPEj 193      28.967  26.027  81.406  1.00  0.00           C
ATOM   6775  O22 POPEj 193      30.107  26.437  81.566  1.00  0.00           O
ATOM   6776  C22 POPEj 193      28.327  24.967  82.296  1.00  0.00           C
ATOM   6779  C3  POPEj 193      27.857  27.877  78.476  1.00  0.00           C
ATOM   6782  O31 POPEj 193      26.997  28.767  79.197  1.00  0.00           O
ATOM   6783  C31 POPEj 193      26.217  29.467  78.386  1.00  0.00           C
ATOM   6784  O32 POPEj 193      26.197  29.387  77.166  1.00  0.00           O
ATOM   6785  C32 POPEj 193      25.297  30.317  79.236  1.00  0.00           C
ATOM   6788  C23 POPEj 193      27.237  25.517  83.246  1.00  0.00           C
ATOM   6791  C24 POPEj 193      26.667  24.417  84.166  1.00  0.00           C
ATOM   6794  C25 POPEj 193      27.637  23.947  85.276  1.00  0.00           C
ATOM   6797  C26 POPEj 193      27.807  24.927  86.446  1.00  0.00           C
ATOM   6800  C27 POPEj 193      28.967  24.507  87.376  1.00  0.00           C
ATOM   6803  C28 POPEj 193      29.277  25.587  88.436  1.00  0.00           C
ATOM   6806  C29 POPEj 193      30.707  25.587  88.917  1.00  0.00           C
ATOM   6808 0C21 POPEj 193      31.217  24.897  89.946  1.00  0.00           C
ATOM   6810 1C21 POPEj 193      30.497  23.907  90.826  1.00  0.00           C
ATOM   6813 2C21 POPEj 193      30.627  24.197  92.336  1.00  0.00           C
ATOM   6816 3C21 POPEj 193      30.427  22.897  93.126  1.00  0.00           C
ATOM   6819 4C21 POPEj 193      30.377  23.067  94.656  1.00  0.00           C
ATOM   6822 5C21 POPEj 193      29.897  21.767  95.336  1.00  0.00           C
ATOM   6825 6C21 POPEj 193      29.517  21.957  96.806  1.00  0.00           C
ATOM   6828 7C21 POPEj 193      28.697  20.787  97.356  1.00  0.00           C
ATOM   6831 8C21 POPEj 193      28.147  21.057  98.756  1.00  0.00           C
ATOM   6835  C33 POPEj 193      26.027  31.117  80.346  1.00  0.00           C
ATOM   6838  C34 POPEj 193      25.027  31.477  81.446  1.00  0.00           C
ATOM   6841  C35 POPEj 193      25.537  32.547  82.416  1.00  0.00           C
ATOM   6844  C36 POPEj 193      26.727  32.077  83.266  1.00  0.00           C
ATOM   6847  C37 POPEj 193      26.787  32.777  84.627  1.00  0.00           C
ATOM   6850  C38 POPEj 193      27.787  33.937  84.706  1.00  0.00           C
ATOM   6853  C39 POPEj 193      27.677  34.677  86.056  1.00  0.00           C
ATOM   6856 0C31 POPEj 193      27.907  36.187  85.976  1.00  0.00           C
ATOM   6859 1C31 POPEj 193      26.927  36.917  85.046  1.00  0.00           C
ATOM   6862 2C31 POPEj 193      27.047  38.447  85.046  1.00  0.00           C
ATOM   6865 3C31 POPEj 193      26.697  39.137  86.376  1.00  0.00           C
ATOM   6868 4C31 POPEj 193      25.277  38.827  86.886  1.00  0.00           C
ATOM   6871 5C31 POPEj 193      24.957  39.527  88.206  1.00  0.00           C
ATOM   6874 6C31 POPEj 193      23.597  39.157  88.786  1.00  0.00           C
ATOM   6878  NH3 POPEk 194     123.777 101.307 120.376  1.00  0.00           N
ATOM   6882  C12 POPEk 194     122.827 101.947 121.356  1.00  0.00           C
ATOM   6885  C11 POPEk 194     123.477 102.887 122.406  1.00  0.00           C
ATOM   6888  P   POPEk 194     125.227 104.267 121.056  1.00  0.00           P
ATOM   6889  O13 POPEk 194     125.677 105.677 120.986  1.00  0.00           O
ATOM   6890  O14 POPEk 194     126.177 103.247 121.546  1.00  0.00           O
ATOM   6891  O11 POPEk 194     124.667 103.767 119.656  1.00  0.00           O
ATOM   6892  O12 POPEk 194     123.867 104.167 121.876  1.00  0.00           O
ATOM   6893  C1  POPEk 194     124.437 104.667 118.576  1.00  0.00           C
ATOM   6896  C2  POPEk 194     123.727 103.967 117.376  1.00  0.00           C
ATOM   6898  O21 POPEk 194     124.697 103.657 116.356  1.00  0.00           O
ATOM   6899  C21 POPEk 194     125.587 102.727 116.646  1.00  0.00           C
ATOM   6900  O22 POPEk 194     125.617 102.037 117.646  1.00  0.00           O
ATOM   6901  C22 POPEk 194     126.617 102.647 115.506  1.00  0.00           C
ATOM   6904  C3  POPEk 194     122.617 104.887 116.756  1.00  0.00           C
ATOM   6907  O31 POPEk 194     121.687 104.197 115.896  1.00  0.00           O
ATOM   6908  C31 POPEk 194     122.077 103.717 114.716  1.00  0.00           C
ATOM   6909  O32 POPEk 194     121.837 102.567 114.346  1.00  0.00           O
ATOM   6910  C32 POPEk 194     122.657 104.797 113.796  1.00  0.00           C
ATOM   6913  C23 POPEk 194     126.067 103.037 114.106  1.00  0.00           C
ATOM   6916  C24 POPEk 194     126.897 102.517 112.916  1.00  0.00           C
ATOM   6919  C25 POPEk 194     127.647 103.577 112.056  1.00  0.00           C
ATOM   6922  C26 POPEk 194     126.907 104.007 110.766  1.00  0.00           C
ATOM   6925  C27 POPEk 194     127.857 104.407 109.616  1.00  0.00           C
ATOM   6928  C28 POPEk 194     127.117 104.737 108.296  1.00  0.00           C
ATOM   6931  C29 POPEk 194     128.007 104.847 107.076  1.00  0.00           C
ATOM   6933 0C21 POPEk 194     128.247 105.947 106.326  1.00  0.00           C
ATOM   6935 1C21 POPEk 194     127.687 107.327 106.536  1.00  0.00           C
ATOM   6938 2C21 POPEk 194     127.407 108.137 105.246  1.00  0.00           C
ATOM   6941 3C21 POPEk 194     128.657 108.467 104.416  1.00  0.00           C
ATOM   6944 4C21 POPEk 194     128.497 109.767 103.616  1.00  0.00           C
ATOM   6947 5C21 POPEk 194     128.497 111.017 104.516  1.00  0.00           C
ATOM   6950 6C21 POPEk 194     129.431 112.107 103.996  1.00  0.00           C
ATOM   6953 7C21 POPEk 194     129.541 113.317 104.926  1.00  0.00           C
ATOM   6956 8C21 POPEk 194     128.751 114.547 104.456  1.00  0.00           C
ATOM   6960  C33 POPEk 194     122.957 104.267 112.366  1.00  0.00           C
ATOM   6963  C34 POPEk 194     123.107 105.397 111.326  1.00  0.00           C
ATOM   6966  C35 POPEk 194     123.167 104.877 109.876  1.00  0.00           C
ATOM   6969  C36 POPEk 194     123.547 105.977 108.876  1.00  0.00           C
ATOM   6972  C37 POPEk 194     123.247 105.597 107.416  1.00  0.00           C
ATOM   6975  C38 POPEk 194     123.157 106.827 106.496  1.00  0.00           C
ATOM   6978  C39 POPEk 194     122.267 106.627 105.256  1.00  0.00           C
ATOM   6981 0C31 POPEk 194     122.937 105.967 104.036  1.00  0.00           C
ATOM   6984 1C31 POPEk 194     124.277 106.607 103.636  1.00  0.00           C
ATOM   6987 2C31 POPEk 194     124.727 106.227 102.206  1.00  0.00           C
ATOM   6990 3C31 POPEk 194     126.157 106.677 101.896  1.00  0.00           C
ATOM   6993 4C31 POPEk 194     126.617 106.267 100.486  1.00  0.00           C
ATOM   6996 5C31 POPEk 194     128.087 106.617 100.206  1.00  0.00           C
ATOM   6999 6C31 POPEk 194     128.557 106.197  98.816  1.00  0.00           C
ATOM   7003  NH3 POPEl 195     126.037  43.657  77.916  1.00  0.00           N
ATOM   7007  C12 POPEl 195     126.967  42.467  77.816  1.00  0.00           C
ATOM   7010  C11 POPEl 195     126.207  41.127  77.866  1.00  0.00           C
ATOM   7013  P   POPEl 195     126.567  38.577  77.826  1.00  0.00           P
ATOM   7014  O13 POPEl 195     125.337  38.457  77.046  1.00  0.00           O
ATOM   7015  O14 POPEl 195     127.667  37.647  77.496  1.00  0.00           O
ATOM   7016  O11 POPEl 195     126.347  38.637  79.396  1.00  0.00           O
ATOM   7017  O12 POPEl 195     127.107  40.047  77.586  1.00  0.00           O
ATOM   7018  C1  POPEl 195     126.057  37.467  80.146  1.00  0.00           C
ATOM   7021  C2  POPEl 195     126.337  37.707  81.646  1.00  0.00           C
ATOM   7023  O21 POPEl 195     125.877  36.557  82.356  1.00  0.00           O
ATOM   7024  C21 POPEl 195     126.627  35.617  82.936  1.00  0.00           C
ATOM   7025  O22 POPEl 195     126.177  34.557  83.336  1.00  0.00           O
ATOM   7026  C22 POPEl 195     128.097  35.997  83.196  1.00  0.00           C
ATOM   7029  C3  POPEl 195     125.567  38.947  82.156  1.00  0.00           C
ATOM   7032  O31 POPEl 195     126.017  39.457  83.436  1.00  0.00           O
ATOM   7033  C31 POPEl 195     125.317  39.057  84.486  1.00  0.00           C
ATOM   7034  O32 POPEl 195     124.567  38.107  84.516  1.00  0.00           O
ATOM   7035  C32 POPEl 195     125.437  40.117  85.586  1.00  0.00           C
ATOM   7038  C23 POPEl 195     128.297  36.837  84.486  1.00  0.00           C
ATOM   7041  C24 POPEl 195     129.251  36.147  85.476  1.00  0.00           C
ATOM   7044  C25 POPEl 195     128.597  34.977  86.226  1.00  0.00           C
ATOM   7047  C26 POPEl 195     128.047  35.377  87.606  1.00  0.00           C
ATOM   7050  C27 POPEl 195     127.227  34.227  88.226  1.00  0.00           C
ATOM   7053  C28 POPEl 195     126.807  34.437  89.697  1.00  0.00           C
ATOM   7056  C29 POPEl 195     127.957  34.507  90.676  1.00  0.00           C
ATOM   7058 0C21 POPEl 195     127.907  35.027  91.916  1.00  0.00           C
ATOM   7060 1C21 POPEl 195     126.677  35.607  92.586  1.00  0.00           C
ATOM   7063 2C21 POPEl 195     126.647  37.147  92.646  1.00  0.00           C
ATOM   7066 3C21 POPEl 195     127.667  37.737  93.616  1.00  0.00           C
ATOM   7069 4C21 POPEl 195     127.617  39.267  93.746  1.00  0.00           C
ATOM   7072 5C21 POPEl 195     128.557  39.737  94.856  1.00  0.00           C
ATOM   7075 6C21 POPEl 195     128.667  41.247  95.036  1.00  0.00           C
ATOM   7078 7C21 POPEl 195     129.661  41.607  96.146  1.00  0.00           C
ATOM   7081 8C21 POPEl 195     129.781  43.107  96.417  1.00  0.00           C
ATOM   7085  C33 POPEl 195     125.547  39.477  86.986  1.00  0.00           C
ATOM   7088  C34 POPEl 195     125.467  40.477  88.146  1.00  0.00           C
ATOM   7091  C35 POPEl 195     126.767  41.237  88.386  1.00  0.00           C
ATOM   7094  C36 POPEl 195     126.987  41.567  89.866  1.00  0.00           C
ATOM   7097  C37 POPEl 195     127.667  42.917  90.066  1.00  0.00           C
ATOM   7100  C38 POPEl 195     127.987  43.227  91.536  1.00  0.00           C
ATOM   7103  C39 POPEl 195     128.437  44.677  91.716  1.00  0.00           C
ATOM   7106 0C31 POPEl 195     129.061  44.977  93.086  1.00  0.00           C
ATOM   7109 1C31 POPEl 195     129.671  46.387  93.126  1.00  0.00           C
ATOM   7112 2C31 POPEl 195     130.391  46.697  94.436  1.00  0.00           C
ATOM   7115 3C31 POPEl 195     129.471  47.287  95.526  1.00  0.00           C
ATOM   7118 4C31 POPEl 195     129.151  48.767  95.276  1.00  0.00           C
ATOM   7121 5C31 POPEl 195     128.397  49.427  96.436  1.00  0.00           C
ATOM   7124 6C31 POPEl 195     128.427  50.957  96.376  1.00  0.00           C
ATOM   7128  NH3 POPEm 196      90.577  72.767 116.096  1.00  0.00           N
ATOM   7132  C12 POPEm 196      90.007  74.007 116.736  1.00  0.00           C
ATOM   7135  C11 POPEm 196      88.537  73.747 117.116  1.00  0.00           C
ATOM   7138  P   POPEm 196      86.397  75.217 117.246  1.00  0.00           P
ATOM   7139  O13 POPEm 196      85.547  74.087 117.726  1.00  0.00           O
ATOM   7140  O14 POPEm 196      85.987  76.607 117.546  1.00  0.00           O
ATOM   7141  O11 POPEm 196      86.497  75.117 115.676  1.00  0.00           O
ATOM   7142  O12 POPEm 196      87.917  74.947 117.626  1.00  0.00           O
ATOM   7143  C1  POPEm 196      87.147  76.157 114.956  1.00  0.00           C
ATOM   7146  C2  POPEm 196      86.717  76.057 113.476  1.00  0.00           C
ATOM   7148  O21 POPEm 196      86.967  77.237 112.696  1.00  0.00           O
ATOM   7149  C21 POPEm 196      86.217  78.297 112.916  1.00  0.00           C
ATOM   7150  O22 POPEm 196      85.647  78.577 113.966  1.00  0.00           O
ATOM   7151  C22 POPEm 196      86.077  79.147 111.656  1.00  0.00           C
ATOM   7154  C3  POPEm 196      85.247  75.577 113.316  1.00  0.00           C
ATOM   7157  O31 POPEm 196      84.837  75.637 111.946  1.00  0.00           O
ATOM   7158  C31 POPEm 196      84.097  74.647 111.486  1.00  0.00           C
ATOM   7159  O32 POPEm 196      83.737  73.667 112.116  1.00  0.00           O
ATOM   7160  C32 POPEm 196      83.577  75.047 110.086  1.00  0.00           C
ATOM   7163  C23 POPEm 196      84.617  79.117 111.116  1.00  0.00           C
ATOM   7166  C24 POPEm 196      84.447  79.887 109.806  1.00  0.00           C
ATOM   7169  C25 POPEm 196      84.767  78.997 108.606  1.00  0.00           C
ATOM   7172  C26 POPEm 196      85.047  79.737 107.286  1.00  0.00           C
ATOM   7175  C27 POPEm 196      85.147  78.727 106.146  1.00  0.00           C
ATOM   7178  C28 POPEm 196      85.717  79.277 104.836  1.00  0.00           C
ATOM   7181  C29 POPEm 196      85.767  78.157 103.816  1.00  0.00           C
ATOM   7183 0C21 POPEm 196      85.207  78.157 102.596  1.00  0.00           C
ATOM   7185 1C21 POPEm 196      84.437  79.287 101.966  1.00  0.00           C
ATOM   7188 2C21 POPEm 196      85.207  79.937 100.806  1.00  0.00           C
ATOM   7191 3C21 POPEm 196      84.997  79.197  99.476  1.00  0.00           C
ATOM   7194 4C21 POPEm 196      85.547  80.017  98.296  1.00  0.00           C
ATOM   7197 5C21 POPEm 196      85.007  79.557  96.936  1.00  0.00           C
ATOM   7200 6C21 POPEm 196      85.787  80.197  95.796  1.00  0.00           C
ATOM   7203 7C21 POPEm 196      85.247  79.857  94.406  1.00  0.00           C
ATOM   7206 8C21 POPEm 196      86.067  80.457  93.256  1.00  0.00           C
ATOM   7210  C33 POPEm 196      83.727  74.047 108.917  1.00  0.00           C
ATOM   7213  C34 POPEm 196      83.047  74.617 107.646  1.00  0.00           C
ATOM   7216  C35 POPEm 196      83.287  73.847 106.326  1.00  0.00           C
ATOM   7219  C36 POPEm 196      84.677  74.107 105.706  1.00  0.00           C
ATOM   7222  C37 POPEm 196      84.757  73.727 104.216  1.00  0.00           C
ATOM   7225  C38 POPEm 196      86.197  73.517 103.726  1.00  0.00           C
ATOM   7228  C39 POPEm 196      86.387  73.677 102.206  1.00  0.00           C
ATOM   7231 0C31 POPEm 196      85.467  72.807 101.336  1.00  0.00           C
ATOM   7234 1C31 POPEm 196      85.737  73.027  99.836  1.00  0.00           C
ATOM   7237 2C31 POPEm 196      84.957  72.087  98.896  1.00  0.00           C
ATOM   7240 3C31 POPEm 196      83.437  72.257  98.946  1.00  0.00           C
ATOM   7243 4C31 POPEm 196      82.697  71.347  97.956  1.00  0.00           C
ATOM   7246 5C31 POPEm 196      81.177  71.507  98.046  1.00  0.00           C
ATOM   7249 6C31 POPEm 196      80.397  70.567  97.127  1.00  0.00           C
ATOM   7253  NH3 POPEn 197      57.487  10.357  70.856  1.00  0.00           N
ATOM   7257  C12 POPEn 197      58.557  10.967  69.986  1.00  0.00           C
ATOM   7260  C11 POPEn 197      58.737  12.487  70.206  1.00  0.00           C
ATOM   7263  P   POPEn 197      60.787  12.947  68.596  1.00  0.00           P
ATOM   7264  O13 POPEn 197      60.807  12.417  67.226  1.00  0.00           O
ATOM   7265  O14 POPEn 197      61.517  14.217  68.836  1.00  0.00           O
ATOM   7266  O11 POPEn 197      61.317  11.847  69.576  1.00  0.00           O
ATOM   7267  O12 POPEn 197      59.267  13.137  69.046  1.00  0.00           O
ATOM   7268  C1  POPEn 197      62.557  11.917  70.276  1.00  0.00           C
ATOM   7271  C2  POPEn 197      62.437  11.257  71.676  1.00  0.00           C
ATOM   7273  O21 POPEn 197      63.317  11.927  72.576  1.00  0.00           O
ATOM   7274  C21 POPEn 197      62.807  12.507  73.626  1.00  0.00           C
ATOM   7275  O22 POPEn 197      61.617  12.667  73.876  1.00  0.00           O
ATOM   7276  C22 POPEn 197      63.947  12.797  74.596  1.00  0.00           C
ATOM   7279  C3  POPEn 197      62.867   9.757  71.686  1.00  0.00           C
ATOM   7282  O31 POPEn 197      62.637   9.157  72.986  1.00  0.00           O
ATOM   7283  C31 POPEn 197      61.387   8.767  73.176  1.00  0.00           C
ATOM   7284  O32 POPEn 197      60.487   8.787  72.356  1.00  0.00           O
ATOM   7285  C32 POPEn 197      61.247   8.237  74.606  1.00  0.00           C
ATOM   7288  C23 POPEn 197      64.037  14.277  75.056  1.00  0.00           C
ATOM   7291  C24 POPEn 197      64.737  14.417  76.426  1.00  0.00           C
ATOM   7294  C25 POPEn 197      63.877  13.877  77.576  1.00  0.00           C
ATOM   7297  C26 POPEn 197      64.447  14.077  78.986  1.00  0.00           C
ATOM   7300  C27 POPEn 197      63.337  13.927  80.027  1.00  0.00           C
ATOM   7303  C28 POPEn 197      63.827  13.497  81.417  1.00  0.00           C
ATOM   7306  C29 POPEn 197      62.667  13.297  82.366  1.00  0.00           C
ATOM   7308 0C21 POPEn 197      62.657  13.587  83.676  1.00  0.00           C
ATOM   7310 1C21 POPEn 197      63.847  14.087  84.456  1.00  0.00           C
ATOM   7313 2C21 POPEn 197      64.127  13.267  85.726  1.00  0.00           C
ATOM   7316 3C21 POPEn 197      65.637  13.057  85.926  1.00  0.00           C
ATOM   7319 4C21 POPEn 197      65.977  12.117  87.096  1.00  0.00           C
ATOM   7322 5C21 POPEn 197      67.477  12.067  87.436  1.00  0.00           C
ATOM   7325 6C21 POPEn 197      67.887  13.157  88.436  1.00  0.00           C
ATOM   7328 7C21 POPEn 197      69.357  13.097  88.836  1.00  0.00           C
ATOM   7331 8C21 POPEn 197      69.727  14.117  89.916  1.00  0.00           C
ATOM   7335  C33 POPEn 197      59.787   8.357  75.076  1.00  0.00           C
ATOM   7338  C34 POPEn 197      59.507   7.817  76.486  1.00  0.00           C
ATOM   7341  C35 POPEn 197      60.287   8.547  77.586  1.00  0.00           C
ATOM   7344  C36 POPEn 197      59.777   8.217  78.996  1.00  0.00           C
ATOM   7347  C37 POPEn 197      60.657   8.847  80.086  1.00  0.00           C
ATOM   7350  C38 POPEn 197      59.917   8.987  81.436  1.00  0.00           C
ATOM   7353  C39 POPEn 197      60.557   8.217  82.596  1.00  0.00           C
ATOM   7356 0C31 POPEn 197      60.387   6.697  82.496  1.00  0.00           C
ATOM   7359 1C31 POPEn 197      60.777   5.997  83.806  1.00  0.00           C
ATOM   7362 2C31 POPEn 197      60.587   4.477  83.736  1.00  0.00           C
ATOM   7365 3C31 POPEn 197      61.057   3.737  84.986  1.00  0.00           C
ATOM   7368 4C31 POPEn 197      60.287   4.117  86.256  1.00  0.00           C
ATOM   7371 5C31 POPEn 197      60.567   3.147  87.406  1.00  0.00           C
ATOM   7374 6C31 POPEn 197      59.817   3.497  88.696  1.00  0.00           C
ATOM   7378  NH3 POPEo 198     100.177 112.957  77.246  1.00  0.00           N
ATOM   7382  C12 POPEo 198      99.967 113.367  75.816  1.00  0.00           C
ATOM   7385  C11 POPEo 198      99.357 112.217  74.986  1.00  0.00           C
ATOM   7388  P   POPEo 198      96.787 112.217  75.646  1.00  0.00           P
ATOM   7389  O13 POPEo 198      96.147 110.917  75.296  1.00  0.00           O
ATOM   7390  O14 POPEo 198      95.887 113.377  75.606  1.00  0.00           O
ATOM   7391  O11 POPEo 198      97.477 112.147  77.076  1.00  0.00           O
ATOM   7392  O12 POPEo 198      97.997 112.467  74.666  1.00  0.00           O
ATOM   7393  C1  POPEo 198      97.147 111.027  77.896  1.00  0.00           C
ATOM   7396  C2  POPEo 198      97.847 111.107  79.276  1.00  0.00           C
ATOM   7398  O21 POPEo 198      97.407 109.937  79.966  1.00  0.00           O
ATOM   7399  C21 POPEo 198      96.607 109.987  81.006  1.00  0.00           C
ATOM   7400  O22 POPEo 198      96.407 110.917  81.746  1.00  0.00           O
ATOM   7401  C22 POPEo 198      95.767 108.717  80.976  1.00  0.00           C
ATOM   7404  C3  POPEo 198      97.677 112.527  79.926  1.00  0.00           C
ATOM   7407  O31 POPEo 198      98.387 112.657  81.186  1.00  0.00           O
ATOM   7408  C31 POPEo 198      98.487 113.887  81.656  1.00  0.00           C
ATOM   7409  O32 POPEo 198      98.277 114.917  81.026  1.00  0.00           O
ATOM   7410  C32 POPEo 198      98.907 113.857  83.126  1.00  0.00           C
ATOM   7413  C23 POPEo 198      94.917 108.567  82.256  1.00  0.00           C
ATOM   7416  C24 POPEo 198      95.787 108.237  83.466  1.00  0.00           C
ATOM   7419  C25 POPEo 198      95.007 107.847  84.726  1.00  0.00           C
ATOM   7422  C26 POPEo 198      94.087 106.647  84.486  1.00  0.00           C
ATOM   7425  C27 POPEo 198      93.527 106.057  85.776  1.00  0.00           C
ATOM   7428  C28 POPEo 198      92.497 104.957  85.476  1.00  0.00           C
ATOM   7431  C29 POPEo 198      91.967 104.327  86.736  1.00  0.00           C
ATOM   7433 0C21 POPEo 198      91.657 103.027  86.876  1.00  0.00           C
ATOM   7435 1C21 POPEo 198      91.777 101.957  85.816  1.00  0.00           C
ATOM   7438 2C21 POPEo 198      92.187 100.617  86.456  1.00  0.00           C
ATOM   7441 3C21 POPEo 198      92.027  99.427  85.506  1.00  0.00           C
ATOM   7444 4C21 POPEo 198      93.317  99.017  84.776  1.00  0.00           C
ATOM   7447 5C21 POPEo 198      92.997  97.867  83.826  1.00  0.00           C
ATOM   7450 6C21 POPEo 198      94.197  97.287  83.066  1.00  0.00           C
ATOM   7453 7C21 POPEo 198      94.687  95.957  83.636  1.00  0.00           C
ATOM   7456 8C21 POPEo 198      95.437  95.107  82.606  1.00  0.00           C
ATOM   7460  C33 POPEo 198      97.707 113.857  84.086  1.00  0.00           C
ATOM   7463  C34 POPEo 198      98.047 113.447  85.526  1.00  0.00           C
ATOM   7466  C35 POPEo 198      96.787 112.987  86.256  1.00  0.00           C
ATOM   7469  C36 POPEo 198      96.977 112.637  87.736  1.00  0.00           C
ATOM   7472  C37 POPEo 198      95.607 112.447  88.396  1.00  0.00           C
ATOM   7475  C38 POPEo 198      95.597 111.397  89.516  1.00  0.00           C
ATOM   7478  C39 POPEo 198      96.377 111.797  90.766  1.00  0.00           C
ATOM   7481 0C31 POPEo 198      95.487 112.437  91.846  1.00  0.00           C
ATOM   7484 1C31 POPEo 198      96.297 112.867  93.066  1.00  0.00           C
ATOM   7487 2C31 POPEo 198      95.437 113.407  94.216  1.00  0.00           C
ATOM   7490 3C31 POPEo 198      96.197 113.467  95.556  1.00  0.00           C
ATOM   7493 4C31 POPEo 198      97.317 114.517  95.596  1.00  0.00           C
ATOM   7496 5C31 POPEo 198      98.047 114.497  96.946  1.00  0.00           C
ATOM   7499 6C31 POPEo 198      99.147 115.557  97.076  1.00  0.00           C
ATOM   7503  NH3 POPEp 199      -1.177  98.247  76.946  1.00  0.00           N
ATOM   7507  C12 POPEp 199       0.197  98.647  76.496  1.00  0.00           C
ATOM   7510  C11 POPEp 199       0.207  99.797  75.466  1.00  0.00           C
ATOM   7513  P   POPEp 199       2.067 101.337  74.366  1.00  0.00           P
ATOM   7514  O13 POPEp 199       3.327 100.847  73.766  1.00  0.00           O
ATOM   7515  O14 POPEp 199       0.927 101.717  73.506  1.00  0.00           O
ATOM   7516  O11 POPEp 199       2.317 102.567  75.336  1.00  0.00           O
ATOM   7517  O12 POPEp 199       1.547 100.247  75.386  1.00  0.00           O
ATOM   7518  C1  POPEp 199       3.597 102.897  75.856  1.00  0.00           C
ATOM   7521  C2  POPEp 199       3.467 103.187  77.376  1.00  0.00           C
ATOM   7523  O21 POPEp 199       4.777 103.527  77.876  1.00  0.00           O
ATOM   7524  C21 POPEp 199       4.807 104.407  78.886  1.00  0.00           C
ATOM   7525  O22 POPEp 199       3.877 105.127  79.197  1.00  0.00           O
ATOM   7526  C22 POPEp 199       6.167 104.257  79.616  1.00  0.00           C
ATOM   7529  C3  POPEp 199       2.927 101.917  78.106  1.00  0.00           C
ATOM   7532  O31 POPEp 199       2.287 102.187  79.366  1.00  0.00           O
ATOM   7533  C31 POPEp 199       0.957 102.267  79.336  1.00  0.00           C
ATOM   7534  O32 POPEp 199       0.267 102.347  78.326  1.00  0.00           O
ATOM   7535  C32 POPEp 199       0.447 102.247  80.776  1.00  0.00           C
ATOM   7538  C23 POPEp 199       6.117 104.517  81.146  1.00  0.00           C
ATOM   7541  C24 POPEp 199       7.487 104.397  81.856  1.00  0.00           C
ATOM   7544  C25 POPEp 199       7.407 104.267  83.386  1.00  0.00           C
ATOM   7547  C26 POPEp 199       6.597 105.337  84.146  1.00  0.00           C
ATOM   7550  C27 POPEp 199       6.657 105.087  85.666  1.00  0.00           C
ATOM   7553  C28 POPEp 199       5.497 105.697  86.486  1.00  0.00           C
ATOM   7556  C29 POPEp 199       5.617 107.167  86.776  1.00  0.00           C
ATOM   7558 0C21 POPEp 199       5.447 107.767  87.976  1.00  0.00           C
ATOM   7560 1C21 POPEp 199       5.117 107.097  89.286  1.00  0.00           C
ATOM   7563 2C21 POPEp 199       3.637 106.677  89.446  1.00  0.00           C
ATOM   7566 3C21 POPEp 199       2.657 107.847  89.216  1.00  0.00           C
ATOM   7569 4C21 POPEp 199       1.257 107.637  89.816  1.00  0.00           C
ATOM   7572 5C21 POPEp 199       1.257 107.347  91.326  1.00  0.00           C
ATOM   7575 6C21 POPEp 199       0.187 108.107  92.106  1.00  0.00           C
ATOM   7578 7C21 POPEp 199       0.347 107.877  93.616  1.00  0.00           C
ATOM   7581 8C21 POPEp 199      -0.707 108.577  94.486  1.00  0.00           C
ATOM   7585  C33 POPEp 199       0.787 100.927  81.526  1.00  0.00           C
ATOM   7588  C34 POPEp 199       0.847 101.117  83.046  1.00  0.00           C
ATOM   7591  C35 POPEp 199       2.197 101.667  83.546  1.00  0.00           C
ATOM   7594  C36 POPEp 199       3.277 100.587  83.636  1.00  0.00           C
ATOM   7597  C37 POPEp 199       4.567 101.057  84.326  1.00  0.00           C
ATOM   7600  C38 POPEp 199       5.447  99.857  84.716  1.00  0.00           C
ATOM   7603  C39 POPEp 199       6.837 100.237  85.256  1.00  0.00           C
ATOM   7606 0C31 POPEp 199       6.817 100.977  86.606  1.00  0.00           C
ATOM   7609 1C31 POPEp 199       8.217 101.427  87.036  1.00  0.00           C
ATOM   7612 2C31 POPEp 199       8.227 102.177  88.386  1.00  0.00           C
ATOM   7615 3C31 POPEp 199       8.207 101.247  89.596  1.00  0.00           C
ATOM   7618 4C31 POPEp 199       8.017 102.007  90.916  1.00  0.00           C
ATOM   7621 5C31 POPEp 199       7.877 101.067  92.116  1.00  0.00           C
ATOM   7624 6C31 POPEp 199       7.537 101.817  93.406  1.00  0.00           C
ATOM   7628  NH3 POPEq 200      59.387  89.087  75.746  1.00  0.00           N
ATOM   7632  C12 POPEq 200      59.077  89.127  74.266  1.00  0.00           C
ATOM   7635  C11 POPEq 200      57.617  88.757  73.946  1.00  0.00           C
ATOM   7638  P   POPEq 200      55.397  90.257  73.976  1.00  0.00           P
ATOM   7639  O13 POPEq 200      55.597  91.637  73.466  1.00  0.00           O
ATOM   7640  O14 POPEq 200      54.707  89.267  73.116  1.00  0.00           O
ATOM   7641  O11 POPEq 200      54.607  90.367  75.336  1.00  0.00           O
ATOM   7642  O12 POPEq 200      56.767  89.727  74.536  1.00  0.00           O
ATOM   7643  C1  POPEq 200      55.257  90.957  76.476  1.00  0.00           C
ATOM   7646  C2  POPEq 200      54.937  90.197  77.786  1.00  0.00           C
ATOM   7648  O21 POPEq 200      55.727  90.707  78.866  1.00  0.00           O
ATOM   7649  C21 POPEq 200      57.057  90.697  78.796  1.00  0.00           C
ATOM   7650  O22 POPEq 200      57.747  90.087  77.976  1.00  0.00           O
ATOM   7651  C22 POPEq 200      57.587  91.587  79.916  1.00  0.00           C
ATOM   7654  C3  POPEq 200      54.917  88.627  77.726  1.00  0.00           C
ATOM   7657  O31 POPEq 200      53.877  88.047  78.556  1.00  0.00           O
ATOM   7658  C31 POPEq 200      54.177  87.867  79.836  1.00  0.00           C
ATOM   7659  O32 POPEq 200      55.247  88.147  80.356  1.00  0.00           O
ATOM   7660  C32 POPEq 200      52.977  87.307  80.606  1.00  0.00           C
ATOM   7663  C23 POPEq 200      57.677  90.787  81.226  1.00  0.00           C
ATOM   7666  C24 POPEq 200      57.807  91.647  82.496  1.00  0.00           C
ATOM   7669  C25 POPEq 200      56.457  92.157  83.016  1.00  0.00           C
ATOM   7672  C26 POPEq 200      56.477  92.427  84.516  1.00  0.00           C
ATOM   7675  C27 POPEq 200      55.147  92.877  85.126  1.00  0.00           C
ATOM   7678  C28 POPEq 200      55.177  92.977  86.676  1.00  0.00           C
ATOM   7681  C29 POPEq 200      55.957  94.167  87.206  1.00  0.00           C
ATOM   7683 0C21 POPEq 200      56.737  94.197  88.306  1.00  0.00           C
ATOM   7685 1C21 POPEq 200      57.007  93.047  89.246  1.00  0.00           C
ATOM   7688 2C21 POPEq 200      58.257  93.237  90.136  1.00  0.00           C
ATOM   7691 3C21 POPEq 200      58.127  94.367  91.166  1.00  0.00           C
ATOM   7694 4C21 POPEq 200      59.267  94.407  92.206  1.00  0.00           C
ATOM   7697 5C21 POPEq 200      59.137  93.337  93.296  1.00  0.00           C
ATOM   7700 6C21 POPEq 200      60.327  93.317  94.266  1.00  0.00           C
ATOM   7703 7C21 POPEq 200      60.157  92.297  95.396  1.00  0.00           C
ATOM   7706 8C21 POPEq 200      61.407  92.117  96.256  1.00  0.00           C
ATOM   7710  C33 POPEq 200      53.197  87.417  82.146  1.00  0.00           C
ATOM   7713  C34 POPEq 200      51.997  87.047  83.036  1.00  0.00           C
ATOM   7716  C35 POPEq 200      52.387  86.807  84.516  1.00  0.00           C
ATOM   7719  C36 POPEq 200      53.087  87.967  85.246  1.00  0.00           C
ATOM   7722  C37 POPEq 200      53.507  87.597  86.686  1.00  0.00           C
ATOM   7725  C38 POPEq 200      54.187  88.727  87.476  1.00  0.00           C
ATOM   7728  C39 POPEq 200      54.677  88.257  88.866  1.00  0.00           C
ATOM   7731 0C31 POPEq 200      55.297  89.357  89.726  1.00  0.00           C
ATOM   7734 1C31 POPEq 200      56.047  88.797  90.947  1.00  0.00           C
ATOM   7737 2C31 POPEq 200      56.547  89.857  91.936  1.00  0.00           C
ATOM   7740 3C31 POPEq 200      55.427  90.427  92.816  1.00  0.00           C
ATOM   7743 4C31 POPEq 200      55.857  91.697  93.576  1.00  0.00           C
ATOM   7746 5C31 POPEq 200      54.647  92.557  93.996  1.00  0.00           C
ATOM   7749 6C31 POPEq 200      55.037  93.907  94.596  1.00  0.00           C
ATOM   7753  NH3 POPEr 201      53.177  50.617  70.976  1.00  0.00           N
ATOM   7757  C12 POPEr 201      54.167  49.747  71.706  1.00  0.00           C
ATOM   7760  C11 POPEr 201      53.547  48.447  72.256  1.00  0.00           C
ATOM   7763  P   POPEr 201      54.687  46.037  72.106  1.00  0.00           P
ATOM   7764  O13 POPEr 201      54.087  45.797  70.776  1.00  0.00           O
ATOM   7765  O14 POPEr 201      56.057  45.537  72.306  1.00  0.00           O
ATOM   7766  O11 POPEr 201      53.757  45.257  73.086  1.00  0.00           O
ATOM   7767  O12 POPEr 201      54.587  47.537  72.566  1.00  0.00           O
ATOM   7768  C1  POPEr 201      54.137  45.187  74.466  1.00  0.00           C
ATOM   7771  C2  POPEr 201      53.057  44.427  75.246  1.00  0.00           C
ATOM   7773  O21 POPEr 201      53.357  44.407  76.646  1.00  0.00           O
ATOM   7774  C21 POPEr 201      53.227  45.547  77.316  1.00  0.00           C
ATOM   7775  O22 POPEr 201      52.917  46.627  76.866  1.00  0.00           O
ATOM   7776  C22 POPEr 201      53.657  45.307  78.766  1.00  0.00           C
ATOM   7779  C3  POPEr 201      52.877  42.957  74.726  1.00  0.00           C
ATOM   7782  O31 POPEr 201      51.647  42.407  75.206  1.00  0.00           O
ATOM   7783  C31 POPEr 201      51.647  41.227  75.806  1.00  0.00           C
ATOM   7784  O32 POPEr 201      52.507  40.367  75.716  1.00  0.00           O
ATOM   7785  C32 POPEr 201      50.387  41.167  76.686  1.00  0.00           C
ATOM   7788  C23 POPEr 201      53.067  46.327  79.766  1.00  0.00           C
ATOM   7791  C24 POPEr 201      53.567  46.087  81.206  1.00  0.00           C
ATOM   7794  C25 POPEr 201      53.157  44.707  81.756  1.00  0.00           C
ATOM   7797  C26 POPEr 201      53.407  44.517  83.256  1.00  0.00           C
ATOM   7800  C27 POPEr 201      52.897  43.147  83.726  1.00  0.00           C
ATOM   7803  C28 POPEr 201      52.737  42.997  85.256  1.00  0.00           C
ATOM   7806  C29 POPEr 201      54.067  42.977  85.976  1.00  0.00           C
ATOM   7808 0C21 POPEr 201      54.217  42.907  87.306  1.00  0.00           C
ATOM   7810 1C21 POPEr 201      53.107  42.827  88.326  1.00  0.00           C
ATOM   7813 2C21 POPEr 201      52.767  44.197  88.926  1.00  0.00           C
ATOM   7816 3C21 POPEr 201      51.987  44.097  90.246  1.00  0.00           C
ATOM   7819 4C21 POPEr 201      51.707  45.477  90.866  1.00  0.00           C
ATOM   7822 5C21 POPEr 201      51.337  45.417  92.356  1.00  0.00           C
ATOM   7825 6C21 POPEr 201      51.657  46.727  93.096  1.00  0.00           C
ATOM   7828 7C21 POPEr 201      51.297  46.687  94.586  1.00  0.00           C
ATOM   7831 8C21 POPEr 201      52.077  47.697  95.436  1.00  0.00           C
ATOM   7835  C33 POPEr 201      50.697  41.757  78.086  1.00  0.00           C
ATOM   7838  C34 POPEr 201      49.487  42.147  78.926  1.00  0.00           C
ATOM   7841  C35 POPEr 201      49.827  42.507  80.396  1.00  0.00           C
ATOM   7844  C36 POPEr 201      50.367  41.337  81.236  1.00  0.00           C
ATOM   7847  C37 POPEr 201      49.697  41.237  82.626  1.00  0.00           C
ATOM   7850  C38 POPEr 201      50.297  40.137  83.516  1.00  0.00           C
ATOM   7853  C39 POPEr 201      49.677  40.077  84.926  1.00  0.00           C
ATOM   7856 0C31 POPEr 201      50.327  38.957  85.746  1.00  0.00           C
ATOM   7859 1C31 POPEr 201      49.857  38.867  87.206  1.00  0.00           C
ATOM   7862 2C31 POPEr 201      50.847  38.037  88.026  1.00  0.00           C
ATOM   7865 3C31 POPEr 201      50.367  37.707  89.446  1.00  0.00           C
ATOM   7868 4C31 POPEr 201      51.457  37.087  90.326  1.00  0.00           C
ATOM   7871 5C31 POPEr 201      52.157  35.887  89.686  1.00  0.00           C
ATOM   7874 6C31 POPEr 201      53.057  35.127  90.656  1.00  0.00           C
ATOM   7878  NH3 POPEs 202     108.737 113.127 114.766  1.00  0.00           N
ATOM   7882  C12 POPEs 202     109.187 111.677 114.766  1.00  0.00           C
ATOM   7885  C11 POPEs 202     110.327 111.367 115.776  1.00  0.00           C
ATOM   7888  P   POPEs 202     110.997 109.227 117.197  1.00  0.00           P
ATOM   7889  O13 POPEs 202     110.697 107.777 117.166  1.00  0.00           O
ATOM   7890  O14 POPEs 202     110.507 109.937 118.396  1.00  0.00           O
ATOM   7891  O11 POPEs 202     112.557 109.347 117.176  1.00  0.00           O
ATOM   7892  O12 POPEs 202     110.527 109.947 115.856  1.00  0.00           O
ATOM   7893  C1  POPEs 202     113.317 108.757 116.106  1.00  0.00           C
ATOM   7896  C2  POPEs 202     113.817 109.877 115.176  1.00  0.00           C
ATOM   7898  O21 POPEs 202     114.547 109.267 114.106  1.00  0.00           O
ATOM   7899  C21 POPEs 202     114.407 109.887 112.926  1.00  0.00           C
ATOM   7900  O22 POPEs 202     113.777 110.917 112.756  1.00  0.00           O
ATOM   7901  C22 POPEs 202     115.127 109.107 111.836  1.00  0.00           C
ATOM   7904  C3  POPEs 202     114.687 110.867 115.996  1.00  0.00           C
ATOM   7907  O31 POPEs 202     114.997 112.027 115.216  1.00  0.00           O
ATOM   7908  C31 POPEs 202     116.247 112.257 114.886  1.00  0.00           C
ATOM   7909  O32 POPEs 202     117.237 111.707 115.316  1.00  0.00           O
ATOM   7910  C32 POPEs 202     116.187 113.397 113.876  1.00  0.00           C
ATOM   7913  C23 POPEs 202     114.237 108.797 110.596  1.00  0.00           C
ATOM   7916  C24 POPEs 202     115.057 108.197 109.446  1.00  0.00           C
ATOM   7919  C25 POPEs 202     115.977 109.227 108.756  1.00  0.00           C
ATOM   7922  C26 POPEs 202     117.047 108.557 107.886  1.00  0.00           C
ATOM   7925  C27 POPEs 202     117.807 109.577 107.026  1.00  0.00           C
ATOM   7928  C28 POPEs 202     118.987 108.957 106.277  1.00  0.00           C
ATOM   7931  C29 POPEs 202     119.557 109.897 105.246  1.00  0.00           C
ATOM   7933 0C21 POPEs 202     119.287 109.877 103.926  1.00  0.00           C
ATOM   7935 1C21 POPEs 202     118.347 108.937 103.226  1.00  0.00           C
ATOM   7938 2C21 POPEs 202     119.077 107.737 102.596  1.00  0.00           C
ATOM   7941 3C21 POPEs 202     118.297 107.107 101.426  1.00  0.00           C
ATOM   7944 4C21 POPEs 202     119.127 106.097 100.636  1.00  0.00           C
ATOM   7947 5C21 POPEs 202     120.207 106.737  99.756  1.00  0.00           C
ATOM   7950 6C21 POPEs 202     121.317 105.757  99.366  1.00  0.00           C
ATOM   7953 7C21 POPEs 202     122.447 106.437  98.576  1.00  0.00           C
ATOM   7956 8C21 POPEs 202     123.537 105.467  98.116  1.00  0.00           C
ATOM   7960  C33 POPEs 202     117.557 113.957 113.506  1.00  0.00           C
ATOM   7963  C34 POPEs 202     117.447 115.257 112.706  1.00  0.00           C
ATOM   7966  C35 POPEs 202     118.747 115.537 111.956  1.00  0.00           C
ATOM   7969  C36 POPEs 202     119.947 115.977 112.807  1.00  0.00           C
ATOM   7972  C37 POPEs 202     121.187 116.087 111.896  1.00  0.00           C
ATOM   7975  C38 POPEs 202     122.497 116.437 112.596  1.00  0.00           C
ATOM   7978  C39 POPEs 202     123.677 116.447 111.606  1.00  0.00           C
ATOM   7981 0C31 POPEs 202     123.877 117.787 110.866  1.00  0.00           C
ATOM   7984 1C31 POPEs 202     125.107 117.767 109.946  1.00  0.00           C
ATOM   7987 2C31 POPEs 202     125.527 119.167 109.486  1.00  0.00           C
ATOM   7990 3C31 POPEs 202     124.887 119.627 108.166  1.00  0.00           C
ATOM   7993 4C31 POPEs 202     125.677 119.207 106.906  1.00  0.00           C
ATOM   7996 5C31 POPEs 202     125.567 120.237 105.776  1.00  0.00           C
ATOM   7999 6C31 POPEs 202     126.277 119.797 104.496  1.00  0.00           C
ATOM   8003  NH3 POPEt 203      84.837  85.057  74.196  1.00  0.00           N
ATOM   8007  C12 POPEt 203      85.217  86.217  73.296  1.00  0.00           C
ATOM   8010  C11 POPEt 203      84.587  86.207  71.876  1.00  0.00           C
ATOM   8013  P   POPEt 203      85.047  88.247  70.236  1.00  0.00           P
ATOM   8014  O13 POPEt 203      86.037  88.657  69.216  1.00  0.00           O
ATOM   8015  O14 POPEt 203      83.647  88.177  69.806  1.00  0.00           O
ATOM   8016  O11 POPEt 203      85.017  89.297  71.416  1.00  0.00           O
ATOM   8017  O12 POPEt 203      85.447  86.907  70.956  1.00  0.00           O
ATOM   8018  C1  POPEt 203      86.197  89.547  72.176  1.00  0.00           C
ATOM   8021  C2  POPEt 203      85.907  90.667  73.196  1.00  0.00           C
ATOM   8023  O21 POPEt 203      86.997  90.677  74.136  1.00  0.00           O
ATOM   8024  C21 POPEt 203      87.187  91.877  74.697  1.00  0.00           C
ATOM   8025  O22 POPEt 203      86.527  92.877  74.476  1.00  0.00           O
ATOM   8026  C22 POPEt 203      88.297  91.747  75.716  1.00  0.00           C
ATOM   8029  C3  POPEt 203      84.507  90.407  73.866  1.00  0.00           C
ATOM   8032  O31 POPEt 203      84.427  90.737  75.266  1.00  0.00           O
ATOM   8033  C31 POPEt 203      84.527  89.717  76.096  1.00  0.00           C
ATOM   8034  O32 POPEt 203      84.747  88.557  75.806  1.00  0.00           O
ATOM   8035  C32 POPEt 203      84.317  90.257  77.506  1.00  0.00           C
ATOM   8038  C23 POPEt 203      87.837  92.287  77.086  1.00  0.00           C
ATOM   8041  C24 POPEt 203      88.337  91.397  78.216  1.00  0.00           C
ATOM   8044  C25 POPEt 203      89.227  92.097  79.236  1.00  0.00           C
ATOM   8047  C26 POPEt 203      90.467  92.767  78.636  1.00  0.00           C
ATOM   8050  C27 POPEt 203      91.417  93.207  79.756  1.00  0.00           C
ATOM   8053  C28 POPEt 203      92.417  94.317  79.376  1.00  0.00           C
ATOM   8056  C29 POPEt 203      92.067  95.767  79.126  1.00  0.00           C
ATOM   8058 0C21 POPEt 203      90.927  96.497  79.146  1.00  0.00           C
ATOM   8060 1C21 POPEt 203      89.477  96.127  79.386  1.00  0.00           C
ATOM   8063 2C21 POPEt 203      88.897  96.527  80.756  1.00  0.00           C
ATOM   8066 3C21 POPEt 203      88.777  95.307  81.666  1.00  0.00           C
ATOM   8069 4C21 POPEt 203      88.457  95.597  83.126  1.00  0.00           C
ATOM   8072 5C21 POPEt 203      88.377  94.297  83.936  1.00  0.00           C
ATOM   8075 6C21 POPEt 203      87.117  93.477  83.626  1.00  0.00           C
ATOM   8078 7C21 POPEt 203      86.967  92.217  84.466  1.00  0.00           C
ATOM   8081 8C21 POPEt 203      85.647  91.497  84.176  1.00  0.00           C
ATOM   8085  C33 POPEt 203      84.827  89.267  78.566  1.00  0.00           C
ATOM   8088  C34 POPEt 203      84.527  89.737  79.986  1.00  0.00           C
ATOM   8091  C35 POPEt 203      83.117  89.337  80.426  1.00  0.00           C
ATOM   8094  C36 POPEt 203      82.697  89.947  81.766  1.00  0.00           C
ATOM   8097  C37 POPEt 203      81.487  89.267  82.426  1.00  0.00           C
ATOM   8100  C38 POPEt 203      81.427  89.587  83.917  1.00  0.00           C
ATOM   8103  C39 POPEt 203      80.267  88.937  84.666  1.00  0.00           C
ATOM   8106 0C31 POPEt 203      80.557  88.877  86.166  1.00  0.00           C
ATOM   8109 1C31 POPEt 203      79.337  88.577  87.046  1.00  0.00           C
ATOM   8112 2C31 POPEt 203      79.637  88.837  88.536  1.00  0.00           C
ATOM   8115 3C31 POPEt 203      78.447  88.597  89.466  1.00  0.00           C
ATOM   8118 4C31 POPEt 203      78.847  87.867  90.756  1.00  0.00           C
ATOM   8121 5C31 POPEt 203      77.697  87.707  91.756  1.00  0.00           C
ATOM   8124 6C31 POPEt 203      78.067  86.747  92.896  1.00  0.00           C
ATOM   8128  NH3 POPEu 204      94.197  43.897  75.366  1.00  0.00           N
ATOM   8132  C12 POPEu 204      93.157  44.737  74.676  1.00  0.00           C
ATOM   8135  C11 POPEu 204      93.797  45.817  73.776  1.00  0.00           C
ATOM   8138  P   POPEu 204      95.937  46.817  74.926  1.00  0.00           P
ATOM   8139  O13 POPEu 204      96.067  45.767  75.976  1.00  0.00           O
ATOM   8140  O14 POPEu 204      96.827  46.757  73.766  1.00  0.00           O
ATOM   8141  O11 POPEu 204      96.087  48.247  75.576  1.00  0.00           O
ATOM   8142  O12 POPEu 204      94.417  46.857  74.516  1.00  0.00           O
ATOM   8143  C1  POPEu 204      96.407  48.417  76.956  1.00  0.00           C
ATOM   8146  C2  POPEu 204      95.267  49.127  77.726  1.00  0.00           C
ATOM   8148  O21 POPEu 204      95.867  49.357  79.006  1.00  0.00           O
ATOM   8149  C21 POPEu 204      95.217  49.367  80.146  1.00  0.00           C
ATOM   8150  O22 POPEu 204      94.027  49.277  80.326  1.00  0.00           O
ATOM   8151  C22 POPEu 204      96.267  49.447  81.266  1.00  0.00           C
ATOM   8154  C3  POPEu 204      93.887  48.397  77.676  1.00  0.00           C
ATOM   8157  O31 POPEu 204      92.767  49.327  77.646  1.00  0.00           O
ATOM   8158  C31 POPEu 204      91.607  48.647  77.646  1.00  0.00           C
ATOM   8159  O32 POPEu 204      91.517  47.437  77.486  1.00  0.00           O
ATOM   8160  C32 POPEu 204      90.397  49.547  77.896  1.00  0.00           C
ATOM   8163  C23 POPEu 204      95.627  49.327  82.667  1.00  0.00           C
ATOM   8166  C24 POPEu 204      96.677  49.307  83.777  1.00  0.00           C
ATOM   8169  C25 POPEu 204      96.107  49.097  85.186  1.00  0.00           C
ATOM   8172  C26 POPEu 204      95.657  47.667  85.466  1.00  0.00           C
ATOM   8175  C27 POPEu 204      96.797  46.777  85.986  1.00  0.00           C
ATOM   8178  C28 POPEu 204      96.337  45.347  86.296  1.00  0.00           C
ATOM   8181  C29 POPEu 204      95.387  45.297  87.466  1.00  0.00           C
ATOM   8183 0C21 POPEu 204      95.407  44.427  88.486  1.00  0.00           C
ATOM   8185 1C21 POPEu 204      96.337  43.267  88.676  1.00  0.00           C
ATOM   8188 2C21 POPEu 204      95.577  41.927  88.646  1.00  0.00           C
ATOM   8191 3C21 POPEu 204      95.097  41.557  87.236  1.00  0.00           C
ATOM   8194 4C21 POPEu 204      94.067  40.417  87.216  1.00  0.00           C
ATOM   8197 5C21 POPEu 204      94.547  39.177  87.986  1.00  0.00           C
ATOM   8200 6C21 POPEu 204      93.597  37.977  87.846  1.00  0.00           C
ATOM   8203 7C21 POPEu 204      94.127  36.767  88.626  1.00  0.00           C
ATOM   8206 8C21 POPEu 204      93.417  35.457  88.306  1.00  0.00           C
ATOM   8210  C33 POPEu 204      89.077  48.757  77.706  1.00  0.00           C
ATOM   8213  C34 POPEu 204      87.797  49.457  78.206  1.00  0.00           C
ATOM   8216  C35 POPEu 204      87.567  49.187  79.706  1.00  0.00           C
ATOM   8219  C36 POPEu 204      86.337  49.877  80.326  1.00  0.00           C
ATOM   8222  C37 POPEu 204      86.387  49.707  81.846  1.00  0.00           C
ATOM   8225  C38 POPEu 204      85.367  50.527  82.646  1.00  0.00           C
ATOM   8228  C39 POPEu 204      83.967  49.907  82.706  1.00  0.00           C
ATOM   8231 0C31 POPEu 204      83.127  50.477  83.856  1.00  0.00           C
ATOM   8234 1C31 POPEu 204      81.757  49.777  83.966  1.00  0.00           C
ATOM   8237 2C31 POPEu 204      80.887  50.307  85.106  1.00  0.00           C
ATOM   8240 3C31 POPEu 204      79.657  49.407  85.316  1.00  0.00           C
ATOM   8243 4C31 POPEu 204      78.707  49.937  86.396  1.00  0.00           C
ATOM   8246 5C31 POPEu 204      77.617  48.917  86.756  1.00  0.00           C
ATOM   8249 6C31 POPEu 204      76.617  49.437  87.786  1.00  0.00           C
ATOM   8253  NH3 POPEv 205      62.147  72.337 114.956  1.00  0.00           N
ATOM   8257  C12 POPEv 205      63.657  72.427 114.876  1.00  0.00           C
ATOM   8260  C11 POPEv 205      64.397  72.047 116.196  1.00  0.00           C
ATOM   8263  P   POPEv 205      63.467  69.507 116.146  1.00  0.00           P
ATOM   8264  O13 POPEv 205      62.007  69.787 116.136  1.00  0.00           O
ATOM   8265  O14 POPEv 205      63.947  68.297 116.846  1.00  0.00           O
ATOM   8266  O11 POPEv 205      63.987  69.557 114.666  1.00  0.00           O
ATOM   8267  O12 POPEv 205      64.097  70.787 116.806  1.00  0.00           O
ATOM   8268  C1  POPEv 205      65.327  69.207 114.326  1.00  0.00           C
ATOM   8271  C2  POPEv 205      65.417  68.817 112.826  1.00  0.00           C
ATOM   8273  O21 POPEv 205      65.097  69.947 111.986  1.00  0.00           O
ATOM   8274  C21 POPEv 205      66.037  70.857 111.866  1.00  0.00           C
ATOM   8275  O22 POPEv 205      67.137  70.837 112.386  1.00  0.00           O
ATOM   8276  C22 POPEv 205      65.567  71.937 110.886  1.00  0.00           C
ATOM   8279  C3  POPEv 205      64.457  67.627 112.496  1.00  0.00           C
ATOM   8282  O31 POPEv 205      64.207  67.427 111.086  1.00  0.00           O
ATOM   8283  C31 POPEv 205      65.187  66.827 110.416  1.00  0.00           C
ATOM   8284  O32 POPEv 205      66.227  66.427 110.906  1.00  0.00           O
ATOM   8285  C32 POPEv 205      64.827  66.727 108.926  1.00  0.00           C
ATOM   8288  C23 POPEv 205      66.577  72.187 109.736  1.00  0.00           C
ATOM   8291  C24 POPEv 205      65.987  73.107 108.666  1.00  0.00           C
ATOM   8294  C25 POPEv 205      66.657  72.997 107.296  1.00  0.00           C
ATOM   8297  C26 POPEv 205      65.767  73.627 106.216  1.00  0.00           C
ATOM   8300  C27 POPEv 205      66.257  73.387 104.786  1.00  0.00           C
ATOM   8303  C28 POPEv 205      65.087  73.287 103.786  1.00  0.00           C
ATOM   8306  C29 POPEv 205      64.197  74.507 103.806  1.00  0.00           C
ATOM   8308 0C21 POPEv 205      64.187  75.477 102.886  1.00  0.00           C
ATOM   8310 1C21 POPEv 205      65.087  75.557 101.686  1.00  0.00           C
ATOM   8313 2C21 POPEv 205      64.577  74.737 100.486  1.00  0.00           C
ATOM   8316 3C21 POPEv 205      63.197  75.177  99.966  1.00  0.00           C
ATOM   8319 4C21 POPEv 205      62.817  74.507  98.636  1.00  0.00           C
ATOM   8322 5C21 POPEv 205      62.847  72.977  98.706  1.00  0.00           C
ATOM   8325 6C21 POPEv 205      62.317  72.317  97.426  1.00  0.00           C
ATOM   8328 7C21 POPEv 205      62.317  70.787  97.516  1.00  0.00           C
ATOM   8331 8C21 POPEv 205      61.877  70.097  96.226  1.00  0.00           C
ATOM   8335  C33 POPEv 205      66.067  66.877 107.996  1.00  0.00           C
ATOM   8338  C34 POPEv 205      65.727  67.047 106.506  1.00  0.00           C
ATOM   8341  C35 POPEv 205      65.517  65.727 105.756  1.00  0.00           C
ATOM   8344  C36 POPEv 205      65.537  65.887 104.226  1.00  0.00           C
ATOM   8347  C37 POPEv 205      65.187  64.587 103.476  1.00  0.00           C
ATOM   8350  C38 POPEv 205      65.547  64.637 101.986  1.00  0.00           C
ATOM   8353  C39 POPEv 205      65.267  63.337 101.206  1.00  0.00           C
ATOM   8356 0C31 POPEv 205      63.777  63.107 100.916  1.00  0.00           C
ATOM   8359 1C31 POPEv 205      63.507  62.037  99.836  1.00  0.00           C
ATOM   8362 2C31 POPEv 205      62.017  61.717  99.686  1.00  0.00           C
ATOM   8365 3C31 POPEv 205      61.607  61.147  98.316  1.00  0.00           C
ATOM   8368 4C31 POPEv 205      62.457  59.947  97.846  1.00  0.00           C
ATOM   8371 5C31 POPEv 205      61.747  59.097  96.776  1.00  0.00           C
ATOM   8374 6C31 POPEv 205      61.657  59.747  95.386  1.00  0.00           C
ATOM   8378  NH3 POPEw 206     126.037  50.477 115.756  1.00  0.00           N
ATOM   8382  C12 POPEw 206     125.707  50.997 117.116  1.00  0.00           C
ATOM   8385  C11 POPEw 206     125.437  49.797 118.036  1.00  0.00           C
ATOM   8388  P   POPEw 206     123.087  48.607 117.496  1.00  0.00           P
ATOM   8389  O13 POPEw 206     122.857  47.207 117.896  1.00  0.00           O
ATOM   8390  O14 POPEw 206     122.417  49.717 118.186  1.00  0.00           O
ATOM   8391  O11 POPEw 206     122.817  48.757 115.947  1.00  0.00           O
ATOM   8392  O12 POPEw 206     124.637  48.827 117.386  1.00  0.00           O
ATOM   8393  C1  POPEw 206     121.647  48.237 115.316  1.00  0.00           C
ATOM   8396  C2  POPEw 206     121.247  49.057 114.046  1.00  0.00           C
ATOM   8398  O21 POPEw 206     120.787  48.177 113.006  1.00  0.00           O
ATOM   8399  C21 POPEw 206     119.477  47.917 113.076  1.00  0.00           C
ATOM   8400  O22 POPEw 206     118.707  48.417 113.876  1.00  0.00           O
ATOM   8401  C22 POPEw 206     119.107  46.847 112.046  1.00  0.00           C
ATOM   8404  C3  POPEw 206     122.447  49.897 113.546  1.00  0.00           C
ATOM   8407  O31 POPEw 206     122.177  50.567 112.296  1.00  0.00           O
ATOM   8408  C31 POPEw 206     122.927  50.167 111.277  1.00  0.00           C
ATOM   8409  O32 POPEw 206     123.717  49.237 111.316  1.00  0.00           O
ATOM   8410  C32 POPEw 206     122.727  50.987 110.006  1.00  0.00           C
ATOM   8413  C23 POPEw 206     117.617  46.817 111.626  1.00  0.00           C
ATOM   8416  C24 POPEw 206     117.357  45.737 110.576  1.00  0.00           C
ATOM   8419  C25 POPEw 206     117.527  44.307 111.106  1.00  0.00           C
ATOM   8422  C26 POPEw 206     117.237  43.257 110.046  1.00  0.00           C
ATOM   8425  C27 POPEw 206     117.307  41.827 110.606  1.00  0.00           C
ATOM   8428  C28 POPEw 206     117.177  40.747 109.526  1.00  0.00           C
ATOM   8431  C29 POPEw 206     115.847  40.817 108.826  1.00  0.00           C
ATOM   8433 0C21 POPEw 206     115.587  40.457 107.556  1.00  0.00           C
ATOM   8435 1C21 POPEw 206     116.557  39.867 106.566  1.00  0.00           C
ATOM   8438 2C21 POPEw 206     116.307  38.367 106.346  1.00  0.00           C
ATOM   8441 3C21 POPEw 206     114.917  38.057 105.776  1.00  0.00           C
ATOM   8444 4C21 POPEw 206     114.717  36.557 105.546  1.00  0.00           C
ATOM   8447 5C21 POPEw 206     113.247  36.187 105.256  1.00  0.00           C
ATOM   8450 6C21 POPEw 206     112.807  36.687 103.876  1.00  0.00           C
ATOM   8453 7C21 POPEw 206     111.357  36.347 103.496  1.00  0.00           C
ATOM   8456 8C21 POPEw 206     110.967  36.877 102.116  1.00  0.00           C
ATOM   8460  C33 POPEw 206     121.967  52.327 110.056  1.00  0.00           C
ATOM   8463  C34 POPEw 206     122.457  53.197 108.906  1.00  0.00           C
ATOM   8466  C35 POPEw 206     121.477  54.267 108.426  1.00  0.00           C
ATOM   8469  C36 POPEw 206     122.077  55.107 107.296  1.00  0.00           C
ATOM   8472  C37 POPEw 206     121.097  56.117 106.686  1.00  0.00           C
ATOM   8475  C38 POPEw 206     121.847  57.327 106.106  1.00  0.00           C
ATOM   8478  C39 POPEw 206     121.027  58.197 105.156  1.00  0.00           C
ATOM   8481 0C31 POPEw 206     119.897  58.967 105.846  1.00  0.00           C
ATOM   8484 1C31 POPEw 206     119.257  59.987 104.886  1.00  0.00           C
ATOM   8487 2C31 POPEw 206     118.107  60.797 105.486  1.00  0.00           C
ATOM   8490 3C31 POPEw 206     117.687  61.977 104.606  1.00  0.00           C
ATOM   8493 4C31 POPEw 206     117.167  61.567 103.226  1.00  0.00           C
ATOM   8496 5C31 POPEw 206     116.707  62.767 102.396  1.00  0.00           C
ATOM   8499 6C31 POPEw 206     116.277  62.397 100.976  1.00  0.00           C
ATOM   8503  NH3 POPEx 207      54.007  96.847 115.676  1.00  0.00           N
ATOM   8507  C12 POPEx 207      53.187  97.517 116.756  1.00  0.00           C
ATOM   8510  C11 POPEx 207      51.637  97.397 116.576  1.00  0.00           C
ATOM   8513  P   POPEx 207      49.807  95.507 116.966  1.00  0.00           P
ATOM   8514  O13 POPEx 207      49.767  94.037 116.856  1.00  0.00           O
ATOM   8515  O14 POPEx 207      49.527  96.067 118.316  1.00  0.00           O
ATOM   8516  O11 POPEx 207      48.657  96.117 116.036  1.00  0.00           O
ATOM   8517  O12 POPEx 207      51.187  96.057 116.406  1.00  0.00           O
ATOM   8518  C1  POPEx 207      47.347  95.697 116.476  1.00  0.00           C
ATOM   8521  C2  POPEx 207      46.187  96.247 115.606  1.00  0.00           C
ATOM   8523  O21 POPEx 207      45.767  95.367 114.566  1.00  0.00           O
ATOM   8524  C21 POPEx 207      46.387  95.437 113.396  1.00  0.00           C
ATOM   8525  O22 POPEx 207      47.467  95.927 113.166  1.00  0.00           O
ATOM   8526  C22 POPEx 207      45.387  95.017 112.336  1.00  0.00           C
ATOM   8529  C3  POPEx 207      46.337  97.717 115.146  1.00  0.00           C
ATOM   8532  O31 POPEx 207      45.177  98.067 114.346  1.00  0.00           O
ATOM   8533  C31 POPEx 207      45.447  98.777 113.256  1.00  0.00           C
ATOM   8534  O32 POPEx 207      46.527  99.277 112.976  1.00  0.00           O
ATOM   8535  C32 POPEx 207      44.147  98.997 112.486  1.00  0.00           C
ATOM   8538  C23 POPEx 207      45.897  95.347 110.926  1.00  0.00           C
ATOM   8541  C24 POPEx 207      44.837  95.047 109.866  1.00  0.00           C
ATOM   8544  C25 POPEx 207      45.407  95.147 108.456  1.00  0.00           C
ATOM   8547  C26 POPEx 207      44.307  95.267 107.406  1.00  0.00           C
ATOM   8550  C27 POPEx 207      44.877  95.117 105.986  1.00  0.00           C
ATOM   8553  C28 POPEx 207      43.767  95.047 104.926  1.00  0.00           C
ATOM   8556  C29 POPEx 207      44.357  94.607 103.616  1.00  0.00           C
ATOM   8558 0C21 POPEx 207      43.807  93.787 102.706  1.00  0.00           C
ATOM   8560 1C21 POPEx 207      42.427  93.177 102.736  1.00  0.00           C
ATOM   8563 2C21 POPEx 207      41.537  93.747 101.626  1.00  0.00           C
ATOM   8566 3C21 POPEx 207      41.977  93.327 100.216  1.00  0.00           C
ATOM   8569 4C21 POPEx 207      41.837  94.457  99.176  1.00  0.00           C
ATOM   8572 5C21 POPEx 207      40.387  94.917  98.996  1.00  0.00           C
ATOM   8575 6C21 POPEx 207      40.227  95.777  97.736  1.00  0.00           C
ATOM   8578 7C21 POPEx 207      38.777  96.177  97.456  1.00  0.00           C
ATOM   8581 8C21 POPEx 207      38.617  96.887  96.116  1.00  0.00           C
ATOM   8585  C33 POPEx 207      44.227  98.727 110.976  1.00  0.00           C
ATOM   8588  C34 POPEx 207      42.947  99.247 110.307  1.00  0.00           C
ATOM   8591  C35 POPEx 207      42.977  99.147 108.777  1.00  0.00           C
ATOM   8594  C36 POPEx 207      43.967 100.107 108.126  1.00  0.00           C
ATOM   8597  C37 POPEx 207      45.317  99.487 107.716  1.00  0.00           C
ATOM   8600  C38 POPEx 207      46.337 100.557 107.266  1.00  0.00           C
ATOM   8603  C39 POPEx 207      45.747 101.577 106.296  1.00  0.00           C
ATOM   8606 0C31 POPEx 207      46.767 102.567 105.716  1.00  0.00           C
ATOM   8609 1C31 POPEx 207      46.067 103.737 105.016  1.00  0.00           C
ATOM   8612 2C31 POPEx 207      46.467 103.957 103.566  1.00  0.00           C
ATOM   8615 3C31 POPEx 207      45.407 103.477 102.576  1.00  0.00           C
ATOM   8618 4C31 POPEx 207      45.947 103.527 101.146  1.00  0.00           C
ATOM   8621 5C31 POPEx 207      44.867 103.397 100.076  1.00  0.00           C
ATOM   8624 6C31 POPEx 207      45.517 103.367  98.696  1.00  0.00           C
ATOM   8628  NH3 POPEy 208      23.317  44.307 116.277  1.00  0.00           N
ATOM   8632  C12 POPEy 208      22.327  45.227 116.966  1.00  0.00           C
ATOM   8635  C11 POPEy 208      22.877  45.757 118.316  1.00  0.00           C
ATOM   8638  P   POPEy 208      21.717  47.947 119.266  1.00  0.00           P
ATOM   8639  O13 POPEy 208      20.377  48.307 119.796  1.00  0.00           O
ATOM   8640  O14 POPEy 208      22.907  48.417 120.027  1.00  0.00           O
ATOM   8641  O11 POPEy 208      21.827  48.477 117.796  1.00  0.00           O
ATOM   8642  O12 POPEy 208      21.847  46.377 119.106  1.00  0.00           O
ATOM   8643  C1  POPEy 208      22.367  49.787 117.606  1.00  0.00           C
ATOM   8646  C2  POPEy 208      21.907  50.397 116.266  1.00  0.00           C
ATOM   8648  O21 POPEy 208      23.027  51.097 115.706  1.00  0.00           O
ATOM   8649  C21 POPEy 208      23.487  50.947 114.466  1.00  0.00           C
ATOM   8650  O22 POPEy 208      24.547  51.437 114.086  1.00  0.00           O
ATOM   8651  C22 POPEy 208      22.587  50.087 113.566  1.00  0.00           C
ATOM   8654  C3  POPEy 208      20.717  51.367 116.466  1.00  0.00           C
ATOM   8657  O31 POPEy 208      20.137  51.747 115.206  1.00  0.00           O
ATOM   8658  C31 POPEy 208      20.467  52.927 114.697  1.00  0.00           C
ATOM   8659  O32 POPEy 208      21.137  53.787 115.246  1.00  0.00           O
ATOM   8660  C32 POPEy 208      19.827  53.057 113.306  1.00  0.00           C
ATOM   8663  C23 POPEy 208      22.877  50.267 112.056  1.00  0.00           C
ATOM   8666  C24 POPEy 208      21.967  49.367 111.196  1.00  0.00           C
ATOM   8669  C25 POPEy 208      22.297  49.517 109.716  1.00  0.00           C
ATOM   8672  C26 POPEy 208      21.307  48.847 108.756  1.00  0.00           C
ATOM   8675  C27 POPEy 208      21.877  48.797 107.336  1.00  0.00           C
ATOM   8678  C28 POPEy 208      20.837  48.487 106.246  1.00  0.00           C
ATOM   8681  C29 POPEy 208      21.437  48.727 104.876  1.00  0.00           C
ATOM   8683 0C21 POPEy 208      21.637  47.837 103.886  1.00  0.00           C
ATOM   8685 1C21 POPEy 208      21.247  46.377 103.906  1.00  0.00           C
ATOM   8688 2C21 POPEy 208      20.837  45.817 102.527  1.00  0.00           C
ATOM   8691 3C21 POPEy 208      22.017  45.467 101.596  1.00  0.00           C
ATOM   8694 4C21 POPEy 208      21.637  44.457 100.496  1.00  0.00           C
ATOM   8697 5C21 POPEy 208      20.427  44.867  99.636  1.00  0.00           C
ATOM   8700 6C21 POPEy 208      20.337  44.107  98.296  1.00  0.00           C
ATOM   8703 7C21 POPEy 208      18.987  44.337  97.596  1.00  0.00           C
ATOM   8706 8C21 POPEy 208      19.017  44.147  96.076  1.00  0.00           C
ATOM   8710  C33 POPEy 208      20.747  53.747 112.286  1.00  0.00           C
ATOM   8713  C34 POPEy 208      20.227  53.657 110.836  1.00  0.00           C
ATOM   8716  C35 POPEy 208      21.357  53.877 109.826  1.00  0.00           C
ATOM   8719  C36 POPEy 208      20.987  53.767 108.346  1.00  0.00           C
ATOM   8722  C37 POPEy 208      22.267  53.667 107.496  1.00  0.00           C
ATOM   8725  C38 POPEy 208      22.097  53.977 106.006  1.00  0.00           C
ATOM   8728  C39 POPEy 208      21.587  52.797 105.167  1.00  0.00           C
ATOM   8731 0C31 POPEy 208      21.717  53.087 103.656  1.00  0.00           C
ATOM   8734 1C31 POPEy 208      21.217  51.947 102.766  1.00  0.00           C
ATOM   8737 2C31 POPEy 208      21.377  52.257 101.277  1.00  0.00           C
ATOM   8740 3C31 POPEy 208      20.237  53.107 100.706  1.00  0.00           C
ATOM   8743 4C31 POPEy 208      20.427  53.407  99.216  1.00  0.00           C
ATOM   8746 5C31 POPEy 208      19.097  53.727  98.526  1.00  0.00           C
ATOM   8749 6C31 POPEy 208      19.177  53.827  97.006  1.00  0.00           C
ATOM   8753  NH3 POPEz 209     111.577  52.967 114.706  1.00  0.00           N
ATOM   8757  C12 POPEz 209     111.137  52.227 115.916  1.00  0.00           C
ATOM   8760  C11 POPEz 209     110.107  53.037 116.706  1.00  0.00           C
ATOM   8763  P   POPEz 209     108.457  51.247 117.636  1.00  0.00           P
ATOM   8764  O13 POPEz 209     108.877  49.977 118.256  1.00  0.00           O
ATOM   8765  O14 POPEz 209     107.237  51.937 118.116  1.00  0.00           O
ATOM   8766  O11 POPEz 209     108.377  51.027 116.046  1.00  0.00           O
ATOM   8767  O12 POPEz 209     109.657  52.267 117.816  1.00  0.00           O
ATOM   8768  C1  POPEz 209     107.167  51.347 115.346  1.00  0.00           C
ATOM   8771  C2  POPEz 209     107.177  50.847 113.866  1.00  0.00           C
ATOM   8773  O21 POPEz 209     107.037  51.927 112.936  1.00  0.00           O
ATOM   8774  C21 POPEz 209     108.047  52.757 112.836  1.00  0.00           C
ATOM   8775  O22 POPEz 209     109.047  52.757 113.516  1.00  0.00           O
ATOM   8776  C22 POPEz 209     107.837  53.697 111.656  1.00  0.00           C
ATOM   8779  C3  POPEz 209     106.047  49.807 113.556  1.00  0.00           C
ATOM   8782  O31 POPEz 209     105.807  49.597 112.136  1.00  0.00           O
ATOM   8783  C31 POPEz 209     106.777  48.957 111.506  1.00  0.00           C
ATOM   8784  O32 POPEz 209     107.727  48.407 112.056  1.00  0.00           O
ATOM   8785  C32 POPEz 209     106.607  49.147 109.996  1.00  0.00           C
ATOM   8788  C23 POPEz 209     109.137  53.817 110.816  1.00  0.00           C
ATOM   8791  C24 POPEz 209     108.987  54.797 109.646  1.00  0.00           C
ATOM   8794  C25 POPEz 209     108.157  54.237 108.496  1.00  0.00           C
ATOM   8797  C26 POPEz 209     108.967  53.557 107.396  1.00  0.00           C
ATOM   8800  C27 POPEz 209     108.057  52.977 106.296  1.00  0.00           C
ATOM   8803  C28 POPEz 209     108.567  53.257 104.866  1.00  0.00           C
ATOM   8806  C29 POPEz 209     109.907  52.627 104.586  1.00  0.00           C
ATOM   8808 0C21 POPEz 209     110.347  52.277 103.366  1.00  0.00           C
ATOM   8810 1C21 POPEz 209     109.597  52.407 102.066  1.00  0.00           C
ATOM   8813 2C21 POPEz 209     109.847  51.217 101.126  1.00  0.00           C
ATOM   8816 3C21 POPEz 209     109.487  49.857 101.756  1.00  0.00           C
ATOM   8819 4C21 POPEz 209     109.467  48.707 100.736  1.00  0.00           C
ATOM   8822 5C21 POPEz 209     109.327  47.347 101.426  1.00  0.00           C
ATOM   8825 6C21 POPEz 209     109.037  46.207 100.456  1.00  0.00           C
ATOM   8828 7C21 POPEz 209     108.907  44.847 101.166  1.00  0.00           C
ATOM   8831 8C21 POPEz 209     108.227  43.767 100.326  1.00  0.00           C
ATOM   8835  C33 POPEz 209     107.797  48.577 109.197  1.00  0.00           C
ATOM   8838  C34 POPEz 209     107.737  48.927 107.706  1.00  0.00           C
ATOM   8841  C35 POPEz 209     109.047  48.617 106.966  1.00  0.00           C
ATOM   8844  C36 POPEz 209     110.177  49.607 107.256  1.00  0.00           C
ATOM   8847  C37 POPEz 209     111.357  49.427 106.296  1.00  0.00           C
ATOM   8850  C38 POPEz 209     112.557  50.317 106.636  1.00  0.00           C
ATOM   8853  C39 POPEz 209     113.487  50.547 105.436  1.00  0.00           C
ATOM   8856 0C31 POPEz 209     113.887  49.277 104.676  1.00  0.00           C
ATOM   8859 1C31 POPEz 209     114.947  49.577 103.606  1.00  0.00           C
ATOM   8862 2C31 POPEz 209     115.237  48.387 102.686  1.00  0.00           C
ATOM   8865 3C31 POPEz 209     116.197  48.777 101.566  1.00  0.00           C
ATOM   8868 4C31 POPEz 209     116.187  47.787 100.396  1.00  0.00           C
ATOM   8871 5C31 POPEz 209     116.807  48.377  99.116  1.00  0.00           C
ATOM   8874 6C31 POPEz 209     116.717  47.427  97.926  1.00  0.00           C
ATOM   8878  NH3 POPE0 210      46.997  33.227  73.406  1.00  0.00           N
ATOM   8882  C12 POPE0 210      46.557  32.577  72.136  1.00  0.00           C
ATOM   8885  C11 POPE0 210      47.327  31.277  71.926  1.00  0.00           C
ATOM   8888  P   POPE0 210      47.477  28.897  72.896  1.00  0.00           P
ATOM   8889  O13 POPE0 210      46.177  28.197  72.926  1.00  0.00           O
ATOM   8890  O14 POPE0 210      48.357  28.707  71.726  1.00  0.00           O
ATOM   8891  O11 POPE0 210      48.327  28.567  74.206  1.00  0.00           O
ATOM   8892  O12 POPE0 210      47.177  30.447  73.076  1.00  0.00           O
ATOM   8893  C1  POPE0 210      48.207  27.287  74.846  1.00  0.00           C
ATOM   8896  C2  POPE0 210      47.707  27.407  76.316  1.00  0.00           C
ATOM   8898  O21 POPE0 210      47.817  26.137  77.016  1.00  0.00           O
ATOM   8899  C21 POPE0 210      46.967  25.197  76.686  1.00  0.00           C
ATOM   8900  O22 POPE0 210      46.087  25.297  75.836  1.00  0.00           O
ATOM   8901  C22 POPE0 210      47.227  23.897  77.436  1.00  0.00           C
ATOM   8904  C3  POPE0 210      46.297  28.087  76.326  1.00  0.00           C
ATOM   8907  O31 POPE0 210      45.577  27.967  77.566  1.00  0.00           O
ATOM   8908  C31 POPE0 210      45.947  28.797  78.526  1.00  0.00           C
ATOM   8909  O32 POPE0 210      47.027  29.327  78.626  1.00  0.00           O
ATOM   8910  C32 POPE0 210      44.677  29.117  79.326  1.00  0.00           C
ATOM   8913  C23 POPE0 210      47.287  24.007  78.966  1.00  0.00           C
ATOM   8916  C24 POPE0 210      46.887  22.697  79.656  1.00  0.00           C
ATOM   8919  C25 POPE0 210      47.267  22.647  81.136  1.00  0.00           C
ATOM   8922  C26 POPE0 210      46.917  21.307  81.806  1.00  0.00           C
ATOM   8925  C27 POPE0 210      47.347  21.277  83.276  1.00  0.00           C
ATOM   8928  C28 POPE0 210      47.687  19.877  83.816  1.00  0.00           C
ATOM   8931  C29 POPE0 210      46.607  19.237  84.656  1.00  0.00           C
ATOM   8933 0C21 POPE0 210      46.437  19.437  85.976  1.00  0.00           C
ATOM   8935 1C21 POPE0 210      47.257  20.377  86.826  1.00  0.00           C
ATOM   8938 2C21 POPE0 210      46.447  21.037  87.966  1.00  0.00           C
ATOM   8941 3C21 POPE0 210      45.937  20.017  89.006  1.00  0.00           C
ATOM   8944 4C21 POPE0 210      45.577  20.637  90.366  1.00  0.00           C
ATOM   8947 5C21 POPE0 210      44.177  21.277  90.436  1.00  0.00           C
ATOM   8950 6C21 POPE0 210      43.037  20.237  90.466  1.00  0.00           C
ATOM   8953 7C21 POPE0 210      41.697  20.847  90.886  1.00  0.00           C
ATOM   8956 8C21 POPE0 210      40.537  19.847  90.886  1.00  0.00           C
ATOM   8960  C33 POPE0 210      44.897  29.937  80.606  1.00  0.00           C
ATOM   8963  C34 POPE0 210      45.177  29.107  81.856  1.00  0.00           C
ATOM   8966  C35 POPE0 210      44.787  29.877  83.126  1.00  0.00           C
ATOM   8969  C36 POPE0 210      44.587  29.017  84.376  1.00  0.00           C
ATOM   8972  C37 POPE0 210      43.657  29.747  85.336  1.00  0.00           C
ATOM   8975  C38 POPE0 210      43.407  29.017  86.666  1.00  0.00           C
ATOM   8978  C39 POPE0 210      42.427  29.777  87.556  1.00  0.00           C
ATOM   8981 0C31 POPE0 210      42.957  31.147  88.006  1.00  0.00           C
ATOM   8984 1C31 POPE0 210      42.157  31.717  89.186  1.00  0.00           C
ATOM   8987 2C31 POPE0 210      42.837  32.937  89.826  1.00  0.00           C
ATOM   8990 3C31 POPE0 210      42.137  33.417  91.106  1.00  0.00           C
ATOM   8993 4C31 POPE0 210      40.857  34.217  90.846  1.00  0.00           C
ATOM   8996 5C31 POPE0 210      40.177  34.657  92.156  1.00  0.00           C
ATOM   8999 6C31 POPE0 210      38.997  35.617  91.936  1.00  0.00           C
ATOM   9003  NH3 POPE1 211      41.247  37.917  74.286  1.00  0.00           N
ATOM   9007  C12 POPE1 211      41.367  37.577  72.826  1.00  0.00           C
ATOM   9010  C11 POPE1 211      41.297  36.057  72.666  1.00  0.00           C
ATOM   9013  P   POPE1 211      43.537  34.737  72.586  1.00  0.00           P
ATOM   9014  O13 POPE1 211      44.047  35.657  71.556  1.00  0.00           O
ATOM   9015  O14 POPE1 211      43.097  33.417  72.086  1.00  0.00           O
ATOM   9016  O11 POPE1 211      44.697  34.527  73.656  1.00  0.00           O
ATOM   9017  O12 POPE1 211      42.367  35.467  73.386  1.00  0.00           O
ATOM   9018  C1  POPE1 211      44.937  35.407  74.756  1.00  0.00           C
ATOM   9021  C2  POPE1 211      44.837  34.627  76.106  1.00  0.00           C
ATOM   9023  O21 POPE1 211      43.547  34.717  76.736  1.00  0.00           O
ATOM   9024  C21 POPE1 211      43.207  35.867  77.266  1.00  0.00           C
ATOM   9025  O22 POPE1 211      43.667  36.957  76.986  1.00  0.00           O
ATOM   9026  C22 POPE1 211      42.127  35.587  78.316  1.00  0.00           C
ATOM   9029  C3  POPE1 211      45.997  34.897  77.106  1.00  0.00           C
ATOM   9032  O31 POPE1 211      45.857  33.997  78.216  1.00  0.00           O
ATOM   9033  C31 POPE1 211      46.347  34.387  79.386  1.00  0.00           C
ATOM   9034  O32 POPE1 211      46.977  35.407  79.586  1.00  0.00           O
ATOM   9035  C32 POPE1 211      45.907  33.387  80.456  1.00  0.00           C
ATOM   9038  C23 POPE1 211      41.727  36.847  79.116  1.00  0.00           C
ATOM   9041  C24 POPE1 211      41.347  36.527  80.576  1.00  0.00           C
ATOM   9044  C25 POPE1 211      41.487  37.757  81.476  1.00  0.00           C
ATOM   9047  C26 POPE1 211      40.827  37.567  82.846  1.00  0.00           C
ATOM   9050  C27 POPE1 211      40.587  38.907  83.546  1.00  0.00           C
ATOM   9053  C28 POPE1 211      39.597  38.857  84.736  1.00  0.00           C
ATOM   9056  C29 POPE1 211      38.197  38.487  84.316  1.00  0.00           C
ATOM   9058 0C21 POPE1 211      37.057  39.187  84.486  1.00  0.00           C
ATOM   9060 1C21 POPE1 211      36.897  40.527  85.167  1.00  0.00           C
ATOM   9063 2C21 POPE1 211      36.067  40.417  86.466  1.00  0.00           C
ATOM   9066 3C21 POPE1 211      36.787  39.687  87.606  1.00  0.00           C
ATOM   9069 4C21 POPE1 211      35.937  39.657  88.876  1.00  0.00           C
ATOM   9072 5C21 POPE1 211      36.637  38.957  90.046  1.00  0.00           C
ATOM   9075 6C21 POPE1 211      35.797  38.967  91.326  1.00  0.00           C
ATOM   9078 7C21 POPE1 211      36.407  38.097  92.436  1.00  0.00           C
ATOM   9081 8C21 POPE1 211      35.657  38.187  93.766  1.00  0.00           C
ATOM   9085  C33 POPE1 211      45.287  34.037  81.716  1.00  0.00           C
ATOM   9088  C34 POPE1 211      44.007  33.317  82.166  1.00  0.00           C
ATOM   9091  C35 POPE1 211      43.757  33.367  83.686  1.00  0.00           C
ATOM   9094  C36 POPE1 211      43.457  34.767  84.206  1.00  0.00           C
ATOM   9097  C37 POPE1 211      43.117  34.807  85.696  1.00  0.00           C
ATOM   9100  C38 POPE1 211      42.627  36.197  86.106  1.00  0.00           C
ATOM   9103  C39 POPE1 211      42.377  36.397  87.606  1.00  0.00           C
ATOM   9106 0C31 POPE1 211      42.117  37.887  87.856  1.00  0.00           C
ATOM   9109 1C31 POPE1 211      41.697  38.267  89.276  1.00  0.00           C
ATOM   9112 2C31 POPE1 211      41.357  39.757  89.306  1.00  0.00           C
ATOM   9115 3C31 POPE1 211      40.907  40.257  90.676  1.00  0.00           C
ATOM   9118 4C31 POPE1 211      40.427  41.707  90.616  1.00  0.00           C
ATOM   9121 5C31 POPE1 211      39.947  42.177  91.986  1.00  0.00           C
ATOM   9124 6C31 POPE1 211      39.297  43.557  91.986  1.00  0.00           C
ATOM   9128  NH3 POPE2 212      57.727  54.407 112.176  1.00  0.00           N
ATOM   9132  C12 POPE2 212      59.187  54.627 111.916  1.00  0.00           C
ATOM   9135  C11 POPE2 212      59.707  55.557 113.006  1.00  0.00           C
ATOM   9138  P   POPE2 212      61.827  56.507 114.066  1.00  0.00           P
ATOM   9139  O13 POPE2 212      62.837  55.837 114.866  1.00  0.00           O
ATOM   9140  O14 POPE2 212      60.787  57.277 114.796  1.00  0.00           O
ATOM   9141  O11 POPE2 212      62.467  57.507 113.016  1.00  0.00           O
ATOM   9142  O12 POPE2 212      61.117  55.447 113.106  1.00  0.00           O
ATOM   9143  C1  POPE2 212      63.117  57.047 111.836  1.00  0.00           C
ATOM   9146  C2  POPE2 212      62.157  56.797 110.636  1.00  0.00           C
ATOM   9148  O21 POPE2 212      62.937  56.657 109.436  1.00  0.00           O
ATOM   9149  C21 POPE2 212      62.387  55.837 108.536  1.00  0.00           C
ATOM   9150  O22 POPE2 212      61.317  55.267 108.676  1.00  0.00           O
ATOM   9151  C22 POPE2 212      63.257  55.847 107.286  1.00  0.00           C
ATOM   9154  C3  POPE2 212      61.017  57.877 110.466  1.00  0.00           C
ATOM   9157  O31 POPE2 212      61.497  59.157 110.016  1.00  0.00           O
ATOM   9158  C31 POPE2 212      61.157  59.567 108.796  1.00  0.00           C
ATOM   9159  O32 POPE2 212      60.537  58.917 107.976  1.00  0.00           O
ATOM   9160  C32 POPE2 212      61.607  61.027 108.666  1.00  0.00           C
ATOM   9163  C23 POPE2 212      62.447  55.557 106.006  1.00  0.00           C
ATOM   9166  C24 POPE2 212      63.327  55.517 104.746  1.00  0.00           C
ATOM   9169  C25 POPE2 212      64.117  54.207 104.526  1.00  0.00           C
ATOM   9172  C26 POPE2 212      63.267  53.097 103.876  1.00  0.00           C
ATOM   9175  C27 POPE2 212      63.847  51.667 103.996  1.00  0.00           C
ATOM   9178  C28 POPE2 212      62.907  50.597 103.396  1.00  0.00           C
ATOM   9181  C29 POPE2 212      63.137  49.197 103.917  1.00  0.00           C
ATOM   9183 0C21 POPE2 212      62.637  48.057 103.416  1.00  0.00           C
ATOM   9185 1C21 POPE2 212      61.787  47.897 102.176  1.00  0.00           C
ATOM   9188 2C21 POPE2 212      62.227  46.677 101.346  1.00  0.00           C
ATOM   9191 3C21 POPE2 212      61.377  46.467 100.076  1.00  0.00           C
ATOM   9194 4C21 POPE2 212      61.907  45.307  99.206  1.00  0.00           C
ATOM   9197 5C21 POPE2 212      60.987  44.077  99.156  1.00  0.00           C
ATOM   9200 6C21 POPE2 212      59.737  44.297  98.276  1.00  0.00           C
ATOM   9203 7C21 POPE2 212      58.837  43.047  98.186  1.00  0.00           C
ATOM   9206 8C21 POPE2 212      58.197  42.797  96.816  1.00  0.00           C
ATOM   9210  C33 POPE2 212      61.367  61.697 107.296  1.00  0.00           C
ATOM   9213  C34 POPE2 212      61.907  63.127 107.326  1.00  0.00           C
ATOM   9216  C35 POPE2 212      62.067  63.757 105.936  1.00  0.00           C
ATOM   9219  C36 POPE2 212      60.737  63.917 105.176  1.00  0.00           C
ATOM   9222  C37 POPE2 212      60.937  64.707 103.876  1.00  0.00           C
ATOM   9225  C38 POPE2 212      59.607  65.127 103.246  1.00  0.00           C
ATOM   9228  C39 POPE2 212      59.787  66.227 102.197  1.00  0.00           C
ATOM   9231 0C31 POPE2 212      60.497  65.757 100.926  1.00  0.00           C
ATOM   9234 1C31 POPE2 212      60.767  66.917  99.956  1.00  0.00           C
ATOM   9237 2C31 POPE2 212      61.247  66.447  98.576  1.00  0.00           C
ATOM   9240 3C31 POPE2 212      60.107  65.987  97.656  1.00  0.00           C
ATOM   9243 4C31 POPE2 212      59.187  67.127  97.206  1.00  0.00           C
ATOM   9246 5C31 POPE2 212      58.277  66.717  96.036  1.00  0.00           C
ATOM   9249 6C31 POPE2 212      57.567  67.917  95.386  1.00  0.00           C
ATOM   9253  NH3 POPE3 213      77.137  81.217 117.266  1.00  0.00           N
ATOM   9257  C12 POPE3 213      77.787  82.127 118.256  1.00  0.00           C
ATOM   9260  C11 POPE3 213      78.247  83.437 117.616  1.00  0.00           C
ATOM   9263  P   POPE3 213      79.217  85.627 118.626  1.00  0.00           P
ATOM   9264  O13 POPE3 213      77.987  86.097 119.296  1.00  0.00           O
ATOM   9265  O14 POPE3 213      80.537  85.947 119.226  1.00  0.00           O
ATOM   9266  O11 POPE3 213      79.167  86.047 117.096  1.00  0.00           O
ATOM   9267  O12 POPE3 213      79.167  84.057 118.506  1.00  0.00           O
ATOM   9268  C1  POPE3 213      80.127  87.007 116.666  1.00  0.00           C
ATOM   9271  C2  POPE3 213      80.107  87.217 115.136  1.00  0.00           C
ATOM   9273  O21 POPE3 213      81.027  88.297 114.966  1.00  0.00           O
ATOM   9274  C21 POPE3 213      81.807  88.277 113.917  1.00  0.00           C
ATOM   9275  O22 POPE3 213      81.777  87.467 113.006  1.00  0.00           O
ATOM   9276  C22 POPE3 213      82.747  89.467 114.076  1.00  0.00           C
ATOM   9279  C3  POPE3 213      78.697  87.577 114.586  1.00  0.00           C
ATOM   9282  O31 POPE3 213      78.777  88.237 113.296  1.00  0.00           O
ATOM   9283  C31 POPE3 213      78.607  87.467 112.226  1.00  0.00           C
ATOM   9284  O32 POPE3 213      78.227  86.327 112.226  1.00  0.00           O
ATOM   9285  C32 POPE3 213      79.047  88.267 110.996  1.00  0.00           C
ATOM   9288  C23 POPE3 213      83.157  90.077 112.736  1.00  0.00           C
ATOM   9291  C24 POPE3 213      83.557  91.547 112.906  1.00  0.00           C
ATOM   9294  C25 POPE3 213      83.607  92.307 111.576  1.00  0.00           C
ATOM   9297  C26 POPE3 213      84.657  91.727 110.626  1.00  0.00           C
ATOM   9300  C27 POPE3 213      84.047  91.017 109.416  1.00  0.00           C
ATOM   9303  C28 POPE3 213      83.927  91.927 108.176  1.00  0.00           C
ATOM   9306  C29 POPE3 213      82.897  93.007 108.316  1.00  0.00           C
ATOM   9308 0C21 POPE3 213      82.677  93.987 107.416  1.00  0.00           C
ATOM   9310 1C21 POPE3 213      83.437  94.177 106.126  1.00  0.00           C
ATOM   9313 2C21 POPE3 213      83.907  95.627 105.916  1.00  0.00           C
ATOM   9316 3C21 POPE3 213      84.337  95.857 104.466  1.00  0.00           C
ATOM   9319 4C21 POPE3 213      84.737  97.307 104.166  1.00  0.00           C
ATOM   9322 5C21 POPE3 213      84.637  97.597 102.656  1.00  0.00           C
ATOM   9325 6C21 POPE3 213      85.217  98.967 102.276  1.00  0.00           C
ATOM   9328 7C21 POPE3 213      85.117  99.237 100.766  1.00  0.00           C
ATOM   9331 8C21 POPE3 213      85.877 100.497 100.326  1.00  0.00           C
ATOM   9335  C33 POPE3 213      79.097  87.427 109.686  1.00  0.00           C
ATOM   9338  C34 POPE3 213      79.727  88.197 108.506  1.00  0.00           C
ATOM   9341  C35 POPE3 213      81.237  88.427 108.686  1.00  0.00           C
ATOM   9344  C36 POPE3 213      82.097  87.737 107.606  1.00  0.00           C
ATOM   9347  C37 POPE3 213      82.297  88.557 106.316  1.00  0.00           C
ATOM   9350  C38 POPE3 213      83.787  88.757 105.966  1.00  0.00           C
ATOM   9353  C39 POPE3 213      83.997  89.717 104.776  1.00  0.00           C
ATOM   9356 0C31 POPE3 213      83.727  89.117 103.396  1.00  0.00           C
ATOM   9359 1C31 POPE3 213      84.857  88.197 102.916  1.00  0.00           C
ATOM   9362 2C31 POPE3 213      84.617  87.547 101.536  1.00  0.00           C
ATOM   9365 3C31 POPE3 213      85.067  88.407 100.346  1.00  0.00           C
ATOM   9368 4C31 POPE3 213      85.027  87.607  99.036  1.00  0.00           C
ATOM   9371 5C31 POPE3 213      85.677  88.347  97.856  1.00  0.00           C
ATOM   9374 6C31 POPE3 213      85.817  87.477  96.596  1.00  0.00           C
ATOM   9378  NH3 POPE4 214      37.627  57.237 114.896  1.00  0.00           N
ATOM   9382  C12 POPE4 214      38.817  58.137 115.076  1.00  0.00           C
ATOM   9385  C11 POPE4 214      39.927  57.887 114.036  1.00  0.00           C
ATOM   9388  P   POPE4 214      40.757  55.537 113.166  1.00  0.00           P
ATOM   9389  O13 POPE4 214      42.067  54.877 113.336  1.00  0.00           O
ATOM   9390  O14 POPE4 214      39.577  54.657 113.226  1.00  0.00           O
ATOM   9391  O11 POPE4 214      40.717  56.337 111.806  1.00  0.00           O
ATOM   9392  O12 POPE4 214      40.577  56.647 114.286  1.00  0.00           O
ATOM   9393  C1  POPE4 214      41.847  56.467 110.936  1.00  0.00           C
ATOM   9396  C2  POPE4 214      41.697  55.567 109.697  1.00  0.00           C
ATOM   9398  O21 POPE4 214      42.537  56.087 108.656  1.00  0.00           O
ATOM   9399  C21 POPE4 214      43.687  55.527 108.447  1.00  0.00           C
ATOM   9400  O22 POPE4 214      44.247  54.677 109.116  1.00  0.00           O
ATOM   9401  C22 POPE4 214      44.187  56.057 107.116  1.00  0.00           C
ATOM   9404  C3  POPE4 214      40.267  55.547 109.106  1.00  0.00           C
ATOM   9407  O31 POPE4 214      40.267  54.797 107.866  1.00  0.00           O
ATOM   9408  C31 POPE4 214      39.097  54.357 107.456  1.00  0.00           C
ATOM   9409  O32 POPE4 214      38.027  54.537 108.006  1.00  0.00           O
ATOM   9410  C32 POPE4 214      39.257  53.707 106.066  1.00  0.00           C
ATOM   9413  C23 POPE4 214      43.417  55.377 105.966  1.00  0.00           C
ATOM   9416  C24 POPE4 214      43.437  56.217 104.697  1.00  0.00           C
ATOM   9419  C25 POPE4 214      42.977  55.407 103.476  1.00  0.00           C
ATOM   9422  C26 POPE4 214      43.237  56.177 102.186  1.00  0.00           C
ATOM   9425  C27 POPE4 214      43.067  55.307 100.936  1.00  0.00           C
ATOM   9428  C28 POPE4 214      43.347  56.087  99.636  1.00  0.00           C
ATOM   9431  C29 POPE4 214      44.827  56.347  99.446  1.00  0.00           C
ATOM   9433 0C21 POPE4 214      45.437  56.597  98.276  1.00  0.00           C
ATOM   9435 1C21 POPE4 214      44.777  56.707  96.926  1.00  0.00           C
ATOM   9438 2C21 POPE4 214      45.337  55.667  95.926  1.00  0.00           C
ATOM   9441 3C21 POPE4 214      44.927  55.997  94.486  1.00  0.00           C
ATOM   9444 4C21 POPE4 214      45.787  55.307  93.416  1.00  0.00           C
ATOM   9447 5C21 POPE4 214      45.777  53.777  93.486  1.00  0.00           C
ATOM   9450 6C21 POPE4 214      46.767  53.197  92.466  1.00  0.00           C
ATOM   9453 7C21 POPE4 214      46.757  51.667  92.396  1.00  0.00           C
ATOM   9456 8C21 POPE4 214      47.847  51.137  91.456  1.00  0.00           C
ATOM   9460  C33 POPE4 214      39.997  52.347 106.056  1.00  0.00           C
ATOM   9463  C34 POPE4 214      41.517  52.487 105.846  1.00  0.00           C
ATOM   9466  C35 POPE4 214      42.187  51.167 105.436  1.00  0.00           C
ATOM   9469  C36 POPE4 214      43.697  51.287 105.156  1.00  0.00           C
ATOM   9472  C37 POPE4 214      44.337  49.917 104.906  1.00  0.00           C
ATOM   9475  C38 POPE4 214      45.737  49.947 104.266  1.00  0.00           C
ATOM   9478  C39 POPE4 214      45.727  50.407 102.796  1.00  0.00           C
ATOM   9481 0C31 POPE4 214      46.917  49.867 101.986  1.00  0.00           C
ATOM   9484 1C31 POPE4 214      48.297  50.367 102.436  1.00  0.00           C
ATOM   9487 2C31 POPE4 214      49.417  49.717 101.596  1.00  0.00           C
ATOM   9490 3C31 POPE4 214      50.797  50.367 101.736  1.00  0.00           C
ATOM   9493 4C31 POPE4 214      51.827  49.677 100.816  1.00  0.00           C
ATOM   9496 5C31 POPE4 214      53.177  50.397 100.746  1.00  0.00           C
ATOM   9499 6C31 POPE4 214      54.157  49.757  99.746  1.00  0.00           C
ATOM   9503  NH3 POPE5 215      18.777  41.827 111.646  1.00  0.00           N
ATOM   9507  C12 POPE5 215      18.097  41.887 112.986  1.00  0.00           C
ATOM   9510  C11 POPE5 215      18.687  43.017 113.856  1.00  0.00           C
ATOM   9513  P   POPE5 215      21.077  42.017 114.206  1.00  0.00           P
ATOM   9514  O13 POPE5 215      20.457  41.317 115.356  1.00  0.00           O
ATOM   9515  O14 POPE5 215      22.397  42.677 114.366  1.00  0.00           O
ATOM   9516  O11 POPE5 215      21.067  41.117 112.886  1.00  0.00           O
ATOM   9517  O12 POPE5 215      20.097  43.147 113.716  1.00  0.00           O
ATOM   9518  C1  POPE5 215      22.157  40.237 112.576  1.00  0.00           C
ATOM   9521  C2  POPE5 215      21.867  39.367 111.296  1.00  0.00           C
ATOM   9523  O21 POPE5 215      21.797  40.177 110.106  1.00  0.00           O
ATOM   9524  C21 POPE5 215      23.007  40.457 109.627  1.00  0.00           C
ATOM   9525  O22 POPE5 215      24.057  40.157 110.167  1.00  0.00           O
ATOM   9526  C22 POPE5 215      22.887  41.207 108.296  1.00  0.00           C
ATOM   9529  C3  POPE5 215      20.567  38.517 111.386  1.00  0.00           C
ATOM   9532  O31 POPE5 215      20.147  38.057 110.086  1.00  0.00           O
ATOM   9533  C31 POPE5 215      19.167  38.767 109.556  1.00  0.00           C
ATOM   9534  O32 POPE5 215      18.547  39.657 110.096  1.00  0.00           O
ATOM   9535  C32 POPE5 215      18.967  38.357 108.116  1.00  0.00           C
ATOM   9538  C23 POPE5 215      23.987  40.817 107.256  1.00  0.00           C
ATOM   9541  C24 POPE5 215      23.457  40.077 106.006  1.00  0.00           C
ATOM   9544  C25 POPE5 215      22.877  41.007 104.936  1.00  0.00           C
ATOM   9547  C26 POPE5 215      22.647  40.277 103.596  1.00  0.00           C
ATOM   9550  C27 POPE5 215      22.187  41.237 102.496  1.00  0.00           C
ATOM   9553  C28 POPE5 215      22.837  40.957 101.126  1.00  0.00           C
ATOM   9556  C29 POPE5 215      22.127  39.937 100.266  1.00  0.00           C
ATOM   9558 0C21 POPE5 215      22.057  39.977  98.917  1.00  0.00           C
ATOM   9560 1C21 POPE5 215      22.637  41.037  98.026  1.00  0.00           C
ATOM   9563 2C21 POPE5 215      24.027  40.707  97.436  1.00  0.00           C
ATOM   9566 3C21 POPE5 215      25.127  40.497  98.496  1.00  0.00           C
ATOM   9569 4C21 POPE5 215      26.557  40.607  97.947  1.00  0.00           C
ATOM   9572 5C21 POPE5 215      26.867  39.577  96.856  1.00  0.00           C
ATOM   9575 6C21 POPE5 215      28.287  39.667  96.286  1.00  0.00           C
ATOM   9578 7C21 POPE5 215      28.487  38.727  95.086  1.00  0.00           C
ATOM   9581 8C21 POPE5 215      29.907  38.737  94.516  1.00  0.00           C
ATOM   9585  C33 POPE5 215      19.877  39.177 107.197  1.00  0.00           C
ATOM   9588  C34 POPE5 215      19.737  38.787 105.726  1.00  0.00           C
ATOM   9591  C35 POPE5 215      18.307  38.957 105.196  1.00  0.00           C
ATOM   9594  C36 POPE5 215      18.187  38.487 103.746  1.00  0.00           C
ATOM   9597  C37 POPE5 215      16.747  38.557 103.256  1.00  0.00           C
ATOM   9600  C38 POPE5 215      16.657  38.907 101.776  1.00  0.00           C
ATOM   9603  C39 POPE5 215      17.277  37.867 100.836  1.00  0.00           C
ATOM   9606 0C31 POPE5 215      17.367  38.457  99.426  1.00  0.00           C
ATOM   9609 1C31 POPE5 215      17.817  37.487  98.336  1.00  0.00           C
ATOM   9612 2C31 POPE5 215      18.027  38.257  97.036  1.00  0.00           C
ATOM   9615 3C31 POPE5 215      18.057  37.367  95.786  1.00  0.00           C
ATOM   9618 4C31 POPE5 215      18.227  38.197  94.516  1.00  0.00           C
ATOM   9621 5C31 POPE5 215      17.977  37.387  93.246  1.00  0.00           C
ATOM   9624 6C31 POPE5 215      18.147  38.197  91.956  1.00  0.00           C
ATOM   9628  NH3 POPE6 216      62.717  20.077  67.196  1.00  0.00           N
ATOM   9632  C12 POPE6 216      62.327  21.347  66.496  1.00  0.00           C
ATOM   9635  C11 POPE6 216      60.827  21.687  66.566  1.00  0.00           C
ATOM   9638  P   POPE6 216      59.927  20.797  68.856  1.00  0.00           P
ATOM   9639  O13 POPE6 216      58.577  21.127  69.356  1.00  0.00           O
ATOM   9640  O14 POPE6 216      60.187  19.517  68.166  1.00  0.00           O
ATOM   9641  O11 POPE6 216      60.957  20.967  70.036  1.00  0.00           O
ATOM   9642  O12 POPE6 216      60.397  21.947  67.896  1.00  0.00           O
ATOM   9643  C1  POPE6 216      60.607  20.627  71.376  1.00  0.00           C
ATOM   9646  C2  POPE6 216      61.317  19.327  71.846  1.00  0.00           C
ATOM   9648  O21 POPE6 216      60.777  18.757  73.056  1.00  0.00           O
ATOM   9649  C21 POPE6 216      60.477  19.477  74.126  1.00  0.00           C
ATOM   9650  O22 POPE6 216      60.387  20.687  74.236  1.00  0.00           O
ATOM   9651  C22 POPE6 216      60.287  18.487  75.256  1.00  0.00           C
ATOM   9654  C3  POPE6 216      62.857  19.497  71.976  1.00  0.00           C
ATOM   9657  O31 POPE6 216      63.147  20.357  73.086  1.00  0.00           O
ATOM   9658  C31 POPE6 216      64.297  20.227  73.706  1.00  0.00           C
ATOM   9659  O32 POPE6 216      65.207  19.477  73.386  1.00  0.00           O
ATOM   9660  C32 POPE6 216      64.317  21.227  74.856  1.00  0.00           C
ATOM   9663  C23 POPE6 216      61.637  17.877  75.686  1.00  0.00           C
ATOM   9666  C24 POPE6 216      61.437  16.757  76.716  1.00  0.00           C
ATOM   9669  C25 POPE6 216      61.097  17.237  78.136  1.00  0.00           C
ATOM   9672  C26 POPE6 216      62.307  17.877  78.816  1.00  0.00           C
ATOM   9675  C27 POPE6 216      62.187  17.957  80.346  1.00  0.00           C
ATOM   9678  C28 POPE6 216      63.407  18.667  80.966  1.00  0.00           C
ATOM   9681  C29 POPE6 216      63.977  17.987  82.176  1.00  0.00           C
ATOM   9683 0C21 POPE6 216      63.557  18.167  83.447  1.00  0.00           C
ATOM   9685 1C21 POPE6 216      62.467  19.107  83.876  1.00  0.00           C
ATOM   9688 2C21 POPE6 216      62.757  19.747  85.236  1.00  0.00           C
ATOM   9691 3C21 POPE6 216      61.657  20.737  85.646  1.00  0.00           C
ATOM   9694 4C21 POPE6 216      61.987  21.397  86.996  1.00  0.00           C
ATOM   9697 5C21 POPE6 216      60.987  22.467  87.436  1.00  0.00           C
ATOM   9700 6C21 POPE6 216      61.467  23.147  88.726  1.00  0.00           C
ATOM   9703 7C21 POPE6 216      60.517  24.227  89.236  1.00  0.00           C
ATOM   9706 8C21 POPE6 216      60.797  24.597  90.696  1.00  0.00           C
ATOM   9710  C33 POPE6 216      64.947  20.657  76.126  1.00  0.00           C
ATOM   9713  C34 POPE6 216      64.917  21.687  77.256  1.00  0.00           C
ATOM   9716  C35 POPE6 216      64.827  21.017  78.636  1.00  0.00           C
ATOM   9719  C36 POPE6 216      64.677  22.007  79.796  1.00  0.00           C
ATOM   9722  C37 POPE6 216      65.957  22.257  80.586  1.00  0.00           C
ATOM   9725  C38 POPE6 216      67.067  23.007  79.826  1.00  0.00           C
ATOM   9728  C39 POPE6 216      68.007  23.637  80.846  1.00  0.00           C
ATOM   9731 0C31 POPE6 216      69.267  24.307  80.307  1.00  0.00           C
ATOM   9734 1C31 POPE6 216      70.257  24.527  81.456  1.00  0.00           C
ATOM   9737 2C31 POPE6 216      71.097  25.797  81.336  1.00  0.00           C
ATOM   9740 3C31 POPE6 216      72.017  26.037  82.546  1.00  0.00           C
ATOM   9743 4C31 POPE6 216      71.277  26.057  83.896  1.00  0.00           C
ATOM   9746 5C31 POPE6 216      72.117  26.707  85.006  1.00  0.00           C
ATOM   9749 6C31 POPE6 216      71.527  26.527  86.406  1.00  0.00           C
ATOM   9753  NH3 POPE7 217      24.517  58.337 121.366  1.00  0.00           N
ATOM   9757  C12 POPE7 217      23.217  59.077 121.246  1.00  0.00           C
ATOM   9760  C11 POPE7 217      23.227  59.917 119.966  1.00  0.00           C
ATOM   9763  P   POPE7 217      23.107  57.817 118.346  1.00  0.00           P
ATOM   9764  O13 POPE7 217      23.917  56.837 119.096  1.00  0.00           O
ATOM   9765  O14 POPE7 217      21.637  57.697 118.486  1.00  0.00           O
ATOM   9766  O11 POPE7 217      23.517  57.867 116.826  1.00  0.00           O
ATOM   9767  O12 POPE7 217      23.647  59.207 118.816  1.00  0.00           O
ATOM   9768  C1  POPE7 217      24.047  56.677 116.216  1.00  0.00           C
ATOM   9771  C2  POPE7 217      24.227  56.827 114.686  1.00  0.00           C
ATOM   9773  O21 POPE7 217      22.967  57.107 114.066  1.00  0.00           O
ATOM   9774  C21 POPE7 217      22.527  58.347 114.046  1.00  0.00           C
ATOM   9775  O22 POPE7 217      23.167  59.367 114.286  1.00  0.00           O
ATOM   9776  C22 POPE7 217      21.057  58.327 113.626  1.00  0.00           C
ATOM   9779  C3  POPE7 217      24.777  55.517 114.066  1.00  0.00           C
ATOM   9782  O31 POPE7 217      25.397  55.797 112.796  1.00  0.00           O
ATOM   9783  C31 POPE7 217      24.587  55.797 111.746  1.00  0.00           C
ATOM   9784  O32 POPE7 217      23.547  55.177 111.626  1.00  0.00           O
ATOM   9785  C32 POPE7 217      25.157  56.827 110.776  1.00  0.00           C
ATOM   9788  C23 POPE7 217      20.817  58.877 112.197  1.00  0.00           C
ATOM   9791  C24 POPE7 217      19.927  57.927 111.376  1.00  0.00           C
ATOM   9794  C25 POPE7 217      19.677  58.377 109.926  1.00  0.00           C
ATOM   9797  C26 POPE7 217      20.967  58.647 109.156  1.00  0.00           C
ATOM   9800  C27 POPE7 217      20.767  58.967 107.667  1.00  0.00           C
ATOM   9803  C28 POPE7 217      21.447  57.927 106.756  1.00  0.00           C
ATOM   9806  C29 POPE7 217      21.697  58.447 105.356  1.00  0.00           C
ATOM   9808 0C21 POPE7 217      21.157  57.977 104.226  1.00  0.00           C
ATOM   9810 1C21 POPE7 217      20.167  56.847 104.136  1.00  0.00           C
ATOM   9813 2C21 POPE7 217      19.267  56.877 102.886  1.00  0.00           C
ATOM   9816 3C21 POPE7 217      18.187  57.957 102.947  1.00  0.00           C
ATOM   9819 4C21 POPE7 217      17.027  57.677 101.976  1.00  0.00           C
ATOM   9822 5C21 POPE7 217      15.797  58.547 102.246  1.00  0.00           C
ATOM   9825 6C21 POPE7 217      14.487  57.867 101.816  1.00  0.00           C
ATOM   9828 7C21 POPE7 217      13.227  58.457 102.446  1.00  0.00           C
ATOM   9831 8C21 POPE7 217      12.007  57.557 102.256  1.00  0.00           C
ATOM   9835  C33 POPE7 217      24.647  56.747 109.326  1.00  0.00           C
ATOM   9838  C34 POPE7 217      25.537  57.617 108.426  1.00  0.00           C
ATOM   9841  C35 POPE7 217      25.137  57.647 106.946  1.00  0.00           C
ATOM   9844  C36 POPE7 217      26.387  57.767 106.066  1.00  0.00           C
ATOM   9847  C37 POPE7 217      26.097  58.197 104.627  1.00  0.00           C
ATOM   9850  C38 POPE7 217      27.287  58.027 103.686  1.00  0.00           C
ATOM   9853  C39 POPE7 217      28.617  58.557 104.236  1.00  0.00           C
ATOM   9856 0C31 POPE7 217      29.747  58.387 103.216  1.00  0.00           C
ATOM   9859 1C31 POPE7 217      31.147  58.437 103.846  1.00  0.00           C
ATOM   9862 2C31 POPE7 217      32.267  58.307 102.807  1.00  0.00           C
ATOM   9865 3C31 POPE7 217      32.347  56.927 102.136  1.00  0.00           C
ATOM   9868 4C31 POPE7 217      33.227  56.937 100.877  1.00  0.00           C
ATOM   9871 5C31 POPE7 217      33.287  55.587 100.167  1.00  0.00           C
ATOM   9874 6C31 POPE7 217      33.897  55.677  98.766  1.00  0.00           C
ATOM   9878  NH3 POPE8 218      73.527  89.287  75.296  1.00  0.00           N
ATOM   9882  C12 POPE8 218      73.327  88.387  74.106  1.00  0.00           C
ATOM   9885  C11 POPE8 218      73.037  86.917  74.506  1.00  0.00           C
ATOM   9888  P   POPE8 218      70.857  87.547  75.916  1.00  0.00           P
ATOM   9889  O13 POPE8 218      71.757  88.157  76.926  1.00  0.00           O
ATOM   9890  O14 POPE8 218      70.107  88.427  75.006  1.00  0.00           O
ATOM   9891  O11 POPE8 218      69.967  86.367  76.526  1.00  0.00           O
ATOM   9892  O12 POPE8 218      71.737  86.627  75.006  1.00  0.00           O
ATOM   9893  C1  POPE8 218      68.797  86.637  77.316  1.00  0.00           C
ATOM   9896  C2  POPE8 218      68.887  86.007  78.746  1.00  0.00           C
ATOM   9898  O21 POPE8 218      68.177  86.777  79.706  1.00  0.00           O
ATOM   9899  C21 POPE8 218      68.707  87.877  80.176  1.00  0.00           C
ATOM   9900  O22 POPE8 218      69.607  88.537  79.686  1.00  0.00           O
ATOM   9901  C22 POPE8 218      68.217  88.007  81.636  1.00  0.00           C
ATOM   9904  C3  POPE8 218      70.357  85.667  79.186  1.00  0.00           C
ATOM   9907  O31 POPE8 218      70.617  85.757  80.596  1.00  0.00           O
ATOM   9908  C31 POPE8 218      71.507  86.617  81.126  1.00  0.00           C
ATOM   9909  O32 POPE8 218      71.437  86.997  82.286  1.00  0.00           O
ATOM   9910  C32 POPE8 218      72.727  86.937  80.256  1.00  0.00           C
ATOM   9913  C23 POPE8 218      68.707  89.267  82.386  1.00  0.00           C
ATOM   9916  C24 POPE8 218      69.177  88.977  83.826  1.00  0.00           C
ATOM   9919  C25 POPE8 218      68.137  88.397  84.776  1.00  0.00           C
ATOM   9922  C26 POPE8 218      68.357  86.907  85.066  1.00  0.00           C
ATOM   9925  C27 POPE8 218      67.437  86.377  86.186  1.00  0.00           C
ATOM   9928  C28 POPE8 218      67.997  85.127  86.896  1.00  0.00           C
ATOM   9931  C29 POPE8 218      69.197  85.457  87.756  1.00  0.00           C
ATOM   9933 0C21 POPE8 218      69.567  84.857  88.906  1.00  0.00           C
ATOM   9935 1C21 POPE8 218      68.877  83.697  89.566  1.00  0.00           C
ATOM   9938 2C21 POPE8 218      68.387  84.067  90.976  1.00  0.00           C
ATOM   9941 3C21 POPE8 218      67.507  82.957  91.566  1.00  0.00           C
ATOM   9944 4C21 POPE8 218      66.967  83.287  92.966  1.00  0.00           C
ATOM   9947 5C21 POPE8 218      65.937  82.237  93.416  1.00  0.00           C
ATOM   9950 6C21 POPE8 218      64.677  82.857  94.026  1.00  0.00           C
ATOM   9953 7C21 POPE8 218      63.587  81.817  94.256  1.00  0.00           C
ATOM   9956 8C21 POPE8 218      62.227  82.417  94.586  1.00  0.00           C
ATOM   9960  C33 POPE8 218      73.567  88.117  80.796  1.00  0.00           C
ATOM   9963  C34 POPE8 218      73.117  89.427  80.136  1.00  0.00           C
ATOM   9966  C35 POPE8 218      73.637  90.737  80.766  1.00  0.00           C
ATOM   9969  C36 POPE8 218      75.137  90.787  81.086  1.00  0.00           C
ATOM   9972  C37 POPE8 218      75.787  92.047  80.526  1.00  0.00           C
ATOM   9975  C38 POPE8 218      77.267  92.207  80.906  1.00  0.00           C
ATOM   9978  C39 POPE8 218      77.507  92.357  82.406  1.00  0.00           C
ATOM   9981 0C31 POPE8 218      78.977  92.627  82.746  1.00  0.00           C
ATOM   9984 1C31 POPE8 218      79.287  92.747  84.256  1.00  0.00           C
ATOM   9987 2C31 POPE8 218      78.477  93.827  84.996  1.00  0.00           C
ATOM   9990 3C31 POPE8 218      78.667  93.777  86.526  1.00  0.00           C
ATOM   9993 4C31 POPE8 218      80.117  94.047  86.976  1.00  0.00           C
ATOM   9996 5C31 POPE8 218      80.887  92.767  87.306  1.00  0.00           C
ATOM   9999 6C31 POPE8 218      82.387  92.867  87.026  1.00  0.00           C
ATOM  10003  NH3 POPE9 219       6.777  41.207 112.636  1.00  0.00           N
ATOM  10007  C12 POPE9 219       6.737  41.627 114.076  1.00  0.00           C
ATOM  10010  C11 POPE9 219       5.347  42.157 114.486  1.00  0.00           C
ATOM  10013  P   POPE9 219       5.737  44.147 116.236  1.00  0.00           P
ATOM  10014  O13 POPE9 219       4.707  44.577 117.216  1.00  0.00           O
ATOM  10015  O14 POPE9 219       7.157  44.137 116.646  1.00  0.00           O
ATOM  10016  O11 POPE9 219       5.577  44.997 114.926  1.00  0.00           O
ATOM  10017  O12 POPE9 219       5.347  42.667 115.806  1.00  0.00           O
ATOM  10018  C1  POPE9 219       6.657  45.387 114.066  1.00  0.00           C
ATOM  10021  C2  POPE9 219       6.137  45.367 112.606  1.00  0.00           C
ATOM  10023  O21 POPE9 219       7.207  45.637 111.666  1.00  0.00           O
ATOM  10024  C21 POPE9 219       7.667  44.597 110.966  1.00  0.00           C
ATOM  10025  O22 POPE9 219       7.257  43.447 111.076  1.00  0.00           O
ATOM  10026  C22 POPE9 219       8.767  45.077 110.006  1.00  0.00           C
ATOM  10029  C3  POPE9 219       4.977  46.407 112.476  1.00  0.00           C
ATOM  10032  O31 POPE9 219       4.247  46.367 111.236  1.00  0.00           O
ATOM  10033  C31 POPE9 219       3.467  45.297 111.056  1.00  0.00           C
ATOM  10034  O32 POPE9 219       3.447  44.297 111.746  1.00  0.00           O
ATOM  10035  C32 POPE9 219       2.547  45.577 109.876  1.00  0.00           C
ATOM  10038  C23 POPE9 219       9.287  44.007 108.996  1.00  0.00           C
ATOM  10041  C24 POPE9 219       8.737  44.147 107.576  1.00  0.00           C
ATOM  10044  C25 POPE9 219       9.247  43.097 106.566  1.00  0.00           C
ATOM  10047  C26 POPE9 219       8.847  43.407 105.116  1.00  0.00           C
ATOM  10050  C27 POPE9 219       9.817  42.907 104.026  1.00  0.00           C
ATOM  10053  C28 POPE9 219       9.847  41.377 103.826  1.00  0.00           C
ATOM  10056  C29 POPE9 219       8.817  40.847 102.856  1.00  0.00           C
ATOM  10058 0C21 POPE9 219       8.917  40.807 101.506  1.00  0.00           C
ATOM  10060 1C21 POPE9 219      10.067  41.307 100.656  1.00  0.00           C
ATOM  10063 2C21 POPE9 219      10.427  40.417  99.436  1.00  0.00           C
ATOM  10066 3C21 POPE9 219      11.437  39.307  99.746  1.00  0.00           C
ATOM  10069 4C21 POPE9 219      11.817  38.417  98.546  1.00  0.00           C
ATOM  10072 5C21 POPE9 219      12.397  39.177  97.346  1.00  0.00           C
ATOM  10075 6C21 POPE9 219      13.297  38.327  96.417  1.00  0.00           C
ATOM  10078 7C21 POPE9 219      12.787  38.267  94.976  1.00  0.00           C
ATOM  10081 8C21 POPE9 219      13.787  37.747  93.946  1.00  0.00           C
ATOM  10085  C33 POPE9 219       3.337  45.847 108.586  1.00  0.00           C
ATOM  10088  C34 POPE9 219       2.457  46.227 107.386  1.00  0.00           C
ATOM  10091  C35 POPE9 219       3.287  46.167 106.096  1.00  0.00           C
ATOM  10094  C36 POPE9 219       2.507  46.327 104.786  1.00  0.00           C
ATOM  10097  C37 POPE9 219       2.107  47.767 104.476  1.00  0.00           C
ATOM  10100  C38 POPE9 219       1.747  47.987 103.006  1.00  0.00           C
ATOM  10103  C39 POPE9 219       0.557  47.127 102.566  1.00  0.00           C
ATOM  10106 0C31 POPE9 219       0.027  47.487 101.176  1.00  0.00           C
ATOM  10109 1C31 POPE9 219      -1.097  46.547 100.736  1.00  0.00           C
ATOM  10112 2C31 POPE9 219      -1.667  46.907  99.356  1.00  0.00           C
ATOM  10115 3C31 POPE9 219      -2.777  47.977  99.396  1.00  0.00           C
ATOM  10118 4C31 POPE9 219      -4.177  47.367  99.526  1.00  0.00           C
ATOM  10121 5C31 POPE9 219      -5.297  48.387  99.236  1.00  0.00           C
ATOM  10124 6C31 POPE9 219      -6.687  47.767  99.166  1.00  0.00           C
ATOM  10128  NH3 POPE  220     103.567  49.357 116.766  1.00  0.00           N
ATOM  10132  C12 POPE  220     104.737  49.507 117.696  1.00  0.00           C
ATOM  10135  C11 POPE  220     105.887  48.507 117.426  1.00  0.00           C
ATOM  10138  P   POPE  220     104.437  46.267 117.676  1.00  0.00           P
ATOM  10139  O13 POPE  220     103.917  46.867 118.917  1.00  0.00           O
ATOM  10140  O14 POPE  220     105.097  44.947 117.716  1.00  0.00           O
ATOM  10141  O11 POPE  220     103.287  46.377 116.596  1.00  0.00           O
ATOM  10142  O12 POPE  220     105.457  47.237 116.986  1.00  0.00           O
ATOM  10143  C1  POPE  220     103.607  46.337 115.206  1.00  0.00           C
ATOM  10146  C2  POPE  220     103.477  44.897 114.666  1.00  0.00           C
ATOM  10148  O21 POPE  220     104.427  44.727 113.606  1.00  0.00           O
ATOM  10149  C21 POPE  220     104.557  43.477 113.196  1.00  0.00           C
ATOM  10150  O22 POPE  220     104.057  42.477 113.696  1.00  0.00           O
ATOM  10151  C22 POPE  220     105.417  43.447 111.946  1.00  0.00           C
ATOM  10154  C3  POPE  220     102.027  44.687 114.186  1.00  0.00           C
ATOM  10157  O31 POPE  220     101.677  45.717 113.236  1.00  0.00           O
ATOM  10158  C31 POPE  220     101.407  45.337 112.016  1.00  0.00           C
ATOM  10159  O32 POPE  220     101.267  44.187 111.616  1.00  0.00           O
ATOM  10160  C32 POPE  220     101.337  46.567 111.106  1.00  0.00           C
ATOM  10163  C23 POPE  220     106.887  43.157 112.296  1.00  0.00           C
ATOM  10166  C24 POPE  220     107.797  44.397 112.266  1.00  0.00           C
ATOM  10169  C25 POPE  220     107.957  45.047 110.877  1.00  0.00           C
ATOM  10172  C26 POPE  220     108.497  44.087 109.806  1.00  0.00           C
ATOM  10175  C27 POPE  220     108.637  44.717 108.406  1.00  0.00           C
ATOM  10178  C28 POPE  220     109.127  43.677 107.386  1.00  0.00           C
ATOM  10181  C29 POPE  220     109.367  44.187 105.986  1.00  0.00           C
ATOM  10183 0C21 POPE  220     110.457  44.857 105.566  1.00  0.00           C
ATOM  10185 1C21 POPE  220     111.627  45.277 106.426  1.00  0.00           C
ATOM  10188 2C21 POPE  220     112.607  44.137 106.766  1.00  0.00           C
ATOM  10191 3C21 POPE  220     113.647  43.857 105.676  1.00  0.00           C
ATOM  10194 4C21 POPE  220     115.077  44.167 106.146  1.00  0.00           C
ATOM  10197 5C21 POPE  220     115.387  45.667 106.176  1.00  0.00           C
ATOM  10200 6C21 POPE  220     116.867  45.947 106.486  1.00  0.00           C
ATOM  10203 7C21 POPE  220     117.187  47.437 106.666  1.00  0.00           C
ATOM  10206 8C21 POPE  220     118.637  47.677 107.096  1.00  0.00           C
ATOM  10210  C33 POPE  220     102.167  46.307 109.836  1.00  0.00           C
ATOM  10213  C34 POPE  220     101.987  47.377 108.756  1.00  0.00           C
ATOM  10216  C35 POPE  220     102.047  46.787 107.336  1.00  0.00           C
ATOM  10219  C36 POPE  220     103.387  46.117 106.986  1.00  0.00           C
ATOM  10222  C37 POPE  220     103.297  45.267 105.716  1.00  0.00           C
ATOM  10225  C38 POPE  220     104.607  44.527 105.406  1.00  0.00           C
ATOM  10228  C39 POPE  220     104.487  43.547 104.226  1.00  0.00           C
ATOM  10231 0C31 POPE  220     105.757  42.697 104.026  1.00  0.00           C
ATOM  10234 1C31 POPE  220     105.437  41.347 103.366  1.00  0.00           C
ATOM  10237 2C31 POPE  220     106.657  40.437 103.166  1.00  0.00           C
ATOM  10240 3C31 POPE  220     106.257  39.027 102.706  1.00  0.00           C
ATOM  10243 4C31 POPE  220     105.937  38.067 103.866  1.00  0.00           C
ATOM  10246 5C31 POPE  220     105.387  36.707 103.377  1.00  0.00           C
ATOM  10249 6C31 POPE  220     105.127  35.717 104.516  1.00  0.00           C
ATOM  10253  NH3 POPE  221       4.487  83.147  74.256  1.00  0.00           N
ATOM  10257  C12 POPE  221       3.997  84.037  73.156  1.00  0.00           C
ATOM  10260  C11 POPE  221       4.927  85.247  73.016  1.00  0.00           C
ATOM  10263  P   POPE  221       6.457  86.817  74.406  1.00  0.00           P
ATOM  10264  O13 POPE  221       7.547  86.447  73.466  1.00  0.00           O
ATOM  10265  O14 POPE  221       5.907  88.187  74.356  1.00  0.00           O
ATOM  10266  O11 POPE  221       7.077  86.527  75.816  1.00  0.00           O
ATOM  10267  O12 POPE  221       5.297  85.737  74.316  1.00  0.00           O
ATOM  10268  C1  POPE  221       6.297  86.447  76.996  1.00  0.00           C
ATOM  10271  C2  POPE  221       6.677  87.537  78.016  1.00  0.00           C
ATOM  10273  O21 POPE  221       7.967  87.217  78.576  1.00  0.00           O
ATOM  10274  C21 POPE  221       8.627  88.217  79.116  1.00  0.00           C
ATOM  10275  O22 POPE  221       8.307  89.387  79.116  1.00  0.00           O
ATOM  10276  C22 POPE  221       9.927  87.697  79.736  1.00  0.00           C
ATOM  10279  C3  POPE  221       5.607  87.567  79.146  1.00  0.00           C
ATOM  10282  O31 POPE  221       5.437  88.897  79.656  1.00  0.00           O
ATOM  10283  C31 POPE  221       5.067  88.947  80.926  1.00  0.00           C
ATOM  10284  O32 POPE  221       4.837  87.977  81.626  1.00  0.00           O
ATOM  10285  C32 POPE  221       4.967  90.407  81.356  1.00  0.00           C
ATOM  10288  C23 POPE  221       9.817  87.137  81.166  1.00  0.00           C
ATOM  10291  C24 POPE  221      11.057  87.477  81.996  1.00  0.00           C
ATOM  10294  C25 POPE  221      11.497  86.357  82.947  1.00  0.00           C
ATOM  10297  C26 POPE  221      10.507  85.977  84.057  1.00  0.00           C
ATOM  10300  C27 POPE  221      11.107  84.887  84.956  1.00  0.00           C
ATOM  10303  C28 POPE  221      10.327  84.647  86.266  1.00  0.00           C
ATOM  10306  C29 POPE  221      10.487  85.797  87.216  1.00  0.00           C
ATOM  10308 0C21 POPE  221      10.977  85.757  88.466  1.00  0.00           C
ATOM  10310 1C21 POPE  221      11.457  84.537  89.236  1.00  0.00           C
ATOM  10313 2C21 POPE  221      10.467  84.207  90.366  1.00  0.00           C
ATOM  10316 3C21 POPE  221       9.137  83.627  89.866  1.00  0.00           C
ATOM  10319 4C21 POPE  221       7.927  83.887  90.786  1.00  0.00           C
ATOM  10322 5C21 POPE  221       7.957  83.147  92.127  1.00  0.00           C
ATOM  10325 6C21 POPE  221       8.787  83.837  93.216  1.00  0.00           C
ATOM  10328 7C21 POPE  221       8.207  83.607  94.616  1.00  0.00           C
ATOM  10331 8C21 POPE  221       9.097  84.137  95.736  1.00  0.00           C
ATOM  10335  C33 POPE  221       5.797  90.697  82.626  1.00  0.00           C
ATOM  10338  C34 POPE  221       7.307  90.547  82.366  1.00  0.00           C
ATOM  10341  C35 POPE  221       8.027  89.687  83.406  1.00  0.00           C
ATOM  10344  C36 POPE  221       8.337  90.437  84.706  1.00  0.00           C
ATOM  10347  C37 POPE  221       9.467  89.757  85.496  1.00  0.00           C
ATOM  10350  C38 POPE  221       9.967  90.587  86.686  1.00  0.00           C
ATOM  10353  C39 POPE  221       9.407  90.117  88.026  1.00  0.00           C
ATOM  10356 0C31 POPE  221       9.957  90.937  89.206  1.00  0.00           C
ATOM  10359 1C31 POPE  221       9.717  90.227  90.546  1.00  0.00           C
ATOM  10362 2C31 POPE  221      10.157  91.047  91.766  1.00  0.00           C
ATOM  10365 3C31 POPE  221       9.167  92.157  92.136  1.00  0.00           C
ATOM  10368 4C31 POPE  221       9.377  92.687  93.556  1.00  0.00           C
ATOM  10371 5C31 POPE  221       8.367  93.757  93.976  1.00  0.00           C
ATOM  10374 6C31 POPE  221       8.447  94.107  95.456  1.00  0.00           C
ATOM  10378  NH3 POPE  222      96.727  73.967  75.796  1.00  0.00           N
ATOM  10382  C12 POPE  222      95.487  73.327  76.366  1.00  0.00           C
ATOM  10385  C11 POPE  222      94.217  74.067  75.956  1.00  0.00           C
ATOM  10388  P   POPE  222      91.837  73.637  76.896  1.00  0.00           P
ATOM  10389  O13 POPE  222      92.247  74.577  77.966  1.00  0.00           O
ATOM  10390  O14 POPE  222      90.837  74.077  75.906  1.00  0.00           O
ATOM  10391  O11 POPE  222      91.327  72.297  77.536  1.00  0.00           O
ATOM  10392  O12 POPE  222      93.137  73.167  76.116  1.00  0.00           O
ATOM  10393  C1  POPE  222      91.967  71.697  78.646  1.00  0.00           C
ATOM  10396  C2  POPE  222      91.007  70.667  79.296  1.00  0.00           C
ATOM  10398  O21 POPE  222      91.777  69.957  80.296  1.00  0.00           O
ATOM  10399  C21 POPE  222      91.157  69.437  81.346  1.00  0.00           C
ATOM  10400  O22 POPE  222      89.957  69.397  81.546  1.00  0.00           O
ATOM  10401  C22 POPE  222      92.217  69.037  82.386  1.00  0.00           C
ATOM  10404  C3  POPE  222      90.427  69.737  78.196  1.00  0.00           C
ATOM  10407  O31 POPE  222      89.097  69.267  78.516  1.00  0.00           O
ATOM  10408  C31 POPE  222      89.037  68.037  79.026  1.00  0.00           C
ATOM  10409  O32 POPE  222      89.977  67.297  79.206  1.00  0.00           O
ATOM  10410  C32 POPE  222      87.577  67.717  79.266  1.00  0.00           C
ATOM  10413  C23 POPE  222      91.597  68.447  83.676  1.00  0.00           C
ATOM  10416  C24 POPE  222      92.617  68.287  84.806  1.00  0.00           C
ATOM  10419  C25 POPE  222      91.957  67.917  86.146  1.00  0.00           C
ATOM  10422  C26 POPE  222      92.927  67.927  87.336  1.00  0.00           C
ATOM  10425  C27 POPE  222      92.797  66.677  88.226  1.00  0.00           C
ATOM  10428  C28 POPE  222      93.827  66.667  89.376  1.00  0.00           C
ATOM  10431  C29 POPE  222      93.597  65.567  90.396  1.00  0.00           C
ATOM  10433 0C21 POPE  222      94.547  64.847  91.016  1.00  0.00           C
ATOM  10435 1C21 POPE  222      96.047  64.997  90.856  1.00  0.00           C
ATOM  10438 2C21 POPE  222      96.667  63.857  90.027  1.00  0.00           C
ATOM  10441 3C21 POPE  222      98.197  63.927  89.926  1.00  0.00           C
ATOM  10444 4C21 POPE  222      98.817  62.687  89.276  1.00  0.00           C
ATOM  10447 5C21 POPE  222      98.527  62.557  87.766  1.00  0.00           C
ATOM  10450 6C21 POPE  222      98.897  61.187  87.206  1.00  0.00           C
ATOM  10453 7C21 POPE  222      98.577  61.037  85.716  1.00  0.00           C
ATOM  10456 8C21 POPE  222      98.797  59.617  85.186  1.00  0.00           C
ATOM  10460  C33 POPE  222      87.037  68.317  80.566  1.00  0.00           C
ATOM  10463  C34 POPE  222      85.587  67.887  80.796  1.00  0.00           C
ATOM  10466  C35 POPE  222      84.977  68.537  82.036  1.00  0.00           C
ATOM  10469  C36 POPE  222      85.747  68.227  83.316  1.00  0.00           C
ATOM  10472  C37 POPE  222      84.977  68.687  84.556  1.00  0.00           C
ATOM  10475  C38 POPE  222      85.187  67.717  85.726  1.00  0.00           C
ATOM  10478  C39 POPE  222      84.277  67.997  86.916  1.00  0.00           C
ATOM  10481 0C31 POPE  222      84.687  67.127  88.116  1.00  0.00           C
ATOM  10484 1C31 POPE  222      83.877  67.437  89.366  1.00  0.00           C
ATOM  10487 2C31 POPE  222      84.497  66.847  90.626  1.00  0.00           C
ATOM  10490 3C31 POPE  222      83.837  67.387  91.896  1.00  0.00           C
ATOM  10493 4C31 POPE  222      84.547  66.917  93.176  1.00  0.00           C
ATOM  10496 5C31 POPE  222      83.757  67.287  94.436  1.00  0.00           C
ATOM  10499 6C31 POPE  222      84.427  66.817  95.726  1.00  0.00           C
ATOM  10503  NH3 POPE  223      48.297  46.067 113.526  1.00  0.00           N
ATOM  10507  C12 POPE  223      48.467  44.797 114.326  1.00  0.00           C
ATOM  10510  C11 POPE  223      49.627  43.927 113.786  1.00  0.00           C
ATOM  10513  P   POPE  223      48.477  41.617 114.086  1.00  0.00           P
ATOM  10514  O13 POPE  223      49.017  40.267 113.876  1.00  0.00           O
ATOM  10515  O14 POPE  223      47.507  41.737 115.206  1.00  0.00           O
ATOM  10516  O11 POPE  223      47.797  42.167 112.756  1.00  0.00           O
ATOM  10517  O12 POPE  223      49.647  42.617 114.346  1.00  0.00           O
ATOM  10518  C1  POPE  223      47.607  41.437 111.536  1.00  0.00           C
ATOM  10521  C2  POPE  223      48.807  41.447 110.546  1.00  0.00           C
ATOM  10523  O21 POPE  223      48.317  41.487 109.197  1.00  0.00           O
ATOM  10524  C21 POPE  223      48.287  42.647 108.576  1.00  0.00           C
ATOM  10525  O22 POPE  223      48.497  43.747 109.086  1.00  0.00           O
ATOM  10526  C22 POPE  223      47.947  42.427 107.096  1.00  0.00           C
ATOM  10529  C3  POPE  223      49.667  40.157 110.716  1.00  0.00           C
ATOM  10532  O31 POPE  223      50.867  40.137 109.916  1.00  0.00           O
ATOM  10533  C31 POPE  223      50.667  40.147 108.596  1.00  0.00           C
ATOM  10534  O32 POPE  223      50.877  41.117 107.886  1.00  0.00           O
ATOM  10535  C32 POPE  223      50.257  38.777 108.066  1.00  0.00           C
ATOM  10538  C23 POPE  223      47.397  43.697 106.396  1.00  0.00           C
ATOM  10541  C24 POPE  223      46.727  43.387 105.046  1.00  0.00           C
ATOM  10544  C25 POPE  223      47.697  42.947 103.926  1.00  0.00           C
ATOM  10547  C26 POPE  223      48.537  44.107 103.346  1.00  0.00           C
ATOM  10550  C27 POPE  223      49.527  43.617 102.276  1.00  0.00           C
ATOM  10553  C28 POPE  223      50.477  44.717 101.756  1.00  0.00           C
ATOM  10556  C29 POPE  223      49.847  45.707 100.816  1.00  0.00           C
ATOM  10558 0C21 POPE  223      49.587  45.507  99.516  1.00  0.00           C
ATOM  10560 1C21 POPE  223      49.827  44.227  98.746  1.00  0.00           C
ATOM  10563 2C21 POPE  223      48.547  43.627  98.126  1.00  0.00           C
ATOM  10566 3C21 POPE  223      48.077  44.347  96.846  1.00  0.00           C
ATOM  10569 4C21 POPE  223      48.907  44.027  95.596  1.00  0.00           C
ATOM  10572 5C21 POPE  223      48.637  42.627  95.016  1.00  0.00           C
ATOM  10575 6C21 POPE  223      49.337  42.387  93.666  1.00  0.00           C
ATOM  10578 7C21 POPE  223      48.707  41.237  92.866  1.00  0.00           C
ATOM  10581 8C21 POPE  223      49.217  41.137  91.426  1.00  0.00           C
ATOM  10585  C33 POPE  223      49.877  38.867 106.566  1.00  0.00           C
ATOM  10588  C34 POPE  223      49.367  37.537 106.006  1.00  0.00           C
ATOM  10591  C35 POPE  223      50.467  36.517 105.626  1.00  0.00           C
ATOM  10594  C36 POPE  223      51.067  36.737 104.236  1.00  0.00           C
ATOM  10597  C37 POPE  223      51.847  35.507 103.736  1.00  0.00           C
ATOM  10600  C38 POPE  223      52.297  35.617 102.276  1.00  0.00           C
ATOM  10603  C39 POPE  223      53.397  36.657 102.066  1.00  0.00           C
ATOM  10606 0C31 POPE  223      53.707  36.967 100.596  1.00  0.00           C
ATOM  10609 1C31 POPE  223      54.767  38.057 100.447  1.00  0.00           C
ATOM  10612 2C31 POPE  223      55.367  38.187  99.046  1.00  0.00           C
ATOM  10615 3C31 POPE  223      54.357  38.567  97.956  1.00  0.00           C
ATOM  10618 4C31 POPE  223      55.037  38.717  96.586  1.00  0.00           C
ATOM  10621 5C31 POPE  223      54.457  39.867  95.766  1.00  0.00           C
ATOM  10624 6C31 POPE  223      55.167  40.077  94.426  1.00  0.00           C
ATOM  10628  NH3 POPE  224      64.187 114.077 117.746  1.00  0.00           N
ATOM  10632  C12 POPE  224      64.847 112.997 118.536  1.00  0.00           C
ATOM  10635  C11 POPE  224      65.407 113.597 119.826  1.00  0.00           C
ATOM  10638  P   POPE  224      67.087 115.577 120.236  1.00  0.00           P
ATOM  10639  O13 POPE  224      66.727 116.927 120.716  1.00  0.00           O
ATOM  10640  O14 POPE  224      67.667 114.637 121.206  1.00  0.00           O
ATOM  10641  O11 POPE  224      68.027 115.717 118.976  1.00  0.00           O
ATOM  10642  O12 POPE  224      65.797 114.957 119.596  1.00  0.00           O
ATOM  10643  C1  POPE  224      68.257 114.677 118.016  1.00  0.00           C
ATOM  10646  C2  POPE  224      67.777 115.127 116.616  1.00  0.00           C
ATOM  10648  O21 POPE  224      67.057 114.097 115.916  1.00  0.00           O
ATOM  10649  C21 POPE  224      67.747 113.197 115.236  1.00  0.00           C
ATOM  10650  O22 POPE  224      68.917 112.927 115.356  1.00  0.00           O
ATOM  10651  C22 POPE  224      66.787 112.557 114.216  1.00  0.00           C
ATOM  10654  C3  POPE  224      68.867 115.867 115.766  1.00  0.00           C
ATOM  10657  O31 POPE  224      68.287 116.387 114.546  1.00  0.00           O
ATOM  10658  C31 POPE  224      69.157 116.927 113.706  1.00  0.00           C
ATOM  10659  O32 POPE  224      70.367 116.987 113.866  1.00  0.00           O
ATOM  10660  C32 POPE  224      68.427 117.417 112.456  1.00  0.00           C
ATOM  10663  C23 POPE  224      66.107 113.617 113.306  1.00  0.00           C
ATOM  10666  C24 POPE  224      64.927 113.077 112.486  1.00  0.00           C
ATOM  10669  C25 POPE  224      65.217 111.817 111.666  1.00  0.00           C
ATOM  10672  C26 POPE  224      66.297 111.977 110.586  1.00  0.00           C
ATOM  10675  C27 POPE  224      65.867 112.817 109.366  1.00  0.00           C
ATOM  10678  C28 POPE  224      66.887 112.767 108.206  1.00  0.00           C
ATOM  10681  C29 POPE  224      66.947 111.407 107.546  1.00  0.00           C
ATOM  10683 0C21 POPE  224      66.867 111.147 106.226  1.00  0.00           C
ATOM  10685 1C21 POPE  224      66.737 112.167 105.126  1.00  0.00           C
ATOM  10688 2C21 POPE  224      65.297 112.637 104.856  1.00  0.00           C
ATOM  10691 3C21 POPE  224      64.327 111.537 104.406  1.00  0.00           C
ATOM  10694 4C21 POPE  224      62.957 112.147 104.036  1.00  0.00           C
ATOM  10697 5C21 POPE  224      61.787 111.157 104.086  1.00  0.00           C
ATOM  10700 6C21 POPE  224      61.867 110.027 103.046  1.00  0.00           C
ATOM  10703 7C21 POPE  224      60.517 109.317 102.866  1.00  0.00           C
ATOM  10706 8C21 POPE  224      60.507 108.317 101.706  1.00  0.00           C
ATOM  10710  C33 POPE  224      69.147 117.027 111.156  1.00  0.00           C
ATOM  10713  C34 POPE  224      68.417 117.417 109.866  1.00  0.00           C
ATOM  10716  C35 POPE  224      69.067 116.747 108.646  1.00  0.00           C
ATOM  10719  C36 POPE  224      68.347 117.037 107.316  1.00  0.00           C
ATOM  10722  C37 POPE  224      69.087 116.407 106.126  1.00  0.00           C
ATOM  10725  C38 POPE  224      68.457 116.727 104.766  1.00  0.00           C
ATOM  10728  C39 POPE  224      69.377 116.477 103.566  1.00  0.00           C
ATOM  10731 0C31 POPE  224      69.747 115.007 103.326  1.00  0.00           C
ATOM  10734 1C31 POPE  224      71.127 114.567 103.866  1.00  0.00           C
ATOM  10737 2C31 POPE  224      72.347 115.237 103.216  1.00  0.00           C
ATOM  10740 3C31 POPE  224      72.627 114.827 101.756  1.00  0.00           C
ATOM  10743 4C31 POPE  224      73.167 113.397 101.596  1.00  0.00           C
ATOM  10746 5C31 POPE  224      74.097 113.257 100.376  1.00  0.00           C
ATOM  10749 6C31 POPE  224      74.637 111.847 100.167  1.00  0.00           C
ATOM  10753  NH3 POPE  225      74.057   3.767  75.306  1.00  0.00           N
ATOM  10757  C12 POPE  225      73.287   3.227  74.136  1.00  0.00           C
ATOM  10760  C11 POPE  225      74.257   2.997  72.986  1.00  0.00           C
ATOM  10763  P   POPE  225      76.297   4.147  71.876  1.00  0.00           P
ATOM  10764  O13 POPE  225      77.137   3.017  72.336  1.00  0.00           O
ATOM  10765  O14 POPE  225      75.857   4.157  70.466  1.00  0.00           O
ATOM  10766  O11 POPE  225      76.977   5.527  72.276  1.00  0.00           O
ATOM  10767  O12 POPE  225      75.007   4.197  72.766  1.00  0.00           O
ATOM  10768  C1  POPE  225      77.337   5.657  73.656  1.00  0.00           C
ATOM  10771  C2  POPE  225      78.197   6.917  73.886  1.00  0.00           C
ATOM  10773  O21 POPE  225      78.867   6.797  75.156  1.00  0.00           O
ATOM  10774  C21 POPE  225      78.157   7.037  76.246  1.00  0.00           C
ATOM  10775  O22 POPE  225      76.947   7.187  76.326  1.00  0.00           O
ATOM  10776  C22 POPE  225      79.097   7.147  77.436  1.00  0.00           C
ATOM  10779  C3  POPE  225      77.407   8.247  73.726  1.00  0.00           C
ATOM  10782  O31 POPE  225      78.087   9.287  74.466  1.00  0.00           O
ATOM  10783  C31 POPE  225      77.297  10.277  74.856  1.00  0.00           C
ATOM  10784  O32 POPE  225      76.197  10.537  74.406  1.00  0.00           O
ATOM  10785  C32 POPE  225      77.917  10.857  76.146  1.00  0.00           C
ATOM  10788  C23 POPE  225      79.057   5.837  78.226  1.00  0.00           C
ATOM  10791  C24 POPE  225      79.887   5.867  79.506  1.00  0.00           C
ATOM  10794  C25 POPE  225      79.777   4.497  80.186  1.00  0.00           C
ATOM  10797  C26 POPE  225      80.657   4.367  81.417  1.00  0.00           C
ATOM  10800  C27 POPE  225      80.677   2.917  81.916  1.00  0.00           C
ATOM  10803  C28 POPE  225      81.667   2.717  83.066  1.00  0.00           C
ATOM  10806  C29 POPE  225      81.147   3.227  84.386  1.00  0.00           C
ATOM  10808 0C21 POPE  225      81.377   2.677  85.586  1.00  0.00           C
ATOM  10810 1C21 POPE  225      82.227   1.457  85.877  1.00  0.00           C
ATOM  10813 2C21 POPE  225      81.407   0.277  86.426  1.00  0.00           C
ATOM  10816 3C21 POPE  225      82.167  -0.473  87.527  1.00  0.00           C
ATOM  10819 4C21 POPE  225      81.277  -1.457  88.316  1.00  0.00           C
ATOM  10822 5C21 POPE  225      81.817  -1.747  89.726  1.00  0.00           C
ATOM  10825 6C21 POPE  225      81.627  -0.563  90.686  1.00  0.00           C
ATOM  10828 7C21 POPE  225      82.297  -0.773  92.046  1.00  0.00           C
ATOM  10831 8C21 POPE  225      82.357   0.507  92.886  1.00  0.00           C
ATOM  10835  C33 POPE  225      77.717  12.377  76.316  1.00  0.00           C
ATOM  10838  C34 POPE  225      78.157  12.887  77.706  1.00  0.00           C
ATOM  10841  C35 POPE  225      77.927  14.397  77.886  1.00  0.00           C
ATOM  10844  C36 POPE  225      79.167  15.177  78.336  1.00  0.00           C
ATOM  10847  C37 POPE  225      78.857  16.677  78.466  1.00  0.00           C
ATOM  10850  C38 POPE  225      80.057  17.537  78.896  1.00  0.00           C
ATOM  10853  C39 POPE  225      79.707  19.037  78.796  1.00  0.00           C
ATOM  10856 0C31 POPE  225      80.897  19.967  79.076  1.00  0.00           C
ATOM  10859 1C31 POPE  225      80.447  21.407  79.376  1.00  0.00           C
ATOM  10862 2C31 POPE  225      81.627  22.377  79.426  1.00  0.00           C
ATOM  10865 3C31 POPE  225      81.267  23.787  79.906  1.00  0.00           C
ATOM  10868 4C31 POPE  225      81.047  23.867  81.417  1.00  0.00           C
ATOM  10871 5C31 POPE  225      81.207  25.297  81.956  1.00  0.00           C
ATOM  10874 6C31 POPE  225      81.117  25.377  83.486  1.00  0.00           C
ATOM  10878  NH3 POPE  226      47.537 121.907 118.536  1.00  0.00           N
ATOM  10882  C12 POPE  226      48.407 120.837 117.956  1.00  0.00           C
ATOM  10885  C11 POPE  226      48.187 119.477 118.626  1.00  0.00           C
ATOM  10888  P   POPE  226      48.437 117.097 117.546  1.00  0.00           P
ATOM  10889  O13 POPE  226      47.847 116.427 118.726  1.00  0.00           O
ATOM  10890  O14 POPE  226      47.507 117.317 116.406  1.00  0.00           O
ATOM  10891  O11 POPE  226      49.677 116.257 116.996  1.00  0.00           O
ATOM  10892  O12 POPE  226      49.017 118.507 117.976  1.00  0.00           O
ATOM  10893  C1  POPE  226      50.857 116.847 116.436  1.00  0.00           C
ATOM  10896  C2  POPE  226      50.977 116.647 114.886  1.00  0.00           C
ATOM  10898  O21 POPE  226      51.857 117.587 114.246  1.00  0.00           O
ATOM  10899  C21 POPE  226      53.137 117.497 114.486  1.00  0.00           C
ATOM  10900  O22 POPE  226      53.667 116.827 115.366  1.00  0.00           O
ATOM  10901  C22 POPE  226      53.877 118.487 113.596  1.00  0.00           C
ATOM  10904  C3  POPE  226      49.597 116.867 114.226  1.00  0.00           C
ATOM  10907  O31 POPE  226      49.627 116.787 112.796  1.00  0.00           O
ATOM  10908  C31 POPE  226      49.927 117.757 111.936  1.00  0.00           C
ATOM  10909  O32 POPE  226      50.087 117.537 110.736  1.00  0.00           O
ATOM  10910  C32 POPE  226      49.997 119.187 112.486  1.00  0.00           C
ATOM  10913  C23 POPE  226      54.417 117.827 112.316  1.00  0.00           C
ATOM  10916  C24 POPE  226      55.207 118.787 111.417  1.00  0.00           C
ATOM  10919  C25 POPE  226      55.857 118.017 110.266  1.00  0.00           C
ATOM  10922  C26 POPE  226      56.387 118.887 109.126  1.00  0.00           C
ATOM  10925  C27 POPE  226      56.757 118.017 107.916  1.00  0.00           C
ATOM  10928  C28 POPE  226      57.187 118.797 106.666  1.00  0.00           C
ATOM  10931  C29 POPE  226      58.617 119.257 106.726  1.00  0.00           C
ATOM  10933 0C21 POPE  226      59.717 118.667 106.216  1.00  0.00           C
ATOM  10935 1C21 POPE  226      59.897 117.397 105.406  1.00  0.00           C
ATOM  10938 2C21 POPE  226      58.817 116.907 104.416  1.00  0.00           C
ATOM  10941 3C21 POPE  226      59.427 115.987 103.336  1.00  0.00           C
ATOM  10944 4C21 POPE  226      58.397 115.157 102.556  1.00  0.00           C
ATOM  10947 5C21 POPE  226      58.917 114.647 101.206  1.00  0.00           C
ATOM  10950 6C21 POPE  226      60.237 113.857 101.296  1.00  0.00           C
ATOM  10953 7C21 POPE  226      60.647 113.277  99.936  1.00  0.00           C
ATOM  10956 8C21 POPE  226      62.047 112.667  99.926  1.00  0.00           C
ATOM  10960  C33 POPE  226      49.637 120.277 111.436  1.00  0.00           C
ATOM  10963  C34 POPE  226      50.517 121.537 111.496  1.00  0.00           C
ATOM  10966  C35 POPE  226      51.817 121.417 110.676  1.00  0.00           C
ATOM  10969  C36 POPE  226      51.567 121.267 109.166  1.00  0.00           C
ATOM  10972  C37 POPE  226      52.757 121.717 108.316  1.00  0.00           C
ATOM  10975  C38 POPE  226      52.487 121.597 106.806  1.00  0.00           C
ATOM  10978  C39 POPE  226      53.757 121.667 105.956  1.00  0.00           C
ATOM  10981 0C31 POPE  226      54.537 122.987 106.116  1.00  0.00           C
ATOM  10984 1C31 POPE  226      55.837 122.997 105.296  1.00  0.00           C
ATOM  10987 2C31 POPE  226      55.617 123.107 103.777  1.00  0.00           C
ATOM  10990 3C31 POPE  226      56.757 122.447 102.996  1.00  0.00           C
ATOM  10993 4C31 POPE  226      56.627 122.617 101.476  1.00  0.00           C
ATOM  10996 5C31 POPE  226      57.847 122.037 100.746  1.00  0.00           C
ATOM  10999 6C31 POPE  226      57.757 122.167  99.226  1.00  0.00           C
ATOM  11003  NH3 POPE  227      37.727   2.677 117.356  1.00  0.00           N
ATOM  11007  C12 POPE  227      36.907   2.587 118.606  1.00  0.00           C
ATOM  11010  C11 POPE  227      36.127   3.867 118.846  1.00  0.00           C
ATOM  11013  P   POPE  227      36.917   6.197 118.086  1.00  0.00           P
ATOM  11014  O13 POPE  227      35.527   6.657 118.196  1.00  0.00           O
ATOM  11015  O14 POPE  227      37.977   7.197 118.316  1.00  0.00           O
ATOM  11016  O11 POPE  227      37.107   5.557 116.646  1.00  0.00           O
ATOM  11017  O12 POPE  227      37.067   4.937 119.046  1.00  0.00           O
ATOM  11018  C1  POPE  227      36.787   6.467 115.576  1.00  0.00           C
ATOM  11021  C2  POPE  227      36.947   5.797 114.186  1.00  0.00           C
ATOM  11023  O21 POPE  227      35.797   6.127 113.386  1.00  0.00           O
ATOM  11024  C21 POPE  227      36.077   6.227 112.086  1.00  0.00           C
ATOM  11025  O22 POPE  227      37.177   6.067 111.606  1.00  0.00           O
ATOM  11026  C22 POPE  227      34.827   6.547 111.246  1.00  0.00           C
ATOM  11029  C3  POPE  227      37.067   4.257 114.316  1.00  0.00           C
ATOM  11032  O31 POPE  227      37.337   3.627 113.046  1.00  0.00           O
ATOM  11033  C31 POPE  227      38.557   3.157 112.856  1.00  0.00           C
ATOM  11034  O32 POPE  227      39.447   3.147 113.676  1.00  0.00           O
ATOM  11035  C32 POPE  227      38.657   2.577 111.436  1.00  0.00           C
ATOM  11038  C23 POPE  227      35.027   6.167 109.766  1.00  0.00           C
ATOM  11041  C24 POPE  227      33.887   6.607 108.836  1.00  0.00           C
ATOM  11044  C25 POPE  227      34.127   7.987 108.176  1.00  0.00           C
ATOM  11047  C26 POPE  227      35.297   7.987 107.176  1.00  0.00           C
ATOM  11050  C27 POPE  227      35.437   9.307 106.396  1.00  0.00           C
ATOM  11053  C28 POPE  227      36.717   9.407 105.546  1.00  0.00           C
ATOM  11056  C29 POPE  227      36.747   8.457 104.386  1.00  0.00           C
ATOM  11058 0C21 POPE  227      37.007   8.757 103.096  1.00  0.00           C
ATOM  11060 1C21 POPE  227      37.287  10.117 102.506  1.00  0.00           C
ATOM  11063 2C21 POPE  227      38.777  10.427 102.256  1.00  0.00           C
ATOM  11066 3C21 POPE  227      38.927  11.717 101.426  1.00  0.00           C
ATOM  11069 4C21 POPE  227      40.377  12.157 101.146  1.00  0.00           C
ATOM  11072 5C21 POPE  227      40.417  13.107  99.946  1.00  0.00           C
ATOM  11075 6C21 POPE  227      41.807  13.667  99.606  1.00  0.00           C
ATOM  11078 7C21 POPE  227      41.767  14.597  98.386  1.00  0.00           C
ATOM  11081 8C21 POPE  227      43.157  15.017  97.896  1.00  0.00           C
ATOM  11085  C33 POPE  227      40.067   2.707 110.806  1.00  0.00           C
ATOM  11088  C34 POPE  227      40.187   2.097 109.396  1.00  0.00           C
ATOM  11091  C35 POPE  227      39.287   2.757 108.346  1.00  0.00           C
ATOM  11094  C36 POPE  227      39.267   2.137 106.936  1.00  0.00           C
ATOM  11097  C37 POPE  227      38.147   2.807 106.116  1.00  0.00           C
ATOM  11100  C38 POPE  227      38.097   2.437 104.627  1.00  0.00           C
ATOM  11103  C39 POPE  227      36.987   3.227 103.936  1.00  0.00           C
ATOM  11106 0C31 POPE  227      36.877   3.087 102.416  1.00  0.00           C
ATOM  11109 1C31 POPE  227      36.087   4.257 101.806  1.00  0.00           C
ATOM  11112 2C31 POPE  227      35.677   4.027 100.346  1.00  0.00           C
ATOM  11115 3C31 POPE  227      34.317   3.337 100.226  1.00  0.00           C
ATOM  11118 4C31 POPE  227      34.007   2.867  98.806  1.00  0.00           C
ATOM  11121 5C31 POPE  227      32.607   2.257  98.676  1.00  0.00           C
ATOM  11124 6C31 POPE  227      32.317   1.707  97.276  1.00  0.00           C
ATOM  11128  NH3 POPE  228     110.217 114.947  78.516  1.00  0.00           N
ATOM  11132  C12 POPE  228     110.997 114.327  77.386  1.00  0.00           C
ATOM  11135  C11 POPE  228     112.497 114.657  77.516  1.00  0.00           C
ATOM  11138  P   POPE  228     114.217 113.797  75.686  1.00  0.00           P
ATOM  11139  O13 POPE  228     113.627 112.507  75.296  1.00  0.00           O
ATOM  11140  O14 POPE  228     115.027 114.477  74.666  1.00  0.00           O
ATOM  11141  O11 POPE  228     115.167 113.497  76.916  1.00  0.00           O
ATOM  11142  O12 POPE  228     113.097 114.757  76.226  1.00  0.00           O
ATOM  11143  C1  POPE  228     115.767 114.577  77.646  1.00  0.00           C
ATOM  11146  C2  POPE  228     116.847 114.007  78.576  1.00  0.00           C
ATOM  11148  O21 POPE  228     116.987 114.877  79.697  1.00  0.00           O
ATOM  11149  C21 POPE  228     116.547 114.447  80.846  1.00  0.00           C
ATOM  11150  O22 POPE  228     116.097 113.347  81.116  1.00  0.00           O
ATOM  11151  C22 POPE  228     116.797 115.517  81.886  1.00  0.00           C
ATOM  11154  C3  POPE  228     118.207 113.907  77.836  1.00  0.00           C
ATOM  11157  O31 POPE  228     119.077 113.007  78.556  1.00  0.00           O
ATOM  11158  C31 POPE  228     120.297 113.497  78.777  1.00  0.00           C
ATOM  11159  O32 POPE  228     120.847 114.367  78.116  1.00  0.00           O
ATOM  11160  C32 POPE  228     120.857 112.917  80.066  1.00  0.00           C
ATOM  11163  C23 POPE  228     115.647 115.667  82.896  1.00  0.00           C
ATOM  11166  C24 POPE  228     115.807 116.917  83.777  1.00  0.00           C
ATOM  11169  C25 POPE  228     114.727 117.017  84.846  1.00  0.00           C
ATOM  11172  C26 POPE  228     115.067 116.187  86.086  1.00  0.00           C
ATOM  11175  C27 POPE  228     113.807 115.747  86.836  1.00  0.00           C
ATOM  11178  C28 POPE  228     114.137 114.857  88.046  1.00  0.00           C
ATOM  11181  C29 POPE  228     112.927 114.107  88.546  1.00  0.00           C
ATOM  11183 0C21 POPE  228     112.327 114.257  89.736  1.00  0.00           C
ATOM  11185 1C21 POPE  228     112.707 115.257  90.796  1.00  0.00           C
ATOM  11188 2C21 POPE  228     111.507 115.607  91.697  1.00  0.00           C
ATOM  11191 3C21 POPE  228     111.897 116.577  92.816  1.00  0.00           C
ATOM  11194 4C21 POPE  228     110.807 116.777  93.876  1.00  0.00           C
ATOM  11197 5C21 POPE  228     110.827 115.687  94.956  1.00  0.00           C
ATOM  11200 6C21 POPE  228     109.797 115.907  96.076  1.00  0.00           C
ATOM  11203 7C21 POPE  228     109.967 114.907  97.226  1.00  0.00           C
ATOM  11206 8C21 POPE  228     108.747 114.817  98.156  1.00  0.00           C
ATOM  11210  C33 POPE  228     120.397 113.807  81.246  1.00  0.00           C
ATOM  11213  C34 POPE  228     121.427 113.927  82.376  1.00  0.00           C
ATOM  11216  C35 POPE  228     121.267 112.857  83.466  1.00  0.00           C
ATOM  11219  C36 POPE  228     120.017 113.077  84.336  1.00  0.00           C
ATOM  11222  C37 POPE  228     120.227 114.037  85.506  1.00  0.00           C
ATOM  11225  C38 POPE  228     118.907 114.297  86.256  1.00  0.00           C
ATOM  11228  C39 POPE  228     119.027 115.347  87.356  1.00  0.00           C
ATOM  11231 0C31 POPE  228     117.907 115.207  88.406  1.00  0.00           C
ATOM  11234 1C31 POPE  228     118.177 116.047  89.656  1.00  0.00           C
ATOM  11237 2C31 POPE  228     117.057 115.957  90.706  1.00  0.00           C
ATOM  11240 3C31 POPE  228     117.587 116.377  92.086  1.00  0.00           C
ATOM  11243 4C31 POPE  228     116.537 116.387  93.196  1.00  0.00           C
ATOM  11246 5C31 POPE  228     117.197 116.337  94.586  1.00  0.00           C
ATOM  11249 6C31 POPE  228     116.277 116.687  95.746  1.00  0.00           C
ATOM  11253  NH3 POPE  229      67.137 123.717  77.036  1.00  0.00           N
ATOM  11257  C12 POPE  229      66.097 124.717  76.636  1.00  0.00           C
ATOM  11260  C11 POPE  229      66.327 126.087  77.276  1.00  0.00           C
ATOM  11263  P   POPE  229      64.867 127.947  78.416  1.00  0.00           P
ATOM  11264  O13 POPE  229      65.687 128.951  77.686  1.00  0.00           O
ATOM  11265  O14 POPE  229      63.417 128.181  78.526  1.00  0.00           O
ATOM  11266  O11 POPE  229      65.507 127.717  79.866  1.00  0.00           O
ATOM  11267  O12 POPE  229      65.057 126.557  77.696  1.00  0.00           O
ATOM  11268  C1  POPE  229      65.297 126.517  80.606  1.00  0.00           C
ATOM  11271  C2  POPE  229      66.387 126.207  81.676  1.00  0.00           C
ATOM  11273  O21 POPE  229      65.877 125.087  82.416  1.00  0.00           O
ATOM  11274  C21 POPE  229      66.777 124.257  82.896  1.00  0.00           C
ATOM  11275  O22 POPE  229      67.987 124.357  82.807  1.00  0.00           O
ATOM  11276  C22 POPE  229      66.037 123.127  83.616  1.00  0.00           C
ATOM  11279  C3  POPE  229      66.737 127.387  82.646  1.00  0.00           C
ATOM  11282  O31 POPE  229      67.887 127.127  83.486  1.00  0.00           O
ATOM  11283  C31 POPE  229      67.737 126.877  84.786  1.00  0.00           C
ATOM  11284  O32 POPE  229      66.697 126.927  85.406  1.00  0.00           O
ATOM  11285  C32 POPE  229      69.097 126.457  85.376  1.00  0.00           C
ATOM  11288  C23 POPE  229      65.207 123.637  84.806  1.00  0.00           C
ATOM  11291  C24 POPE  229      64.167 122.637  85.326  1.00  0.00           C
ATOM  11294  C25 POPE  229      63.247 123.317  86.346  1.00  0.00           C
ATOM  11297  C26 POPE  229      62.367 122.407  87.206  1.00  0.00           C
ATOM  11300  C27 POPE  229      61.637 123.247  88.266  1.00  0.00           C
ATOM  11303  C28 POPE  229      61.317 122.517  89.576  1.00  0.00           C
ATOM  11306  C29 POPE  229      60.927 123.577  90.586  1.00  0.00           C
ATOM  11308 0C21 POPE  229      61.197 123.567  91.896  1.00  0.00           C
ATOM  11310 1C21 POPE  229      61.827 122.447  92.686  1.00  0.00           C
ATOM  11313 2C21 POPE  229      61.277 122.377  94.126  1.00  0.00           C
ATOM  11316 3C21 POPE  229      61.637 123.607  94.976  1.00  0.00           C
ATOM  11319 4C21 POPE  229      61.267 123.467  96.466  1.00  0.00           C
ATOM  11322 5C21 POPE  229      61.477 124.807  97.197  1.00  0.00           C
ATOM  11325 6C21 POPE  229      61.267 124.737  98.716  1.00  0.00           C
ATOM  11328 7C21 POPE  229      61.687 126.037  99.416  1.00  0.00           C
ATOM  11331 8C21 POPE  229      60.767 127.237  99.136  1.00  0.00           C
ATOM  11335  C33 POPE  229      69.677 127.467  86.396  1.00  0.00           C
ATOM  11338  C34 POPE  229      69.317 127.197  87.866  1.00  0.00           C
ATOM  11341  C35 POPE  229      69.727 128.381  88.756  1.00  0.00           C
ATOM  11344  C36 POPE  229      69.197 128.331  90.196  1.00  0.00           C
ATOM  11347  C37 POPE  229      69.347 129.701  90.896  1.00  0.00           C
ATOM  11350  C38 POPE  229      68.327 129.981  92.006  1.00  0.00           C
ATOM  11353  C39 POPE  229      68.737 129.451  93.386  1.00  0.00           C
ATOM  11356 0C31 POPE  229      68.027 130.201  94.536  1.00  0.00           C
ATOM  11359 1C31 POPE  229      68.687 129.991  95.906  1.00  0.00           C
ATOM  11362 2C31 POPE  229      68.477 128.581  96.476  1.00  0.00           C
ATOM  11365 3C31 POPE  229      67.177 128.431  97.286  1.00  0.00           C
ATOM  11368 4C31 POPE  229      67.147 127.127  98.086  1.00  0.00           C
ATOM  11371 5C31 POPE  229      66.057 127.077  99.166  1.00  0.00           C
ATOM  11374 6C31 POPE  229      66.287 125.927 100.156  1.00  0.00           C
ATOM  11378  NH3 POPE  230      70.917  96.057  76.636  1.00  0.00           N
ATOM  11382  C12 POPE  230      69.807  95.067  76.496  1.00  0.00           C
ATOM  11385  C11 POPE  230      68.567  95.517  77.286  1.00  0.00           C
ATOM  11388  P   POPE  230      66.257  94.517  77.966  1.00  0.00           P
ATOM  11389  O13 POPE  230      65.347  95.637  77.606  1.00  0.00           O
ATOM  11390  O14 POPE  230      65.647  93.177  77.926  1.00  0.00           O
ATOM  11391  O11 POPE  230      66.827  94.737  79.426  1.00  0.00           O
ATOM  11392  O12 POPE  230      67.537  94.577  77.056  1.00  0.00           O
ATOM  11393  C1  POPE  230      66.007  95.047  80.556  1.00  0.00           C
ATOM  11396  C2  POPE  230      65.937  93.887  81.596  1.00  0.00           C
ATOM  11398  O21 POPE  230      65.387  94.457  82.816  1.00  0.00           O
ATOM  11399  C21 POPE  230      66.227  95.067  83.636  1.00  0.00           C
ATOM  11400  O22 POPE  230      67.407  95.237  83.447  1.00  0.00           O
ATOM  11401  C22 POPE  230      65.517  95.647  84.856  1.00  0.00           C
ATOM  11404  C3  POPE  230      67.297  93.107  81.736  1.00  0.00           C
ATOM  11407  O31 POPE  230      67.417  92.437  83.016  1.00  0.00           O
ATOM  11408  C31 POPE  230      68.507  92.547  83.816  1.00  0.00           C
ATOM  11409  O32 POPE  230      68.457  92.357  85.016  1.00  0.00           O
ATOM  11410  C32 POPE  230      69.797  92.907  83.076  1.00  0.00           C
ATOM  11413  C23 POPE  230      66.487  95.727  86.066  1.00  0.00           C
ATOM  11416  C24 POPE  230      66.027  96.687  87.166  1.00  0.00           C
ATOM  11419  C25 POPE  230      64.987  96.087  88.126  1.00  0.00           C
ATOM  11422  C26 POPE  230      64.507  97.127  89.136  1.00  0.00           C
ATOM  11425  C27 POPE  230      63.647  96.537  90.256  1.00  0.00           C
ATOM  11428  C28 POPE  230      63.037  97.637  91.136  1.00  0.00           C
ATOM  11431  C29 POPE  230      62.047  97.077  92.136  1.00  0.00           C
ATOM  11433 0C21 POPE  230      61.777  97.597  93.346  1.00  0.00           C
ATOM  11435 1C21 POPE  230      62.367  98.857  93.936  1.00  0.00           C
ATOM  11438 2C21 POPE  230      61.277  99.817  94.446  1.00  0.00           C
ATOM  11441 3C21 POPE  230      61.877 101.147  94.916  1.00  0.00           C
ATOM  11444 4C21 POPE  230      60.827 102.207  95.286  1.00  0.00           C
ATOM  11447 5C21 POPE  230      59.917 101.797  96.456  1.00  0.00           C
ATOM  11450 6C21 POPE  230      59.127 102.977  97.026  1.00  0.00           C
ATOM  11453 7C21 POPE  230      58.137 102.587  98.136  1.00  0.00           C
ATOM  11456 8C21 POPE  230      57.517 103.807  98.816  1.00  0.00           C
ATOM  11460  C33 POPE  230      71.047  92.777  83.986  1.00  0.00           C
ATOM  11463  C34 POPE  230      72.327  93.367  83.356  1.00  0.00           C
ATOM  11466  C35 POPE  230      73.557  93.347  84.276  1.00  0.00           C
ATOM  11469  C36 POPE  230      73.867  92.017  84.996  1.00  0.00           C
ATOM  11472  C37 POPE  230      74.697  92.227  86.266  1.00  0.00           C
ATOM  11475  C38 POPE  230      74.877  90.947  87.096  1.00  0.00           C
ATOM  11478  C39 POPE  230      75.437  91.187  88.506  1.00  0.00           C
ATOM  11481 0C31 POPE  230      74.447  91.907  89.446  1.00  0.00           C
ATOM  11484 1C31 POPE  230      74.987  92.097  90.866  1.00  0.00           C
ATOM  11487 2C31 POPE  230      73.877  92.337  91.906  1.00  0.00           C
ATOM  11490 3C31 POPE  230      73.617  91.127  92.816  1.00  0.00           C
ATOM  11493 4C31 POPE  230      73.127  89.877  92.066  1.00  0.00           C
ATOM  11496 5C31 POPE  230      73.117  88.627  92.966  1.00  0.00           C
ATOM  11499 6C31 POPE  230      72.757  87.347  92.216  1.00  0.00           C
ATOM  11503  NH3 POPE  231      46.107 126.497  75.216  1.00  0.00           N
ATOM  11507  C12 POPE  231      46.417 125.057  74.966  1.00  0.00           C
ATOM  11510  C11 POPE  231      47.487 124.857  73.886  1.00  0.00           C
ATOM  11513  P   POPE  231      47.657 122.227  73.896  1.00  0.00           P
ATOM  11514  O13 POPE  231      46.717 121.247  73.326  1.00  0.00           O
ATOM  11515  O14 POPE  231      49.127 122.007  73.836  1.00  0.00           O
ATOM  11516  O11 POPE  231      47.247 122.407  75.406  1.00  0.00           O
ATOM  11517  O12 POPE  231      47.297 123.617  73.216  1.00  0.00           O
ATOM  11518  C1  POPE  231      47.907 121.747  76.486  1.00  0.00           C
ATOM  11521  C2  POPE  231      46.907 120.847  77.276  1.00  0.00           C
ATOM  11523  O21 POPE  231      47.377 120.447  78.576  1.00  0.00           O
ATOM  11524  C21 POPE  231      47.467 121.347  79.536  1.00  0.00           C
ATOM  11525  O22 POPE  231      47.857 122.497  79.426  1.00  0.00           O
ATOM  11526  C22 POPE  231      46.877 120.697  80.796  1.00  0.00           C
ATOM  11529  C3  POPE  231      46.537 119.557  76.496  1.00  0.00           C
ATOM  11532  O31 POPE  231      45.687 118.687  77.276  1.00  0.00           O
ATOM  11533  C31 POPE  231      44.387 118.697  77.076  1.00  0.00           C
ATOM  11534  O32 POPE  231      43.797 119.277  76.176  1.00  0.00           O
ATOM  11535  C32 POPE  231      43.707 118.027  78.276  1.00  0.00           C
ATOM  11538  C23 POPE  231      47.617 120.987  82.116  1.00  0.00           C
ATOM  11541  C24 POPE  231      46.837 120.367  83.276  1.00  0.00           C
ATOM  11544  C25 POPE  231      45.767 121.307  83.826  1.00  0.00           C
ATOM  11547  C26 POPE  231      44.817 120.617  84.816  1.00  0.00           C
ATOM  11550  C27 POPE  231      45.477 120.357  86.176  1.00  0.00           C
ATOM  11553  C28 POPE  231      44.527 119.677  87.166  1.00  0.00           C
ATOM  11556  C29 POPE  231      44.167 118.277  86.726  1.00  0.00           C
ATOM  11558 0C21 POPE  231      42.937 117.837  86.417  1.00  0.00           C
ATOM  11560 1C21 POPE  231      41.677 118.657  86.486  1.00  0.00           C
ATOM  11563 2C21 POPE  231      40.437 117.917  85.966  1.00  0.00           C
ATOM  11566 3C21 POPE  231      40.447 117.707  84.456  1.00  0.00           C
ATOM  11569 4C21 POPE  231      39.037 117.397  83.946  1.00  0.00           C
ATOM  11572 5C21 POPE  231      38.897 117.587  82.426  1.00  0.00           C
ATOM  11575 6C21 POPE  231      39.417 116.387  81.636  1.00  0.00           C
ATOM  11578 7C21 POPE  231      39.407 116.627  80.126  1.00  0.00           C
ATOM  11581 8C21 POPE  231      39.787 115.367  79.366  1.00  0.00           C
ATOM  11585  C33 POPE  231      44.097 118.687  79.627  1.00  0.00           C
ATOM  11588  C34 POPE  231      42.917 118.917  80.576  1.00  0.00           C
ATOM  11591  C35 POPE  231      42.207 120.267  80.346  1.00  0.00           C
ATOM  11594  C36 POPE  231      40.907 120.377  81.156  1.00  0.00           C
ATOM  11597  C37 POPE  231      40.297 121.777  81.226  1.00  0.00           C
ATOM  11600  C38 POPE  231      39.077 121.877  82.166  1.00  0.00           C
ATOM  11603  C39 POPE  231      39.477 122.077  83.636  1.00  0.00           C
ATOM  11606 0C31 POPE  231      38.297 122.207  84.606  1.00  0.00           C
ATOM  11609 1C31 POPE  231      38.707 122.867  85.926  1.00  0.00           C
ATOM  11612 2C31 POPE  231      37.637 122.757  87.026  1.00  0.00           C
ATOM  11615 3C31 POPE  231      36.937 124.077  87.356  1.00  0.00           C
ATOM  11618 4C31 POPE  231      35.977 124.557  86.266  1.00  0.00           C
ATOM  11621 5C31 POPE  231      35.247 125.847  86.666  1.00  0.00           C
ATOM  11624 6C31 POPE  231      34.207 126.277  85.636  1.00  0.00           C
ATOM  11628  NH3 POPE  232      25.667  77.197  74.836  1.00  0.00           N
ATOM  11632  C12 POPE  232      26.037  75.797  74.406  1.00  0.00           C
ATOM  11635  C11 POPE  232      27.387  75.397  75.036  1.00  0.00           C
ATOM  11638  P   POPE  232      28.827  73.307  75.606  1.00  0.00           P
ATOM  11639  O13 POPE  232      28.307  73.087  76.976  1.00  0.00           O
ATOM  11640  O14 POPE  232      29.287  72.127  74.836  1.00  0.00           O
ATOM  11641  O11 POPE  232      30.007  74.367  75.676  1.00  0.00           O
ATOM  11642  O12 POPE  232      27.697  74.037  74.756  1.00  0.00           O
ATOM  11643  C1  POPE  232      31.357  74.067  75.316  1.00  0.00           C
ATOM  11646  C2  POPE  232      32.317  74.217  76.526  1.00  0.00           C
ATOM  11648  O21 POPE  232      33.547  74.847  76.076  1.00  0.00           O
ATOM  11649  C21 POPE  232      34.037  75.977  76.616  1.00  0.00           C
ATOM  11650  O22 POPE  232      34.857  76.687  76.056  1.00  0.00           O
ATOM  11651  C22 POPE  232      33.477  76.317  77.996  1.00  0.00           C
ATOM  11654  C3  POPE  232      32.577  72.817  77.186  1.00  0.00           C
ATOM  11657  O31 POPE  232      33.237  72.857  78.476  1.00  0.00           O
ATOM  11658  C31 POPE  232      32.657  72.147  79.466  1.00  0.00           C
ATOM  11659  O32 POPE  232      31.597  71.557  79.366  1.00  0.00           O
ATOM  11660  C32 POPE  232      33.567  72.107  80.696  1.00  0.00           C
ATOM  11663  C23 POPE  232      34.357  77.157  78.966  1.00  0.00           C
ATOM  11666  C24 POPE  232      33.547  77.567  80.216  1.00  0.00           C
ATOM  11669  C25 POPE  232      32.967  76.357  80.986  1.00  0.00           C
ATOM  11672  C26 POPE  232      32.007  76.717  82.127  1.00  0.00           C
ATOM  11675  C27 POPE  232      32.677  77.037  83.456  1.00  0.00           C
ATOM  11678  C28 POPE  232      31.687  76.907  84.627  1.00  0.00           C
ATOM  11681  C29 POPE  232      32.287  77.317  85.947  1.00  0.00           C
ATOM  11683 0C21 POPE  232      31.687  78.107  86.856  1.00  0.00           C
ATOM  11685 1C21 POPE  232      30.317  78.707  86.697  1.00  0.00           C
ATOM  11688 2C21 POPE  232      29.947  79.807  87.716  1.00  0.00           C
ATOM  11691 3C21 POPE  232      29.667  79.287  89.136  1.00  0.00           C
ATOM  11694 4C21 POPE  232      30.877  79.387  90.066  1.00  0.00           C
ATOM  11697 5C21 POPE  232      30.587  78.977  91.516  1.00  0.00           C
ATOM  11700 6C21 POPE  232      31.697  79.427  92.466  1.00  0.00           C
ATOM  11703 7C21 POPE  232      31.607  78.787  93.856  1.00  0.00           C
ATOM  11706 8C21 POPE  232      32.627  79.357  94.826  1.00  0.00           C
ATOM  11710  C33 POPE  232      32.737  72.097  81.996  1.00  0.00           C
ATOM  11713  C34 POPE  232      33.487  71.727  83.286  1.00  0.00           C
ATOM  11716  C35 POPE  232      32.997  72.557  84.476  1.00  0.00           C
ATOM  11719  C36 POPE  232      33.397  71.967  85.836  1.00  0.00           C
ATOM  11722  C37 POPE  232      33.147  72.957  86.976  1.00  0.00           C
ATOM  11725  C38 POPE  232      33.147  72.307  88.356  1.00  0.00           C
ATOM  11728  C39 POPE  232      34.517  71.797  88.816  1.00  0.00           C
ATOM  11731 0C31 POPE  232      34.437  71.347  90.276  1.00  0.00           C
ATOM  11734 1C31 POPE  232      35.687  70.627  90.776  1.00  0.00           C
ATOM  11737 2C31 POPE  232      35.387  69.947  92.116  1.00  0.00           C
ATOM  11740 3C31 POPE  232      36.417  68.917  92.536  1.00  0.00           C
ATOM  11743 4C31 POPE  232      36.417  67.667  91.636  1.00  0.00           C
ATOM  11746 5C31 POPE  232      37.307  66.587  92.226  1.00  0.00           C
ATOM  11749 6C31 POPE  232      37.507  65.337  91.366  1.00  0.00           C
ATOM  11753  NH3 POPE  233     107.037  71.997 115.986  1.00  0.00           N
ATOM  11757  C12 POPE  233     107.357  73.267 115.216  1.00  0.00           C
ATOM  11760  C11 POPE  233     107.787  74.437 116.126  1.00  0.00           C
ATOM  11763  P   POPE  233     107.707  77.047 116.286  1.00  0.00           P
ATOM  11764  O13 POPE  233     106.507  77.887 116.326  1.00  0.00           O
ATOM  11765  O14 POPE  233     108.377  76.777 117.566  1.00  0.00           O
ATOM  11766  O11 POPE  233     108.747  77.727 115.286  1.00  0.00           O
ATOM  11767  O12 POPE  233     107.297  75.677 115.596  1.00  0.00           O
ATOM  11768  C1  POPE  233     109.357  76.827 114.356  1.00  0.00           C
ATOM  11771  C2  POPE  233     110.307  77.527 113.366  1.00  0.00           C
ATOM  11773  O21 POPE  233     110.917  76.477 112.616  1.00  0.00           O
ATOM  11774  C21 POPE  233     110.257  76.097 111.536  1.00  0.00           C
ATOM  11775  O22 POPE  233     109.137  76.437 111.206  1.00  0.00           O
ATOM  11776  C22 POPE  233     111.127  75.117 110.766  1.00  0.00           C
ATOM  11779  C3  POPE  233     111.427  78.367 114.066  1.00  0.00           C
ATOM  11782  O31 POPE  233     112.727  78.297 113.436  1.00  0.00           O
ATOM  11783  C31 POPE  233     112.827  78.487 112.116  1.00  0.00           C
ATOM  11784  O32 POPE  233     111.937  78.817 111.356  1.00  0.00           O
ATOM  11785  C32 POPE  233     114.197  77.967 111.656  1.00  0.00           C
ATOM  11788  C23 POPE  233     111.467  75.647 109.366  1.00  0.00           C
ATOM  11791  C24 POPE  233     112.647  74.877 108.786  1.00  0.00           C
ATOM  11794  C25 POPE  233     112.877  75.137 107.296  1.00  0.00           C
ATOM  11797  C26 POPE  233     114.297  74.757 106.866  1.00  0.00           C
ATOM  11800  C27 POPE  233     114.407  74.467 105.376  1.00  0.00           C
ATOM  11803  C28 POPE  233     115.847  74.127 104.946  1.00  0.00           C
ATOM  11806  C29 POPE  233     115.847  73.547 103.546  1.00  0.00           C
ATOM  11808 0C21 POPE  233     115.907  74.237 102.396  1.00  0.00           C
ATOM  11810 1C21 POPE  233     116.017  75.737 102.276  1.00  0.00           C
ATOM  11813 2C21 POPE  233     117.307  76.167 101.546  1.00  0.00           C
ATOM  11816 3C21 POPE  233     118.587  75.817 102.326  1.00  0.00           C
ATOM  11819 4C21 POPE  233     119.847  75.897 101.436  1.00  0.00           C
ATOM  11822 5C21 POPE  233     121.107  75.407 102.156  1.00  0.00           C
ATOM  11825 6C21 POPE  233     122.247  75.077 101.186  1.00  0.00           C
ATOM  11828 7C21 POPE  233     123.477  74.487 101.896  1.00  0.00           C
ATOM  11831 8C21 POPE  233     124.507  73.907 100.936  1.00  0.00           C
ATOM  11835  C33 POPE  233     115.037  79.027 110.906  1.00  0.00           C
ATOM  11838  C34 POPE  233     115.287  78.647 109.436  1.00  0.00           C
ATOM  11841  C35 POPE  233     116.117  79.727 108.726  1.00  0.00           C
ATOM  11844  C36 POPE  233     115.767  79.887 107.246  1.00  0.00           C
ATOM  11847  C37 POPE  233     116.427  81.147 106.646  1.00  0.00           C
ATOM  11850  C38 POPE  233     115.777  81.637 105.336  1.00  0.00           C
ATOM  11853  C39 POPE  233     115.787  80.617 104.197  1.00  0.00           C
ATOM  11856 0C31 POPE  233     114.397  80.397 103.576  1.00  0.00           C
ATOM  11859 1C31 POPE  233     114.137  78.937 103.216  1.00  0.00           C
ATOM  11862 2C31 POPE  233     112.767  78.727 102.556  1.00  0.00           C
ATOM  11865 3C31 POPE  233     112.537  77.257 102.176  1.00  0.00           C
ATOM  11868 4C31 POPE  233     111.057  76.897 102.016  1.00  0.00           C
ATOM  11871 5C31 POPE  233     110.867  75.407 101.716  1.00  0.00           C
ATOM  11874 6C31 POPE  233     109.397  74.967 101.646  1.00  0.00           C
ATOM  11878  NH3 POPE  234     110.967 104.987 116.916  1.00  0.00           N
ATOM  11882  C12 POPE  234     109.637 104.317 116.706  1.00  0.00           C
ATOM  11885  C11 POPE  234     109.167 103.567 117.976  1.00  0.00           C
ATOM  11888  P   POPE  234     106.777 102.407 118.066  1.00  0.00           P
ATOM  11889  O13 POPE  234     107.277 101.357 118.986  1.00  0.00           O
ATOM  11890  O14 POPE  234     105.397 102.877 118.316  1.00  0.00           O
ATOM  11891  O11 POPE  234     106.867 101.897 116.566  1.00  0.00           O
ATOM  11892  O12 POPE  234     107.747 103.657 118.086  1.00  0.00           O
ATOM  11893  C1  POPE  234     105.607 101.847 115.866  1.00  0.00           C
ATOM  11896  C2  POPE  234     105.767 101.427 114.376  1.00  0.00           C
ATOM  11898  O21 POPE  234     105.247 100.117 114.116  1.00  0.00           O
ATOM  11899  C21 POPE  234     105.867  99.087 114.616  1.00  0.00           C
ATOM  11900  O22 POPE  234     106.717  99.077 115.496  1.00  0.00           O
ATOM  11901  C22 POPE  234     105.307  97.817 113.976  1.00  0.00           C
ATOM  11904  C3  POPE  234     107.227 101.607 113.896  1.00  0.00           C
ATOM  11907  O31 POPE  234     107.457 101.047 112.586  1.00  0.00           O
ATOM  11908  C31 POPE  234     107.347 101.907 111.576  1.00  0.00           C
ATOM  11909  O32 POPE  234     107.097 103.097 111.666  1.00  0.00           O
ATOM  11910  C32 POPE  234     107.757 101.187 110.296  1.00  0.00           C
ATOM  11913  C23 POPE  234     106.387  97.037 113.206  1.00  0.00           C
ATOM  11916  C24 POPE  234     105.747  95.967 112.306  1.00  0.00           C
ATOM  11919  C25 POPE  234     105.367  96.517 110.936  1.00  0.00           C
ATOM  11922  C26 POPE  234     104.537  95.527 110.096  1.00  0.00           C
ATOM  11925  C27 POPE  234     104.167  96.147 108.736  1.00  0.00           C
ATOM  11928  C28 POPE  234     103.577  95.157 107.706  1.00  0.00           C
ATOM  11931  C29 POPE  234     104.597  94.137 107.276  1.00  0.00           C
ATOM  11933 0C21 POPE  234     105.167  94.017 106.066  1.00  0.00           C
ATOM  11935 1C21 POPE  234     104.927  94.857 104.836  1.00  0.00           C
ATOM  11938 2C21 POPE  234     104.687  94.017 103.566  1.00  0.00           C
ATOM  11941 3C21 POPE  234     103.227  94.087 103.066  1.00  0.00           C
ATOM  11944 4C21 POPE  234     102.937  93.107 101.926  1.00  0.00           C
ATOM  11947 5C21 POPE  234     103.987  93.117 100.806  1.00  0.00           C
ATOM  11950 6C21 POPE  234     103.617  92.177  99.636  1.00  0.00           C
ATOM  11953 7C21 POPE  234     103.507  90.717 100.066  1.00  0.00           C
ATOM  11956 8C21 POPE  234     103.007  89.817  98.946  1.00  0.00           C
ATOM  11960  C33 POPE  234     106.637 100.317 109.697  1.00  0.00           C
ATOM  11963  C34 POPE  234     106.147 100.847 108.346  1.00  0.00           C
ATOM  11966  C35 POPE  234     106.887 100.227 107.136  1.00  0.00           C
ATOM  11969  C36 POPE  234     106.367  98.807 106.846  1.00  0.00           C
ATOM  11972  C37 POPE  234     107.197  98.027 105.816  1.00  0.00           C
ATOM  11975  C38 POPE  234     106.917  98.427 104.366  1.00  0.00           C
ATOM  11978  C39 POPE  234     107.707  97.577 103.366  1.00  0.00           C
ATOM  11981 0C31 POPE  234     107.507  98.017 101.916  1.00  0.00           C
ATOM  11984 1C31 POPE  234     107.317  96.827 100.966  1.00  0.00           C
ATOM  11987 2C31 POPE  234     107.177  97.267  99.496  1.00  0.00           C
ATOM  11990 3C31 POPE  234     106.507  96.207  98.616  1.00  0.00           C
ATOM  11993 4C31 POPE  234     107.127  94.827  98.806  1.00  0.00           C
ATOM  11996 5C31 POPE  234     106.747  93.857  97.686  1.00  0.00           C
ATOM  11999 6C31 POPE  234     107.477  92.537  97.836  1.00  0.00           C
ATOM  12003  NH3 POPE  235     120.807  88.687 117.516  1.00  0.00           N
ATOM  12007  C12 POPE  235     121.757  88.087 118.516  1.00  0.00           C
ATOM  12010  C11 POPE  235     123.097  87.657 117.906  1.00  0.00           C
ATOM  12013  P   POPE  235     124.307  85.657 116.786  1.00  0.00           P
ATOM  12014  O13 POPE  235     124.927  84.837 117.866  1.00  0.00           O
ATOM  12015  O14 POPE  235     123.997  84.977 115.506  1.00  0.00           O
ATOM  12016  O11 POPE  235     125.287  86.877 116.486  1.00  0.00           O
ATOM  12017  O12 POPE  235     122.977  86.377 117.286  1.00  0.00           O
ATOM  12018  C1  POPE  235     125.997  86.977 115.246  1.00  0.00           C
ATOM  12021  C2  POPE  235     125.927  88.417 114.676  1.00  0.00           C
ATOM  12023  O21 POPE  235     124.577  88.897 114.646  1.00  0.00           O
ATOM  12024  C21 POPE  235     123.777  89.047 113.606  1.00  0.00           C
ATOM  12025  O22 POPE  235     122.927  89.927 113.526  1.00  0.00           O
ATOM  12026  C22 POPE  235     123.797  87.897 112.576  1.00  0.00           C
ATOM  12029  C3  POPE  235     126.827  88.637 113.426  1.00  0.00           C
ATOM  12032  O31 POPE  235     127.347  89.967 113.496  1.00  0.00           O
ATOM  12033  C31 POPE  235     128.497  90.277 112.886  1.00  0.00           C
ATOM  12034  O32 POPE  235     129.311  91.067 113.346  1.00  0.00           O
ATOM  12035  C32 POPE  235     128.627  89.617 111.516  1.00  0.00           C
ATOM  12038  C23 POPE  235     123.777  88.427 111.106  1.00  0.00           C
ATOM  12041  C24 POPE  235     122.367  88.447 110.476  1.00  0.00           C
ATOM  12044  C25 POPE  235     122.277  89.237 109.146  1.00  0.00           C
ATOM  12047  C26 POPE  235     123.327  88.827 108.096  1.00  0.00           C
ATOM  12050  C27 POPE  235     123.387  89.717 106.836  1.00  0.00           C
ATOM  12053  C28 POPE  235     124.577  89.397 105.906  1.00  0.00           C
ATOM  12056  C29 POPE  235     124.557  87.977 105.416  1.00  0.00           C
ATOM  12058 0C21 POPE  235     125.007  87.517 104.236  1.00  0.00           C
ATOM  12060 1C21 POPE  235     125.677  88.307 103.126  1.00  0.00           C
ATOM  12063 2C21 POPE  235     126.297  87.327 102.106  1.00  0.00           C
ATOM  12066 3C21 POPE  235     126.527  87.947 100.716  1.00  0.00           C
ATOM  12069 4C21 POPE  235     126.967  86.867  99.726  1.00  0.00           C
ATOM  12072 5C21 POPE  235     127.087  87.347  98.266  1.00  0.00           C
ATOM  12075 6C21 POPE  235     125.757  87.647  97.556  1.00  0.00           C
ATOM  12078 7C21 POPE  235     125.947  87.777  96.036  1.00  0.00           C
ATOM  12081 8C21 POPE  235     124.647  87.887  95.246  1.00  0.00           C
ATOM  12085  C33 POPE  235     127.497  90.027 110.536  1.00  0.00           C
ATOM  12088  C34 POPE  235     127.287  89.017 109.406  1.00  0.00           C
ATOM  12091  C35 POPE  235     128.537  88.747 108.556  1.00  0.00           C
ATOM  12094  C36 POPE  235     129.151  90.037 107.996  1.00  0.00           C
ATOM  12097  C37 POPE  235     130.061  89.777 106.786  1.00  0.00           C
ATOM  12100  C38 POPE  235     130.161  90.947 105.786  1.00  0.00           C
ATOM  12103  C39 POPE  235     128.781  91.507 105.426  1.00  0.00           C
ATOM  12106 0C31 POPE  235     128.741  92.397 104.186  1.00  0.00           C
ATOM  12109 1C31 POPE  235     127.417  93.177 104.176  1.00  0.00           C
ATOM  12112 2C31 POPE  235     126.857  93.447 102.776  1.00  0.00           C
ATOM  12115 3C31 POPE  235     126.407  92.177 102.056  1.00  0.00           C
ATOM  12118 4C31 POPE  235     125.427  92.507 100.926  1.00  0.00           C
ATOM  12121 5C31 POPE  235     125.227  91.337  99.966  1.00  0.00           C
ATOM  12124 6C31 POPE  235     124.467  91.737  98.706  1.00  0.00           C
ATOM  12128  NH3 POPE  236      60.367   4.527  69.976  1.00  0.00           N
ATOM  12132  C12 POPE  236      60.957   3.227  69.496  1.00  0.00           C
ATOM  12135  C11 POPE  236      62.017   3.447  68.396  1.00  0.00           C
ATOM  12138  P   POPE  236      63.587   5.197  69.516  1.00  0.00           P
ATOM  12139  O13 POPE  236      65.037   5.547  69.476  1.00  0.00           O
ATOM  12140  O14 POPE  236      62.577   6.137  68.986  1.00  0.00           O
ATOM  12141  O11 POPE  236      63.157   4.917  71.006  1.00  0.00           O
ATOM  12142  O12 POPE  236      63.317   3.777  68.916  1.00  0.00           O
ATOM  12143  C1  POPE  236      64.077   5.147  72.056  1.00  0.00           C
ATOM  12146  C2  POPE  236      63.737   4.277  73.276  1.00  0.00           C
ATOM  12148  O21 POPE  236      62.617   4.817  73.986  1.00  0.00           O
ATOM  12149  C21 POPE  236      61.427   4.297  73.706  1.00  0.00           C
ATOM  12150  O22 POPE  236      61.007   3.957  72.616  1.00  0.00           O
ATOM  12151  C22 POPE  236      60.657   4.197  75.026  1.00  0.00           C
ATOM  12154  C3  POPE  236      64.997   4.197  74.206  1.00  0.00           C
ATOM  12157  O31 POPE  236      64.747   4.197  75.626  1.00  0.00           O
ATOM  12158  C31 POPE  236      64.297   3.027  76.106  1.00  0.00           C
ATOM  12159  O32 POPE  236      63.817   2.157  75.406  1.00  0.00           O
ATOM  12160  C32 POPE  236      64.657   2.947  77.586  1.00  0.00           C
ATOM  12163  C23 POPE  236      59.827   2.907  75.156  1.00  0.00           C
ATOM  12166  C24 POPE  236      59.377   2.617  76.606  1.00  0.00           C
ATOM  12169  C25 POPE  236      58.727   3.817  77.306  1.00  0.00           C
ATOM  12172  C26 POPE  236      57.987   3.447  78.606  1.00  0.00           C
ATOM  12175  C27 POPE  236      58.547   4.107  79.886  1.00  0.00           C
ATOM  12178  C28 POPE  236      57.447   4.457  80.916  1.00  0.00           C
ATOM  12181  C29 POPE  236      56.647   5.677  80.506  1.00  0.00           C
ATOM  12183 0C21 POPE  236      56.127   6.617  81.306  1.00  0.00           C
ATOM  12185 1C21 POPE  236      56.157   6.647  82.816  1.00  0.00           C
ATOM  12188 2C21 POPE  236      54.797   7.017  83.447  1.00  0.00           C
ATOM  12191 3C21 POPE  236      53.757   5.887  83.426  1.00  0.00           C
ATOM  12194 4C21 POPE  236      52.487   6.247  84.216  1.00  0.00           C
ATOM  12197 5C21 POPE  236      51.667   5.017  84.636  1.00  0.00           C
ATOM  12200 6C21 POPE  236      50.517   5.357  85.606  1.00  0.00           C
ATOM  12203 7C21 POPE  236      50.977   5.867  86.986  1.00  0.00           C
ATOM  12206 8C21 POPE  236      49.817   6.167  87.936  1.00  0.00           C
ATOM  12210  C33 POPE  236      63.537   2.437  78.526  1.00  0.00           C
ATOM  12213  C34 POPE  236      62.817   3.537  79.326  1.00  0.00           C
ATOM  12216  C35 POPE  236      63.687   4.297  80.346  1.00  0.00           C
ATOM  12219  C36 POPE  236      64.277   3.407  81.456  1.00  0.00           C
ATOM  12222  C37 POPE  236      64.767   4.207  82.676  1.00  0.00           C
ATOM  12225  C38 POPE  236      65.077   3.297  83.876  1.00  0.00           C
ATOM  12228  C39 POPE  236      65.197   4.047  85.206  1.00  0.00           C
ATOM  12231 0C31 POPE  236      65.117   3.107  86.426  1.00  0.00           C
ATOM  12234 1C31 POPE  236      65.347   3.847  87.746  1.00  0.00           C
ATOM  12237 2C31 POPE  236      65.107   2.977  88.996  1.00  0.00           C
ATOM  12240 3C31 POPE  236      65.357   3.767  90.286  1.00  0.00           C
ATOM  12243 4C31 POPE  236      64.967   3.027  91.566  1.00  0.00           C
ATOM  12246 5C31 POPE  236      65.087   3.927  92.807  1.00  0.00           C
ATOM  12249 6C31 POPE  236      64.557   3.267  94.086  1.00  0.00           C
ATOM  12253  NH3 POPE  237      22.377  86.867 118.936  1.00  0.00           N
ATOM  12257  C12 POPE  237      23.667  87.297 119.556  1.00  0.00           C
ATOM  12260  C11 POPE  237      23.807  88.827 119.486  1.00  0.00           C
ATOM  12263  P   POPE  237      21.417  89.827 120.016  1.00  0.00           P
ATOM  12264  O13 POPE  237      20.707  88.557 120.256  1.00  0.00           O
ATOM  12265  O14 POPE  237      20.947  91.067 120.646  1.00  0.00           O
ATOM  12266  O11 POPE  237      21.477  90.077 118.456  1.00  0.00           O
ATOM  12267  O12 POPE  237      22.927  89.547 120.356  1.00  0.00           O
ATOM  12268  C1  POPE  237      20.397  89.597 117.656  1.00  0.00           C
ATOM  12271  C2  POPE  237      20.357  90.387 116.326  1.00  0.00           C
ATOM  12273  O21 POPE  237      19.277  89.927 115.496  1.00  0.00           O
ATOM  12274  C21 POPE  237      19.407  88.717 114.966  1.00  0.00           C
ATOM  12275  O22 POPE  237      20.317  87.937 115.146  1.00  0.00           O
ATOM  12276  C22 POPE  237      18.207  88.447 114.066  1.00  0.00           C
ATOM  12279  C3  POPE  237      21.727  90.447 115.596  1.00  0.00           C
ATOM  12282  O31 POPE  237      21.597  91.217 114.376  1.00  0.00           O
ATOM  12283  C31 POPE  237      22.097  90.657 113.296  1.00  0.00           C
ATOM  12284  O32 POPE  237      22.797  89.657 113.256  1.00  0.00           O
ATOM  12285  C32 POPE  237      21.587  91.437 112.086  1.00  0.00           C
ATOM  12288  C23 POPE  237      18.597  87.517 112.896  1.00  0.00           C
[truncated: 1,734,220 more chars]
