# Supplementary material for: Characterizing Membrane Association and Periplasmic Transfer of Bacterial Lipoproteins through Molecular Dynamics Simulations
Source: Structure. 2020 Apr 7;28(4):475–487.e3. doi: 10.1016/j.str.2020.01.012 (PMC7139219; doi:10.1016/j.str.2020.01.012)
Supplement: Data S1. Final Coordinates from Simulations (Y–Z), Related to Figure 3 [file mmc3.zip › Y-Z/YRAP-5-atomistic.pdb]

TITLE     Protein
REMARK    THIS IS A SIMULATION BOX
CRYST1  129.157  129.157  208.371  90.00  90.00  90.00 P 1           1
MODEL        1
ATOM      1  N   CYSTA   1      66.643  34.003 111.670  1.00  0.00           N
ATOM      3  CA  CYSTA   1      67.393  35.003 110.890  1.00  0.00           C
ATOM      5  C   CYSTA   1      68.863  34.603 111.030  1.00  0.00           C
ATOM      6  O   CYSTA   1      69.474  33.963 110.170  1.00  0.00           O
ATOM      7  CB  CYSTA   1      67.014  35.423 109.420  1.00  0.00           C
ATOM     10  SG  CYSTA   1      66.023  36.983 109.241  1.00  0.00           S
ATOM     11  C1  CYSTA   1      64.254  36.684 109.610  1.00  0.00           C
ATOM     14  CA1 CYSTA   1      65.463  33.364 111.570  1.00  0.00           C
ATOM     15  OA1 CYSTA   1      65.184  32.604 112.490  1.00  0.00           O
ATOM     16  CA2 CYSTA   1      64.494  33.503 110.451  1.00  0.00           C
ATOM     19  C11 CYSTA   1      63.263  37.884 109.770  1.00  0.00           C
ATOM     21  O11 CYSTA   1      62.944  38.474 108.491  1.00  0.00           O
ATOM     22  CX1 CYSTA   1      61.854  39.264 108.631  1.00  0.00           C
ATOM     23  OX1 CYSTA   1      61.043  39.184 109.531  1.00  0.00           O
ATOM     24  CX2 CYSTA   1      61.873  40.333 107.550  1.00  0.00           C
ATOM     27  C12 CYSTA   1      63.814  38.953 110.760  1.00  0.00           C
ATOM     30  O12 CYSTA   1      63.734  40.304 110.270  1.00  0.00           O
ATOM     31  CD1 CYSTA   1      64.784  40.803 109.630  1.00  0.00           C
ATOM     32  OD1 CYSTA   1      65.863  40.273 109.460  1.00  0.00           O
ATOM     33  CD2 CYSTA   1      64.464  42.233 109.280  1.00  0.00           C
ATOM     36  CA3 CYSTA   1      64.454  32.294 109.510  1.00  0.00           C
ATOM     39  CA4 CYSTA   1      63.773  32.704 108.200  1.00  0.00           C
ATOM     42  CA5 CYSTA   1      63.953  31.704 107.050  1.00  0.00           C
ATOM     45  CA6 CYSTA   1      65.384  31.593 106.520  1.00  0.00           C
ATOM     48  CA7 CYSTA   1      65.893  32.853 105.790  1.00  0.00           C
ATOM     51  CA8 CYSTA   1      67.113  32.524 104.920  1.00  0.00           C
ATOM     54  CA9 CYSTA   1      67.554  33.643 103.961  1.00  0.00           C
ATOM     57 0CA1 CYSTA   1      68.654  33.143 103.010  1.00  0.00           C
ATOM     60 1CA1 CYSTA   1      68.853  34.093 101.830  1.00  0.00           C
ATOM     63 2CA1 CYSTA   1      69.883  33.603 100.810  1.00  0.00           C
ATOM     66 3CA1 CYSTA   1      69.844  34.424  99.510  1.00  0.00           C
ATOM     69 4CA1 CYSTA   1      70.974  34.093  98.520  1.00  0.00           C
ATOM     72 5CA1 CYSTA   1      70.993  32.634  98.040  1.00  0.00           C
ATOM     75 6CA1 CYSTA   1      72.094  32.374  97.000  1.00  0.00           C
ATOM     79  CD3 CYSTA   1      65.143  42.713 108.000  1.00  0.00           C
ATOM     82  CD4 CYSTA   1      66.224  43.733 108.351  1.00  0.00           C
ATOM     85  CD5 CYSTA   1      66.844  44.413 107.120  1.00  0.00           C
ATOM     88  CD6 CYSTA   1      67.663  43.413 106.321  1.00  0.00           C
ATOM     91  CD7 CYSTA   1      68.194  43.963 105.000  1.00  0.00           C
ATOM     94  CD8 CYSTA   1      68.734  42.814 104.160  1.00  0.00           C
ATOM     97  CD9 CYSTA   1      68.874  43.134 102.680  1.00  0.00           C
ATOM    100 0CD1 CYSTA   1      69.243  41.884 101.881  1.00  0.00           C
ATOM    103 1CD1 CYSTA   1      70.743  41.774 101.610  1.00  0.00           C
ATOM    106 2CD1 CYSTA   1      71.094  40.454 100.921  1.00  0.00           C
ATOM    109 3CD1 CYSTA   1      72.523  40.434 100.370  1.00  0.00           C
ATOM    112 4CD1 CYSTA   1      72.923  39.054  99.800  1.00  0.00           C
ATOM    115 5CD1 CYSTA   1      72.024  38.563  98.670  1.00  0.00           C
ATOM    118 6CD1 CYSTA   1      72.554  37.283  98.010  1.00  0.00           C
ATOM    122  CX3 CYSTA   1      61.043  41.583 107.900  1.00  0.00           C
ATOM    125  CX4 CYSTA   1      61.143  42.693 106.850  1.00  0.00           C
ATOM    128  CX5 CYSTA   1      60.244  42.464 105.640  1.00  0.00           C
ATOM    131  CX6 CYSTA   1      60.904  41.713 104.490  1.00  0.00           C
ATOM    134  CX7 CYSTA   1      59.844  41.114 103.570  1.00  0.00           C
ATOM    137  CX8 CYSTA   1      60.433  40.013 102.680  1.00  0.00           C
ATOM    140  CX9 CYSTA   1      59.334  39.223 102.021  1.00  0.00           C
ATOM    142 0CX1 CYSTA   1      58.904  39.234 100.750  1.00  0.00           C
ATOM    144 1CX1 CYSTA   1      59.373  40.034  99.550  1.00  0.00           C
ATOM    147 2CX1 CYSTA   1      60.674  40.843  99.601  1.00  0.00           C
ATOM    150 3CX1 CYSTA   1      60.953  41.484  98.240  1.00  0.00           C
ATOM    153 4CX1 CYSTA   1      62.304  42.204  98.190  1.00  0.00           C
ATOM    156 5CX1 CYSTA   1      62.514  42.954  96.870  1.00  0.00           C
ATOM    159 6CX1 CYSTA   1      62.484  42.033  95.650  1.00  0.00           C
ATOM    162 7CX1 CYSTA   1      62.754  42.753  94.320  1.00  0.00           C
ATOM    165 8CX1 CYSTA   1      62.573  41.834  93.110  1.00  0.00           C
ATOM    169  N   VAL A   2      69.444  34.974 112.180  1.00  0.00           N
ATOM    171  CA  VAL A   2      70.764  34.623 112.661  1.00  0.00           C
ATOM    173  CB  VAL A   2      71.694  35.843 112.600  1.00  0.00           C
ATOM    175  CG1 VAL A   2      73.073  35.573 113.210  1.00  0.00           C
ATOM    179  CG2 VAL A   2      71.884  36.274 111.120  1.00  0.00           C
ATOM    183  C   VAL A   2      70.584  34.054 114.080  1.00  0.00           C
ATOM    184  O   VAL A   2      69.543  34.284 114.710  1.00  0.00           O
ATOM    185  N   ALA A   3      71.543  33.233 114.560  1.00  0.00           N
ATOM    187  CA  ALA A   3      71.704  32.843 115.950  1.00  0.00           C
ATOM    189  CB  ALA A   3      70.724  31.724 116.341  1.00  0.00           C
ATOM    193  C   ALA A   3      73.113  32.274 116.110  1.00  0.00           C
ATOM    194  O   ALA A   3      73.683  31.733 115.161  1.00  0.00           O
ATOM    195  N   ALA A   4      73.744  32.244 117.300  1.00  0.00           N
ATOM    197  CA  ALA A   4      73.844  33.283 118.310  1.00  0.00           C
ATOM    199  CB  ALA A   4      72.814  33.024 119.430  1.00  0.00           C
ATOM    203  C   ALA A   4      75.293  33.163 118.810  1.00  0.00           C
ATOM    204  O   ALA A   4      76.014  32.303 118.330  1.00  0.00           O
ATOM    205  N   ALA A   5      75.853  34.013 119.710  1.00  0.00           N
ATOM    207  CA  ALA A   5      75.253  35.154 120.370  1.00  0.00           C
ATOM    209  CB  ALA A   5      74.784  34.774 121.780  1.00  0.00           C
ATOM    213  C   ALA A   5      76.244  36.313 120.500  1.00  0.00           C
ATOM    214  O   ALA A   5      76.264  37.084 121.461  1.00  0.00           O
ATOM    215  N   VAL A   6      77.054  36.503 119.440  1.00  0.00           N
ATOM    217  CA  VAL A   6      77.613  37.794 119.050  1.00  0.00           C
ATOM    219  CB  VAL A   6      78.683  37.563 117.970  1.00  0.00           C
ATOM    221  CG1 VAL A   6      79.404  38.864 117.591  1.00  0.00           C
ATOM    225  CG2 VAL A   6      79.734  36.564 118.510  1.00  0.00           C
ATOM    229  C   VAL A   6      76.484  38.684 118.510  1.00  0.00           C
ATOM    230  O   VAL A   6      76.524  39.913 118.540  1.00  0.00           O
ATOM    231  N   VAL A   7      75.423  38.024 118.010  1.00  0.00           N
ATOM    233  CA  VAL A   7      74.304  38.584 117.290  1.00  0.00           C
ATOM    235  CB  VAL A   7      74.254  37.944 115.880  1.00  0.00           C
ATOM    237  CG1 VAL A   7      73.323  38.743 114.940  1.00  0.00           C
ATOM    241  CG2 VAL A   7      75.664  37.924 115.260  1.00  0.00           C
ATOM    245  C   VAL A   7      72.974  38.323 118.030  1.00  0.00           C
ATOM    246  O   VAL A   7      71.894  38.663 117.571  1.00  0.00           O
ATOM    247  N   GLY A   8      73.004  37.784 119.271  1.00  0.00           N
ATOM    249  CA  GLY A   8      71.783  37.343 119.980  1.00  0.00           C
ATOM    252  C   GLY A   8      71.043  36.204 119.290  1.00  0.00           C
ATOM    253  O   GLY A   8      71.613  35.524 118.440  1.00  0.00           O
ATOM    254  N   THR A   9      69.784  35.853 119.610  1.00  0.00           N
ATOM    256  CA  THR A   9      68.913  36.463 120.620  1.00  0.00           C
ATOM    258  CB  THR A   9      67.393  36.344 120.310  1.00  0.00           C
ATOM    260  OG1 THR A   9      66.603  37.204 121.120  1.00  0.00           O
ATOM    262  CG2 THR A   9      66.783  34.963 120.540  1.00  0.00           C
ATOM    266  C   THR A   9      69.173  35.994 122.031  1.00  0.00           C
ATOM    267  O   THR A   9      69.043  36.764 122.970  1.00  0.00           O
ATOM    268  N   ALA A  10      69.613  34.733 122.210  1.00  0.00           N
ATOM    270  CA  ALA A  10      69.414  34.124 123.510  1.00  0.00           C
ATOM    272  CB  ALA A  10      67.993  33.564 123.620  1.00  0.00           C
ATOM    276  C   ALA A  10      70.404  33.034 123.771  1.00  0.00           C
ATOM    277  O   ALA A  10      70.124  31.854 123.610  1.00  0.00           O
ATOM    278  N   ALA A  11      71.654  33.283 124.170  1.00  0.00           N
ATOM    280  CA  ALA A  11      72.404  34.454 124.550  1.00  0.00           C
ATOM    282  CB  ALA A  11      71.813  35.873 124.500  1.00  0.00           C
ATOM    286  C   ALA A  11      72.844  34.124 125.940  1.00  0.00           C
ATOM    287  O   ALA A  11      72.424  34.724 126.920  1.00  0.00           O
ATOM    288  N   VAL A  12      73.704  33.084 126.090  1.00  0.00           N
ATOM    290  CA  VAL A  12      74.474  32.413 125.040  1.00  0.00           C
ATOM    292  CB  VAL A  12      75.933  32.853 125.071  1.00  0.00           C
ATOM    294  CG1 VAL A  12      76.683  32.294 123.850  1.00  0.00           C
ATOM    298  CG2 VAL A  12      76.003  34.393 125.140  1.00  0.00           C
ATOM    302  C   VAL A  12      74.423  30.913 125.300  1.00  0.00           C
ATOM    303  O   VAL A  12      74.793  30.483 126.380  1.00  0.00           O
ATOM    304  N   GLY A  13      73.984  30.033 124.381  1.00  0.00           N
ATOM    306  CA  GLY A  13      73.243  30.174 123.131  1.00  0.00           C
ATOM    309  C   GLY A  13      72.354  28.954 123.050  1.00  0.00           C
ATOM    310  O   GLY A  13      72.323  28.173 123.990  1.00  0.00           O
ATOM    311  N   THR A  14      71.613  28.654 121.970  1.00  0.00           N
ATOM    313  CA  THR A  14      71.584  29.364 120.710  1.00  0.00           C
ATOM    315  CB  THR A  14      71.754  28.364 119.550  1.00  0.00           C
ATOM    317  OG1 THR A  14      72.694  28.873 118.631  1.00  0.00           O
ATOM    319  CG2 THR A  14      70.463  27.993 118.790  1.00  0.00           C
ATOM    323  C   THR A  14      70.344  30.234 120.650  1.00  0.00           C
ATOM    324  O   THR A  14      70.423  31.424 120.340  1.00  0.00           O
ATOM    325  N   LYS A  15      69.164  29.714 121.061  1.00  0.00           N
ATOM    327  CA  LYS A  15      67.984  30.544 121.201  1.00  0.00           C
ATOM    329  CB  LYS A  15      67.154  30.674 119.900  1.00  0.00           C
ATOM    332  CG  LYS A  15      67.803  31.634 118.890  1.00  0.00           C
ATOM    335  CD  LYS A  15      66.783  32.294 117.960  1.00  0.00           C
ATOM    338  CE  LYS A  15      67.344  33.524 117.230  1.00  0.00           C
ATOM    341  NZ  LYS A  15      66.234  34.253 116.590  1.00  0.00           N
ATOM    345  C   LYS A  15      67.164  30.184 122.420  1.00  0.00           C
ATOM    346  O   LYS A  15      65.974  30.474 122.530  1.00  0.00           O
ATOM    347  N   ALA A  16      67.823  29.554 123.411  1.00  0.00           N
ATOM    349  CA  ALA A  16      67.543  29.774 124.800  1.00  0.00           C
ATOM    351  CB  ALA A  16      66.484  28.774 125.320  1.00  0.00           C
ATOM    355  C   ALA A  16      68.884  29.484 125.440  1.00  0.00           C
ATOM    356  O   ALA A  16      69.573  28.593 124.970  1.00  0.00           O
ATOM    357  N   ALA A  17      69.363  30.144 126.510  1.00  0.00           N
ATOM    359  CA  ALA A  17      68.853  31.303 127.220  1.00  0.00           C
ATOM    361  CB  ALA A  17      68.154  30.814 128.500  1.00  0.00           C
ATOM    365  C   ALA A  17      70.054  32.184 127.600  1.00  0.00           C
ATOM    366  O   ALA A  17      71.204  31.764 127.521  1.00  0.00           O
ATOM    367  N   THR A  18      69.893  33.434 128.050  1.00  0.00           N
ATOM    369  CA  THR A  18      68.674  34.154 128.340  1.00  0.00           C
ATOM    371  CB  THR A  18      68.734  35.053 129.590  1.00  0.00           C
ATOM    373  OG1 THR A  18      70.033  35.093 130.161  1.00  0.00           O
ATOM    375  CG2 THR A  18      67.814  34.444 130.650  1.00  0.00           C
ATOM    379  C   THR A  18      68.204  34.974 127.190  1.00  0.00           C
ATOM    380  O   THR A  18      68.974  35.593 126.461  1.00  0.00           O
ATOM    381  N   ASP A  19      66.874  35.033 127.080  1.00  0.00           N
ATOM    383  CA  ASP A  19      66.143  35.994 126.321  1.00  0.00           C
ATOM    385  CB  ASP A  19      64.793  35.374 125.880  1.00  0.00           C
ATOM    388  CG  ASP A  19      64.994  34.204 124.940  1.00  0.00           C
ATOM    389  OD1 ASP A  19      65.474  33.134 125.410  1.00  0.00           O
ATOM    390  OD2 ASP A  19      64.654  34.354 123.730  1.00  0.00           O
ATOM    391  C   ASP A  19      65.944  37.253 127.190  1.00  0.00           C
ATOM    392  O   ASP A  19      65.363  37.194 128.281  1.00  0.00           O
ATOM    393  N   PRO A  20      66.444  38.423 126.800  1.00  0.00           N
ATOM    394  CD  PRO A  20      65.964  39.684 127.350  1.00  0.00           C
ATOM    397  CA  PRO A  20      67.613  38.614 125.960  1.00  0.00           C
ATOM    399  CB  PRO A  20      67.273  39.974 125.340  1.00  0.00           C
ATOM    402  CG  PRO A  20      66.603  40.764 126.470  1.00  0.00           C
ATOM    405  C   PRO A  20      68.863  38.733 126.820  1.00  0.00           C
ATOM    406  O   PRO A  20      68.863  38.384 128.000  1.00  0.00           O
ATOM    407  N   ARG A  21      69.914  39.274 126.201  1.00  0.00           N
ATOM    409  CA  ARG A  21      71.314  39.364 126.530  1.00  0.00           C
ATOM    411  CB  ARG A  21      71.844  38.503 127.720  1.00  0.00           C
ATOM    414  CG  ARG A  21      71.694  39.184 129.120  1.00  0.00           C
ATOM    417  CD  ARG A  21      72.054  38.204 130.250  1.00  0.00           C
ATOM    420  NE  ARG A  21      72.014  38.833 131.620  1.00  0.00           N
ATOM    422  CZ  ARG A  21      72.234  38.114 132.720  1.00  0.00           C
ATOM    423  NH1 ARG A  21      72.304  38.714 133.891  1.00  0.00           N
ATOM    426  NH2 ARG A  21      72.374  36.804 132.661  1.00  0.00           N
ATOM    429  C   ARG A  21      71.894  39.194 125.130  1.00  0.00           C
ATOM    430  O   ARG A  21      71.164  38.914 124.190  1.00  0.00           O
ATOM    431  N   SER A  22      73.134  39.544 124.780  1.00  0.00           N
ATOM    433  CA  SER A  22      74.404  39.064 125.290  1.00  0.00           C
ATOM    435  CB  SER A  22      75.043  38.073 124.280  1.00  0.00           C
ATOM    438  OG  SER A  22      76.264  37.534 124.780  1.00  0.00           O
ATOM    440  C   SER A  22      75.303  40.253 125.330  1.00  0.00           C
ATOM    441  O   SER A  22      75.414  40.954 124.330  1.00  0.00           O
ATOM    442  N   VAL A  23      75.964  40.494 126.481  1.00  0.00           N
ATOM    444  CA  VAL A  23      76.844  41.624 126.701  1.00  0.00           C
ATOM    446  CB  VAL A  23      78.043  41.664 125.760  1.00  0.00           C
ATOM    448  CG1 VAL A  23      79.043  42.703 126.260  1.00  0.00           C
ATOM    452  CG2 VAL A  23      78.734  40.284 125.750  1.00  0.00           C
ATOM    456  C   VAL A  23      76.003  42.893 126.760  1.00  0.00           C
ATOM    457  O   VAL A  23      75.344  43.163 127.750  1.00  0.00           O
ATOM    458  N   GLY A  24      75.924  43.644 125.640  1.00  0.00           N
ATOM    460  CA  GLY A  24      74.883  44.634 125.390  1.00  0.00           C
ATOM    463  C   GLY A  24      74.003  44.003 124.370  1.00  0.00           C
ATOM    464  O   GLY A  24      74.503  43.654 123.310  1.00  0.00           O
ATOM    465  N   THR A  25      72.694  43.803 124.650  1.00  0.00           N
ATOM    467  CA  THR A  25      71.823  42.963 123.821  1.00  0.00           C
ATOM    469  CB  THR A  25      70.393  42.744 124.381  1.00  0.00           C
ATOM    471  OG1 THR A  25      69.423  43.693 123.961  1.00  0.00           O
ATOM    473  CG2 THR A  25      70.423  42.823 125.911  1.00  0.00           C
ATOM    477  C   THR A  25      71.793  43.474 122.400  1.00  0.00           C
ATOM    478  O   THR A  25      71.683  44.673 122.200  1.00  0.00           O
ATOM    479  N   GLN A  26      71.974  42.594 121.411  1.00  0.00           N
ATOM    481  CA  GLN A  26      72.304  42.984 120.050  1.00  0.00           C
ATOM    483  CB  GLN A  26      73.604  43.934 120.000  1.00  0.00           C
ATOM    486  CG  GLN A  26      75.043  43.563 119.490  1.00  0.00           C
ATOM    489  CD  GLN A  26      76.064  42.804 120.370  1.00  0.00           C
ATOM    490  OE1 GLN A  26      77.273  42.994 120.170  1.00  0.00           O
ATOM    491  NE2 GLN A  26      75.644  41.974 121.330  1.00  0.00           N
ATOM    494  C   GLN A  26      72.354  41.614 119.370  1.00  0.00           C
ATOM    495  O   GLN A  26      73.173  40.794 119.760  1.00  0.00           O
ATOM    496  N   VAL A  27      71.433  41.204 118.440  1.00  0.00           N
ATOM    498  CA  VAL A  27      70.844  41.954 117.330  1.00  0.00           C
ATOM    500  CB  VAL A  27      71.933  42.184 116.220  1.00  0.00           C
ATOM    502  CG1 VAL A  27      71.624  43.114 115.040  1.00  0.00           C
ATOM    506  CG2 VAL A  27      73.213  42.843 116.750  1.00  0.00           C
ATOM    510  C   VAL A  27      69.503  41.323 116.701  1.00  0.00           C
ATOM    511  O   VAL A  27      69.194  41.604 115.540  1.00  0.00           O
ATOM    512  N   ASP A  28      68.624  40.533 117.400  1.00  0.00           N
ATOM    514  CA  ASP A  28      67.543  39.684 116.780  1.00  0.00           C
ATOM    516  CB  ASP A  28      68.043  38.233 116.900  1.00  0.00           C
ATOM    519  CG  ASP A  28      69.224  37.934 116.010  1.00  0.00           C
ATOM    520  OD1 ASP A  28      69.834  36.864 116.250  1.00  0.00           O
ATOM    521  OD2 ASP A  28      69.363  38.593 114.951  1.00  0.00           O
ATOM    522  C   ASP A  28      66.104  39.663 117.431  1.00  0.00           C
ATOM    523  O   ASP A  28      66.054  40.094 118.561  1.00  0.00           O
ATOM    524  N   ASP A  29      64.963  39.124 116.780  1.00  0.00           N
ATOM    526  CA  ASP A  29      63.654  38.644 117.400  1.00  0.00           C
ATOM    528  CB  ASP A  29      63.404  39.253 118.800  1.00  0.00           C
ATOM    531  CG  ASP A  29      63.253  40.764 118.780  1.00  0.00           C
ATOM    532  OD1 ASP A  29      63.514  41.443 119.811  1.00  0.00           O
ATOM    533  OD2 ASP A  29      62.834  41.274 117.720  1.00  0.00           O
ATOM    534  C   ASP A  29      62.314  38.384 116.500  1.00  0.00           C
ATOM    535  O   ASP A  29      62.433  38.093 115.310  1.00  0.00           O
ATOM    536  N   GLY A  30      61.014  38.323 117.050  1.00  0.00           N
ATOM    538  CA  GLY A  30      59.643  37.973 116.440  1.00  0.00           C
ATOM    541  C   GLY A  30      58.094  38.043 117.021  1.00  0.00           C
ATOM    542  O   GLY A  30      57.214  37.984 116.181  1.00  0.00           O
ATOM    543  N   THR A  31      57.614  38.184 118.310  1.00  0.00           N
ATOM    545  CA  THR A  31      56.234  38.533 118.860  1.00  0.00           C
ATOM    547  CB  THR A  31      55.753  37.434 119.881  1.00  0.00           C
ATOM    549  OG1 THR A  31      55.194  36.313 119.230  1.00  0.00           O
ATOM    551  CG2 THR A  31      54.654  37.794 120.900  1.00  0.00           C
ATOM    555  C   THR A  31      56.034  39.904 119.610  1.00  0.00           C
ATOM    556  O   THR A  31      54.924  40.374 119.890  1.00  0.00           O
ATOM    557  N   LEU A  32      57.104  40.634 119.970  1.00  0.00           N
ATOM    559  CA  LEU A  32      57.214  41.614 121.070  1.00  0.00           C
ATOM    561  CB  LEU A  32      58.643  41.333 121.650  1.00  0.00           C
ATOM    564  CG  LEU A  32      59.854  42.134 122.230  1.00  0.00           C
ATOM    566  CD1 LEU A  32      59.734  43.614 122.510  1.00  0.00           C
ATOM    570  CD2 LEU A  32      60.444  41.364 123.421  1.00  0.00           C
ATOM    574  C   LEU A  32      56.924  43.054 120.670  1.00  0.00           C
ATOM    575  O   LEU A  32      56.984  43.974 121.500  1.00  0.00           O
ATOM    576  N   GLU A  33      56.444  43.294 119.430  1.00  0.00           N
ATOM    578  CA  GLU A  33      56.043  44.624 118.961  1.00  0.00           C
ATOM    580  CB  GLU A  33      55.693  44.614 117.440  1.00  0.00           C
ATOM    583  CG  GLU A  33      55.493  45.993 116.760  1.00  0.00           C
ATOM    586  CD  GLU A  33      55.524  45.944 115.220  1.00  0.00           C
ATOM    587  OE1 GLU A  33      55.563  44.813 114.661  1.00  0.00           O
ATOM    588  OE2 GLU A  33      55.504  47.014 114.560  1.00  0.00           O
ATOM    589  C   GLU A  33      54.914  45.234 119.830  1.00  0.00           C
ATOM    590  O   GLU A  33      54.963  46.364 120.330  1.00  0.00           O
ATOM    591  N   VAL A  34      53.904  44.423 120.170  1.00  0.00           N
ATOM    593  CA  VAL A  34      52.834  44.813 121.070  1.00  0.00           C
ATOM    595  CB  VAL A  34      51.634  43.914 120.820  1.00  0.00           C
ATOM    597  CG1 VAL A  34      51.894  42.464 121.280  1.00  0.00           C
ATOM    601  CG2 VAL A  34      50.353  44.494 121.430  1.00  0.00           C
ATOM    605  C   VAL A  34      53.263  44.834 122.550  1.00  0.00           C
ATOM    606  O   VAL A  34      52.654  45.444 123.421  1.00  0.00           O
ATOM    607  N   ARG A  35      54.394  44.194 122.920  1.00  0.00           N
ATOM    609  CA  ARG A  35      54.804  44.114 124.310  1.00  0.00           C
ATOM    611  CB  ARG A  35      55.664  42.833 124.550  1.00  0.00           C
ATOM    614  CG  ARG A  35      55.914  42.483 126.040  1.00  0.00           C
ATOM    617  CD  ARG A  35      54.683  42.053 126.870  1.00  0.00           C
ATOM    620  NE  ARG A  35      54.674  40.564 127.021  1.00  0.00           N
ATOM    622  CZ  ARG A  35      54.233  39.684 126.140  1.00  0.00           C
ATOM    623  NH1 ARG A  35      53.414  39.964 125.140  1.00  0.00           N
ATOM    626  NH2 ARG A  35      54.624  38.444 126.271  1.00  0.00           N
ATOM    629  C   ARG A  35      55.534  45.374 124.811  1.00  0.00           C
ATOM    630  O   ARG A  35      55.324  45.794 125.950  1.00  0.00           O
ATOM    631  N   VAL A  36      56.343  46.053 123.970  1.00  0.00           N
ATOM    633  CA  VAL A  36      56.914  47.364 124.300  1.00  0.00           C
ATOM    635  CB  VAL A  36      58.053  47.773 123.380  1.00  0.00           C
ATOM    637  CG1 VAL A  36      58.683  49.134 123.720  1.00  0.00           C
ATOM    641  CG2 VAL A  36      59.134  46.694 123.450  1.00  0.00           C
ATOM    645  C   VAL A  36      55.854  48.434 124.250  1.00  0.00           C
ATOM    646  O   VAL A  36      55.844  49.364 125.040  1.00  0.00           O
ATOM    647  N   ASN A  37      54.844  48.264 123.370  1.00  0.00           N
ATOM    649  CA  ASN A  37      53.654  49.083 123.380  1.00  0.00           C
ATOM    651  CB  ASN A  37      52.783  48.693 122.130  1.00  0.00           C
ATOM    654  CG  ASN A  37      51.474  49.474 121.950  1.00  0.00           C
ATOM    655  OD1 ASN A  37      51.273  50.554 122.510  1.00  0.00           O
ATOM    656  ND2 ASN A  37      50.534  48.883 121.181  1.00  0.00           N
ATOM    659  C   ASN A  37      52.904  49.044 124.741  1.00  0.00           C
ATOM    660  O   ASN A  37      52.593  50.094 125.310  1.00  0.00           O
ATOM    661  N   SER A  38      52.694  47.843 125.320  1.00  0.00           N
ATOM    663  CA  SER A  38      52.183  47.654 126.670  1.00  0.00           C
ATOM    665  CB  SER A  38      52.043  46.144 127.000  1.00  0.00           C
ATOM    668  OG  SER A  38      51.234  45.473 126.030  1.00  0.00           O
ATOM    670  C   SER A  38      53.034  48.244 127.790  1.00  0.00           C
ATOM    671  O   SER A  38      52.514  48.924 128.670  1.00  0.00           O
ATOM    672  N   ALA A  39      54.354  47.984 127.770  1.00  0.00           N
ATOM    674  CA  ALA A  39      55.293  48.454 128.771  1.00  0.00           C
ATOM    676  CB  ALA A  39      56.663  47.854 128.421  1.00  0.00           C
ATOM    680  C   ALA A  39      55.454  49.964 128.830  1.00  0.00           C
ATOM    681  O   ALA A  39      55.264  50.584 129.881  1.00  0.00           O
ATOM    682  N   LEU A  40      55.734  50.554 127.661  1.00  0.00           N
ATOM    684  CA  LEU A  40      56.014  51.954 127.440  1.00  0.00           C
ATOM    686  CB  LEU A  40      56.404  52.093 125.950  1.00  0.00           C
ATOM    689  CG  LEU A  40      57.124  53.374 125.521  1.00  0.00           C
ATOM    691  CD1 LEU A  40      56.244  54.624 125.491  1.00  0.00           C
ATOM    695  CD2 LEU A  40      58.404  53.584 126.310  1.00  0.00           C
ATOM    699  C   LEU A  40      54.823  52.804 127.780  1.00  0.00           C
ATOM    700  O   LEU A  40      54.914  53.833 128.460  1.00  0.00           O
ATOM    701  N   SER A  41      53.633  52.324 127.390  1.00  0.00           N
ATOM    703  CA  SER A  41      52.393  52.963 127.760  1.00  0.00           C
ATOM    705  CB  SER A  41      51.174  52.394 126.990  1.00  0.00           C
ATOM    708  OG  SER A  41      51.304  52.544 125.580  1.00  0.00           O
ATOM    710  C   SER A  41      52.104  52.934 129.250  1.00  0.00           C
ATOM    711  O   SER A  41      51.334  53.753 129.730  1.00  0.00           O
ATOM    712  N   LYS A  42      52.694  52.024 130.060  1.00  0.00           N
ATOM    714  CA  LYS A  42      52.484  52.044 131.500  1.00  0.00           C
ATOM    716  CB  LYS A  42      52.203  50.624 132.050  1.00  0.00           C
ATOM    719  CG  LYS A  42      52.293  50.503 133.580  1.00  0.00           C
ATOM    722  CD  LYS A  42      51.824  49.164 134.171  1.00  0.00           C
ATOM    725  CE  LYS A  42      50.334  49.124 134.521  1.00  0.00           C
ATOM    728  NZ  LYS A  42      49.503  49.304 133.330  1.00  0.00           N
ATOM    732  C   LYS A  42      53.584  52.674 132.340  1.00  0.00           C
ATOM    733  O   LYS A  42      53.284  53.434 133.271  1.00  0.00           O
ATOM    734  N   ASP A  43      54.854  52.294 132.080  1.00  0.00           N
ATOM    736  CA  ASP A  43      55.933  52.474 133.021  1.00  0.00           C
ATOM    738  CB  ASP A  43      56.954  51.323 132.852  1.00  0.00           C
ATOM    741  CG  ASP A  43      57.913  51.354 134.020  1.00  0.00           C
ATOM    742  OD1 ASP A  43      59.154  51.434 133.821  1.00  0.00           O
ATOM    743  OD2 ASP A  43      57.383  51.274 135.161  1.00  0.00           O
ATOM    744  C   ASP A  43      56.593  53.833 132.810  1.00  0.00           C
ATOM    745  O   ASP A  43      56.574  54.694 133.681  1.00  0.00           O
ATOM    746  N   GLU A  44      57.124  54.034 131.590  1.00  0.00           N
ATOM    748  CA  GLU A  44      57.764  55.244 131.090  1.00  0.00           C
ATOM    750  CB  GLU A  44      58.393  54.843 129.720  1.00  0.00           C
ATOM    753  CG  GLU A  44      59.784  55.444 129.382  1.00  0.00           C
ATOM    756  CD  GLU A  44      60.594  54.564 128.411  1.00  0.00           C
ATOM    757  OE1 GLU A  44      60.823  53.364 128.740  1.00  0.00           O
ATOM    758  OE2 GLU A  44      60.974  55.034 127.320  1.00  0.00           O
ATOM    759  C   GLU A  44      56.743  56.354 130.940  1.00  0.00           C
ATOM    760  O   GLU A  44      57.003  57.553 131.061  1.00  0.00           O
ATOM    761  N   GLN A  45      55.483  55.944 130.650  1.00  0.00           N
ATOM    763  CA  GLN A  45      54.293  56.774 130.610  1.00  0.00           C
ATOM    765  CB  GLN A  45      53.963  57.544 131.930  1.00  0.00           C
ATOM    768  CG  GLN A  45      53.594  56.643 133.140  1.00  0.00           C
ATOM    771  CD  GLN A  45      53.144  57.464 134.360  1.00  0.00           C
ATOM    772  OE1 GLN A  45      52.764  58.633 134.280  1.00  0.00           O
ATOM    773  NE2 GLN A  45      53.113  56.814 135.540  1.00  0.00           N
ATOM    776  C   GLN A  45      54.284  57.693 129.400  1.00  0.00           C
ATOM    777  O   GLN A  45      53.494  58.633 129.280  1.00  0.00           O
ATOM    778  N   ILE A  46      55.203  57.423 128.460  1.00  0.00           N
ATOM    780  CA  ILE A  46      55.404  58.154 127.241  1.00  0.00           C
ATOM    782  CB  ILE A  46      56.803  57.903 126.670  1.00  0.00           C
ATOM    784  CG2 ILE A  46      56.904  58.154 125.140  1.00  0.00           C
ATOM    788  CG1 ILE A  46      57.834  58.743 127.451  1.00  0.00           C
ATOM    791  CD  ILE A  46      59.254  58.663 126.870  1.00  0.00           C
ATOM    795  C   ILE A  46      54.254  58.054 126.271  1.00  0.00           C
ATOM    796  O   ILE A  46      53.633  57.024 126.000  1.00  0.00           O
ATOM    797  N   LYS A  47      53.924  59.204 125.680  1.00  0.00           N
ATOM    799  CA  LYS A  47      53.134  59.283 124.490  1.00  0.00           C
ATOM    801  CB  LYS A  47      51.784  59.983 124.760  1.00  0.00           C
ATOM    804  CG  LYS A  47      50.753  60.034 123.620  1.00  0.00           C
ATOM    807  CD  LYS A  47      49.914  58.753 123.390  1.00  0.00           C
ATOM    810  CE  LYS A  47      50.534  57.573 122.630  1.00  0.00           C
ATOM    813  NZ  LYS A  47      50.724  57.854 121.190  1.00  0.00           N
ATOM    817  C   LYS A  47      54.014  60.073 123.561  1.00  0.00           C
ATOM    818  O   LYS A  47      54.953  60.724 124.020  1.00  0.00           O
ATOM    819  N   LYS A  48      53.794  59.954 122.250  1.00  0.00           N
ATOM    821  CA  LYS A  48      54.543  60.564 121.160  1.00  0.00           C
ATOM    823  CB  LYS A  48      54.373  62.103 120.950  1.00  0.00           C
ATOM    826  CG  LYS A  48      54.814  63.054 122.080  1.00  0.00           C
ATOM    829  CD  LYS A  48      56.334  63.014 122.330  1.00  0.00           C
ATOM    832  CE  LYS A  48      56.863  63.864 123.500  1.00  0.00           C
ATOM    835  NZ  LYS A  48      56.543  65.294 123.340  1.00  0.00           N
ATOM    839  C   LYS A  48      55.933  60.013 120.900  1.00  0.00           C
ATOM    840  O   LYS A  48      56.654  60.524 120.030  1.00  0.00           O
ATOM    841  N   GLU A  49      56.323  58.883 121.520  1.00  0.00           N
ATOM    843  CA  GLU A  49      56.964  57.814 120.800  1.00  0.00           C
ATOM    845  CB  GLU A  49      57.744  56.834 121.701  1.00  0.00           C
ATOM    848  CG  GLU A  49      59.093  57.343 122.270  1.00  0.00           C
ATOM    851  CD  GLU A  49      59.793  56.204 123.021  1.00  0.00           C
ATOM    852  OE1 GLU A  49      59.084  55.234 123.440  1.00  0.00           O
ATOM    853  OE2 GLU A  49      61.043  56.233 123.060  1.00  0.00           O
ATOM    854  C   GLU A  49      55.914  57.003 120.050  1.00  0.00           C
ATOM    855  O   GLU A  49      54.914  56.554 120.631  1.00  0.00           O
ATOM    856  N   ALA A  50      56.174  56.753 118.750  1.00  0.00           N
ATOM    858  CA  ALA A  50      55.464  55.774 117.951  1.00  0.00           C
ATOM    860  CB  ALA A  50      56.054  55.694 116.540  1.00  0.00           C
ATOM    864  C   ALA A  50      55.594  54.393 118.561  1.00  0.00           C
ATOM    865  O   ALA A  50      56.624  54.073 119.140  1.00  0.00           O
ATOM    866  N   ARG A  51      54.564  53.533 118.470  1.00  0.00           N
ATOM    868  CA  ARG A  51      54.534  52.313 119.260  1.00  0.00           C
ATOM    870  CB  ARG A  51      53.164  52.024 119.900  1.00  0.00           C
ATOM    873  CG  ARG A  51      52.733  53.073 120.950  1.00  0.00           C
ATOM    876  CD  ARG A  51      53.484  53.064 122.311  1.00  0.00           C
ATOM    879  NE  ARG A  51      54.844  53.693 122.180  1.00  0.00           N
ATOM    881  CZ  ARG A  51      56.014  53.084 122.320  1.00  0.00           C
ATOM    882  NH1 ARG A  51      56.154  51.814 122.640  1.00  0.00           N
ATOM    885  NH2 ARG A  51      57.124  53.753 122.090  1.00  0.00           N
ATOM    888  C   ARG A  51      55.233  51.144 118.620  1.00  0.00           C
ATOM    889  O   ARG A  51      54.683  50.073 118.421  1.00  0.00           O
ATOM    890  N   ILE A  52      56.523  51.414 118.370  1.00  0.00           N
ATOM    892  CA  ILE A  52      57.614  50.624 117.870  1.00  0.00           C
ATOM    894  CB  ILE A  52      58.253  49.584 118.780  1.00  0.00           C
ATOM    896  CG2 ILE A  52      59.144  50.304 119.811  1.00  0.00           C
ATOM    900  CG1 ILE A  52      57.264  48.623 119.460  1.00  0.00           C
ATOM    903  CD  ILE A  52      57.974  47.343 119.900  1.00  0.00           C
ATOM    907  C   ILE A  52      57.444  50.053 116.500  1.00  0.00           C
ATOM    908  O   ILE A  52      56.784  49.044 116.300  1.00  0.00           O
ATOM    909  N   ASN A  53      58.134  50.624 115.500  1.00  0.00           N
ATOM    911  CA  ASN A  53      58.543  49.894 114.330  1.00  0.00           C
ATOM    913  CB  ASN A  53      58.864  50.874 113.150  1.00  0.00           C
ATOM    916  CG  ASN A  53      59.293  50.333 111.790  1.00  0.00           C
ATOM    917  OD1 ASN A  53      60.213  50.823 111.150  1.00  0.00           O
ATOM    918  ND2 ASN A  53      58.594  49.293 111.280  1.00  0.00           N
ATOM    921  C   ASN A  53      59.543  48.803 114.620  1.00  0.00           C
ATOM    922  O   ASN A  53      59.854  48.444 115.750  1.00  0.00           O
ATOM    923  N   VAL A  54      60.033  48.204 113.561  1.00  0.00           N
ATOM    925  CA  VAL A  54      60.823  47.024 113.540  1.00  0.00           C
ATOM    927  CB  VAL A  54      59.963  45.904 112.940  1.00  0.00           C
ATOM    929  CG1 VAL A  54      60.003  44.803 113.990  1.00  0.00           C
ATOM    933  CG2 VAL A  54      58.474  46.224 112.720  1.00  0.00           C
ATOM    937  C   VAL A  54      62.064  47.454 112.750  1.00  0.00           C
ATOM    938  O   VAL A  54      61.964  48.244 111.820  1.00  0.00           O
ATOM    939  N   THR A  55      63.293  47.073 113.180  1.00  0.00           N
ATOM    941  CA  THR A  55      64.554  47.693 112.711  1.00  0.00           C
ATOM    943  CB  THR A  55      65.584  47.833 113.830  1.00  0.00           C
ATOM    945  OG1 THR A  55      65.974  46.554 114.300  1.00  0.00           O
ATOM    947  CG2 THR A  55      64.963  48.623 114.980  1.00  0.00           C
ATOM    951  C   THR A  55      65.244  46.974 111.570  1.00  0.00           C
ATOM    952  O   THR A  55      64.834  45.913 111.110  1.00  0.00           O
ATOM    953  N   ALA A  56      66.404  47.483 111.100  1.00  0.00           N
ATOM    955  CA  ALA A  56      67.174  46.904 110.021  1.00  0.00           C
ATOM    957  CB  ALA A  56      68.154  47.984 109.510  1.00  0.00           C
ATOM    961  C   ALA A  56      67.974  45.634 110.330  1.00  0.00           C
ATOM    962  O   ALA A  56      68.954  45.333 109.671  1.00  0.00           O
ATOM    963  N   TYR A  57      67.533  44.803 111.300  1.00  0.00           N
ATOM    965  CA  TYR A  57      68.134  43.503 111.580  1.00  0.00           C
ATOM    967  CB  TYR A  57      69.254  43.544 112.630  1.00  0.00           C
ATOM    970  CG  TYR A  57      70.504  44.234 112.140  1.00  0.00           C
ATOM    971  CD1 TYR A  57      70.694  45.614 112.350  1.00  0.00           C
ATOM    973  CE1 TYR A  57      71.914  46.214 111.990  1.00  0.00           C
ATOM    975  CZ  TYR A  57      72.944  45.434 111.450  1.00  0.00           C
ATOM    976  OH  TYR A  57      74.154  46.063 111.120  1.00  0.00           O
ATOM    978  CD2 TYR A  57      71.543  43.463 111.601  1.00  0.00           C
ATOM    980  CE2 TYR A  57      72.764  44.064 111.260  1.00  0.00           C
ATOM    982  C   TYR A  57      67.043  42.614 112.120  1.00  0.00           C
ATOM    983  O   TYR A  57      65.904  43.054 112.190  1.00  0.00           O
ATOM    984  N   GLN A  58      67.323  41.333 112.490  1.00  0.00           N
ATOM    986  CA  GLN A  58      66.304  40.294 112.700  1.00  0.00           C
ATOM    988  CB  GLN A  58      66.894  38.893 113.030  1.00  0.00           C
ATOM    991  CG  GLN A  58      65.904  37.693 113.120  1.00  0.00           C
ATOM    994  CD  GLN A  58      66.413  36.494 113.900  1.00  0.00           C
ATOM    995  OE1 GLN A  58      65.634  35.634 114.320  1.00  0.00           O
ATOM    996  NE2 GLN A  58      67.734  36.393 114.090  1.00  0.00           N
ATOM    999  C   GLN A  58      65.324  40.643 113.780  1.00  0.00           C
ATOM   1000  O   GLN A  58      64.214  40.143 113.830  1.00  0.00           O
ATOM   1001  N   GLY A  59      65.743  41.523 114.671  1.00  0.00           N
ATOM   1003  CA  GLY A  59      64.854  42.173 115.560  1.00  0.00           C
ATOM   1006  C   GLY A  59      65.654  43.143 116.321  1.00  0.00           C
ATOM   1007  O   GLY A  59      66.683  42.854 116.930  1.00  0.00           O
ATOM   1008  N   LYS A  60      65.213  44.384 116.240  1.00  0.00           N
ATOM   1010  CA  LYS A  60      65.073  45.224 117.381  1.00  0.00           C
ATOM   1012  CB  LYS A  60      66.113  46.333 117.630  1.00  0.00           C
ATOM   1015  CG  LYS A  60      67.474  45.814 118.021  1.00  0.00           C
ATOM   1018  CD  LYS A  60      68.604  46.364 117.171  1.00  0.00           C
ATOM   1021  CE  LYS A  60      69.664  45.323 116.940  1.00  0.00           C
ATOM   1024  NZ  LYS A  60      68.984  44.253 116.190  1.00  0.00           N
ATOM   1028  C   LYS A  60      63.843  45.913 116.990  1.00  0.00           C
ATOM   1029  O   LYS A  60      63.414  45.904 115.830  1.00  0.00           O
ATOM   1030  N   VAL A  61      63.293  46.593 117.960  1.00  0.00           N
ATOM   1032  CA  VAL A  61      62.143  47.383 117.750  1.00  0.00           C
ATOM   1034  CB  VAL A  61      61.133  46.963 118.790  1.00  0.00           C
ATOM   1036  CG1 VAL A  61      60.763  45.484 118.530  1.00  0.00           C
ATOM   1040  CG2 VAL A  61      61.654  47.173 120.220  1.00  0.00           C
ATOM   1044  C   VAL A  61      62.593  48.833 117.690  1.00  0.00           C
ATOM   1045  O   VAL A  61      63.564  49.253 118.320  1.00  0.00           O
ATOM   1046  N   LEU A  62      61.994  49.603 116.771  1.00  0.00           N
ATOM   1048  CA  LEU A  62      62.463  50.893 116.330  1.00  0.00           C
ATOM   1050  CB  LEU A  62      62.354  51.074 114.790  1.00  0.00           C
ATOM   1053  CG  LEU A  62      62.983  52.373 114.220  1.00  0.00           C
ATOM   1055  CD1 LEU A  62      64.513  52.364 114.271  1.00  0.00           C
ATOM   1059  CD2 LEU A  62      62.523  52.623 112.780  1.00  0.00           C
ATOM   1063  C   LEU A  62      61.624  51.944 117.000  1.00  0.00           C
ATOM   1064  O   LEU A  62      60.444  52.134 116.720  1.00  0.00           O
ATOM   1065  N   LEU A  63      62.244  52.684 117.920  1.00  0.00           N
ATOM   1067  CA  LEU A  63      61.634  53.823 118.540  1.00  0.00           C
ATOM   1069  CB  LEU A  63      62.164  53.994 119.970  1.00  0.00           C
ATOM   1072  CG  LEU A  63      61.733  52.864 120.930  1.00  0.00           C
ATOM   1074  CD1 LEU A  63      62.514  52.973 122.241  1.00  0.00           C
ATOM   1078  CD2 LEU A  63      60.233  52.984 121.240  1.00  0.00           C
ATOM   1082  C   LEU A  63      61.933  55.053 117.720  1.00  0.00           C
ATOM   1083  O   LEU A  63      63.063  55.304 117.320  1.00  0.00           O
ATOM   1084  N   VAL A  64      60.883  55.834 117.451  1.00  0.00           N
ATOM   1086  CA  VAL A  64      60.933  57.103 116.780  1.00  0.00           C
ATOM   1088  CB  VAL A  64      60.493  57.053 115.310  1.00  0.00           C
ATOM   1090  CG1 VAL A  64      61.304  56.003 114.521  1.00  0.00           C
ATOM   1094  CG2 VAL A  64      58.994  56.753 115.161  1.00  0.00           C
ATOM   1098  C   VAL A  64      59.953  57.934 117.560  1.00  0.00           C
ATOM   1099  O   VAL A  64      59.124  57.383 118.290  1.00  0.00           O
ATOM   1100  N   GLY A  65      59.994  59.264 117.410  1.00  0.00           N
ATOM   1102  CA  GLY A  65      59.173  60.164 118.190  1.00  0.00           C
ATOM   1105  C   GLY A  65      60.044  61.074 118.990  1.00  0.00           C
ATOM   1106  O   GLY A  65      61.133  61.463 118.570  1.00  0.00           O
ATOM   1107  N   GLN A  66      59.573  61.474 120.190  1.00  0.00           N
ATOM   1109  CA  GLN A  66      60.293  62.464 120.960  1.00  0.00           C
ATOM   1111  CB  GLN A  66      59.854  63.923 120.610  1.00  0.00           C
ATOM   1114  CG  GLN A  66      59.414  64.213 119.150  1.00  0.00           C
ATOM   1117  CD  GLN A  66      58.983  65.663 118.900  1.00  0.00           C
ATOM   1118  OE1 GLN A  66      58.304  65.974 117.920  1.00  0.00           O
ATOM   1119  NE2 GLN A  66      59.373  66.593 119.800  1.00  0.00           N
ATOM   1122  C   GLN A  66      60.044  62.243 122.451  1.00  0.00           C
ATOM   1123  O   GLN A  66      59.023  61.684 122.840  1.00  0.00           O
ATOM   1124  N   SER A  67      60.944  62.773 123.300  1.00  0.00           N
ATOM   1126  CA  SER A  67      60.863  62.664 124.750  1.00  0.00           C
ATOM   1128  CB  SER A  67      61.574  61.414 125.370  1.00  0.00           C
ATOM   1131  OG  SER A  67      61.164  60.244 124.680  1.00  0.00           O
ATOM   1133  C   SER A  67      61.553  63.914 125.260  1.00  0.00           C
ATOM   1134  O   SER A  67      62.133  64.654 124.460  1.00  0.00           O
ATOM   1135  N   PRO A  68      61.523  64.234 126.540  1.00  0.00           N
ATOM   1136  CD  PRO A  68      60.404  63.934 127.440  1.00  0.00           C
ATOM   1139  CA  PRO A  68      62.444  65.224 127.090  1.00  0.00           C
ATOM   1141  CB  PRO A  68      61.694  65.744 128.330  1.00  0.00           C
ATOM   1144  CG  PRO A  68      60.814  64.573 128.760  1.00  0.00           C
ATOM   1147  C   PRO A  68      63.734  64.544 127.510  1.00  0.00           C
ATOM   1148  O   PRO A  68      63.764  63.334 127.770  1.00  0.00           O
ATOM   1149  N   ASN A  69      64.834  65.313 127.630  1.00  0.00           N
ATOM   1151  CA  ASN A  69      66.143  64.904 128.100  1.00  0.00           C
ATOM   1153  CB  ASN A  69      67.124  66.114 128.180  1.00  0.00           C
ATOM   1156  CG  ASN A  69      67.444  66.744 126.810  1.00  0.00           C
ATOM   1157  OD1 ASN A  69      66.944  66.364 125.760  1.00  0.00           O
ATOM   1158  ND2 ASN A  69      68.353  67.753 126.820  1.00  0.00           N
ATOM   1161  C   ASN A  69      66.113  64.213 129.470  1.00  0.00           C
ATOM   1162  O   ASN A  69      66.954  63.364 129.750  1.00  0.00           O
ATOM   1163  N   ALA A  70      65.143  64.553 130.352  1.00  0.00           N
ATOM   1165  CA  ALA A  70      65.033  63.993 131.680  1.00  0.00           C
ATOM   1167  CB  ALA A  70      64.014  64.813 132.490  1.00  0.00           C
ATOM   1171  C   ALA A  70      64.613  62.534 131.680  1.00  0.00           C
ATOM   1172  O   ALA A  70      64.793  61.814 132.661  1.00  0.00           O
ATOM   1173  N   GLU A  71      64.043  62.064 130.560  1.00  0.00           N
ATOM   1175  CA  GLU A  71      63.573  60.704 130.451  1.00  0.00           C
ATOM   1177  CB  GLU A  71      62.244  60.814 129.661  1.00  0.00           C
ATOM   1180  CG  GLU A  71      61.253  59.684 129.970  1.00  0.00           C
ATOM   1183  CD  GLU A  71      61.914  58.374 129.601  1.00  0.00           C
ATOM   1184  OE1 GLU A  71      62.474  58.294 128.480  1.00  0.00           O
ATOM   1185  OE2 GLU A  71      61.974  57.534 130.540  1.00  0.00           O
ATOM   1186  C   GLU A  71      64.694  59.853 129.820  1.00  0.00           C
ATOM   1187  O   GLU A  71      64.953  58.714 130.200  1.00  0.00           O
ATOM   1188  N   LEU A  72      65.554  60.444 128.961  1.00  0.00           N
ATOM   1190  CA  LEU A  72      66.624  59.733 128.271  1.00  0.00           C
ATOM   1192  CB  LEU A  72      67.354  60.684 127.300  1.00  0.00           C
ATOM   1195  CG  LEU A  72      66.474  61.333 126.230  1.00  0.00           C
ATOM   1197  CD1 LEU A  72      67.454  61.974 125.231  1.00  0.00           C
ATOM   1201  CD2 LEU A  72      65.484  60.333 125.620  1.00  0.00           C
ATOM   1205  C   LEU A  72      67.744  59.213 129.150  1.00  0.00           C
ATOM   1206  O   LEU A  72      68.604  58.423 128.760  1.00  0.00           O
ATOM   1207  N   SER A  73      67.793  59.733 130.380  1.00  0.00           N
ATOM   1209  CA  SER A  73      68.654  59.244 131.420  1.00  0.00           C
ATOM   1211  CB  SER A  73      68.874  60.314 132.510  1.00  0.00           C
ATOM   1214  OG  SER A  73      67.643  60.913 132.930  1.00  0.00           O
ATOM   1216  C   SER A  73      68.144  57.954 132.031  1.00  0.00           C
ATOM   1217  O   SER A  73      68.924  57.224 132.630  1.00  0.00           O
ATOM   1218  N   ALA A  74      66.863  57.583 131.850  1.00  0.00           N
ATOM   1220  CA  ALA A  74      66.353  56.294 132.290  1.00  0.00           C
ATOM   1222  CB  ALA A  74      64.844  56.184 132.010  1.00  0.00           C
ATOM   1226  C   ALA A  74      67.113  55.154 131.610  1.00  0.00           C
ATOM   1227  O   ALA A  74      67.503  54.164 132.220  1.00  0.00           O
ATOM   1228  N   ARG A  75      67.383  55.384 130.310  1.00  0.00           N
ATOM   1230  CA  ARG A  75      68.094  54.544 129.382  1.00  0.00           C
ATOM   1232  CB  ARG A  75      69.414  53.833 129.890  1.00  0.00           C
ATOM   1235  CG  ARG A  75      70.634  54.743 130.190  1.00  0.00           C
ATOM   1238  CD  ARG A  75      71.804  53.953 130.840  1.00  0.00           C
ATOM   1241  NE  ARG A  75      73.113  54.704 130.771  1.00  0.00           N
ATOM   1243  CZ  ARG A  75      74.213  54.234 131.350  1.00  0.00           C
ATOM   1244  NH1 ARG A  75      74.254  53.084 131.970  1.00  0.00           N
ATOM   1247  NH2 ARG A  75      75.334  54.913 131.440  1.00  0.00           N
ATOM   1250  C   ARG A  75      67.103  53.593 128.750  1.00  0.00           C
ATOM   1251  O   ARG A  75      67.354  52.394 128.720  1.00  0.00           O
ATOM   1252  N   ALA A  76      65.964  54.114 128.201  1.00  0.00           N
ATOM   1254  CA  ALA A  76      64.823  53.374 127.690  1.00  0.00           C
ATOM   1256  CB  ALA A  76      63.963  54.314 126.830  1.00  0.00           C
ATOM   1260  C   ALA A  76      65.103  52.103 126.890  1.00  0.00           C
ATOM   1261  O   ALA A  76      64.424  51.093 127.031  1.00  0.00           O
ATOM   1262  N   LYS A  77      66.224  52.084 126.090  1.00  0.00           N
ATOM   1264  CA  LYS A  77      66.743  50.893 125.440  1.00  0.00           C
ATOM   1266  CB  LYS A  77      68.173  51.123 124.820  1.00  0.00           C
ATOM   1269  CG  LYS A  77      68.374  52.324 123.870  1.00  0.00           C
ATOM   1272  CD  LYS A  77      69.793  52.364 123.250  1.00  0.00           C
ATOM   1275  CE  LYS A  77      69.924  53.353 122.070  1.00  0.00           C
ATOM   1278  NZ  LYS A  77      71.323  53.584 121.650  1.00  0.00           N
ATOM   1282  C   LYS A  77      66.914  49.724 126.411  1.00  0.00           C
ATOM   1283  O   LYS A  77      66.404  48.633 126.190  1.00  0.00           O
ATOM   1284  N   GLN A  78      67.584  49.943 127.550  1.00  0.00           N
ATOM   1286  CA  GLN A  78      67.884  48.943 128.550  1.00  0.00           C
ATOM   1288  CB  GLN A  78      69.043  49.483 129.430  1.00  0.00           C
ATOM   1291  CG  GLN A  78      70.293  49.853 128.570  1.00  0.00           C
ATOM   1294  CD  GLN A  78      71.484  50.364 129.390  1.00  0.00           C
ATOM   1295  OE1 GLN A  78      71.334  50.794 130.530  1.00  0.00           O
ATOM   1296  NE2 GLN A  78      72.704  50.343 128.780  1.00  0.00           N
ATOM   1299  C   GLN A  78      66.643  48.514 129.341  1.00  0.00           C
ATOM   1300  O   GLN A  78      66.463  47.343 129.680  1.00  0.00           O
ATOM   1301  N   ILE A  79      65.704  49.463 129.510  1.00  0.00           N
ATOM   1303  CA  ILE A  79      64.394  49.234 130.100  1.00  0.00           C
ATOM   1305  CB  ILE A  79      63.744  50.564 130.470  1.00  0.00           C
ATOM   1307  CG2 ILE A  79      62.374  50.343 131.140  1.00  0.00           C
ATOM   1311  CG1 ILE A  79      64.664  51.434 131.370  1.00  0.00           C
ATOM   1314  CD  ILE A  79      65.064  50.803 132.711  1.00  0.00           C
ATOM   1318  C   ILE A  79      63.514  48.393 129.160  1.00  0.00           C
ATOM   1319  O   ILE A  79      62.663  47.604 129.570  1.00  0.00           O
ATOM   1320  N   ALA A  80      63.734  48.474 127.840  1.00  0.00           N
ATOM   1322  CA  ALA A  80      63.014  47.654 126.890  1.00  0.00           C
ATOM   1324  CB  ALA A  80      62.894  48.413 125.560  1.00  0.00           C
ATOM   1328  C   ALA A  80      63.694  46.284 126.690  1.00  0.00           C
ATOM   1329  O   ALA A  80      63.123  45.403 126.061  1.00  0.00           O
ATOM   1330  N   MET A  81      64.874  46.053 127.311  1.00  0.00           N
ATOM   1332  CA  MET A  81      65.584  44.774 127.260  1.00  0.00           C
ATOM   1334  CB  MET A  81      67.124  44.983 127.300  1.00  0.00           C
ATOM   1337  CG  MET A  81      67.713  45.684 126.061  1.00  0.00           C
ATOM   1340  SD  MET A  81      69.384  46.354 126.370  1.00  0.00           S
ATOM   1341  CE  MET A  81      69.603  47.154 124.770  1.00  0.00           C
ATOM   1345  C   MET A  81      65.213  43.904 128.450  1.00  0.00           C
ATOM   1346  O   MET A  81      65.673  42.773 128.610  1.00  0.00           O
ATOM   1347  N   GLY A  82      64.344  44.393 129.350  1.00  0.00           N
ATOM   1349  CA  GLY A  82      63.734  43.574 130.400  1.00  0.00           C
ATOM   1352  C   GLY A  82      62.694  42.654 129.830  1.00  0.00           C
ATOM   1353  O   GLY A  82      62.474  41.544 130.330  1.00  0.00           O
ATOM   1354  N   VAL A  83      62.054  43.114 128.730  1.00  0.00           N
ATOM   1356  CA  VAL A  83      61.124  42.383 127.890  1.00  0.00           C
ATOM   1358  CB  VAL A  83      60.504  43.264 126.800  1.00  0.00           C
ATOM   1360  CG1 VAL A  83      59.233  42.583 126.271  1.00  0.00           C
ATOM   1364  CG2 VAL A  83      60.093  44.654 127.350  1.00  0.00           C
ATOM   1368  C   VAL A  83      61.784  41.154 127.250  1.00  0.00           C
ATOM   1369  O   VAL A  83      62.933  41.193 126.810  1.00  0.00           O
ATOM   1370  N   ASP A  84      61.064  40.024 127.220  1.00  0.00           N
ATOM   1372  CA  ASP A  84      61.593  38.704 126.920  1.00  0.00           C
ATOM   1374  CB  ASP A  84      60.514  37.713 127.431  1.00  0.00           C
ATOM   1377  CG  ASP A  84      60.924  36.263 127.530  1.00  0.00           C
ATOM   1378  OD1 ASP A  84      62.094  35.913 127.270  1.00  0.00           O
ATOM   1379  OD2 ASP A  84      60.033  35.454 127.940  1.00  0.00           O
ATOM   1380  C   ASP A  84      61.924  38.524 125.440  1.00  0.00           C
ATOM   1381  O   ASP A  84      61.023  38.323 124.620  1.00  0.00           O
ATOM   1382  N   GLY A  85      63.224  38.614 125.091  1.00  0.00           N
ATOM   1384  CA  GLY A  85      63.753  38.413 123.740  1.00  0.00           C
ATOM   1387  C   GLY A  85      64.324  39.643 123.100  1.00  0.00           C
ATOM   1388  O   GLY A  85      64.994  39.544 122.080  1.00  0.00           O
ATOM   1389  N   ALA A  86      64.103  40.834 123.681  1.00  0.00           N
ATOM   1391  CA  ALA A  86      64.424  42.103 123.050  1.00  0.00           C
ATOM   1393  CB  ALA A  86      63.703  43.224 123.830  1.00  0.00           C
ATOM   1397  C   ALA A  86      65.904  42.503 122.870  1.00  0.00           C
ATOM   1398  O   ALA A  86      66.643  42.773 123.830  1.00  0.00           O
ATOM   1399  N   ASN A  87      66.393  42.614 121.620  1.00  0.00           N
ATOM   1401  CA  ASN A  87      67.823  42.773 121.321  1.00  0.00           C
ATOM   1403  CB  ASN A  87      68.274  41.774 120.280  1.00  0.00           C
ATOM   1406  CG  ASN A  87      68.404  40.463 121.010  1.00  0.00           C
ATOM   1407  OD1 ASN A  87      68.913  40.364 122.130  1.00  0.00           O
ATOM   1408  ND2 ASN A  87      67.933  39.423 120.320  1.00  0.00           N
ATOM   1411  C   ASN A  87      68.313  44.134 120.870  1.00  0.00           C
ATOM   1412  O   ASN A  87      69.194  44.264 120.030  1.00  0.00           O
ATOM   1413  N   GLU A  88      67.674  45.143 121.440  1.00  0.00           N
ATOM   1415  CA  GLU A  88      68.004  46.534 121.620  1.00  0.00           C
ATOM   1417  CB  GLU A  88      69.113  47.353 120.810  1.00  0.00           C
ATOM   1420  CG  GLU A  88      70.603  46.913 120.830  1.00  0.00           C
ATOM   1423  CD  GLU A  88      71.603  47.823 120.091  1.00  0.00           C
ATOM   1424  OE1 GLU A  88      71.363  48.093 118.880  1.00  0.00           O
ATOM   1425  OE2 GLU A  88      72.613  48.244 120.731  1.00  0.00           O
ATOM   1426  C   GLU A  88      66.664  47.134 121.360  1.00  0.00           C
ATOM   1427  O   GLU A  88      65.664  46.474 121.050  1.00  0.00           O
ATOM   1428  N   VAL A  89      66.613  48.454 121.380  1.00  0.00           N
ATOM   1430  CA  VAL A  89      65.774  49.174 120.470  1.00  0.00           C
ATOM   1432  CB  VAL A  89      64.793  50.083 121.210  1.00  0.00           C
ATOM   1434  CG1 VAL A  89      63.934  49.204 122.140  1.00  0.00           C
ATOM   1438  CG2 VAL A  89      65.524  51.123 122.060  1.00  0.00           C
ATOM   1442  C   VAL A  89      66.783  49.923 119.640  1.00  0.00           C
ATOM   1443  O   VAL A  89      67.793  50.374 120.180  1.00  0.00           O
ATOM   1444  N   TYR A  90      66.584  50.083 118.310  1.00  0.00           N
ATOM   1446  CA  TYR A  90      67.194  51.243 117.661  1.00  0.00           C
ATOM   1448  CB  TYR A  90      67.404  51.204 116.120  1.00  0.00           C
ATOM   1451  CG  TYR A  90      68.713  50.543 115.820  1.00  0.00           C
ATOM   1452  CD1 TYR A  90      68.783  49.204 115.390  1.00  0.00           C
ATOM   1454  CE1 TYR A  90      70.033  48.584 115.200  1.00  0.00           C
ATOM   1456  CZ  TYR A  90      71.204  49.304 115.440  1.00  0.00           C
ATOM   1457  OH  TYR A  90      72.474  48.693 115.370  1.00  0.00           O
ATOM   1459  CD2 TYR A  90      69.904  51.284 115.950  1.00  0.00           C
ATOM   1461  CE2 TYR A  90      71.143  50.663 115.760  1.00  0.00           C
ATOM   1463  C   TYR A  90      66.384  52.443 118.050  1.00  0.00           C
ATOM   1464  O   TYR A  90      65.163  52.454 117.930  1.00  0.00           O
ATOM   1465  N   ASN A  91      67.073  53.423 118.631  1.00  0.00           N
ATOM   1467  CA  ASN A  91      66.424  54.514 119.310  1.00  0.00           C
ATOM   1469  CB  ASN A  91      66.993  54.624 120.760  1.00  0.00           C
ATOM   1472  CG  ASN A  91      65.933  55.044 121.760  1.00  0.00           C
ATOM   1473  OD1 ASN A  91      64.764  55.164 121.400  1.00  0.00           O
ATOM   1474  ND2 ASN A  91      66.304  55.314 123.030  1.00  0.00           N
ATOM   1477  C   ASN A  91      66.734  55.704 118.440  1.00  0.00           C
ATOM   1478  O   ASN A  91      67.834  56.253 118.491  1.00  0.00           O
ATOM   1479  N   GLU A  92      65.753  56.114 117.620  1.00  0.00           N
ATOM   1481  CA  GLU A  92      65.863  57.194 116.670  1.00  0.00           C
ATOM   1483  CB  GLU A  92      65.213  56.804 115.310  1.00  0.00           C
ATOM   1486  CG  GLU A  92      65.914  55.643 114.601  1.00  0.00           C
ATOM   1489  CD  GLU A  92      67.354  56.003 114.320  1.00  0.00           C
ATOM   1490  OE1 GLU A  92      67.594  57.073 113.701  1.00  0.00           O
ATOM   1491  OE2 GLU A  92      68.234  55.224 114.741  1.00  0.00           O
ATOM   1492  C   GLU A  92      65.093  58.374 117.190  1.00  0.00           C
ATOM   1493  O   GLU A  92      64.874  59.374 116.520  1.00  0.00           O
ATOM   1494  N   ILE A  93      64.643  58.253 118.450  1.00  0.00           N
ATOM   1496  CA  ILE A  93      63.944  59.253 119.220  1.00  0.00           C
ATOM   1498  CB  ILE A  93      63.543  58.623 120.560  1.00  0.00           C
ATOM   1500  CG2 ILE A  93      64.793  58.173 121.341  1.00  0.00           C
ATOM   1504  CG1 ILE A  93      62.603  59.494 121.420  1.00  0.00           C
ATOM   1507  CD  ILE A  93      63.363  60.444 122.340  1.00  0.00           C
ATOM   1511  C   ILE A  93      64.773  60.533 119.320  1.00  0.00           C
ATOM   1512  O   ILE A  93      65.964  60.533 119.690  1.00  0.00           O
ATOM   1513  N   ARG A  94      64.154  61.674 118.970  1.00  0.00           N
ATOM   1515  CA  ARG A  94      64.834  62.953 118.990  1.00  0.00           C
ATOM   1517  CB  ARG A  94      64.344  63.974 117.930  1.00  0.00           C
ATOM   1520  CG  ARG A  94      62.843  64.343 117.991  1.00  0.00           C
ATOM   1523  CD  ARG A  94      62.444  65.624 117.250  1.00  0.00           C
ATOM   1526  NE  ARG A  94      62.904  66.813 118.060  1.00  0.00           N
ATOM   1528  CZ  ARG A  94      62.354  68.023 117.980  1.00  0.00           C
ATOM   1529  NH1 ARG A  94      61.183  68.264 117.451  1.00  0.00           N
ATOM   1532  NH2 ARG A  94      63.034  69.044 118.460  1.00  0.00           N
ATOM   1535  C   ARG A  94      64.643  63.573 120.340  1.00  0.00           C
ATOM   1536  O   ARG A  94      63.594  63.474 120.970  1.00  0.00           O
ATOM   1537  N   GLN A  95      65.654  64.323 120.790  1.00  0.00           N
ATOM   1539  CA  GLN A  95      65.423  65.313 121.830  1.00  0.00           C
ATOM   1541  CB  GLN A  95      66.713  65.963 122.340  1.00  0.00           C
ATOM   1544  CG  GLN A  95      67.564  64.954 123.150  1.00  0.00           C
ATOM   1547  CD  GLN A  95      68.904  65.554 123.590  1.00  0.00           C
ATOM   1548  OE1 GLN A  95      69.234  66.684 123.220  1.00  0.00           O
ATOM   1549  NE2 GLN A  95      69.724  64.774 124.320  1.00  0.00           N
ATOM   1552  C   GLN A  95      64.344  66.323 121.500  1.00  0.00           C
ATOM   1553  O   GLN A  95      64.433  67.073 120.540  1.00  0.00           O
ATOM   1554  N   GLY A  96      63.263  66.344 122.311  1.00  0.00           N
ATOM   1556  CA  GLY A  96      62.404  67.513 122.420  1.00  0.00           C
ATOM   1559  C   GLY A  96      63.183  68.694 122.870  1.00  0.00           C
ATOM   1560  O   GLY A  96      63.904  68.594 123.860  1.00  0.00           O
ATOM   1561  N   GLN A  97      63.043  69.844 122.180  1.00  0.00           N
ATOM   1563  CA  GLN A  97      63.834  71.024 122.490  1.00  0.00           C
ATOM   1565  CB  GLN A  97      63.474  72.213 121.570  1.00  0.00           C
ATOM   1568  CG  GLN A  97      64.204  73.554 121.830  1.00  0.00           C
ATOM   1571  CD  GLN A  97      63.613  74.603 120.890  1.00  0.00           C
ATOM   1572  OE1 GLN A  97      63.014  74.203 119.890  1.00  0.00           O
ATOM   1573  NE2 GLN A  97      63.764  75.914 121.160  1.00  0.00           N
ATOM   1576  C   GLN A  97      63.694  71.484 123.930  1.00  0.00           C
ATOM   1577  O   GLN A  97      62.564  71.633 124.420  1.00  0.00           O
ATOM   1578  N   PRO A  98      64.773  71.764 124.640  1.00  0.00           N
ATOM   1579  CD  PRO A  98      66.084  71.173 124.411  1.00  0.00           C
ATOM   1582  CA  PRO A  98      64.654  72.323 125.960  1.00  0.00           C
ATOM   1584  CB  PRO A  98      65.924  71.884 126.701  1.00  0.00           C
ATOM   1587  CG  PRO A  98      66.553  70.803 125.810  1.00  0.00           C
ATOM   1590  C   PRO A  98      64.534  73.834 125.830  1.00  0.00           C
ATOM   1591  O   PRO A  98      65.493  74.533 125.500  1.00  0.00           O
ATOM   1592  N   ILE A  99      63.354  74.353 126.140  1.00  0.00           N
ATOM   1594  CA  ILE A  99      63.094  75.764 126.260  1.00  0.00           C
ATOM   1596  CB  ILE A  99      61.873  76.253 125.460  1.00  0.00           C
ATOM   1598  CG2 ILE A  99      61.603  77.753 125.740  1.00  0.00           C
ATOM   1602  CG1 ILE A  99      60.604  75.364 125.521  1.00  0.00           C
ATOM   1605  CD  ILE A  99      59.594  75.703 126.630  1.00  0.00           C
ATOM   1609  C   ILE A  99      63.063  76.073 127.731  1.00  0.00           C
ATOM   1610  O   ILE A  99      62.304  75.523 128.520  1.00  0.00           O
ATOM   1611  N   GLY A 100      63.994  76.934 128.170  1.00  0.00           N
ATOM   1613  CA  GLY A 100      64.053  77.393 129.540  1.00  0.00           C
ATOM   1616  C   GLY A 100      64.474  78.824 129.481  1.00  0.00           C
ATOM   1617  O   GLY A 100      64.163  79.534 128.530  1.00  0.00           O
ATOM   1618  N   LEU A 101      65.233  79.264 130.492  1.00  0.00           N
ATOM   1620  CA  LEU A 101      65.543  80.654 130.701  1.00  0.00           C
ATOM   1622  CB  LEU A 101      64.584  81.294 131.730  1.00  0.00           C
ATOM   1625  CG  LEU A 101      63.063  81.023 131.630  1.00  0.00           C
ATOM   1627  CD1 LEU A 101      62.624  79.633 132.120  1.00  0.00           C
ATOM   1631  CD2 LEU A 101      62.334  82.063 132.480  1.00  0.00           C
ATOM   1635  C   LEU A 101      66.974  80.684 131.220  1.00  0.00           C
ATOM   1636  O   LEU A 101      67.573  79.624 131.420  1.00  0.00           O
ATOM   1637  N   GLY A 102      67.584  81.864 131.450  1.00  0.00           N
ATOM   1639  CA  GLY A 102      68.944  81.953 131.960  1.00  0.00           C
ATOM   1642  C   GLY A 102      69.164  83.333 132.490  1.00  0.00           C
ATOM   1643  O   GLY A 102      68.363  84.204 132.200  1.00  0.00           O
ATOM   1644  N   GLU A 103      70.224  83.554 133.290  1.00  0.00           N
ATOM   1646  CA  GLU A 103      70.423  84.783 134.040  1.00  0.00           C
ATOM   1648  CB  GLU A 103      69.454  84.873 135.250  1.00  0.00           C
ATOM   1651  CG  GLU A 103      68.054  85.533 135.000  1.00  0.00           C
ATOM   1654  CD  GLU A 103      66.834  84.753 135.492  1.00  0.00           C
ATOM   1655  OE1 GLU A 103      66.874  83.514 135.680  1.00  0.00           O
ATOM   1656  OE2 GLU A 103      65.743  85.393 135.632  1.00  0.00           O
ATOM   1657  C   GLU A 103      71.904  84.934 134.490  1.00  0.00           C
ATOM   1658  O   GLU A 103      72.663  83.984 134.580  1.00  0.00           O
ATOM   1659  N   ALA A 104      72.374  86.163 134.770  1.00  0.00           N
ATOM   1661  CA  ALA A 104      73.773  86.523 134.951  1.00  0.00           C
ATOM   1663  CB  ALA A 104      74.014  87.874 134.250  1.00  0.00           C
ATOM   1667  C   ALA A 104      74.254  86.654 136.411  1.00  0.00           C
ATOM   1668  O   ALA A 104      73.464  86.844 137.311  1.00  0.00           O
ATOM   1669  N   SER A 105      75.584  86.523 136.650  1.00  0.00           N
ATOM   1671  CA  SER A 105      76.344  86.993 137.820  1.00  0.00           C
ATOM   1673  CB  SER A 105      75.844  88.253 138.600  1.00  0.00           C
ATOM   1676  OG  SER A 105      74.714  88.044 139.440  1.00  0.00           O
ATOM   1678  C   SER A 105      76.804  85.893 138.780  1.00  0.00           C
ATOM   1679  O   SER A 105      76.073  85.454 139.650  1.00  0.00           O
ATOM   1680  N   ASN A 106      78.073  85.433 138.620  1.00  0.00           N
ATOM   1682  CA  ASN A 106      78.863  84.404 139.320  1.00  0.00           C
ATOM   1684  CB  ASN A 106      80.244  84.983 139.750  1.00  0.00           C
ATOM   1687  CG  ASN A 106      80.253  85.924 140.950  1.00  0.00           C
ATOM   1688  OD1 ASN A 106      81.213  85.903 141.720  1.00  0.00           O
ATOM   1689  ND2 ASN A 106      79.234  86.774 141.150  1.00  0.00           N
ATOM   1692  C   ASN A 106      78.323  83.333 140.320  1.00  0.00           C
ATOM   1693  O   ASN A 106      77.674  83.663 141.321  1.00  0.00           O
ATOM   1694  N   ASP A 107      78.694  82.044 140.050  1.00  0.00           N
ATOM   1696  CA  ASP A 107      79.003  80.953 141.000  1.00  0.00           C
ATOM   1698  CB  ASP A 107      79.394  81.403 142.451  1.00  0.00           C
ATOM   1701  CG  ASP A 107      80.683  82.194 142.540  1.00  0.00           C
ATOM   1702  OD1 ASP A 107      81.424  82.314 141.520  1.00  0.00           O
ATOM   1703  OD2 ASP A 107      80.993  82.624 143.681  1.00  0.00           O
ATOM   1704  C   ASP A 107      78.164  79.664 141.030  1.00  0.00           C
ATOM   1705  O   ASP A 107      78.103  78.984 142.050  1.00  0.00           O
ATOM   1706  N   THR A 108      77.503  79.204 139.931  1.00  0.00           N
ATOM   1708  CA  THR A 108      76.764  77.923 139.951  1.00  0.00           C
ATOM   1710  CB  THR A 108      75.293  78.073 140.310  1.00  0.00           C
ATOM   1712  OG1 THR A 108      74.613  78.743 139.260  1.00  0.00           O
ATOM   1714  CG2 THR A 108      75.154  78.893 141.602  1.00  0.00           C
ATOM   1718  C   THR A 108      76.894  77.133 138.640  1.00  0.00           C
ATOM   1719  O   THR A 108      77.874  77.283 137.910  1.00  0.00           O
ATOM   1720  N   TRP A 109      75.933  76.233 138.320  1.00  0.00           N
ATOM   1722  CA  TRP A 109      75.804  75.523 137.060  1.00  0.00           C
ATOM   1724  CB  TRP A 109      76.844  74.353 137.031  1.00  0.00           C
ATOM   1727  CG  TRP A 109      76.754  73.353 135.921  1.00  0.00           C
ATOM   1728  CD1 TRP A 109      77.564  73.343 134.811  1.00  0.00           C
ATOM   1730  NE1 TRP A 109      77.183  72.323 133.970  1.00  0.00           N
ATOM   1732  CE2 TRP A 109      76.154  71.624 134.540  1.00  0.00           C
ATOM   1733  CD2 TRP A 109      75.853  72.233 135.781  1.00  0.00           C
ATOM   1734  CE3 TRP A 109      74.834  71.703 136.570  1.00  0.00           C
ATOM   1736  CZ3 TRP A 109      74.143  70.573 136.120  1.00  0.00           C
ATOM   1738  CZ2 TRP A 109      75.463  70.523 134.080  1.00  0.00           C
ATOM   1740  CH2 TRP A 109      74.454  69.984 134.890  1.00  0.00           C
ATOM   1742  C   TRP A 109      74.363  75.003 136.940  1.00  0.00           C
ATOM   1743  O   TRP A 109      73.853  74.514 137.940  1.00  0.00           O
ATOM   1744  N   ILE A 110      73.674  75.044 135.760  1.00  0.00           N
ATOM   1746  CA  ILE A 110      72.393  74.343 135.620  1.00  0.00           C
ATOM   1748  CB  ILE A 110      71.264  74.914 136.500  1.00  0.00           C
ATOM   1750  CG2 ILE A 110      70.404  75.963 135.760  1.00  0.00           C
ATOM   1754  CG1 ILE A 110      70.384  73.794 137.110  1.00  0.00           C
ATOM   1757  CD  ILE A 110      71.113  72.654 137.820  1.00  0.00           C
ATOM   1761  C   ILE A 110      71.853  74.104 134.210  1.00  0.00           C
ATOM   1762  O   ILE A 110      72.293  74.643 133.201  1.00  0.00           O
ATOM   1763  N   THR A 111      70.863  73.203 134.130  1.00  0.00           N
ATOM   1765  CA  THR A 111      70.204  72.584 132.992  1.00  0.00           C
ATOM   1767  CB  THR A 111      69.243  71.503 133.510  1.00  0.00           C
ATOM   1769  OG1 THR A 111      69.944  70.563 134.330  1.00  0.00           O
ATOM   1771  CG2 THR A 111      68.573  70.724 132.370  1.00  0.00           C
ATOM   1775  C   THR A 111      69.493  73.483 131.970  1.00  0.00           C
ATOM   1776  O   THR A 111      69.374  73.093 130.810  1.00  0.00           O
ATOM   1777  N   THR A 112      68.904  74.643 132.350  1.00  0.00           N
ATOM   1779  CA  THR A 112      67.853  75.374 131.602  1.00  0.00           C
ATOM   1781  CB  THR A 112      67.154  76.414 132.440  1.00  0.00           C
ATOM   1783  OG1 THR A 112      68.073  77.153 133.220  1.00  0.00           O
ATOM   1785  CG2 THR A 112      66.253  75.673 133.440  1.00  0.00           C
ATOM   1789  C   THR A 112      68.183  75.993 130.250  1.00  0.00           C
ATOM   1790  O   THR A 112      69.283  76.453 130.010  1.00  0.00           O
ATOM   1791  N   LYS A 113      67.183  76.014 129.320  1.00  0.00           N
ATOM   1793  CA  LYS A 113      67.293  76.304 127.880  1.00  0.00           C
ATOM   1795  CB  LYS A 113      67.344  77.813 127.510  1.00  0.00           C
ATOM   1798  CG  LYS A 113      66.823  78.094 126.080  1.00  0.00           C
ATOM   1801  CD  LYS A 113      66.974  79.554 125.650  1.00  0.00           C
ATOM   1804  CE  LYS A 113      66.754  79.823 124.150  1.00  0.00           C
ATOM   1807  NZ  LYS A 113      65.334  79.684 123.771  1.00  0.00           N
ATOM   1811  C   LYS A 113      68.444  75.573 127.220  1.00  0.00           C
ATOM   1812  O   LYS A 113      69.154  76.103 126.360  1.00  0.00           O
ATOM   1813  N   VAL A 114      68.654  74.323 127.670  1.00  0.00           N
ATOM   1815  CA  VAL A 114      69.914  73.614 127.630  1.00  0.00           C
ATOM   1817  CB  VAL A 114      70.234  72.813 126.370  1.00  0.00           C
ATOM   1819  CG1 VAL A 114      70.213  71.313 126.750  1.00  0.00           C
ATOM   1823  CG2 VAL A 114      69.304  73.154 125.180  1.00  0.00           C
ATOM   1827  C   VAL A 114      71.133  74.323 128.201  1.00  0.00           C
ATOM   1828  O   VAL A 114      71.283  75.544 128.231  1.00  0.00           O
ATOM   1829  N   ARG A 115      72.073  73.514 128.701  1.00  0.00           N
ATOM   1831  CA  ARG A 115      73.293  73.934 129.350  1.00  0.00           C
ATOM   1833  CB  ARG A 115      74.064  72.673 129.820  1.00  0.00           C
ATOM   1836  CG  ARG A 115      73.274  71.783 130.810  1.00  0.00           C
ATOM   1839  CD  ARG A 115      73.744  70.323 130.860  1.00  0.00           C
ATOM   1842  NE  ARG A 115      72.834  69.564 131.790  1.00  0.00           N
ATOM   1844  CZ  ARG A 115      71.683  69.023 131.430  1.00  0.00           C
ATOM   1845  NH1 ARG A 115      71.204  69.124 130.200  1.00  0.00           N
ATOM   1848  NH2 ARG A 115      70.924  68.364 132.280  1.00  0.00           N
ATOM   1851  C   ARG A 115      74.143  74.804 128.430  1.00  0.00           C
ATOM   1852  O   ARG A 115      74.753  75.783 128.850  1.00  0.00           O
ATOM   1853  N   SER A 116      74.124  74.474 127.120  1.00  0.00           N
ATOM   1855  CA  SER A 116      74.573  75.283 126.000  1.00  0.00           C
ATOM   1857  CB  SER A 116      73.994  74.804 124.630  1.00  0.00           C
ATOM   1860  OG  SER A 116      72.564  74.864 124.550  1.00  0.00           O
ATOM   1862  C   SER A 116      74.353  76.783 126.120  1.00  0.00           C
ATOM   1863  O   SER A 116      75.303  77.544 126.250  1.00  0.00           O
ATOM   1864  N   GLN A 117      73.094  77.253 126.110  1.00  0.00           N
ATOM   1866  CA  GLN A 117      72.744  78.654 126.170  1.00  0.00           C
ATOM   1868  CB  GLN A 117      71.213  78.783 125.960  1.00  0.00           C
ATOM   1871  CG  GLN A 117      70.764  78.614 124.490  1.00  0.00           C
ATOM   1874  CD  GLN A 117      71.524  79.614 123.620  1.00  0.00           C
ATOM   1875  OE1 GLN A 117      71.564  80.813 123.920  1.00  0.00           O
ATOM   1876  NE2 GLN A 117      72.183  79.134 122.550  1.00  0.00           N
ATOM   1879  C   GLN A 117      73.234  79.364 127.410  1.00  0.00           C
ATOM   1880  O   GLN A 117      73.724  80.494 127.390  1.00  0.00           O
ATOM   1881  N   LEU A 118      73.134  78.694 128.561  1.00  0.00           N
ATOM   1883  CA  LEU A 118      73.683  79.173 129.811  1.00  0.00           C
ATOM   1885  CB  LEU A 118      73.204  78.294 130.970  1.00  0.00           C
ATOM   1888  CG  LEU A 118      71.844  78.733 131.540  1.00  0.00           C
ATOM   1890  CD1 LEU A 118      70.804  79.134 130.480  1.00  0.00           C
ATOM   1894  CD2 LEU A 118      71.293  77.614 132.420  1.00  0.00           C
ATOM   1898  C   LEU A 118      75.194  79.303 129.780  1.00  0.00           C
ATOM   1899  O   LEU A 118      75.774  80.283 130.240  1.00  0.00           O
ATOM   1900  N   LEU A 119      75.893  78.323 129.201  1.00  0.00           N
ATOM   1902  CA  LEU A 119      77.314  78.383 128.950  1.00  0.00           C
ATOM   1904  CB  LEU A 119      77.793  76.993 128.460  1.00  0.00           C
ATOM   1907  CG  LEU A 119      79.274  76.593 128.701  1.00  0.00           C
ATOM   1909  CD1 LEU A 119      80.234  77.343 127.800  1.00  0.00           C
ATOM   1913  CD2 LEU A 119      79.724  76.733 130.161  1.00  0.00           C
ATOM   1917  C   LEU A 119      77.713  79.524 128.000  1.00  0.00           C
ATOM   1918  O   LEU A 119      78.654  80.264 128.281  1.00  0.00           O
ATOM   1919  N   THR A 120      77.014  79.733 126.860  1.00  0.00           N
ATOM   1921  CA  THR A 120      77.433  80.664 125.810  1.00  0.00           C
ATOM   1923  CB  THR A 120      76.673  80.563 124.500  1.00  0.00           C
ATOM   1925  OG1 THR A 120      75.274  80.644 124.690  1.00  0.00           O
ATOM   1927  CG2 THR A 120      76.954  79.204 123.860  1.00  0.00           C
ATOM   1931  C   THR A 120      77.543  82.133 126.181  1.00  0.00           C
ATOM   1932  O   THR A 120      78.514  82.793 125.790  1.00  0.00           O
ATOM   1933  N   SER A 121      76.584  82.684 126.950  1.00  0.00           N
ATOM   1935  CA  SER A 121      76.603  84.093 127.360  1.00  0.00           C
ATOM   1937  CB  SER A 121      75.283  84.904 127.120  1.00  0.00           C
ATOM   1940  OG  SER A 121      74.674  84.653 125.860  1.00  0.00           O
ATOM   1942  C   SER A 121      76.914  84.224 128.841  1.00  0.00           C
ATOM   1943  O   SER A 121      76.713  85.293 129.420  1.00  0.00           O
ATOM   1944  N   ASP A 122      77.433  83.134 129.440  1.00  0.00           N
ATOM   1946  CA  ASP A 122      78.094  83.073 130.750  1.00  0.00           C
ATOM   1948  CB  ASP A 122      79.194  84.154 130.930  1.00  0.00           C
ATOM   1951  CG  ASP A 122      80.353  83.853 130.010  1.00  0.00           C
ATOM   1952  OD1 ASP A 122      80.713  82.664 129.850  1.00  0.00           O
ATOM   1953  OD2 ASP A 122      80.993  84.823 129.531  1.00  0.00           O
ATOM   1954  C   ASP A 122      77.154  82.994 131.940  1.00  0.00           C
ATOM   1955  O   ASP A 122      77.564  83.073 133.100  1.00  0.00           O
ATOM   1956  N   LEU A 123      75.874  82.703 131.671  1.00  0.00           N
ATOM   1958  CA  LEU A 123      74.814  82.584 132.641  1.00  0.00           C
ATOM   1960  CB  LEU A 123      73.433  82.503 131.951  1.00  0.00           C
ATOM   1963  CG  LEU A 123      73.084  83.593 130.911  1.00  0.00           C
ATOM   1965  CD1 LEU A 123      73.683  84.993 131.120  1.00  0.00           C
ATOM   1969  CD2 LEU A 123      73.363  83.063 129.510  1.00  0.00           C
ATOM   1973  C   LEU A 123      74.893  81.334 133.500  1.00  0.00           C
ATOM   1974  O   LEU A 123      74.293  81.253 134.550  1.00  0.00           O
ATOM   1975  N   VAL A 124      75.654  80.304 133.060  1.00  0.00           N
ATOM   1977  CA  VAL A 124      75.774  79.033 133.760  1.00  0.00           C
ATOM   1979  CB  VAL A 124      76.754  78.103 133.021  1.00  0.00           C
ATOM   1981  CG1 VAL A 124      78.113  78.774 132.711  1.00  0.00           C
ATOM   1985  CG2 VAL A 124      76.993  76.794 133.810  1.00  0.00           C
ATOM   1989  C   VAL A 124      76.244  79.213 135.180  1.00  0.00           C
ATOM   1990  O   VAL A 124      75.713  78.654 136.140  1.00  0.00           O
ATOM   1991  N   LYS A 125      77.234  80.074 135.320  1.00  0.00           N
ATOM   1993  CA  LYS A 125      78.004  80.243 136.500  1.00  0.00           C
ATOM   1995  CB  LYS A 125      79.493  80.194 136.100  1.00  0.00           C
ATOM   1998  CG  LYS A 125      80.493  80.404 137.250  1.00  0.00           C
ATOM   2001  CD  LYS A 125      81.413  81.614 137.021  1.00  0.00           C
ATOM   2004  CE  LYS A 125      82.744  81.253 136.350  1.00  0.00           C
ATOM   2007  NZ  LYS A 125      82.573  80.743 134.970  1.00  0.00           N
ATOM   2011  C   LYS A 125      77.523  81.554 137.060  1.00  0.00           C
ATOM   2012  O   LYS A 125      78.204  82.563 136.981  1.00  0.00           O
ATOM   2013  N   SER A 126      76.273  81.543 137.580  1.00  0.00           N
ATOM   2015  CA  SER A 126      75.594  82.743 138.000  1.00  0.00           C
ATOM   2017  CB  SER A 126      74.654  83.343 136.920  1.00  0.00           C
ATOM   2020  OG  SER A 126      75.374  83.774 135.771  1.00  0.00           O
ATOM   2022  C   SER A 126      74.654  82.454 139.140  1.00  0.00           C
ATOM   2023  O   SER A 126      73.974  81.434 139.120  1.00  0.00           O
ATOM   2024  N   SER A 127      74.524  83.343 140.141  1.00  0.00           N
ATOM   2026  CA  SER A 127      73.713  83.164 141.330  1.00  0.00           C
ATOM   2028  CB  SER A 127      73.834  84.344 142.340  1.00  0.00           C
ATOM   2031  OG  SER A 127      73.063  85.503 141.970  1.00  0.00           O
ATOM   2033  C   SER A 127      72.243  82.923 141.040  1.00  0.00           C
ATOM   2034  O   SER A 127      71.594  82.143 141.710  1.00  0.00           O
ATOM   2035  N   ASN A 128      71.683  83.603 140.021  1.00  0.00           N
ATOM   2037  CA  ASN A 128      70.353  83.354 139.510  1.00  0.00           C
ATOM   2039  CB  ASN A 128      70.003  84.493 138.540  1.00  0.00           C
ATOM   2042  CG  ASN A 128      68.523  84.843 138.470  1.00  0.00           C
ATOM   2043  OD1 ASN A 128      68.194  86.014 138.271  1.00  0.00           O
ATOM   2044  ND2 ASN A 128      67.603  83.874 138.660  1.00  0.00           N
ATOM   2047  C   ASN A 128      70.134  81.974 138.891  1.00  0.00           C
ATOM   2048  O   ASN A 128      69.064  81.393 139.010  1.00  0.00           O
ATOM   2049  N   VAL A 129      71.133  81.393 138.220  1.00  0.00           N
ATOM   2051  CA  VAL A 129      70.953  80.214 137.390  1.00  0.00           C
ATOM   2053  CB  VAL A 129      71.804  80.354 136.150  1.00  0.00           C
ATOM   2055  CG1 VAL A 129      71.143  81.464 135.330  1.00  0.00           C
ATOM   2059  CG2 VAL A 129      71.894  79.114 135.260  1.00  0.00           C
ATOM   2063  C   VAL A 129      71.104  78.914 138.161  1.00  0.00           C
ATOM   2064  O   VAL A 129      71.944  78.044 137.970  1.00  0.00           O
ATOM   2065  N   LYS A 130      70.213  78.763 139.150  1.00  0.00           N
ATOM   2067  CA  LYS A 130      70.073  77.524 139.860  1.00  0.00           C
ATOM   2069  CB  LYS A 130      70.224  77.603 141.391  1.00  0.00           C
ATOM   2072  CG  LYS A 130      70.283  76.204 142.010  1.00  0.00           C
ATOM   2075  CD  LYS A 130      70.224  76.263 143.540  1.00  0.00           C
ATOM   2078  CE  LYS A 130      70.924  75.164 144.330  1.00  0.00           C
ATOM   2081  NZ  LYS A 130      70.514  73.853 143.810  1.00  0.00           N
ATOM   2085  C   LYS A 130      68.664  77.153 139.601  1.00  0.00           C
ATOM   2086  O   LYS A 130      67.734  77.874 139.960  1.00  0.00           O
ATOM   2087  N   VAL A 131      68.453  76.014 138.950  1.00  0.00           N
ATOM   2089  CA  VAL A 131      67.133  75.544 138.660  1.00  0.00           C
ATOM   2091  CB  VAL A 131      67.024  74.743 137.360  1.00  0.00           C
ATOM   2093  CG1 VAL A 131      67.133  73.213 137.550  1.00  0.00           C
ATOM   2097  CG2 VAL A 131      65.683  75.114 136.720  1.00  0.00           C
ATOM   2101  C   VAL A 131      66.553  74.783 139.840  1.00  0.00           C
ATOM   2102  O   VAL A 131      67.203  73.963 140.500  1.00  0.00           O
ATOM   2103  N   THR A 132      65.264  75.013 140.071  1.00  0.00           N
ATOM   2105  CA  THR A 132      64.363  74.014 140.620  1.00  0.00           C
ATOM   2107  CB  THR A 132      63.464  74.564 141.710  1.00  0.00           C
ATOM   2109  OG1 THR A 132      64.233  75.313 142.630  1.00  0.00           O
ATOM   2111  CG2 THR A 132      62.803  73.414 142.490  1.00  0.00           C
ATOM   2115  C   THR A 132      63.514  73.544 139.460  1.00  0.00           C
ATOM   2116  O   THR A 132      62.793  74.334 138.860  1.00  0.00           O
ATOM   2117  N   THR A 133      63.613  72.243 139.090  1.00  0.00           N
ATOM   2119  CA  THR A 133      62.783  71.643 138.040  1.00  0.00           C
ATOM   2121  CB  THR A 133      63.474  70.554 137.190  1.00  0.00           C
ATOM   2123  OG1 THR A 133      64.594  71.044 136.470  1.00  0.00           O
ATOM   2125  CG2 THR A 133      62.523  69.974 136.131  1.00  0.00           C
ATOM   2129  C   THR A 133      61.613  70.963 138.720  1.00  0.00           C
ATOM   2130  O   THR A 133      61.813  70.003 139.470  1.00  0.00           O
ATOM   2131  N   GLU A 134      60.384  71.414 138.450  1.00  0.00           N
ATOM   2133  CA  GLU A 134      59.194  70.673 138.810  1.00  0.00           C
ATOM   2135  CB  GLU A 134      58.263  71.463 139.780  1.00  0.00           C
ATOM   2138  CG  GLU A 134      57.754  72.843 139.290  1.00  0.00           C
ATOM   2141  CD  GLU A 134      56.914  73.544 140.340  1.00  0.00           C
ATOM   2142  OE1 GLU A 134      57.433  73.963 141.411  1.00  0.00           O
ATOM   2143  OE2 GLU A 134      55.693  73.694 140.091  1.00  0.00           O
ATOM   2144  C   GLU A 134      58.503  70.323 137.521  1.00  0.00           C
ATOM   2145  O   GLU A 134      58.004  71.184 136.800  1.00  0.00           O
ATOM   2146  N   ASN A 135      58.523  69.023 137.161  1.00  0.00           N
ATOM   2148  CA  ASN A 135      58.043  68.493 135.900  1.00  0.00           C
ATOM   2150  CB  ASN A 135      56.574  68.003 136.040  1.00  0.00           C
ATOM   2153  CG  ASN A 135      56.523  66.713 136.882  1.00  0.00           C
ATOM   2154  OD1 ASN A 135      57.494  65.944 136.920  1.00  0.00           O
ATOM   2155  ND2 ASN A 135      55.353  66.404 137.480  1.00  0.00           N
ATOM   2158  C   ASN A 135      58.304  69.384 134.671  1.00  0.00           C
ATOM   2159  O   ASN A 135      59.394  69.374 134.102  1.00  0.00           O
ATOM   2160  N   GLY A 136      57.293  70.133 134.201  1.00  0.00           N
ATOM   2162  CA  GLY A 136      57.293  70.914 132.970  1.00  0.00           C
ATOM   2165  C   GLY A 136      57.843  72.304 133.070  1.00  0.00           C
ATOM   2166  O   GLY A 136      58.183  72.923 132.060  1.00  0.00           O
ATOM   2167  N   GLU A 137      57.964  72.864 134.260  1.00  0.00           N
ATOM   2169  CA  GLU A 137      58.274  74.264 134.420  1.00  0.00           C
ATOM   2171  CB  GLU A 137      57.003  75.073 134.800  1.00  0.00           C
ATOM   2174  CG  GLU A 137      56.294  74.643 136.110  1.00  0.00           C
ATOM   2177  CD  GLU A 137      54.944  75.334 136.280  1.00  0.00           C
ATOM   2178  OE1 GLU A 137      54.893  76.444 136.870  1.00  0.00           O
ATOM   2179  OE2 GLU A 137      53.904  74.774 135.830  1.00  0.00           O
ATOM   2180  C   GLU A 137      59.464  74.384 135.340  1.00  0.00           C
ATOM   2181  O   GLU A 137      59.854  73.463 136.061  1.00  0.00           O
ATOM   2182  N   VAL A 138      60.184  75.514 135.240  1.00  0.00           N
ATOM   2184  CA  VAL A 138      61.514  75.603 135.781  1.00  0.00           C
ATOM   2186  CB  VAL A 138      62.663  75.343 134.800  1.00  0.00           C
ATOM   2188  CG1 VAL A 138      62.824  73.823 134.560  1.00  0.00           C
ATOM   2192  CG2 VAL A 138      62.484  76.103 133.470  1.00  0.00           C
ATOM   2196  C   VAL A 138      61.624  76.964 136.411  1.00  0.00           C
ATOM   2197  O   VAL A 138      61.183  77.974 135.880  1.00  0.00           O
ATOM   2198  N   PHE A 139      62.214  76.993 137.610  1.00  0.00           N
ATOM   2200  CA  PHE A 139      62.424  78.203 138.370  1.00  0.00           C
ATOM   2202  CB  PHE A 139      61.784  78.084 139.770  1.00  0.00           C
ATOM   2205  CG  PHE A 139      60.303  78.063 139.590  1.00  0.00           C
ATOM   2206  CD1 PHE A 139      59.594  76.864 139.411  1.00  0.00           C
ATOM   2208  CE1 PHE A 139      58.224  76.884 139.140  1.00  0.00           C
ATOM   2210  CZ  PHE A 139      57.533  78.103 139.102  1.00  0.00           C
ATOM   2212  CD2 PHE A 139      59.594  79.283 139.570  1.00  0.00           C
ATOM   2214  CE2 PHE A 139      58.214  79.294 139.350  1.00  0.00           C
ATOM   2216  C   PHE A 139      63.904  78.393 138.530  1.00  0.00           C
ATOM   2217  O   PHE A 139      64.604  77.493 138.970  1.00  0.00           O
ATOM   2218  N   LEU A 140      64.424  79.583 138.180  1.00  0.00           N
ATOM   2220  CA  LEU A 140      65.834  79.893 138.281  1.00  0.00           C
ATOM   2222  CB  LEU A 140      66.413  80.433 136.960  1.00  0.00           C
ATOM   2225  CG  LEU A 140      66.374  79.464 135.771  1.00  0.00           C
ATOM   2227  CD1 LEU A 140      64.984  79.303 135.120  1.00  0.00           C
ATOM   2231  CD2 LEU A 140      67.344  79.974 134.700  1.00  0.00           C
ATOM   2235  C   LEU A 140      66.023  80.883 139.420  1.00  0.00           C
ATOM   2236  O   LEU A 140      65.484  81.993 139.430  1.00  0.00           O
ATOM   2237  N   MET A 141      66.743  80.454 140.460  1.00  0.00           N
ATOM   2239  CA  MET A 141      66.704  81.054 141.790  1.00  0.00           C
ATOM   2241  CB  MET A 141      66.393  79.934 142.810  1.00  0.00           C
ATOM   2244  CG  MET A 141      65.003  79.294 142.620  1.00  0.00           C
ATOM   2247  SD  MET A 141      63.604  80.444 142.740  1.00  0.00           S
ATOM   2248  CE  MET A 141      64.163  81.573 144.050  1.00  0.00           C
ATOM   2252  C   MET A 141      68.004  81.704 142.241  1.00  0.00           C
ATOM   2253  O   MET A 141      68.994  81.023 142.490  1.00  0.00           O
ATOM   2254  N   GLY A 142      68.024  83.053 142.420  1.00  0.00           N
ATOM   2256  CA  GLY A 142      69.204  83.724 142.940  1.00  0.00           C
ATOM   2259  C   GLY A 142      68.944  85.094 143.480  1.00  0.00           C
ATOM   2260  O   GLY A 142      67.963  85.323 144.180  1.00  0.00           O
ATOM   2261  N   LEU A 143      69.854  86.044 143.231  1.00  0.00           N
ATOM   2263  CA  LEU A 143      69.834  87.323 143.930  1.00  0.00           C
ATOM   2265  CB  LEU A 143      71.273  87.603 144.440  1.00  0.00           C
ATOM   2268  CG  LEU A 143      71.954  86.464 145.250  1.00  0.00           C
ATOM   2270  CD1 LEU A 143      73.383  86.853 145.650  1.00  0.00           C
ATOM   2274  CD2 LEU A 143      71.143  86.084 146.500  1.00  0.00           C
ATOM   2278  C   LEU A 143      69.304  88.503 143.100  1.00  0.00           C
ATOM   2279  O   LEU A 143      68.834  89.503 143.661  1.00  0.00           O
ATOM   2280  N   VAL A 144      69.283  88.424 141.750  1.00  0.00           N
ATOM   2282  CA  VAL A 144      68.643  89.353 140.810  1.00  0.00           C
ATOM   2284  CB  VAL A 144      67.113  89.364 140.781  1.00  0.00           C
ATOM   2286  CG1 VAL A 144      66.584  90.243 139.610  1.00  0.00           C
ATOM   2290  CG2 VAL A 144      66.584  87.933 140.600  1.00  0.00           C
ATOM   2294  C   VAL A 144      69.204  90.784 140.781  1.00  0.00           C
ATOM   2295  O   VAL A 144      68.654  91.713 141.360  1.00  0.00           O
ATOM   2296  N   THR A 145      70.323  91.014 140.060  1.00  0.00           N
ATOM   2298  CA  THR A 145      70.793  92.334 139.650  1.00  0.00           C
ATOM   2300  CB  THR A 145      72.304  92.503 139.490  1.00  0.00           C
ATOM   2302  OG1 THR A 145      72.853  91.884 138.330  1.00  0.00           O
ATOM   2304  CG2 THR A 145      73.024  91.964 140.731  1.00  0.00           C
ATOM   2308  C   THR A 145      70.094  92.843 138.390  1.00  0.00           C
ATOM   2309  O   THR A 145      69.304  92.164 137.740  1.00  0.00           O
ATOM   2310  N   GLU A 146      70.414  94.084 137.970  1.00  0.00           N
ATOM   2312  CA  GLU A 146      70.023  94.604 136.660  1.00  0.00           C
ATOM   2314  CB  GLU A 146      70.573  96.044 136.461  1.00  0.00           C
ATOM   2317  CG  GLU A 146      69.933  97.073 137.420  1.00  0.00           C
ATOM   2320  CD  GLU A 146      70.713  98.383 137.540  1.00  0.00           C
ATOM   2321  OE1 GLU A 146      71.734  98.614 136.860  1.00  0.00           O
ATOM   2322  OE2 GLU A 146      70.264  99.163 138.411  1.00  0.00           O
ATOM   2323  C   GLU A 146      70.533  93.763 135.492  1.00  0.00           C
ATOM   2324  O   GLU A 146      69.814  93.483 134.540  1.00  0.00           O
ATOM   2325  N   ARG A 147      71.804  93.333 135.540  1.00  0.00           N
ATOM   2327  CA  ARG A 147      72.444  92.603 134.460  1.00  0.00           C
ATOM   2329  CB  ARG A 147      73.963  92.413 134.720  1.00  0.00           C
ATOM   2332  CG  ARG A 147      74.743  93.733 134.790  1.00  0.00           C
ATOM   2335  CD  ARG A 147      76.273  93.544 134.811  1.00  0.00           C
ATOM   2338  NE  ARG A 147      76.914  94.893 134.680  1.00  0.00           N
ATOM   2340  CZ  ARG A 147      77.113  95.774 135.650  1.00  0.00           C
ATOM   2341  NH1 ARG A 147      76.783  95.544 136.900  1.00  0.00           N
ATOM   2344  NH2 ARG A 147      77.594  96.974 135.380  1.00  0.00           N
ATOM   2347  C   ARG A 147      71.804  91.253 134.160  1.00  0.00           C
ATOM   2348  O   ARG A 147      71.643  90.864 133.000  1.00  0.00           O
ATOM   2349  N   GLU A 148      71.404  90.524 135.211  1.00  0.00           N
ATOM   2351  CA  GLU A 148      70.734  89.253 135.050  1.00  0.00           C
ATOM   2353  CB  GLU A 148      70.984  88.403 136.310  1.00  0.00           C
ATOM   2356  CG  GLU A 148      70.344  88.753 137.661  1.00  0.00           C
ATOM   2359  CD  GLU A 148      71.384  88.584 138.760  1.00  0.00           C
ATOM   2360  OE1 GLU A 148      72.334  89.404 138.701  1.00  0.00           O
ATOM   2361  OE2 GLU A 148      71.244  87.793 139.720  1.00  0.00           O
ATOM   2362  C   GLU A 148      69.274  89.364 134.720  1.00  0.00           C
ATOM   2363  O   GLU A 148      68.744  88.554 133.961  1.00  0.00           O
ATOM   2364  N   ALA A 149      68.604  90.433 135.170  1.00  0.00           N
ATOM   2366  CA  ALA A 149      67.273  90.784 134.760  1.00  0.00           C
ATOM   2368  CB  ALA A 149      66.884  92.044 135.560  1.00  0.00           C
ATOM   2372  C   ALA A 149      67.094  91.064 133.260  1.00  0.00           C
ATOM   2373  O   ALA A 149      66.073  90.714 132.680  1.00  0.00           O
ATOM   2374  N   LYS A 150      68.084  91.724 132.630  1.00  0.00           N
ATOM   2376  CA  LYS A 150      68.164  91.864 131.181  1.00  0.00           C
ATOM   2378  CB  LYS A 150      69.283  92.864 130.820  1.00  0.00           C
ATOM   2381  CG  LYS A 150      69.003  94.283 131.330  1.00  0.00           C
ATOM   2384  CD  LYS A 150      70.143  95.253 131.000  1.00  0.00           C
ATOM   2387  CE  LYS A 150      70.023  96.654 131.610  1.00  0.00           C
ATOM   2390  NZ  LYS A 150      71.174  97.474 131.181  1.00  0.00           N
ATOM   2394  C   LYS A 150      68.383  90.563 130.421  1.00  0.00           C
ATOM   2395  O   LYS A 150      67.783  90.334 129.370  1.00  0.00           O
ATOM   2396  N   ALA A 151      69.254  89.703 130.980  1.00  0.00           N
ATOM   2398  CA  ALA A 151      69.603  88.403 130.460  1.00  0.00           C
ATOM   2400  CB  ALA A 151      70.743  87.804 131.310  1.00  0.00           C
ATOM   2404  C   ALA A 151      68.424  87.444 130.360  1.00  0.00           C
ATOM   2405  O   ALA A 151      68.243  86.764 129.360  1.00  0.00           O
ATOM   2406  N   ALA A 152      67.554  87.413 131.391  1.00  0.00           N
ATOM   2408  CA  ALA A 152      66.344  86.614 131.420  1.00  0.00           C
ATOM   2410  CB  ALA A 152      65.573  86.943 132.720  1.00  0.00           C
ATOM   2414  C   ALA A 152      65.413  86.894 130.250  1.00  0.00           C
ATOM   2415  O   ALA A 152      64.914  85.994 129.570  1.00  0.00           O
ATOM   2416  N   ALA A 153      65.224  88.193 129.970  1.00  0.00           N
ATOM   2418  CA  ALA A 153      64.534  88.704 128.810  1.00  0.00           C
ATOM   2420  CB  ALA A 153      64.394  90.234 128.920  1.00  0.00           C
ATOM   2424  C   ALA A 153      65.184  88.364 127.480  1.00  0.00           C
ATOM   2425  O   ALA A 153      64.484  87.893 126.580  1.00  0.00           O
ATOM   2426  N   ASP A 154      66.524  88.533 127.340  1.00  0.00           N
ATOM   2428  CA  ASP A 154      67.284  88.033 126.190  1.00  0.00           C
ATOM   2430  CB  ASP A 154      68.834  88.214 126.400  1.00  0.00           C
ATOM   2433  CG  ASP A 154      69.313  89.664 126.481  1.00  0.00           C
ATOM   2434  OD1 ASP A 154      68.674  90.553 125.851  1.00  0.00           O
ATOM   2435  OD2 ASP A 154      70.414  89.873 127.060  1.00  0.00           O
ATOM   2436  C   ASP A 154      66.963  86.554 125.900  1.00  0.00           C
ATOM   2437  O   ASP A 154      66.374  86.173 124.890  1.00  0.00           O
ATOM   2438  N   ILE A 155      67.314  85.684 126.850  1.00  0.00           N
ATOM   2440  CA  ILE A 155      67.323  84.244 126.750  1.00  0.00           C
ATOM   2442  CB  ILE A 155      68.073  83.684 127.940  1.00  0.00           C
ATOM   2444  CG2 ILE A 155      68.063  82.133 127.951  1.00  0.00           C
ATOM   2448  CG1 ILE A 155      69.514  84.253 127.920  1.00  0.00           C
ATOM   2451  CD  ILE A 155      70.134  84.213 129.310  1.00  0.00           C
ATOM   2455  C   ILE A 155      65.964  83.593 126.560  1.00  0.00           C
ATOM   2456  O   ILE A 155      65.834  82.653 125.771  1.00  0.00           O
ATOM   2457  N   ALA A 156      64.904  84.084 127.230  1.00  0.00           N
ATOM   2459  CA  ALA A 156      63.573  83.533 127.060  1.00  0.00           C
ATOM   2461  CB  ALA A 156      62.694  84.054 128.210  1.00  0.00           C
ATOM   2465  C   ALA A 156      62.944  83.883 125.710  1.00  0.00           C
ATOM   2466  O   ALA A 156      62.013  83.224 125.250  1.00  0.00           O
ATOM   2467  N   SER A 157      63.494  84.913 125.030  1.00  0.00           N
ATOM   2469  CA  SER A 157      63.063  85.343 123.720  1.00  0.00           C
ATOM   2471  CB  SER A 157      62.933  86.894 123.650  1.00  0.00           C
ATOM   2474  OG  SER A 157      61.994  87.404 124.580  1.00  0.00           O
ATOM   2476  C   SER A 157      64.033  84.983 122.610  1.00  0.00           C
ATOM   2477  O   SER A 157      63.853  85.404 121.470  1.00  0.00           O
ATOM   2478  N   ARG A 158      65.133  84.253 122.890  1.00  0.00           N
ATOM   2480  CA  ARG A 158      65.984  83.663 121.881  1.00  0.00           C
ATOM   2482  CB  ARG A 158      67.503  83.844 122.210  1.00  0.00           C
ATOM   2485  CG  ARG A 158      68.043  85.293 122.200  1.00  0.00           C
ATOM   2488  CD  ARG A 158      69.534  85.413 122.571  1.00  0.00           C
ATOM   2491  NE  ARG A 158      69.954  86.873 122.620  1.00  0.00           N
ATOM   2493  CZ  ARG A 158      71.204  87.304 122.470  1.00  0.00           C
ATOM   2494  NH1 ARG A 158      72.214  86.474 122.290  1.00  0.00           N
ATOM   2497  NH2 ARG A 158      71.484  88.593 122.490  1.00  0.00           N
ATOM   2500  C   ARG A 158      65.644  82.153 121.750  1.00  0.00           C
ATOM   2501  OT1 ARG A 158      64.654  81.704 122.400  1.00  0.00           O
ATOM   2502  OT2 ARG A 158      66.384  81.403 121.070  1.00  0.00           O
ATOM   2503  NH3 POPEB 159      96.823  61.734 112.951  1.00  0.00           N
ATOM   2507  C12 POPEB 159      97.134  60.584 113.860  1.00  0.00           C
ATOM   2510  C11 POPEB 159      98.633  60.244 113.790  1.00  0.00           C
ATOM   2513  P   POPEB 159     100.334  62.014 112.910  1.00  0.00           P
ATOM   2514  O13 POPEB 159     100.864  63.334 113.310  1.00  0.00           O
ATOM   2515  O14 POPEB 159     101.323  60.983 112.550  1.00  0.00           O
ATOM   2516  O11 POPEB 159      99.313  62.233 111.701  1.00  0.00           O
ATOM   2517  O12 POPEB 159      99.414  61.424 114.040  1.00  0.00           O
ATOM   2518  C1  POPEB 159      99.853  62.854 110.510  1.00  0.00           C
ATOM   2521  C2  POPEB 159      98.793  63.763 109.811  1.00  0.00           C
ATOM   2523  O21 POPEB 159      98.904  63.664 108.380  1.00  0.00           O
ATOM   2524  C21 POPEB 159     100.034  64.104 107.830  1.00  0.00           C
ATOM   2525  O22 POPEB 159     101.004  64.553 108.430  1.00  0.00           O
ATOM   2526  C22 POPEB 159      99.964  63.874 106.330  1.00  0.00           C
ATOM   2529  C3  POPEB 159      98.773  65.234 110.310  1.00  0.00           C
ATOM   2532  O31 POPEB 159      97.584  65.923 109.900  1.00  0.00           O
ATOM   2533  C31 POPEB 159      97.563  66.493 108.701  1.00  0.00           C
ATOM   2534  O32 POPEB 159      98.504  66.573 107.930  1.00  0.00           O
ATOM   2535  C32 POPEB 159      96.164  67.044 108.430  1.00  0.00           C
ATOM   2538  C23 POPEB 159     101.173  64.434 105.540  1.00  0.00           C
ATOM   2541  C24 POPEB 159     101.113  63.944 104.090  1.00  0.00           C
ATOM   2544  C25 POPEB 159     102.124  64.553 103.100  1.00  0.00           C
ATOM   2547  C26 POPEB 159     102.264  66.084 103.140  1.00  0.00           C
ATOM   2550  C27 POPEB 159     102.753  66.643 101.800  1.00  0.00           C
ATOM   2553  C28 POPEB 159     103.094  68.154 101.841  1.00  0.00           C
ATOM   2556  C29 POPEB 159     103.253  68.774 100.480  1.00  0.00           C
ATOM   2558 0C21 POPEB 159     104.394  68.823  99.750  1.00  0.00           C
ATOM   2560 1C21 POPEB 159     105.734  68.233 100.120  1.00  0.00           C
ATOM   2563 2C21 POPEB 159     106.253  67.264  99.030  1.00  0.00           C
ATOM   2566 3C21 POPEB 159     106.564  67.953  97.700  1.00  0.00           C
ATOM   2569 4C21 POPEB 159     107.264  67.044  96.670  1.00  0.00           C
ATOM   2572 5C21 POPEB 159     106.494  65.764  96.280  1.00  0.00           C
ATOM   2575 6C21 POPEB 159     105.023  65.983  95.900  1.00  0.00           C
ATOM   2578 7C21 POPEB 159     104.503  64.914  94.940  1.00  0.00           C
ATOM   2581 8C21 POPEB 159     102.984  64.974  94.742  1.00  0.00           C
ATOM   2585  C33 POPEB 159      95.524  66.453 107.150  1.00  0.00           C
ATOM   2588  C34 POPEB 159      94.243  67.194 106.760  1.00  0.00           C
ATOM   2591  C35 POPEB 159      93.543  66.643 105.500  1.00  0.00           C
ATOM   2594  C36 POPEB 159      93.834  67.383 104.180  1.00  0.00           C
ATOM   2597  C37 POPEB 159      92.594  67.444 103.271  1.00  0.00           C
ATOM   2600  C38 POPEB 159      92.884  67.883 101.830  1.00  0.00           C
ATOM   2603  C39 POPEB 159      91.624  67.953 100.960  1.00  0.00           C
ATOM   2606 0C31 POPEB 159      91.924  67.974  99.450  1.00  0.00           C
ATOM   2609 1C31 POPEB 159      90.633  67.953  98.610  1.00  0.00           C
ATOM   2612 2C31 POPEB 159      90.804  67.344  97.200  1.00  0.00           C
ATOM   2615 3C31 POPEB 159      91.094  68.374  96.100  1.00  0.00           C
ATOM   2618 4C31 POPEB 159      91.164  67.713  94.710  1.00  0.00           C
ATOM   2621 5C31 POPEB 159      91.654  68.654  93.610  1.00  0.00           C
ATOM   2624 6C31 POPEB 159      91.573  68.033  92.220  1.00  0.00           C
ATOM   2628  NH3 POPEC 160     109.954  93.014  67.410  1.00  0.00           N
ATOM   2632  C12 POPEC 160     110.864  93.304  66.240  1.00  0.00           C
ATOM   2635  C11 POPEC 160     110.514  94.664  65.580  1.00  0.00           C
ATOM   2638  P   POPEC 160     108.094  94.124  64.680  1.00  0.00           P
ATOM   2639  O13 POPEC 160     107.174  95.124  64.080  1.00  0.00           O
ATOM   2640  O14 POPEC 160     108.004  92.753  64.160  1.00  0.00           O
ATOM   2641  O11 POPEC 160     107.884  94.093  66.250  1.00  0.00           O
ATOM   2642  O12 POPEC 160     109.593  94.554  64.490  1.00  0.00           O
ATOM   2643  C1  POPEC 160     106.634  93.923  66.910  1.00  0.00           C
ATOM   2646  C2  POPEC 160     106.543  94.864  68.150  1.00  0.00           C
ATOM   2648  O21 POPEC 160     105.404  94.534  68.990  1.00  0.00           O
ATOM   2649  C21 POPEC 160     105.703  93.694  69.980  1.00  0.00           C
ATOM   2650  O22 POPEC 160     106.693  92.994  70.010  1.00  0.00           O
ATOM   2651  C22 POPEC 160     104.603  93.783  71.061  1.00  0.00           C
ATOM   2654  C3  POPEC 160     106.413  96.353  67.720  1.00  0.00           C
ATOM   2657  O31 POPEC 160     106.524  97.253  68.860  1.00  0.00           O
ATOM   2658  C31 POPEC 160     107.003  98.474  68.510  1.00  0.00           C
ATOM   2659  O32 POPEC 160     107.363  98.783  67.391  1.00  0.00           O
ATOM   2660  C32 POPEC 160     107.233  99.344  69.750  1.00  0.00           C
ATOM   2663  C23 POPEC 160     105.054  93.243  72.440  1.00  0.00           C
ATOM   2666  C24 POPEC 160     104.114  93.623  73.590  1.00  0.00           C
ATOM   2669  C25 POPEC 160     104.243  92.734  74.840  1.00  0.00           C
ATOM   2672  C26 POPEC 160     105.533  92.944  75.650  1.00  0.00           C
ATOM   2675  C27 POPEC 160     105.374  93.903  76.841  1.00  0.00           C
ATOM   2678  C28 POPEC 160     104.724  93.234  78.070  1.00  0.00           C
ATOM   2681  C29 POPEC 160     104.774  94.104  79.300  1.00  0.00           C
ATOM   2683 0C21 POPEC 160     104.783  93.694  80.580  1.00  0.00           C
ATOM   2685 1C21 POPEC 160     104.663  92.264  81.080  1.00  0.00           C
ATOM   2688 2C21 POPEC 160     105.944  91.733  81.750  1.00  0.00           C
ATOM   2691 3C21 POPEC 160     106.374  92.524  82.991  1.00  0.00           C
ATOM   2694 4C21 POPEC 160     107.554  91.884  83.740  1.00  0.00           C
ATOM   2697 5C21 POPEC 160     108.203  92.804  84.790  1.00  0.00           C
ATOM   2700 6C21 POPEC 160     107.194  93.463  85.750  1.00  0.00           C
ATOM   2703 7C21 POPEC 160     107.884  94.213  86.890  1.00  0.00           C
ATOM   2706 8C21 POPEC 160     106.933  95.063  87.731  1.00  0.00           C
ATOM   2710  C33 POPEC 160     105.993  99.753  70.600  1.00  0.00           C
ATOM   2713  C34 POPEC 160     105.554  98.663  71.590  1.00  0.00           C
ATOM   2716  C35 POPEC 160     104.674  99.104  72.770  1.00  0.00           C
ATOM   2719  C36 POPEC 160     103.543 100.054  72.390  1.00  0.00           C
ATOM   2722  C37 POPEC 160     102.864 100.603  73.650  1.00  0.00           C
ATOM   2725  C38 POPEC 160     101.874 101.724  73.320  1.00  0.00           C
ATOM   2728  C39 POPEC 160     100.954 102.073  74.481  1.00  0.00           C
ATOM   2731 0C31 POPEC 160     101.693 102.544  75.731  1.00  0.00           C
ATOM   2734 1C31 POPEC 160     100.723 102.823  76.880  1.00  0.00           C
ATOM   2737 2C31 POPEC 160     101.383 103.453  78.100  1.00  0.00           C
ATOM   2740 3C31 POPEC 160     100.374 103.573  79.250  1.00  0.00           C
ATOM   2743 4C31 POPEC 160     100.723 104.664  80.270  1.00  0.00           C
ATOM   2746 5C31 POPEC 160      99.573 104.893  81.260  1.00  0.00           C
ATOM   2749 6C31 POPEC 160      99.894 105.934  82.330  1.00  0.00           C
ATOM   2753  NH3 POPED 161     105.283 115.903  71.391  1.00  0.00           N
ATOM   2757  C12 POPED 161     104.543 117.224  71.380  1.00  0.00           C
ATOM   2760  C11 POPED 161     104.993 118.134  72.550  1.00  0.00           C
ATOM   2763  P   POPED 161     102.963 119.624  73.410  1.00  0.00           P
ATOM   2764  O13 POPED 161     101.914 120.184  72.530  1.00  0.00           O
ATOM   2765  O14 POPED 161     102.663 118.424  74.230  1.00  0.00           O
ATOM   2766  O11 POPED 161     103.413 120.794  74.380  1.00  0.00           O
ATOM   2767  O12 POPED 161     104.274 119.364  72.550  1.00  0.00           O
ATOM   2768  C1  POPED 161     103.944 120.483  75.680  1.00  0.00           C
ATOM   2771  C2  POPED 161     102.933 120.804  76.830  1.00  0.00           C
ATOM   2773  O21 POPED 161     103.133 119.963  77.990  1.00  0.00           O
ATOM   2774  C21 POPED 161     104.293 120.084  78.590  1.00  0.00           C
ATOM   2775  O22 POPED 161     105.244 120.743  78.200  1.00  0.00           O
ATOM   2776  C22 POPED 161     104.313 119.283  79.881  1.00  0.00           C
ATOM   2779  C3  POPED 161     101.453 120.623  76.380  1.00  0.00           C
ATOM   2782  O31 POPED 161     100.524 120.854  77.460  1.00  0.00           O
ATOM   2783  C31 POPED 161     100.234 122.124  77.670  1.00  0.00           C
ATOM   2784  O32 POPED 161     100.624 123.063  76.990  1.00  0.00           O
ATOM   2785  C32 POPED 161      99.374 122.253  78.920  1.00  0.00           C
ATOM   2788  C23 POPED 161     103.393 119.853  80.970  1.00  0.00           C
ATOM   2791  C24 POPED 161     103.293 118.903  82.180  1.00  0.00           C
ATOM   2794  C25 POPED 161     102.353 119.434  83.271  1.00  0.00           C
ATOM   2797  C26 POPED 161     103.014 120.483  84.180  1.00  0.00           C
ATOM   2800  C27 POPED 161     103.714 119.904  85.420  1.00  0.00           C
ATOM   2803  C28 POPED 161     104.444 120.953  86.280  1.00  0.00           C
ATOM   2806  C29 POPED 161     103.543 122.093  86.701  1.00  0.00           C
ATOM   2808 0C21 POPED 161     103.094 122.384  87.940  1.00  0.00           C
ATOM   2810 1C21 POPED 161     103.364 121.634  89.220  1.00  0.00           C
ATOM   2813 2C21 POPED 161     104.053 122.493  90.300  1.00  0.00           C
ATOM   2816 3C21 POPED 161     103.174 123.623  90.860  1.00  0.00           C
ATOM   2819 4C21 POPED 161     103.883 124.484  91.900  1.00  0.00           C
ATOM   2822 5C21 POPED 161     103.004 125.630  92.400  1.00  0.00           C
ATOM   2825 6C21 POPED 161     103.683 126.511  93.460  1.00  0.00           C
ATOM   2828 7C21 POPED 161     102.793 127.660  93.940  1.00  0.00           C
ATOM   2831 8C21 POPED 161     103.393 128.481  95.080  1.00  0.00           C
ATOM   2835  C33 POPED 161      99.453 123.654  79.570  1.00  0.00           C
ATOM   2838  C34 POPED 161     100.554 123.794  80.631  1.00  0.00           C
ATOM   2841  C35 POPED 161     102.014 123.634  80.161  1.00  0.00           C
ATOM   2844  C36 POPED 161     102.993 123.763  81.341  1.00  0.00           C
ATOM   2847  C37 POPED 161     104.473 123.704  80.940  1.00  0.00           C
ATOM   2850  C38 POPED 161     105.443 123.533  82.120  1.00  0.00           C
ATOM   2853  C39 POPED 161     105.443 124.703  83.110  1.00  0.00           C
ATOM   2856 0C31 POPED 161     106.133 124.373  84.450  1.00  0.00           C
ATOM   2859 1C31 POPED 161     105.893 125.481  85.491  1.00  0.00           C
ATOM   2862 2C31 POPED 161     106.024 125.044  86.960  1.00  0.00           C
ATOM   2865 3C31 POPED 161     107.464 124.913  87.470  1.00  0.00           C
ATOM   2868 4C31 POPED 161     107.493 124.633  88.970  1.00  0.00           C
ATOM   2871 5C31 POPED 161     108.883 124.794  89.602  1.00  0.00           C
ATOM   2874 6C31 POPED 161     108.863 124.653  91.132  1.00  0.00           C
ATOM   2878  NH3 POPEE 162      24.753  53.524  70.021  1.00  0.00           N
ATOM   2882  C12 POPEE 162      24.894  52.053  70.360  1.00  0.00           C
ATOM   2885  C11 POPEE 162      26.334  51.583  70.091  1.00  0.00           C
ATOM   2888  P   POPEE 162      27.624  49.334  69.850  1.00  0.00           P
ATOM   2889  O13 POPEE 162      27.644  49.564  68.400  1.00  0.00           O
ATOM   2890  O14 POPEE 162      28.944  49.413  70.521  1.00  0.00           O
ATOM   2891  O11 POPEE 162      26.994  47.903  69.951  1.00  0.00           O
ATOM   2892  O12 POPEE 162      26.564  50.263  70.580  1.00  0.00           O
ATOM   2893  C1  POPEE 162      27.584  46.793  70.630  1.00  0.00           C
ATOM   2896  C2  POPEE 162      26.814  46.513  71.950  1.00  0.00           C
ATOM   2898  O21 POPEE 162      27.154  47.524  72.920  1.00  0.00           O
ATOM   2899  C21 POPEE 162      28.024  47.313  73.900  1.00  0.00           C
ATOM   2900  O22 POPEE 162      28.664  46.303  74.130  1.00  0.00           O
ATOM   2901  C22 POPEE 162      28.074  48.544  74.790  1.00  0.00           C
ATOM   2904  C3  POPEE 162      26.863  45.024  72.410  1.00  0.00           C
ATOM   2907  O31 POPEE 162      25.873  44.853  73.430  1.00  0.00           O
ATOM   2908  C31 POPEE 162      26.064  43.883  74.300  1.00  0.00           C
ATOM   2909  O32 POPEE 162      26.974  43.073  74.280  1.00  0.00           O
ATOM   2910  C32 POPEE 162      24.904  43.893  75.310  1.00  0.00           C
ATOM   2913  C23 POPEE 162      27.674  48.143  76.220  1.00  0.00           C
ATOM   2916  C24 POPEE 162      27.734  49.323  77.190  1.00  0.00           C
ATOM   2919  C25 POPEE 162      27.584  48.924  78.660  1.00  0.00           C
ATOM   2922  C26 POPEE 162      28.754  48.073  79.150  1.00  0.00           C
ATOM   2925  C27 POPEE 162      28.974  48.114  80.661  1.00  0.00           C
ATOM   2928  C28 POPEE 162      29.974  47.044  81.132  1.00  0.00           C
ATOM   2931  C29 POPEE 162      30.273  47.184  82.600  1.00  0.00           C
ATOM   2933 0C21 POPEE 162      29.553  46.634  83.590  1.00  0.00           C
ATOM   2935 1C21 POPEE 162      28.324  45.774  83.390  1.00  0.00           C
ATOM   2938 2C21 POPEE 162      27.864  45.063  84.671  1.00  0.00           C
ATOM   2941 3C21 POPEE 162      27.423  46.024  85.790  1.00  0.00           C
ATOM   2944 4C21 POPEE 162      26.684  45.304  86.930  1.00  0.00           C
ATOM   2947 5C21 POPEE 162      26.433  46.224  88.131  1.00  0.00           C
ATOM   2950 6C21 POPEE 162      25.814  45.463  89.320  1.00  0.00           C
ATOM   2953 7C21 POPEE 162      25.843  46.274  90.620  1.00  0.00           C
ATOM   2956 8C21 POPEE 162      25.343  45.484  91.830  1.00  0.00           C
ATOM   2960  C33 POPEE 162      25.133  44.834  76.520  1.00  0.00           C
ATOM   2963  C34 POPEE 162      25.474  44.054  77.800  1.00  0.00           C
ATOM   2966  C35 POPEE 162      25.974  44.934  78.960  1.00  0.00           C
ATOM   2969  C36 POPEE 162      24.894  45.794  79.630  1.00  0.00           C
ATOM   2972  C37 POPEE 162      25.383  46.404  80.950  1.00  0.00           C
ATOM   2975  C38 POPEE 162      24.593  47.664  81.350  1.00  0.00           C
ATOM   2978  C39 POPEE 162      24.914  48.184  82.760  1.00  0.00           C
ATOM   2981 0C31 POPEE 162      25.843  49.413  82.790  1.00  0.00           C
ATOM   2984 1C31 POPEE 162      25.873  50.083  84.170  1.00  0.00           C
ATOM   2987 2C31 POPEE 162      26.623  51.434  84.180  1.00  0.00           C
ATOM   2990 3C31 POPEE 162      25.694  52.654  84.250  1.00  0.00           C
ATOM   2993 4C31 POPEE 162      26.463  53.974  84.370  1.00  0.00           C
ATOM   2996 5C31 POPEE 162      25.554  55.193  84.500  1.00  0.00           C
ATOM   2999 6C31 POPEE 162      26.334  56.513  84.550  1.00  0.00           C
ATOM   3003  NH3 POPEF 163      83.353 131.660  73.561  1.00  0.00           N
ATOM   3007  C12 POPEF 163      84.274 131.390  72.400  1.00  0.00           C
ATOM   3010  C11 POPEF 163      83.564 130.651  71.251  1.00  0.00           C
ATOM   3013  P   POPEF 163      85.203 128.660  70.781  1.00  0.00           P
ATOM   3014  O13 POPEF 163      85.533 127.841  69.580  1.00  0.00           O
ATOM   3015  O14 POPEF 163      86.344 128.910  71.690  1.00  0.00           O
ATOM   3016  O11 POPEF 163      84.084 127.931  71.630  1.00  0.00           O
ATOM   3017  O12 POPEF 163      84.514 130.031  70.390  1.00  0.00           O
ATOM   3018  C1  POPEF 163      84.414 126.670  72.220  1.00  0.00           C
ATOM   3021  C2  POPEF 163      83.904 126.630  73.660  1.00  0.00           C
ATOM   3023  O21 POPEF 163      84.354 125.390  74.240  1.00  0.00           O
ATOM   3024  C21 POPEF 163      84.433 125.440  75.550  1.00  0.00           C
ATOM   3025  O22 POPEF 163      84.494 126.461  76.220  1.00  0.00           O
ATOM   3026  C22 POPEF 163      84.374 124.043  76.150  1.00  0.00           C
ATOM   3029  C3  POPEF 163      82.344 126.731  73.720  1.00  0.00           C
ATOM   3032  O31 POPEF 163      81.863 126.731  75.080  1.00  0.00           O
ATOM   3033  C31 POPEF 163      80.603 126.371  75.280  1.00  0.00           C
ATOM   3034  O32 POPEF 163      79.734 126.251  74.430  1.00  0.00           O
ATOM   3035  C32 POPEF 163      80.353 126.150  76.771  1.00  0.00           C
ATOM   3038  C23 POPEF 163      84.873 124.043  77.610  1.00  0.00           C
ATOM   3041  C24 POPEF 163      84.853 122.653  78.260  1.00  0.00           C
ATOM   3044  C25 POPEF 163      85.484 122.643  79.661  1.00  0.00           C
ATOM   3047  C26 POPEF 163      84.473 122.493  80.810  1.00  0.00           C
ATOM   3050  C27 POPEF 163      85.174 122.584  82.171  1.00  0.00           C
ATOM   3053  C28 POPEF 163      84.224 122.434  83.370  1.00  0.00           C
ATOM   3056  C29 POPEF 163      84.984 122.673  84.650  1.00  0.00           C
ATOM   3058 0C21 POPEF 163      84.453 122.773  85.880  1.00  0.00           C
ATOM   3060 1C21 POPEF 163      82.993 122.703  86.260  1.00  0.00           C
ATOM   3063 2C21 POPEF 163      82.663 121.464  87.120  1.00  0.00           C
ATOM   3066 3C21 POPEF 163      83.564 121.313  88.360  1.00  0.00           C
ATOM   3069 4C21 POPEF 163      82.993 120.384  89.430  1.00  0.00           C
ATOM   3072 5C21 POPEF 163      82.654 118.953  88.961  1.00  0.00           C
ATOM   3075 6C21 POPEF 163      83.863 118.143  88.470  1.00  0.00           C
ATOM   3078 7C21 POPEF 163      83.543 116.654  88.320  1.00  0.00           C
ATOM   3081 8C21 POPEF 163      84.783 115.783  88.050  1.00  0.00           C
ATOM   3085  C33 POPEF 163      78.924 126.511  77.230  1.00  0.00           C
ATOM   3088  C34 POPEF 163      78.724 126.051  78.681  1.00  0.00           C
ATOM   3091  C35 POPEF 163      77.474 126.550  79.420  1.00  0.00           C
ATOM   3094  C36 POPEF 163      77.634 127.920  80.110  1.00  0.00           C
ATOM   3097  C37 POPEF 163      76.543 128.160  81.170  1.00  0.00           C
ATOM   3100  C38 POPEF 163      76.673 129.531  81.860  1.00  0.00           C
ATOM   3103  C39 POPEF 163      75.664 129.751  83.000  1.00  0.00           C
ATOM   3106 0C31 POPEF 163      75.634 131.220  83.470  1.00  0.00           C
ATOM   3109 1C31 POPEF 163      74.643 131.490  84.630  1.00  0.00           C
ATOM   3112 2C31 POPEF 163      74.573 132.981  85.050  1.00  0.00           C
ATOM   3115 3C31 POPEF 163      74.053 133.931  83.950  1.00  0.00           C
ATOM   3118 4C31 POPEF 163      74.043 135.410  84.370  1.00  0.00           C
ATOM   3121 5C31 POPEF 163      73.564 136.321  83.231  1.00  0.00           C
ATOM   3124 6C31 POPEF 163      73.853 137.800  83.460  1.00  0.00           C
ATOM   3128  NH3 POPEG 164     106.614   3.664  70.400  1.00  0.00           N
ATOM   3132  C12 POPEG 164     105.323   3.354  69.700  1.00  0.00           C
ATOM   3135  C11 POPEG 164     104.494   4.633  69.680  1.00  0.00           C
ATOM   3138  P   POPEG 164     101.944   5.124  69.790  1.00  0.00           P
ATOM   3139  O13 POPEG 164     102.433   6.364  70.410  1.00  0.00           O
ATOM   3140  O14 POPEG 164     100.884   5.244  68.770  1.00  0.00           O
ATOM   3141  O11 POPEG 164     101.424   4.144  70.921  1.00  0.00           O
ATOM   3142  O12 POPEG 164     103.183   4.374  69.160  1.00  0.00           O
ATOM   3143  C1  POPEG 164     100.893   4.704  72.140  1.00  0.00           C
ATOM   3146  C2  POPEG 164     101.614   4.064  73.330  1.00  0.00           C
ATOM   3148  O21 POPEG 164     101.053   4.543  74.570  1.00  0.00           O
ATOM   3149  C21 POPEG 164     100.913   3.584  75.480  1.00  0.00           C
ATOM   3150  O22 POPEG 164     100.904   2.384  75.250  1.00  0.00           O
ATOM   3151  C22 POPEG 164     100.713   4.154  76.880  1.00  0.00           C
ATOM   3154  C3  POPEG 164     103.113   4.424  73.231  1.00  0.00           C
ATOM   3157  O31 POPEG 164     103.844   3.994  74.390  1.00  0.00           O
ATOM   3158  C31 POPEG 164     105.104   3.694  74.150  1.00  0.00           C
ATOM   3159  O32 POPEG 164     105.694   3.834  73.080  1.00  0.00           O
ATOM   3160  C32 POPEG 164     105.703   3.153  75.440  1.00  0.00           C
ATOM   3163  C23 POPEG 164     100.174   3.013  77.760  1.00  0.00           C
ATOM   3166  C24 POPEG 164      99.733   3.383  79.170  1.00  0.00           C
ATOM   3169  C25 POPEG 164     100.893   3.524  80.150  1.00  0.00           C
ATOM   3172  C26 POPEG 164     100.404   3.594  81.590  1.00  0.00           C
ATOM   3175  C27 POPEG 164     101.543   3.834  82.580  1.00  0.00           C
ATOM   3178  C28 POPEG 164     101.123   3.814  84.050  1.00  0.00           C
ATOM   3181  C29 POPEG 164     100.133   4.904  84.411  1.00  0.00           C
ATOM   3183 0C21 POPEG 164      99.883   5.354  85.650  1.00  0.00           C
ATOM   3185 1C21 POPEG 164     100.524   4.854  86.920  1.00  0.00           C
ATOM   3188 2C21 POPEG 164      99.514   4.124  87.820  1.00  0.00           C
ATOM   3191 3C21 POPEG 164      98.553   5.064  88.550  1.00  0.00           C
ATOM   3194 4C21 POPEG 164      97.814   4.363  89.700  1.00  0.00           C
ATOM   3197 5C21 POPEG 164      96.973   5.323  90.540  1.00  0.00           C
ATOM   3200 6C21 POPEG 164      96.764   4.823  91.981  1.00  0.00           C
ATOM   3203 7C21 POPEG 164      96.164   5.904  92.890  1.00  0.00           C
ATOM   3206 8C21 POPEG 164      96.094   5.484  94.360  1.00  0.00           C
ATOM   3210  C33 POPEG 164     106.033   4.284  76.450  1.00  0.00           C
ATOM   3213  C34 POPEG 164     106.854   3.794  77.650  1.00  0.00           C
ATOM   3216  C35 POPEG 164     106.053   2.934  78.631  1.00  0.00           C
ATOM   3219  C36 POPEG 164     105.264   3.744  79.671  1.00  0.00           C
ATOM   3222  C37 POPEG 164     106.033   3.974  80.980  1.00  0.00           C
ATOM   3225  C38 POPEG 164     105.113   4.403  82.130  1.00  0.00           C
ATOM   3228  C39 POPEG 164     105.853   4.624  83.460  1.00  0.00           C
ATOM   3231 0C31 POPEG 164     106.053   3.364  84.300  1.00  0.00           C
ATOM   3234 1C31 POPEG 164     106.833   3.654  85.580  1.00  0.00           C
ATOM   3237 2C31 POPEG 164     107.114   2.414  86.450  1.00  0.00           C
ATOM   3240 3C31 POPEG 164     105.884   1.884  87.200  1.00  0.00           C
ATOM   3243 4C31 POPEG 164     106.234   0.754  88.170  1.00  0.00           C
ATOM   3246 5C31 POPEG 164     105.023   0.214  88.940  1.00  0.00           C
ATOM   3249 6C31 POPEG 164     105.384  -0.856  89.970  1.00  0.00           C
ATOM   3253  NH3 POPEH 165      15.043  69.733  71.190  1.00  0.00           N
ATOM   3257  C12 POPEH 165      15.694  71.003  70.750  1.00  0.00           C
ATOM   3260  C11 POPEH 165      15.764  71.063  69.220  1.00  0.00           C
ATOM   3263  P   POPEH 165      18.303  71.294  68.620  1.00  0.00           P
ATOM   3264  O13 POPEH 165      18.303  70.354  67.480  1.00  0.00           O
ATOM   3265  O14 POPEH 165      19.203  72.474  68.610  1.00  0.00           O
ATOM   3266  O11 POPEH 165      18.624  70.423  69.910  1.00  0.00           O
ATOM   3267  O12 POPEH 165      16.844  71.874  68.830  1.00  0.00           O
ATOM   3268  C1  POPEH 165      19.933  69.834  70.030  1.00  0.00           C
ATOM   3271  C2  POPEH 165      20.633  70.253  71.350  1.00  0.00           C
ATOM   3273  O21 POPEH 165      20.074  69.503  72.460  1.00  0.00           O
ATOM   3274  C21 POPEH 165      20.914  69.343  73.480  1.00  0.00           C
ATOM   3275  O22 POPEH 165      22.064  69.724  73.520  1.00  0.00           O
ATOM   3276  C22 POPEH 165      20.203  68.584  74.580  1.00  0.00           C
ATOM   3279  C3  POPEH 165      20.453  71.794  71.530  1.00  0.00           C
ATOM   3282  O31 POPEH 165      21.234  72.334  72.610  1.00  0.00           O
ATOM   3283  C31 POPEH 165      20.584  72.454  73.771  1.00  0.00           C
ATOM   3284  O32 POPEH 165      19.404  72.204  73.950  1.00  0.00           O
ATOM   3285  C32 POPEH 165      21.584  72.864  74.850  1.00  0.00           C
ATOM   3288  C23 POPEH 165      21.064  68.503  75.840  1.00  0.00           C
ATOM   3291  C24 POPEH 165      20.633  67.393  76.790  1.00  0.00           C
ATOM   3294  C25 POPEH 165      21.774  67.053  77.740  1.00  0.00           C
ATOM   3297  C26 POPEH 165      21.424  65.983  78.771  1.00  0.00           C
ATOM   3300  C27 POPEH 165      22.694  65.484  79.470  1.00  0.00           C
ATOM   3303  C28 POPEH 165      22.434  64.404  80.530  1.00  0.00           C
ATOM   3306  C29 POPEH 165      21.844  64.984  81.790  1.00  0.00           C
ATOM   3308 0C21 POPEH 165      22.514  65.203  82.940  1.00  0.00           C
ATOM   3310 1C21 POPEH 165      23.974  64.944  83.180  1.00  0.00           C
ATOM   3313 2C21 POPEH 165      24.523  65.703  84.400  1.00  0.00           C
ATOM   3316 3C21 POPEH 165      25.943  65.264  84.811  1.00  0.00           C
ATOM   3319 4C21 POPEH 165      26.424  66.014  86.061  1.00  0.00           C
ATOM   3322 5C21 POPEH 165      27.803  65.554  86.561  1.00  0.00           C
ATOM   3325 6C21 POPEH 165      28.324  66.444  87.690  1.00  0.00           C
ATOM   3328 7C21 POPEH 165      29.574  65.893  88.370  1.00  0.00           C
ATOM   3331 8C21 POPEH 165      30.194  66.843  89.400  1.00  0.00           C
ATOM   3335  C33 POPEH 165      21.004  73.844  75.900  1.00  0.00           C
ATOM   3338  C34 POPEH 165      20.043  73.184  76.911  1.00  0.00           C
ATOM   3341  C35 POPEH 165      20.713  72.134  77.810  1.00  0.00           C
ATOM   3344  C36 POPEH 165      19.713  71.414  78.720  1.00  0.00           C
ATOM   3347  C37 POPEH 165      20.383  70.463  79.720  1.00  0.00           C
ATOM   3350  C38 POPEH 165      19.364  69.794  80.650  1.00  0.00           C
ATOM   3353  C39 POPEH 165      19.994  68.914  81.730  1.00  0.00           C
ATOM   3356 0C31 POPEH 165      20.024  69.593  83.110  1.00  0.00           C
ATOM   3359 1C31 POPEH 165      20.523  68.664  84.230  1.00  0.00           C
ATOM   3362 2C31 POPEH 165      19.474  67.643  84.690  1.00  0.00           C
ATOM   3365 3C31 POPEH 165      19.974  66.624  85.720  1.00  0.00           C
ATOM   3368 4C31 POPEH 165      20.703  67.224  86.930  1.00  0.00           C
ATOM   3371 5C31 POPEH 165      21.194  66.154  87.910  1.00  0.00           C
ATOM   3374 6C31 POPEH 165      22.014  66.703  89.070  1.00  0.00           C
ATOM   3378  NH3 POPEI 166     116.293 112.493  68.390  1.00  0.00           N
ATOM   3382  C12 POPEI 166     115.713 111.453  69.290  1.00  0.00           C
ATOM   3385  C11 POPEI 166     114.463 110.813  68.650  1.00  0.00           C
ATOM   3388  P   POPEI 166     114.064 108.794  67.030  1.00  0.00           P
ATOM   3389  O13 POPEI 166     112.654 109.114  66.770  1.00  0.00           O
ATOM   3390  O14 POPEI 166     114.743 108.014  65.970  1.00  0.00           O
ATOM   3391  O11 POPEI 166     114.114 107.884  68.310  1.00  0.00           O
ATOM   3392  O12 POPEI 166     114.814 110.124  67.440  1.00  0.00           O
ATOM   3393  C1  POPEI 166     115.353 107.603  68.970  1.00  0.00           C
ATOM   3396  C2  POPEI 166     115.034 107.083  70.390  1.00  0.00           C
ATOM   3398  O21 POPEI 166     116.243 106.823  71.140  1.00  0.00           O
ATOM   3399  C21 POPEI 166     116.734 107.893  71.760  1.00  0.00           C
ATOM   3400  O22 POPEI 166     116.293 109.023  71.650  1.00  0.00           O
ATOM   3401  C22 POPEI 166     117.893 107.444  72.650  1.00  0.00           C
ATOM   3404  C3  POPEI 166     114.183 105.774  70.320  1.00  0.00           C
ATOM   3407  O31 POPEI 166     114.164 105.054  71.570  1.00  0.00           O
ATOM   3408  C31 POPEI 166     113.553 105.714  72.540  1.00  0.00           C
ATOM   3409  O32 POPEI 166     112.823 106.683  72.390  1.00  0.00           O
ATOM   3410  C32 POPEI 166     113.984 105.143  73.880  1.00  0.00           C
ATOM   3413  C23 POPEI 166     118.543 108.554  73.520  1.00  0.00           C
ATOM   3416  C24 POPEI 166     118.374 108.333  75.030  1.00  0.00           C
ATOM   3419  C25 POPEI 166     117.023 108.753  75.620  1.00  0.00           C
ATOM   3422  C26 POPEI 166     116.973 108.494  77.130  1.00  0.00           C
ATOM   3425  C27 POPEI 166     115.633 108.874  77.750  1.00  0.00           C
ATOM   3428  C28 POPEI 166     115.393 108.294  79.160  1.00  0.00           C
ATOM   3431  C29 POPEI 166     114.014 108.634  79.640  1.00  0.00           C
ATOM   3433 0C21 POPEI 166     113.584 108.643  80.921  1.00  0.00           C
ATOM   3435 1C21 POPEI 166     114.363 108.284  82.150  1.00  0.00           C
ATOM   3438 2C21 POPEI 166     114.424 109.464  83.140  1.00  0.00           C
ATOM   3441 3C21 POPEI 166     114.923 109.054  84.531  1.00  0.00           C
ATOM   3444 4C21 POPEI 166     114.964 110.253  85.491  1.00  0.00           C
ATOM   3447 5C21 POPEI 166     115.073 109.884  86.970  1.00  0.00           C
ATOM   3450 6C21 POPEI 166     113.753 109.294  87.521  1.00  0.00           C
ATOM   3453 7C21 POPEI 166     113.773 109.084  89.040  1.00  0.00           C
ATOM   3456 8C21 POPEI 166     112.474 108.463  89.550  1.00  0.00           C
ATOM   3460  C33 POPEI 166     113.504 106.054  75.030  1.00  0.00           C
ATOM   3463  C34 POPEI 166     114.064 105.714  76.411  1.00  0.00           C
ATOM   3466  C35 POPEI 166     113.533 104.423  77.040  1.00  0.00           C
ATOM   3469  C36 POPEI 166     114.084 104.233  78.450  1.00  0.00           C
ATOM   3472  C37 POPEI 166     113.724 102.884  79.070  1.00  0.00           C
ATOM   3475  C38 POPEI 166     114.404 102.673  80.420  1.00  0.00           C
ATOM   3478  C39 POPEI 166     113.984 101.374  81.100  1.00  0.00           C
ATOM   3481 0C31 POPEI 166     114.164 101.434  82.620  1.00  0.00           C
ATOM   3484 1C31 POPEI 166     113.623 100.203  83.352  1.00  0.00           C
ATOM   3487 2C31 POPEI 166     113.183 100.524  84.790  1.00  0.00           C
ATOM   3490 3C31 POPEI 166     114.304 101.123  85.650  1.00  0.00           C
ATOM   3493 4C31 POPEI 166     113.784 101.584  87.021  1.00  0.00           C
ATOM   3496 5C31 POPEI 166     114.863 102.314  87.830  1.00  0.00           C
ATOM   3499 6C31 POPEI 166     114.304 103.044  89.050  1.00  0.00           C
ATOM   3503  NH3 POPEJ 167     104.643  10.104 111.601  1.00  0.00           N
ATOM   3507  C12 POPEJ 167     105.264   8.714 111.640  1.00  0.00           C
ATOM   3510  C11 POPEJ 167     104.213   7.614 111.360  1.00  0.00           C
ATOM   3513  P   POPEJ 167     106.084   5.684 111.760  1.00  0.00           P
ATOM   3514  O13 POPEJ 167     106.074   5.374 113.200  1.00  0.00           O
ATOM   3515  O14 POPEJ 167     107.143   6.624 111.370  1.00  0.00           O
ATOM   3516  O11 POPEJ 167     106.273   4.354 110.940  1.00  0.00           O
ATOM   3517  O12 POPEJ 167     104.674   6.264 111.330  1.00  0.00           O
ATOM   3518  C1  POPEJ 167     105.814   4.194 109.590  1.00  0.00           C
ATOM   3521  C2  POPEJ 167     106.924   4.384 108.510  1.00  0.00           C
ATOM   3523  O21 POPEJ 167     106.704   3.423 107.451  1.00  0.00           O
ATOM   3524  C21 POPEJ 167     105.703   3.694 106.620  1.00  0.00           C
ATOM   3525  O22 POPEJ 167     105.023   4.714 106.620  1.00  0.00           O
ATOM   3526  C22 POPEJ 167     105.484   2.454 105.731  1.00  0.00           C
ATOM   3529  C3  POPEJ 167     108.353   4.213 109.101  1.00  0.00           C
ATOM   3532  O31 POPEJ 167     109.424   4.133 108.131  1.00  0.00           O
ATOM   3533  C31 POPEJ 167     109.733   5.314 107.580  1.00  0.00           C
ATOM   3534  O32 POPEJ 167     109.053   6.323 107.650  1.00  0.00           O
ATOM   3535  C32 POPEJ 167     111.064   5.204 106.830  1.00  0.00           C
ATOM   3538  C23 POPEJ 167     104.463   2.553 104.560  1.00  0.00           C
ATOM   3541  C24 POPEJ 167     104.663   1.394 103.561  1.00  0.00           C
ATOM   3544  C25 POPEJ 167     103.444   0.984 102.711  1.00  0.00           C
ATOM   3547  C26 POPEJ 167     103.024   2.014 101.660  1.00  0.00           C
ATOM   3550  C27 POPEJ 167     102.003   1.443 100.631  1.00  0.00           C
ATOM   3553  C28 POPEJ 167     101.614   2.494  99.570  1.00  0.00           C
ATOM   3556  C29 POPEJ 167     100.713   2.074  98.440  1.00  0.00           C
ATOM   3558 0C21 POPEJ 167      99.363   2.084  98.450  1.00  0.00           C
ATOM   3560 1C21 POPEJ 167      98.483   2.363  99.640  1.00  0.00           C
ATOM   3563 2C21 POPEJ 167      98.083   3.824  99.920  1.00  0.00           C
ATOM   3566 3C21 POPEJ 167      96.994   3.903 101.000  1.00  0.00           C
ATOM   3569 4C21 POPEJ 167      96.914   5.244 101.741  1.00  0.00           C
ATOM   3572 5C21 POPEJ 167      95.974   5.234 102.951  1.00  0.00           C
ATOM   3575 6C21 POPEJ 167      94.484   5.074 102.580  1.00  0.00           C
ATOM   3578 7C21 POPEJ 167      93.543   5.423 103.750  1.00  0.00           C
ATOM   3581 8C21 POPEJ 167      92.073   5.544 103.351  1.00  0.00           C
ATOM   3585  C33 POPEJ 167     111.214   6.264 105.700  1.00  0.00           C
ATOM   3588  C34 POPEJ 167     112.523   6.104 104.920  1.00  0.00           C
ATOM   3591  C35 POPEJ 167     112.433   6.453 103.421  1.00  0.00           C
ATOM   3594  C36 POPEJ 167     112.073   7.913 103.131  1.00  0.00           C
ATOM   3597  C37 POPEJ 167     111.973   8.213 101.620  1.00  0.00           C
ATOM   3600  C38 POPEJ 167     111.144   9.474 101.330  1.00  0.00           C
ATOM   3603  C39 POPEJ 167     110.633   9.613  99.881  1.00  0.00           C
ATOM   3606 0C31 POPEJ 167     111.734   9.923  98.850  1.00  0.00           C
ATOM   3609 1C31 POPEJ 167     111.164  10.593  97.591  1.00  0.00           C
ATOM   3612 2C31 POPEJ 167     112.264  11.214  96.701  1.00  0.00           C
ATOM   3615 3C31 POPEJ 167     112.904  10.194  95.750  1.00  0.00           C
ATOM   3618 4C31 POPEJ 167     114.274  10.633  95.231  1.00  0.00           C
ATOM   3621 5C31 POPEJ 167     114.853   9.694  94.170  1.00  0.00           C
ATOM   3624 6C31 POPEJ 167     116.293  10.034  93.780  1.00  0.00           C
ATOM   3628  NH3 POPEK 168     110.954  11.274  71.290  1.00  0.00           N
ATOM   3632  C12 POPEK 168     111.444  12.134  70.150  1.00  0.00           C
ATOM   3635  C11 POPEK 168     110.293  12.673  69.290  1.00  0.00           C
ATOM   3638  P   POPEK 168     107.993  13.274  70.500  1.00  0.00           P
ATOM   3639  O13 POPEK 168     107.823  14.003  71.760  1.00  0.00           O
ATOM   3640  O14 POPEK 168     107.003  13.543  69.420  1.00  0.00           O
ATOM   3641  O11 POPEK 168     107.993  11.713  70.790  1.00  0.00           O
ATOM   3642  O12 POPEK 168     109.463  13.564  70.021  1.00  0.00           O
ATOM   3643  C1  POPEK 168     106.793  11.143  71.330  1.00  0.00           C
ATOM   3646  C2  POPEK 168     107.114   9.974  72.290  1.00  0.00           C
ATOM   3648  O21 POPEK 168     107.274  10.434  73.650  1.00  0.00           O
ATOM   3649  C21 POPEK 168     108.213  11.284  73.990  1.00  0.00           C
ATOM   3650  O22 POPEK 168     109.173  11.653  73.330  1.00  0.00           O
ATOM   3651  C22 POPEK 168     108.043  11.633  75.460  1.00  0.00           C
ATOM   3654  C3  POPEK 168     108.253   9.064  71.730  1.00  0.00           C
ATOM   3657  O31 POPEK 168     109.363   8.854  72.630  1.00  0.00           O
ATOM   3658  C31 POPEK 168     109.313   7.714  73.290  1.00  0.00           C
ATOM   3659  O32 POPEK 168     108.504   6.824  73.100  1.00  0.00           O
ATOM   3660  C32 POPEK 168     110.423   7.664  74.341  1.00  0.00           C
ATOM   3663  C23 POPEK 168     109.424  11.614  76.150  1.00  0.00           C
ATOM   3666  C24 POPEK 168     109.344  11.583  77.680  1.00  0.00           C
ATOM   3669  C25 POPEK 168     108.904  10.244  78.281  1.00  0.00           C
ATOM   3672  C26 POPEK 168     108.974  10.284  79.811  1.00  0.00           C
ATOM   3675  C27 POPEK 168     108.244   9.124  80.491  1.00  0.00           C
ATOM   3678  C28 POPEK 168     108.603   9.024  81.981  1.00  0.00           C
ATOM   3681  C29 POPEK 168     107.933   7.843  82.640  1.00  0.00           C
ATOM   3683 0C21 POPEK 168     107.624   7.744  83.940  1.00  0.00           C
ATOM   3685 1C21 POPEK 168     107.874   8.774  85.010  1.00  0.00           C
ATOM   3688 2C21 POPEK 168     107.114   8.404  86.300  1.00  0.00           C
ATOM   3691 3C21 POPEK 168     107.703   7.184  87.040  1.00  0.00           C
ATOM   3694 4C21 POPEK 168     106.804   6.684  88.180  1.00  0.00           C
ATOM   3697 5C21 POPEK 168     107.474   5.574  89.000  1.00  0.00           C
ATOM   3700 6C21 POPEK 168     106.533   4.914  90.021  1.00  0.00           C
ATOM   3703 7C21 POPEK 168     107.204   3.774  90.790  1.00  0.00           C
ATOM   3706 8C21 POPEK 168     106.273   3.044  91.760  1.00  0.00           C
ATOM   3710  C33 POPEK 168     109.923   7.004  75.650  1.00  0.00           C
ATOM   3713  C34 POPEK 168     111.053   6.633  76.630  1.00  0.00           C
ATOM   3716  C35 POPEK 168     110.504   6.473  78.050  1.00  0.00           C
ATOM   3719  C36 POPEK 168     111.533   6.064  79.100  1.00  0.00           C
ATOM   3722  C37 POPEK 168     110.963   6.244  80.510  1.00  0.00           C
ATOM   3725  C38 POPEK 168     111.863   5.753  81.650  1.00  0.00           C
ATOM   3728  C39 POPEK 168     111.204   6.033  83.010  1.00  0.00           C
ATOM   3731 0C31 POPEK 168     112.064   5.684  84.220  1.00  0.00           C
ATOM   3734 1C31 POPEK 168     111.374   6.143  85.510  1.00  0.00           C
ATOM   3737 2C31 POPEK 168     112.194   5.923  86.780  1.00  0.00           C
ATOM   3740 3C31 POPEK 168     111.584   6.674  87.970  1.00  0.00           C
ATOM   3743 4C31 POPEK 168     112.233   6.364  89.320  1.00  0.00           C
ATOM   3746 5C31 POPEK 168     111.683   7.264  90.440  1.00  0.00           C
ATOM   3749 6C31 POPEK 168     112.003   6.794  91.860  1.00  0.00           C
ATOM   3753  NH3 POPEL 169      65.174   6.123  71.481  1.00  0.00           N
ATOM   3757  C12 POPEL 169      65.524   5.184  70.360  1.00  0.00           C
ATOM   3760  C11 POPEL 169      66.713   4.254  70.670  1.00  0.00           C
ATOM   3763  P   POPEL 169      69.234   4.184  71.330  1.00  0.00           P
ATOM   3764  O13 POPEL 169      69.124   2.814  70.800  1.00  0.00           O
ATOM   3765  O14 POPEL 169      70.393   4.954  70.860  1.00  0.00           O
ATOM   3766  O11 POPEL 169      69.394   4.114  72.910  1.00  0.00           O
ATOM   3767  O12 POPEL 169      67.874   4.984  71.070  1.00  0.00           O
ATOM   3768  C1  POPEL 169      68.243   4.224  73.771  1.00  0.00           C
ATOM   3771  C2  POPEL 169      68.393   3.414  75.100  1.00  0.00           C
ATOM   3773  O21 POPEL 169      68.683   4.273  76.230  1.00  0.00           O
ATOM   3774  C21 POPEL 169      67.603   4.914  76.690  1.00  0.00           C
ATOM   3775  O22 POPEL 169      66.533   5.003  76.120  1.00  0.00           O
ATOM   3776  C22 POPEL 169      67.914   5.574  78.030  1.00  0.00           C
ATOM   3779  C3  POPEL 169      69.404   2.244  75.010  1.00  0.00           C
ATOM   3782  O31 POPEL 169      70.073   2.014  76.260  1.00  0.00           O
ATOM   3783  C31 POPEL 169      71.314   2.444  76.400  1.00  0.00           C
ATOM   3784  O32 POPEL 169      72.034   2.883  75.510  1.00  0.00           O
ATOM   3785  C32 POPEL 169      71.734   2.174  77.850  1.00  0.00           C
ATOM   3788  C23 POPEL 169      66.823   5.323  79.100  1.00  0.00           C
ATOM   3791  C24 POPEL 169      67.133   5.904  80.491  1.00  0.00           C
ATOM   3794  C25 POPEL 169      68.134   5.044  81.280  1.00  0.00           C
ATOM   3797  C26 POPEL 169      68.243   5.423  82.770  1.00  0.00           C
ATOM   3800  C27 POPEL 169      69.304   4.584  83.500  1.00  0.00           C
ATOM   3803  C28 POPEL 169      69.124   4.574  85.030  1.00  0.00           C
ATOM   3806  C29 POPEL 169      70.154   3.724  85.720  1.00  0.00           C
ATOM   3808 0C21 POPEL 169      70.134   3.343  87.010  1.00  0.00           C
ATOM   3810 1C21 POPEL 169      69.064   3.694  88.021  1.00  0.00           C
ATOM   3813 2C21 POPEL 169      68.643   2.513  88.921  1.00  0.00           C
ATOM   3816 3C21 POPEL 169      69.724   2.114  89.940  1.00  0.00           C
ATOM   3819 4C21 POPEL 169      69.274   1.013  90.921  1.00  0.00           C
ATOM   3822 5C21 POPEL 169      68.243   1.474  91.970  1.00  0.00           C
ATOM   3825 6C21 POPEL 169      68.904   2.084  93.220  1.00  0.00           C
ATOM   3828 7C21 POPEL 169      67.893   2.794  94.130  1.00  0.00           C
ATOM   3831 8C21 POPEL 169      68.474   3.194  95.491  1.00  0.00           C
ATOM   3835  C33 POPEL 169      71.954   3.434  78.720  1.00  0.00           C
ATOM   3838  C34 POPEL 169      72.433   3.113  80.150  1.00  0.00           C
ATOM   3841  C35 POPEL 169      71.393   2.334  80.970  1.00  0.00           C
ATOM   3844  C36 POPEL 169      71.874   1.894  82.360  1.00  0.00           C
ATOM   3847  C37 POPEL 169      70.924   0.904  83.050  1.00  0.00           C
ATOM   3850  C38 POPEL 169      71.664  -0.166  83.860  1.00  0.00           C
ATOM   3853  C39 POPEL 169      70.753  -1.266  84.420  1.00  0.00           C
ATOM   3856 0C31 POPEL 169      70.023  -0.846  85.700  1.00  0.00           C
ATOM   3859 1C31 POPEL 169      69.143  -1.956  86.290  1.00  0.00           C
ATOM   3862 2C31 POPEL 169      68.654  -1.586  87.690  1.00  0.00           C
ATOM   3865 3C31 POPEL 169      67.624  -2.566  88.271  1.00  0.00           C
ATOM   3868 4C31 POPEL 169      67.214  -2.156  89.690  1.00  0.00           C
ATOM   3871 5C31 POPEL 169      65.853  -2.696  90.120  1.00  0.00           C
ATOM   3874 6C31 POPEL 169      65.484  -2.226  91.530  1.00  0.00           C
ATOM   3878  NH3 POPEM 170      32.633  94.063  74.560  1.00  0.00           N
ATOM   3882  C12 POPEM 170      33.753  94.073  73.570  1.00  0.00           C
ATOM   3885  C11 POPEM 170      33.284  93.684  72.160  1.00  0.00           C
ATOM   3888  P   POPEM 170      31.334  91.974  71.780  1.00  0.00           P
ATOM   3889  O13 POPEM 170      30.894  92.884  70.710  1.00  0.00           O
ATOM   3890  O14 POPEM 170      31.124  90.524  71.540  1.00  0.00           O
ATOM   3891  O11 POPEM 170      30.584  92.423  73.091  1.00  0.00           O
ATOM   3892  O12 POPEM 170      32.834  92.323  72.140  1.00  0.00           O
ATOM   3893  C1  POPEM 170      29.154  92.533  73.080  1.00  0.00           C
ATOM   3896  C2  POPEM 170      28.584  92.513  74.531  1.00  0.00           C
ATOM   3898  O21 POPEM 170      28.064  93.783  74.980  1.00  0.00           O
ATOM   3899  C21 POPEM 170      28.904  94.773  75.130  1.00  0.00           C
ATOM   3900  O22 POPEM 170      30.053  94.843  74.710  1.00  0.00           O
ATOM   3901  C22 POPEM 170      28.213  95.953  75.851  1.00  0.00           C
ATOM   3904  C3  POPEM 170      29.604  91.904  75.530  1.00  0.00           C
ATOM   3907  O31 POPEM 170      29.133  92.003  76.890  1.00  0.00           O
ATOM   3908  C31 POPEM 170      28.664  90.893  77.431  1.00  0.00           C
ATOM   3909  O32 POPEM 170      28.564  89.814  76.880  1.00  0.00           O
ATOM   3910  C32 POPEM 170      28.303  91.163  78.891  1.00  0.00           C
ATOM   3913  C23 POPEM 170      27.613  95.743  77.250  1.00  0.00           C
ATOM   3916  C24 POPEM 170      27.104  97.083  77.840  1.00  0.00           C
ATOM   3919  C25 POPEM 170      25.803  97.584  77.180  1.00  0.00           C
ATOM   3922  C26 POPEM 170      25.273  98.903  77.760  1.00  0.00           C
ATOM   3925  C27 POPEM 170      23.883  99.274  77.190  1.00  0.00           C
ATOM   3928  C28 POPEM 170      23.394 100.684  77.571  1.00  0.00           C
ATOM   3931  C29 POPEM 170      23.144 100.883  79.040  1.00  0.00           C
ATOM   3933 0C21 POPEM 170      21.953 100.794  79.671  1.00  0.00           C
ATOM   3935 1C21 POPEM 170      20.644 100.413  79.030  1.00  0.00           C
ATOM   3938 2C21 POPEM 170      19.694  99.633  79.970  1.00  0.00           C
ATOM   3941 3C21 POPEM 170      19.043 100.483  81.080  1.00  0.00           C
ATOM   3944 4C21 POPEM 170      17.873  99.773  81.790  1.00  0.00           C
ATOM   3947 5C21 POPEM 170      18.274  98.533  82.610  1.00  0.00           C
ATOM   3950 6C21 POPEM 170      17.074  97.764  83.170  1.00  0.00           C
ATOM   3953 7C21 POPEM 170      17.414  96.313  83.530  1.00  0.00           C
ATOM   3956 8C21 POPEM 170      16.284  95.563  84.250  1.00  0.00           C
ATOM   3960  C33 POPEM 170      27.974  92.653  79.160  1.00  0.00           C
ATOM   3963  C34 POPEM 170      27.574  92.933  80.610  1.00  0.00           C
ATOM   3966  C35 POPEM 170      27.283  94.414  80.870  1.00  0.00           C
ATOM   3969  C36 POPEM 170      27.304  94.764  82.360  1.00  0.00           C
ATOM   3972  C37 POPEM 170      26.033  94.394  83.140  1.00  0.00           C
ATOM   3975  C38 POPEM 170      26.234  94.684  84.630  1.00  0.00           C
ATOM   3978  C39 POPEM 170      25.014  94.353  85.500  1.00  0.00           C
ATOM   3981 0C31 POPEM 170      23.854  95.343  85.311  1.00  0.00           C
ATOM   3984 1C31 POPEM 170      22.694  95.033  86.250  1.00  0.00           C
ATOM   3987 2C31 POPEM 170      21.553  96.054  86.170  1.00  0.00           C
ATOM   3990 3C31 POPEM 170      20.254  95.553  86.810  1.00  0.00           C
ATOM   3993 4C31 POPEM 170      20.404  95.173  88.290  1.00  0.00           C
ATOM   3996 5C31 POPEM 170      19.154  94.534  88.890  1.00  0.00           C
ATOM   3999 6C31 POPEM 170      19.254  94.283  90.390  1.00  0.00           C
ATOM   4003  NH3 POPEN 171     126.024 133.281 113.310  1.00  0.00           N
ATOM   4007  C12 POPEN 171     125.504 132.161 114.170  1.00  0.00           C
ATOM   4010  C11 POPEN 171     123.963 132.201 114.280  1.00  0.00           C
ATOM   4013  P   POPEN 171     121.734 131.931 112.960  1.00  0.00           P
ATOM   4014  O13 POPEN 171     121.194 131.520 114.280  1.00  0.00           O
ATOM   4015  O14 POPEN 171     121.154 133.141 112.330  1.00  0.00           O
ATOM   4016  O11 POPEN 171     121.474 130.761 111.970  1.00  0.00           O
ATOM   4017  O12 POPEN 171     123.323 132.040 113.010  1.00  0.00           O
ATOM   4018  C1  POPEN 171     122.383 130.151 111.050  1.00  0.00           C
ATOM   4021  C2  POPEN 171     121.754 130.091 109.630  1.00  0.00           C
ATOM   4023  O21 POPEN 171     122.373 129.081 108.810  1.00  0.00           O
ATOM   4024  C21 POPEN 171     123.543 129.391 108.290  1.00  0.00           C
ATOM   4025  O22 POPEN 171     124.234 130.351 108.610  1.00  0.00           O
ATOM   4026  C22 POPEN 171     123.913 128.401 107.180  1.00  0.00           C
ATOM   4029  C3  POPEN 171     121.603 131.480 108.930  1.00  0.00           C
ATOM   4032  O31 POPEN 171     120.884 131.300 107.700  1.00  0.00           O
ATOM   4033  C31 POPEN 171     121.463 131.591 106.550  1.00  0.00           C
ATOM   4034  O32 POPEN 171     122.554 132.111 106.390  1.00  0.00           O
ATOM   4035  C32 POPEN 171     120.594 131.031 105.430  1.00  0.00           C
ATOM   4038  C23 POPEN 171     124.274 129.151 105.880  1.00  0.00           C
ATOM   4041  C24 POPEN 171     124.564 128.241 104.680  1.00  0.00           C
ATOM   4044  C25 POPEN 171     124.363 129.011 103.360  1.00  0.00           C
ATOM   4047  C26 POPEN 171     124.684 128.221 102.090  1.00  0.00           C
ATOM   4050  C27 POPEN 171     124.764 129.171 100.880  1.00  0.00           C
ATOM   4053  C28 POPEN 171     125.224 128.521  99.560  1.00  0.00           C
ATOM   4056  C29 POPEN 171     124.124 127.811  98.821  1.00  0.00           C
ATOM   4058 0C21 POPEN 171     123.334 128.350  97.870  1.00  0.00           C
ATOM   4060 1C21 POPEN 171     123.364 129.781  97.390  1.00  0.00           C
ATOM   4063 2C21 POPEN 171     124.053 129.940  96.020  1.00  0.00           C
ATOM   4066 3C21 POPEN 171     123.323 129.221  94.882  1.00  0.00           C
ATOM   4069 4C21 POPEN 171     124.033 129.361  93.530  1.00  0.00           C
ATOM   4072 5C21 POPEN 171     123.463 128.391  92.480  1.00  0.00           C
ATOM   4075 6C21 POPEN 171     124.014 128.601  91.070  1.00  0.00           C
ATOM   4078 7C21 POPEN 171     123.463 127.571  90.080  1.00  0.00           C
ATOM   4081 8C21 POPEN 171     123.893 127.821  88.632  1.00  0.00           C
ATOM   4085  C33 POPEN 171     120.364 132.031 104.280  1.00  0.00           C
ATOM   4088  C34 POPEN 171     119.073 131.721 103.500  1.00  0.00           C
ATOM   4091  C35 POPEN 171     118.963 130.270 103.010  1.00  0.00           C
ATOM   4094  C36 POPEN 171     119.933 129.911 101.881  1.00  0.00           C
ATOM   4097  C37 POPEN 171     119.894 128.411 101.570  1.00  0.00           C
ATOM   4100  C38 POPEN 171     120.613 128.041 100.260  1.00  0.00           C
ATOM   4103  C39 POPEN 171     120.744 126.531 100.050  1.00  0.00           C
ATOM   4106 0C31 POPEN 171     119.394 125.791 100.140  1.00  0.00           C
ATOM   4109 1C31 POPEN 171     119.424 124.343  99.610  1.00  0.00           C
ATOM   4112 2C31 POPEN 171     119.573 124.254  98.091  1.00  0.00           C
ATOM   4115 3C31 POPEN 171     119.014 122.934  97.530  1.00  0.00           C
ATOM   4118 4C31 POPEN 171     119.114 122.824  96.000  1.00  0.00           C
ATOM   4121 5C31 POPEN 171     119.974 121.634  95.550  1.00  0.00           C
ATOM   4124 6C31 POPEN 171     120.023 121.484  94.030  1.00  0.00           C
ATOM   4128  NH3 POPEO 172      39.113 110.264 114.341  1.00  0.00           N
ATOM   4132  C12 POPEO 172      38.464 111.573 114.710  1.00  0.00           C
ATOM   4135  C11 POPEO 172      36.934 111.414 114.760  1.00  0.00           C
ATOM   4138  P   POPEO 172      34.804 112.273 113.550  1.00  0.00           P
ATOM   4139  O13 POPEO 172      34.214 111.054 114.170  1.00  0.00           O
ATOM   4140  O14 POPEO 172      34.003 113.514 113.620  1.00  0.00           O
ATOM   4141  O11 POPEO 172      35.073 111.943 112.031  1.00  0.00           O
ATOM   4142  O12 POPEO 172      36.264 112.513 114.120  1.00  0.00           O
ATOM   4143  C1  POPEO 172      35.624 112.923 111.131  1.00  0.00           C
ATOM   4146  C2  POPEO 172      37.154 112.714 111.010  1.00  0.00           C
ATOM   4148  O21 POPEO 172      37.874 113.874 110.550  1.00  0.00           O
ATOM   4149  C21 POPEO 172      37.654 114.353 109.341  1.00  0.00           C
ATOM   4150  O22 POPEO 172      36.844 113.923 108.530  1.00  0.00           O
ATOM   4151  C22 POPEO 172      38.613 115.524 109.101  1.00  0.00           C
ATOM   4154  C3  POPEO 172      37.503 111.423 110.220  1.00  0.00           C
ATOM   4157  O31 POPEO 172      38.854 111.064 110.560  1.00  0.00           O
ATOM   4158  C31 POPEO 172      39.823 110.974 109.640  1.00  0.00           C
ATOM   4159  O32 POPEO 172      41.003 111.173 109.910  1.00  0.00           O
ATOM   4160  C32 POPEO 172      39.334 110.533 108.260  1.00  0.00           C
ATOM   4163  C23 POPEO 172      38.573 116.123 107.670  1.00  0.00           C
ATOM   4166  C24 POPEO 172      39.584 117.283 107.530  1.00  0.00           C
ATOM   4169  C25 POPEO 172      39.654 117.974 106.150  1.00  0.00           C
ATOM   4172  C26 POPEO 172      38.324 118.573 105.670  1.00  0.00           C
ATOM   4175  C27 POPEO 172      38.444 119.244 104.300  1.00  0.00           C
ATOM   4178  C28 POPEO 172      37.093 119.853 103.860  1.00  0.00           C
ATOM   4181  C29 POPEO 172      37.124 120.524 102.500  1.00  0.00           C
ATOM   4183 0C21 POPEO 172      36.084 120.644 101.660  1.00  0.00           C
ATOM   4185 1C21 POPEO 172      34.683 120.124 101.890  1.00  0.00           C
ATOM   4188 2C21 POPEO 172      33.974 119.674 100.600  1.00  0.00           C
ATOM   4191 3C21 POPEO 172      32.683 118.914 100.921  1.00  0.00           C
ATOM   4194 4C21 POPEO 172      31.944 118.393  99.680  1.00  0.00           C
ATOM   4197 5C21 POPEO 172      30.814 117.423 100.040  1.00  0.00           C
ATOM   4200 6C21 POPEO 172      30.034 116.934  98.810  1.00  0.00           C
ATOM   4203 7C21 POPEO 172      28.984 115.874  99.150  1.00  0.00           C
ATOM   4206 8C21 POPEO 172      28.254 115.334  97.920  1.00  0.00           C
ATOM   4210  C33 POPEO 172      40.413 109.823 107.390  1.00  0.00           C
ATOM   4213  C34 POPEO 172      39.793 109.274 106.090  1.00  0.00           C
ATOM   4216  C35 POPEO 172      40.804 108.813 105.021  1.00  0.00           C
ATOM   4219  C36 POPEO 172      41.073 107.304 104.980  1.00  0.00           C
ATOM   4222  C37 POPEO 172      41.634 106.873 103.620  1.00  0.00           C
ATOM   4225  C38 POPEO 172      42.064 105.393 103.590  1.00  0.00           C
ATOM   4228  C39 POPEO 172      42.314 104.804 102.200  1.00  0.00           C
ATOM   4231 0C31 POPEO 172      43.474 105.444 101.420  1.00  0.00           C
ATOM   4234 1C31 POPEO 172      43.584 104.864 100.000  1.00  0.00           C
ATOM   4237 2C31 POPEO 172      44.554 103.673  99.840  1.00  0.00           C
ATOM   4240 3C31 POPEO 172      44.204 102.404 100.631  1.00  0.00           C
ATOM   4243 4C31 POPEO 172      42.884 101.724 100.231  1.00  0.00           C
ATOM   4246 5C31 POPEO 172      42.554 100.514 101.120  1.00  0.00           C
ATOM   4249 6C31 POPEO 172      41.253  99.804 100.740  1.00  0.00           C
ATOM   4253  NH3 POPEP 173      81.844  70.184  78.330  1.00  0.00           N
ATOM   4257  C12 POPEP 173      81.994  69.813  76.890  1.00  0.00           C
ATOM   4260  C11 POPEP 173      80.594  69.664  76.271  1.00  0.00           C
ATOM   4263  P   POPEP 173      78.323  68.533  76.911  1.00  0.00           P
ATOM   4264  O13 POPEP 173      77.764  69.553  76.000  1.00  0.00           O
ATOM   4265  O14 POPEP 173      77.933  67.114  76.710  1.00  0.00           O
ATOM   4266  O11 POPEP 173      78.063  68.944  78.421  1.00  0.00           O
ATOM   4267  O12 POPEP 173      79.904  68.614  76.930  1.00  0.00           O
ATOM   4268  C1  POPEP 173      78.724  68.244  79.481  1.00  0.00           C
ATOM   4271  C2  POPEP 173      78.094  68.673  80.810  1.00  0.00           C
ATOM   4273  O21 POPEP 173      78.783  68.114  81.940  1.00  0.00           O
ATOM   4274  C21 POPEP 173      78.493  66.893  82.340  1.00  0.00           C
ATOM   4275  O22 POPEP 173      77.823  66.054  81.760  1.00  0.00           O
ATOM   4276  C22 POPEP 173      79.154  66.684  83.701  1.00  0.00           C
ATOM   4279  C3  POPEP 173      76.553  68.483  80.800  1.00  0.00           C
ATOM   4282  O31 POPEP 173      75.964  69.033  81.990  1.00  0.00           O
ATOM   4283  C31 POPEP 173      74.854  69.694  81.771  1.00  0.00           C
ATOM   4284  O32 POPEP 173      74.414  70.033  80.680  1.00  0.00           O
ATOM   4285  C32 POPEP 173      74.213  70.073  83.100  1.00  0.00           C
ATOM   4288  C23 POPEP 173      78.164  66.823  84.870  1.00  0.00           C
ATOM   4291  C24 POPEP 173      78.823  66.374  86.170  1.00  0.00           C
ATOM   4294  C25 POPEP 173      77.914  66.423  87.410  1.00  0.00           C
ATOM   4297  C26 POPEP 173      78.683  66.123  88.710  1.00  0.00           C
ATOM   4300  C27 POPEP 173      79.204  64.673  88.790  1.00  0.00           C
ATOM   4303  C28 POPEP 173      80.414  64.494  89.730  1.00  0.00           C
ATOM   4306  C29 POPEP 173      80.154  64.914  91.150  1.00  0.00           C
ATOM   4308 0C21 POPEP 173      79.503  64.194  92.080  1.00  0.00           C
ATOM   4310 1C21 POPEP 173      78.893  62.823  91.881  1.00  0.00           C
ATOM   4313 2C21 POPEP 173      79.433  61.753  92.840  1.00  0.00           C
ATOM   4316 3C21 POPEP 173      79.173  62.064  94.320  1.00  0.00           C
ATOM   4319 4C21 POPEP 173      79.503  60.864  95.231  1.00  0.00           C
ATOM   4322 5C21 POPEP 173      79.353  61.193  96.720  1.00  0.00           C
ATOM   4325 6C21 POPEP 173      79.714  59.993  97.610  1.00  0.00           C
ATOM   4328 7C21 POPEP 173      79.654  60.323  99.101  1.00  0.00           C
ATOM   4331 8C21 POPEP 173      80.003  59.124  99.990  1.00  0.00           C
ATOM   4335  C33 POPEP 173      75.043  71.133  83.850  1.00  0.00           C
ATOM   4338  C34 POPEP 173      74.293  71.713  85.060  1.00  0.00           C
ATOM   4341  C35 POPEP 173      74.014  70.673  86.160  1.00  0.00           C
ATOM   4344  C36 POPEP 173      74.773  70.963  87.460  1.00  0.00           C
ATOM   4347  C37 POPEP 173      74.534  69.853  88.480  1.00  0.00           C
ATOM   4350  C38 POPEP 173      75.213  70.084  89.830  1.00  0.00           C
ATOM   4353  C39 POPEP 173      75.204  68.804  90.670  1.00  0.00           C
ATOM   4356 0C31 POPEP 173      75.834  68.963  92.060  1.00  0.00           C
ATOM   4359 1C31 POPEP 173      76.014  67.603  92.750  1.00  0.00           C
ATOM   4362 2C31 POPEP 173      76.444  67.743  94.220  1.00  0.00           C
ATOM   4365 3C31 POPEP 173      76.783  66.383  94.850  1.00  0.00           C
ATOM   4368 4C31 POPEP 173      77.154  66.514  96.330  1.00  0.00           C
ATOM   4371 5C31 POPEP 173      77.774  65.234  96.900  1.00  0.00           C
ATOM   4374 6C31 POPEP 173      78.243  65.383  98.351  1.00  0.00           C
ATOM   4378  NH3 POPEQ 174     118.514  78.304 108.800  1.00  0.00           N
ATOM   4382  C12 POPEQ 174     117.604  79.484 108.660  1.00  0.00           C
ATOM   4385  C11 POPEQ 174     118.393  80.794 108.480  1.00  0.00           C
ATOM   4388  P   POPEQ 174     116.944  82.703 107.381  1.00  0.00           P
ATOM   4389  O13 POPEQ 174     115.664  83.333 107.780  1.00  0.00           O
ATOM   4390  O14 POPEQ 174     117.984  83.643 106.930  1.00  0.00           O
ATOM   4391  O11 POPEQ 174     116.724  81.554 106.330  1.00  0.00           O
ATOM   4392  O12 POPEQ 174     117.543  81.923 108.600  1.00  0.00           O
ATOM   4393  C1  POPEQ 174     115.443  81.374 105.720  1.00  0.00           C
ATOM   4396  C2  POPEQ 174     115.644  80.724 104.341  1.00  0.00           C
ATOM   4398  O21 POPEQ 174     114.344  80.724 103.730  1.00  0.00           O
ATOM   4399  C21 POPEQ 174     114.304  80.454 102.431  1.00  0.00           C
ATOM   4400  O22 POPEQ 174     114.694  79.434 101.890  1.00  0.00           O
ATOM   4401  C22 POPEQ 174     113.673  81.673 101.741  1.00  0.00           C
ATOM   4404  C3  POPEQ 174     116.344  79.334 104.481  1.00  0.00           C
ATOM   4407  O31 POPEQ 174     116.894  78.804 103.271  1.00  0.00           O
ATOM   4408  C31 POPEQ 174     117.904  79.464 102.731  1.00  0.00           C
ATOM   4409  O32 POPEQ 174     118.514  80.384 103.231  1.00  0.00           O
ATOM   4410  C32 POPEQ 174     118.113  78.964 101.310  1.00  0.00           C
ATOM   4413  C23 POPEQ 174     114.053  81.873 100.250  1.00  0.00           C
ATOM   4416  C24 POPEQ 174     113.234  83.014  99.610  1.00  0.00           C
ATOM   4419  C25 POPEQ 174     113.194  82.994  98.070  1.00  0.00           C
ATOM   4422  C26 POPEQ 174     114.573  82.913  97.400  1.00  0.00           C
ATOM   4425  C27 POPEQ 174     114.514  83.193  95.900  1.00  0.00           C
ATOM   4428  C28 POPEQ 174     115.884  83.323  95.211  1.00  0.00           C
ATOM   4431  C29 POPEQ 174     116.654  82.024  95.150  1.00  0.00           C
ATOM   4433 0C21 POPEQ 174     116.594  81.134  94.150  1.00  0.00           C
ATOM   4435 1C21 POPEQ 174     115.703  81.243  92.940  1.00  0.00           C
ATOM   4438 2C21 POPEQ 174     115.793  80.024  92.000  1.00  0.00           C
ATOM   4441 3C21 POPEQ 174     115.334  78.713  92.661  1.00  0.00           C
ATOM   4444 4C21 POPEQ 174     115.563  77.463  91.800  1.00  0.00           C
ATOM   4447 5C21 POPEQ 174     114.394  77.114  90.870  1.00  0.00           C
ATOM   4450 6C21 POPEQ 174     114.543  75.684  90.320  1.00  0.00           C
ATOM   4453 7C21 POPEQ 174     113.334  75.213  89.521  1.00  0.00           C
ATOM   4456 8C21 POPEQ 174     113.483  73.774  89.040  1.00  0.00           C
ATOM   4460  C33 POPEQ 174     117.633  80.024 100.290  1.00  0.00           C
ATOM   4463  C34 POPEQ 174     117.264  79.423  98.920  1.00  0.00           C
ATOM   4466  C35 POPEQ 174     118.343  78.514  98.330  1.00  0.00           C
ATOM   4469  C36 POPEQ 174     118.063  78.184  96.860  1.00  0.00           C
ATOM   4472  C37 POPEQ 174     118.944  77.034  96.350  1.00  0.00           C
ATOM   4475  C38 POPEQ 174     118.823  76.794  94.840  1.00  0.00           C
ATOM   4478  C39 POPEQ 174     119.534  77.884  94.010  1.00  0.00           C
ATOM   4481 0C31 POPEQ 174     119.514  77.574  92.510  1.00  0.00           C
ATOM   4484 1C31 POPEQ 174     120.234  78.654  91.670  1.00  0.00           C
ATOM   4487 2C31 POPEQ 174     120.043  78.483  90.150  1.00  0.00           C
ATOM   4490 3C31 POPEQ 174     120.594  77.164  89.580  1.00  0.00           C
ATOM   4493 4C31 POPEQ 174     122.124  77.114  89.481  1.00  0.00           C
ATOM   4496 5C31 POPEQ 174     122.663  75.703  89.230  1.00  0.00           C
ATOM   4499 6C31 POPEQ 174     124.173  75.634  88.990  1.00  0.00           C
ATOM   4503  NH3 POPER 175      21.804  21.753 113.760  1.00  0.00           N
ATOM   4507  C12 POPER 175      20.694  21.243 114.650  1.00  0.00           C
ATOM   4510  C11 POPER 175      19.683  20.393 113.870  1.00  0.00           C
ATOM   4513  P   POPER 175      21.344  18.383 113.440  1.00  0.00           P
ATOM   4514  O13 POPER 175      22.703  18.964 113.370  1.00  0.00           O
ATOM   4515  O14 POPER 175      20.954  17.784 114.730  1.00  0.00           O
ATOM   4516  O11 POPER 175      21.133  17.294 112.311  1.00  0.00           O
ATOM   4517  O12 POPER 175      20.314  19.484 112.980  1.00  0.00           O
ATOM   4518  C1  POPER 175      20.774  17.684 110.980  1.00  0.00           C
ATOM   4521  C2  POPER 175      20.724  16.473 110.000  1.00  0.00           C
ATOM   4523  O21 POPER 175      20.214  16.923 108.730  1.00  0.00           O
ATOM   4524  C21 POPER 175      21.033  17.674 108.010  1.00  0.00           C
ATOM   4525  O22 POPER 175      22.204  17.913 108.281  1.00  0.00           O
ATOM   4526  C22 POPER 175      20.303  18.223 106.790  1.00  0.00           C
ATOM   4529  C3  POPER 175      19.783  15.343 110.500  1.00  0.00           C
ATOM   4532  O31 POPER 175      19.674  14.254 109.540  1.00  0.00           O
ATOM   4533  C31 POPER 175      18.624  14.233 108.730  1.00  0.00           C
ATOM   4534  O32 POPER 175      17.764  15.093 108.640  1.00  0.00           O
ATOM   4535  C32 POPER 175      18.613  12.883 108.021  1.00  0.00           C
ATOM   4538  C23 POPER 175      20.094  17.174 105.680  1.00  0.00           C
ATOM   4541  C24 POPER 175      19.574  17.834 104.390  1.00  0.00           C
ATOM   4544  C25 POPER 175      19.294  16.814 103.281  1.00  0.00           C
ATOM   4547  C26 POPER 175      18.924  17.423 101.930  1.00  0.00           C
ATOM   4550  C27 POPER 175      18.594  16.343 100.890  1.00  0.00           C
ATOM   4553  C28 POPER 175      18.424  16.923  99.470  1.00  0.00           C
ATOM   4556  C29 POPER 175      18.014  15.893  98.460  1.00  0.00           C
ATOM   4558 0C21 POPER 175      17.553  16.163  97.220  1.00  0.00           C
ATOM   4560 1C21 POPER 175      17.404  17.553  96.630  1.00  0.00           C
ATOM   4563 2C21 POPER 175      15.944  18.013  96.560  1.00  0.00           C
ATOM   4566 3C21 POPER 175      15.803  19.463  96.070  1.00  0.00           C
ATOM   4569 4C21 POPER 175      14.354  19.954  95.991  1.00  0.00           C
ATOM   4572 5C21 POPER 175      13.564  19.303  94.860  1.00  0.00           C
ATOM   4575 6C21 POPER 175      12.174  19.923  94.650  1.00  0.00           C
ATOM   4578 7C21 POPER 175      11.384  19.343  93.470  1.00  0.00           C
ATOM   4581 8C21 POPER 175      10.084  20.104  93.210  1.00  0.00           C
ATOM   4585  C33 POPER 175      17.724  12.843 106.771  1.00  0.00           C
ATOM   4588  C34 POPER 175      18.023  11.614 105.911  1.00  0.00           C
ATOM   4591  C35 POPER 175      17.234  11.583 104.590  1.00  0.00           C
ATOM   4594  C36 POPER 175      17.773  10.564 103.590  1.00  0.00           C
ATOM   4597  C37 POPER 175      17.654  11.053 102.140  1.00  0.00           C
ATOM   4600  C38 POPER 175      18.433  10.184 101.140  1.00  0.00           C
ATOM   4603  C39 POPER 175      18.974  10.993  99.951  1.00  0.00           C
ATOM   4606 0C31 POPER 175      17.883  11.653  99.090  1.00  0.00           C
ATOM   4609 1C31 POPER 175      17.264  10.704  98.070  1.00  0.00           C
ATOM   4612 2C31 POPER 175      16.083  11.344  97.311  1.00  0.00           C
ATOM   4615 3C31 POPER 175      15.734  10.633  96.000  1.00  0.00           C
ATOM   4618 4C31 POPER 175      15.443   9.133  96.150  1.00  0.00           C
ATOM   4621 5C31 POPER 175      15.084   8.493  94.811  1.00  0.00           C
ATOM   4624 6C31 POPER 175      14.804   6.993  94.870  1.00  0.00           C
ATOM   4628  NH3 POPES 176      36.814  13.823  71.201  1.00  0.00           N
ATOM   4632  C12 POPES 176      37.604  12.944  72.130  1.00  0.00           C
ATOM   4635  C11 POPES 176      38.273  11.754  71.430  1.00  0.00           C
ATOM   4638  P   POPES 176      36.154  10.403  70.620  1.00  0.00           P
ATOM   4639  O13 POPES 176      36.244   9.174  69.830  1.00  0.00           O
ATOM   4640  O14 POPES 176      35.854  11.684  69.951  1.00  0.00           O
ATOM   4641  O11 POPES 176      35.023  10.203  71.720  1.00  0.00           O
ATOM   4642  O12 POPES 176      37.464  10.574  71.450  1.00  0.00           O
ATOM   4643  C1  POPES 176      35.293   9.383  72.870  1.00  0.00           C
ATOM   4646  C2  POPES 176      35.554  10.223  74.150  1.00  0.00           C
ATOM   4648  O21 POPES 176      35.454   9.343  75.300  1.00  0.00           O
ATOM   4649  C21 POPES 176      35.994   9.834  76.430  1.00  0.00           C
ATOM   4650  O22 POPES 176      36.533  10.913  76.540  1.00  0.00           O
ATOM   4651  C22 POPES 176      35.804   8.823  77.580  1.00  0.00           C
ATOM   4654  C3  POPES 176      34.574  11.434  74.210  1.00  0.00           C
ATOM   4657  O31 POPES 176      33.593  11.333  75.270  1.00  0.00           O
ATOM   4658  C31 POPES 176      33.674  12.314  76.150  1.00  0.00           C
ATOM   4659  O32 POPES 176      34.474  13.234  76.140  1.00  0.00           O
ATOM   4660  C32 POPES 176      32.594  12.184  77.210  1.00  0.00           C
ATOM   4663  C23 POPES 176      36.924   8.833  78.670  1.00  0.00           C
ATOM   4666  C24 POPES 176      36.644   9.713  79.910  1.00  0.00           C
ATOM   4669  C25 POPES 176      37.584   9.413  81.100  1.00  0.00           C
ATOM   4672  C26 POPES 176      37.273  10.253  82.350  1.00  0.00           C
ATOM   4675  C27 POPES 176      38.194   9.964  83.550  1.00  0.00           C
ATOM   4678  C28 POPES 176      37.713  10.574  84.890  1.00  0.00           C
ATOM   4681  C29 POPES 176      37.753  12.074  84.990  1.00  0.00           C
ATOM   4683 0C21 POPES 176      38.113  12.803  86.061  1.00  0.00           C
ATOM   4685 1C21 POPES 176      38.593  12.274  87.400  1.00  0.00           C
ATOM   4688 2C21 POPES 176      39.194  13.394  88.281  1.00  0.00           C
ATOM   4691 3C21 POPES 176      38.133  14.294  88.940  1.00  0.00           C
ATOM   4694 4C21 POPES 176      38.464  15.804  88.911  1.00  0.00           C
ATOM   4697 5C21 POPES 176      39.793  16.213  89.560  1.00  0.00           C
ATOM   4700 6C21 POPES 176      39.883  15.864  91.061  1.00  0.00           C
ATOM   4703 7C21 POPES 176      40.994  16.634  91.790  1.00  0.00           C
ATOM   4706 8C21 POPES 176      41.124  16.254  93.260  1.00  0.00           C
ATOM   4710  C33 POPES 176      32.904  13.243  78.281  1.00  0.00           C
ATOM   4713  C34 POPES 176      31.994  13.163  79.490  1.00  0.00           C
ATOM   4716  C35 POPES 176      32.434  14.174  80.540  1.00  0.00           C
ATOM   4719  C36 POPES 176      31.844  13.894  81.920  1.00  0.00           C
ATOM   4722  C37 POPES 176      32.803  14.314  83.040  1.00  0.00           C
ATOM   4725  C38 POPES 176      32.134  14.383  84.420  1.00  0.00           C
ATOM   4728  C39 POPES 176      31.114  15.513  84.510  1.00  0.00           C
ATOM   4731 0C31 POPES 176      30.543  15.713  85.921  1.00  0.00           C
ATOM   4734 1C31 POPES 176      29.593  16.914  85.970  1.00  0.00           C
ATOM   4737 2C31 POPES 176      29.163  17.314  87.390  1.00  0.00           C
ATOM   4740 3C31 POPES 176      30.324  17.834  88.260  1.00  0.00           C
ATOM   4743 4C31 POPES 176      29.853  18.663  89.450  1.00  0.00           C
ATOM   4746 5C31 POPES 176      31.014  19.154  90.330  1.00  0.00           C
ATOM   4749 6C31 POPES 176      30.574  20.063  91.481  1.00  0.00           C
ATOM   4753  NH3 POPET 177     123.594  68.923 109.680  1.00  0.00           N
ATOM   4757  C12 POPET 177     122.694  67.703 109.700  1.00  0.00           C
ATOM   4760  C11 POPET 177     121.624  67.804 110.800  1.00  0.00           C
ATOM   4763  P   POPET 177     119.624  66.243 110.220  1.00  0.00           P
ATOM   4764  O13 POPET 177     118.564  67.134 110.740  1.00  0.00           O
ATOM   4765  O14 POPET 177     119.954  66.313 108.780  1.00  0.00           O
ATOM   4766  O11 POPET 177     119.293  64.743 110.620  1.00  0.00           O
ATOM   4767  O12 POPET 177     120.963  66.554 111.010  1.00  0.00           O
ATOM   4768  C1  POPET 177     119.704  63.614 109.830  1.00  0.00           C
ATOM   4771  C2  POPET 177     118.533  63.084 108.930  1.00  0.00           C
ATOM   4773  O21 POPET 177     118.444  61.643 108.890  1.00  0.00           O
ATOM   4774  C21 POPET 177     119.453  60.974 108.370  1.00  0.00           C
ATOM   4775  O22 POPET 177     120.604  61.003 108.750  1.00  0.00           O
ATOM   4776  C22 POPET 177     118.944  60.203 107.130  1.00  0.00           C
ATOM   4779  C3  POPET 177     118.483  63.704 107.500  1.00  0.00           C
ATOM   4782  O31 POPET 177     117.643  62.883 106.650  1.00  0.00           O
ATOM   4783  C31 POPET 177     117.283  63.353 105.480  1.00  0.00           C
ATOM   4784  O32 POPET 177     117.514  64.483 105.060  1.00  0.00           O
ATOM   4785  C32 POPET 177     116.543  62.264 104.720  1.00  0.00           C
ATOM   4788  C23 POPET 177     119.624  58.864 106.780  1.00  0.00           C
ATOM   4791  C24 POPET 177     119.313  58.503 105.310  1.00  0.00           C
ATOM   4794  C25 POPET 177     119.803  57.124 104.840  1.00  0.00           C
ATOM   4797  C26 POPET 177     119.494  56.864 103.351  1.00  0.00           C
ATOM   4800  C27 POPET 177     119.724  55.403 102.940  1.00  0.00           C
ATOM   4803  C28 POPET 177     119.743  55.154 101.411  1.00  0.00           C
ATOM   4806  C29 POPET 177     118.384  55.343 100.790  1.00  0.00           C
ATOM   4808 0C21 POPET 177     117.923  54.764  99.661  1.00  0.00           C
ATOM   4810 1C21 POPET 177     118.694  53.844  98.750  1.00  0.00           C
ATOM   4813 2C21 POPET 177     118.374  54.083  97.260  1.00  0.00           C
ATOM   4816 3C21 POPET 177     119.064  53.054  96.341  1.00  0.00           C
ATOM   4819 4C21 POPET 177     118.594  53.134  94.870  1.00  0.00           C
ATOM   4822 5C21 POPET 177     119.193  54.274  94.050  1.00  0.00           C
ATOM   4825 6C21 POPET 177     120.664  54.054  93.660  1.00  0.00           C
ATOM   4828 7C21 POPET 177     121.214  55.213  92.820  1.00  0.00           C
ATOM   4831 8C21 POPET 177     122.604  54.943  92.242  1.00  0.00           C
ATOM   4835  C33 POPET 177     115.814  62.773 103.450  1.00  0.00           C
ATOM   4838  C34 POPET 177     115.203  61.624 102.640  1.00  0.00           C
ATOM   4841  C35 POPET 177     114.243  62.064 101.520  1.00  0.00           C
ATOM   4844  C36 POPET 177     114.883  62.963 100.460  1.00  0.00           C
ATOM   4847  C37 POPET 177     113.963  63.124  99.230  1.00  0.00           C
ATOM   4850  C38 POPET 177     114.354  64.313  98.330  1.00  0.00           C
ATOM   4853  C39 POPET 177     115.793  64.294  97.810  1.00  0.00           C
ATOM   4856 0C31 POPET 177     116.084  63.194  96.780  1.00  0.00           C
ATOM   4859 1C31 POPET 177     117.493  63.353  96.181  1.00  0.00           C
ATOM   4862 2C31 POPET 177     117.774  62.434  94.980  1.00  0.00           C
ATOM   4865 3C31 POPET 177     119.183  62.594  94.411  1.00  0.00           C
ATOM   4868 4C31 POPET 177     119.494  64.003  93.870  1.00  0.00           C
ATOM   4871 5C31 POPET 177     120.934  64.143  93.370  1.00  0.00           C
ATOM   4874 6C31 POPET 177     121.264  65.563  92.890  1.00  0.00           C
ATOM   4878  NH3 POPEU 178      96.793  89.563  69.580  1.00  0.00           N
ATOM   4882  C12 POPEU 178      97.283  88.224  69.080  1.00  0.00           C
ATOM   4885  C11 POPEU 178      98.773  88.003  69.380  1.00  0.00           C
ATOM   4888  P   POPEU 178      99.313  85.393  69.341  1.00  0.00           P
ATOM   4889  O13 POPEU 178      98.734  84.394  68.410  1.00  0.00           O
ATOM   4890  O14 POPEU 178     100.664  85.094  69.881  1.00  0.00           O
ATOM   4891  O11 POPEU 178      98.273  85.544  70.530  1.00  0.00           O
ATOM   4892  O12 POPEU 178      99.274  86.844  68.710  1.00  0.00           O
ATOM   4893  C1  POPEU 178      98.644  85.544  71.911  1.00  0.00           C
ATOM   4896  C2  POPEU 178      97.573  84.853  72.790  1.00  0.00           C
ATOM   4898  O21 POPEU 178      97.853  83.444  72.920  1.00  0.00           O
ATOM   4899  C21 POPEU 178      98.603  83.134  73.990  1.00  0.00           C
ATOM   4900  O22 POPEU 178      99.224  83.923  74.671  1.00  0.00           O
ATOM   4901  C22 POPEU 178      98.533  81.604  74.180  1.00  0.00           C
ATOM   4904  C3  POPEU 178      96.144  85.033  72.200  1.00  0.00           C
ATOM   4907  O31 POPEU 178      95.133  84.224  72.830  1.00  0.00           O
ATOM   4908  C31 POPEU 178      94.333  84.653  73.810  1.00  0.00           C
ATOM   4909  O32 POPEU 178      93.384  84.023  74.230  1.00  0.00           O
ATOM   4910  C32 POPEU 178      94.733  86.033  74.341  1.00  0.00           C
ATOM   4913  C23 POPEU 178      98.553  81.093  75.650  1.00  0.00           C
ATOM   4916  C24 POPEU 178      97.174  81.093  76.341  1.00  0.00           C
ATOM   4919  C25 POPEU 178      97.034  82.133  77.460  1.00  0.00           C
ATOM   4922  C26 POPEU 178      97.904  81.834  78.701  1.00  0.00           C
ATOM   4925  C27 POPEU 178      98.384  83.114  79.390  1.00  0.00           C
ATOM   4928  C28 POPEU 178      99.323  82.843  80.580  1.00  0.00           C
ATOM   4931  C29 POPEU 178     100.303  83.984  80.720  1.00  0.00           C
ATOM   4933 0C21 POPEU 178     100.554  84.753  81.800  1.00  0.00           C
ATOM   4935 1C21 POPEU 178      99.974  84.653  83.180  1.00  0.00           C
ATOM   4938 2C21 POPEU 178     101.123  84.503  84.201  1.00  0.00           C
ATOM   4941 3C21 POPEU 178     100.694  84.724  85.650  1.00  0.00           C
ATOM   4944 4C21 POPEU 178     101.844  84.464  86.630  1.00  0.00           C
ATOM   4947 5C21 POPEU 178     101.553  84.944  88.060  1.00  0.00           C
ATOM   4950 6C21 POPEU 178     100.344  84.264  88.710  1.00  0.00           C
ATOM   4953 7C21 POPEU 178     100.104  84.764  90.150  1.00  0.00           C
ATOM   4956 8C21 POPEU 178      98.883  84.134  90.820  1.00  0.00           C
ATOM   4960  C33 POPEU 178      94.134  86.313  75.720  1.00  0.00           C
ATOM   4963  C34 POPEU 178      94.724  85.454  76.841  1.00  0.00           C
ATOM   4966  C35 POPEU 178      94.523  86.103  78.220  1.00  0.00           C
ATOM   4969  C36 POPEU 178      95.703  86.993  78.600  1.00  0.00           C
ATOM   4972  C37 POPEU 178      95.543  87.633  79.990  1.00  0.00           C
ATOM   4975  C38 POPEU 178      96.894  87.944  80.640  1.00  0.00           C
ATOM   4978  C39 POPEU 178      96.774  88.343  82.110  1.00  0.00           C
ATOM   4981 0C31 POPEU 178      98.124  88.794  82.690  1.00  0.00           C
ATOM   4984 1C31 POPEU 178      98.063  89.063  84.201  1.00  0.00           C
ATOM   4987 2C31 POPEU 178      99.354  89.684  84.742  1.00  0.00           C
ATOM   4990 3C31 POPEU 178      99.304  89.913  86.260  1.00  0.00           C
ATOM   4993 4C31 POPEU 178     100.583  90.573  86.800  1.00  0.00           C
ATOM   4996 5C31 POPEU 178     100.484  90.903  88.300  1.00  0.00           C
ATOM   4999 6C31 POPEU 178     101.774  91.484  88.870  1.00  0.00           C
ATOM   5003  NH3 POPEV 179      58.974  95.644 116.760  1.00  0.00           N
ATOM   5007  C12 POPEV 179      58.304  94.614 117.630  1.00  0.00           C
ATOM   5010  C11 POPEV 179      57.843  95.173 118.981  1.00  0.00           C
ATOM   5013  P   POPEV 179      55.264  95.614 118.790  1.00  0.00           P
ATOM   5014  O13 POPEV 179      54.344  96.764 118.920  1.00  0.00           O
ATOM   5015  O14 POPEV 179      55.084  94.484 119.730  1.00  0.00           O
ATOM   5016  O11 POPEV 179      55.124  95.124 117.280  1.00  0.00           O
ATOM   5017  O12 POPEV 179      56.774  96.103 118.841  1.00  0.00           O
ATOM   5018  C1  POPEV 179      55.384  96.163 116.310  1.00  0.00           C
ATOM   5021  C2  POPEV 179      55.683  95.614 114.881  1.00  0.00           C
ATOM   5023  O21 POPEV 179      55.014  96.434 113.920  1.00  0.00           O
ATOM   5024  C21 POPEV 179      55.474  96.444 112.680  1.00  0.00           C
ATOM   5025  O22 POPEV 179      56.543  95.994 112.290  1.00  0.00           O
ATOM   5026  C22 POPEV 179      54.394  97.083 111.810  1.00  0.00           C
ATOM   5029  C3  POPEV 179      55.224  94.143 114.720  1.00  0.00           C
ATOM   5032  O31 POPEV 179      55.594  93.593 113.440  1.00  0.00           O
ATOM   5033  C31 POPEV 179      56.884  93.294 113.351  1.00  0.00           C
ATOM   5034  O32 POPEV 179      57.694  93.383 114.260  1.00  0.00           O
ATOM   5035  C32 POPEV 179      57.224  92.834 111.950  1.00  0.00           C
ATOM   5038  C23 POPEV 179      54.764  97.194 110.310  1.00  0.00           C
ATOM   5041  C24 POPEV 179      54.433  95.953 109.470  1.00  0.00           C
ATOM   5044  C25 POPEV 179      55.254  95.934 108.170  1.00  0.00           C
ATOM   5047  C26 POPEV 179      54.594  95.203 107.000  1.00  0.00           C
ATOM   5050  C27 POPEV 179      55.543  95.044 105.800  1.00  0.00           C
ATOM   5053  C28 POPEV 179      54.834  94.753 104.470  1.00  0.00           C
ATOM   5056  C29 POPEV 179      55.844  94.583 103.370  1.00  0.00           C
ATOM   5058 0C21 POPEV 179      55.804  93.684 102.370  1.00  0.00           C
ATOM   5060 1C21 POPEV 179      54.694  92.714 102.031  1.00  0.00           C
ATOM   5063 2C21 POPEV 179      54.303  92.923 100.560  1.00  0.00           C
ATOM   5066 3C21 POPEV 179      53.164  92.003 100.091  1.00  0.00           C
ATOM   5069 4C21 POPEV 179      52.853  92.203  98.600  1.00  0.00           C
ATOM   5072 5C21 POPEV 179      51.413  91.844  98.200  1.00  0.00           C
ATOM   5075 6C21 POPEV 179      50.374  92.804  98.800  1.00  0.00           C
ATOM   5078 7C21 POPEV 179      49.053  92.843  98.021  1.00  0.00           C
ATOM   5081 8C21 POPEV 179      48.063  93.883  98.570  1.00  0.00           C
ATOM   5085  C33 POPEV 179      58.354  91.783 111.970  1.00  0.00           C
ATOM   5088  C34 POPEV 179      58.843  91.444 110.570  1.00  0.00           C
ATOM   5091  C35 POPEV 179      59.914  90.343 110.591  1.00  0.00           C
ATOM   5094  C36 POPEV 179      60.514  90.084 109.201  1.00  0.00           C
ATOM   5097  C37 POPEV 179      61.704  89.114 109.241  1.00  0.00           C
ATOM   5100  C38 POPEV 179      62.453  89.043 107.900  1.00  0.00           C
ATOM   5103  C39 POPEV 179      63.703  88.173 107.991  1.00  0.00           C
ATOM   5106 0C31 POPEV 179      64.594  88.224 106.741  1.00  0.00           C
ATOM   5109 1C31 POPEV 179      65.933  87.513 106.990  1.00  0.00           C
ATOM   5112 2C31 POPEV 179      66.923  87.503 105.820  1.00  0.00           C
ATOM   5115 3C31 POPEV 179      66.804  86.283 104.881  1.00  0.00           C
ATOM   5118 4C31 POPEV 179      65.584  86.344 103.961  1.00  0.00           C
ATOM   5121 5C31 POPEV 179      65.624  85.304 102.830  1.00  0.00           C
ATOM   5124 6C31 POPEV 179      64.464  85.444 101.850  1.00  0.00           C
ATOM   5128  NH3 POPEW 180       2.814  28.663 110.991  1.00  0.00           N
ATOM   5132  C12 POPEW 180       3.654  29.714 111.670  1.00  0.00           C
ATOM   5135  C11 POPEW 180       4.954  30.013 110.911  1.00  0.00           C
ATOM   5138  P   POPEW 180       7.024  31.554 110.900  1.00  0.00           P
ATOM   5139  O13 POPEW 180       8.124  31.413 111.881  1.00  0.00           O
ATOM   5140  O14 POPEW 180       7.264  30.764 109.671  1.00  0.00           O
ATOM   5141  O11 POPEW 180       6.834  33.073 110.510  1.00  0.00           O
ATOM   5142  O12 POPEW 180       5.604  31.163 111.481  1.00  0.00           O
ATOM   5143  C1  POPEW 180       6.214  33.424 109.271  1.00  0.00           C
ATOM   5146  C2  POPEW 180       7.174  34.243 108.390  1.00  0.00           C
ATOM   5148  O21 POPEW 180       6.504  34.343 107.120  1.00  0.00           O
ATOM   5149  C21 POPEW 180       6.844  35.434 106.461  1.00  0.00           C
ATOM   5150  O22 POPEW 180       7.544  36.333 106.890  1.00  0.00           O
ATOM   5151  C22 POPEW 180       6.174  35.374 105.091  1.00  0.00           C
ATOM   5154  C3  POPEW 180       8.594  33.583 108.271  1.00  0.00           C
ATOM   5157  O31 POPEW 180       9.124  33.474 106.930  1.00  0.00           O
ATOM   5158  C31 POPEW 180      10.434  33.224 106.930  1.00  0.00           C
ATOM   5159  O32 POPEW 180      11.154  33.174 107.910  1.00  0.00           O
ATOM   5160  C32 POPEW 180      10.923  33.073 105.480  1.00  0.00           C
ATOM   5163  C23 POPEW 180       6.714  36.484 104.170  1.00  0.00           C
ATOM   5166  C24 POPEW 180       6.224  36.303 102.731  1.00  0.00           C
ATOM   5169  C25 POPEW 180       4.794  36.804 102.510  1.00  0.00           C
ATOM   5172  C26 POPEW 180       4.114  36.013 101.400  1.00  0.00           C
ATOM   5175  C27 POPEW 180       2.754  36.583 101.000  1.00  0.00           C
ATOM   5178  C28 POPEW 180       1.964  35.643 100.071  1.00  0.00           C
ATOM   5181  C29 POPEW 180       2.654  35.404  98.750  1.00  0.00           C
ATOM   5183 0C21 POPEW 180       2.124  35.614  97.530  1.00  0.00           C
ATOM   5185 1C21 POPEW 180       0.737  36.123  97.280  1.00  0.00           C
ATOM   5188 2C21 POPEW 180       0.487  36.573  95.830  1.00  0.00           C
ATOM   5191 3C21 POPEW 180      -1.003  36.774  95.550  1.00  0.00           C
ATOM   5194 4C21 POPEW 180      -1.303  36.874  94.050  1.00  0.00           C
ATOM   5197 5C21 POPEW 180      -2.783  36.674  93.681  1.00  0.00           C
ATOM   5200 6C21 POPEW 180      -3.303  35.263  93.990  1.00  0.00           C
ATOM   5203 7C21 POPEW 180      -4.773  35.053  93.570  1.00  0.00           C
ATOM   5206 8C21 POPEW 180      -5.323  33.684  93.961  1.00  0.00           C
ATOM   5210  C33 POPEW 180      10.334  31.893 104.671  1.00  0.00           C
ATOM   5213  C34 POPEW 180      10.854  31.974 103.231  1.00  0.00           C
ATOM   5216  C35 POPEW 180      10.184  31.003 102.250  1.00  0.00           C
ATOM   5219  C36 POPEW 180      10.883  29.644 102.150  1.00  0.00           C
ATOM   5222  C37 POPEW 180      10.334  28.803 100.991  1.00  0.00           C
ATOM   5225  C38 POPEW 180      11.224  27.623 100.580  1.00  0.00           C
ATOM   5228  C39 POPEW 180      12.404  28.064  99.700  1.00  0.00           C
ATOM   5231 0C31 POPEW 180      12.184  27.893  98.190  1.00  0.00           C
ATOM   5234 1C31 POPEW 180      13.314  28.553  97.370  1.00  0.00           C
ATOM   5237 2C31 POPEW 180      13.203  28.264  95.870  1.00  0.00           C
ATOM   5240 3C31 POPEW 180      14.324  28.903  95.040  1.00  0.00           C
ATOM   5243 4C31 POPEW 180      14.134  28.704  93.530  1.00  0.00           C
ATOM   5246 5C31 POPEW 180      15.214  29.393  92.690  1.00  0.00           C
ATOM   5249 6C31 POPEW 180      14.914  29.454  91.190  1.00  0.00           C
ATOM   5253  NH3 POPEX 181      89.033  88.014 115.491  1.00  0.00           N
ATOM   5257  C12 POPEX 181      88.133  87.343 116.500  1.00  0.00           C
ATOM   5260  C11 POPEX 181      86.904  86.744 115.781  1.00  0.00           C
ATOM   5263  P   POPEX 181      86.304  84.664 117.320  1.00  0.00           P
ATOM   5264  O13 POPEX 181      86.603  84.873 118.750  1.00  0.00           O
ATOM   5265  O14 POPEX 181      85.163  83.753 117.031  1.00  0.00           O
ATOM   5266  O11 POPEX 181      87.573  84.173 116.550  1.00  0.00           O
ATOM   5267  O12 POPEX 181      86.014  86.084 116.690  1.00  0.00           O
ATOM   5268  C1  POPEX 181      87.613  83.073 115.631  1.00  0.00           C
ATOM   5271  C2  POPEX 181      87.974  83.544 114.190  1.00  0.00           C
ATOM   5273  O21 POPEX 181      86.774  83.853 113.460  1.00  0.00           O
ATOM   5274  C21 POPEX 181      87.014  84.604 112.381  1.00  0.00           C
ATOM   5275  O22 POPEX 181      88.104  85.054 112.070  1.00  0.00           O
ATOM   5276  C22 POPEX 181      85.694  84.823 111.640  1.00  0.00           C
ATOM   5279  C3  POPEX 181      88.904  82.524 113.450  1.00  0.00           C
ATOM   5282  O31 POPEX 181      88.223  81.294 113.091  1.00  0.00           O
ATOM   5283  C31 POPEX 181      87.703  81.313 111.860  1.00  0.00           C
ATOM   5284  O32 POPEX 181      86.543  81.573 111.601  1.00  0.00           O
ATOM   5285  C32 POPEX 181      88.784  80.934 110.851  1.00  0.00           C
ATOM   5288  C23 POPEX 181      85.913  85.524 110.290  1.00  0.00           C
ATOM   5291  C24 POPEX 181      84.624  85.893 109.540  1.00  0.00           C
ATOM   5294  C25 POPEX 181      84.914  86.334 108.100  1.00  0.00           C
ATOM   5297  C26 POPEX 181      83.724  86.984 107.390  1.00  0.00           C
ATOM   5300  C27 POPEX 181      84.033  87.434 105.960  1.00  0.00           C
ATOM   5303  C28 POPEX 181      82.923  88.313 105.330  1.00  0.00           C
ATOM   5306  C29 POPEX 181      81.673  87.544 105.021  1.00  0.00           C
ATOM   5308 0C21 POPEX 181      80.533  88.073 104.531  1.00  0.00           C
ATOM   5310 1C21 POPEX 181      80.283  89.534 104.241  1.00  0.00           C
ATOM   5313 2C21 POPEX 181      80.704  89.983 102.830  1.00  0.00           C
ATOM   5316 3C21 POPEX 181      79.904  89.344 101.680  1.00  0.00           C
ATOM   5319 4C21 POPEX 181      80.134  90.003 100.310  1.00  0.00           C
ATOM   5322 5C21 POPEX 181      81.614  90.094  99.890  1.00  0.00           C
ATOM   5325 6C21 POPEX 181      81.823  90.763  98.530  1.00  0.00           C
ATOM   5328 7C21 POPEX 181      83.304  91.073  98.271  1.00  0.00           C
ATOM   5331 8C21 POPEX 181      83.574  91.744  96.920  1.00  0.00           C
ATOM   5335  C33 POPEX 181      88.353  81.154 109.381  1.00  0.00           C
ATOM   5338  C34 POPEX 181      89.484  80.804 108.400  1.00  0.00           C
ATOM   5341  C35 POPEX 181      89.724  79.294 108.240  1.00  0.00           C
ATOM   5344  C36 POPEX 181      88.724  78.634 107.280  1.00  0.00           C
ATOM   5347  C37 POPEX 181      88.823  77.104 107.250  1.00  0.00           C
ATOM   5350  C38 POPEX 181      89.213  76.514 105.890  1.00  0.00           C
ATOM   5353  C39 POPEX 181      88.054  76.374 104.910  1.00  0.00           C
ATOM   5356 0C31 POPEX 181      88.413  75.533 103.681  1.00  0.00           C
ATOM   5359 1C31 POPEX 181      87.293  75.494 102.640  1.00  0.00           C
ATOM   5362 2C31 POPEX 181      86.344  74.294 102.750  1.00  0.00           C
ATOM   5365 3C31 POPEX 181      85.194  74.474 103.750  1.00  0.00           C
ATOM   5368 4C31 POPEX 181      84.094  73.434 103.550  1.00  0.00           C
ATOM   5371 5C31 POPEX 181      82.933  73.554 104.540  1.00  0.00           C
ATOM   5374 6C31 POPEX 181      81.783  72.603 104.220  1.00  0.00           C
ATOM   5378  NH3 POPEY 182     112.914 105.334  66.460  1.00  0.00           N
ATOM   5382  C12 POPEY 182     111.654 105.374  65.620  1.00  0.00           C
ATOM   5385  C11 POPEY 182     110.713 106.593  65.900  1.00  0.00           C
ATOM   5388  P   POPEY 182     108.323 106.414  67.060  1.00  0.00           P
ATOM   5389  O13 POPEY 182     107.823 105.024  67.130  1.00  0.00           O
ATOM   5390  O14 POPEY 182     107.814 107.343  66.030  1.00  0.00           O
ATOM   5391  O11 POPEY 182     107.974 107.174  68.400  1.00  0.00           O
ATOM   5392  O12 POPEY 182     109.923 106.474  67.100  1.00  0.00           O
ATOM   5393  C1  POPEY 182     108.823 107.194  69.550  1.00  0.00           C
ATOM   5396  C2  POPEY 182     108.024 106.813  70.810  1.00  0.00           C
ATOM   5398  O21 POPEY 182     108.743 107.334  71.930  1.00  0.00           O
ATOM   5399  C21 POPEY 182     108.043 107.454  73.050  1.00  0.00           C
ATOM   5400  O22 POPEY 182     106.883 107.133  73.190  1.00  0.00           O
ATOM   5401  C22 POPEY 182     108.893 108.123  74.120  1.00  0.00           C
ATOM   5404  C3  POPEY 182     107.814 105.264  70.880  1.00  0.00           C
ATOM   5407  O31 POPEY 182     106.573 104.843  71.490  1.00  0.00           O
ATOM   5408  C31 POPEY 182     105.484 105.094  70.760  1.00  0.00           C
ATOM   5409  O32 POPEY 182     105.463 105.734  69.720  1.00  0.00           O
ATOM   5410  C32 POPEY 182     104.264 104.443  71.400  1.00  0.00           C
ATOM   5413  C23 POPEY 182     108.924 107.364  75.460  1.00  0.00           C
ATOM   5416  C24 POPEY 182     109.964 108.024  76.380  1.00  0.00           C
ATOM   5419  C25 POPEY 182     110.583 107.093  77.431  1.00  0.00           C
ATOM   5422  C26 POPEY 182     109.704 106.873  78.660  1.00  0.00           C
ATOM   5425  C27 POPEY 182     110.244 107.664  79.870  1.00  0.00           C
ATOM   5428  C28 POPEY 182     109.274 107.734  81.061  1.00  0.00           C
ATOM   5431  C29 POPEY 182     108.883 106.364  81.561  1.00  0.00           C
ATOM   5433 0C21 POPEY 182     109.354 105.763  82.671  1.00  0.00           C
ATOM   5435 1C21 POPEY 182     110.344 106.353  83.640  1.00  0.00           C
ATOM   5438 2C21 POPEY 182     110.753 105.393  84.770  1.00  0.00           C
ATOM   5441 3C21 POPEY 182     109.634 105.074  85.781  1.00  0.00           C
ATOM   5444 4C21 POPEY 182     108.924 103.724  85.530  1.00  0.00           C
ATOM   5447 5C21 POPEY 182     107.923 103.374  86.640  1.00  0.00           C
ATOM   5450 6C21 POPEY 182     107.154 102.083  86.321  1.00  0.00           C
ATOM   5453 7C21 POPEY 182     106.204 101.654  87.440  1.00  0.00           C
ATOM   5456 8C21 POPEY 182     105.393 100.393  87.110  1.00  0.00           C
ATOM   5460  C33 POPEY 182     103.434 105.433  72.230  1.00  0.00           C
ATOM   5463  C34 POPEY 182     103.924 105.514  73.681  1.00  0.00           C
ATOM   5466  C35 POPEY 182     103.213 106.604  74.490  1.00  0.00           C
ATOM   5469  C36 POPEY 182     103.574 106.573  75.980  1.00  0.00           C
ATOM   5472  C37 POPEY 182     102.734 107.574  76.780  1.00  0.00           C
ATOM   5475  C38 POPEY 182     103.133 107.673  78.260  1.00  0.00           C
ATOM   5478  C39 POPEY 182     102.184 108.564  79.060  1.00  0.00           C
ATOM   5481 0C31 POPEY 182     102.043 109.983  78.480  1.00  0.00           C
ATOM   5484 1C31 POPEY 182     101.043 110.864  79.240  1.00  0.00           C
ATOM   5487 2C31 POPEY 182     100.924 112.253  78.600  1.00  0.00           C
ATOM   5490 3C31 POPEY 182      99.803 113.123  79.201  1.00  0.00           C
ATOM   5493 4C31 POPEY 182      98.404 112.714  78.720  1.00  0.00           C
ATOM   5496 5C31 POPEY 182      97.303 113.643  79.250  1.00  0.00           C
ATOM   5499 6C31 POPEY 182      95.924 113.333  78.650  1.00  0.00           C
ATOM   5503  NH3 POPEZ 183      11.404  13.854  69.490  1.00  0.00           N
ATOM   5507  C12 POPEZ 183      12.564  14.584  70.091  1.00  0.00           C
ATOM   5510  C11 POPEZ 183      12.314  16.093  70.170  1.00  0.00           C
ATOM   5513  P   POPEZ 183      13.544  18.034  71.500  1.00  0.00           P
ATOM   5514  O13 POPEZ 183      14.354  19.054  70.781  1.00  0.00           O
ATOM   5515  O14 POPEZ 183      12.164  18.394  71.900  1.00  0.00           O
ATOM   5516  O11 POPEZ 183      14.324  17.544  72.770  1.00  0.00           O
ATOM   5517  O12 POPEZ 183      13.514  16.733  70.600  1.00  0.00           O
ATOM   5518  C1  POPEZ 183      14.514  16.194  73.190  1.00  0.00           C
ATOM   5521  C2  POPEZ 183      13.784  15.904  74.520  1.00  0.00           C
ATOM   5523  O21 POPEZ 183      14.394  14.794  75.190  1.00  0.00           O
ATOM   5524  C21 POPEZ 183      14.134  13.593  74.720  1.00  0.00           C
ATOM   5525  O22 POPEZ 183      13.474  13.313  73.730  1.00  0.00           O
ATOM   5526  C22 POPEZ 183      14.864  12.544  75.560  1.00  0.00           C
ATOM   5529  C3  POPEZ 183      12.224  15.784  74.400  1.00  0.00           C
ATOM   5532  O31 POPEZ 183      11.684  15.044  75.530  1.00  0.00           O
ATOM   5533  C31 POPEZ 183      11.474  15.794  76.600  1.00  0.00           C
ATOM   5534  O32 POPEZ 183      11.424  17.014  76.620  1.00  0.00           O
ATOM   5535  C32 POPEZ 183      11.334  14.903  77.850  1.00  0.00           C
ATOM   5538  C23 POPEZ 183      14.014  11.284  75.880  1.00  0.00           C
ATOM   5541  C24 POPEZ 183      13.583  11.214  77.350  1.00  0.00           C
ATOM   5544  C25 POPEZ 183      14.754  10.913  78.300  1.00  0.00           C
ATOM   5547  C26 POPEZ 183      14.534  11.364  79.760  1.00  0.00           C
ATOM   5550  C27 POPEZ 183      14.324  10.194  80.740  1.00  0.00           C
ATOM   5553  C28 POPEZ 183      14.574  10.574  82.220  1.00  0.00           C
ATOM   5556  C29 POPEZ 183      15.994  10.944  82.540  1.00  0.00           C
ATOM   5558 0C21 POPEZ 183      16.984  10.114  82.930  1.00  0.00           C
ATOM   5560 1C21 POPEZ 183      16.873   8.614  83.070  1.00  0.00           C
ATOM   5563 2C21 POPEZ 183      16.944   8.093  84.521  1.00  0.00           C
ATOM   5566 3C21 POPEZ 183      16.803   6.564  84.550  1.00  0.00           C
ATOM   5569 4C21 POPEZ 183      16.714   6.004  85.970  1.00  0.00           C
ATOM   5572 5C21 POPEZ 183      16.334   4.524  85.970  1.00  0.00           C
ATOM   5575 6C21 POPEZ 183      16.684   3.834  87.290  1.00  0.00           C
ATOM   5578 7C21 POPEZ 183      16.374   2.334  87.280  1.00  0.00           C
ATOM   5581 8C21 POPEZ 183      17.174   1.554  88.330  1.00  0.00           C
ATOM   5585  C33 POPEZ 183      11.593  15.694  79.160  1.00  0.00           C
ATOM   5588  C34 POPEZ 183      11.844  14.814  80.410  1.00  0.00           C
ATOM   5591  C35 POPEZ 183      12.333  15.663  81.590  1.00  0.00           C
ATOM   5594  C36 POPEZ 183      12.774  14.884  82.851  1.00  0.00           C
ATOM   5597  C37 POPEZ 183      13.574  15.794  83.790  1.00  0.00           C
ATOM   5600  C38 POPEZ 183      13.954  15.194  85.161  1.00  0.00           C
ATOM   5603  C39 POPEZ 183      14.734  13.873  85.110  1.00  0.00           C
ATOM   5606 0C31 POPEZ 183      15.423  13.584  86.450  1.00  0.00           C
ATOM   5609 1C31 POPEZ 183      15.753  12.104  86.670  1.00  0.00           C
ATOM   5612 2C31 POPEZ 183      16.324  11.854  88.070  1.00  0.00           C
ATOM   5615 3C31 POPEZ 183      16.204  10.394  88.540  1.00  0.00           C
ATOM   5618 4C31 POPEZ 183      17.534   9.613  88.520  1.00  0.00           C
ATOM   5621 5C31 POPEZ 183      17.383   8.213  89.130  1.00  0.00           C
ATOM   5624 6C31 POPEZ 183      18.694   7.434  89.201  1.00  0.00           C
ATOM   5628  NH3 POPEa 184     105.143  50.003 113.631  1.00  0.00           N
ATOM   5632  C12 POPEa 184     105.974  51.253 113.760  1.00  0.00           C
ATOM   5635  C11 POPEa 184     107.353  50.923 114.360  1.00  0.00           C
ATOM   5638  P   POPEa 184     109.803  51.734 114.170  1.00  0.00           P
ATOM   5639  O13 POPEa 184     110.504  52.864 114.800  1.00  0.00           O
ATOM   5640  O14 POPEa 184     110.143  50.364 114.620  1.00  0.00           O
ATOM   5641  O11 POPEa 184     110.054  51.864 112.630  1.00  0.00           O
ATOM   5642  O12 POPEa 184     108.244  52.024 114.260  1.00  0.00           O
ATOM   5643  C1  POPEa 184     109.154  51.434 111.601  1.00  0.00           C
ATOM   5646  C2  POPEa 184     109.974  50.744 110.480  1.00  0.00           C
ATOM   5648  O21 POPEa 184     109.213  50.543 109.250  1.00  0.00           O
ATOM   5649  C21 POPEa 184     108.994  51.634 108.530  1.00  0.00           C
ATOM   5650  O22 POPEa 184     109.073  52.784 108.940  1.00  0.00           O
ATOM   5651  C22 POPEa 184     108.623  51.294 107.090  1.00  0.00           C
ATOM   5654  C3  POPEa 184     110.524  49.384 111.010  1.00  0.00           C
ATOM   5657  O31 POPEa 184     110.823  48.454 109.940  1.00  0.00           O
ATOM   5658  C31 POPEa 184     109.774  47.744 109.550  1.00  0.00           C
ATOM   5659  O32 POPEa 184     108.724  47.623 110.161  1.00  0.00           O
ATOM   5660  C32 POPEa 184     110.073  47.084 108.210  1.00  0.00           C
ATOM   5663  C23 POPEa 184     109.313  52.243 106.090  1.00  0.00           C
ATOM   5666  C24 POPEa 184     109.094  51.874 104.620  1.00  0.00           C
ATOM   5669  C25 POPEa 184     110.003  50.744 104.130  1.00  0.00           C
ATOM   5672  C26 POPEa 184     109.774  50.434 102.640  1.00  0.00           C
ATOM   5675  C27 POPEa 184     110.804  49.474 102.010  1.00  0.00           C
ATOM   5678  C28 POPEa 184     110.804  48.054 102.610  1.00  0.00           C
ATOM   5681  C29 POPEa 184     111.924  47.794 103.590  1.00  0.00           C
ATOM   5683 0C21 POPEa 184     113.124  47.283 103.281  1.00  0.00           C
ATOM   5685 1C21 POPEa 184     113.603  46.934 101.890  1.00  0.00           C
ATOM   5688 2C21 POPEa 184     113.413  45.444 101.550  1.00  0.00           C
ATOM   5691 3C21 POPEa 184     113.813  45.143 100.100  1.00  0.00           C
ATOM   5694 4C21 POPEa 184     113.594  43.673  99.700  1.00  0.00           C
ATOM   5697 5C21 POPEa 184     113.944  43.413  98.231  1.00  0.00           C
ATOM   5700 6C21 POPEa 184     113.304  42.134  97.690  1.00  0.00           C
ATOM   5703 7C21 POPEa 184     113.654  41.884  96.210  1.00  0.00           C
ATOM   5706 8C21 POPEa 184     112.764  40.814  95.580  1.00  0.00           C
ATOM   5710  C33 POPEa 184     108.854  47.173 107.280  1.00  0.00           C
ATOM   5713  C34 POPEa 184     109.014  46.364 106.000  1.00  0.00           C
ATOM   5716  C35 POPEa 184     107.874  46.643 105.021  1.00  0.00           C
ATOM   5719  C36 POPEa 184     107.923  45.673 103.841  1.00  0.00           C
ATOM   5722  C37 POPEa 184     106.823  45.913 102.800  1.00  0.00           C
ATOM   5725  C38 POPEa 184     106.914  44.873 101.690  1.00  0.00           C
ATOM   5728  C39 POPEa 184     105.664  44.774 100.810  1.00  0.00           C
ATOM   5731 0C31 POPEa 184     105.423  45.993  99.920  1.00  0.00           C
ATOM   5734 1C31 POPEa 184     104.243  45.794  98.961  1.00  0.00           C
ATOM   5737 2C31 POPEa 184     104.073  46.923  97.930  1.00  0.00           C
ATOM   5740 3C31 POPEa 184     105.224  46.994  96.911  1.00  0.00           C
ATOM   5743 4C31 POPEa 184     105.163  48.224  95.991  1.00  0.00           C
ATOM   5746 5C31 POPEa 184     104.264  48.064  94.760  1.00  0.00           C
ATOM   5749 6C31 POPEa 184     104.383  49.244  93.790  1.00  0.00           C
ATOM   5753  NH3 POPEb 185      93.244  92.224 114.650  1.00  0.00           N
ATOM   5757  C12 POPEb 185      92.844  90.883 115.180  1.00  0.00           C
ATOM   5760  C11 POPEb 185      91.804  90.273 114.250  1.00  0.00           C
ATOM   5763  P   POPEb 185      92.444  87.764 114.110  1.00  0.00           P
ATOM   5764  O13 POPEb 185      93.664  88.253 113.411  1.00  0.00           O
ATOM   5765  O14 POPEb 185      92.674  86.803 115.211  1.00  0.00           O
ATOM   5766  O11 POPEb 185      91.484  87.063 113.091  1.00  0.00           O
ATOM   5767  O12 POPEb 185      91.533  88.944 114.680  1.00  0.00           O
ATOM   5768  C1  POPEb 185      90.613  87.724 112.171  1.00  0.00           C
ATOM   5771  C2  POPEb 185      91.214  87.773 110.731  1.00  0.00           C
ATOM   5773  O21 POPEb 185      90.443  88.634 109.881  1.00  0.00           O
ATOM   5774  C21 POPEb 185      90.583  89.923 110.030  1.00  0.00           C
ATOM   5775  O22 POPEb 185      91.024  90.503 111.010  1.00  0.00           O
ATOM   5776  C22 POPEb 185      90.194  90.623 108.720  1.00  0.00           C
ATOM   5779  C3  POPEb 185      91.264  86.353 110.060  1.00  0.00           C
ATOM   5782  O31 POPEb 185      90.904  86.383 108.670  1.00  0.00           O
ATOM   5783  C31 POPEb 185      90.314  85.283 108.190  1.00  0.00           C
ATOM   5784  O32 POPEb 185      90.073  84.283 108.850  1.00  0.00           O
ATOM   5785  C32 POPEb 185      89.894  85.563 106.741  1.00  0.00           C
ATOM   5788  C23 POPEb 185      91.344  91.414 108.080  1.00  0.00           C
ATOM   5791  C24 POPEb 185      90.974  91.953 106.690  1.00  0.00           C
ATOM   5794  C25 POPEb 185      90.874  90.893 105.580  1.00  0.00           C
ATOM   5797  C26 POPEb 185      92.233  90.364 105.100  1.00  0.00           C
ATOM   5800  C27 POPEb 185      92.124  89.664 103.730  1.00  0.00           C
ATOM   5803  C28 POPEb 185      93.493  89.414 103.091  1.00  0.00           C
ATOM   5806  C29 POPEb 185      93.374  88.923 101.660  1.00  0.00           C
ATOM   5808 0C21 POPEb 185      94.323  88.274 100.960  1.00  0.00           C
ATOM   5810 1C21 POPEb 185      95.703  87.923 101.450  1.00  0.00           C
ATOM   5813 2C21 POPEb 185      95.834  86.453 101.870  1.00  0.00           C
ATOM   5816 3C21 POPEb 185      95.674  85.444 100.720  1.00  0.00           C
ATOM   5819 4C21 POPEb 185      95.773  83.993 101.230  1.00  0.00           C
ATOM   5822 5C21 POPEb 185      95.784  82.963 100.100  1.00  0.00           C
ATOM   5825 6C21 POPEb 185      95.913  81.533 100.640  1.00  0.00           C
ATOM   5828 7C21 POPEb 185      95.893  80.474  99.531  1.00  0.00           C
ATOM   5831 8C21 POPEb 185      96.043  79.043 100.071  1.00  0.00           C
ATOM   5835  C33 POPEb 185      88.483  84.993 106.390  1.00  0.00           C
ATOM   5838  C34 POPEb 185      87.734  85.743 105.270  1.00  0.00           C
ATOM   5841  C35 POPEb 185      88.584  86.084 104.030  1.00  0.00           C
ATOM   5844  C36 POPEb 185      87.724  86.283 102.770  1.00  0.00           C
ATOM   5847  C37 POPEb 185      88.553  86.383 101.490  1.00  0.00           C
ATOM   5850  C38 POPEb 185      87.703  86.173 100.231  1.00  0.00           C
ATOM   5853  C39 POPEb 185      88.514  86.084  98.920  1.00  0.00           C
ATOM   5856 0C31 POPEb 185      89.433  84.864  98.860  1.00  0.00           C
ATOM   5859 1C31 POPEb 185      90.143  84.724  97.500  1.00  0.00           C
ATOM   5862 2C31 POPEb 185      91.103  83.533  97.451  1.00  0.00           C
ATOM   5865 3C31 POPEb 185      91.883  83.463  96.120  1.00  0.00           C
ATOM   5868 4C31 POPEb 185      92.884  82.304  96.070  1.00  0.00           C
ATOM   5871 5C31 POPEb 185      93.524  82.164  94.680  1.00  0.00           C
ATOM   5874 6C31 POPEb 185      94.663  81.134  94.640  1.00  0.00           C
ATOM   5878  NH3 POPEc 186      35.124  82.353  73.250  1.00  0.00           N
ATOM   5882  C12 POPEc 186      35.454  80.963  72.780  1.00  0.00           C
ATOM   5885  C11 POPEc 186      35.674  80.003  73.960  1.00  0.00           C
ATOM   5888  P   POPEc 186      37.183  78.094  72.910  1.00  0.00           P
ATOM   5889  O13 POPEc 186      36.874  77.594  71.550  1.00  0.00           O
ATOM   5890  O14 POPEc 186      38.244  79.114  73.021  1.00  0.00           O
ATOM   5891  O11 POPEc 186      37.433  76.884  73.870  1.00  0.00           O
ATOM   5892  O12 POPEc 186      35.834  78.663  73.520  1.00  0.00           O
ATOM   5893  C1  POPEc 186      38.203  77.003  75.071  1.00  0.00           C
ATOM   5896  C2  POPEc 186      37.444  77.734  76.210  1.00  0.00           C
ATOM   5898  O21 POPEc 186      38.334  77.963  77.311  1.00  0.00           O
ATOM   5899  C21 POPEc 186      39.204  78.944  77.190  1.00  0.00           C
ATOM   5900  O22 POPEc 186      39.204  79.804  76.330  1.00  0.00           O
ATOM   5901  C22 POPEc 186      40.224  78.853  78.330  1.00  0.00           C
ATOM   5904  C3  POPEc 186      36.214  76.934  76.720  1.00  0.00           C
ATOM   5907  O31 POPEc 186      36.633  75.774  77.470  1.00  0.00           O
ATOM   5908  C31 POPEc 186      36.183  75.684  78.730  1.00  0.00           C
ATOM   5909  O32 POPEc 186      35.314  76.393  79.201  1.00  0.00           O
ATOM   5910  C32 POPEc 186      36.914  74.573  79.481  1.00  0.00           C
ATOM   5913  C23 POPEc 186      39.534  78.704  79.710  1.00  0.00           C
ATOM   5916  C24 POPEc 186      40.494  78.424  80.870  1.00  0.00           C
ATOM   5919  C25 POPEc 186      39.784  78.584  82.230  1.00  0.00           C
ATOM   5922  C26 POPEc 186      39.514  80.063  82.571  1.00  0.00           C
ATOM   5925  C27 POPEc 186      38.534  80.243  83.740  1.00  0.00           C
ATOM   5928  C28 POPEc 186      38.363  81.713  84.190  1.00  0.00           C
ATOM   5931  C29 POPEc 186      37.944  82.653  83.091  1.00  0.00           C
ATOM   5933 0C21 POPEc 186      37.744  83.984  83.240  1.00  0.00           C
ATOM   5935 1C21 POPEc 186      37.843  84.764  84.521  1.00  0.00           C
ATOM   5938 2C21 POPEc 186      39.284  85.094  84.970  1.00  0.00           C
ATOM   5941 3C21 POPEc 186      39.304  85.903  86.280  1.00  0.00           C
ATOM   5944 4C21 POPEc 186      40.713  86.033  86.860  1.00  0.00           C
ATOM   5947 5C21 POPEc 186      40.784  86.844  88.161  1.00  0.00           C
ATOM   5950 6C21 POPEc 186      42.214  86.914  88.701  1.00  0.00           C
ATOM   5953 7C21 POPEc 186      42.344  87.624  90.050  1.00  0.00           C
ATOM   5956 8C21 POPEc 186      43.783  87.614  90.580  1.00  0.00           C
ATOM   5960  C33 POPEc 186      36.784  74.624  81.030  1.00  0.00           C
ATOM   5963  C34 POPEc 186      38.034  74.033  81.720  1.00  0.00           C
ATOM   5966  C35 POPEc 186      37.933  73.904  83.250  1.00  0.00           C
ATOM   5969  C36 POPEc 186      37.694  75.243  83.970  1.00  0.00           C
ATOM   5972  C37 POPEc 186      38.043  75.184  85.470  1.00  0.00           C
ATOM   5975  C38 POPEc 186      37.613  76.453  86.210  1.00  0.00           C
ATOM   5978  C39 POPEc 186      38.164  76.584  87.640  1.00  0.00           C
ATOM   5981 0C31 POPEc 186      37.964  75.334  88.510  1.00  0.00           C
ATOM   5984 1C31 POPEc 186      37.933  75.663  90.000  1.00  0.00           C
ATOM   5987 2C31 POPEc 186      38.224  74.474  90.930  1.00  0.00           C
ATOM   5990 3C31 POPEc 186      37.273  73.274  90.810  1.00  0.00           C
ATOM   5993 4C31 POPEc 186      37.564  72.233  91.900  1.00  0.00           C
ATOM   5996 5C31 POPEc 186      36.704  70.963  91.810  1.00  0.00           C
ATOM   5999 6C31 POPEc 186      36.934  70.013  92.991  1.00  0.00           C
ATOM   6003  NH3 POPEd 187      50.924  39.564  72.160  1.00  0.00           N
ATOM   6007  C12 POPEd 187      51.453  39.983  70.830  1.00  0.00           C
ATOM   6010  C11 POPEd 187      50.863  39.073  69.760  1.00  0.00           C
ATOM   6013  P   POPEd 187      51.873  37.713  67.780  1.00  0.00           P
ATOM   6014  O13 POPEd 187      50.514  37.124  67.690  1.00  0.00           O
ATOM   6015  O14 POPEd 187      52.554  38.054  66.510  1.00  0.00           O
ATOM   6016  O11 POPEd 187      52.764  36.704  68.600  1.00  0.00           O
ATOM   6017  O12 POPEd 187      51.813  38.984  68.710  1.00  0.00           O
ATOM   6018  C1  POPEd 187      53.864  37.003  69.450  1.00  0.00           C
ATOM   6021  C2  POPEd 187      53.523  36.853  70.960  1.00  0.00           C
ATOM   6023  O21 POPEd 187      54.703  37.154  71.760  1.00  0.00           O
ATOM   6024  C21 POPEd 187      54.433  37.874  72.850  1.00  0.00           C
ATOM   6025  O22 POPEd 187      53.393  38.493  73.030  1.00  0.00           O
ATOM   6026  C22 POPEd 187      55.504  37.734  73.930  1.00  0.00           C
ATOM   6029  C3  POPEd 187      52.993  35.423  71.310  1.00  0.00           C
ATOM   6032  O31 POPEd 187      52.174  35.413  72.501  1.00  0.00           O
ATOM   6033  C31 POPEd 187      52.764  35.024  73.631  1.00  0.00           C
ATOM   6034  O32 POPEd 187      53.953  34.853  73.780  1.00  0.00           O
ATOM   6035  C32 POPEd 187      51.683  34.954  74.720  1.00  0.00           C
ATOM   6038  C23 POPEd 187      54.883  38.064  75.320  1.00  0.00           C
ATOM   6041  C24 POPEd 187      55.793  37.753  76.510  1.00  0.00           C
ATOM   6044  C25 POPEd 187      55.114  37.944  77.880  1.00  0.00           C
ATOM   6047  C26 POPEd 187      56.073  37.544  79.020  1.00  0.00           C
ATOM   6050  C27 POPEd 187      55.464  37.583  80.440  1.00  0.00           C
ATOM   6053  C28 POPEd 187      56.523  37.243  81.500  1.00  0.00           C
ATOM   6056  C29 POPEd 187      56.084  37.324  82.940  1.00  0.00           C
ATOM   6058 0C21 POPEd 187      56.383  36.434  83.911  1.00  0.00           C
ATOM   6060 1C21 POPEd 187      57.183  35.174  83.730  1.00  0.00           C
ATOM   6063 2C21 POPEd 187      56.873  34.064  84.760  1.00  0.00           C
ATOM   6066 3C21 POPEd 187      57.463  34.323  86.160  1.00  0.00           C
ATOM   6069 4C21 POPEd 187      57.663  33.024  86.950  1.00  0.00           C
ATOM   6072 5C21 POPEd 187      58.484  33.154  88.240  1.00  0.00           C
ATOM   6075 6C21 POPEd 187      57.783  33.954  89.350  1.00  0.00           C
ATOM   6078 7C21 POPEd 187      58.514  33.843  90.690  1.00  0.00           C
ATOM   6081 8C21 POPEd 187      57.874  34.654  91.820  1.00  0.00           C
ATOM   6085  C33 POPEd 187      52.224  34.634  76.131  1.00  0.00           C
ATOM   6088  C34 POPEd 187      51.104  34.553  77.190  1.00  0.00           C
ATOM   6091  C35 POPEd 187      51.654  34.294  78.590  1.00  0.00           C
ATOM   6094  C36 POPEd 187      50.634  34.103  79.720  1.00  0.00           C
ATOM   6097  C37 POPEd 187      51.323  33.624  81.010  1.00  0.00           C
ATOM   6100  C38 POPEd 187      50.413  33.694  82.242  1.00  0.00           C
ATOM   6103  C39 POPEd 187      50.454  35.063  82.920  1.00  0.00           C
ATOM   6106 0C31 POPEd 187      51.663  35.263  83.841  1.00  0.00           C
ATOM   6109 1C31 POPEd 187      51.603  36.593  84.602  1.00  0.00           C
ATOM   6112 2C31 POPEd 187      52.834  36.853  85.500  1.00  0.00           C
ATOM   6115 3C31 POPEd 187      52.703  36.333  86.950  1.00  0.00           C
ATOM   6118 4C31 POPEd 187      52.424  34.833  87.050  1.00  0.00           C
ATOM   6121 5C31 POPEd 187      52.603  34.243  88.460  1.00  0.00           C
ATOM   6124 6C31 POPEd 187      54.074  34.054  88.850  1.00  0.00           C
ATOM   6128  NH3 POPEe 188      84.114 108.154  69.510  1.00  0.00           N
ATOM   6132  C12 POPEe 188      84.374 106.853  68.810  1.00  0.00           C
ATOM   6135  C11 POPEe 188      84.694 107.063  67.330  1.00  0.00           C
ATOM   6138  P   POPEe 188      85.163 104.534  66.840  1.00  0.00           P
ATOM   6139  O13 POPEe 188      84.224 103.643  67.580  1.00  0.00           O
ATOM   6140  O14 POPEe 188      85.694 104.023  65.570  1.00  0.00           O
ATOM   6141  O11 POPEe 188      86.383 104.913  67.760  1.00  0.00           O
ATOM   6142  O12 POPEe 188      84.414 105.893  66.570  1.00  0.00           O
ATOM   6143  C1  POPEe 188      87.414 103.944  67.960  1.00  0.00           C
ATOM   6146  C2  POPEe 188      87.154 103.154  69.270  1.00  0.00           C
ATOM   6148  O21 POPEe 188      88.043 103.654  70.270  1.00  0.00           O
ATOM   6149  C21 POPEe 188      87.663 104.733  70.921  1.00  0.00           C
ATOM   6150  O22 POPEe 188      86.524 105.164  70.991  1.00  0.00           O
ATOM   6151  C22 POPEe 188      88.863 105.264  71.690  1.00  0.00           C
ATOM   6154  C3  POPEe 188      87.373 101.624  69.140  1.00  0.00           C
ATOM   6157  O31 POPEe 188      86.754 100.974  70.260  1.00  0.00           O
ATOM   6158  C31 POPEe 188      87.474 100.184  71.040  1.00  0.00           C
ATOM   6159  O32 POPEe 188      88.584  99.733  70.790  1.00  0.00           O
ATOM   6160  C32 POPEe 188      86.683  99.954  72.330  1.00  0.00           C
ATOM   6163  C23 POPEe 188      88.454 106.114  72.910  1.00  0.00           C
ATOM   6166  C24 POPEe 188      89.564 106.143  73.960  1.00  0.00           C
ATOM   6169  C25 POPEe 188      89.264 107.083  75.130  1.00  0.00           C
ATOM   6172  C26 POPEe 188      90.274 106.894  76.271  1.00  0.00           C
ATOM   6175  C27 POPEe 188      90.213 107.963  77.370  1.00  0.00           C
ATOM   6178  C28 POPEe 188      91.064 107.614  78.590  1.00  0.00           C
ATOM   6181  C29 POPEe 188      91.103 108.783  79.531  1.00  0.00           C
ATOM   6183 0C21 POPEe 188      91.293 108.724  80.860  1.00  0.00           C
ATOM   6185 1C21 POPEe 188      91.494 107.474  81.670  1.00  0.00           C
ATOM   6188 2C21 POPEe 188      91.374 107.764  83.180  1.00  0.00           C
ATOM   6191 3C21 POPEe 188      89.993 108.294  83.600  1.00  0.00           C
ATOM   6194 4C21 POPEe 188      89.933 108.684  85.080  1.00  0.00           C
ATOM   6197 5C21 POPEe 188      88.654 109.434  85.430  1.00  0.00           C
ATOM   6200 6C21 POPEe 188      88.594 109.944  86.881  1.00  0.00           C
ATOM   6203 7C21 POPEe 188      87.404 110.883  87.130  1.00  0.00           C
ATOM   6206 8C21 POPEe 188      87.373 111.493  88.530  1.00  0.00           C
ATOM   6210  C33 POPEe 188      87.514 100.103  73.620  1.00  0.00           C
ATOM   6213  C34 POPEe 188      86.673 100.774  74.710  1.00  0.00           C
ATOM   6216  C35 POPEe 188      87.283 100.734  76.111  1.00  0.00           C
ATOM   6219  C36 POPEe 188      88.374 101.783  76.370  1.00  0.00           C
ATOM   6222  C37 POPEe 188      88.714 101.844  77.860  1.00  0.00           C
ATOM   6225  C38 POPEe 188      89.814 102.843  78.250  1.00  0.00           C
ATOM   6228  C39 POPEe 188      89.984 102.974  79.780  1.00  0.00           C
ATOM   6231 0C31 POPEe 188      88.804 103.663  80.480  1.00  0.00           C
ATOM   6234 1C31 POPEe 188      88.994 103.804  82.000  1.00  0.00           C
ATOM   6237 2C31 POPEe 188      87.874 104.643  82.640  1.00  0.00           C
ATOM   6240 3C31 POPEe 188      88.004 104.764  84.160  1.00  0.00           C
ATOM   6243 4C31 POPEe 188      86.963 105.724  84.750  1.00  0.00           C
ATOM   6246 5C31 POPEe 188      87.054 105.864  86.271  1.00  0.00           C
ATOM   6249 6C31 POPEe 188      86.064 106.894  86.841  1.00  0.00           C
ATOM   6253  NH3 POPEf 189      92.243  37.563  71.650  1.00  0.00           N
ATOM   6257  C12 POPEf 189      90.804  37.734  71.280  1.00  0.00           C
ATOM   6260  C11 POPEf 189      89.873  36.834  72.101  1.00  0.00           C
ATOM   6263  P   POPEf 189      87.764  38.204  72.850  1.00  0.00           P
ATOM   6264  O13 POPEf 189      86.683  38.924  72.140  1.00  0.00           O
ATOM   6265  O14 POPEf 189      88.764  39.044  73.550  1.00  0.00           O
ATOM   6266  O11 POPEf 189      87.114  37.224  73.891  1.00  0.00           O
ATOM   6267  O12 POPEf 189      88.524  37.243  71.841  1.00  0.00           O
ATOM   6268  C1  POPEf 189      87.703  36.974  75.170  1.00  0.00           C
ATOM   6271  C2  POPEf 189      86.924  35.913  76.000  1.00  0.00           C
ATOM   6273  O21 POPEf 189      87.624  35.753  77.250  1.00  0.00           O
ATOM   6274  C21 POPEf 189      86.994  36.193  78.330  1.00  0.00           C
ATOM   6275  O22 POPEf 189      85.864  36.624  78.380  1.00  0.00           O
ATOM   6276  C22 POPEf 189      87.963  36.263  79.500  1.00  0.00           C
ATOM   6279  C3  POPEf 189      86.844  34.544  75.240  1.00  0.00           C
ATOM   6282  O31 POPEf 189      86.404  33.463  76.111  1.00  0.00           O
ATOM   6283  C31 POPEf 189      87.293  32.514  76.360  1.00  0.00           C
ATOM   6284  O32 POPEf 189      88.444  32.483  75.970  1.00  0.00           O
ATOM   6285  C32 POPEf 189      86.683  31.434  77.260  1.00  0.00           C
ATOM   6288  C23 POPEf 189      87.264  36.634  80.830  1.00  0.00           C
ATOM   6291  C24 POPEf 189      88.244  37.173  81.870  1.00  0.00           C
ATOM   6294  C25 POPEf 189      87.654  37.204  83.281  1.00  0.00           C
ATOM   6297  C26 POPEf 189      88.694  37.614  84.330  1.00  0.00           C
ATOM   6300  C27 POPEf 189      88.234  37.303  85.760  1.00  0.00           C
ATOM   6303  C28 POPEf 189      89.254  37.814  86.800  1.00  0.00           C
ATOM   6306  C29 POPEf 189      88.913  37.364  88.190  1.00  0.00           C
ATOM   6308 0C21 POPEf 189      89.764  36.793  89.080  1.00  0.00           C
ATOM   6310 1C21 POPEf 189      91.224  36.503  88.841  1.00  0.00           C
ATOM   6313 2C21 POPEf 189      91.743  35.323  89.680  1.00  0.00           C
ATOM   6316 3C21 POPEf 189      91.734  35.593  91.201  1.00  0.00           C
ATOM   6319 4C21 POPEf 189      92.454  34.503  92.010  1.00  0.00           C
ATOM   6322 5C21 POPEf 189      93.974  34.663  91.990  1.00  0.00           C
ATOM   6325 6C21 POPEf 189      94.684  33.614  92.870  1.00  0.00           C
ATOM   6328 7C21 POPEf 189      96.183  33.864  92.951  1.00  0.00           C
ATOM   6331 8C21 POPEf 189      96.944  32.744  93.670  1.00  0.00           C
ATOM   6335  C33 POPEf 189      86.354  31.924  78.690  1.00  0.00           C
ATOM   6338  C34 POPEf 189      86.543  30.823  79.750  1.00  0.00           C
ATOM   6341  C35 POPEf 189      86.084  31.253  81.150  1.00  0.00           C
ATOM   6344  C36 POPEf 189      86.573  30.304  82.260  1.00  0.00           C
ATOM   6347  C37 POPEf 189      87.823  30.834  82.970  1.00  0.00           C
ATOM   6350  C38 POPEf 189      88.384  29.864  84.020  1.00  0.00           C
ATOM   6353  C39 POPEf 189      89.363  30.544  84.990  1.00  0.00           C
ATOM   6356 0C31 POPEf 189      89.964  29.593  86.040  1.00  0.00           C
ATOM   6359 1C31 POPEf 189      90.543  30.354  87.242  1.00  0.00           C
ATOM   6362 2C31 POPEf 189      91.204  29.454  88.290  1.00  0.00           C
ATOM   6365 3C31 POPEf 189      91.424  30.174  89.630  1.00  0.00           C
ATOM   6368 4C31 POPEf 189      92.174  29.323  90.661  1.00  0.00           C
ATOM   6371 5C31 POPEf 189      92.213  29.983  92.040  1.00  0.00           C
ATOM   6374 6C31 POPEf 189      93.014  29.184  93.070  1.00  0.00           C
ATOM   6378  NH3 POPEg 190      -5.353  91.194 111.240  1.00  0.00           N
ATOM   6382  C12 POPEg 190      -4.684  90.393 112.330  1.00  0.00           C
ATOM   6385  C11 POPEg 190      -3.293  89.993 111.860  1.00  0.00           C
ATOM   6388  P   POPEg 190      -1.053  91.204 111.411  1.00  0.00           P
ATOM   6389  O13 POPEg 190      -0.643  92.624 111.190  1.00  0.00           O
ATOM   6390  O14 POPEg 190      -0.573  90.524 112.640  1.00  0.00           O
ATOM   6391  O11 POPEg 190      -0.694  90.354 110.130  1.00  0.00           O
ATOM   6392  O12 POPEg 190      -2.624  91.134 111.350  1.00  0.00           O
ATOM   6393  C1  POPEg 190      -0.513  88.944 110.071  1.00  0.00           C
ATOM   6396  C2  POPEg 190       0.617  88.643 109.030  1.00  0.00           C
ATOM   6398  O21 POPEg 190       0.916  87.233 108.920  1.00  0.00           O
ATOM   6399  C21 POPEg 190       0.097  86.573 108.100  1.00  0.00           C
ATOM   6400  O22 POPEg 190      -0.983  86.984 107.720  1.00  0.00           O
ATOM   6401  C22 POPEg 190       0.717  85.224 107.731  1.00  0.00           C
ATOM   6404  C3  POPEg 190       1.924  89.404 109.360  1.00  0.00           C
ATOM   6407  O31 POPEg 190       2.584  89.794 108.150  1.00  0.00           O
ATOM   6408  C31 POPEg 190       2.403  91.023 107.731  1.00  0.00           C
ATOM   6409  O32 POPEg 190       1.833  91.923 108.330  1.00  0.00           O
ATOM   6410  C32 POPEg 190       3.073  91.233 106.380  1.00  0.00           C
ATOM   6413  C23 POPEg 190       0.197  84.664 106.380  1.00  0.00           C
ATOM   6416  C24 POPEg 190       0.687  85.454 105.150  1.00  0.00           C
ATOM   6419  C25 POPEg 190      -0.393  85.693 104.090  1.00  0.00           C
ATOM   6422  C26 POPEg 190      -0.853  84.414 103.360  1.00  0.00           C
ATOM   6425  C27 POPEg 190      -2.043  84.684 102.420  1.00  0.00           C
ATOM   6428  C28 POPEg 190      -2.663  83.434 101.760  1.00  0.00           C
ATOM   6431  C29 POPEg 190      -1.784  82.773 100.731  1.00  0.00           C
ATOM   6433 0C21 POPEg 190      -2.114  82.434  99.470  1.00  0.00           C
ATOM   6435 1C21 POPEg 190      -3.454  82.624  98.821  1.00  0.00           C
ATOM   6438 2C21 POPEg 190      -3.753  81.654  97.650  1.00  0.00           C
ATOM   6441 3C21 POPEg 190      -4.193  80.243  98.070  1.00  0.00           C
ATOM   6444 4C21 POPEg 190      -3.083  79.173  98.021  1.00  0.00           C
ATOM   6447 5C21 POPEg 190      -3.664  77.764  98.180  1.00  0.00           C
ATOM   6450 6C21 POPEg 190      -2.593  76.663  98.300  1.00  0.00           C
ATOM   6453 7C21 POPEg 190      -3.213  75.264  98.390  1.00  0.00           C
ATOM   6456 8C21 POPEg 190      -2.184  74.124  98.430  1.00  0.00           C
ATOM   6460  C33 POPEg 190       2.053  91.143 105.231  1.00  0.00           C
ATOM   6463  C34 POPEg 190       2.683  91.344 103.841  1.00  0.00           C
ATOM   6466  C35 POPEg 190       3.433  90.094 103.370  1.00  0.00           C
ATOM   6469  C36 POPEg 190       3.963  90.243 101.940  1.00  0.00           C
ATOM   6472  C37 POPEg 190       4.603  88.964 101.380  1.00  0.00           C
ATOM   6475  C38 POPEg 190       4.844  89.043  99.860  1.00  0.00           C
ATOM   6478  C39 POPEg 190       5.744  90.214  99.450  1.00  0.00           C
ATOM   6481 0C31 POPEg 190       5.894  90.323  97.930  1.00  0.00           C
ATOM   6484 1C31 POPEg 190       6.804  91.503  97.530  1.00  0.00           C
ATOM   6487 2C31 POPEg 190       6.994  91.634  96.010  1.00  0.00           C
ATOM   6490 3C31 POPEg 190       7.444  90.334  95.340  1.00  0.00           C
ATOM   6493 4C31 POPEg 190       7.853  90.533  93.880  1.00  0.00           C
ATOM   6496 5C31 POPEg 190       7.993  89.213  93.120  1.00  0.00           C
ATOM   6499 6C31 POPEg 190       8.364  89.443  91.660  1.00  0.00           C
ATOM   6503  NH3 POPEh 191      27.864   4.444 112.220  1.00  0.00           N
ATOM   6507  C12 POPEh 191      26.984   4.543 113.430  1.00  0.00           C
ATOM   6510  C11 POPEh 191      27.444   5.694 114.341  1.00  0.00           C
ATOM   6513  P   POPEh 191      25.404   6.733 115.690  1.00  0.00           P
ATOM   6514  O13 POPEh 191      24.204   6.024 115.170  1.00  0.00           O
ATOM   6515  O14 POPEh 191      25.343   7.274 117.080  1.00  0.00           O
ATOM   6516  O11 POPEh 191      25.744   7.913 114.710  1.00  0.00           O
ATOM   6517  O12 POPEh 191      26.633   5.764 115.521  1.00  0.00           O
ATOM   6518  C1  POPEh 191      24.823   8.693 113.970  1.00  0.00           C
ATOM   6521  C2  POPEh 191      25.273   8.883 112.490  1.00  0.00           C
ATOM   6523  O21 POPEh 191      24.193   9.543 111.810  1.00  0.00           O
ATOM   6524  C21 POPEh 191      24.553  10.234 110.731  1.00  0.00           C
ATOM   6525  O22 POPEh 191      25.703  10.483 110.410  1.00  0.00           O
ATOM   6526  C22 POPEh 191      23.303  10.713 109.980  1.00  0.00           C
ATOM   6529  C3  POPEh 191      25.604   7.534 111.800  1.00  0.00           C
ATOM   6532  O31 POPEh 191      26.883   7.513 111.140  1.00  0.00           O
ATOM   6533  C31 POPEh 191      26.854   7.763 109.830  1.00  0.00           C
ATOM   6534  O32 POPEh 191      25.843   7.974 109.180  1.00  0.00           O
ATOM   6535  C32 POPEh 191      28.254   7.623 109.250  1.00  0.00           C
ATOM   6538  C23 POPEh 191      23.594  11.923 109.070  1.00  0.00           C
ATOM   6541  C24 POPEh 191      22.353  12.393 108.281  1.00  0.00           C
ATOM   6544  C25 POPEh 191      22.553  13.714 107.510  1.00  0.00           C
ATOM   6547  C26 POPEh 191      23.803  13.714 106.630  1.00  0.00           C
ATOM   6550  C27 POPEh 191      23.963  14.934 105.690  1.00  0.00           C
ATOM   6553  C28 POPEh 191      24.014  14.574 104.190  1.00  0.00           C
ATOM   6556  C29 POPEh 191      22.694  14.034 103.710  1.00  0.00           C
ATOM   6558 0C21 POPEh 191      22.394  13.564 102.490  1.00  0.00           C
ATOM   6560 1C21 POPEh 191      23.303  13.413 101.290  1.00  0.00           C
ATOM   6563 2C21 POPEh 191      22.934  14.294 100.080  1.00  0.00           C
ATOM   6566 3C21 POPEh 191      23.824  15.544  99.951  1.00  0.00           C
ATOM   6569 4C21 POPEh 191      23.514  16.413  98.720  1.00  0.00           C
ATOM   6572 5C21 POPEh 191      23.814  15.713  97.381  1.00  0.00           C
ATOM   6575 6C21 POPEh 191      23.734  16.663  96.170  1.00  0.00           C
ATOM   6578 7C21 POPEh 191      24.033  15.954  94.850  1.00  0.00           C
ATOM   6581 8C21 POPEh 191      23.994  16.884  93.632  1.00  0.00           C
ATOM   6585  C33 POPEh 191      28.454   8.324 107.880  1.00  0.00           C
ATOM   6588  C34 POPEh 191      29.953   8.484 107.560  1.00  0.00           C
ATOM   6591  C35 POPEh 191      30.283   9.064 106.181  1.00  0.00           C
ATOM   6594  C36 POPEh 191      29.793   8.184 105.010  1.00  0.00           C
ATOM   6597  C37 POPEh 191      30.564   8.384 103.701  1.00  0.00           C
ATOM   6600  C38 POPEh 191      29.974   7.524 102.560  1.00  0.00           C
ATOM   6603  C39 POPEh 191      30.564   7.833 101.170  1.00  0.00           C
ATOM   6606 0C31 POPEh 191      31.974   7.264 100.950  1.00  0.00           C
ATOM   6609 1C31 POPEh 191      32.464   7.513  99.521  1.00  0.00           C
ATOM   6612 2C31 POPEh 191      33.854   6.934  99.210  1.00  0.00           C
ATOM   6615 3C31 POPEh 191      33.933   5.404  99.300  1.00  0.00           C
ATOM   6618 4C31 POPEh 191      35.324   4.854  98.950  1.00  0.00           C
ATOM   6621 5C31 POPEh 191      35.343   3.324  98.961  1.00  0.00           C
ATOM   6624 6C31 POPEh 191      36.744   2.724  98.810  1.00  0.00           C
ATOM   6628  NH3 POPEi 192      81.793 102.614  68.060  1.00  0.00           N
ATOM   6632  C12 POPEi 192      82.243 101.283  68.641  1.00  0.00           C
ATOM   6635  C11 POPEi 192      81.204 100.153  68.510  1.00  0.00           C
ATOM   6638  P   POPEi 192      81.064  98.603  70.680  1.00  0.00           P
ATOM   6639  O13 POPEi 192      80.143  97.444  70.640  1.00  0.00           O
ATOM   6640  O14 POPEi 192      82.163  98.494  71.660  1.00  0.00           O
ATOM   6641  O11 POPEi 192      80.163  99.834  71.080  1.00  0.00           O
ATOM   6642  O12 POPEi 192      81.634  98.993  69.240  1.00  0.00           O
ATOM   6643  C1  POPEi 192      80.644 100.944  71.841  1.00  0.00           C
ATOM   6646  C2  POPEi 192      79.844 101.093  73.161  1.00  0.00           C
ATOM   6648  O21 POPEi 192      80.384 102.164  73.960  1.00  0.00           O
ATOM   6649  C21 POPEi 192      81.413 101.934  74.741  1.00  0.00           C
ATOM   6650  O22 POPEi 192      82.154 100.974  74.730  1.00  0.00           O
ATOM   6651  C22 POPEi 192      81.553 103.103  75.710  1.00  0.00           C
ATOM   6654  C3  POPEi 192      79.664  99.744  73.920  1.00  0.00           C
ATOM   6657  O31 POPEi 192      78.933  99.954  75.150  1.00  0.00           O
ATOM   6658  C31 POPEi 192      78.823  98.813  75.851  1.00  0.00           C
ATOM   6659  O32 POPEi 192      79.283  97.743  75.480  1.00  0.00           O
ATOM   6660  C32 POPEi 192      78.014  99.073  77.120  1.00  0.00           C
ATOM   6663  C23 POPEi 192      82.984 103.263  76.271  1.00  0.00           C
ATOM   6666  C24 POPEi 192      83.984 103.813  75.240  1.00  0.00           C
ATOM   6669  C25 POPEi 192      85.393 103.964  75.820  1.00  0.00           C
ATOM   6672  C26 POPEi 192      85.573 105.194  76.720  1.00  0.00           C
ATOM   6675  C27 POPEi 192      86.933 105.194  77.440  1.00  0.00           C
ATOM   6678  C28 POPEi 192      87.174 106.403  78.360  1.00  0.00           C
ATOM   6681  C29 POPEi 192      86.354 106.334  79.630  1.00  0.00           C
ATOM   6683 0C21 POPEi 192      85.934 107.364  80.370  1.00  0.00           C
ATOM   6685 1C21 POPEi 192      86.224 108.824  80.150  1.00  0.00           C
ATOM   6688 2C21 POPEi 192      86.273 109.554  81.510  1.00  0.00           C
ATOM   6691 3C21 POPEi 192      86.393 111.073  81.360  1.00  0.00           C
ATOM   6694 4C21 POPEi 192      86.334 111.803  82.711  1.00  0.00           C
ATOM   6697 5C21 POPEi 192      87.703 112.283  83.190  1.00  0.00           C
ATOM   6700 6C21 POPEi 192      88.164 113.564  82.480  1.00  0.00           C
ATOM   6703 7C21 POPEi 192      89.433 114.154  83.110  1.00  0.00           C
ATOM   6706 8C21 POPEi 192      89.853 115.454  82.440  1.00  0.00           C
ATOM   6710  C33 POPEi 192      78.654  98.573  78.440  1.00  0.00           C
ATOM   6713  C34 POPEi 192      78.124  99.313  79.680  1.00  0.00           C
ATOM   6716  C35 POPEi 192      78.783 100.693  79.920  1.00  0.00           C
ATOM   6719  C36 POPEi 192      80.183 100.594  80.530  1.00  0.00           C
ATOM   6722  C37 POPEi 192      80.204 100.474  82.060  1.00  0.00           C
ATOM   6725  C38 POPEi 192      81.433  99.724  82.571  1.00  0.00           C
ATOM   6728  C39 POPEi 192      81.833 100.033  84.020  1.00  0.00           C
ATOM   6731 0C31 POPEi 192      83.073  99.253  84.450  1.00  0.00           C
ATOM   6734 1C31 POPEi 192      83.694  99.733  85.771  1.00  0.00           C
ATOM   6737 2C31 POPEi 192      84.944  98.914  86.140  1.00  0.00           C
ATOM   6740 3C31 POPEi 192      85.753  99.474  87.311  1.00  0.00           C
ATOM   6743 4C31 POPEi 192      85.003  99.464  88.650  1.00  0.00           C
ATOM   6746 5C31 POPEi 192      85.924  99.773  89.830  1.00  0.00           C
ATOM   6749 6C31 POPEi 192      85.174  99.753  91.170  1.00  0.00           C
ATOM   6753  NH3 POPEj 193      76.963  48.823  74.271  1.00  0.00           N
ATOM   6757  C12 POPEj 193      78.453  49.073  74.230  1.00  0.00           C
ATOM   6760  C11 POPEj 193      78.783  50.554  73.940  1.00  0.00           C
ATOM   6763  P   POPEj 193      76.853  51.963  75.060  1.00  0.00           P
ATOM   6764  O13 POPEj 193      76.823  53.334  75.610  1.00  0.00           O
ATOM   6765  O14 POPEj 193      76.143  51.694  73.790  1.00  0.00           O
ATOM   6766  O11 POPEj 193      76.323  50.983  76.190  1.00  0.00           O
ATOM   6767  O12 POPEj 193      78.344  51.453  74.960  1.00  0.00           O
ATOM   6768  C1  POPEj 193      77.014  51.044  77.460  1.00  0.00           C
ATOM   6771  C2  POPEj 193      76.064  50.834  78.670  1.00  0.00           C
ATOM   6773  O21 POPEj 193      76.863  50.374  79.770  1.00  0.00           O
ATOM   6774  C21 POPEj 193      77.543  51.344  80.400  1.00  0.00           C
ATOM   6775  O22 POPEj 193      77.383  52.534  80.231  1.00  0.00           O
ATOM   6776  C22 POPEj 193      78.464  50.673  81.440  1.00  0.00           C
ATOM   6779  C3  POPEj 193      74.933  49.803  78.370  1.00  0.00           C
ATOM   6782  O31 POPEj 193      73.954  49.803  79.440  1.00  0.00           O
ATOM   6783  C31 POPEj 193      74.094  48.833  80.351  1.00  0.00           C
ATOM   6784  O32 POPEj 193      74.863  47.893  80.260  1.00  0.00           O
ATOM   6785  C32 POPEj 193      73.134  49.044  81.510  1.00  0.00           C
ATOM   6788  C23 POPEj 193      79.893  51.263  81.530  1.00  0.00           C
ATOM   6791  C24 POPEj 193      80.944  50.234  82.021  1.00  0.00           C
ATOM   6794  C25 POPEj 193      80.533  49.444  83.271  1.00  0.00           C
ATOM   6797  C26 POPEj 193      80.174  50.273  84.510  1.00  0.00           C
ATOM   6800  C27 POPEj 193      79.363  49.454  85.510  1.00  0.00           C
ATOM   6803  C28 POPEj 193      78.933  50.263  86.750  1.00  0.00           C
ATOM   6806  C29 POPEj 193      77.823  49.533  87.470  1.00  0.00           C
ATOM   6808 0C21 POPEj 193      77.724  49.274  88.780  1.00  0.00           C
ATOM   6810 1C21 POPEj 193      78.654  49.684  89.890  1.00  0.00           C
ATOM   6813 2C21 POPEj 193      77.923  50.434  91.030  1.00  0.00           C
ATOM   6816 3C21 POPEj 193      76.813  49.614  91.710  1.00  0.00           C
ATOM   6819 4C21 POPEj 193      76.224  50.273  92.960  1.00  0.00           C
ATOM   6822 5C21 POPEj 193      75.573  51.653  92.720  1.00  0.00           C
ATOM   6825 6C21 POPEj 193      74.454  51.624  91.670  1.00  0.00           C
ATOM   6828 7C21 POPEj 193      73.633  52.924  91.650  1.00  0.00           C
ATOM   6831 8C21 POPEj 193      72.514  52.893  90.610  1.00  0.00           C
ATOM   6835  C33 POPEj 193      73.844  48.833  82.870  1.00  0.00           C
ATOM   6838  C34 POPEj 193      74.003  47.364  83.290  1.00  0.00           C
ATOM   6841  C35 POPEj 193      72.663  46.643  83.492  1.00  0.00           C
ATOM   6844  C36 POPEj 193      72.694  45.614  84.630  1.00  0.00           C
ATOM   6847  C37 POPEj 193      71.293  45.234  85.110  1.00  0.00           C
ATOM   6850  C38 POPEj 193      71.283  44.444  86.430  1.00  0.00           C
ATOM   6853  C39 POPEj 193      71.564  42.944  86.290  1.00  0.00           C
ATOM   6856 0C31 POPEj 193      70.303  42.124  85.992  1.00  0.00           C
ATOM   6859 1C31 POPEj 193      70.484  40.614  86.190  1.00  0.00           C
ATOM   6862 2C31 POPEj 193      69.143  39.864  86.190  1.00  0.00           C
ATOM   6865 3C31 POPEj 193      69.283  38.364  86.481  1.00  0.00           C
ATOM   6868 4C31 POPEj 193      67.933  37.713  86.820  1.00  0.00           C
ATOM   6871 5C31 POPEj 193      68.033  36.193  86.990  1.00  0.00           C
ATOM   6874 6C31 POPEj 193      66.694  35.534  87.340  1.00  0.00           C
ATOM   6878  NH3 POPEk 194      80.344  80.354 118.240  1.00  0.00           N
ATOM   6882  C12 POPEk 194      79.204  80.883 119.070  1.00  0.00           C
ATOM   6885  C11 POPEk 194      78.474  79.773 119.840  1.00  0.00           C
ATOM   6888  P   POPEk 194      76.084  80.784 120.390  1.00  0.00           P
ATOM   6889  O13 POPEk 194      75.283  80.934 121.630  1.00  0.00           O
ATOM   6890  O14 POPEk 194      76.234  82.013 119.560  1.00  0.00           O
ATOM   6891  O11 POPEk 194      75.573  79.563 119.510  1.00  0.00           O
ATOM   6892  O12 POPEk 194      77.554  80.334 120.781  1.00  0.00           O
ATOM   6893  C1  POPEk 194      74.834  79.703 118.300  1.00  0.00           C
ATOM   6896  C2  POPEk 194      75.683  79.253 117.080  1.00  0.00           C
ATOM   6898  O21 POPEk 194      75.213  79.934 115.900  1.00  0.00           O
ATOM   6899  C21 POPEk 194      74.103  79.503 115.310  1.00  0.00           C
ATOM   6900  O22 POPEk 194      73.453  78.523 115.620  1.00  0.00           O
ATOM   6901  C22 POPEk 194      73.734  80.483 114.201  1.00  0.00           C
ATOM   6904  C3  POPEk 194      75.834  77.703 116.940  1.00  0.00           C
ATOM   6907  O31 POPEk 194      76.454  77.314 115.690  1.00  0.00           O
ATOM   6908  C31 POPEk 194      76.624  75.983 115.610  1.00  0.00           C
ATOM   6909  O32 POPEk 194      76.533  75.213 116.550  1.00  0.00           O
ATOM   6910  C32 POPEk 194      76.963  75.624 114.160  1.00  0.00           C
ATOM   6913  C23 POPEk 194      73.073  79.853 112.960  1.00  0.00           C
ATOM   6916  C24 POPEk 194      72.884  80.893 111.841  1.00  0.00           C
ATOM   6919  C25 POPEk 194      72.194  80.334 110.591  1.00  0.00           C
ATOM   6922  C26 POPEk 194      73.154  79.453 109.790  1.00  0.00           C
ATOM   6925  C27 POPEk 194      72.533  78.794 108.561  1.00  0.00           C
ATOM   6928  C28 POPEk 194      73.523  77.813 107.890  1.00  0.00           C
ATOM   6931  C29 POPEk 194      72.823  76.744 107.090  1.00  0.00           C
ATOM   6933 0C21 POPEk 194      72.884  76.543 105.760  1.00  0.00           C
ATOM   6935 1C21 POPEk 194      73.674  77.343 104.741  1.00  0.00           C
ATOM   6938 2C21 POPEk 194      74.304  76.423 103.681  1.00  0.00           C
ATOM   6941 3C21 POPEk 194      75.384  75.484 104.230  1.00  0.00           C
ATOM   6944 4C21 POPEk 194      75.874  74.453 103.200  1.00  0.00           C
ATOM   6947 5C21 POPEk 194      77.094  73.654 103.681  1.00  0.00           C
ATOM   6950 6C21 POPEk 194      76.823  72.823 104.940  1.00  0.00           C
ATOM   6953 7C21 POPEk 194      78.043  71.983 105.351  1.00  0.00           C
ATOM   6956 8C21 POPEk 194      77.793  71.094 106.570  1.00  0.00           C
ATOM   6960  C33 POPEk 194      78.474  75.343 113.940  1.00  0.00           C
ATOM   6963  C34 POPEk 194      78.904  75.084 112.480  1.00  0.00           C
ATOM   6966  C35 POPEk 194      78.404  73.743 111.911  1.00  0.00           C
ATOM   6969  C36 POPEk 194      77.063  73.853 111.170  1.00  0.00           C
ATOM   6972  C37 POPEk 194      77.243  74.063 109.661  1.00  0.00           C
ATOM   6975  C38 POPEk 194      75.914  74.323 108.930  1.00  0.00           C
ATOM   6978  C39 POPEk 194      74.954  73.134 108.950  1.00  0.00           C
ATOM   6981 0C31 POPEk 194      73.793  73.314 107.960  1.00  0.00           C
ATOM   6984 1C31 POPEk 194      73.043  72.003 107.640  1.00  0.00           C
ATOM   6987 2C31 POPEk 194      72.214  72.093 106.341  1.00  0.00           C
ATOM   6990 3C31 POPEk 194      71.003  73.023 106.440  1.00  0.00           C
ATOM   6993 4C31 POPEk 194      70.283  73.194 105.091  1.00  0.00           C
ATOM   6996 5C31 POPEk 194      69.003  74.044 105.200  1.00  0.00           C
ATOM   6999 6C31 POPEk 194      68.194  74.114 103.911  1.00  0.00           C
ATOM   7003  NH3 POPEl 195      35.234  75.383  70.950  1.00  0.00           N
ATOM   7007  C12 POPEl 195      35.703  74.194  70.180  1.00  0.00           C
ATOM   7010  C11 POPEl 195      37.133  73.804  70.570  1.00  0.00           C
ATOM   7013  P   POPEl 195      39.154  72.463  69.741  1.00  0.00           P
ATOM   7014  O13 POPEl 195      39.574  71.593  68.630  1.00  0.00           O
ATOM   7015  O14 POPEl 195      40.023  73.614  70.091  1.00  0.00           O
ATOM   7016  O11 POPEl 195      38.924  71.563  71.020  1.00  0.00           O
ATOM   7017  O12 POPEl 195      37.674  72.963  69.550  1.00  0.00           O
ATOM   7018  C1  POPEl 195      39.983  71.283  71.930  1.00  0.00           C
ATOM   7021  C2  POPEl 195      39.453  71.474  73.360  1.00  0.00           C
ATOM   7023  O21 POPEl 195      40.594  71.514  74.230  1.00  0.00           O
ATOM   7024  C21 POPEl 195      40.483  72.313  75.270  1.00  0.00           C
ATOM   7025  O22 POPEl 195      39.463  72.914  75.580  1.00  0.00           O
ATOM   7026  C22 POPEl 195      41.834  72.444  75.991  1.00  0.00           C
ATOM   7029  C3  POPEl 195      38.444  70.334  73.701  1.00  0.00           C
ATOM   7032  O31 POPEl 195      37.444  70.764  74.660  1.00  0.00           O
ATOM   7033  C31 POPEl 195      37.783  70.533  75.930  1.00  0.00           C
ATOM   7034  O32 POPEl 195      38.703  69.813  76.290  1.00  0.00           O
ATOM   7035  C32 POPEl 195      36.863  71.263  76.900  1.00  0.00           C
ATOM   7038  C23 POPEl 195      41.724  73.233  77.320  1.00  0.00           C
ATOM   7041  C24 POPEl 195      41.404  72.334  78.510  1.00  0.00           C
ATOM   7044  C25 POPEl 195      40.984  73.054  79.811  1.00  0.00           C
ATOM   7047  C26 POPEl 195      42.143  73.724  80.580  1.00  0.00           C
ATOM   7050  C27 POPEl 195      41.914  73.694  82.102  1.00  0.00           C
ATOM   7053  C28 POPEl 195      43.053  74.304  82.930  1.00  0.00           C
ATOM   7056  C29 POPEl 195      42.964  75.803  83.060  1.00  0.00           C
ATOM   7058 0C21 POPEl 195      42.793  76.523  84.180  1.00  0.00           C
ATOM   7060 1C21 POPEl 195      42.633  76.054  85.600  1.00  0.00           C
ATOM   7063 2C21 POPEl 195      43.664  76.683  86.561  1.00  0.00           C
ATOM   7066 3C21 POPEl 195      45.023  75.963  86.550  1.00  0.00           C
ATOM   7069 4C21 POPEl 195      46.054  76.533  87.540  1.00  0.00           C
ATOM   7072 5C21 POPEl 195      45.543  76.584  88.990  1.00  0.00           C
ATOM   7075 6C21 POPEl 195      46.644  76.834  90.021  1.00  0.00           C
ATOM   7078 7C21 POPEl 195      46.073  77.143  91.411  1.00  0.00           C
ATOM   7081 8C21 POPEl 195      47.133  77.373  92.480  1.00  0.00           C
ATOM   7085  C33 POPEl 195      35.984  70.273  77.690  1.00  0.00           C
ATOM   7088  C34 POPEl 195      35.023  70.963  78.681  1.00  0.00           C
ATOM   7091  C35 POPEl 195      35.624  71.274  80.060  1.00  0.00           C
ATOM   7094  C36 POPEl 195      35.713  70.073  81.020  1.00  0.00           C
ATOM   7097  C37 POPEl 195      36.084  70.503  82.451  1.00  0.00           C
ATOM   7100  C38 POPEl 195      36.144  69.343  83.450  1.00  0.00           C
ATOM   7103  C39 POPEl 195      36.244  69.804  84.920  1.00  0.00           C
ATOM   7106 0C31 POPEl 195      34.883  70.203  85.521  1.00  0.00           C
ATOM   7109 1C31 POPEl 195      35.014  70.974  86.841  1.00  0.00           C
ATOM   7112 2C31 POPEl 195      33.644  71.364  87.420  1.00  0.00           C
ATOM   7115 3C31 POPEl 195      33.714  72.383  88.570  1.00  0.00           C
ATOM   7118 4C31 POPEl 195      34.084  73.804  88.100  1.00  0.00           C
ATOM   7121 5C31 POPEl 195      33.904  74.864  89.190  1.00  0.00           C
ATOM   7124 6C31 POPEl 195      34.144  76.304  88.701  1.00  0.00           C
ATOM   7128  NH3 POPEm 196      64.893 126.591 115.750  1.00  0.00           N
ATOM   7132  C12 POPEm 196      64.874 125.781 114.481  1.00  0.00           C
ATOM   7135  C11 POPEm 196      63.874 124.593 114.500  1.00  0.00           C
ATOM   7138  P   POPEm 196      61.813 125.361 112.940  1.00  0.00           P
ATOM   7139  O13 POPEm 196      61.073 124.183 112.440  1.00  0.00           O
ATOM   7140  O14 POPEm 196      61.054 126.620 113.120  1.00  0.00           O
ATOM   7141  O11 POPEm 196      63.053 125.610 111.990  1.00  0.00           O
ATOM   7142  O12 POPEm 196      62.514 124.983 114.320  1.00  0.00           O
ATOM   7143  C1  POPEm 196      63.654 124.573 111.201  1.00  0.00           C
ATOM   7146  C2  POPEm 196      63.113 124.534 109.741  1.00  0.00           C
ATOM   7148  O21 POPEm 196      64.194 124.303 108.821  1.00  0.00           O
ATOM   7149  C21 POPEm 196      64.854 123.144 108.710  1.00  0.00           C
ATOM   7150  O22 POPEm 196      66.014 123.094 108.330  1.00  0.00           O
ATOM   7151  C22 POPEm 196      64.014 121.904 109.010  1.00  0.00           C
ATOM   7154  C3  POPEm 196      62.414 125.840 109.300  1.00  0.00           C
ATOM   7157  O31 POPEm 196      61.624 125.560 108.140  1.00  0.00           O
ATOM   7158  C31 POPEm 196      60.693 126.480 107.851  1.00  0.00           C
ATOM   7159  O32 POPEm 196      60.574 127.561 108.380  1.00  0.00           O
ATOM   7160  C32 POPEm 196      59.714 125.861 106.850  1.00  0.00           C
ATOM   7163  C23 POPEm 196      64.503 120.654 108.240  1.00  0.00           C
ATOM   7166  C24 POPEm 196      64.023 120.594 106.780  1.00  0.00           C
ATOM   7169  C25 POPEm 196      64.883 121.423 105.820  1.00  0.00           C
ATOM   7172  C26 POPEm 196      64.284 121.614 104.420  1.00  0.00           C
ATOM   7175  C27 POPEm 196      65.093 120.953 103.310  1.00  0.00           C
ATOM   7178  C28 POPEm 196      64.373 121.033 101.960  1.00  0.00           C
ATOM   7181  C29 POPEm 196      65.054 120.253 100.870  1.00  0.00           C
ATOM   7183 0C21 POPEm 196      66.133 120.634 100.161  1.00  0.00           C
ATOM   7185 1C21 POPEm 196      66.853 121.953 100.300  1.00  0.00           C
ATOM   7188 2C21 POPEm 196      67.264 122.563  98.940  1.00  0.00           C
ATOM   7191 3C21 POPEm 196      66.113 122.673  97.930  1.00  0.00           C
ATOM   7194 4C21 POPEm 196      66.484 123.514  96.690  1.00  0.00           C
ATOM   7197 5C21 POPEm 196      66.244 125.003  96.920  1.00  0.00           C
ATOM   7200 6C21 POPEm 196      66.654 125.890  95.740  1.00  0.00           C
ATOM   7203 7C21 POPEm 196      66.424 127.380  96.030  1.00  0.00           C
ATOM   7206 8C21 POPEm 196      66.914 128.300  94.910  1.00  0.00           C
ATOM   7210  C33 POPEm 196      60.273 125.681 105.420  1.00  0.00           C
ATOM   7213  C34 POPEm 196      61.353 124.604 105.260  1.00  0.00           C
ATOM   7216  C35 POPEm 196      61.644 124.303 103.780  1.00  0.00           C
ATOM   7219  C36 POPEm 196      60.644 123.313 103.170  1.00  0.00           C
ATOM   7222  C37 POPEm 196      60.924 123.053 101.680  1.00  0.00           C
ATOM   7225  C38 POPEm 196      59.904 122.114 101.050  1.00  0.00           C
ATOM   7228  C39 POPEm 196      60.084 121.974  99.531  1.00  0.00           C
ATOM   7231 0C31 POPEm 196      61.353 121.224  99.120  1.00  0.00           C
ATOM   7234 1C31 POPEm 196      61.533 121.233  97.591  1.00  0.00           C
ATOM   7237 2C31 POPEm 196      62.733 120.413  97.120  1.00  0.00           C
ATOM   7240 3C31 POPEm 196      62.773 120.334  95.591  1.00  0.00           C
ATOM   7243 4C31 POPEm 196      63.883 119.404  95.071  1.00  0.00           C
ATOM   7246 5C31 POPEm 196      63.613 118.934  93.640  1.00  0.00           C
ATOM   7249 6C31 POPEm 196      64.633 117.913  93.120  1.00  0.00           C
ATOM   7253  NH3 POPEn 197      80.844  59.873  79.370  1.00  0.00           N
ATOM   7257  C12 POPEn 197      79.414  59.423  79.500  1.00  0.00           C
ATOM   7260  C11 POPEn 197      78.584  60.073  78.380  1.00  0.00           C
ATOM   7263  P   POPEn 197      76.183  58.904  78.631  1.00  0.00           P
ATOM   7264  O13 POPEn 197      74.854  59.524  78.670  1.00  0.00           O
ATOM   7265  O14 POPEn 197      76.444  57.984  77.510  1.00  0.00           O
ATOM   7266  O11 POPEn 197      76.404  58.064  79.960  1.00  0.00           O
ATOM   7267  O12 POPEn 197      77.214  60.083  78.701  1.00  0.00           O
ATOM   7268  C1  POPEn 197      75.204  57.643  80.620  1.00  0.00           C
ATOM   7271  C2  POPEn 197      74.784  58.704  81.670  1.00  0.00           C
ATOM   7273  O21 POPEn 197      74.924  58.154  83.000  1.00  0.00           O
ATOM   7274  C21 POPEn 197      76.073  58.444  83.580  1.00  0.00           C
ATOM   7275  O22 POPEn 197      76.984  59.124  83.120  1.00  0.00           O
ATOM   7276  C22 POPEn 197      76.113  57.734  84.920  1.00  0.00           C
ATOM   7279  C3  POPEn 197      73.323  59.164  81.430  1.00  0.00           C
ATOM   7282  O31 POPEn 197      72.654  59.584  82.630  1.00  0.00           O
ATOM   7283  C31 POPEn 197      73.154  60.624  83.260  1.00  0.00           C
ATOM   7284  O32 POPEn 197      74.173  61.233  82.991  1.00  0.00           O
ATOM   7285  C32 POPEn 197      72.224  60.983  84.411  1.00  0.00           C
ATOM   7288  C23 POPEn 197      75.224  58.423  85.960  1.00  0.00           C
ATOM   7291  C24 POPEn 197      75.784  59.794  86.380  1.00  0.00           C
ATOM   7294  C25 POPEn 197      75.303  60.213  87.770  1.00  0.00           C
ATOM   7297  C26 POPEn 197      75.964  59.384  88.890  1.00  0.00           C
ATOM   7300  C27 POPEn 197      74.963  58.883  89.940  1.00  0.00           C
ATOM   7303  C28 POPEn 197      75.524  57.763  90.840  1.00  0.00           C
ATOM   7306  C29 POPEn 197      76.813  58.163  91.530  1.00  0.00           C
ATOM   7308 0C21 POPEn 197      77.063  58.184  92.851  1.00  0.00           C
ATOM   7310 1C21 POPEn 197      76.124  57.763  93.950  1.00  0.00           C
ATOM   7313 2C21 POPEn 197      76.844  56.864  94.970  1.00  0.00           C
ATOM   7316 3C21 POPEn 197      75.883  56.294  96.020  1.00  0.00           C
ATOM   7319 4C21 POPEn 197      76.584  55.654  97.230  1.00  0.00           C
ATOM   7322 5C21 POPEn 197      77.634  54.593  96.850  1.00  0.00           C
ATOM   7325 6C21 POPEn 197      78.213  53.924  98.100  1.00  0.00           C
ATOM   7328 7C21 POPEn 197      79.474  53.093  97.820  1.00  0.00           C
ATOM   7331 8C21 POPEn 197      80.073  52.493  99.090  1.00  0.00           C
ATOM   7335  C33 POPEn 197      71.444  62.274  84.101  1.00  0.00           C
ATOM   7338  C34 POPEn 197      70.334  62.563  85.110  1.00  0.00           C
ATOM   7341  C35 POPEn 197      70.853  62.534  86.550  1.00  0.00           C
ATOM   7344  C36 POPEn 197      69.863  63.103  87.560  1.00  0.00           C
ATOM   7347  C37 POPEn 197      70.374  62.923  88.990  1.00  0.00           C
ATOM   7350  C38 POPEn 197      69.423  63.463  90.050  1.00  0.00           C
ATOM   7353  C39 POPEn 197      70.054  63.414  91.450  1.00  0.00           C
ATOM   7356 0C31 POPEn 197      69.073  63.813  92.550  1.00  0.00           C
ATOM   7359 1C31 POPEn 197      69.784  64.213  93.850  1.00  0.00           C
ATOM   7362 2C31 POPEn 197      68.783  64.384  95.000  1.00  0.00           C
ATOM   7365 3C31 POPEn 197      69.363  65.044  96.271  1.00  0.00           C
ATOM   7368 4C31 POPEn 197      69.823  66.493  96.050  1.00  0.00           C
ATOM   7371 5C31 POPEn 197      69.603  67.373  97.290  1.00  0.00           C
ATOM   7374 6C31 POPEn 197      70.224  68.774  97.171  1.00  0.00           C
ATOM   7378  NH3 POPEo 198       5.814   9.543  71.481  1.00  0.00           N
ATOM   7382  C12 POPEo 198       5.874  10.993  71.090  1.00  0.00           C
ATOM   7385  C11 POPEo 198       6.994  11.263  70.060  1.00  0.00           C
ATOM   7388  P   POPEo 198       9.534  10.604  70.580  1.00  0.00           P
ATOM   7389  O13 POPEo 198       9.224   9.233  70.100  1.00  0.00           O
ATOM   7390  O14 POPEo 198      10.633  11.344  69.910  1.00  0.00           O
ATOM   7391  O11 POPEo 198       9.904  10.494  72.120  1.00  0.00           O
ATOM   7392  O12 POPEo 198       8.234  11.453  70.720  1.00  0.00           O
ATOM   7393  C1  POPEo 198       8.934   9.904  73.000  1.00  0.00           C
ATOM   7396  C2  POPEo 198       9.484   9.624  74.430  1.00  0.00           C
ATOM   7398  O21 POPEo 198       8.914   8.444  75.060  1.00  0.00           O
ATOM   7399  C21 POPEo 198       7.604   8.274  75.071  1.00  0.00           C
ATOM   7400  O22 POPEo 198       6.784   8.953  74.481  1.00  0.00           O
ATOM   7401  C22 POPEo 198       7.274   7.034  75.921  1.00  0.00           C
ATOM   7404  C3  POPEo 198       9.374  10.854  75.370  1.00  0.00           C
ATOM   7407  O31 POPEo 198      10.054  10.654  76.640  1.00  0.00           O
ATOM   7408  C31 POPEo 198       9.414  11.184  77.690  1.00  0.00           C
ATOM   7409  O32 POPEo 198       8.364  11.783  77.641  1.00  0.00           O
ATOM   7410  C32 POPEo 198      10.204  10.944  78.970  1.00  0.00           C
ATOM   7413  C23 POPEo 198       7.904   7.043  77.340  1.00  0.00           C
ATOM   7416  C24 POPEo 198       7.254   8.013  78.330  1.00  0.00           C
ATOM   7419  C25 POPEo 198       7.974   8.054  79.690  1.00  0.00           C
ATOM   7422  C26 POPEo 198       7.694   6.864  80.620  1.00  0.00           C
ATOM   7425  C27 POPEo 198       8.184   7.163  82.050  1.00  0.00           C
ATOM   7428  C28 POPEo 198       7.584   6.234  83.131  1.00  0.00           C
ATOM   7431  C29 POPEo 198       8.294   6.434  84.440  1.00  0.00           C
ATOM   7433 0C21 POPEo 198       8.654   5.474  85.311  1.00  0.00           C
ATOM   7435 1C21 POPEo 198       8.324   4.013  85.211  1.00  0.00           C
ATOM   7438 2C21 POPEo 198       7.894   3.404  86.561  1.00  0.00           C
ATOM   7441 3C21 POPEo 198       6.574   3.974  87.102  1.00  0.00           C
ATOM   7444 4C21 POPEo 198       6.274   3.454  88.500  1.00  0.00           C
ATOM   7447 5C21 POPEo 198       5.074   4.144  89.150  1.00  0.00           C
ATOM   7450 6C21 POPEo 198       4.944   3.803  90.631  1.00  0.00           C
ATOM   7453 7C21 POPEo 198       3.844   4.614  91.330  1.00  0.00           C
ATOM   7456 8C21 POPEo 198       3.684   4.314  92.820  1.00  0.00           C
ATOM   7460  C33 POPEo 198       9.394  11.453  80.180  1.00  0.00           C
ATOM   7463  C34 POPEo 198      10.024  11.184  81.540  1.00  0.00           C
ATOM   7466  C35 POPEo 198       9.024  11.503  82.661  1.00  0.00           C
ATOM   7469  C36 POPEo 198       9.694  11.984  83.950  1.00  0.00           C
ATOM   7472  C37 POPEo 198       8.674  12.264  85.060  1.00  0.00           C
ATOM   7475  C38 POPEo 198       9.254  13.114  86.190  1.00  0.00           C
ATOM   7478  C39 POPEo 198       8.314  13.234  87.390  1.00  0.00           C
ATOM   7481 0C31 POPEo 198       8.944  14.064  88.510  1.00  0.00           C
ATOM   7484 1C31 POPEo 198       8.014  14.294  89.700  1.00  0.00           C
ATOM   7487 2C31 POPEo 198       8.744  15.053  90.810  1.00  0.00           C
ATOM   7490 3C31 POPEo 198       7.884  15.294  92.060  1.00  0.00           C
ATOM   7493 4C31 POPEo 198       8.684  16.003  93.150  1.00  0.00           C
ATOM   7496 5C31 POPEo 198       7.904  16.194  94.450  1.00  0.00           C
ATOM   7499 6C31 POPEo 198       8.734  16.903  95.521  1.00  0.00           C
ATOM   7503  NH3 POPEp 199     117.344  92.364  67.620  1.00  0.00           N
ATOM   7507  C12 POPEp 199     118.514  91.923  66.790  1.00  0.00           C
ATOM   7510  C11 POPEp 199     119.733  92.834  67.050  1.00  0.00           C
ATOM   7513  P   POPEp 199     119.724  95.194  68.140  1.00  0.00           P
ATOM   7514  O13 POPEp 199     119.243  96.533  67.780  1.00  0.00           O
ATOM   7515  O14 POPEp 199     119.053  94.573  69.300  1.00  0.00           O
ATOM   7516  O11 POPEp 199     121.304  95.094  68.250  1.00  0.00           O
ATOM   7517  O12 POPEp 199     119.383  94.233  66.940  1.00  0.00           O
ATOM   7518  C1  POPEp 199     122.084  95.763  69.240  1.00  0.00           C
ATOM   7521  C2  POPEp 199     121.953  95.203  70.700  1.00  0.00           C
ATOM   7523  O21 POPEp 199     123.094  95.703  71.430  1.00  0.00           O
ATOM   7524  C21 POPEp 199     122.893  96.003  72.700  1.00  0.00           C
ATOM   7525  O22 POPEp 199     121.813  96.143  73.240  1.00  0.00           O
ATOM   7526  C22 POPEp 199     124.264  96.073  73.400  1.00  0.00           C
ATOM   7529  C3  POPEp 199     121.953  93.634  70.760  1.00  0.00           C
ATOM   7532  O31 POPEp 199     120.934  93.114  71.630  1.00  0.00           O
ATOM   7533  C31 POPEp 199     121.264  92.944  72.900  1.00  0.00           C
ATOM   7534  O32 POPEp 199     122.363  93.084  73.380  1.00  0.00           O
ATOM   7535  C32 POPEp 199     120.014  92.594  73.720  1.00  0.00           C
ATOM   7538  C23 POPEp 199     124.444  97.203  74.450  1.00  0.00           C
ATOM   7541  C24 POPEp 199     123.804  96.873  75.800  1.00  0.00           C
ATOM   7544  C25 POPEp 199     124.134  97.854  76.940  1.00  0.00           C
ATOM   7547  C26 POPEp 199     123.844  97.233  78.310  1.00  0.00           C
ATOM   7550  C27 POPEp 199     123.883  98.263  79.450  1.00  0.00           C
ATOM   7553  C28 POPEp 199     124.073  97.614  80.840  1.00  0.00           C
ATOM   7556  C29 POPEp 199     122.904  96.764  81.260  1.00  0.00           C
ATOM   7558 0C21 POPEp 199     122.124  96.964  82.340  1.00  0.00           C
ATOM   7560 1C21 POPEp 199     122.283  98.084  83.340  1.00  0.00           C
ATOM   7563 2C21 POPEp 199     123.393  97.783  84.360  1.00  0.00           C
ATOM   7566 3C21 POPEp 199     123.764  99.003  85.211  1.00  0.00           C
ATOM   7569 4C21 POPEp 199     124.933  98.684  86.160  1.00  0.00           C
ATOM   7572 5C21 POPEp 199     125.624  99.944  86.701  1.00  0.00           C
ATOM   7575 6C21 POPEp 199     126.774  99.573  87.640  1.00  0.00           C
ATOM   7578 7C21 POPEp 199     127.523 100.794  88.161  1.00  0.00           C
ATOM   7581 8C21 POPEp 199     128.683 100.413  89.070  1.00  0.00           C
ATOM   7585  C33 POPEp 199     119.473  93.883  74.380  1.00  0.00           C
ATOM   7588  C34 POPEp 199     118.444  93.623  75.490  1.00  0.00           C
ATOM   7591  C35 POPEp 199     119.043  92.974  76.740  1.00  0.00           C
ATOM   7594  C36 POPEp 199     118.314  93.393  78.030  1.00  0.00           C
ATOM   7597  C37 POPEp 199     119.033  92.874  79.271  1.00  0.00           C
ATOM   7600  C38 POPEp 199     118.694  93.654  80.550  1.00  0.00           C
ATOM   7603  C39 POPEp 199     119.803  93.554  81.610  1.00  0.00           C
ATOM   7606 0C31 POPEp 199     120.163  92.093  81.940  1.00  0.00           C
ATOM   7609 1C31 POPEp 199     121.284  91.953  82.970  1.00  0.00           C
ATOM   7612 2C31 POPEp 199     121.634  90.474  83.170  1.00  0.00           C
ATOM   7615 3C31 POPEp 199     122.914  90.224  83.970  1.00  0.00           C
ATOM   7618 4C31 POPEp 199     122.814  90.724  85.420  1.00  0.00           C
ATOM   7621 5C31 POPEp 199     123.553  92.044  85.661  1.00  0.00           C
ATOM   7624 6C31 POPEp 199     123.314  92.624  87.060  1.00  0.00           C
ATOM   7628  NH3 POPEq 200      72.713  93.364  74.280  1.00  0.00           N
ATOM   7632  C12 POPEq 200      72.974  93.783  72.870  1.00  0.00           C
ATOM   7635  C11 POPEq 200      74.334  94.503  72.780  1.00  0.00           C
ATOM   7638  P   POPEq 200      75.883  95.714  74.490  1.00  0.00           P
ATOM   7639  O13 POPEq 200      76.404  94.353  74.720  1.00  0.00           O
ATOM   7640  O14 POPEq 200      76.754  96.604  73.690  1.00  0.00           O
ATOM   7641  O11 POPEq 200      75.504  96.383  75.890  1.00  0.00           O
ATOM   7642  O12 POPEq 200      74.463  95.514  73.790  1.00  0.00           O
ATOM   7643  C1  POPEq 200      74.243  96.213  76.550  1.00  0.00           C
ATOM   7646  C2  POPEq 200      74.334  95.463  77.920  1.00  0.00           C
ATOM   7648  O21 POPEq 200      74.924  96.304  78.940  1.00  0.00           O
ATOM   7649  C21 POPEq 200      74.254  96.393  80.091  1.00  0.00           C
ATOM   7650  O22 POPEq 200      73.173  95.883  80.311  1.00  0.00           O
ATOM   7651  C22 POPEq 200      75.103  97.133  81.132  1.00  0.00           C
ATOM   7654  C3  POPEq 200      75.124  94.114  77.820  1.00  0.00           C
ATOM   7657  O31 POPEq 200      76.073  93.934  78.891  1.00  0.00           O
ATOM   7658  C31 POPEq 200      77.314  94.414  78.640  1.00  0.00           C
ATOM   7659  O32 POPEq 200      77.734  94.753  77.560  1.00  0.00           O
ATOM   7660  C32 POPEq 200      78.113  94.464  79.940  1.00  0.00           C
ATOM   7663  C23 POPEq 200      74.363  97.353  82.480  1.00  0.00           C
ATOM   7666  C24 POPEq 200      75.264  97.893  83.610  1.00  0.00           C
ATOM   7669  C25 POPEq 200      75.624  96.864  84.700  1.00  0.00           C
ATOM   7672  C26 POPEq 200      74.454  96.474  85.631  1.00  0.00           C
ATOM   7675  C27 POPEq 200      74.814  95.323  86.590  1.00  0.00           C
ATOM   7678  C28 POPEq 200      73.674  94.923  87.550  1.00  0.00           C
ATOM   7681  C29 POPEq 200      73.514  95.874  88.710  1.00  0.00           C
ATOM   7683 0C21 POPEq 200      72.694  95.693  89.760  1.00  0.00           C
ATOM   7685 1C21 POPEq 200      71.724  94.544  89.940  1.00  0.00           C
ATOM   7688 2C21 POPEq 200      70.374  95.033  90.500  1.00  0.00           C
ATOM   7691 3C21 POPEq 200      69.264  93.964  90.451  1.00  0.00           C
ATOM   7694 4C21 POPEq 200      68.383  94.014  89.180  1.00  0.00           C
ATOM   7697 5C21 POPEq 200      67.514  95.283  89.070  1.00  0.00           C
ATOM   7700 6C21 POPEq 200      66.413  95.194  88.010  1.00  0.00           C
ATOM   7703 7C21 POPEq 200      65.673  96.533  87.820  1.00  0.00           C
ATOM   7706 8C21 POPEq 200      64.564  96.453  86.780  1.00  0.00           C
ATOM   7710  C33 POPEq 200      79.493  93.774  79.811  1.00  0.00           C
ATOM   7713  C34 POPEq 200      80.463  94.204  80.930  1.00  0.00           C
ATOM   7716  C35 POPEq 200      79.893  93.944  82.330  1.00  0.00           C
ATOM   7719  C36 POPEq 200      80.834  94.353  83.460  1.00  0.00           C
ATOM   7722  C37 POPEq 200      80.204  94.063  84.820  1.00  0.00           C
ATOM   7725  C38 POPEq 200      81.113  94.364  86.010  1.00  0.00           C
ATOM   7728  C39 POPEq 200      80.953  95.784  86.580  1.00  0.00           C
ATOM   7731 0C31 POPEq 200      81.244  95.794  88.080  1.00  0.00           C
ATOM   7734 1C31 POPEq 200      80.933  97.133  88.750  1.00  0.00           C
ATOM   7737 2C31 POPEq 200      80.664  96.974  90.250  1.00  0.00           C
ATOM   7740 3C31 POPEq 200      80.183  98.263  90.911  1.00  0.00           C
ATOM   7743 4C31 POPEq 200      81.273  99.334  90.970  1.00  0.00           C
ATOM   7746 5C31 POPEq 200      80.774 100.594  91.660  1.00  0.00           C
ATOM   7749 6C31 POPEq 200      81.854 101.663  91.750  1.00  0.00           C
ATOM   7753  NH3 POPEr 201      20.894 113.294  71.990  1.00  0.00           N
ATOM   7757  C12 POPEr 201      21.213 114.084  73.220  1.00  0.00           C
ATOM   7760  C11 POPEr 201      22.604 113.694  73.760  1.00  0.00           C
ATOM   7763  P   POPEr 201      24.944 114.073  72.540  1.00  0.00           P
ATOM   7764  O13 POPEr 201      25.773 113.184  71.710  1.00  0.00           O
ATOM   7765  O14 POPEr 201      24.823 115.463  72.050  1.00  0.00           O
ATOM   7766  O11 POPEr 201      25.554 114.084  74.000  1.00  0.00           O
ATOM   7767  O12 POPEr 201      23.514 113.424  72.690  1.00  0.00           O
ATOM   7768  C1  POPEr 201      25.894 112.854  74.650  1.00  0.00           C
ATOM   7771  C2  POPEr 201      25.744 113.003  76.201  1.00  0.00           C
ATOM   7773  O21 POPEr 201      25.584 111.744  76.880  1.00  0.00           O
ATOM   7774  C21 POPEr 201      24.584 110.944  76.590  1.00  0.00           C
ATOM   7775  O22 POPEr 201      23.703 111.103  75.760  1.00  0.00           O
ATOM   7776  C22 POPEr 201      24.734 109.664  77.420  1.00  0.00           C
ATOM   7779  C3  POPEr 201      24.623 114.014  76.580  1.00  0.00           C
ATOM   7782  O31 POPEr 201      24.704 114.443  77.951  1.00  0.00           O
ATOM   7783  C31 POPEr 201      23.573 114.364  78.640  1.00  0.00           C
ATOM   7784  O32 POPEr 201      22.604 113.673  78.351  1.00  0.00           O
ATOM   7785  C32 POPEr 201      23.594 115.343  79.790  1.00  0.00           C
ATOM   7788  C23 POPEr 201      24.564 109.873  78.940  1.00  0.00           C
ATOM   7791  C24 POPEr 201      24.894 108.593  79.730  1.00  0.00           C
ATOM   7794  C25 POPEr 201      24.623 108.704  81.240  1.00  0.00           C
ATOM   7797  C26 POPEr 201      25.574 109.653  82.000  1.00  0.00           C
ATOM   7800  C27 POPEr 201      25.283 109.664  83.500  1.00  0.00           C
ATOM   7803  C28 POPEr 201      26.224 110.584  84.310  1.00  0.00           C
ATOM   7806  C29 POPEr 201      25.854 110.573  85.771  1.00  0.00           C
ATOM   7808 0C21 POPEr 201      26.484 109.913  86.760  1.00  0.00           C
ATOM   7810 1C21 POPEr 201      27.713 109.054  86.660  1.00  0.00           C
ATOM   7813 2C21 POPEr 201      28.844 109.524  87.600  1.00  0.00           C
ATOM   7816 3C21 POPEr 201      28.494 109.344  89.080  1.00  0.00           C
ATOM   7819 4C21 POPEr 201      29.634 109.724  90.040  1.00  0.00           C
ATOM   7822 5C21 POPEr 201      29.224 109.453  91.490  1.00  0.00           C
ATOM   7825 6C21 POPEr 201      30.124 110.143  92.530  1.00  0.00           C
ATOM   7828 7C21 POPEr 201      29.613 109.923  93.961  1.00  0.00           C
ATOM   7831 8C21 POPEr 201      30.334 110.774  95.010  1.00  0.00           C
ATOM   7835  C33 POPEr 201      24.584 114.974  80.911  1.00  0.00           C
ATOM   7838  C34 POPEr 201      24.584 116.054  81.990  1.00  0.00           C
ATOM   7841  C35 POPEr 201      24.584 115.454  83.390  1.00  0.00           C
ATOM   7844  C36 POPEr 201      24.534 116.533  84.470  1.00  0.00           C
ATOM   7847  C37 POPEr 201      24.374 115.934  85.860  1.00  0.00           C
ATOM   7850  C38 POPEr 201      24.383 116.993  86.950  1.00  0.00           C
ATOM   7853  C39 POPEr 201      24.284 116.353  88.340  1.00  0.00           C
ATOM   7856 0C31 POPEr 201      24.613 117.343  89.460  1.00  0.00           C
ATOM   7859 1C31 POPEr 201      24.793 116.624  90.800  1.00  0.00           C
ATOM   7862 2C31 POPEr 201      25.164 117.603  91.930  1.00  0.00           C
ATOM   7865 3C31 POPEr 201      23.963 118.414  92.420  1.00  0.00           C
ATOM   7868 4C31 POPEr 201      23.213 117.724  93.570  1.00  0.00           C
ATOM   7871 5C31 POPEr 201      22.183 118.643  94.230  1.00  0.00           C
ATOM   7874 6C31 POPEr 201      21.844 118.234  95.661  1.00  0.00           C
ATOM   7878  NH3 POPEs 202      37.304  39.323 114.090  1.00  0.00           N
ATOM   7882  C12 POPEs 202      38.573  38.714 113.550  1.00  0.00           C
ATOM   7885  C11 POPEs 202      38.334  37.934 112.241  1.00  0.00           C
ATOM   7888  P   POPEs 202      39.494  35.564 112.320  1.00  0.00           P
ATOM   7889  O13 POPEs 202      40.863  35.204 112.760  1.00  0.00           O
ATOM   7890  O14 POPEs 202      38.374  35.253 113.231  1.00  0.00           O
ATOM   7891  O11 POPEs 202      39.233  34.843 110.930  1.00  0.00           O
ATOM   7892  O12 POPEs 202      39.463  37.103 111.950  1.00  0.00           O
ATOM   7893  C1  POPEs 202      38.764  35.604 109.811  1.00  0.00           C
ATOM   7896  C2  POPEs 202      38.324  34.654 108.681  1.00  0.00           C
ATOM   7898  O21 POPEs 202      38.064  35.353 107.451  1.00  0.00           O
ATOM   7899  C21 POPEs 202      36.904  35.994 107.370  1.00  0.00           C
ATOM   7900  O22 POPEs 202      36.203  36.344 108.300  1.00  0.00           O
ATOM   7901  C22 POPEs 202      36.533  36.093 105.890  1.00  0.00           C
ATOM   7904  C3  POPEs 202      37.174  33.684 109.101  1.00  0.00           C
ATOM   7907  O31 POPEs 202      36.793  32.884 107.960  1.00  0.00           O
ATOM   7908  C31 POPEs 202      35.494  32.853 107.680  1.00  0.00           C
ATOM   7909  O32 POPEs 202      34.604  33.294 108.370  1.00  0.00           O
ATOM   7910  C32 POPEs 202      35.343  32.274 106.271  1.00  0.00           C
ATOM   7913  C23 POPEs 202      35.014  36.294 105.680  1.00  0.00           C
ATOM   7916  C24 POPEs 202      34.543  35.983 104.260  1.00  0.00           C
ATOM   7919  C25 POPEs 202      35.394  36.614 103.140  1.00  0.00           C
ATOM   7922  C26 POPEs 202      34.703  36.484 101.771  1.00  0.00           C
ATOM   7925  C27 POPEs 202      35.633  36.723 100.580  1.00  0.00           C
ATOM   7928  C28 POPEs 202      34.883  36.774  99.241  1.00  0.00           C
ATOM   7931  C29 POPEs 202      34.383  35.413  98.830  1.00  0.00           C
ATOM   7933 0C21 POPEs 202      33.854  35.123  97.620  1.00  0.00           C
ATOM   7935 1C21 POPEs 202      33.654  36.123  96.520  1.00  0.00           C
ATOM   7938 2C21 POPEs 202      34.773  36.093  95.460  1.00  0.00           C
ATOM   7941 3C21 POPEs 202      34.494  37.154  94.381  1.00  0.00           C
ATOM   7944 4C21 POPEs 202      35.483  37.154  93.210  1.00  0.00           C
ATOM   7947 5C21 POPEs 202      36.874  37.693  93.590  1.00  0.00           C
ATOM   7950 6C21 POPEs 202      37.643  38.224  92.382  1.00  0.00           C
ATOM   7953 7C21 POPEs 202      38.963  38.904  92.760  1.00  0.00           C
ATOM   7956 8C21 POPEs 202      39.734  39.434  91.550  1.00  0.00           C
ATOM   7960  C33 POPEs 202      33.883  32.233 105.781  1.00  0.00           C
ATOM   7963  C34 POPEs 202      33.854  31.724 104.341  1.00  0.00           C
ATOM   7966  C35 POPEs 202      32.534  31.944 103.600  1.00  0.00           C
ATOM   7969  C36 POPEs 202      32.814  32.033 102.101  1.00  0.00           C
ATOM   7972  C37 POPEs 202      31.584  32.073 101.181  1.00  0.00           C
ATOM   7975  C38 POPEs 202      32.053  32.184  99.720  1.00  0.00           C
ATOM   7978  C39 POPEs 202      30.984  31.884  98.670  1.00  0.00           C
ATOM   7981 0C31 POPEs 202      31.614  31.634  97.300  1.00  0.00           C
ATOM   7984 1C31 POPEs 202      30.633  31.073  96.250  1.00  0.00           C
ATOM   7987 2C31 POPEs 202      29.623  32.093  95.700  1.00  0.00           C
ATOM   7990 3C31 POPEs 202      30.253  33.323  95.010  1.00  0.00           C
ATOM   7993 4C31 POPEs 202      31.273  32.964  93.930  1.00  0.00           C
ATOM   7996 5C31 POPEs 202      31.763  34.154  93.100  1.00  0.00           C
ATOM   7999 6C31 POPEs 202      32.864  33.774  92.110  1.00  0.00           C
ATOM   8003  NH3 POPEt 203     100.264 130.811  70.790  1.00  0.00           N
ATOM   8007  C12 POPEt 203      98.893 130.861  71.400  1.00  0.00           C
ATOM   8010  C11 POPEt 203      98.784 129.811  72.521  1.00  0.00           C
ATOM   8013  P   POPEt 203     100.154 127.531  72.680  1.00  0.00           P
ATOM   8014  O13 POPEt 203     100.133 126.201  72.031  1.00  0.00           O
ATOM   8015  O14 POPEt 203     101.433 128.280  72.710  1.00  0.00           O
ATOM   8016  O11 POPEt 203      99.573 127.351  74.130  1.00  0.00           O
ATOM   8017  O12 POPEt 203      99.084 128.501  72.031  1.00  0.00           O
ATOM   8018  C1  POPEt 203      99.803 128.251  75.210  1.00  0.00           C
ATOM   8021  C2  POPEt 203     100.804 127.621  76.210  1.00  0.00           C
ATOM   8023  O21 POPEt 203     100.613 128.151  77.540  1.00  0.00           O
ATOM   8024  C21 POPEt 203      99.494 127.721  78.120  1.00  0.00           C
ATOM   8025  O22 POPEt 203      98.683 126.971  77.641  1.00  0.00           O
ATOM   8026  C22 POPEt 203      99.394 128.371  79.510  1.00  0.00           C
ATOM   8029  C3  POPEt 203     102.254 127.881  75.731  1.00  0.00           C
ATOM   8032  O31 POPEt 203     103.213 127.291  76.610  1.00  0.00           O
ATOM   8033  C31 POPEt 203     103.813 128.121  77.440  1.00  0.00           C
ATOM   8034  O32 POPEt 203     103.644 129.321  77.521  1.00  0.00           O
ATOM   8035  C32 POPEt 203     104.793 127.311  78.300  1.00  0.00           C
ATOM   8038  C23 POPEt 203      97.984 128.261  80.120  1.00  0.00           C
ATOM   8041  C24 POPEt 203      97.783 129.031  81.440  1.00  0.00           C
ATOM   8044  C25 POPEt 203      98.533 128.471  82.661  1.00  0.00           C
ATOM   8047  C26 POPEt 203      98.014 129.071  83.970  1.00  0.00           C
ATOM   8050  C27 POPEt 203      98.963 128.851  85.161  1.00  0.00           C
ATOM   8053  C28 POPEt 203      98.434 129.441  86.481  1.00  0.00           C
ATOM   8056  C29 POPEt 203      99.564 129.781  87.431  1.00  0.00           C
ATOM   8058 0C21 POPEt 203      99.774 129.341  88.681  1.00  0.00           C
ATOM   8060 1C21 POPEt 203      98.924 128.391  89.490  1.00  0.00           C
ATOM   8063 2C21 POPEt 203      98.393 129.001  90.800  1.00  0.00           C
ATOM   8066 3C21 POPEt 203      99.503 129.331  91.810  1.00  0.00           C
ATOM   8069 4C21 POPEt 203      98.994 129.791  93.180  1.00  0.00           C
ATOM   8072 5C21 POPEt 203      98.133 128.751  93.911  1.00  0.00           C
ATOM   8075 6C21 POPEt 203      98.063 129.001  95.420  1.00  0.00           C
ATOM   8078 7C21 POPEt 203      97.174 127.991  96.150  1.00  0.00           C
ATOM   8081 8C21 POPEt 203      97.224 128.121  97.670  1.00  0.00           C
ATOM   8085  C33 POPEt 203     105.384 128.151  79.460  1.00  0.00           C
ATOM   8088  C34 POPEt 203     104.394 128.291  80.620  1.00  0.00           C
ATOM   8091  C35 POPEt 203     104.674 129.511  81.520  1.00  0.00           C
ATOM   8094  C36 POPEt 203     103.893 129.511  82.851  1.00  0.00           C
ATOM   8097  C37 POPEt 203     104.484 128.521  83.860  1.00  0.00           C
ATOM   8100  C38 POPEt 203     103.664 128.371  85.150  1.00  0.00           C
ATOM   8103  C39 POPEt 203     102.534 127.331  85.050  1.00  0.00           C
ATOM   8106 0C31 POPEt 203     102.023 126.881  86.430  1.00  0.00           C
ATOM   8109 1C31 POPEt 203     101.033 125.711  86.370  1.00  0.00           C
ATOM   8112 2C31 POPEt 203     100.283 125.481  87.680  1.00  0.00           C
ATOM   8115 3C31 POPEt 203      99.154 124.444  87.540  1.00  0.00           C
ATOM   8118 4C31 POPEt 203      98.213 124.473  88.750  1.00  0.00           C
ATOM   8121 5C31 POPEt 203      97.054 123.484  88.650  1.00  0.00           C
ATOM   8124 6C31 POPEt 203      96.164 123.493  89.900  1.00  0.00           C
ATOM   8128  NH3 POPEu 204     127.993 129.130  70.440  1.00  0.00           N
ATOM   8132  C12 POPEu 204     129.254 128.910  69.650  1.00  0.00           C
ATOM   8135  C11 POPEu 204     128.933 128.691  68.160  1.00  0.00           C
ATOM   8138  P   POPEu 204     127.213 126.711  67.990  1.00  0.00           P
ATOM   8139  O13 POPEu 204     126.224 127.671  67.470  1.00  0.00           O
ATOM   8140  O14 POPEu 204     127.194 125.320  67.470  1.00  0.00           O
ATOM   8141  O11 POPEu 204     127.064 126.670  69.570  1.00  0.00           O
ATOM   8142  O12 POPEu 204     128.644 127.330  67.850  1.00  0.00           O
ATOM   8143  C1  POPEu 204     127.543 125.510  70.260  1.00  0.00           C
ATOM   8146  C2  POPEu 204     127.624 125.811  71.760  1.00  0.00           C
ATOM   8148  O21 POPEu 204     128.244 124.724  72.470  1.00  0.00           O
ATOM   8149  C21 POPEu 204     127.503 123.663  72.780  1.00  0.00           C
ATOM   8150  O22 POPEu 204     126.383 123.424  72.390  1.00  0.00           O
ATOM   8151  C22 POPEu 204     128.284 122.834  73.780  1.00  0.00           C
ATOM   8154  C3  POPEu 204     126.253 126.270  72.350  1.00  0.00           C
ATOM   8157  O31 POPEu 204     126.264 126.181  73.780  1.00  0.00           O
ATOM   8158  C31 POPEu 204     126.973 127.111  74.390  1.00  0.00           C
ATOM   8159  O32 POPEu 204     127.484 128.091  73.870  1.00  0.00           O
ATOM   8160  C32 POPEu 204     127.174 126.620  75.810  1.00  0.00           C
ATOM   8163  C23 POPEu 204     127.493 121.604  74.290  1.00  0.00           C
ATOM   8166  C24 POPEu 204     128.083 121.033  75.600  1.00  0.00           C
ATOM   8169  C25 POPEu 204     127.534 121.724  76.860  1.00  0.00           C
ATOM   8172  C26 POPEu 204     128.033 121.044  78.140  1.00  0.00           C
ATOM   8175  C27 POPEu 204     127.373 121.614  79.411  1.00  0.00           C
ATOM   8178  C28 POPEu 204     127.643 120.763  80.661  1.00  0.00           C
ATOM   8181  C29 POPEu 204     129.103 120.693  81.020  1.00  0.00           C
ATOM   8183 0C21 POPEu 204     129.713 121.283  82.060  1.00  0.00           C
ATOM   8185 1C21 POPEu 204     129.094 122.153  83.131  1.00  0.00           C
ATOM   8188 2C21 POPEu 204     128.834 121.334  84.411  1.00  0.00           C
ATOM   8191 3C21 POPEu 204     128.623 122.213  85.650  1.00  0.00           C
ATOM   8194 4C21 POPEu 204     128.154 121.383  86.841  1.00  0.00           C
ATOM   8197 5C21 POPEu 204     128.404 122.034  88.210  1.00  0.00           C
ATOM   8200 6C21 POPEu 204     127.834 121.194  89.360  1.00  0.00           C
ATOM   8203 7C21 POPEu 204     128.273 121.663  90.740  1.00  0.00           C
ATOM   8206 8C21 POPEu 204     127.543 120.953  91.870  1.00  0.00           C
ATOM   8210  C33 POPEu 204     128.014 127.520  76.710  1.00  0.00           C
ATOM   8213  C34 POPEu 204     128.154 126.810  78.050  1.00  0.00           C
ATOM   8216  C35 POPEu 204     128.644 127.711  79.180  1.00  0.00           C
ATOM   8219  C36 POPEu 204     129.053 126.871  80.390  1.00  0.00           C
ATOM   8222  C37 POPEu 204     129.633 127.711  81.520  1.00  0.00           C
ATOM   8225  C38 POPEu 204     130.314 126.860  82.600  1.00  0.00           C
ATOM   8228  C39 POPEu 204     129.363 125.940  83.370  1.00  0.00           C
ATOM   8231 0C31 POPEu 204     128.413 126.731  84.280  1.00  0.00           C
ATOM   8234 1C31 POPEu 204     127.703 125.831  85.300  1.00  0.00           C
ATOM   8237 2C31 POPEu 204     126.994 126.591  86.440  1.00  0.00           C
ATOM   8240 3C31 POPEu 204     127.864 127.630  87.161  1.00  0.00           C
ATOM   8243 4C31 POPEu 204     129.183 127.080  87.720  1.00  0.00           C
ATOM   8246 5C31 POPEu 204     130.174 128.200  88.070  1.00  0.00           C
ATOM   8249 6C31 POPEu 204     131.510 127.671  88.610  1.00  0.00           C
ATOM   8253  NH3 POPEv 205     104.654  97.174 112.050  1.00  0.00           N
ATOM   8257  C12 POPEv 205     103.834  95.944 112.330  1.00  0.00           C
ATOM   8260  C11 POPEv 205     102.624  95.804 111.380  1.00  0.00           C
ATOM   8263  P   POPEv 205     101.844  93.514 112.300  1.00  0.00           P
ATOM   8264  O13 POPEv 205     100.864  94.313 113.091  1.00  0.00           O
ATOM   8265  O14 POPEv 205     103.073  93.084 112.991  1.00  0.00           O
ATOM   8266  O11 POPEv 205     101.154  92.314 111.560  1.00  0.00           O
ATOM   8267  O12 POPEv 205     102.324  94.423 111.100  1.00  0.00           O
ATOM   8268  C1  POPEv 205     100.474  92.423 110.310  1.00  0.00           C
ATOM   8271  C2  POPEv 205     101.344  92.024 109.070  1.00  0.00           C
ATOM   8273  O21 POPEv 205     100.554  91.213 108.180  1.00  0.00           O
ATOM   8274  C21 POPEv 205      99.793  91.884 107.320  1.00  0.00           C
ATOM   8275  O22 POPEv 205      99.863  93.084 107.090  1.00  0.00           O
ATOM   8276  C22 POPEv 205      98.784  90.893 106.730  1.00  0.00           C
ATOM   8279  C3  POPEv 205     102.643  91.224 109.440  1.00  0.00           C
ATOM   8282  O31 POPEv 205     103.154  90.384 108.390  1.00  0.00           O
ATOM   8283  C31 POPEv 205     103.764  90.813 107.270  1.00  0.00           C
ATOM   8284  O32 POPEv 205     104.024  90.063 106.330  1.00  0.00           O
ATOM   8285  C32 POPEv 205     104.204  92.283 107.290  1.00  0.00           C
ATOM   8288  C23 POPEv 205      98.183  91.313 105.370  1.00  0.00           C
ATOM   8291  C24 POPEv 205      99.033  90.893 104.160  1.00  0.00           C
ATOM   8294  C25 POPEv 205     100.364  91.654 104.000  1.00  0.00           C
ATOM   8297  C26 POPEv 205     100.853  91.634 102.550  1.00  0.00           C
ATOM   8300  C27 POPEv 205     102.303  92.114 102.370  1.00  0.00           C
ATOM   8303  C28 POPEv 205     102.724  92.143 100.890  1.00  0.00           C
ATOM   8306  C29 POPEv 205     104.213  91.943 100.720  1.00  0.00           C
ATOM   8308 0C21 POPEv 205     104.964  92.273  99.650  1.00  0.00           C
ATOM   8310 1C21 POPEv 205     104.503  92.884  98.351  1.00  0.00           C
ATOM   8313 2C21 POPEv 205     105.034  92.063  97.150  1.00  0.00           C
ATOM   8316 3C21 POPEv 205     104.743  92.724  95.800  1.00  0.00           C
ATOM   8319 4C21 POPEv 205     105.323  91.923  94.610  1.00  0.00           C
ATOM   8322 5C21 POPEv 205     105.084  92.614  93.260  1.00  0.00           C
ATOM   8325 6C21 POPEv 205     105.644  91.813  92.080  1.00  0.00           C
ATOM   8328 7C21 POPEv 205     105.384  92.493  90.731  1.00  0.00           C
ATOM   8331 8C21 POPEv 205     105.884  91.694  89.521  1.00  0.00           C
ATOM   8335  C33 POPEv 205     104.554  92.793 105.870  1.00  0.00           C
ATOM   8338  C34 POPEv 205     104.894  94.294 105.790  1.00  0.00           C
ATOM   8341  C35 POPEv 205     105.034  94.724 104.320  1.00  0.00           C
ATOM   8344  C36 POPEv 205     105.203  96.233 104.080  1.00  0.00           C
ATOM   8347  C37 POPEv 205     105.244  96.523 102.571  1.00  0.00           C
ATOM   8350  C38 POPEv 205     105.293  98.014 102.210  1.00  0.00           C
ATOM   8353  C39 POPEv 205     105.484  98.253 100.710  1.00  0.00           C
ATOM   8356 0C31 POPEv 205     104.374  97.684  99.820  1.00  0.00           C
ATOM   8359 1C31 POPEv 205     104.663  97.913  98.330  1.00  0.00           C
ATOM   8362 2C31 POPEv 205     103.533  97.444  97.410  1.00  0.00           C
ATOM   8365 3C31 POPEv 205     103.854  97.694  95.930  1.00  0.00           C
ATOM   8368 4C31 POPEv 205     102.663  97.404  95.010  1.00  0.00           C
ATOM   8371 5C31 POPEv 205     103.014  97.643  93.540  1.00  0.00           C
ATOM   8374 6C31 POPEv 205     101.823  97.503  92.591  1.00  0.00           C
ATOM   8378  NH3 POPEw 206      50.203  67.484 115.240  1.00  0.00           N
ATOM   8382  C12 POPEw 206      48.883  68.154 115.050  1.00  0.00           C
ATOM   8385  C11 POPEw 206      48.864  69.494 115.790  1.00  0.00           C
ATOM   8388  P   POPEw 206      50.834  70.514 117.120  1.00  0.00           P
ATOM   8389  O13 POPEw 206      50.154  71.813 117.220  1.00  0.00           O
ATOM   8390  O14 POPEw 206      51.764  70.124 118.190  1.00  0.00           O
ATOM   8391  O11 POPEw 206      51.593  70.393 115.731  1.00  0.00           O
ATOM   8392  O12 POPEw 206      49.683  69.413 116.970  1.00  0.00           O
ATOM   8393  C1  POPEw 206      52.314  71.533 115.220  1.00  0.00           C
ATOM   8396  C2  POPEw 206      53.823  71.224 114.920  1.00  0.00           C
ATOM   8398  O21 POPEw 206      54.293  72.093 113.870  1.00  0.00           O
ATOM   8399  C21 POPEw 206      54.394  73.393 114.150  1.00  0.00           C
ATOM   8400  O22 POPEw 206      54.503  73.883 115.260  1.00  0.00           O
ATOM   8401  C22 POPEw 206      54.173  74.203 112.870  1.00  0.00           C
ATOM   8404  C3  POPEw 206      54.043  69.764 114.440  1.00  0.00           C
ATOM   8407  O31 POPEw 206      53.654  69.634 113.060  1.00  0.00           O
ATOM   8408  C31 POPEw 206      52.533  69.044 112.731  1.00  0.00           C
ATOM   8409  O32 POPEw 206      51.854  68.283 113.390  1.00  0.00           O
ATOM   8410  C32 POPEw 206      52.174  69.624 111.360  1.00  0.00           C
ATOM   8413  C23 POPEw 206      55.464  74.544 112.101  1.00  0.00           C
ATOM   8416  C24 POPEw 206      56.064  73.364 111.310  1.00  0.00           C
ATOM   8419  C25 POPEw 206      55.244  72.874 110.100  1.00  0.00           C
ATOM   8422  C26 POPEw 206      55.693  73.503 108.771  1.00  0.00           C
ATOM   8425  C27 POPEw 206      55.023  72.843 107.550  1.00  0.00           C
ATOM   8428  C28 POPEw 206      55.483  73.414 106.181  1.00  0.00           C
ATOM   8431  C29 POPEw 206      56.964  73.244 105.950  1.00  0.00           C
ATOM   8433 0C21 POPEw 206      57.593  72.554 104.970  1.00  0.00           C
ATOM   8435 1C21 POPEw 206      57.003  71.753 103.830  1.00  0.00           C
ATOM   8438 2C21 POPEw 206      57.484  70.294 103.810  1.00  0.00           C
ATOM   8441 3C21 POPEw 206      59.014  70.124 103.780  1.00  0.00           C
ATOM   8444 4C21 POPEw 206      59.464  68.664 103.670  1.00  0.00           C
ATOM   8447 5C21 POPEw 206      60.914  68.463 104.130  1.00  0.00           C
ATOM   8450 6C21 POPEw 206      61.393  67.003 104.010  1.00  0.00           C
ATOM   8453 7C21 POPEw 206      62.783  66.783 104.630  1.00  0.00           C
ATOM   8456 8C21 POPEw 206      63.253  65.323 104.540  1.00  0.00           C
ATOM   8460  C33 POPEw 206      51.084  68.883 110.550  1.00  0.00           C
ATOM   8463  C34 POPEw 206      51.164  69.313 109.080  1.00  0.00           C
ATOM   8466  C35 POPEw 206      49.844  69.294 108.300  1.00  0.00           C
ATOM   8469  C36 POPEw 206      49.293  67.883 108.021  1.00  0.00           C
ATOM   8472  C37 POPEw 206      48.074  67.944 107.090  1.00  0.00           C
ATOM   8475  C38 POPEw 206      47.463  66.573 106.741  1.00  0.00           C
ATOM   8478  C39 POPEw 206      48.224  65.774 105.670  1.00  0.00           C
ATOM   8481 0C31 POPEw 206      47.944  66.313 104.260  1.00  0.00           C
ATOM   8484 1C31 POPEw 206      48.573  65.474 103.140  1.00  0.00           C
ATOM   8487 2C31 POPEw 206      48.284  66.044 101.741  1.00  0.00           C
ATOM   8490 3C31 POPEw 206      46.863  65.774 101.210  1.00  0.00           C
ATOM   8493 4C31 POPEw 206      46.683  64.323 100.740  1.00  0.00           C
ATOM   8496 5C31 POPEw 206      45.324  64.073 100.080  1.00  0.00           C
ATOM   8499 6C31 POPEw 206      45.093  62.604  99.700  1.00  0.00           C
ATOM   8503  NH3 POPEx 207      54.124  26.864 112.800  1.00  0.00           N
ATOM   8507  C12 POPEx 207      53.584  27.033 114.190  1.00  0.00           C
ATOM   8510  C11 POPEx 207      52.214  26.333 114.341  1.00  0.00           C
ATOM   8513  P   POPEx 207      53.043  23.854 114.250  1.00  0.00           P
ATOM   8514  O13 POPEx 207      54.454  24.194 113.961  1.00  0.00           O
ATOM   8515  O14 POPEx 207      52.733  23.464 115.640  1.00  0.00           O
ATOM   8516  O11 POPEx 207      52.633  22.704 113.250  1.00  0.00           O
ATOM   8517  O12 POPEx 207      52.164  25.053 113.730  1.00  0.00           O
ATOM   8518  C1  POPEx 207      53.204  21.403 113.440  1.00  0.00           C
ATOM   8521  C2  POPEx 207      53.484  20.694 112.090  1.00  0.00           C
ATOM   8523  O21 POPEx 207      54.703  19.993 112.290  1.00  0.00           O
ATOM   8524  C21 POPEx 207      55.023  18.824 111.730  1.00  0.00           C
ATOM   8525  O22 POPEx 207      56.113  18.304 111.930  1.00  0.00           O
ATOM   8526  C22 POPEx 207      53.994  18.173 110.800  1.00  0.00           C
ATOM   8529  C3  POPEx 207      53.624  21.694 110.890  1.00  0.00           C
ATOM   8532  O31 POPEx 207      54.724  21.394 109.980  1.00  0.00           O
ATOM   8533  C31 POPEx 207      55.834  22.114 110.220  1.00  0.00           C
ATOM   8534  O32 POPEx 207      55.974  22.944 111.100  1.00  0.00           O
ATOM   8535  C32 POPEx 207      56.914  21.814 109.190  1.00  0.00           C
ATOM   8538  C23 POPEx 207      54.703  17.154 109.860  1.00  0.00           C
ATOM   8541  C24 POPEx 207      53.883  16.673 108.631  1.00  0.00           C
ATOM   8544  C25 POPEx 207      54.814  16.283 107.460  1.00  0.00           C
ATOM   8547  C26 POPEx 207      54.124  15.823 106.160  1.00  0.00           C
ATOM   8550  C27 POPEx 207      55.093  15.843 104.970  1.00  0.00           C
ATOM   8553  C28 POPEx 207      54.484  15.354 103.631  1.00  0.00           C
ATOM   8556  C29 POPEx 207      54.584  13.854 103.470  1.00  0.00           C
ATOM   8558 0C21 POPEx 207      54.893  13.173 102.350  1.00  0.00           C
ATOM   8560 1C21 POPEx 207      55.174  13.753 100.980  1.00  0.00           C
ATOM   8563 2C21 POPEx 207      56.073  12.864 100.091  1.00  0.00           C
ATOM   8566 3C21 POPEx 207      55.444  11.524  99.680  1.00  0.00           C
ATOM   8569 4C21 POPEx 207      56.304  10.774  98.650  1.00  0.00           C
ATOM   8572 5C21 POPEx 207      55.893   9.304  98.421  1.00  0.00           C
ATOM   8575 6C21 POPEx 207      54.443   9.093  97.951  1.00  0.00           C
ATOM   8578 7C21 POPEx 207      54.154   9.684  96.560  1.00  0.00           C
ATOM   8581 8C21 POPEx 207      52.754   9.314  96.050  1.00  0.00           C
ATOM   8585  C33 POPEx 207      56.914  22.874 108.060  1.00  0.00           C
ATOM   8588  C34 POPEx 207      55.863  22.623 106.960  1.00  0.00           C
ATOM   8591  C35 POPEx 207      56.273  21.464 106.040  1.00  0.00           C
ATOM   8594  C36 POPEx 207      55.524  21.394 104.700  1.00  0.00           C
ATOM   8597  C37 POPEx 207      55.604  19.974 104.101  1.00  0.00           C
ATOM   8600  C38 POPEx 207      55.163  19.884 102.630  1.00  0.00           C
ATOM   8603  C39 POPEx 207      56.343  20.004 101.640  1.00  0.00           C
ATOM   8606 0C31 POPEx 207      55.893  19.784 100.200  1.00  0.00           C
ATOM   8609 1C31 POPEx 207      57.034  19.794  99.180  1.00  0.00           C
ATOM   8612 2C31 POPEx 207      56.523  19.493  97.760  1.00  0.00           C
ATOM   8615 3C31 POPEx 207      57.593  19.603  96.670  1.00  0.00           C
ATOM   8618 4C31 POPEx 207      58.674  18.503  96.741  1.00  0.00           C
ATOM   8621 5C31 POPEx 207      59.674  18.604  95.580  1.00  0.00           C
ATOM   8624 6C31 POPEx 207      60.774  17.544  95.600  1.00  0.00           C
ATOM   8628  NH3 POPEy 208      30.094  13.634 115.851  1.00  0.00           N
ATOM   8632  C12 POPEy 208      30.694  12.303 115.420  1.00  0.00           C
ATOM   8635  C11 POPEy 208      31.463  12.314 114.101  1.00  0.00           C
ATOM   8638  P   POPEy 208      33.133  10.263 113.810  1.00  0.00           P
ATOM   8639  O13 POPEy 208      34.093  11.234 114.390  1.00  0.00           O
ATOM   8640  O14 POPEy 208      33.064   8.934 114.430  1.00  0.00           O
ATOM   8641  O11 POPEy 208      33.494  10.044 112.300  1.00  0.00           O
ATOM   8642  O12 POPEy 208      31.724  10.954 113.750  1.00  0.00           O
ATOM   8643  C1  POPEy 208      32.674  10.403 111.181  1.00  0.00           C
ATOM   8646  C2  POPEy 208      33.154  11.733 110.560  1.00  0.00           C
ATOM   8648  O21 POPEy 208      32.783  11.763 109.160  1.00  0.00           O
ATOM   8649  C21 POPEy 208      32.404  12.953 108.720  1.00  0.00           C
ATOM   8650  O22 POPEy 208      32.213  13.944 109.400  1.00  0.00           O
ATOM   8651  C22 POPEy 208      32.253  12.913 107.200  1.00  0.00           C
ATOM   8654  C3  POPEy 208      34.694  11.864 110.680  1.00  0.00           C
ATOM   8657  O31 POPEy 208      35.164  13.064 110.010  1.00  0.00           O
ATOM   8658  C31 POPEy 208      35.863  13.914 110.740  1.00  0.00           C
ATOM   8659  O32 POPEy 208      36.344  13.693 111.841  1.00  0.00           O
ATOM   8660  C32 POPEy 208      35.953  15.244 110.010  1.00  0.00           C
ATOM   8663  C23 POPEy 208      32.224  14.343 106.620  1.00  0.00           C
ATOM   8666  C24 POPEy 208      32.344  14.394 105.091  1.00  0.00           C
ATOM   8669  C25 POPEy 208      33.764  14.104 104.590  1.00  0.00           C
ATOM   8672  C26 POPEy 208      33.914  14.423 103.100  1.00  0.00           C
ATOM   8675  C27 POPEy 208      35.363  14.314 102.600  1.00  0.00           C
ATOM   8678  C28 POPEy 208      35.543  14.854 101.170  1.00  0.00           C
ATOM   8681  C29 POPEy 208      34.753  14.064 100.161  1.00  0.00           C
ATOM   8683 0C21 POPEy 208      34.644  14.364  98.860  1.00  0.00           C
ATOM   8685 1C21 POPEy 208      35.283  15.544  98.180  1.00  0.00           C
ATOM   8688 2C21 POPEy 208      34.793  15.684  96.720  1.00  0.00           C
ATOM   8691 3C21 POPEy 208      33.293  15.984  96.601  1.00  0.00           C
ATOM   8694 4C21 POPEy 208      32.783  15.813  95.161  1.00  0.00           C
ATOM   8697 5C21 POPEy 208      31.273  16.013  95.000  1.00  0.00           C
ATOM   8700 6C21 POPEy 208      30.404  15.053  95.830  1.00  0.00           C
ATOM   8703 7C21 POPEy 208      28.914  15.184  95.521  1.00  0.00           C
ATOM   8706 8C21 POPEy 208      28.034  14.274  96.380  1.00  0.00           C
ATOM   8710  C33 POPEy 208      35.444  16.394 110.921  1.00  0.00           C
ATOM   8713  C34 POPEy 208      35.424  17.714 110.161  1.00  0.00           C
ATOM   8716  C35 POPEy 208      36.823  18.274 109.870  1.00  0.00           C
ATOM   8719  C36 POPEy 208      36.863  19.054 108.550  1.00  0.00           C
ATOM   8722  C37 POPEy 208      38.104  19.934 108.440  1.00  0.00           C
ATOM   8725  C38 POPEy 208      38.113  20.713 107.120  1.00  0.00           C
ATOM   8728  C39 POPEy 208      38.564  19.864 105.921  1.00  0.00           C
ATOM   8731 0C31 POPEy 208      38.543  20.684 104.630  1.00  0.00           C
ATOM   8734 1C31 POPEy 208      39.314  19.993 103.500  1.00  0.00           C
ATOM   8737 2C31 POPEy 208      39.113  20.684 102.150  1.00  0.00           C
ATOM   8740 3C31 POPEy 208      37.843  20.204 101.430  1.00  0.00           C
ATOM   8743 4C31 POPEy 208      37.703  20.834 100.040  1.00  0.00           C
ATOM   8746 5C31 POPEy 208      36.733  20.083  99.130  1.00  0.00           C
ATOM   8749 6C31 POPEy 208      36.663  20.684  97.731  1.00  0.00           C
ATOM   8753  NH3 POPEz 209      39.154  44.733 114.360  1.00  0.00           N
ATOM   8757  C12 POPEz 209      38.084  45.564 115.050  1.00  0.00           C
ATOM   8760  C11 POPEz 209      37.543  46.684 114.140  1.00  0.00           C
ATOM   8763  P   POPEz 209      36.163  48.904 114.330  1.00  0.00           P
ATOM   8764  O13 POPEz 209      34.753  48.953 113.880  1.00  0.00           O
ATOM   8765  O14 POPEz 209      36.663  49.843 115.351  1.00  0.00           O
ATOM   8766  O11 POPEz 209      37.104  49.073 113.060  1.00  0.00           O
ATOM   8767  O12 POPEz 209      36.503  47.423 114.780  1.00  0.00           O
ATOM   8768  C1  POPEz 209      36.994  50.184 112.161  1.00  0.00           C
ATOM   8771  C2  POPEz 209      36.694  49.733 110.710  1.00  0.00           C
ATOM   8773  O21 POPEz 209      35.283  49.753 110.410  1.00  0.00           O
ATOM   8774  C21 POPEz 209      34.613  48.673 110.080  1.00  0.00           C
ATOM   8775  O22 POPEz 209      34.654  47.594 110.640  1.00  0.00           O
ATOM   8776  C22 POPEz 209      33.764  48.984 108.850  1.00  0.00           C
ATOM   8779  C3  POPEz 209      37.503  48.463 110.290  1.00  0.00           C
ATOM   8782  O31 POPEz 209      37.713  48.393 108.850  1.00  0.00           O
ATOM   8783  C31 POPEz 209      38.793  49.093 108.460  1.00  0.00           C
ATOM   8784  O32 POPEz 209      39.463  49.794 109.190  1.00  0.00           O
ATOM   8785  C32 POPEz 209      39.033  48.914 106.950  1.00  0.00           C
ATOM   8788  C23 POPEz 209      34.393  48.353 107.580  1.00  0.00           C
ATOM   8791  C24 POPEz 209      33.793  48.914 106.290  1.00  0.00           C
ATOM   8794  C25 POPEz 209      34.543  48.444 105.030  1.00  0.00           C
ATOM   8797  C26 POPEz 209      34.694  49.584 104.010  1.00  0.00           C
ATOM   8800  C27 POPEz 209      35.584  49.223 102.810  1.00  0.00           C
ATOM   8803  C28 POPEz 209      34.883  48.374 101.741  1.00  0.00           C
ATOM   8806  C29 POPEz 209      35.814  48.124 100.580  1.00  0.00           C
ATOM   8808 0C21 POPEz 209      35.584  47.303  99.550  1.00  0.00           C
ATOM   8810 1C21 POPEz 209      34.344  46.474  99.320  1.00  0.00           C
ATOM   8813 2C21 POPEz 209      33.573  46.913  98.060  1.00  0.00           C
ATOM   8816 3C21 POPEz 209      34.344  46.684  96.750  1.00  0.00           C
ATOM   8819 4C21 POPEz 209      33.534  47.143  95.530  1.00  0.00           C
ATOM   8822 5C21 POPEz 209      33.324  48.663  95.521  1.00  0.00           C
ATOM   8825 6C21 POPEz 209      33.133  49.293  94.140  1.00  0.00           C
ATOM   8828 7C21 POPEz 209      32.674  50.764  94.241  1.00  0.00           C
ATOM   8831 8C21 POPEz 209      32.694  51.513  92.910  1.00  0.00           C
ATOM   8835  C33 POPEz 209      39.003  50.253 106.181  1.00  0.00           C
ATOM   8838  C34 POPEz 209      40.084  50.384 105.080  1.00  0.00           C
ATOM   8841  C35 POPEz 209      39.793  49.533 103.850  1.00  0.00           C
ATOM   8844  C36 POPEz 209      40.314  50.114 102.521  1.00  0.00           C
ATOM   8847  C37 POPEz 209      39.523  49.533 101.330  1.00  0.00           C
ATOM   8850  C38 POPEz 209      39.714  50.284 100.000  1.00  0.00           C
ATOM   8853  C39 POPEz 209      41.034  49.964  99.300  1.00  0.00           C
ATOM   8856 0C31 POPEz 209      41.084  50.564  97.880  1.00  0.00           C
ATOM   8859 1C31 POPEz 209      42.293  50.094  97.060  1.00  0.00           C
ATOM   8862 2C31 POPEz 209      42.073  50.314  95.560  1.00  0.00           C
ATOM   8865 3C31 POPEz 209      43.234  49.843  94.680  1.00  0.00           C
ATOM   8868 4C31 POPEz 209      44.554  50.573  94.960  1.00  0.00           C
ATOM   8871 5C31 POPEz 209      45.504  50.533  93.760  1.00  0.00           C
ATOM   8874 6C31 POPEz 209      46.774  51.364  93.961  1.00  0.00           C
ATOM   8878  NH3 POPE0 210      43.934 103.063  76.440  1.00  0.00           N
ATOM   8882  C12 POPE0 210      43.953 104.534  76.100  1.00  0.00           C
ATOM   8885  C11 POPE0 210      44.454 105.444  77.241  1.00  0.00           C
ATOM   8888  P   POPE0 210      42.573 106.774  78.540  1.00  0.00           P
ATOM   8889  O13 POPE0 210      43.363 108.033  78.491  1.00  0.00           O
ATOM   8890  O14 POPE0 210      41.383 106.724  77.661  1.00  0.00           O
ATOM   8891  O11 POPE0 210      42.064 106.514  80.000  1.00  0.00           O
ATOM   8892  O12 POPE0 210      43.503 105.503  78.310  1.00  0.00           O
ATOM   8893  C1  POPE0 210      42.703 106.934  81.190  1.00  0.00           C
ATOM   8896  C2  POPE0 210      41.733 107.884  81.930  1.00  0.00           C
ATOM   8898  O21 POPE0 210      42.234 108.424  83.161  1.00  0.00           O
ATOM   8899  C21 POPE0 210      42.404 107.574  84.150  1.00  0.00           C
ATOM   8900  O22 POPE0 210      42.484 106.364  84.080  1.00  0.00           O
ATOM   8901  C22 POPE0 210      42.374 108.333  85.480  1.00  0.00           C
ATOM   8904  C3  POPE0 210      40.234 107.393  82.021  1.00  0.00           C
ATOM   8907  O31 POPE0 210      39.843 106.694  83.231  1.00  0.00           O
ATOM   8908  C31 POPE0 210      39.304 105.474  83.140  1.00  0.00           C
ATOM   8909  O32 POPE0 210      38.293 105.133  83.740  1.00  0.00           O
ATOM   8910  C32 POPE0 210      40.164 104.474  82.382  1.00  0.00           C
ATOM   8913  C23 POPE0 210      41.463 107.584  86.470  1.00  0.00           C
ATOM   8916  C24 POPE0 210      40.964 108.463  87.620  1.00  0.00           C
ATOM   8919  C25 POPE0 210      42.054 108.753  88.650  1.00  0.00           C
ATOM   8922  C26 POPE0 210      41.733 108.164  90.030  1.00  0.00           C
ATOM   8925  C27 POPE0 210      42.793 108.564  91.061  1.00  0.00           C
ATOM   8928  C28 POPE0 210      42.624 107.874  92.420  1.00  0.00           C
ATOM   8931  C29 POPE0 210      43.154 106.464  92.451  1.00  0.00           C
ATOM   8933 0C21 POPE0 210      43.414 105.804  93.590  1.00  0.00           C
ATOM   8935 1C21 POPE0 210      43.144 106.364  94.960  1.00  0.00           C
ATOM   8938 2C21 POPE0 210      43.004 105.293  96.061  1.00  0.00           C
ATOM   8941 3C21 POPE0 210      41.964 104.194  95.771  1.00  0.00           C
ATOM   8944 4C21 POPE0 210      41.523 103.494  97.060  1.00  0.00           C
ATOM   8947 5C21 POPE0 210      41.113 102.024  96.900  1.00  0.00           C
ATOM   8950 6C21 POPE0 210      39.953 101.764  95.930  1.00  0.00           C
ATOM   8953 7C21 POPE0 210      39.453 100.313  96.070  1.00  0.00           C
ATOM   8956 8C21 POPE0 210      38.374  99.893  95.071  1.00  0.00           C
ATOM   8960  C33 POPE0 210      40.324 103.214  83.260  1.00  0.00           C
ATOM   8963  C34 POPE0 210      41.434 102.273  82.800  1.00  0.00           C
ATOM   8966  C35 POPE0 210      41.683 101.143  83.821  1.00  0.00           C
ATOM   8969  C36 POPE0 210      42.904 100.313  83.421  1.00  0.00           C
ATOM   8972  C37 POPE0 210      43.204  99.084  84.300  1.00  0.00           C
ATOM   8975  C38 POPE0 210      44.023  98.014  83.561  1.00  0.00           C
ATOM   8978  C39 POPE0 210      45.563  98.154  83.660  1.00  0.00           C
ATOM   8981 0C31 POPE0 210      46.194  97.093  84.580  1.00  0.00           C
ATOM   8984 1C31 POPE0 210      47.674  96.803  84.290  1.00  0.00           C
ATOM   8987 2C31 POPE0 210      48.113  95.463  84.920  1.00  0.00           C
ATOM   8990 3C31 POPE0 210      49.564  95.044  84.640  1.00  0.00           C
ATOM   8993 4C31 POPE0 210      49.963  95.103  83.161  1.00  0.00           C
ATOM   8996 5C31 POPE0 210      51.304  94.423  82.890  1.00  0.00           C
ATOM   8999 6C31 POPE0 210      51.724  94.503  81.430  1.00  0.00           C
ATOM   9003  NH3 POPE1 211      12.543  28.353  71.181  1.00  0.00           N
ATOM   9007  C12 POPE1 211      11.064  28.274  70.930  1.00  0.00           C
ATOM   9010  C11 POPE1 211      10.754  27.753  69.520  1.00  0.00           C
ATOM   9013  P   POPE1 211       8.794  26.093  68.960  1.00  0.00           P
ATOM   9014  O13 POPE1 211       7.324  26.173  69.150  1.00  0.00           O
ATOM   9015  O14 POPE1 211       9.264  25.913  67.570  1.00  0.00           O
ATOM   9016  O11 POPE1 211       9.474  25.074  69.951  1.00  0.00           O
ATOM   9017  O12 POPE1 211       9.344  27.513  69.411  1.00  0.00           O
ATOM   9018  C1  POPE1 211       8.724  24.054  70.610  1.00  0.00           C
ATOM   9021  C2  POPE1 211       9.164  23.894  72.090  1.00  0.00           C
ATOM   9023  O21 POPE1 211       8.074  23.413  72.880  1.00  0.00           O
ATOM   9024  C21 POPE1 211       7.154  24.284  73.250  1.00  0.00           C
ATOM   9025  O22 POPE1 211       7.034  25.434  72.880  1.00  0.00           O
ATOM   9026  C22 POPE1 211       6.284  23.624  74.310  1.00  0.00           C
ATOM   9029  C3  POPE1 211       9.864  25.163  72.680  1.00  0.00           C
ATOM   9032  O31 POPE1 211       9.974  25.104  74.130  1.00  0.00           O
ATOM   9033  C31 POPE1 211      10.764  26.053  74.630  1.00  0.00           C
ATOM   9034  O32 POPE1 211      11.504  26.784  73.981  1.00  0.00           O
ATOM   9035  C32 POPE1 211      10.704  26.044  76.150  1.00  0.00           C
ATOM   9038  C23 POPE1 211       6.964  23.754  75.690  1.00  0.00           C
ATOM   9041  C24 POPE1 211       6.104  23.194  76.820  1.00  0.00           C
ATOM   9044  C25 POPE1 211       6.654  23.593  78.190  1.00  0.00           C
ATOM   9047  C26 POPE1 211       5.814  23.064  79.350  1.00  0.00           C
ATOM   9050  C27 POPE1 211       6.324  23.573  80.710  1.00  0.00           C
ATOM   9053  C28 POPE1 211       5.434  23.153  81.890  1.00  0.00           C
ATOM   9056  C29 POPE1 211       5.514  21.673  82.171  1.00  0.00           C
ATOM   9058 0C21 POPE1 211       5.354  21.073  83.370  1.00  0.00           C
ATOM   9060 1C21 POPE1 211       5.024  21.753  84.671  1.00  0.00           C
ATOM   9063 2C21 POPE1 211       6.214  21.774  85.650  1.00  0.00           C
ATOM   9066 3C21 POPE1 211       5.844  22.333  87.031  1.00  0.00           C
ATOM   9069 4C21 POPE1 211       7.064  22.483  87.951  1.00  0.00           C
ATOM   9072 5C21 POPE1 211       6.684  22.913  89.370  1.00  0.00           C
ATOM   9075 6C21 POPE1 211       7.904  23.283  90.231  1.00  0.00           C
ATOM   9078 7C21 POPE1 211       7.534  23.713  91.660  1.00  0.00           C
ATOM   9081 8C21 POPE1 211       8.714  24.314  92.440  1.00  0.00           C
ATOM   9085  C33 POPE1 211       9.624  27.014  76.680  1.00  0.00           C
ATOM   9088  C34 POPE1 211       9.794  27.323  78.170  1.00  0.00           C
ATOM   9091  C35 POPE1 211       9.644  26.104  79.080  1.00  0.00           C
ATOM   9094  C36 POPE1 211      10.034  26.424  80.530  1.00  0.00           C
ATOM   9097  C37 POPE1 211       9.704  25.304  81.520  1.00  0.00           C
ATOM   9100  C38 POPE1 211      10.344  25.593  82.890  1.00  0.00           C
ATOM   9103  C39 POPE1 211      10.034  24.533  83.950  1.00  0.00           C
ATOM   9106 0C31 POPE1 211      10.923  24.714  85.180  1.00  0.00           C
ATOM   9109 1C31 POPE1 211      10.714  23.654  86.250  1.00  0.00           C
ATOM   9112 2C31 POPE1 211      11.734  23.803  87.390  1.00  0.00           C
ATOM   9115 3C31 POPE1 211      11.584  22.734  88.470  1.00  0.00           C
ATOM   9118 4C31 POPE1 211      12.774  22.753  89.440  1.00  0.00           C
ATOM   9121 5C31 POPE1 211      12.663  21.724  90.570  1.00  0.00           C
ATOM   9124 6C31 POPE1 211      13.913  21.673  91.450  1.00  0.00           C
ATOM   9128  NH3 POPE2 212      19.664  34.864 106.860  1.00  0.00           N
ATOM   9132  C12 POPE2 212      20.654  35.884 107.340  1.00  0.00           C
ATOM   9135  C11 POPE2 212      20.424  36.193 108.810  1.00  0.00           C
ATOM   9138  P   POPE2 212      20.594  38.143 110.480  1.00  0.00           P
ATOM   9139  O13 POPE2 212      19.334  37.553 110.970  1.00  0.00           O
ATOM   9140  O14 POPE2 212      21.774  37.944 111.310  1.00  0.00           O
ATOM   9141  O11 POPE2 212      20.394  39.684 110.231  1.00  0.00           O
ATOM   9142  O12 POPE2 212      20.883  37.524 109.060  1.00  0.00           O
ATOM   9143  C1  POPE2 212      19.574  40.203 109.190  1.00  0.00           C
ATOM   9146  C2  POPE2 212      20.404  40.974 108.150  1.00  0.00           C
ATOM   9148  O21 POPE2 212      19.543  41.453 107.101  1.00  0.00           O
ATOM   9149  C21 POPE2 212      19.114  40.584 106.190  1.00  0.00           C
ATOM   9150  O22 POPE2 212      19.234  39.374 106.240  1.00  0.00           O
ATOM   9151  C22 POPE2 212      18.484  41.323 105.021  1.00  0.00           C
ATOM   9154  C3  POPE2 212      21.654  40.184 107.630  1.00  0.00           C
ATOM   9157  O31 POPE2 212      22.253  40.923 106.560  1.00  0.00           O
ATOM   9158  C31 POPE2 212      23.303  41.674 106.900  1.00  0.00           C
ATOM   9159  O32 POPE2 212      24.044  41.463 107.830  1.00  0.00           O
ATOM   9160  C32 POPE2 212      23.424  42.843 105.940  1.00  0.00           C
ATOM   9163  C23 POPE2 212      19.514  41.564 103.890  1.00  0.00           C
ATOM   9166  C24 POPE2 212      18.894  42.173 102.630  1.00  0.00           C
ATOM   9169  C25 POPE2 212      19.994  42.734 101.710  1.00  0.00           C
ATOM   9172  C26 POPE2 212      19.654  42.693 100.220  1.00  0.00           C
ATOM   9175  C27 POPE2 212      20.814  43.224  99.350  1.00  0.00           C
ATOM   9178  C28 POPE2 212      20.564  43.033  97.851  1.00  0.00           C
ATOM   9181  C29 POPE2 212      21.733  43.503  97.010  1.00  0.00           C
ATOM   9183 0C21 POPE2 212      21.693  43.774  95.700  1.00  0.00           C
ATOM   9185 1C21 POPE2 212      20.494  43.603  94.790  1.00  0.00           C
ATOM   9188 2C21 POPE2 212      20.754  42.654  93.600  1.00  0.00           C
ATOM   9191 3C21 POPE2 212      21.633  43.264  92.510  1.00  0.00           C
ATOM   9194 4C21 POPE2 212      21.834  42.303  91.321  1.00  0.00           C
ATOM   9197 5C21 POPE2 212      22.584  42.934  90.150  1.00  0.00           C
ATOM   9200 6C21 POPE2 212      22.783  41.954  88.981  1.00  0.00           C
ATOM   9203 7C21 POPE2 212      23.533  42.573  87.800  1.00  0.00           C
ATOM   9206 8C21 POPE2 212      23.744  41.583  86.640  1.00  0.00           C
ATOM   9210  C33 POPE2 212      23.174  44.184 106.650  1.00  0.00           C
ATOM   9213  C34 POPE2 212      22.783  45.273 105.661  1.00  0.00           C
ATOM   9216  C35 POPE2 212      21.314  45.213 105.240  1.00  0.00           C
ATOM   9219  C36 POPE2 212      21.054  45.954 103.911  1.00  0.00           C
ATOM   9222  C37 POPE2 212      21.604  47.383 103.920  1.00  0.00           C
ATOM   9225  C38 POPE2 212      21.414  48.103 102.580  1.00  0.00           C
ATOM   9228  C39 POPE2 212      22.293  49.353 102.480  1.00  0.00           C
ATOM   9231 0C31 POPE2 212      21.974  50.393 103.561  1.00  0.00           C
ATOM   9234 1C31 POPE2 212      22.764  51.694 103.380  1.00  0.00           C
ATOM   9237 2C31 POPE2 212      22.183  52.874 104.170  1.00  0.00           C
ATOM   9240 3C31 POPE2 212      20.834  53.334 103.620  1.00  0.00           C
ATOM   9243 4C31 POPE2 212      20.324  54.603 104.310  1.00  0.00           C
ATOM   9246 5C31 POPE2 212      18.943  55.003 103.790  1.00  0.00           C
ATOM   9249 6C31 POPE2 212      18.353  56.243 104.460  1.00  0.00           C
ATOM   9253  NH3 POPE3 213      47.154  43.904 114.120  1.00  0.00           N
ATOM   9257  C12 POPE3 213      46.244  42.804 114.620  1.00  0.00           C
ATOM   9260  C11 POPE3 213      46.413  41.503 113.821  1.00  0.00           C
ATOM   9263  P   POPE3 213      48.263  39.694 113.290  1.00  0.00           P
ATOM   9264  O13 POPE3 213      49.714  39.724 113.450  1.00  0.00           O
ATOM   9265  O14 POPE3 213      47.593  38.463 113.790  1.00  0.00           O
ATOM   9266  O11 POPE3 213      47.894  39.934 111.760  1.00  0.00           O
ATOM   9267  O12 POPE3 213      47.713  40.963 114.040  1.00  0.00           O
ATOM   9268  C1  POPE3 213      48.484  41.084 111.120  1.00  0.00           C
ATOM   9271  C2  POPE3 213      47.884  41.284 109.710  1.00  0.00           C
ATOM   9273  O21 POPE3 213      48.344  42.553 109.190  1.00  0.00           O
ATOM   9274  C21 POPE3 213      48.263  42.664 107.870  1.00  0.00           C
ATOM   9275  O22 POPE3 213      47.444  43.323 107.260  1.00  0.00           O
ATOM   9276  C22 POPE3 213      49.344  41.823 107.200  1.00  0.00           C
ATOM   9279  C3  POPE3 213      46.323  41.233 109.741  1.00  0.00           C
ATOM   9282  O31 POPE3 213      45.674  41.383 108.460  1.00  0.00           O
ATOM   9283  C31 POPE3 213      45.823  40.403 107.591  1.00  0.00           C
ATOM   9284  O32 POPE3 213      46.494  39.393 107.760  1.00  0.00           O
ATOM   9285  C32 POPE3 213      45.014  40.753 106.330  1.00  0.00           C
ATOM   9288  C23 POPE3 213      49.804  42.493 105.890  1.00  0.00           C
ATOM   9291  C24 POPE3 213      50.553  41.503 105.000  1.00  0.00           C
ATOM   9294  C25 POPE3 213      51.104  42.163 103.740  1.00  0.00           C
ATOM   9297  C26 POPE3 213      50.044  42.804 102.830  1.00  0.00           C
ATOM   9300  C27 POPE3 213      50.454  42.794 101.350  1.00  0.00           C
ATOM   9303  C28 POPE3 213      49.494  43.603 100.451  1.00  0.00           C
ATOM   9306  C29 POPE3 213      49.974  45.013 100.200  1.00  0.00           C
ATOM   9308 0C21 POPE3 213      49.384  46.163 100.570  1.00  0.00           C
ATOM   9310 1C21 POPE3 213      48.084  46.333 101.321  1.00  0.00           C
ATOM   9313 2C21 POPE3 213      47.344  47.633 100.970  1.00  0.00           C
ATOM   9316 3C21 POPE3 213      48.053  48.943 101.370  1.00  0.00           C
ATOM   9319 4C21 POPE3 213      47.284  50.193 100.940  1.00  0.00           C
ATOM   9322 5C21 POPE3 213      47.983  51.494 101.360  1.00  0.00           C
ATOM   9325 6C21 POPE3 213      47.414  52.744 100.661  1.00  0.00           C
ATOM   9328 7C21 POPE3 213      48.043  54.044 101.190  1.00  0.00           C
ATOM   9331 8C21 POPE3 213      47.643  55.284 100.390  1.00  0.00           C
ATOM   9335  C33 POPE3 213      45.814  40.724 105.010  1.00  0.00           C
ATOM   9338  C34 POPE3 213      45.644  42.053 104.241  1.00  0.00           C
ATOM   9341  C35 POPE3 213      46.143  42.003 102.790  1.00  0.00           C
ATOM   9344  C36 POPE3 213      45.054  41.593 101.790  1.00  0.00           C
ATOM   9347  C37 POPE3 213      45.553  41.604 100.340  1.00  0.00           C
ATOM   9350  C38 POPE3 213      44.484  41.954  99.300  1.00  0.00           C
ATOM   9353  C39 POPE3 213      43.383  40.893  99.120  1.00  0.00           C
ATOM   9356 0C31 POPE3 213      42.494  41.224  97.910  1.00  0.00           C
ATOM   9359 1C31 POPE3 213      41.504  40.104  97.560  1.00  0.00           C
ATOM   9362 2C31 POPE3 213      40.674  40.364  96.280  1.00  0.00           C
ATOM   9365 3C31 POPE3 213      41.494  40.704  95.021  1.00  0.00           C
ATOM   9368 4C31 POPE3 213      42.484  39.603  94.602  1.00  0.00           C
ATOM   9371 5C31 POPE3 213      43.444  40.053  93.492  1.00  0.00           C
ATOM   9374 6C31 POPE3 213      44.464  38.974  93.110  1.00  0.00           C
ATOM   9378  NH3 POPE4 214      97.783  51.053 113.220  1.00  0.00           N
ATOM   9382  C12 POPE4 214      98.874  50.263 113.880  1.00  0.00           C
ATOM   9385  C11 POPE4 214      99.484  49.164 113.000  1.00  0.00           C
ATOM   9388  P   POPE4 214     101.793  48.173 113.900  1.00  0.00           P
ATOM   9389  O13 POPE4 214     102.433  49.434 113.440  1.00  0.00           O
ATOM   9390  O14 POPE4 214     102.224  47.614 115.190  1.00  0.00           O
ATOM   9391  O11 POPE4 214     102.064  47.033 112.840  1.00  0.00           O
ATOM   9392  O12 POPE4 214     100.203  48.233 113.810  1.00  0.00           O
ATOM   9393  C1  POPE4 214     101.704  47.064 111.470  1.00  0.00           C
ATOM   9396  C2  POPE4 214     102.783  47.804 110.631  1.00  0.00           C
ATOM   9398  O21 POPE4 214     102.224  48.274 109.390  1.00  0.00           O
ATOM   9399  C21 POPE4 214     101.953  47.383 108.450  1.00  0.00           C
ATOM   9400  O22 POPE4 214     102.103  46.173 108.530  1.00  0.00           O
ATOM   9401  C22 POPE4 214     101.304  48.143 107.280  1.00  0.00           C
ATOM   9404  C3  POPE4 214     104.094  46.954 110.500  1.00  0.00           C
ATOM   9407  O31 POPE4 214     104.964  47.443 109.470  1.00  0.00           O
ATOM   9408  C31 POPE4 214     105.594  48.563 109.780  1.00  0.00           C
ATOM   9409  O32 POPE4 214     105.624  49.073 110.890  1.00  0.00           O
ATOM   9410  C32 POPE4 214     106.084  49.244 108.500  1.00  0.00           C
ATOM   9413  C23 POPE4 214     101.144  47.394 105.930  1.00  0.00           C
ATOM   9416  C24 POPE4 214     100.404  48.294 104.931  1.00  0.00           C
ATOM   9419  C25 POPE4 214      99.923  47.623 103.631  1.00  0.00           C
ATOM   9422  C26 POPE4 214      99.124  48.623 102.790  1.00  0.00           C
ATOM   9425  C27 POPE4 214      98.343  48.054 101.601  1.00  0.00           C
ATOM   9428  C28 POPE4 214      99.043  48.154 100.231  1.00  0.00           C
ATOM   9431  C29 POPE4 214     100.043  47.033 100.050  1.00  0.00           C
ATOM   9433 0C21 POPE4 214     100.034  46.114  99.060  1.00  0.00           C
ATOM   9435 1C21 POPE4 214      99.073  46.053  97.890  1.00  0.00           C
ATOM   9438 2C21 POPE4 214      99.793  45.794  96.550  1.00  0.00           C
ATOM   9441 3C21 POPE4 214     100.423  44.393  96.450  1.00  0.00           C
ATOM   9444 4C21 POPE4 214     100.864  44.073  95.021  1.00  0.00           C
ATOM   9447 5C21 POPE4 214     101.533  42.693  94.890  1.00  0.00           C
ATOM   9450 6C21 POPE4 214     101.693  42.283  93.421  1.00  0.00           C
ATOM   9453 7C21 POPE4 214     102.543  41.014  93.231  1.00  0.00           C
ATOM   9456 8C21 POPE4 214     102.774  40.684  91.750  1.00  0.00           C
ATOM   9460  C33 POPE4 214     105.124  48.984 107.320  1.00  0.00           C
ATOM   9463  C34 POPE4 214     105.404  49.764 106.040  1.00  0.00           C
ATOM   9466  C35 POPE4 214     104.243  49.544 105.060  1.00  0.00           C
ATOM   9469  C36 POPE4 214     104.534  49.993 103.620  1.00  0.00           C
ATOM   9472  C37 POPE4 214     103.244  50.003 102.780  1.00  0.00           C
ATOM   9475  C38 POPE4 214     103.504  50.234 101.290  1.00  0.00           C
ATOM   9478  C39 POPE4 214     102.204  50.473 100.510  1.00  0.00           C
ATOM   9481 0C31 POPE4 214     102.423  50.554  98.990  1.00  0.00           C
ATOM   9484 1C31 POPE4 214     102.803  51.944  98.480  1.00  0.00           C
ATOM   9487 2C31 POPE4 214     103.264  51.904  97.021  1.00  0.00           C
ATOM   9490 3C31 POPE4 214     103.984  53.173  96.550  1.00  0.00           C
ATOM   9493 4C31 POPE4 214     104.624  52.973  95.171  1.00  0.00           C
ATOM   9496 5C31 POPE4 214     105.624  54.064  94.790  1.00  0.00           C
ATOM   9499 6C31 POPE4 214     106.304  53.803  93.440  1.00  0.00           C
ATOM   9503  NH3 POPE5 215      26.784 114.614 111.160  1.00  0.00           N
ATOM   9507  C12 POPE5 215      25.803 113.953 112.090  1.00  0.00           C
ATOM   9510  C11 POPE5 215      26.314 113.974 113.540  1.00  0.00           C
ATOM   9513  P   POPE5 215      28.293 112.304 113.320  1.00  0.00           P
ATOM   9514  O13 POPE5 215      29.193 113.463 113.180  1.00  0.00           O
ATOM   9515  O14 POPE5 215      28.764 111.143 114.101  1.00  0.00           O
ATOM   9516  O11 POPE5 215      27.873 111.894 111.870  1.00  0.00           O
ATOM   9517  O12 POPE5 215      26.934 112.764 113.961  1.00  0.00           O
ATOM   9518  C1  POPE5 215      28.744 111.093 111.070  1.00  0.00           C
ATOM   9521  C2  POPE5 215      28.764 111.593 109.601  1.00  0.00           C
ATOM   9523  O21 POPE5 215      27.464 111.364 109.030  1.00  0.00           O
ATOM   9524  C21 POPE5 215      26.784 112.393 108.540  1.00  0.00           C
ATOM   9525  O22 POPE5 215      27.014 113.573 108.720  1.00  0.00           O
ATOM   9526  C22 POPE5 215      25.664 111.834 107.661  1.00  0.00           C
ATOM   9529  C3  POPE5 215      29.823 110.753 108.841  1.00  0.00           C
ATOM   9532  O31 POPE5 215      30.244 111.374 107.610  1.00  0.00           O
ATOM   9533  C31 POPE5 215      29.634 110.963 106.510  1.00  0.00           C
ATOM   9534  O32 POPE5 215      28.703 110.184 106.461  1.00  0.00           O
ATOM   9535  C32 POPE5 215      30.354 111.554 105.310  1.00  0.00           C
ATOM   9538  C23 POPE5 215      25.654 112.454 106.250  1.00  0.00           C
ATOM   9541  C24 POPE5 215      24.944 111.573 105.200  1.00  0.00           C
ATOM   9544  C25 POPE5 215      23.404 111.673 105.220  1.00  0.00           C
ATOM   9547  C26 POPE5 215      22.843 112.933 104.531  1.00  0.00           C
ATOM   9550  C27 POPE5 215      21.334 113.073 104.741  1.00  0.00           C
ATOM   9553  C28 POPE5 215      20.703 114.274 104.010  1.00  0.00           C
ATOM   9556  C29 POPE5 215      20.564 114.054 102.521  1.00  0.00           C
ATOM   9558 0C21 POPE5 215      20.373 115.033 101.610  1.00  0.00           C
ATOM   9560 1C21 POPE5 215      20.343 116.503 101.930  1.00  0.00           C
ATOM   9563 2C21 POPE5 215      20.604 117.373 100.680  1.00  0.00           C
ATOM   9566 3C21 POPE5 215      19.354 117.594  99.811  1.00  0.00           C
ATOM   9569 4C21 POPE5 215      19.664 118.523  98.631  1.00  0.00           C
ATOM   9572 5C21 POPE5 215      18.433 119.054  97.880  1.00  0.00           C
ATOM   9575 6C21 POPE5 215      18.114 118.304  96.580  1.00  0.00           C
ATOM   9578 7C21 POPE5 215      17.064 119.033  95.740  1.00  0.00           C
ATOM   9581 8C21 POPE5 215      16.834 118.424  94.360  1.00  0.00           C
ATOM   9585  C33 POPE5 215      30.863 110.413 104.420  1.00  0.00           C
ATOM   9588  C34 POPE5 215      31.914 110.843 103.411  1.00  0.00           C
ATOM   9591  C35 POPE5 215      31.424 111.803 102.320  1.00  0.00           C
ATOM   9594  C36 POPE5 215      32.553 112.054 101.321  1.00  0.00           C
ATOM   9597  C37 POPE5 215      32.204 112.974 100.150  1.00  0.00           C
ATOM   9600  C38 POPE5 215      33.363 112.974  99.150  1.00  0.00           C
ATOM   9603  C39 POPE5 215      33.184 113.914  97.951  1.00  0.00           C
ATOM   9606 0C31 POPE5 215      33.254 113.164  96.610  1.00  0.00           C
ATOM   9609 1C31 POPE5 215      33.373 114.114  95.410  1.00  0.00           C
ATOM   9612 2C31 POPE5 215      33.094 113.444  94.061  1.00  0.00           C
ATOM   9615 3C31 POPE5 215      34.093 112.343  93.632  1.00  0.00           C
ATOM   9618 4C31 POPE5 215      35.503 112.874  93.330  1.00  0.00           C
ATOM   9621 5C31 POPE5 215      36.273 111.943  92.360  1.00  0.00           C
ATOM   9624 6C31 POPE5 215      37.694 112.413  92.050  1.00  0.00           C
ATOM   9628  NH3 POPE6 216     125.554  37.443  68.060  1.00  0.00           N
ATOM   9632  C12 POPE6 216     125.104  38.893  67.970  1.00  0.00           C
ATOM   9635  C11 POPE6 216     125.784  39.673  66.830  1.00  0.00           C
ATOM   9638  P   POPE6 216     126.154  42.303  66.950  1.00  0.00           P
ATOM   9639  O13 POPE6 216     125.364  43.444  67.480  1.00  0.00           O
ATOM   9640  O14 POPE6 216     126.883  42.544  65.690  1.00  0.00           O
ATOM   9641  O11 POPE6 216     127.194  41.893  68.080  1.00  0.00           O
ATOM   9642  O12 POPE6 216     125.264  41.003  66.800  1.00  0.00           O
ATOM   9643  C1  POPE6 216     126.973  42.283  69.450  1.00  0.00           C
ATOM   9646  C2  POPE6 216     128.043  41.634  70.400  1.00  0.00           C
ATOM   9648  O21 POPE6 216     128.073  42.274  71.680  1.00  0.00           O
ATOM   9649  C21 POPE6 216     127.034  42.154  72.490  1.00  0.00           C
ATOM   9650  O22 POPE6 216     126.053  41.463  72.260  1.00  0.00           O
ATOM   9651  C22 POPE6 216     127.303  42.884  73.821  1.00  0.00           C
ATOM   9654  C3  POPE6 216     129.454  41.753  69.750  1.00  0.00           C
ATOM   9657  O31 POPE6 216     130.530  41.103  70.470  1.00  0.00           O
ATOM   9658  C31 POPE6 216     131.411  41.744  71.290  1.00  0.00           C
ATOM   9659  O32 POPE6 216     132.491  41.263  71.580  1.00  0.00           O
ATOM   9660  C32 POPE6 216     130.900  43.073  71.860  1.00  0.00           C
ATOM   9663  C23 POPE6 216     126.084  42.994  74.780  1.00  0.00           C
ATOM   9666  C24 POPE6 216     126.524  43.303  76.230  1.00  0.00           C
ATOM   9669  C25 POPE6 216     125.384  43.813  77.130  1.00  0.00           C
ATOM   9672  C26 POPE6 216     125.784  43.943  78.611  1.00  0.00           C
ATOM   9675  C27 POPE6 216     124.704  44.684  79.430  1.00  0.00           C
ATOM   9678  C28 POPE6 216     125.054  44.904  80.921  1.00  0.00           C
ATOM   9681  C29 POPE6 216     124.904  43.633  81.710  1.00  0.00           C
ATOM   9683 0C21 POPE6 216     124.523  43.514  83.000  1.00  0.00           C
ATOM   9685 1C21 POPE6 216     124.173  44.614  83.970  1.00  0.00           C
ATOM   9688 2C21 POPE6 216     122.923  44.213  84.790  1.00  0.00           C
ATOM   9691 3C21 POPE6 216     122.624  45.143  85.980  1.00  0.00           C
ATOM   9694 4C21 POPE6 216     121.463  44.593  86.830  1.00  0.00           C
ATOM   9697 5C21 POPE6 216     121.094  45.454  88.050  1.00  0.00           C
ATOM   9700 6C21 POPE6 216     120.463  46.804  87.690  1.00  0.00           C
ATOM   9703 7C21 POPE6 216     119.783  47.464  88.900  1.00  0.00           C
ATOM   9706 8C21 POPE6 216     119.043  48.753  88.550  1.00  0.00           C
ATOM   9710  C33 POPE6 216     131.950  43.844  72.690  1.00  0.00           C
ATOM   9713  C34 POPE6 216     131.340  45.063  73.400  1.00  0.00           C
ATOM   9716  C35 POPE6 216     130.551  44.713  74.680  1.00  0.00           C
ATOM   9719  C36 POPE6 216     131.471  44.483  75.880  1.00  0.00           C
ATOM   9722  C37 POPE6 216     130.760  43.873  77.101  1.00  0.00           C
ATOM   9725  C38 POPE6 216     131.721  43.823  78.290  1.00  0.00           C
ATOM   9728  C39 POPE6 216     131.230  43.024  79.510  1.00  0.00           C
ATOM   9731 0C31 POPE6 216     130.034  43.644  80.250  1.00  0.00           C
ATOM   9734 1C31 POPE6 216     129.743  42.893  81.561  1.00  0.00           C
ATOM   9737 2C31 POPE6 216     128.514  43.444  82.300  1.00  0.00           C
ATOM   9740 3C31 POPE6 216     128.704  44.843  82.910  1.00  0.00           C
ATOM   9743 4C31 POPE6 216     129.503  44.834  84.220  1.00  0.00           C
ATOM   9746 5C31 POPE6 216     129.663  46.243  84.811  1.00  0.00           C
ATOM   9749 6C31 POPE6 216     130.264  46.253  86.220  1.00  0.00           C
ATOM   9753  NH3 POPE7 217       8.164  44.423 111.911  1.00  0.00           N
ATOM   9757  C12 POPE7 217       6.994  43.524 111.680  1.00  0.00           C
ATOM   9760  C11 POPE7 217       7.474  42.093 111.810  1.00  0.00           C
ATOM   9763  P   POPE7 217       6.714  39.684 111.411  1.00  0.00           P
ATOM   9764  O13 POPE7 217       8.014  39.423 112.050  1.00  0.00           O
ATOM   9765  O14 POPE7 217       5.544  38.953 111.940  1.00  0.00           O
ATOM   9766  O11 POPE7 217       6.803  39.434 109.850  1.00  0.00           O
ATOM   9767  O12 POPE7 217       6.394  41.224 111.490  1.00  0.00           O
ATOM   9768  C1  POPE7 217       8.044  39.434 109.130  1.00  0.00           C
ATOM   9771  C2  POPE7 217       8.334  40.803 108.450  1.00  0.00           C
ATOM   9773  O21 POPE7 217       7.984  40.783 107.060  1.00  0.00           O
ATOM   9774  C21 POPE7 217       8.774  40.184 106.181  1.00  0.00           C
ATOM   9775  O22 POPE7 217       9.734  39.474 106.420  1.00  0.00           O
ATOM   9776  C22 POPE7 217       8.264  40.524 104.770  1.00  0.00           C
ATOM   9779  C3  POPE7 217       9.784  41.354 108.701  1.00  0.00           C
ATOM   9782  O31 POPE7 217      10.093  42.474 107.840  1.00  0.00           O
ATOM   9783  C31 POPE7 217       9.713  43.663 108.231  1.00  0.00           C
ATOM   9784  O32 POPE7 217       9.104  43.943 109.260  1.00  0.00           O
ATOM   9785  C32 POPE7 217      10.084  44.654 107.120  1.00  0.00           C
ATOM   9788  C23 POPE7 217       9.364  41.063 103.800  1.00  0.00           C
ATOM   9791  C24 POPE7 217       8.804  41.523 102.440  1.00  0.00           C
ATOM   9794  C25 POPE7 217       8.164  40.393 101.620  1.00  0.00           C
ATOM   9797  C26 POPE7 217       7.593  40.814 100.250  1.00  0.00           C
ATOM   9800  C27 POPE7 217       6.734  39.684  99.661  1.00  0.00           C
ATOM   9803  C28 POPE7 217       5.974  40.044  98.370  1.00  0.00           C
ATOM   9806  C29 POPE7 217       4.854  39.064  98.150  1.00  0.00           C
ATOM   9808 0C21 POPE7 217       4.364  38.574  96.990  1.00  0.00           C
ATOM   9810 1C21 POPE7 217       4.794  38.893  95.580  1.00  0.00           C
ATOM   9813 2C21 POPE7 217       5.144  37.614  94.800  1.00  0.00           C
ATOM   9816 3C21 POPE7 217       5.264  37.874  93.290  1.00  0.00           C
ATOM   9819 4C21 POPE7 217       5.774  36.684  92.470  1.00  0.00           C
ATOM   9822 5C21 POPE7 217       4.864  35.444  92.460  1.00  0.00           C
ATOM   9825 6C21 POPE7 217       5.224  34.503  91.300  1.00  0.00           C
ATOM   9828 7C21 POPE7 217       4.404  33.213  91.260  1.00  0.00           C
ATOM   9831 8C21 POPE7 217       4.714  32.364  90.021  1.00  0.00           C
ATOM   9835  C33 POPE7 217       9.004  44.614 106.010  1.00  0.00           C
ATOM   9838  C34 POPE7 217       9.254  45.573 104.830  1.00  0.00           C
ATOM   9841  C35 POPE7 217      10.534  45.314 104.020  1.00  0.00           C
ATOM   9844  C36 POPE7 217      10.294  45.484 102.510  1.00  0.00           C
ATOM   9847  C37 POPE7 217      11.534  45.864 101.690  1.00  0.00           C
ATOM   9850  C38 POPE7 217      11.224  45.954 100.180  1.00  0.00           C
ATOM   9853  C39 POPE7 217      12.344  46.604  99.341  1.00  0.00           C
ATOM   9856 0C31 POPE7 217      13.564  45.694  99.160  1.00  0.00           C
ATOM   9859 1C31 POPE7 217      14.604  46.253  98.170  1.00  0.00           C
ATOM   9862 2C31 POPE7 217      15.753  45.263  97.910  1.00  0.00           C
ATOM   9865 3C31 POPE7 217      16.704  45.684  96.780  1.00  0.00           C
ATOM   9868 4C31 POPE7 217      17.654  46.843  97.150  1.00  0.00           C
ATOM   9871 5C31 POPE7 217      18.574  47.213  95.980  1.00  0.00           C
ATOM   9874 6C31 POPE7 217      19.564  48.353  96.290  1.00  0.00           C
ATOM   9878  NH3 POPE8 218       7.774  96.993  68.300  1.00  0.00           N
ATOM   9882  C12 POPE8 218       8.754  97.793  67.490  1.00  0.00           C
ATOM   9885  C11 POPE8 218       9.024  97.143  66.130  1.00  0.00           C
ATOM   9888  P   POPE8 218      10.914  98.593  65.000  1.00  0.00           P
ATOM   9889  O13 POPE8 218      11.623  97.584  64.190  1.00  0.00           O
ATOM   9890  O14 POPE8 218      10.963 100.003  64.560  1.00  0.00           O
ATOM   9891  O11 POPE8 218      11.474  98.544  66.481  1.00  0.00           O
ATOM   9892  O12 POPE8 218       9.404  98.134  65.180  1.00  0.00           O
ATOM   9893  C1  POPE8 218      12.744  99.204  66.670  1.00  0.00           C
ATOM   9896  C2  POPE8 218      13.504  98.673  67.920  1.00  0.00           C
ATOM   9898  O21 POPE8 218      12.714  98.704  69.120  1.00  0.00           O
ATOM   9899  C21 POPE8 218      12.404  99.893  69.590  1.00  0.00           C
ATOM   9900  O22 POPE8 218      12.484 100.963  69.010  1.00  0.00           O
ATOM   9901  C22 POPE8 218      12.044  99.733  71.070  1.00  0.00           C
ATOM   9904  C3  POPE8 218      14.904  99.353  68.110  1.00  0.00           C
ATOM   9907  O31 POPE8 218      15.694  98.643  69.080  1.00  0.00           O
ATOM   9908  C31 POPE8 218      15.724  99.124  70.300  1.00  0.00           C
ATOM   9909  O32 POPE8 218      15.244 100.184  70.670  1.00  0.00           O
ATOM   9910  C32 POPE8 218      16.224  98.024  71.240  1.00  0.00           C
ATOM   9913  C23 POPE8 218      11.104 100.843  71.570  1.00  0.00           C
ATOM   9916  C24 POPE8 218      11.234 101.054  73.091  1.00  0.00           C
ATOM   9919  C25 POPE8 218       9.964 101.673  73.690  1.00  0.00           C
ATOM   9922  C26 POPE8 218       9.684 101.184  75.120  1.00  0.00           C
ATOM   9925  C27 POPE8 218       8.304 101.624  75.610  1.00  0.00           C
ATOM   9928  C28 POPE8 218       8.354 102.963  76.370  1.00  0.00           C
ATOM   9931  C29 POPE8 218       6.994 103.323  76.920  1.00  0.00           C
ATOM   9933 0C21 POPE8 218       6.644 103.474  78.210  1.00  0.00           C
ATOM   9935 1C21 POPE8 218       7.514 103.374  79.440  1.00  0.00           C
ATOM   9938 2C21 POPE8 218       7.424 104.664  80.280  1.00  0.00           C
ATOM   9941 3C21 POPE8 218       8.244 104.624  81.580  1.00  0.00           C
ATOM   9944 4C21 POPE8 218       7.894 103.444  82.500  1.00  0.00           C
ATOM   9947 5C21 POPE8 218       8.214 103.694  83.981  1.00  0.00           C
ATOM   9950 6C21 POPE8 218       9.704 103.934  84.250  1.00  0.00           C
ATOM   9953 7C21 POPE8 218       9.994 104.124  85.750  1.00  0.00           C
ATOM   9956 8C21 POPE8 218      11.454 104.364  86.100  1.00  0.00           C
ATOM   9960  C33 POPE8 218      15.004  97.373  71.920  1.00  0.00           C
ATOM   9963  C34 POPE8 218      15.334  96.233  72.890  1.00  0.00           C
ATOM   9966  C35 POPE8 218      14.024  95.673  73.470  1.00  0.00           C
ATOM   9969  C36 POPE8 218      14.184  94.404  74.320  1.00  0.00           C
ATOM   9972  C37 POPE8 218      12.814  93.964  74.861  1.00  0.00           C
ATOM   9975  C38 POPE8 218      12.854  92.854  75.910  1.00  0.00           C
ATOM   9978  C39 POPE8 218      13.024  91.444  75.350  1.00  0.00           C
ATOM   9981 0C31 POPE8 218      14.464  90.924  75.451  1.00  0.00           C
ATOM   9984 1C31 POPE8 218      14.574  89.524  74.830  1.00  0.00           C
ATOM   9987 2C31 POPE8 218      15.984  88.934  74.990  1.00  0.00           C
ATOM   9990 3C31 POPE8 218      16.194  87.643  74.190  1.00  0.00           C
ATOM   9993 4C31 POPE8 218      15.154  86.554  74.510  1.00  0.00           C
ATOM   9996 5C31 POPE8 218      15.734  85.133  74.450  1.00  0.00           C
ATOM   9999 6C31 POPE8 218      15.803  84.563  73.030  1.00  0.00           C
ATOM  10003  NH3 POPE9 219      19.284 100.874 111.780  1.00  0.00           N
ATOM  10007  C12 POPE9 219      20.424 101.853 111.920  1.00  0.00           C
ATOM  10010  C11 POPE9 219      21.183 102.003 110.580  1.00  0.00           C
ATOM  10013  P   POPE9 219      22.613 104.114 110.071  1.00  0.00           P
ATOM  10014  O13 POPE9 219      21.463 104.913 110.510  1.00  0.00           O
ATOM  10015  O14 POPE9 219      23.974 104.674 110.320  1.00  0.00           O
ATOM  10016  O11 POPE9 219      22.464 103.813 108.530  1.00  0.00           O
ATOM  10017  O12 POPE9 219      22.423 102.703 110.771  1.00  0.00           O
ATOM  10018  C1  POPE9 219      21.354 104.283 107.760  1.00  0.00           C
ATOM  10021  C2  POPE9 219      21.383 103.503 106.430  1.00  0.00           C
ATOM  10023  O21 POPE9 219      20.254 103.844 105.610  1.00  0.00           O
ATOM  10024  C21 POPE9 219      20.534 103.704 104.310  1.00  0.00           C
ATOM  10025  O22 POPE9 219      21.654 103.603 103.830  1.00  0.00           O
ATOM  10026  C22 POPE9 219      19.254 103.403 103.530  1.00  0.00           C
ATOM  10029  C3  POPE9 219      21.374 101.964 106.710  1.00  0.00           C
ATOM  10032  O31 POPE9 219      21.303 101.163 105.510  1.00  0.00           O
ATOM  10033  C31 POPE9 219      21.164  99.873 105.771  1.00  0.00           C
ATOM  10034  O32 POPE9 219      21.033  99.364 106.870  1.00  0.00           O
ATOM  10035  C32 POPE9 219      21.254  99.084 104.460  1.00  0.00           C
ATOM  10038  C23 POPE9 219      19.594 102.493 102.330  1.00  0.00           C
ATOM  10041  C24 POPE9 219      18.374 101.844 101.660  1.00  0.00           C
ATOM  10044  C25 POPE9 219      17.684 102.753 100.640  1.00  0.00           C
ATOM  10047  C26 POPE9 219      18.474 102.904  99.341  1.00  0.00           C
ATOM  10050  C27 POPE9 219      17.864 103.953  98.400  1.00  0.00           C
ATOM  10053  C28 POPE9 219      18.664 104.134  97.101  1.00  0.00           C
ATOM  10056  C29 POPE9 219      18.584 102.913  96.220  1.00  0.00           C
ATOM  10058 0C21 POPE9 219      17.734 102.753  95.190  1.00  0.00           C
ATOM  10060 1C21 POPE9 219      16.724 103.774  94.730  1.00  0.00           C
ATOM  10063 2C21 POPE9 219      16.024 103.393  93.421  1.00  0.00           C
ATOM  10066 3C21 POPE9 219      16.854 103.634  92.140  1.00  0.00           C
ATOM  10069 4C21 POPE9 219      17.943 102.574  91.900  1.00  0.00           C
ATOM  10072 5C21 POPE9 219      18.504 102.603  90.470  1.00  0.00           C
ATOM  10075 6C21 POPE9 219      19.514 101.484  90.231  1.00  0.00           C
ATOM  10078 7C21 POPE9 219      20.164 101.543  88.850  1.00  0.00           C
ATOM  10081 8C21 POPE9 219      21.204 100.454  88.610  1.00  0.00           C
ATOM  10085  C33 POPE9 219      20.334  97.834 104.440  1.00  0.00           C
ATOM  10088  C34 POPE9 219      20.783  96.803 103.400  1.00  0.00           C
ATOM  10091  C35 POPE9 219      19.724  95.714 103.180  1.00  0.00           C
ATOM  10094  C36 POPE9 219      20.303  94.384 102.690  1.00  0.00           C
ATOM  10097  C37 POPE9 219      19.224  93.474 102.090  1.00  0.00           C
ATOM  10100  C38 POPE9 219      19.704  92.044 101.800  1.00  0.00           C
ATOM  10103  C39 POPE9 219      18.734  91.263 100.900  1.00  0.00           C
ATOM  10106 0C31 POPE9 219      19.014  91.514  99.400  1.00  0.00           C
ATOM  10109 1C31 POPE9 219      18.104  90.684  98.470  1.00  0.00           C
ATOM  10112 2C31 POPE9 219      18.644  90.563  97.040  1.00  0.00           C
ATOM  10115 3C31 POPE9 219      19.904  89.684  96.960  1.00  0.00           C
ATOM  10118 4C31 POPE9 219      20.373  89.344  95.540  1.00  0.00           C
ATOM  10121 5C31 POPE9 219      21.604  88.434  95.610  1.00  0.00           C
ATOM  10124 6C31 POPE9 219      22.174  88.033  94.250  1.00  0.00           C
ATOM  10128  NH3 POPE  220      42.194  51.294 115.080  1.00  0.00           N
ATOM  10132  C12 POPE  220      42.603  49.964 115.640  1.00  0.00           C
ATOM  10135  C11 POPE  220      42.913  48.963 114.531  1.00  0.00           C
ATOM  10138  P   POPE  220      42.964  46.373 114.260  1.00  0.00           P
ATOM  10139  O13 POPE  220      44.033  45.514 114.830  1.00  0.00           O
ATOM  10140  O14 POPE  220      41.574  45.864 114.080  1.00  0.00           O
ATOM  10141  O11 POPE  220      43.474  46.913 112.851  1.00  0.00           O
ATOM  10142  O12 POPE  220      42.913  47.684 115.120  1.00  0.00           O
ATOM  10143  C1  POPE  220      43.323  46.084 111.690  1.00  0.00           C
ATOM  10146  C2  POPE  220      43.983  46.734 110.451  1.00  0.00           C
ATOM  10148  O21 POPE  220      44.564  45.733 109.570  1.00  0.00           O
ATOM  10149  C21 POPE  220      43.713  45.234 108.690  1.00  0.00           C
ATOM  10150  O22 POPE  220      42.494  45.273 108.800  1.00  0.00           O
ATOM  10151  C22 POPE  220      44.464  44.733 107.460  1.00  0.00           C
ATOM  10154  C3  POPE  220      45.124  47.734 110.810  1.00  0.00           C
ATOM  10157  O31 POPE  220      45.784  48.143 109.601  1.00  0.00           O
ATOM  10158  C31 POPE  220      46.834  47.423 109.220  1.00  0.00           C
ATOM  10159  O32 POPE  220      47.404  46.583 109.900  1.00  0.00           O
ATOM  10160  C32 POPE  220      47.124  47.713 107.750  1.00  0.00           C
ATOM  10163  C23 POPE  220      43.523  44.614 106.230  1.00  0.00           C
ATOM  10166  C24 POPE  220      44.064  45.294 104.970  1.00  0.00           C
ATOM  10169  C25 POPE  220      43.053  45.174 103.821  1.00  0.00           C
ATOM  10172  C26 POPE  220      43.464  45.963 102.571  1.00  0.00           C
ATOM  10175  C27 POPE  220      42.433  45.853 101.440  1.00  0.00           C
ATOM  10178  C28 POPE  220      42.703  46.793 100.250  1.00  0.00           C
ATOM  10181  C29 POPE  220      44.053  46.564  99.620  1.00  0.00           C
ATOM  10183 0C21 POPE  220      44.313  46.044  98.411  1.00  0.00           C
ATOM  10185 1C21 POPE  220      43.274  45.584  97.420  1.00  0.00           C
ATOM  10188 2C21 POPE  220      43.864  45.294  96.030  1.00  0.00           C
ATOM  10191 3C21 POPE  220      42.773  44.824  95.060  1.00  0.00           C
ATOM  10194 4C21 POPE  220      43.274  44.463  93.650  1.00  0.00           C
ATOM  10197 5C21 POPE  220      43.703  45.673  92.811  1.00  0.00           C
ATOM  10200 6C21 POPE  220      42.584  46.664  92.480  1.00  0.00           C
ATOM  10203 7C21 POPE  220      43.043  47.773  91.540  1.00  0.00           C
ATOM  10206 8C21 POPE  220      41.914  48.704  91.100  1.00  0.00           C
ATOM  10210  C33 POPE  220      48.113  46.684 107.150  1.00  0.00           C
ATOM  10213  C34 POPE  220      48.123  46.674 105.610  1.00  0.00           C
ATOM  10216  C35 POPE  220      49.344  47.364 104.990  1.00  0.00           C
ATOM  10219  C36 POPE  220      50.623  46.534 105.100  1.00  0.00           C
ATOM  10222  C37 POPE  220      51.733  47.044 104.170  1.00  0.00           C
ATOM  10225  C38 POPE  220      53.043  46.274 104.360  1.00  0.00           C
ATOM  10228  C39 POPE  220      54.243  46.904 103.640  1.00  0.00           C
ATOM  10231 0C31 POPE  220      54.424  46.503 102.171  1.00  0.00           C
ATOM  10234 1C31 POPE  220      53.683  47.383 101.150  1.00  0.00           C
ATOM  10237 2C31 POPE  220      54.033  46.923  99.730  1.00  0.00           C
ATOM  10240 3C31 POPE  220      53.393  47.744  98.600  1.00  0.00           C
ATOM  10243 4C31 POPE  220      53.874  47.274  97.220  1.00  0.00           C
ATOM  10246 5C31 POPE  220      53.253  48.043  96.061  1.00  0.00           C
ATOM  10249 6C31 POPE  220      53.783  47.594  94.690  1.00  0.00           C
ATOM  10253  NH3 POPE  221      35.984  32.663  71.150  1.00  0.00           N
ATOM  10257  C12 POPE  221      36.554  31.384  70.600  1.00  0.00           C
ATOM  10260  C11 POPE  221      36.124  30.163  71.411  1.00  0.00           C
ATOM  10263  P   POPE  221      37.834  28.394  72.210  1.00  0.00           P
ATOM  10264  O13 POPE  221      38.584  27.244  71.650  1.00  0.00           O
ATOM  10265  O14 POPE  221      38.613  29.463  72.870  1.00  0.00           O
ATOM  10266  O11 POPE  221      36.724  27.823  73.170  1.00  0.00           O
ATOM  10267  O12 POPE  221      36.963  29.054  71.070  1.00  0.00           O
ATOM  10268  C1  POPE  221      36.994  27.284  74.470  1.00  0.00           C
ATOM  10271  C2  POPE  221      36.814  28.334  75.610  1.00  0.00           C
ATOM  10273  O21 POPE  221      36.914  27.634  76.870  1.00  0.00           O
ATOM  10274  C21 POPE  221      36.844  28.364  77.980  1.00  0.00           C
ATOM  10275  O22 POPE  221      37.054  29.563  78.080  1.00  0.00           O
ATOM  10276  C22 POPE  221      36.303  27.544  79.140  1.00  0.00           C
ATOM  10279  C3  POPE  221      35.433  29.034  75.460  1.00  0.00           C
ATOM  10282  O31 POPE  221      35.374  30.263  76.210  1.00  0.00           O
ATOM  10283  C31 POPE  221      35.503  31.393  75.560  1.00  0.00           C
ATOM  10284  O32 POPE  221      35.354  31.573  74.360  1.00  0.00           O
ATOM  10285  C32 POPE  221      35.824  32.483  76.580  1.00  0.00           C
ATOM  10288  C23 POPE  221      35.043  28.294  79.601  1.00  0.00           C
ATOM  10291  C24 POPE  221      34.274  27.723  80.790  1.00  0.00           C
ATOM  10294  C25 POPE  221      33.004  28.564  80.921  1.00  0.00           C
ATOM  10297  C26 POPE  221      32.183  28.313  82.180  1.00  0.00           C
ATOM  10300  C27 POPE  221      30.994  29.274  82.250  1.00  0.00           C
ATOM  10303  C28 POPE  221      29.984  28.903  83.352  1.00  0.00           C
ATOM  10306  C29 POPE  221      30.594  28.984  84.720  1.00  0.00           C
ATOM  10308 0C21 POPE  221      30.004  28.553  85.852  1.00  0.00           C
ATOM  10310 1C21 POPE  221      28.644  27.913  85.911  1.00  0.00           C
ATOM  10313 2C21 POPE  221      28.474  27.033  87.161  1.00  0.00           C
ATOM  10316 3C21 POPE  221      27.093  26.373  87.210  1.00  0.00           C
ATOM  10319 4C21 POPE  221      26.693  25.904  88.620  1.00  0.00           C
ATOM  10322 5C21 POPE  221      25.314  25.223  88.620  1.00  0.00           C
ATOM  10325 6C21 POPE  221      24.774  24.963  90.030  1.00  0.00           C
ATOM  10328 7C21 POPE  221      23.443  24.204  90.000  1.00  0.00           C
ATOM  10331 8C21 POPE  221      22.864  23.924  91.390  1.00  0.00           C
ATOM  10335  C33 POPE  221      36.224  33.794  75.880  1.00  0.00           C
ATOM  10338  C34 POPE  221      36.064  35.044  76.750  1.00  0.00           C
ATOM  10341  C35 POPE  221      36.214  36.303  75.890  1.00  0.00           C
ATOM  10344  C36 POPE  221      35.664  37.563  76.560  1.00  0.00           C
ATOM  10347  C37 POPE  221      35.654  38.763  75.610  1.00  0.00           C
ATOM  10350  C38 POPE  221      34.944  39.993  76.181  1.00  0.00           C
ATOM  10353  C39 POPE  221      35.734  40.764  77.250  1.00  0.00           C
ATOM  10356 0C31 POPE  221      35.424  40.323  78.690  1.00  0.00           C
ATOM  10359 1C31 POPE  221      36.344  40.993  79.720  1.00  0.00           C
ATOM  10362 2C31 POPE  221      36.303  40.314  81.100  1.00  0.00           C
ATOM  10365 3C31 POPE  221      37.374  40.834  82.070  1.00  0.00           C
ATOM  10368 4C31 POPE  221      37.043  42.213  82.661  1.00  0.00           C
ATOM  10371 5C31 POPE  221      38.034  42.633  83.771  1.00  0.00           C
ATOM  10374 6C31 POPE  221      37.783  44.044  84.300  1.00  0.00           C
ATOM  10378  NH3 POPE  222      75.334  71.874  78.920  1.00  0.00           N
ATOM  10382  C12 POPE  222      76.774  72.014  78.470  1.00  0.00           C
ATOM  10385  C11 POPE  222      77.293  73.454  78.701  1.00  0.00           C
ATOM  10388  P   POPE  222      79.773  73.454  77.800  1.00  0.00           P
ATOM  10389  O13 POPE  222      80.003  72.264  78.660  1.00  0.00           O
ATOM  10390  O14 POPE  222      80.274  73.393  76.400  1.00  0.00           O
ATOM  10391  O11 POPE  222      80.423  74.713  78.491  1.00  0.00           O
ATOM  10392  O12 POPE  222      78.243  73.834  77.700  1.00  0.00           O
ATOM  10393  C1  POPE  222      81.823  74.684  78.841  1.00  0.00           C
ATOM  10396  C2  POPE  222      82.064  75.084  80.320  1.00  0.00           C
ATOM  10398  O21 POPE  222      83.343  74.573  80.731  1.00  0.00           O
ATOM  10399  C21 POPE  222      83.874  75.304  81.720  1.00  0.00           C
ATOM  10400  O22 POPE  222      83.504  76.423  82.040  1.00  0.00           O
ATOM  10401  C22 POPE  222      84.993  74.544  82.431  1.00  0.00           C
ATOM  10404  C3  POPE  222      80.924  74.553  81.250  1.00  0.00           C
ATOM  10407  O31 POPE  222      81.424  73.904  82.440  1.00  0.00           O
ATOM  10408  C31 POPE  222      80.454  73.374  83.170  1.00  0.00           C
ATOM  10409  O32 POPE  222      79.274  73.603  83.050  1.00  0.00           O
ATOM  10410  C32 POPE  222      81.064  72.383  84.140  1.00  0.00           C
ATOM  10413  C23 POPE  222      85.104  74.993  83.911  1.00  0.00           C
ATOM  10416  C24 POPE  222      86.014  74.104  84.770  1.00  0.00           C
ATOM  10419  C25 POPE  222      85.764  74.244  86.280  1.00  0.00           C
ATOM  10422  C26 POPE  222      86.234  75.563  86.920  1.00  0.00           C
ATOM  10425  C27 POPE  222      87.764  75.624  87.102  1.00  0.00           C
ATOM  10428  C28 POPE  222      88.194  76.744  88.070  1.00  0.00           C
ATOM  10431  C29 POPE  222      89.674  76.694  88.380  1.00  0.00           C
ATOM  10433 0C21 POPE  222      90.253  76.163  89.481  1.00  0.00           C
ATOM  10435 1C21 POPE  222      89.564  75.463  90.620  1.00  0.00           C
ATOM  10438 2C21 POPE  222      89.634  76.224  91.970  1.00  0.00           C
ATOM  10441 3C21 POPE  222      88.863  77.554  91.970  1.00  0.00           C
ATOM  10444 4C21 POPE  222      88.404  77.994  93.370  1.00  0.00           C
ATOM  10447 5C21 POPE  222      87.514  79.244  93.340  1.00  0.00           C
ATOM  10450 6C21 POPE  222      86.924  79.593  94.710  1.00  0.00           C
ATOM  10453 7C21 POPE  222      86.133  80.914  94.700  1.00  0.00           C
ATOM  10456 8C21 POPE  222      85.604  81.304  96.090  1.00  0.00           C
ATOM  10460  C33 POPE  222      80.003  71.633  84.970  1.00  0.00           C
ATOM  10463  C34 POPE  222      80.644  70.463  85.720  1.00  0.00           C
ATOM  10466  C35 POPE  222      79.784  69.853  86.830  1.00  0.00           C
ATOM  10469  C36 POPE  222      79.344  70.884  87.880  1.00  0.00           C
ATOM  10472  C37 POPE  222      78.924  70.243  89.220  1.00  0.00           C
ATOM  10475  C38 POPE  222      80.073  69.593  90.021  1.00  0.00           C
ATOM  10478  C39 POPE  222      81.194  70.573  90.370  1.00  0.00           C
ATOM  10481 0C31 POPE  222      82.334  69.893  91.150  1.00  0.00           C
ATOM  10484 1C31 POPE  222      83.413  70.893  91.601  1.00  0.00           C
ATOM  10487 2C31 POPE  222      84.764  70.224  91.890  1.00  0.00           C
ATOM  10490 3C31 POPE  222      84.754  69.194  93.030  1.00  0.00           C
ATOM  10493 4C31 POPE  222      84.814  69.804  94.430  1.00  0.00           C
ATOM  10496 5C31 POPE  222      85.573  68.893  95.410  1.00  0.00           C
ATOM  10499 6C31 POPE  222      85.744  69.494  96.810  1.00  0.00           C
ATOM  10503  NH3 POPE  223      78.534  56.864 116.181  1.00  0.00           N
ATOM  10507  C12 POPE  223      79.113  55.554 116.660  1.00  0.00           C
ATOM  10510  C11 POPE  223      80.224  55.744 117.720  1.00  0.00           C
ATOM  10513  P   POPE  223      82.744  56.573 117.630  1.00  0.00           P
ATOM  10514  O13 POPE  223      82.993  57.044 119.000  1.00  0.00           O
ATOM  10515  O14 POPE  223      83.194  55.193 117.330  1.00  0.00           O
ATOM  10516  O11 POPE  223      83.353  57.604 116.560  1.00  0.00           O
ATOM  10517  O12 POPE  223      81.204  56.694 117.300  1.00  0.00           O
ATOM  10518  C1  POPE  223      83.343  57.233 115.170  1.00  0.00           C
ATOM  10521  C2  POPE  223      81.984  57.493 114.460  1.00  0.00           C
ATOM  10523  O21 POPE  223      82.003  56.923 113.120  1.00  0.00           O
ATOM  10524  C21 POPE  223      80.863  56.263 112.810  1.00  0.00           C
ATOM  10525  O22 POPE  223      80.014  55.974 113.610  1.00  0.00           O
ATOM  10526  C22 POPE  223      80.823  55.954 111.310  1.00  0.00           C
ATOM  10529  C3  POPE  223      81.673  59.013 114.400  1.00  0.00           C
ATOM  10532  O31 POPE  223      80.274  59.213 114.150  1.00  0.00           O
ATOM  10533  C31 POPE  223      79.954  59.974 113.110  1.00  0.00           C
ATOM  10534  O32 POPE  223      80.743  60.524 112.360  1.00  0.00           O
ATOM  10535  C32 POPE  223      78.433  60.024 113.030  1.00  0.00           C
ATOM  10538  C23 POPE  223      79.423  55.584 110.760  1.00  0.00           C
ATOM  10541  C24 POPE  223      79.404  55.454 109.220  1.00  0.00           C
ATOM  10544  C25 POPE  223      79.963  54.114 108.720  1.00  0.00           C
ATOM  10547  C26 POPE  223      80.404  54.124 107.241  1.00  0.00           C
ATOM  10550  C27 POPE  223      79.363  53.544 106.260  1.00  0.00           C
ATOM  10553  C28 POPE  223      79.643  52.093 105.810  1.00  0.00           C
ATOM  10556  C29 POPE  223      79.484  51.093 106.930  1.00  0.00           C
ATOM  10558 0C21 POPE  223      80.224  49.993 107.171  1.00  0.00           C
ATOM  10560 1C21 POPE  223      81.374  49.463 106.350  1.00  0.00           C
ATOM  10563 2C21 POPE  223      80.944  48.213 105.560  1.00  0.00           C
ATOM  10566 3C21 POPE  223      79.954  48.533 104.420  1.00  0.00           C
ATOM  10569 4C21 POPE  223      79.414  47.303 103.690  1.00  0.00           C
ATOM  10572 5C21 POPE  223      78.284  46.593 104.450  1.00  0.00           C
ATOM  10575 6C21 POPE  223      77.744  45.374 103.690  1.00  0.00           C
ATOM  10578 7C21 POPE  223      76.463  44.794 104.320  1.00  0.00           C
ATOM  10581 8C21 POPE  223      75.993  43.493 103.670  1.00  0.00           C
ATOM  10585  C33 POPE  223      77.893  60.463 111.660  1.00  0.00           C
ATOM  10588  C34 POPE  223      78.323  59.544 110.510  1.00  0.00           C
ATOM  10591  C35 POPE  223      77.344  59.643 109.330  1.00  0.00           C
ATOM  10594  C36 POPE  223      77.914  59.044 108.040  1.00  0.00           C
ATOM  10597  C37 POPE  223      76.853  58.963 106.940  1.00  0.00           C
ATOM  10600  C38 POPE  223      77.444  58.753 105.540  1.00  0.00           C
ATOM  10603  C39 POPE  223      76.363  58.663 104.460  1.00  0.00           C
ATOM  10606 0C31 POPE  223      76.634  59.573 103.271  1.00  0.00           C
ATOM  10609 1C31 POPE  223      75.554  59.434 102.190  1.00  0.00           C
ATOM  10612 2C31 POPE  223      75.834  60.234 100.911  1.00  0.00           C
ATOM  10615 3C31 POPE  223      74.714  60.114  99.860  1.00  0.00           C
ATOM  10618 4C31 POPE  223      74.423  58.673  99.411  1.00  0.00           C
ATOM  10621 5C31 POPE  223      73.243  58.563  98.440  1.00  0.00           C
ATOM  10624 6C31 POPE  223      72.783  57.124  98.231  1.00  0.00           C
ATOM  10628  NH3 POPE  224      90.234  64.753 114.370  1.00  0.00           N
ATOM  10632  C12 POPE  224      90.023  64.294 115.800  1.00  0.00           C
ATOM  10635  C11 POPE  224      88.533  63.984 116.080  1.00  0.00           C
ATOM  10638  P   POPE  224      87.014  62.404 117.560  1.00  0.00           P
ATOM  10639  O13 POPE  224      87.324  61.074 118.131  1.00  0.00           O
ATOM  10640  O14 POPE  224      86.014  63.224 118.300  1.00  0.00           O
ATOM  10641  O11 POPE  224      86.444  62.103 116.140  1.00  0.00           O
ATOM  10642  O12 POPE  224      88.353  63.224 117.280  1.00  0.00           O
ATOM  10643  C1  POPE  224      85.504  62.914 115.451  1.00  0.00           C
ATOM  10646  C2  POPE  224      85.374  62.394 114.000  1.00  0.00           C
ATOM  10648  O21 POPE  224      85.084  63.423 113.040  1.00  0.00           O
ATOM  10649  C21 POPE  224      83.933  64.063 113.210  1.00  0.00           C
ATOM  10650  O22 POPE  224      83.404  64.313 114.280  1.00  0.00           O
ATOM  10651  C22 POPE  224      83.374  64.404 111.841  1.00  0.00           C
ATOM  10654  C3  POPE  224      84.354  61.214 113.930  1.00  0.00           C
ATOM  10657  O31 POPE  224      84.124  60.753 112.591  1.00  0.00           O
ATOM  10658  C31 POPE  224      85.054  59.943 112.090  1.00  0.00           C
ATOM  10659  O32 POPE  224      86.064  59.593 112.680  1.00  0.00           O
ATOM  10660  C32 POPE  224      84.694  59.544 110.661  1.00  0.00           C
ATOM  10663  C23 POPE  224      82.683  63.213 111.120  1.00  0.00           C
ATOM  10666  C24 POPE  224      81.413  63.643 110.380  1.00  0.00           C
ATOM  10669  C25 POPE  224      81.683  64.564 109.180  1.00  0.00           C
ATOM  10672  C26 POPE  224      80.463  65.404 108.780  1.00  0.00           C
ATOM  10675  C27 POPE  224      79.753  64.904 107.521  1.00  0.00           C
ATOM  10678  C28 POPE  224      78.404  65.634 107.330  1.00  0.00           C
ATOM  10681  C29 POPE  224      77.683  65.184 106.090  1.00  0.00           C
ATOM  10683 0C21 POPE  224      76.974  64.044 105.950  1.00  0.00           C
ATOM  10685 1C21 POPE  224      76.764  62.974 106.990  1.00  0.00           C
ATOM  10688 2C21 POPE  224      75.274  62.623 107.200  1.00  0.00           C
ATOM  10691 3C21 POPE  224      74.573  62.124 105.930  1.00  0.00           C
ATOM  10694 4C21 POPE  224      73.173  61.573 106.230  1.00  0.00           C
ATOM  10697 5C21 POPE  224      72.494  60.893 105.030  1.00  0.00           C
ATOM  10700 6C21 POPE  224      72.323  61.804 103.800  1.00  0.00           C
ATOM  10703 7C21 POPE  224      71.503  61.133 102.690  1.00  0.00           C
ATOM  10706 8C21 POPE  224      71.283  62.014 101.470  1.00  0.00           C
ATOM  10710  C33 POPE  224      83.633  58.434 110.550  1.00  0.00           C
ATOM  10713  C34 POPE  224      84.193  57.003 110.500  1.00  0.00           C
ATOM  10716  C35 POPE  224      84.944  56.593 109.220  1.00  0.00           C
ATOM  10719  C36 POPE  224      84.224  56.974 107.910  1.00  0.00           C
ATOM  10722  C37 POPE  224      84.634  56.063 106.741  1.00  0.00           C
ATOM  10725  C38 POPE  224      84.154  56.564 105.360  1.00  0.00           C
ATOM  10728  C39 POPE  224      84.853  57.864 104.940  1.00  0.00           C
ATOM  10731 0C31 POPE  224      84.643  58.233 103.470  1.00  0.00           C
ATOM  10734 1C31 POPE  224      85.303  59.584 103.150  1.00  0.00           C
ATOM  10737 2C31 POPE  224      85.234  60.013 101.670  1.00  0.00           C
ATOM  10740 3C31 POPE  224      85.983  59.064 100.720  1.00  0.00           C
ATOM  10743 4C31 POPE  224      86.204  59.663  99.320  1.00  0.00           C
ATOM  10746 5C31 POPE  224      87.003  58.714  98.421  1.00  0.00           C
ATOM  10749 6C31 POPE  224      87.303  59.304  97.040  1.00  0.00           C
ATOM  10753  NH3 POPE  225      18.034 114.733  68.050  1.00  0.00           N
ATOM  10757  C12 POPE  225      16.714 114.753  67.330  1.00  0.00           C
ATOM  10760  C11 POPE  225      16.854 114.944  65.800  1.00  0.00           C
ATOM  10763  P   POPE  225      14.604 116.194  65.290  1.00  0.00           P
ATOM  10764  O13 POPE  225      15.414 117.444  65.200  1.00  0.00           O
ATOM  10765  O14 POPE  225      13.444 115.974  64.410  1.00  0.00           O
ATOM  10766  O11 POPE  225      14.144 115.983  66.800  1.00  0.00           O
ATOM  10767  O12 POPE  225      15.594 114.954  65.130  1.00  0.00           O
ATOM  10768  C1  POPE  225      13.624 117.034  67.630  1.00  0.00           C
ATOM  10771  C2  POPE  225      12.994 116.414  68.920  1.00  0.00           C
ATOM  10773  O21 POPE  225      12.923 117.304  70.050  1.00  0.00           O
ATOM  10774  C21 POPE  225      12.534 118.554  70.050  1.00  0.00           C
ATOM  10775  O22 POPE  225      12.044 119.204  69.130  1.00  0.00           O
ATOM  10776  C22 POPE  225      12.684 119.054  71.490  1.00  0.00           C
ATOM  10779  C3  POPE  225      13.843 115.184  69.370  1.00  0.00           C
ATOM  10782  O31 POPE  225      13.334 114.484  70.530  1.00  0.00           O
ATOM  10783  C31 POPE  225      14.254 114.023  71.380  1.00  0.00           C
ATOM  10784  O32 POPE  225      15.414 114.364  71.440  1.00  0.00           O
ATOM  10785  C32 POPE  225      13.674 112.793  72.101  1.00  0.00           C
ATOM  10788  C23 POPE  225      11.604 118.453  72.410  1.00  0.00           C
ATOM  10791  C24 POPE  225      11.803 118.753  73.911  1.00  0.00           C
ATOM  10794  C25 POPE  225      11.604 120.224  74.290  1.00  0.00           C
ATOM  10797  C26 POPE  225      11.644 120.433  75.800  1.00  0.00           C
ATOM  10800  C27 POPE  225      11.334 121.873  76.230  1.00  0.00           C
ATOM  10803  C28 POPE  225       9.834 122.184  76.330  1.00  0.00           C
ATOM  10806  C29 POPE  225       9.644 123.614  76.760  1.00  0.00           C
ATOM  10808 0C21 POPE  225       9.474 124.054  78.021  1.00  0.00           C
ATOM  10810 1C21 POPE  225       9.354 123.224  79.280  1.00  0.00           C
ATOM  10813 2C21 POPE  225       8.124 123.713  80.060  1.00  0.00           C
ATOM  10816 3C21 POPE  225       7.784 122.913  81.321  1.00  0.00           C
ATOM  10819 4C21 POPE  225       8.784 123.044  82.480  1.00  0.00           C
ATOM  10822 5C21 POPE  225       8.904 124.464  83.040  1.00  0.00           C
ATOM  10825 6C21 POPE  225       9.624 124.513  84.390  1.00  0.00           C
ATOM  10828 7C21 POPE  225       9.924 125.940  84.850  1.00  0.00           C
ATOM  10831 8C21 POPE  225      10.674 126.010  86.181  1.00  0.00           C
ATOM  10835  C33 POPE  225      14.084 112.684  73.590  1.00  0.00           C
ATOM  10838  C34 POPE  225      13.704 111.334  74.220  1.00  0.00           C
ATOM  10841  C35 POPE  225      14.434 111.064  75.540  1.00  0.00           C
ATOM  10844  C36 POPE  225      14.204 112.164  76.580  1.00  0.00           C
ATOM  10847  C37 POPE  225      14.954 111.904  77.900  1.00  0.00           C
ATOM  10850  C38 POPE  225      14.734 113.024  78.930  1.00  0.00           C
ATOM  10853  C39 POPE  225      15.744 112.994  80.080  1.00  0.00           C
ATOM  10856 0C31 POPE  225      15.494 111.894  81.110  1.00  0.00           C
ATOM  10859 1C31 POPE  225      16.474 112.003  82.290  1.00  0.00           C
ATOM  10862 2C31 POPE  225      16.184 110.983  83.400  1.00  0.00           C
ATOM  10865 3C31 POPE  225      17.064 111.173  84.640  1.00  0.00           C
ATOM  10868 4C31 POPE  225      16.844 112.513  85.360  1.00  0.00           C
ATOM  10871 5C31 POPE  225      17.623 112.624  86.680  1.00  0.00           C
ATOM  10874 6C31 POPE  225      16.854 112.093  87.900  1.00  0.00           C
ATOM  10878  NH3 POPE  226      45.474  94.353 115.720  1.00  0.00           N
ATOM  10882  C12 POPE  226      46.463  95.463 115.521  1.00  0.00           C
ATOM  10885  C11 POPE  226      47.843  95.084 116.080  1.00  0.00           C
ATOM  10888  P   POPE  226      49.624  96.444 114.760  1.00  0.00           P
ATOM  10889  O13 POPE  226      49.933  97.893 114.700  1.00  0.00           O
ATOM  10890  O14 POPE  226      50.724  95.454 114.820  1.00  0.00           O
ATOM  10891  O11 POPE  226      48.654  96.154 113.561  1.00  0.00           O
ATOM  10892  O12 POPE  226      48.724  96.204 116.030  1.00  0.00           O
ATOM  10893  C1  POPE  226      48.934  95.133 112.600  1.00  0.00           C
ATOM  10896  C2  POPE  226      48.144  95.433 111.310  1.00  0.00           C
ATOM  10898  O21 POPE  226      48.144  94.253 110.491  1.00  0.00           O
ATOM  10899  C21 POPE  226      46.964  93.733 110.190  1.00  0.00           C
ATOM  10900  O22 POPE  226      45.883  94.134 110.570  1.00  0.00           O
ATOM  10901  C22 POPE  226      47.183  92.563 109.220  1.00  0.00           C
ATOM  10904  C3  POPE  226      48.764  96.634 110.521  1.00  0.00           C
ATOM  10907  O31 POPE  226      48.284  96.733 109.160  1.00  0.00           O
ATOM  10908  C31 POPE  226      47.003  97.063 109.060  1.00  0.00           C
ATOM  10909  O32 POPE  226      46.264  97.364 109.980  1.00  0.00           O
ATOM  10910  C32 POPE  226      46.564  96.923 107.600  1.00  0.00           C
ATOM  10913  C23 POPE  226      45.883  92.034 108.570  1.00  0.00           C
ATOM  10916  C24 POPE  226      46.133  90.804 107.690  1.00  0.00           C
ATOM  10919  C25 POPE  226      46.743  91.143 106.321  1.00  0.00           C
ATOM  10922  C26 POPE  226      45.693  91.414 105.240  1.00  0.00           C
ATOM  10925  C27 POPE  226      46.323  91.624 103.850  1.00  0.00           C
ATOM  10928  C28 POPE  226      45.273  91.764 102.740  1.00  0.00           C
ATOM  10931  C29 POPE  226      45.904  91.884 101.370  1.00  0.00           C
ATOM  10933 0C21 POPE  226      46.034  90.883 100.480  1.00  0.00           C
ATOM  10935 1C21 POPE  226      45.623  89.453 100.710  1.00  0.00           C
ATOM  10938 2C21 POPE  226      46.294  88.444  99.750  1.00  0.00           C
ATOM  10941 3C21 POPE  226      45.683  88.424  98.340  1.00  0.00           C
ATOM  10944 4C21 POPE  226      46.003  87.153  97.540  1.00  0.00           C
ATOM  10947 5C21 POPE  226      47.494  86.964  97.220  1.00  0.00           C
ATOM  10950 6C21 POPE  226      47.764  85.634  96.510  1.00  0.00           C
ATOM  10953 7C21 POPE  226      49.254  85.283  96.370  1.00  0.00           C
ATOM  10956 8C21 POPE  226      49.484  83.874  95.820  1.00  0.00           C
ATOM  10960  C33 POPE  226      46.413  95.463 107.120  1.00  0.00           C
ATOM  10963  C34 POPE  226      46.113  95.374 105.620  1.00  0.00           C
ATOM  10966  C35 POPE  226      44.863  96.163 105.190  1.00  0.00           C
ATOM  10969  C36 POPE  226      44.384  95.833 103.771  1.00  0.00           C
ATOM  10972  C37 POPE  226      45.454  96.003 102.690  1.00  0.00           C
ATOM  10975  C38 POPE  226      44.974  95.664 101.280  1.00  0.00           C
ATOM  10978  C39 POPE  226      44.064  96.724 100.640  1.00  0.00           C
ATOM  10981 0C31 POPE  226      43.654  96.313  99.220  1.00  0.00           C
ATOM  10984 1C31 POPE  226      43.853  97.413  98.161  1.00  0.00           C
ATOM  10987 2C31 POPE  226      44.004  96.794  96.760  1.00  0.00           C
ATOM  10990 3C31 POPE  226      44.264  97.813  95.640  1.00  0.00           C
ATOM  10993 4C31 POPE  226      42.983  98.444  95.091  1.00  0.00           C
ATOM  10996 5C31 POPE  226      43.234  99.274  93.821  1.00  0.00           C
ATOM  10999 6C31 POPE  226      41.954  99.733  93.131  1.00  0.00           C
ATOM  11003  NH3 POPE  227      84.204  81.923 115.390  1.00  0.00           N
ATOM  11007  C12 POPE  227      84.643  80.714 116.160  1.00  0.00           C
ATOM  11010  C11 POPE  227      83.424  80.063 116.820  1.00  0.00           C
ATOM  11013  P   POPE  227      82.874  77.823 118.120  1.00  0.00           P
ATOM  11014  O13 POPE  227      83.474  76.503 117.851  1.00  0.00           O
ATOM  11015  O14 POPE  227      82.373  78.144 119.481  1.00  0.00           O
ATOM  11016  O11 POPE  227      81.603  78.073 117.180  1.00  0.00           O
ATOM  11017  O12 POPE  227      83.823  78.993 117.650  1.00  0.00           O
ATOM  11018  C1  POPE  227      81.194  77.073 116.230  1.00  0.00           C
ATOM  11021  C2  POPE  227      81.783  77.314 114.811  1.00  0.00           C
ATOM  11023  O21 POPE  227      80.774  77.753 113.880  1.00  0.00           O
ATOM  11024  C21 POPE  227      80.204  78.923 114.060  1.00  0.00           C
ATOM  11025  O22 POPE  227      80.493  79.753 114.900  1.00  0.00           O
ATOM  11026  C22 POPE  227      79.124  79.093 112.991  1.00  0.00           C
ATOM  11029  C3  POPE  227      82.433  76.003 114.260  1.00  0.00           C
ATOM  11032  O31 POPE  227      82.923  76.173 112.920  1.00  0.00           O
ATOM  11033  C31 POPE  227      84.143  76.683 112.810  1.00  0.00           C
ATOM  11034  O32 POPE  227      84.853  77.003 113.750  1.00  0.00           O
ATOM  11035  C32 POPE  227      84.473  76.834 111.321  1.00  0.00           C
ATOM  11038  C23 POPE  227      79.694  79.233 111.560  1.00  0.00           C
ATOM  11041  C24 POPE  227      78.674  78.853 110.480  1.00  0.00           C
ATOM  11044  C25 POPE  227      79.194  79.073 109.060  1.00  0.00           C
ATOM  11047  C26 POPE  227      78.264  78.494 107.980  1.00  0.00           C
ATOM  11050  C27 POPE  227      78.584  79.033 106.580  1.00  0.00           C
ATOM  11053  C28 POPE  227      77.783  78.354 105.470  1.00  0.00           C
ATOM  11056  C29 POPE  227      77.933  79.073 104.150  1.00  0.00           C
ATOM  11058 0C21 POPE  227      78.704  78.724 103.110  1.00  0.00           C
ATOM  11060 1C21 POPE  227      79.584  77.503 103.000  1.00  0.00           C
ATOM  11063 2C21 POPE  227      79.043  76.573 101.900  1.00  0.00           C
ATOM  11066 3C21 POPE  227      79.893  75.313 101.730  1.00  0.00           C
ATOM  11069 4C21 POPE  227      79.313  74.384 100.661  1.00  0.00           C
ATOM  11072 5C21 POPE  227      80.084  73.073 100.451  1.00  0.00           C
ATOM  11075 6C21 POPE  227      81.584  73.264 100.180  1.00  0.00           C
ATOM  11078 7C21 POPE  227      82.293  71.934  99.881  1.00  0.00           C
ATOM  11081 8C21 POPE  227      83.683  72.114  99.290  1.00  0.00           C
ATOM  11085  C33 POPE  227      85.974  77.044 111.061  1.00  0.00           C
ATOM  11088  C34 POPE  227      86.823  75.864 111.560  1.00  0.00           C
ATOM  11091  C35 POPE  227      86.594  74.524 110.840  1.00  0.00           C
ATOM  11094  C36 POPE  227      87.084  74.564 109.381  1.00  0.00           C
ATOM  11097  C37 POPE  227      87.103  73.194 108.690  1.00  0.00           C
ATOM  11100  C38 POPE  227      85.784  72.843 107.991  1.00  0.00           C
ATOM  11103  C39 POPE  227      85.843  71.563 107.140  1.00  0.00           C
ATOM  11106 0C31 POPE  227      87.023  71.533 106.150  1.00  0.00           C
ATOM  11109 1C31 POPE  227      86.854  70.533 105.000  1.00  0.00           C
ATOM  11112 2C31 POPE  227      88.183  70.253 104.271  1.00  0.00           C
ATOM  11115 3C31 POPE  227      88.004  69.764 102.830  1.00  0.00           C
ATOM  11118 4C31 POPE  227      87.683  70.923 101.870  1.00  0.00           C
ATOM  11121 5C31 POPE  227      87.663  70.523 100.390  1.00  0.00           C
ATOM  11124 6C31 POPE  227      87.554  71.724  99.460  1.00  0.00           C
ATOM  11128  NH3 POPE  228      36.064 113.053  74.271  1.00  0.00           N
ATOM  11132  C12 POPE  228      35.464 114.294  73.660  1.00  0.00           C
ATOM  11135  C11 POPE  228      36.514 115.423  73.590  1.00  0.00           C
ATOM  11138  P   POPE  228      35.514 117.594  74.630  1.00  0.00           P
ATOM  11139  O13 POPE  228      36.804 118.123  75.110  1.00  0.00           O
ATOM  11140  O14 POPE  228      34.484 118.564  74.240  1.00  0.00           O
ATOM  11141  O11 POPE  228      34.944 116.514  75.630  1.00  0.00           O
ATOM  11142  O12 POPE  228      35.863 116.673  73.380  1.00  0.00           O
ATOM  11143  C1  POPE  228      35.363 116.334  76.970  1.00  0.00           C
ATOM  11146  C2  POPE  228      34.293 115.533  77.780  1.00  0.00           C
ATOM  11148  O21 POPE  228      34.804 114.233  78.130  1.00  0.00           O
ATOM  11149  C21 POPE  228      35.053 114.014  79.420  1.00  0.00           C
ATOM  11150  O22 POPE  228      34.543 113.114  80.071  1.00  0.00           O
ATOM  11151  C22 POPE  228      36.154 114.934  79.970  1.00  0.00           C
ATOM  11154  C3  POPE  228      32.994 115.354  76.950  1.00  0.00           C
ATOM  11157  O31 POPE  228      32.053 114.423  77.521  1.00  0.00           O
ATOM  11158  C31 POPE  228      31.453 114.753  78.640  1.00  0.00           C
ATOM  11159  O32 POPE  228      31.674 115.743  79.330  1.00  0.00           O
ATOM  11160  C32 POPE  228      30.404 113.694  78.930  1.00  0.00           C
ATOM  11163  C23 POPE  228      35.854 115.544  81.360  1.00  0.00           C
ATOM  11166  C24 POPE  228      36.904 116.593  81.760  1.00  0.00           C
ATOM  11169  C25 POPE  228      36.523 118.024  81.350  1.00  0.00           C
ATOM  11172  C26 POPE  228      37.703 118.923  80.950  1.00  0.00           C
ATOM  11175  C27 POPE  228      38.914 118.883  81.900  1.00  0.00           C
ATOM  11178  C28 POPE  228      39.924 120.044  81.710  1.00  0.00           C
ATOM  11181  C29 POPE  228      40.454 120.194  80.311  1.00  0.00           C
ATOM  11183 0C21 POPE  228      41.743 120.164  79.920  1.00  0.00           C
ATOM  11185 1C21 POPE  228      42.964 120.013  80.790  1.00  0.00           C
ATOM  11188 2C21 POPE  228      44.243 120.483  80.060  1.00  0.00           C
ATOM  11191 3C21 POPE  228      44.363 122.003  79.900  1.00  0.00           C
ATOM  11194 4C21 POPE  228      45.454 122.384  78.891  1.00  0.00           C
ATOM  11197 5C21 POPE  228      45.574 123.883  78.611  1.00  0.00           C
ATOM  11200 6C21 POPE  228      46.413 124.593  79.680  1.00  0.00           C
ATOM  11203 7C21 POPE  228      46.634 126.080  79.370  1.00  0.00           C
ATOM  11206 8C21 POPE  228      47.463 126.760  80.451  1.00  0.00           C
ATOM  11210  C33 POPE  228      29.613 114.043  80.190  1.00  0.00           C
ATOM  11213  C34 POPE  228      28.724 112.893  80.690  1.00  0.00           C
ATOM  11216  C35 POPE  228      28.043 113.214  82.031  1.00  0.00           C
ATOM  11219  C36 POPE  228      29.053 113.444  83.170  1.00  0.00           C
ATOM  11222  C37 POPE  228      28.404 113.923  84.470  1.00  0.00           C
ATOM  11225  C38 POPE  228      29.463 114.323  85.500  1.00  0.00           C
ATOM  11228  C39 POPE  228      28.863 114.843  86.810  1.00  0.00           C
ATOM  11231 0C31 POPE  228      27.864 113.874  87.431  1.00  0.00           C
ATOM  11234 1C31 POPE  228      27.564 114.154  88.900  1.00  0.00           C
ATOM  11237 2C31 POPE  228      26.503 113.193  89.450  1.00  0.00           C
ATOM  11240 3C31 POPE  228      26.574 113.033  90.970  1.00  0.00           C
ATOM  11243 4C31 POPE  228      25.424 112.184  91.520  1.00  0.00           C
ATOM  11246 5C31 POPE  228      25.694 111.673  92.930  1.00  0.00           C
ATOM  11249 6C31 POPE  228      24.584 110.784  93.480  1.00  0.00           C
ATOM  11253  NH3 POPE  229     104.053  65.584  70.360  1.00  0.00           N
ATOM  11257  C12 POPE  229     104.484  66.334  69.140  1.00  0.00           C
ATOM  11260  C11 POPE  229     105.744  67.173  69.440  1.00  0.00           C
ATOM  11263  P   POPE  229     108.253  66.734  70.060  1.00  0.00           P
ATOM  11264  O13 POPE  229     108.524  67.953  69.260  1.00  0.00           O
ATOM  11265  O14 POPE  229     109.043  65.514  69.750  1.00  0.00           O
ATOM  11266  O11 POPE  229     108.474  67.084  71.580  1.00  0.00           O
ATOM  11267  O12 POPE  229     106.724  66.313  70.021  1.00  0.00           O
ATOM  11268  C1  POPE  229     107.893  68.213  72.241  1.00  0.00           C
ATOM  11271  C2  POPE  229     106.963  67.864  73.460  1.00  0.00           C
ATOM  11273  O21 POPE  229     107.543  66.934  74.400  1.00  0.00           O
ATOM  11274  C21 POPE  229     107.724  65.663  74.110  1.00  0.00           C
ATOM  11275  O22 POPE  229     107.523  65.094  73.060  1.00  0.00           O
ATOM  11276  C22 POPE  229     108.213  64.944  75.370  1.00  0.00           C
ATOM  11279  C3  POPE  229     105.504  67.513  73.021  1.00  0.00           C
ATOM  11282  O31 POPE  229     104.614  67.204  74.130  1.00  0.00           O
ATOM  11283  C31 POPE  229     103.564  68.023  74.330  1.00  0.00           C
ATOM  11284  O32 POPE  229     103.374  69.063  73.751  1.00  0.00           O
ATOM  11285  C32 POPE  229     102.624  67.463  75.390  1.00  0.00           C
ATOM  11288  C23 POPE  229     108.083  63.393  75.300  1.00  0.00           C
ATOM  11291  C24 POPE  229     108.424  62.684  76.620  1.00  0.00           C
ATOM  11294  C25 POPE  229     107.534  63.063  77.800  1.00  0.00           C
ATOM  11297  C26 POPE  229     107.933  62.454  79.150  1.00  0.00           C
ATOM  11300  C27 POPE  229     106.933  62.794  80.260  1.00  0.00           C
ATOM  11303  C28 POPE  229     107.493  62.544  81.670  1.00  0.00           C
ATOM  11306  C29 POPE  229     106.474  62.743  82.750  1.00  0.00           C
ATOM  11308 0C21 POPE  229     105.884  61.783  83.492  1.00  0.00           C
ATOM  11310 1C21 POPE  229     106.084  60.294  83.340  1.00  0.00           C
ATOM  11313 2C21 POPE  229     104.743  59.524  83.271  1.00  0.00           C
ATOM  11316 3C21 POPE  229     103.863  59.913  82.070  1.00  0.00           C
ATOM  11319 4C21 POPE  229     102.573  59.083  81.990  1.00  0.00           C
ATOM  11322 5C21 POPE  229     101.564  59.694  81.020  1.00  0.00           C
ATOM  11325 6C21 POPE  229     100.244  58.914  80.950  1.00  0.00           C
ATOM  11328 7C21 POPE  229      99.124  59.733  80.280  1.00  0.00           C
ATOM  11331 8C21 POPE  229      97.823  58.963  80.120  1.00  0.00           C
ATOM  11335  C33 POPE  229     103.244  67.414  76.800  1.00  0.00           C
ATOM  11338  C34 POPE  229     103.413  68.794  77.460  1.00  0.00           C
ATOM  11341  C35 POPE  229     103.613  68.713  78.981  1.00  0.00           C
ATOM  11344  C36 POPE  229     104.853  67.944  79.411  1.00  0.00           C
ATOM  11347  C37 POPE  229     105.274  68.264  80.852  1.00  0.00           C
ATOM  11350  C38 POPE  229     106.354  67.304  81.360  1.00  0.00           C
ATOM  11353  C39 POPE  229     106.894  67.673  82.740  1.00  0.00           C
ATOM  11356 0C31 POPE  229     107.874  66.604  83.260  1.00  0.00           C
ATOM  11359 1C31 POPE  229     108.564  66.974  84.580  1.00  0.00           C
ATOM  11362 2C31 POPE  229     109.624  65.944  85.000  1.00  0.00           C
ATOM  11365 3C31 POPE  229     109.053  64.544  85.270  1.00  0.00           C
ATOM  11368 4C31 POPE  229     110.133  63.474  85.491  1.00  0.00           C
ATOM  11371 5C31 POPE  229     109.554  62.053  85.390  1.00  0.00           C
ATOM  11374 6C31 POPE  229     110.594  60.944  85.540  1.00  0.00           C
ATOM  11378  NH3 POPE  230      77.454  19.744  72.210  1.00  0.00           N
ATOM  11382  C12 POPE  230      76.853  19.684  70.830  1.00  0.00           C
ATOM  11385  C11 POPE  230      77.984  19.444  69.820  1.00  0.00           C
ATOM  11388  P   POPE  230      80.433  20.474  69.990  1.00  0.00           P
ATOM  11389  O13 POPE  230      80.993  19.503  69.010  1.00  0.00           O
ATOM  11390  O14 POPE  230      80.964  21.843  69.951  1.00  0.00           O
ATOM  11391  O11 POPE  230      80.543  19.864  71.460  1.00  0.00           O
ATOM  11392  O12 POPE  230      78.863  20.564  69.830  1.00  0.00           O
ATOM  11393  C1  POPE  230      81.624  20.163  72.350  1.00  0.00           C
ATOM  11396  C2  POPE  230      81.064  20.323  73.790  1.00  0.00           C
ATOM  11398  O21 POPE  230      82.103  20.604  74.750  1.00  0.00           O
ATOM  11399  C21 POPE  230      82.184  21.903  75.040  1.00  0.00           C
ATOM  11400  O22 POPE  230      81.774  22.814  74.350  1.00  0.00           O
ATOM  11401  C22 POPE  230      82.774  22.124  76.420  1.00  0.00           C
ATOM  11404  C3  POPE  230      80.253  19.084  74.271  1.00  0.00           C
ATOM  11407  O31 POPE  230      79.033  19.493  74.931  1.00  0.00           O
ATOM  11408  C31 POPE  230      79.173  19.884  76.201  1.00  0.00           C
ATOM  11409  O32 POPE  230      80.213  19.874  76.841  1.00  0.00           O
ATOM  11410  C32 POPE  230      77.823  20.384  76.710  1.00  0.00           C
ATOM  11413  C23 POPE  230      84.313  22.154  76.430  1.00  0.00           C
ATOM  11416  C24 POPE  230      84.883  22.634  77.770  1.00  0.00           C
ATOM  11419  C25 POPE  230      84.323  21.873  78.990  1.00  0.00           C
ATOM  11422  C26 POPE  230      84.954  22.294  80.320  1.00  0.00           C
ATOM  11425  C27 POPE  230      85.014  23.824  80.510  1.00  0.00           C
ATOM  11428  C28 POPE  230      85.283  24.243  81.960  1.00  0.00           C
ATOM  11431  C29 POPE  230      85.504  25.734  82.050  1.00  0.00           C
ATOM  11433 0C21 POPE  230      84.754  26.643  82.690  1.00  0.00           C
ATOM  11435 1C21 POPE  230      83.524  26.384  83.530  1.00  0.00           C
ATOM  11438 2C21 POPE  230      83.603  27.084  84.910  1.00  0.00           C
ATOM  11441 3C21 POPE  230      84.754  26.573  85.790  1.00  0.00           C
ATOM  11444 4C21 POPE  230      84.824  27.253  87.161  1.00  0.00           C
ATOM  11447 5C21 POPE  230      83.603  26.944  88.050  1.00  0.00           C
ATOM  11450 6C21 POPE  230      83.714  27.563  89.450  1.00  0.00           C
ATOM  11453 7C21 POPE  230      82.414  27.413  90.240  1.00  0.00           C
ATOM  11456 8C21 POPE  230      82.464  28.044  91.630  1.00  0.00           C
ATOM  11460  C33 POPE  230      77.874  21.013  78.120  1.00  0.00           C
ATOM  11463  C34 POPE  230      76.484  21.403  78.640  1.00  0.00           C
ATOM  11466  C35 POPE  230      76.503  22.033  80.040  1.00  0.00           C
ATOM  11469  C36 POPE  230      75.103  22.084  80.670  1.00  0.00           C
ATOM  11472  C37 POPE  230      75.033  22.964  81.930  1.00  0.00           C
ATOM  11475  C38 POPE  230      73.613  23.013  82.480  1.00  0.00           C
ATOM  11478  C39 POPE  230      73.444  23.763  83.821  1.00  0.00           C
ATOM  11481 0C31 POPE  230      72.764  25.134  83.681  1.00  0.00           C
ATOM  11484 1C31 POPE  230      72.634  25.883  85.010  1.00  0.00           C
ATOM  11487 2C31 POPE  230      71.444  25.404  85.870  1.00  0.00           C
ATOM  11490 3C31 POPE  230      71.494  25.944  87.311  1.00  0.00           C
ATOM  11493 4C31 POPE  230      71.334  27.463  87.410  1.00  0.00           C
ATOM  11496 5C31 POPE  230      71.503  27.983  88.841  1.00  0.00           C
ATOM  11499 6C31 POPE  230      71.314  29.493  88.981  1.00  0.00           C
ATOM  11503  NH3 POPE  231      74.313   9.654  73.010  1.00  0.00           N
ATOM  11507  C12 POPE  231      75.054  10.913  73.320  1.00  0.00           C
ATOM  11510  C11 POPE  231      74.834  11.963  72.210  1.00  0.00           C
ATOM  11513  P   POPE  231      72.404  12.633  72.890  1.00  0.00           P
ATOM  11514  O13 POPE  231      71.393  13.553  72.330  1.00  0.00           O
ATOM  11515  O14 POPE  231      71.874  11.373  73.460  1.00  0.00           O
ATOM  11516  O11 POPE  231      73.293  13.363  73.970  1.00  0.00           O
ATOM  11517  O12 POPE  231      73.464  12.144  71.810  1.00  0.00           O
ATOM  11518  C1  POPE  231      72.933  13.313  75.350  1.00  0.00           C
ATOM  11521  C2  POPE  231      72.713  14.734  75.921  1.00  0.00           C
ATOM  11523  O21 POPE  231      72.363  14.554  77.320  1.00  0.00           O
ATOM  11524  C21 POPE  231      72.933  15.434  78.130  1.00  0.00           C
ATOM  11525  O22 POPE  231      73.664  16.333  77.770  1.00  0.00           O
ATOM  11526  C22 POPE  231      72.424  15.274  79.570  1.00  0.00           C
ATOM  11529  C3  POPE  231      71.613  15.513  75.130  1.00  0.00           C
ATOM  11532  O31 POPE  231      71.463  16.884  75.540  1.00  0.00           O
ATOM  11533  C31 POPE  231      70.704  17.284  76.570  1.00  0.00           C
ATOM  11534  O32 POPE  231      70.793  18.383  77.080  1.00  0.00           O
ATOM  11535  C32 POPE  231      69.694  16.243  77.040  1.00  0.00           C
ATOM  11538  C23 POPE  231      73.523  14.854  80.570  1.00  0.00           C
ATOM  11541  C24 POPE  231      73.293  15.354  82.010  1.00  0.00           C
ATOM  11544  C25 POPE  231      74.463  15.053  82.970  1.00  0.00           C
ATOM  11547  C26 POPE  231      74.384  13.643  83.580  1.00  0.00           C
ATOM  11550  C27 POPE  231      75.504  13.213  84.550  1.00  0.00           C
ATOM  11553  C28 POPE  231      75.054  11.984  85.370  1.00  0.00           C
ATOM  11556  C29 POPE  231      75.904  11.674  86.580  1.00  0.00           C
ATOM  11558 0C21 POPE  231      75.904  12.384  87.731  1.00  0.00           C
ATOM  11560 1C21 POPE  231      75.073  13.604  88.000  1.00  0.00           C
ATOM  11563 2C21 POPE  231      74.643  13.753  89.470  1.00  0.00           C
ATOM  11566 3C21 POPE  231      75.764  14.274  90.390  1.00  0.00           C
ATOM  11569 4C21 POPE  231      75.253  14.474  91.820  1.00  0.00           C
ATOM  11572 5C21 POPE  231      76.234  15.244  92.731  1.00  0.00           C
ATOM  11575 6C21 POPE  231      76.353  16.724  92.340  1.00  0.00           C
ATOM  11578 7C21 POPE  231      77.154  17.553  93.352  1.00  0.00           C
ATOM  11581 8C21 POPE  231      77.304  19.013  92.940  1.00  0.00           C
ATOM  11585  C33 POPE  231      69.043  16.624  78.400  1.00  0.00           C
ATOM  11588  C34 POPE  231      68.173  15.444  78.830  1.00  0.00           C
ATOM  11591  C35 POPE  231      67.234  15.673  80.010  1.00  0.00           C
ATOM  11594  C36 POPE  231      67.914  15.774  81.390  1.00  0.00           C
ATOM  11597  C37 POPE  231      67.164  14.923  82.431  1.00  0.00           C
ATOM  11600  C38 POPE  231      67.734  15.034  83.850  1.00  0.00           C
ATOM  11603  C39 POPE  231      67.514  13.744  84.661  1.00  0.00           C
ATOM  11606 0C31 POPE  231      67.034  13.984  86.100  1.00  0.00           C
ATOM  11609 1C31 POPE  231      67.094  12.703  86.950  1.00  0.00           C
ATOM  11612 2C31 POPE  231      66.484  12.903  88.340  1.00  0.00           C
ATOM  11615 3C31 POPE  231      66.884  11.783  89.310  1.00  0.00           C
ATOM  11618 4C31 POPE  231      66.344  12.024  90.731  1.00  0.00           C
ATOM  11621 5C31 POPE  231      66.783  10.963  91.730  1.00  0.00           C
ATOM  11624 6C31 POPE  231      66.273  11.244  93.150  1.00  0.00           C
ATOM  11628  NH3 POPE  232       5.964  84.974  68.470  1.00  0.00           N
ATOM  11632  C12 POPE  232       7.344  84.834  69.060  1.00  0.00           C
ATOM  11635  C11 POPE  232       8.184  83.834  68.250  1.00  0.00           C
ATOM  11638  P   POPE  232      10.463  82.823  69.050  1.00  0.00           P
ATOM  11639  O13 POPE  232      10.553  81.783  68.010  1.00  0.00           O
ATOM  11640  O14 POPE  232      11.744  83.424  69.490  1.00  0.00           O
ATOM  11641  O11 POPE  232       9.633  82.253  70.250  1.00  0.00           O
ATOM  11642  O12 POPE  232       9.564  84.014  68.560  1.00  0.00           O
ATOM  11643  C1  POPE  232       9.713  82.773  71.560  1.00  0.00           C
ATOM  11646  C2  POPE  232      10.504  81.803  72.470  1.00  0.00           C
ATOM  11648  O21 POPE  232      10.494  82.314  73.821  1.00  0.00           O
ATOM  11649  C21 POPE  232      11.274  83.304  74.150  1.00  0.00           C
ATOM  11650  O22 POPE  232      12.174  83.804  73.491  1.00  0.00           O
ATOM  11651  C22 POPE  232      10.804  83.774  75.521  1.00  0.00           C
ATOM  11654  C3  POPE  232      11.914  81.414  71.911  1.00  0.00           C
ATOM  11657  O31 POPE  232      12.663  80.664  72.880  1.00  0.00           O
ATOM  11658  C31 POPE  232      13.884  80.334  72.490  1.00  0.00           C
ATOM  11659  O32 POPE  232      14.364  80.454  71.380  1.00  0.00           O
ATOM  11660  C32 POPE  232      14.674  79.794  73.670  1.00  0.00           C
ATOM  11663  C23 POPE  232      11.864  84.544  76.300  1.00  0.00           C
ATOM  11666  C24 POPE  232      11.214  85.454  77.340  1.00  0.00           C
ATOM  11669  C25 POPE  232      12.274  86.173  78.170  1.00  0.00           C
ATOM  11672  C26 POPE  232      11.714  87.364  78.940  1.00  0.00           C
ATOM  11675  C27 POPE  232      12.824  88.263  79.490  1.00  0.00           C
ATOM  11678  C28 POPE  232      12.294  89.653  79.860  1.00  0.00           C
ATOM  11681  C29 POPE  232      13.404  90.603  80.240  1.00  0.00           C
ATOM  11683 0C21 POPE  232      13.814  90.883  81.481  1.00  0.00           C
ATOM  11685 1C21 POPE  232      13.253  90.313  82.760  1.00  0.00           C
ATOM  11688 2C21 POPE  232      12.484  91.403  83.510  1.00  0.00           C
ATOM  11691 3C21 POPE  232      11.814  90.883  84.790  1.00  0.00           C
ATOM  11694 4C21 POPE  232      11.244  92.024  85.640  1.00  0.00           C
ATOM  11697 5C21 POPE  232      10.644  91.563  86.981  1.00  0.00           C
ATOM  11700 6C21 POPE  232       9.194  91.064  86.881  1.00  0.00           C
ATOM  11703 7C21 POPE  232       8.544  90.854  88.250  1.00  0.00           C
ATOM  11706 8C21 POPE  232       7.044  90.533  88.170  1.00  0.00           C
ATOM  11710  C33 POPE  232      14.414  80.563  74.980  1.00  0.00           C
ATOM  11713  C34 POPE  232      15.394  80.114  76.070  1.00  0.00           C
ATOM  11716  C35 POPE  232      15.064  80.673  77.460  1.00  0.00           C
ATOM  11719  C36 POPE  232      13.694  80.203  77.951  1.00  0.00           C
ATOM  11722  C37 POPE  232      13.414  80.573  79.411  1.00  0.00           C
ATOM  11725  C38 POPE  232      11.974  80.234  79.790  1.00  0.00           C
ATOM  11728  C39 POPE  232      11.543  80.843  81.132  1.00  0.00           C
ATOM  11731 0C31 POPE  232      12.024  80.054  82.350  1.00  0.00           C
ATOM  11734 1C31 POPE  232      11.424  80.594  83.650  1.00  0.00           C
ATOM  11737 2C31 POPE  232      11.604  79.604  84.800  1.00  0.00           C
ATOM  11740 3C31 POPE  232      10.864  79.983  86.090  1.00  0.00           C
ATOM  11743 4C31 POPE  232      11.494  81.173  86.841  1.00  0.00           C
ATOM  11746 5C31 POPE  232      11.253  81.073  88.352  1.00  0.00           C
ATOM  11749 6C31 POPE  232      11.873  82.213  89.160  1.00  0.00           C
ATOM  11753  NH3 POPE  233     109.333  66.274 112.630  1.00  0.00           N
ATOM  11757  C12 POPE  233     108.613  65.003 113.010  1.00  0.00           C
ATOM  11760  C11 POPE  233     108.813  64.664 114.490  1.00  0.00           C
ATOM  11763  P   POPE  233     109.424  62.194 115.110  1.00  0.00           P
ATOM  11764  O13 POPE  233     110.654  62.413 114.320  1.00  0.00           O
ATOM  11765  O14 POPE  233     109.534  62.093 116.580  1.00  0.00           O
ATOM  11766  O11 POPE  233     108.724  60.864 114.610  1.00  0.00           O
ATOM  11767  O12 POPE  233     108.384  63.323 114.730  1.00  0.00           O
ATOM  11768  C1  POPE  233     109.213  60.114 113.480  1.00  0.00           C
ATOM  11771  C2  POPE  233     108.304  60.213 112.220  1.00  0.00           C
ATOM  11773  O21 POPE  233     109.183  60.343 111.090  1.00  0.00           O
ATOM  11774  C21 POPE  233     109.543  59.184 110.530  1.00  0.00           C
ATOM  11775  O22 POPE  233     108.904  58.143 110.610  1.00  0.00           O
ATOM  11776  C22 POPE  233     110.913  59.314 109.881  1.00  0.00           C
ATOM  11779  C3  POPE  233     107.314  61.414 112.290  1.00  0.00           C
ATOM  11782  O31 POPE  233     106.284  61.323 111.300  1.00  0.00           O
ATOM  11783  C31 POPE  233     106.484  61.963 110.161  1.00  0.00           C
ATOM  11784  O32 POPE  233     107.484  62.594 109.860  1.00  0.00           O
ATOM  11785  C32 POPE  233     105.244  61.853 109.280  1.00  0.00           C
ATOM  11788  C23 POPE  233     110.893  59.064 108.360  1.00  0.00           C
ATOM  11791  C24 POPE  233     110.683  60.323 107.500  1.00  0.00           C
ATOM  11794  C25 POPE  233     111.113  60.044 106.050  1.00  0.00           C
ATOM  11797  C26 POPE  233     110.784  61.154 105.040  1.00  0.00           C
ATOM  11800  C27 POPE  233     111.103  60.654 103.620  1.00  0.00           C
ATOM  11803  C28 POPE  233     110.293  61.344 102.510  1.00  0.00           C
ATOM  11806  C29 POPE  233     110.264  60.463 101.290  1.00  0.00           C
ATOM  11808 0C21 POPE  233     109.933  60.834 100.040  1.00  0.00           C
ATOM  11810 1C21 POPE  233     109.564  62.213  99.580  1.00  0.00           C
ATOM  11813 2C21 POPE  233     109.993  62.454  98.120  1.00  0.00           C
ATOM  11816 3C21 POPE  233     109.164  61.634  97.110  1.00  0.00           C
ATOM  11819 4C21 POPE  233     109.684  61.694  95.661  1.00  0.00           C
ATOM  11822 5C21 POPE  233     111.144  61.214  95.530  1.00  0.00           C
ATOM  11825 6C21 POPE  233     111.424  60.573  94.160  1.00  0.00           C
ATOM  11828 7C21 POPE  233     112.904  60.193  93.990  1.00  0.00           C
ATOM  11831 8C21 POPE  233     113.164  59.444  92.680  1.00  0.00           C
ATOM  11835  C33 POPE  233     105.474  60.993 108.010  1.00  0.00           C
ATOM  11838  C34 POPE  233     106.424  61.643 107.000  1.00  0.00           C
ATOM  11841  C35 POPE  233     106.444  60.954 105.631  1.00  0.00           C
ATOM  11844  C36 POPE  233     105.104  61.063 104.890  1.00  0.00           C
ATOM  11847  C37 POPE  233     104.333  59.733 104.830  1.00  0.00           C
ATOM  11850  C38 POPE  233     102.923  59.913 104.241  1.00  0.00           C
ATOM  11853  C39 POPE  233     102.314  58.614 103.681  1.00  0.00           C
ATOM  11856 0C31 POPE  233     103.004  58.154 102.390  1.00  0.00           C
ATOM  11859 1C31 POPE  233     102.184  57.124 101.610  1.00  0.00           C
ATOM  11862 2C31 POPE  233     102.893  56.604 100.351  1.00  0.00           C
ATOM  11865 3C31 POPE  233     101.914  56.154  99.250  1.00  0.00           C
ATOM  11868 4C31 POPE  233     100.884  55.114  99.710  1.00  0.00           C
ATOM  11871 5C31 POPE  233      99.923  54.724  98.580  1.00  0.00           C
ATOM  11874 6C31 POPE  233      98.883  53.684  98.981  1.00  0.00           C
ATOM  11878  NH3 POPE  234      37.594  82.133 114.940  1.00  0.00           N
ATOM  11882  C12 POPE  234      39.033  82.114 114.470  1.00  0.00           C
ATOM  11885  C11 POPE  234      39.284  82.923 113.180  1.00  0.00           C
ATOM  11888  P   POPE  234      41.253  83.724 111.640  1.00  0.00           P
ATOM  11889  O13 POPE  234      40.244  84.684 111.120  1.00  0.00           O
ATOM  11890  O14 POPE  234      42.593  84.213 112.031  1.00  0.00           O
ATOM  11891  O11 POPE  234      41.453  82.554 110.591  1.00  0.00           O
ATOM  11892  O12 POPE  234      40.684  82.994 112.930  1.00  0.00           O
ATOM  11893  C1  POPE  234      40.654  82.404 109.411  1.00  0.00           C
ATOM  11896  C2  POPE  234      40.834  80.983 108.790  1.00  0.00           C
ATOM  11898  O21 POPE  234      39.613  80.374 108.340  1.00  0.00           O
ATOM  11899  C21 POPE  234      38.994  80.914 107.300  1.00  0.00           C
ATOM  11900  O22 POPE  234      39.133  82.054 106.900  1.00  0.00           O
ATOM  11901  C22 POPE  234      38.043  79.864 106.710  1.00  0.00           C
ATOM  11904  C3  POPE  234      41.533  79.993 109.780  1.00  0.00           C
ATOM  11907  O31 POPE  234      41.793  78.724 109.140  1.00  0.00           O
ATOM  11908  C31 POPE  234      40.863  77.804 109.290  1.00  0.00           C
ATOM  11909  O32 POPE  234      39.874  77.874 110.000  1.00  0.00           O
ATOM  11910  C32 POPE  234      41.214  76.584 108.440  1.00  0.00           C
ATOM  11913  C23 POPE  234      38.284  79.624 105.211  1.00  0.00           C
ATOM  11916  C24 POPE  234      37.594  78.354 104.671  1.00  0.00           C
ATOM  11919  C25 POPE  234      37.843  78.164 103.170  1.00  0.00           C
ATOM  11922  C26 POPE  234      37.174  76.904 102.610  1.00  0.00           C
ATOM  11925  C27 POPE  234      37.244  76.823 101.070  1.00  0.00           C
ATOM  11928  C28 POPE  234      36.564  75.584 100.460  1.00  0.00           C
ATOM  11931  C29 POPE  234      35.113  75.463 100.851  1.00  0.00           C
ATOM  11933 0C21 POPE  234      34.383  74.334 100.870  1.00  0.00           C
ATOM  11935 1C21 POPE  234      34.843  72.974 100.400  1.00  0.00           C
ATOM  11938 2C21 POPE  234      33.654  72.173  99.840  1.00  0.00           C
ATOM  11941 3C21 POPE  234      34.054  70.803  99.271  1.00  0.00           C
ATOM  11944 4C21 POPE  234      32.843  69.934  98.870  1.00  0.00           C
ATOM  11947 5C21 POPE  234      31.963  70.494  97.750  1.00  0.00           C
ATOM  11950 6C21 POPE  234      32.633  70.494  96.360  1.00  0.00           C
ATOM  11953 7C21 POPE  234      32.873  69.084  95.800  1.00  0.00           C
ATOM  11956 8C21 POPE  234      33.433  69.114  94.381  1.00  0.00           C
ATOM  11960  C33 POPE  234      41.284  76.873 106.920  1.00  0.00           C
ATOM  11963  C34 POPE  234      42.724  77.093 106.420  1.00  0.00           C
ATOM  11966  C35 POPE  234      42.793  77.513 104.940  1.00  0.00           C
ATOM  11969  C36 POPE  234      42.064  76.563 103.981  1.00  0.00           C
ATOM  11972  C37 POPE  234      42.383  76.873 102.510  1.00  0.00           C
ATOM  11975  C38 POPE  234      41.644  75.934 101.560  1.00  0.00           C
ATOM  11978  C39 POPE  234      42.174  76.003 100.120  1.00  0.00           C
ATOM  11981 0C31 POPE  234      41.574  74.904  99.241  1.00  0.00           C
ATOM  11984 1C31 POPE  234      42.374  74.664  97.960  1.00  0.00           C
ATOM  11987 2C31 POPE  234      41.774  73.514  97.150  1.00  0.00           C
ATOM  11990 3C31 POPE  234      42.624  73.114  95.940  1.00  0.00           C
ATOM  11993 4C31 POPE  234      43.843  72.233  96.240  1.00  0.00           C
ATOM  11996 5C31 POPE  234      44.543  71.804  94.951  1.00  0.00           C
ATOM  11999 6C31 POPE  234      45.353  70.523  95.110  1.00  0.00           C
ATOM  12003  NH3 POPE  235      92.874 120.124 113.220  1.00  0.00           N
ATOM  12007  C12 POPE  235      91.584 120.354 113.961  1.00  0.00           C
ATOM  12010  C11 POPE  235      90.604 121.044 113.021  1.00  0.00           C
ATOM  12013  P   POPE  235      88.094 121.803 113.411  1.00  0.00           P
ATOM  12014  O13 POPE  235      86.804 121.114 113.530  1.00  0.00           O
ATOM  12015  O14 POPE  235      88.413 122.864 114.400  1.00  0.00           O
ATOM  12016  O11 POPE  235      88.113 122.513 112.000  1.00  0.00           O
ATOM  12017  O12 POPE  235      89.264 120.753 113.411  1.00  0.00           O
ATOM  12018  C1  POPE  235      88.533 121.974 110.760  1.00  0.00           C
ATOM  12021  C2  POPE  235      87.404 121.453 109.830  1.00  0.00           C
ATOM  12023  O21 POPE  235      87.464 122.114 108.561  1.00  0.00           O
ATOM  12024  C21 POPE  235      86.984 123.333 108.440  1.00  0.00           C
ATOM  12025  O22 POPE  235      86.564 124.043 109.341  1.00  0.00           O
ATOM  12026  C22 POPE  235      87.064 123.694 106.950  1.00  0.00           C
ATOM  12029  C3  POPE  235      85.963 121.393 110.400  1.00  0.00           C
ATOM  12032  O31 POPE  235      85.113 120.953 109.330  1.00  0.00           O
ATOM  12033  C31 POPE  235      84.003 121.624 109.130  1.00  0.00           C
ATOM  12034  O32 POPE  235      83.533 122.454 109.890  1.00  0.00           O
ATOM  12035  C32 POPE  235      83.384 121.184 107.800  1.00  0.00           C
ATOM  12038  C23 POPE  235      88.493 124.114 106.560  1.00  0.00           C
ATOM  12041  C24 POPE  235      88.984 123.573 105.211  1.00  0.00           C
ATOM  12044  C25 POPE  235      88.054 123.874 104.030  1.00  0.00           C
ATOM  12047  C26 POPE  235      88.793 123.794 102.690  1.00  0.00           C
ATOM  12050  C27 POPE  235      87.853 123.864 101.481  1.00  0.00           C
ATOM  12053  C28 POPE  235      88.493 124.573 100.280  1.00  0.00           C
ATOM  12056  C29 POPE  235      87.624 124.493  99.060  1.00  0.00           C
ATOM  12058 0C21 POPE  235      87.134 125.531  98.360  1.00  0.00           C
ATOM  12060 1C21 POPE  235      87.394 126.990  98.631  1.00  0.00           C
ATOM  12063 2C21 POPE  235      87.423 127.811  97.320  1.00  0.00           C
ATOM  12066 3C21 POPE  235      88.654 127.520  96.440  1.00  0.00           C
ATOM  12069 4C21 POPE  235      88.683 128.330  95.140  1.00  0.00           C
ATOM  12072 5C21 POPE  235      88.444 129.830  95.340  1.00  0.00           C
ATOM  12075 6C21 POPE  235      88.664 130.660  94.070  1.00  0.00           C
ATOM  12078 7C21 POPE  235      88.033 132.061  94.170  1.00  0.00           C
ATOM  12081 8C21 POPE  235      88.234 132.901  92.900  1.00  0.00           C
ATOM  12085  C33 POPE  235      83.514 122.164 106.620  1.00  0.00           C
ATOM  12088  C34 POPE  235      83.944 121.423 105.340  1.00  0.00           C
ATOM  12091  C35 POPE  235      83.514 122.174 104.070  1.00  0.00           C
ATOM  12094  C36 POPE  235      84.224 121.694 102.790  1.00  0.00           C
ATOM  12097  C37 POPE  235      83.594 122.294 101.520  1.00  0.00           C
ATOM  12100  C38 POPE  235      84.573 122.413 100.340  1.00  0.00           C
ATOM  12103  C39 POPE  235      85.174 121.073  99.860  1.00  0.00           C
ATOM  12106 0C31 POPE  235      84.264 120.313  98.890  1.00  0.00           C
ATOM  12109 1C31 POPE  235      84.803 118.923  98.550  1.00  0.00           C
ATOM  12112 2C31 POPE  235      83.793 118.073  97.760  1.00  0.00           C
ATOM  12115 3C31 POPE  235      83.613 118.584  96.330  1.00  0.00           C
ATOM  12118 4C31 POPE  235      82.433 117.944  95.610  1.00  0.00           C
ATOM  12121 5C31 POPE  235      82.394 118.424  94.160  1.00  0.00           C
ATOM  12124 6C31 POPE  235      81.224 117.874  93.360  1.00  0.00           C
ATOM  12128  NH3 POPE  236      91.183   5.383  70.030  1.00  0.00           N
ATOM  12132  C12 POPE  236      90.644   5.184  68.650  1.00  0.00           C
ATOM  12135  C11 POPE  236      90.633   6.513  67.870  1.00  0.00           C
ATOM  12138  P   POPE  236      92.694   8.093  68.180  1.00  0.00           P
ATOM  12139  O13 POPE  236      94.124   8.083  67.770  1.00  0.00           O
ATOM  12140  O14 POPE  236      91.914   9.333  67.970  1.00  0.00           O
ATOM  12141  O11 POPE  236      92.594   7.673  69.710  1.00  0.00           O
ATOM  12142  O12 POPE  236      91.953   6.883  67.500  1.00  0.00           O
ATOM  12143  C1  POPE  236      92.503   8.654  70.760  1.00  0.00           C
ATOM  12146  C2  POPE  236      93.704   8.524  71.720  1.00  0.00           C
ATOM  12148  O21 POPE  236      93.273   8.144  73.040  1.00  0.00           O
ATOM  12149  C21 POPE  236      92.744   9.074  73.821  1.00  0.00           C
ATOM  12150  O22 POPE  236      92.643  10.263  73.600  1.00  0.00           O
ATOM  12151  C22 POPE  236      92.134   8.394  75.030  1.00  0.00           C
ATOM  12154  C3  POPE  236      94.663   9.743  71.650  1.00  0.00           C
ATOM  12157  O31 POPE  236      95.764   9.654  72.580  1.00  0.00           O
ATOM  12158  C31 POPE  236      96.704   8.794  72.260  1.00  0.00           C
ATOM  12159  O32 POPE  236      96.713   8.064  71.271  1.00  0.00           O
ATOM  12160  C32 POPE  236      97.783   8.803  73.340  1.00  0.00           C
ATOM  12163  C23 POPE  236      92.943   8.664  76.310  1.00  0.00           C
ATOM  12166  C24 POPE  236      92.093   8.413  77.550  1.00  0.00           C
ATOM  12169  C25 POPE  236      92.923   8.463  78.830  1.00  0.00           C
ATOM  12172  C26 POPE  236      92.073   8.934  80.010  1.00  0.00           C
ATOM  12175  C27 POPE  236      92.793   8.903  81.360  1.00  0.00           C
ATOM  12178  C28 POPE  236      91.944   9.624  82.431  1.00  0.00           C
ATOM  12181  C29 POPE  236      92.573   9.504  83.790  1.00  0.00           C
ATOM  12183 0C21 POPE  236      92.064   8.873  84.860  1.00  0.00           C
ATOM  12185 1C21 POPE  236      90.734   8.163  84.980  1.00  0.00           C
ATOM  12188 2C21 POPE  236      90.904   6.794  85.650  1.00  0.00           C
ATOM  12191 3C21 POPE  236      89.603   6.244  86.271  1.00  0.00           C
ATOM  12194 4C21 POPE  236      89.894   5.144  87.311  1.00  0.00           C
ATOM  12197 5C21 POPE  236      88.633   4.514  87.920  1.00  0.00           C
ATOM  12200 6C21 POPE  236      87.974   3.474  87.000  1.00  0.00           C
ATOM  12203 7C21 POPE  236      86.764   2.794  87.640  1.00  0.00           C
ATOM  12206 8C21 POPE  236      86.064   1.794  86.710  1.00  0.00           C
ATOM  12210  C33 POPE  236      97.834   7.443  74.060  1.00  0.00           C
ATOM  12213  C34 POPE  236      98.613   7.474  75.370  1.00  0.00           C
ATOM  12216  C35 POPE  236      98.043   8.524  76.330  1.00  0.00           C
ATOM  12219  C36 POPE  236      98.514   8.404  77.770  1.00  0.00           C
ATOM  12222  C37 POPE  236      97.523   9.124  78.690  1.00  0.00           C
ATOM  12225  C38 POPE  236      98.094   9.484  80.060  1.00  0.00           C
ATOM  12228  C39 POPE  236      99.014  10.713  80.000  1.00  0.00           C
ATOM  12231 0C31 POPE  236      99.564  11.073  81.390  1.00  0.00           C
ATOM  12234 1C31 POPE  236     100.563  12.224  81.310  1.00  0.00           C
ATOM  12237 2C31 POPE  236     101.273  12.534  82.630  1.00  0.00           C
ATOM  12240 3C31 POPE  236     100.314  12.983  83.740  1.00  0.00           C
ATOM  12243 4C31 POPE  236     101.043  13.224  85.060  1.00  0.00           C
ATOM  12246 5C31 POPE  236     100.094  13.524  86.220  1.00  0.00           C
ATOM  12249 6C31 POPE  236     100.804  13.534  87.571  1.00  0.00           C
ATOM  12253  NH3 POPE  237      19.314  59.774 113.460  1.00  0.00           N
ATOM  12257  C12 POPE  237      19.154  58.303 113.650  1.00  0.00           C
ATOM  12260  C11 POPE  237      20.394  57.773 114.390  1.00  0.00           C
ATOM  12263  P   POPE  237      22.994  58.043 114.450  1.00  0.00           P
ATOM  12264  O13 POPE  237      23.854  59.244 114.310  1.00  0.00           O
ATOM  12265  O14 POPE  237      22.764  57.654 115.860  1.00  0.00           O
ATOM  12266  O11 POPE  237      23.543  56.843 113.600  1.00  0.00           O
ATOM  12267  O12 POPE  237      21.584  58.283 113.771  1.00  0.00           O
ATOM  12268  C1  POPE  237      24.263  57.053 112.370  1.00  0.00           C
ATOM  12271  C2  POPE  237      23.354  57.103 111.110  1.00  0.00           C
ATOM  12273  O21 POPE  237      24.074  56.463 110.040  1.00  0.00           O
ATOM  12274  C21 POPE  237      23.554  56.434 108.830  1.00  0.00           C
ATOM  12275  O22 POPE  237      22.453  56.834 108.491  1.00  0.00           O
ATOM  12276  C22 POPE  237      24.623  55.893 107.880  1.00  0.00           C
ATOM  12279  C3  POPE  237      22.824  58.533 110.740  1.00  0.00           C
ATOM  12282  O31 POPE  237      23.764  59.304 109.970  1.00  0.00           O
ATOM  12283  C31 POPE  237      24.044  60.514 110.410  1.00  0.00           C
ATOM  12284  O32 POPE  237      23.744  60.963 111.500  1.00  0.00           O
ATOM  12285  C32 POPE  237      24.713  61.344 109.310  1.00  0.00           C
ATOM  12288  C23 POPE  237      24.133  55.543 106.450  1.00  0.00           C
[truncated: 1,734,220 more chars]
