# Supplementary material for: Characterizing Membrane Association and Periplasmic Transfer of Bacterial Lipoproteins through Molecular Dynamics Simulations
Source: Structure. 2020 Apr 7;28(4):475–487.e3. doi: 10.1016/j.str.2020.01.012 (PMC7139219; doi:10.1016/j.str.2020.01.012)
Supplement: Data S1. Final Coordinates from Simulations (Y–Z), Related to Figure 3 [file mmc3.zip › Y-Z/YSAB-1-atomistic.pdb]

TITLE     Protein
REMARK    THIS IS A SIMULATION BOX
CRYST1  129.624  129.624  125.992  90.00  90.00  90.00 P 1           1
MODEL        1
ATOM      1  N   CYSTA   1      57.332  64.862  74.046  1.00  0.00           N
ATOM      3  CA  CYSTA   1      58.312  64.552  75.076  1.00  0.00           C
ATOM      5  C   CYSTA   1      57.142  64.072  75.966  1.00  0.00           C
ATOM      6  O   CYSTA   1      56.252  64.832  76.336  1.00  0.00           O
ATOM      7  CB  CYSTA   1      59.312  63.912  73.996  1.00  0.00           C
ATOM     10  SG  CYSTA   1      60.972  63.182  74.356  1.00  0.00           S
ATOM     11  C1  CYSTA   1      61.242  63.432  76.116  1.00  0.00           C
ATOM     14  CA1 CYSTA   1      57.382  66.012  73.376  1.00  0.00           C
ATOM     15  OA1 CYSTA   1      57.682  67.052  73.946  1.00  0.00           O
ATOM     16  CA2 CYSTA   1      57.232  65.972  71.896  1.00  0.00           C
ATOM     19  C11 CYSTA   1      62.402  62.732  76.886  1.00  0.00           C
ATOM     21  O11 CYSTA   1      63.762  62.962  76.516  1.00  0.00           O
ATOM     22  CX1 CYSTA   1      64.222  63.922  75.766  1.00  0.00           C
ATOM     23  OX1 CYSTA   1      63.602  64.722  75.106  1.00  0.00           O
ATOM     24  CX2 CYSTA   1      65.752  63.822  75.836  1.00  0.00           C
ATOM     27  C12 CYSTA   1      62.202  61.192  77.036  1.00  0.00           C
ATOM     30  O12 CYSTA   1      62.462  60.472  75.826  1.00  0.00           O
ATOM     31  CD1 CYSTA   1      63.572  59.742  75.766  1.00  0.00           C
ATOM     32  OD1 CYSTA   1      64.372  59.592  76.666  1.00  0.00           O
ATOM     33  CD2 CYSTA   1      63.622  58.952  74.466  1.00  0.00           C
ATOM     36  CA3 CYSTA   1      55.842  65.492  71.436  1.00  0.00           C
ATOM     39  CA4 CYSTA   1      55.942  64.292  70.486  1.00  0.00           C
ATOM     42  CA5 CYSTA   1      54.822  63.252  70.666  1.00  0.00           C
ATOM     45  CA6 CYSTA   1      54.802  62.552  72.036  1.00  0.00           C
ATOM     48  CA7 CYSTA   1      56.052  61.712  72.316  1.00  0.00           C
ATOM     51  CA8 CYSTA   1      56.032  60.372  71.586  1.00  0.00           C
ATOM     54  CA9 CYSTA   1      57.422  59.742  71.486  1.00  0.00           C
ATOM     57 0CA1 CYSTA   1      57.472  58.552  70.536  1.00  0.00           C
ATOM     60 1CA1 CYSTA   1      58.552  58.742  69.466  1.00  0.00           C
ATOM     63 2CA1 CYSTA   1      58.682  57.522  68.556  1.00  0.00           C
ATOM     66 3CA1 CYSTA   1      59.672  57.782  67.426  1.00  0.00           C
ATOM     69 4CA1 CYSTA   1      59.932  56.542  66.566  1.00  0.00           C
ATOM     72 5CA1 CYSTA   1      61.012  55.632  67.166  1.00  0.00           C
ATOM     75 6CA1 CYSTA   1      61.532  54.582  66.166  1.00  0.00           C
ATOM     79  CD3 CYSTA   1      63.802  59.782  73.186  1.00  0.00           C
ATOM     82  CD4 CYSTA   1      62.472  60.422  72.776  1.00  0.00           C
ATOM     85  CD5 CYSTA   1      62.612  61.442  71.666  1.00  0.00           C
ATOM     88  CD6 CYSTA   1      62.702  60.782  70.296  1.00  0.00           C
ATOM     91  CD7 CYSTA   1      62.862  61.822  69.196  1.00  0.00           C
ATOM     94  CD8 CYSTA   1      62.332  61.272  67.876  1.00  0.00           C
ATOM     97  CD9 CYSTA   1      62.352  62.302  66.746  1.00  0.00           C
ATOM    100 0CD1 CYSTA   1      61.602  61.802  65.506  1.00  0.00           C
ATOM    103 1CD1 CYSTA   1      62.072  60.402  65.116  1.00  0.00           C
ATOM    106 2CD1 CYSTA   1      61.652  59.842  63.756  1.00  0.00           C
ATOM    109 3CD1 CYSTA   1      62.202  58.402  63.706  1.00  0.00           C
ATOM    112 4CD1 CYSTA   1      62.222  57.672  62.366  1.00  0.00           C
ATOM    115 5CD1 CYSTA   1      63.022  56.372  62.546  1.00  0.00           C
ATOM    118 6CD1 CYSTA   1      63.082  55.432  61.336  1.00  0.00           C
ATOM    122  CX3 CYSTA   1      66.252  62.572  75.086  1.00  0.00           C
ATOM    125  CX4 CYSTA   1      67.772  62.502  74.966  1.00  0.00           C
ATOM    128  CX5 CYSTA   1      68.202  61.142  74.376  1.00  0.00           C
ATOM    131  CX6 CYSTA   1      68.532  61.242  72.876  1.00  0.00           C
ATOM    134  CX7 CYSTA   1      68.022  60.082  72.006  1.00  0.00           C
ATOM    137  CX8 CYSTA   1      68.372  60.152  70.496  1.00  0.00           C
ATOM    140  CX9 CYSTA   1      69.782  60.582  70.206  1.00  0.00           C
ATOM    142 0CX1 CYSTA   1      70.392  60.592  69.016  1.00  0.00           C
ATOM    144 1CX1 CYSTA   1      69.832  60.052  67.726  1.00  0.00           C
ATOM    147 2CX1 CYSTA   1      70.252  58.572  67.646  1.00  0.00           C
ATOM    150 3CX1 CYSTA   1      69.802  57.892  66.356  1.00  0.00           C
ATOM    153 4CX1 CYSTA   1      70.252  56.432  66.316  1.00  0.00           C
ATOM    156 5CX1 CYSTA   1      69.572  55.622  65.196  1.00  0.00           C
ATOM    159 6CX1 CYSTA   1      68.302  54.912  65.686  1.00  0.00           C
ATOM    162 7CX1 CYSTA   1      67.652  54.062  64.586  1.00  0.00           C
ATOM    165 8CX1 CYSTA   1      66.412  53.302  65.066  1.00  0.00           C
ATOM    169  N   SER A   2      57.032  62.772  76.316  1.00  0.00           N
ATOM    171  CA  SER A   2      55.732  62.122  76.326  1.00  0.00           C
ATOM    173  CB  SER A   2      55.852  60.642  75.886  1.00  0.00           C
ATOM    176  OG  SER A   2      54.702  60.212  75.166  1.00  0.00           O
ATOM    178  C   SER A   2      54.982  62.162  77.646  1.00  0.00           C
ATOM    179  O   SER A   2      54.062  61.382  77.806  1.00  0.00           O
ATOM    180  N   THR A   3      55.242  63.122  78.556  1.00  0.00           N
ATOM    182  CA  THR A   3      54.212  63.712  79.416  1.00  0.00           C
ATOM    184  CB  THR A   3      54.752  64.222  80.766  1.00  0.00           C
ATOM    186  OG1 THR A   3      55.152  63.172  81.616  1.00  0.00           O
ATOM    188  CG2 THR A   3      53.722  65.032  81.556  1.00  0.00           C
ATOM    192  C   THR A   3      53.632  64.912  78.666  1.00  0.00           C
ATOM    193  O   THR A   3      54.242  65.972  78.746  1.00  0.00           O
ATOM    194  N   PRO A   4      52.542  64.842  77.906  1.00  0.00           N
ATOM    195  CD  PRO A   4      52.012  63.632  77.276  1.00  0.00           C
ATOM    198  CA  PRO A   4      51.882  66.032  77.416  1.00  0.00           C
ATOM    200  CB  PRO A   4      51.412  65.552  76.026  1.00  0.00           C
ATOM    203  CG  PRO A   4      50.942  64.122  76.296  1.00  0.00           C
ATOM    206  C   PRO A   4      50.692  66.392  78.296  1.00  0.00           C
ATOM    207  O   PRO A   4      50.542  65.952  79.426  1.00  0.00           O
ATOM    208  N   SER A   5      49.792  67.162  77.676  1.00  0.00           N
ATOM    210  CA  SER A   5      48.682  67.842  78.306  1.00  0.00           C
ATOM    212  CB  SER A   5      48.672  69.272  77.646  1.00  0.00           C
ATOM    215  OG  SER A   5      49.742  70.032  78.206  1.00  0.00           O
ATOM    217  C   SER A   5      47.272  67.192  78.506  1.00  0.00           C
ATOM    218  O   SER A   5      46.472  67.962  79.046  1.00  0.00           O
ATOM    219  N   PRO A   6      46.792  65.912  78.246  1.00  0.00           N
ATOM    220  CD  PRO A   6      47.102  65.612  76.836  1.00  0.00           C
ATOM    223  CA  PRO A   6      45.302  65.632  78.496  1.00  0.00           C
ATOM    225  CB  PRO A   6      44.762  65.962  77.046  1.00  0.00           C
ATOM    228  CG  PRO A   6      45.952  66.302  76.126  1.00  0.00           C
ATOM    231  C   PRO A   6      44.522  64.282  79.006  1.00  0.00           C
ATOM    232  O   PRO A   6      43.512  64.022  78.336  1.00  0.00           O
ATOM    233  N   VAL A   7      44.742  63.462  80.156  1.00  0.00           N
ATOM    235  CA  VAL A   7      44.032  62.142  80.596  1.00  0.00           C
ATOM    237  CB  VAL A   7      42.632  61.872  79.996  1.00  0.00           C
ATOM    239  CG1 VAL A   7      41.592  61.052  80.776  1.00  0.00           C
ATOM    243  CG2 VAL A   7      42.782  61.072  78.686  1.00  0.00           C
ATOM    247  C   VAL A   7      44.282  61.422  82.016  1.00  0.00           C
ATOM    248  O   VAL A   7      45.432  61.092  82.226  1.00  0.00           O
ATOM    249  N   GLN A   8      43.302  61.142  83.006  1.00  0.00           N
ATOM    251  CA  GLN A   8      43.162  60.642  84.456  1.00  0.00           C
ATOM    253  CB  GLN A   8      41.892  61.332  85.096  1.00  0.00           C
ATOM    256  CG  GLN A   8      41.202  60.762  86.366  1.00  0.00           C
ATOM    259  CD  GLN A   8      40.202  61.762  86.976  1.00  0.00           C
ATOM    260  OE1 GLN A   8      40.372  62.982  86.886  1.00  0.00           O
ATOM    261  NE2 GLN A   8      39.152  61.252  87.656  1.00  0.00           N
ATOM    264  C   GLN A   8      43.512  59.252  85.176  1.00  0.00           C
ATOM    265  O   GLN A   8      43.552  58.152  84.616  1.00  0.00           O
ATOM    266  N   LYS A   9      43.802  59.322  86.536  1.00  0.00           N
ATOM    268  CA  LYS A   9      44.102  58.362  87.646  1.00  0.00           C
ATOM    270  CB  LYS A   9      42.992  57.492  88.376  1.00  0.00           C
ATOM    273  CG  LYS A   9      43.512  56.662  89.616  1.00  0.00           C
ATOM    276  CD  LYS A   9      42.482  55.782  90.406  1.00  0.00           C
ATOM    279  CE  LYS A   9      43.012  55.122  91.726  1.00  0.00           C
ATOM    282  NZ  LYS A   9      42.242  53.942  92.226  1.00  0.00           N
ATOM    286  C   LYS A   9      45.332  57.542  87.486  1.00  0.00           C
ATOM    287  O   LYS A   9      46.402  57.912  87.976  1.00  0.00           O
ATOM    288  N   ALA A  10      45.202  56.412  86.766  1.00  0.00           N
ATOM    290  CA  ALA A  10      46.342  55.662  86.286  1.00  0.00           C
ATOM    292  CB  ALA A  10      45.902  54.252  85.826  1.00  0.00           C
ATOM    296  C   ALA A  10      47.002  56.432  85.166  1.00  0.00           C
ATOM    297  O   ALA A  10      48.212  56.412  85.016  1.00  0.00           O
ATOM    298  N   GLN A  11      46.212  57.212  84.396  1.00  0.00           N
ATOM    300  CA  GLN A  11      46.712  57.852  83.206  1.00  0.00           C
ATOM    302  CB  GLN A  11      45.662  57.702  82.076  1.00  0.00           C
ATOM    305  CG  GLN A  11      45.322  56.212  81.776  1.00  0.00           C
ATOM    308  CD  GLN A  11      44.192  55.952  80.766  1.00  0.00           C
ATOM    309  OE1 GLN A  11      43.262  56.732  80.536  1.00  0.00           O
ATOM    310  NE2 GLN A  11      44.192  54.702  80.226  1.00  0.00           N
ATOM    313  C   GLN A  11      47.222  59.292  83.426  1.00  0.00           C
ATOM    314  O   GLN A  11      47.942  59.832  82.596  1.00  0.00           O
ATOM    315  N   ARG A  12      46.922  59.932  84.606  1.00  0.00           N
ATOM    317  CA  ARG A  12      47.262  61.322  84.946  1.00  0.00           C
ATOM    319  CB  ARG A  12      46.022  62.232  85.106  1.00  0.00           C
ATOM    322  CG  ARG A  12      46.112  63.762  85.246  1.00  0.00           C
ATOM    325  CD  ARG A  12      44.662  64.302  85.196  1.00  0.00           C
ATOM    328  NE  ARG A  12      44.602  65.722  85.626  1.00  0.00           N
ATOM    330  CZ  ARG A  12      43.482  66.432  85.676  1.00  0.00           C
ATOM    331  NH1 ARG A  12      42.272  65.932  85.486  1.00  0.00           N
ATOM    334  NH2 ARG A  12      43.582  67.732  85.816  1.00  0.00           N
ATOM    337  C   ARG A  12      47.862  61.262  86.306  1.00  0.00           C
ATOM    338  O   ARG A  12      47.372  61.822  87.296  1.00  0.00           O
ATOM    339  N   VAL A  13      48.962  60.522  86.426  1.00  0.00           N
ATOM    341  CA  VAL A  13      49.702  60.582  87.646  1.00  0.00           C
ATOM    343  CB  VAL A  13      50.642  59.422  87.836  1.00  0.00           C
ATOM    345  CG1 VAL A  13      51.142  59.402  89.296  1.00  0.00           C
ATOM    349  CG2 VAL A  13      49.862  58.142  87.506  1.00  0.00           C
ATOM    353  C   VAL A  13      50.452  61.892  87.676  1.00  0.00           C
ATOM    354  O   VAL A  13      51.252  62.192  86.806  1.00  0.00           O
ATOM    355  N   LYS A  14      50.182  62.692  88.706  1.00  0.00           N
ATOM    357  CA  LYS A  14      50.962  63.872  88.996  1.00  0.00           C
ATOM    359  CB  LYS A  14      50.112  64.872  89.846  1.00  0.00           C
ATOM    362  CG  LYS A  14      48.792  65.302  89.146  1.00  0.00           C
ATOM    365  CD  LYS A  14      47.882  66.232  90.006  1.00  0.00           C
ATOM    368  CE  LYS A  14      46.602  66.702  89.276  1.00  0.00           C
ATOM    371  NZ  LYS A  14      45.762  67.592  90.116  1.00  0.00           N
ATOM    375  C   LYS A  14      52.232  63.342  89.676  1.00  0.00           C
ATOM    376  O   LYS A  14      52.132  62.582  90.636  1.00  0.00           O
ATOM    377  N   VAL A  15      53.422  63.662  89.116  1.00  0.00           N
ATOM    379  CA  VAL A  15      54.712  63.362  89.726  1.00  0.00           C
ATOM    381  CB  VAL A  15      55.342  62.032  89.246  1.00  0.00           C
ATOM    383  CG1 VAL A  15      56.512  61.652  90.176  1.00  0.00           C
ATOM    387  CG2 VAL A  15      54.332  60.862  89.166  1.00  0.00           C
ATOM    391  C   VAL A  15      55.682  64.472  89.306  1.00  0.00           C
ATOM    392  O   VAL A  15      55.762  64.752  88.116  1.00  0.00           O
ATOM    393  N   ASP A  16      56.462  65.082  90.226  1.00  0.00           N
ATOM    395  CA  ASP A  16      57.452  66.102  89.876  1.00  0.00           C
ATOM    397  CB  ASP A  16      56.932  67.522  90.286  1.00  0.00           C
ATOM    400  CG  ASP A  16      57.272  68.632  89.296  1.00  0.00           C
ATOM    401  OD1 ASP A  16      57.862  68.372  88.216  1.00  0.00           O
ATOM    402  OD2 ASP A  16      56.812  69.792  89.516  1.00  0.00           O
ATOM    403  C   ASP A  16      58.842  65.722  90.476  1.00  0.00           C
ATOM    404  O   ASP A  16      59.072  65.752  91.686  1.00  0.00           O
ATOM    405  N   PRO A  17      59.792  65.312  89.636  1.00  0.00           N
ATOM    406  CD  PRO A  17      59.442  64.592  88.426  1.00  0.00           C
ATOM    409  CA  PRO A  17      61.172  65.022  90.046  1.00  0.00           C
ATOM    411  CB  PRO A  17      61.652  63.982  88.996  1.00  0.00           C
ATOM    414  CG  PRO A  17      60.362  63.382  88.456  1.00  0.00           C
ATOM    417  C   PRO A  17      62.082  66.242  90.026  1.00  0.00           C
ATOM    418  O   PRO A  17      61.842  67.212  89.316  1.00  0.00           O
ATOM    419  N   LEU A  18      63.162  66.242  90.836  1.00  0.00           N
ATOM    421  CA  LEU A  18      64.012  67.402  91.046  1.00  0.00           C
ATOM    423  CB  LEU A  18      64.972  67.152  92.226  1.00  0.00           C
ATOM    426  CG  LEU A  18      64.272  66.902  93.576  1.00  0.00           C
ATOM    428  CD1 LEU A  18      65.252  66.302  94.586  1.00  0.00           C
ATOM    432  CD2 LEU A  18      63.642  68.202  94.116  1.00  0.00           C
ATOM    436  C   LEU A  18      64.822  67.872  89.846  1.00  0.00           C
ATOM    437  O   LEU A  18      64.962  67.182  88.846  1.00  0.00           O
ATOM    438  N   ARG A  19      65.442  69.072  89.986  1.00  0.00           N
ATOM    440  CA  ARG A  19      66.322  69.692  89.006  1.00  0.00           C
ATOM    442  CB  ARG A  19      67.842  69.332  89.136  1.00  0.00           C
ATOM    445  CG  ARG A  19      68.232  68.002  89.836  1.00  0.00           C
ATOM    448  CD  ARG A  19      68.972  66.952  88.986  1.00  0.00           C
ATOM    451  NE  ARG A  19      70.042  67.592  88.146  1.00  0.00           N
ATOM    453  CZ  ARG A  19      71.072  68.302  88.596  1.00  0.00           C
ATOM    454  NH1 ARG A  19      71.302  68.512  89.876  1.00  0.00           N
ATOM    457  NH2 ARG A  19      71.892  68.842  87.726  1.00  0.00           N
ATOM    460  C   ARG A  19      65.842  69.822  87.556  1.00  0.00           C
ATOM    461  O   ARG A  19      66.202  69.042  86.686  1.00  0.00           O
ATOM    462  N   SER A  20      65.032  70.862  87.246  1.00  0.00           N
ATOM    464  CA  SER A  20      64.732  71.252  85.876  1.00  0.00           C
ATOM    466  CB  SER A  20      63.622  72.342  85.856  1.00  0.00           C
ATOM    469  OG  SER A  20      62.572  72.022  86.766  1.00  0.00           O
ATOM    471  C   SER A  20      65.972  71.792  85.166  1.00  0.00           C
ATOM    472  O   SER A  20      66.452  72.872  85.506  1.00  0.00           O
ATOM    473  N   LEU A  21      66.562  71.072  84.196  1.00  0.00           N
ATOM    475  CA  LEU A  21      67.782  71.502  83.536  1.00  0.00           C
ATOM    477  CB  LEU A  21      68.602  70.322  82.966  1.00  0.00           C
ATOM    480  CG  LEU A  21      69.532  69.572  83.936  1.00  0.00           C
ATOM    482  CD1 LEU A  21      69.102  69.612  85.406  1.00  0.00           C
ATOM    486  CD2 LEU A  21      69.612  68.122  83.486  1.00  0.00           C
ATOM    490  C   LEU A  21      67.452  72.382  82.366  1.00  0.00           C
ATOM    491  O   LEU A  21      67.152  71.902  81.276  1.00  0.00           O
ATOM    492  N   ASN A  22      67.592  73.712  82.506  1.00  0.00           N
ATOM    494  CA  ASN A  22      67.652  74.562  81.336  1.00  0.00           C
ATOM    496  CB  ASN A  22      67.622  76.052  81.786  1.00  0.00           C
ATOM    499  CG  ASN A  22      67.212  76.982  80.646  1.00  0.00           C
ATOM    500  OD1 ASN A  22      67.752  76.922  79.546  1.00  0.00           O
ATOM    501  ND2 ASN A  22      66.222  77.862  80.906  1.00  0.00           N
ATOM    504  C   ASN A  22      68.832  74.212  80.436  1.00  0.00           C
ATOM    505  O   ASN A  22      69.952  73.952  80.896  1.00  0.00           O
ATOM    506  N   MET A  23      68.622  74.242  79.116  1.00  0.00           N
ATOM    508  CA  MET A  23      69.662  74.132  78.126  1.00  0.00           C
ATOM    510  CB  MET A  23      69.072  74.042  76.716  1.00  0.00           C
ATOM    513  CG  MET A  23      68.312  72.722  76.516  1.00  0.00           C
ATOM    516  SD  MET A  23      67.582  72.512  74.876  1.00  0.00           S
ATOM    517  CE  MET A  23      68.942  71.522  74.226  1.00  0.00           C
ATOM    521  C   MET A  23      70.692  75.232  78.236  1.00  0.00           C
ATOM    522  O   MET A  23      71.892  75.012  78.056  1.00  0.00           O
ATOM    523  N   GLU A  24      70.262  76.442  78.606  1.00  0.00           N
ATOM    525  CA  GLU A  24      71.132  77.522  78.986  1.00  0.00           C
ATOM    527  CB  GLU A  24      70.352  78.842  79.266  1.00  0.00           C
ATOM    530  CG  GLU A  24      69.522  79.322  78.056  1.00  0.00           C
ATOM    533  CD  GLU A  24      68.522  80.462  78.296  1.00  0.00           C
ATOM    534  OE1 GLU A  24      68.402  80.992  79.436  1.00  0.00           O
ATOM    535  OE2 GLU A  24      67.812  80.782  77.306  1.00  0.00           O
ATOM    536  C   GLU A  24      72.042  77.142  80.156  1.00  0.00           C
ATOM    537  O   GLU A  24      73.262  77.312  80.096  1.00  0.00           O
ATOM    538  N   ALA A  25      71.482  76.482  81.196  1.00  0.00           N
ATOM    540  CA  ALA A  25      72.272  75.912  82.286  1.00  0.00           C
ATOM    542  CB  ALA A  25      71.382  75.302  83.396  1.00  0.00           C
ATOM    546  C   ALA A  25      73.302  74.872  81.866  1.00  0.00           C
ATOM    547  O   ALA A  25      74.392  74.812  82.416  1.00  0.00           O
ATOM    548  N   LEU A  26      72.982  74.002  80.896  1.00  0.00           N
ATOM    550  CA  LEU A  26      73.812  72.872  80.516  1.00  0.00           C
ATOM    552  CB  LEU A  26      72.962  71.912  79.666  1.00  0.00           C
ATOM    555  CG  LEU A  26      71.882  71.102  80.406  1.00  0.00           C
ATOM    557  CD1 LEU A  26      71.072  70.322  79.356  1.00  0.00           C
ATOM    561  CD2 LEU A  26      72.462  70.142  81.446  1.00  0.00           C
ATOM    565  C   LEU A  26      75.082  73.182  79.736  1.00  0.00           C
ATOM    566  O   LEU A  26      75.972  72.332  79.626  1.00  0.00           O
ATOM    567  N   CYS A  27      75.212  74.382  79.136  1.00  0.00           N
ATOM    569  CA  CYS A  27      76.412  74.752  78.376  1.00  0.00           C
ATOM    571  CB  CYS A  27      76.082  75.512  77.086  1.00  0.00           C
ATOM    574  SG  CYS A  27      75.212  74.602  75.796  1.00  0.00           S
ATOM    576  C   CYS A  27      77.382  75.632  79.166  1.00  0.00           C
ATOM    577  O   CYS A  27      78.222  76.342  78.606  1.00  0.00           O
ATOM    578  N   LYS A  28      77.292  75.642  80.486  1.00  0.00           N
ATOM    580  CA  LYS A  28      78.322  76.212  81.326  1.00  0.00           C
ATOM    582  CB  LYS A  28      77.772  77.272  82.296  1.00  0.00           C
ATOM    585  CG  LYS A  28      77.392  78.572  81.576  1.00  0.00           C
ATOM    588  CD  LYS A  28      77.402  79.762  82.556  1.00  0.00           C
ATOM    591  CE  LYS A  28      77.102  81.102  81.886  1.00  0.00           C
ATOM    594  NZ  LYS A  28      76.302  81.962  82.776  1.00  0.00           N
ATOM    598  C   LYS A  28      79.002  75.112  82.086  1.00  0.00           C
ATOM    599  O   LYS A  28      78.462  74.012  82.196  1.00  0.00           O
ATOM    600  N   ASP A  29      80.192  75.382  82.676  1.00  0.00           N
ATOM    602  CA  ASP A  29      80.862  74.442  83.566  1.00  0.00           C
ATOM    604  CB  ASP A  29      82.232  75.012  84.066  1.00  0.00           C
ATOM    607  CG  ASP A  29      83.002  74.022  84.926  1.00  0.00           C
ATOM    608  OD1 ASP A  29      82.772  72.792  84.786  1.00  0.00           O
ATOM    609  OD2 ASP A  29      83.862  74.452  85.736  1.00  0.00           O
ATOM    610  C   ASP A  29      79.952  74.002  84.716  1.00  0.00           C
ATOM    611  O   ASP A  29      79.562  74.802  85.586  1.00  0.00           O
ATOM    612  N   GLN A  30      79.582  72.702  84.686  1.00  0.00           N
ATOM    614  CA  GLN A  30      78.872  71.992  85.726  1.00  0.00           C
ATOM    616  CB  GLN A  30      78.512  70.512  85.366  1.00  0.00           C
ATOM    619  CG  GLN A  30      79.672  69.592  84.896  1.00  0.00           C
ATOM    622  CD  GLN A  30      79.982  69.742  83.406  1.00  0.00           C
ATOM    623  OE1 GLN A  30      79.572  70.692  82.746  1.00  0.00           O
ATOM    624  NE2 GLN A  30      80.732  68.782  82.836  1.00  0.00           N
ATOM    627  C   GLN A  30      79.592  72.032  87.056  1.00  0.00           C
ATOM    628  O   GLN A  30      80.762  71.692  87.206  1.00  0.00           O
ATOM    629  N   ALA A  31      78.882  72.492  88.096  1.00  0.00           N
ATOM    631  CA  ALA A  31      79.502  72.612  89.386  1.00  0.00           C
ATOM    633  CB  ALA A  31      80.362  73.892  89.496  1.00  0.00           C
ATOM    637  C   ALA A  31      78.382  72.692  90.366  1.00  0.00           C
ATOM    638  O   ALA A  31      77.252  73.022  89.996  1.00  0.00           O
ATOM    639  N   ALA A  32      78.642  72.472  91.666  1.00  0.00           N
ATOM    641  CA  ALA A  32      77.662  72.622  92.716  1.00  0.00           C
ATOM    643  CB  ALA A  32      78.392  72.382  94.046  1.00  0.00           C
ATOM    647  C   ALA A  32      76.962  73.992  92.716  1.00  0.00           C
ATOM    648  O   ALA A  32      75.752  74.102  92.866  1.00  0.00           O
ATOM    649  N   LYS A  33      77.742  75.042  92.406  1.00  0.00           N
ATOM    651  CA  LYS A  33      77.292  76.402  92.196  1.00  0.00           C
ATOM    653  CB  LYS A  33      78.512  77.302  91.896  1.00  0.00           C
ATOM    656  CG  LYS A  33      79.612  77.392  92.976  1.00  0.00           C
ATOM    659  CD  LYS A  33      80.742  78.322  92.476  1.00  0.00           C
ATOM    662  CE  LYS A  33      81.882  78.612  93.456  1.00  0.00           C
ATOM    665  NZ  LYS A  33      82.882  79.502  92.806  1.00  0.00           N
ATOM    669  C   LYS A  33      76.272  76.582  91.046  1.00  0.00           C
ATOM    670  O   LYS A  33      75.472  77.512  91.076  1.00  0.00           O
ATOM    671  N   ARG A  34      76.282  75.722  90.006  1.00  0.00           N
ATOM    673  CA  ARG A  34      75.382  75.842  88.866  1.00  0.00           C
ATOM    675  CB  ARG A  34      76.202  75.912  87.576  1.00  0.00           C
ATOM    678  CG  ARG A  34      76.982  77.212  87.446  1.00  0.00           C
ATOM    681  CD  ARG A  34      77.002  77.642  85.986  1.00  0.00           C
ATOM    684  NE  ARG A  34      77.892  78.822  85.916  1.00  0.00           N
ATOM    686  CZ  ARG A  34      79.162  78.762  85.546  1.00  0.00           C
ATOM    687  NH1 ARG A  34      79.852  77.642  85.426  1.00  0.00           N
ATOM    690  NH2 ARG A  34      79.772  79.892  85.296  1.00  0.00           N
ATOM    693  C   ARG A  34      74.412  74.692  88.666  1.00  0.00           C
ATOM    694  O   ARG A  34      73.432  74.822  87.936  1.00  0.00           O
ATOM    695  N   TYR A  35      74.692  73.532  89.256  1.00  0.00           N
ATOM    697  CA  TYR A  35      73.922  72.322  89.056  1.00  0.00           C
ATOM    699  CB  TYR A  35      74.852  71.162  88.576  1.00  0.00           C
ATOM    702  CG  TYR A  35      75.002  71.132  87.076  1.00  0.00           C
ATOM    703  CD1 TYR A  35      75.172  72.272  86.256  1.00  0.00           C
ATOM    705  CE1 TYR A  35      75.252  72.162  84.866  1.00  0.00           C
ATOM    707  CZ  TYR A  35      75.192  70.902  84.276  1.00  0.00           C
ATOM    708  OH  TYR A  35      75.342  70.762  82.886  1.00  0.00           O
ATOM    710  CD2 TYR A  35      74.962  69.872  86.456  1.00  0.00           C
ATOM    712  CE2 TYR A  35      75.042  69.772  85.076  1.00  0.00           C
ATOM    714  C   TYR A  35      73.212  71.922  90.326  1.00  0.00           C
ATOM    715  O   TYR A  35      72.352  71.032  90.316  1.00  0.00           O
ATOM    716  N   ASN A  36      73.522  72.592  91.456  1.00  0.00           N
ATOM    718  CA  ASN A  36      73.072  72.262  92.796  1.00  0.00           C
ATOM    720  CB  ASN A  36      71.572  72.602  92.986  1.00  0.00           C
ATOM    723  CG  ASN A  36      71.412  74.092  92.696  1.00  0.00           C
ATOM    724  OD1 ASN A  36      72.042  74.922  93.366  1.00  0.00           O
ATOM    725  ND2 ASN A  36      70.612  74.442  91.676  1.00  0.00           N
ATOM    728  C   ASN A  36      73.392  70.842  93.236  1.00  0.00           C
ATOM    729  O   ASN A  36      74.242  70.182  92.656  1.00  0.00           O
ATOM    730  N   THR A  37      72.722  70.352  94.296  1.00  0.00           N
ATOM    732  CA  THR A  37      72.932  69.002  94.786  1.00  0.00           C
ATOM    734  CB  THR A  37      72.392  68.842  96.206  1.00  0.00           C
ATOM    736  OG1 THR A  37      72.872  69.902  97.036  1.00  0.00           O
ATOM    738  CG2 THR A  37      72.862  67.552  96.876  1.00  0.00           C
ATOM    742  C   THR A  37      72.292  68.032  93.796  1.00  0.00           C
ATOM    743  O   THR A  37      71.142  68.192  93.386  1.00  0.00           O
ATOM    744  N   GLY A  38      73.042  67.012  93.326  1.00  0.00           N
ATOM    746  CA  GLY A  38      72.462  65.882  92.636  1.00  0.00           C
ATOM    749  C   GLY A  38      71.912  65.012  93.706  1.00  0.00           C
ATOM    750  O   GLY A  38      72.552  64.802  94.726  1.00  0.00           O
ATOM    751  N   GLU A  39      70.682  64.502  93.516  1.00  0.00           N
ATOM    753  CA  GLU A  39      69.952  63.682  94.446  1.00  0.00           C
ATOM    755  CB  GLU A  39      68.492  63.462  93.926  1.00  0.00           C
ATOM    758  CG  GLU A  39      68.252  62.902  92.476  1.00  0.00           C
ATOM    761  CD  GLU A  39      68.422  63.902  91.326  1.00  0.00           C
ATOM    762  OE1 GLU A  39      68.932  65.032  91.576  1.00  0.00           O
ATOM    763  OE2 GLU A  39      68.072  63.562  90.166  1.00  0.00           O
ATOM    764  C   GLU A  39      70.702  62.402  94.786  1.00  0.00           C
ATOM    765  O   GLU A  39      70.822  61.972  95.926  1.00  0.00           O
ATOM    766  N   GLN A  40      71.322  61.792  93.776  1.00  0.00           N
ATOM    768  CA  GLN A  40      72.192  60.662  93.896  1.00  0.00           C
ATOM    770  CB  GLN A  40      71.512  59.462  93.196  1.00  0.00           C
ATOM    773  CG  GLN A  40      72.162  58.102  93.476  1.00  0.00           C
ATOM    776  CD  GLN A  40      71.282  56.982  92.926  1.00  0.00           C
ATOM    777  OE1 GLN A  40      70.152  57.212  92.486  1.00  0.00           O
ATOM    778  NE2 GLN A  40      71.782  55.722  92.976  1.00  0.00           N
ATOM    781  C   GLN A  40      73.552  60.972  93.306  1.00  0.00           C
ATOM    782  O   GLN A  40      73.722  61.552  92.226  1.00  0.00           O
ATOM    783  N   LYS A  41      74.582  60.532  94.036  1.00  0.00           N
ATOM    785  CA  LYS A  41      75.862  60.152  93.486  1.00  0.00           C
ATOM    787  CB  LYS A  41      77.012  60.642  94.386  1.00  0.00           C
ATOM    790  CG  LYS A  41      77.002  62.162  94.526  1.00  0.00           C
ATOM    793  CD  LYS A  41      78.202  62.642  95.336  1.00  0.00           C
ATOM    796  CE  LYS A  41      78.192  64.142  95.546  1.00  0.00           C
ATOM    799  NZ  LYS A  41      79.462  64.512  96.166  1.00  0.00           N
ATOM    803  C   LYS A  41      75.892  58.652  93.446  1.00  0.00           C
ATOM    804  O   LYS A  41      75.202  57.972  94.206  1.00  0.00           O
ATOM    805  N   ILE A  42      76.722  58.072  92.566  1.00  0.00           N
ATOM    807  CA  ILE A  42      77.062  56.662  92.596  1.00  0.00           C
ATOM    809  CB  ILE A  42      78.012  56.302  91.446  1.00  0.00           C
ATOM    811  CG2 ILE A  42      79.442  56.782  91.786  1.00  0.00           C
ATOM    815  CG1 ILE A  42      77.942  54.802  91.066  1.00  0.00           C
ATOM    818  CD  ILE A  42      78.792  54.442  89.846  1.00  0.00           C
ATOM    822  C   ILE A  42      77.622  56.252  93.956  1.00  0.00           C
ATOM    823  O   ILE A  42      78.242  57.052  94.666  1.00  0.00           O
ATOM    824  N   ASP A  43      77.392  55.002  94.386  1.00  0.00           N
ATOM    826  CA  ASP A  43      77.842  54.552  95.686  1.00  0.00           C
ATOM    828  CB  ASP A  43      76.802  53.562  96.276  1.00  0.00           C
ATOM    831  CG  ASP A  43      76.682  52.252  95.516  1.00  0.00           C
ATOM    832  OD1 ASP A  43      77.062  52.192  94.326  1.00  0.00           O
ATOM    833  OD2 ASP A  43      76.102  51.292  96.086  1.00  0.00           O
ATOM    834  C   ASP A  43      79.232  53.932  95.606  1.00  0.00           C
ATOM    835  O   ASP A  43      79.762  53.402  96.576  1.00  0.00           O
ATOM    836  N   VAL A  44      79.882  54.052  94.436  1.00  0.00           N
ATOM    838  CA  VAL A  44      81.312  53.842  94.296  1.00  0.00           C
ATOM    840  CB  VAL A  44      81.782  53.792  92.856  1.00  0.00           C
ATOM    842  CG1 VAL A  44      83.272  53.412  92.806  1.00  0.00           C
ATOM    846  CG2 VAL A  44      80.982  52.712  92.116  1.00  0.00           C
ATOM    850  C   VAL A  44      82.032  54.952  95.046  1.00  0.00           C
ATOM    851  O   VAL A  44      82.082  56.102  94.626  1.00  0.00           O
ATOM    852  N   THR A  45      82.572  54.642  96.226  1.00  0.00           N
ATOM    854  CA  THR A  45      83.212  55.652  97.056  1.00  0.00           C
ATOM    856  CB  THR A  45      83.552  55.112  98.436  1.00  0.00           C
ATOM    858  OG1 THR A  45      84.072  53.792  98.356  1.00  0.00           O
ATOM    860  CG2 THR A  45      82.242  55.062  99.226  1.00  0.00           C
ATOM    864  C   THR A  45      84.412  56.302  96.416  1.00  0.00           C
ATOM    865  O   THR A  45      84.532  57.532  96.426  1.00  0.00           O
ATOM    866  N   ALA A  46      85.272  55.482  95.786  1.00  0.00           N
ATOM    868  CA  ALA A  46      86.402  55.892  94.996  1.00  0.00           C
ATOM    870  CB  ALA A  46      87.092  54.622  94.456  1.00  0.00           C
ATOM    874  C   ALA A  46      86.082  56.762  93.806  1.00  0.00           C
ATOM    875  O   ALA A  46      86.832  57.672  93.486  1.00  0.00           O
ATOM    876  N   PHE A  47      84.992  56.452  93.086  1.00  0.00           N
ATOM    878  CA  PHE A  47      84.682  57.072  91.816  1.00  0.00           C
ATOM    880  CB  PHE A  47      84.252  55.962  90.816  1.00  0.00           C
ATOM    883  CG  PHE A  47      83.952  56.472  89.446  1.00  0.00           C
ATOM    884  CD1 PHE A  47      84.972  56.592  88.496  1.00  0.00           C
ATOM    886  CE1 PHE A  47      84.682  57.032  87.196  1.00  0.00           C
ATOM    888  CZ  PHE A  47      83.362  57.322  86.846  1.00  0.00           C
ATOM    890  CD2 PHE A  47      82.632  56.762  89.076  1.00  0.00           C
ATOM    892  CE2 PHE A  47      82.332  57.202  87.786  1.00  0.00           C
ATOM    894  C   PHE A  47      83.582  58.082  92.036  1.00  0.00           C
ATOM    895  O   PHE A  47      82.402  57.742  92.176  1.00  0.00           O
ATOM    896  N   GLU A  48      83.922  59.382  92.096  1.00  0.00           N
ATOM    898  CA  GLU A  48      82.962  60.432  92.306  1.00  0.00           C
ATOM    900  CB  GLU A  48      83.632  61.732  92.786  1.00  0.00           C
ATOM    903  CG  GLU A  48      82.732  62.982  92.976  1.00  0.00           C
ATOM    906  CD  GLU A  48      81.932  63.012  94.266  1.00  0.00           C
ATOM    907  OE1 GLU A  48      81.672  61.982  94.926  1.00  0.00           O
ATOM    908  OE2 GLU A  48      81.512  64.152  94.616  1.00  0.00           O
ATOM    909  C   GLU A  48      82.152  60.682  91.056  1.00  0.00           C
ATOM    910  O   GLU A  48      82.662  60.952  89.966  1.00  0.00           O
ATOM    911  N   GLN A  49      80.822  60.592  91.166  1.00  0.00           N
ATOM    913  CA  GLN A  49      79.982  60.702  90.006  1.00  0.00           C
ATOM    915  CB  GLN A  49      79.732  59.322  89.366  1.00  0.00           C
ATOM    918  CG  GLN A  49      78.982  59.382  88.026  1.00  0.00           C
ATOM    921  CD  GLN A  49      78.502  58.042  87.466  1.00  0.00           C
ATOM    922  OE1 GLN A  49      77.712  57.382  88.126  1.00  0.00           O
ATOM    923  NE2 GLN A  49      78.902  57.682  86.226  1.00  0.00           N
ATOM    926  C   GLN A  49      78.702  61.372  90.446  1.00  0.00           C
ATOM    927  O   GLN A  49      78.162  61.112  91.516  1.00  0.00           O
ATOM    928  N   PHE A  50      78.222  62.322  89.616  1.00  0.00           N
ATOM    930  CA  PHE A  50      77.102  63.192  89.926  1.00  0.00           C
ATOM    932  CB  PHE A  50      77.602  64.672  89.786  1.00  0.00           C
ATOM    935  CG  PHE A  50      76.542  65.732  90.016  1.00  0.00           C
ATOM    936  CD1 PHE A  50      75.572  66.042  89.046  1.00  0.00           C
ATOM    938  CE1 PHE A  50      74.592  67.012  89.296  1.00  0.00           C
ATOM    940  CZ  PHE A  50      74.602  67.722  90.496  1.00  0.00           C
ATOM    942  CD2 PHE A  50      76.562  66.482  91.206  1.00  0.00           C
ATOM    944  CE2 PHE A  50      75.592  67.452  91.446  1.00  0.00           C
ATOM    946  C   PHE A  50      75.982  62.902  88.946  1.00  0.00           C
ATOM    947  O   PHE A  50      76.122  63.142  87.746  1.00  0.00           O
ATOM    948  N   GLN A  51      74.822  62.392  89.396  1.00  0.00           N
ATOM    950  CA  GLN A  51      73.742  62.152  88.456  1.00  0.00           C
ATOM    952  CB  GLN A  51      73.052  60.812  88.736  1.00  0.00           C
ATOM    955  CG  GLN A  51      71.762  60.522  87.946  1.00  0.00           C
ATOM    958  CD  GLN A  51      71.292  59.112  88.296  1.00  0.00           C
ATOM    959  OE1 GLN A  51      71.732  58.482  89.266  1.00  0.00           O
ATOM    960  NE2 GLN A  51      70.362  58.592  87.456  1.00  0.00           N
ATOM    963  C   GLN A  51      72.782  63.322  88.476  1.00  0.00           C
ATOM    964  O   GLN A  51      72.392  63.782  89.546  1.00  0.00           O
ATOM    965  N   GLY A  52      72.412  63.842  87.306  1.00  0.00           N
ATOM    967  CA  GLY A  52      71.402  64.882  87.236  1.00  0.00           C
ATOM    970  C   GLY A  52      70.302  64.422  86.356  1.00  0.00           C
ATOM    971  O   GLY A  52      70.512  64.272  85.156  1.00  0.00           O
ATOM    972  N   SER A  53      69.102  64.182  86.916  1.00  0.00           N
ATOM    974  CA  SER A  53      68.012  63.612  86.136  1.00  0.00           C
ATOM    976  CB  SER A  53      67.522  62.272  86.726  1.00  0.00           C
ATOM    979  OG  SER A  53      68.522  61.272  86.616  1.00  0.00           O
ATOM    981  C   SER A  53      66.822  64.532  86.126  1.00  0.00           C
ATOM    982  O   SER A  53      66.082  64.602  87.106  1.00  0.00           O
ATOM    983  N   TYR A  54      66.552  65.182  84.986  1.00  0.00           N
ATOM    985  CA  TYR A  54      65.312  65.922  84.846  1.00  0.00           C
ATOM    987  CB  TYR A  54      65.482  67.232  84.046  1.00  0.00           C
ATOM    990  CG  TYR A  54      64.212  68.042  83.956  1.00  0.00           C
ATOM    991  CD1 TYR A  54      63.232  68.092  84.976  1.00  0.00           C
ATOM    993  CE1 TYR A  54      62.032  68.802  84.796  1.00  0.00           C
ATOM    995  CZ  TYR A  54      61.822  69.502  83.606  1.00  0.00           C
ATOM    996  OH  TYR A  54      60.592  70.122  83.306  1.00  0.00           O
ATOM    998  CD2 TYR A  54      63.992  68.802  82.796  1.00  0.00           C
ATOM   1000  CE2 TYR A  54      62.822  69.552  82.646  1.00  0.00           C
ATOM   1002  C   TYR A  54      64.292  64.982  84.246  1.00  0.00           C
ATOM   1003  O   TYR A  54      64.262  64.692  83.046  1.00  0.00           O
ATOM   1004  N   GLU A  55      63.402  64.472  85.096  1.00  0.00           N
ATOM   1006  CA  GLU A  55      62.362  63.572  84.696  1.00  0.00           C
ATOM   1008  CB  GLU A  55      62.412  62.252  85.516  1.00  0.00           C
ATOM   1011  CG  GLU A  55      63.752  61.472  85.446  1.00  0.00           C
ATOM   1014  CD  GLU A  55      63.672  60.192  86.246  1.00  0.00           C
ATOM   1015  OE1 GLU A  55      62.682  59.452  86.086  1.00  0.00           O
ATOM   1016  OE2 GLU A  55      64.552  59.922  87.096  1.00  0.00           O
ATOM   1017  C   GLU A  55      61.072  64.302  84.946  1.00  0.00           C
ATOM   1018  O   GLU A  55      60.972  65.172  85.796  1.00  0.00           O
ATOM   1019  N   MET A  56      60.042  63.972  84.166  1.00  0.00           N
ATOM   1021  CA  MET A  56      58.652  64.132  84.476  1.00  0.00           C
ATOM   1023  CB  MET A  56      57.882  64.932  83.416  1.00  0.00           C
ATOM   1026  CG  MET A  56      58.502  66.302  83.116  1.00  0.00           C
ATOM   1029  SD  MET A  56      57.942  66.972  81.536  1.00  0.00           S
ATOM   1030  CE  MET A  56      56.342  67.562  82.096  1.00  0.00           C
ATOM   1034  C   MET A  56      58.152  62.722  84.426  1.00  0.00           C
ATOM   1035  O   MET A  56      58.572  61.912  83.596  1.00  0.00           O
ATOM   1036  N   ARG A  57      57.272  62.362  85.356  1.00  0.00           N
ATOM   1038  CA  ARG A  57      56.942  60.992  85.566  1.00  0.00           C
ATOM   1040  CB  ARG A  57      57.532  60.482  86.906  1.00  0.00           C
ATOM   1043  CG  ARG A  57      59.012  60.062  86.836  1.00  0.00           C
ATOM   1046  CD  ARG A  57      59.482  59.532  88.196  1.00  0.00           C
ATOM   1049  NE  ARG A  57      60.952  59.312  88.146  1.00  0.00           N
ATOM   1051  CZ  ARG A  57      61.632  58.542  88.986  1.00  0.00           C
ATOM   1052  NH1 ARG A  57      61.032  57.962  89.996  1.00  0.00           N
ATOM   1055  NH2 ARG A  57      62.932  58.412  88.826  1.00  0.00           N
ATOM   1058  C   ARG A  57      55.462  60.882  85.586  1.00  0.00           C
ATOM   1059  O   ARG A  57      54.762  61.832  85.926  1.00  0.00           O
ATOM   1060  N   GLY A  58      54.932  59.702  85.246  1.00  0.00           N
ATOM   1062  CA  GLY A  58      53.522  59.482  85.396  1.00  0.00           C
ATOM   1065  C   GLY A  58      53.212  58.382  84.486  1.00  0.00           C
ATOM   1066  O   GLY A  58      54.052  57.502  84.286  1.00  0.00           O
ATOM   1067  N   TYR A  59      52.002  58.382  83.916  1.00  0.00           N
ATOM   1069  CA  TYR A  59      51.552  57.352  83.016  1.00  0.00           C
ATOM   1071  CB  TYR A  59      50.112  57.662  82.606  1.00  0.00           C
ATOM   1074  CG  TYR A  59      49.572  56.662  81.616  1.00  0.00           C
ATOM   1075  CD1 TYR A  59      49.582  55.282  81.896  1.00  0.00           C
ATOM   1077  CE1 TYR A  59      49.242  54.352  80.906  1.00  0.00           C
ATOM   1079  CZ  TYR A  59      48.892  54.792  79.626  1.00  0.00           C
ATOM   1080  OH  TYR A  59      48.552  53.862  78.616  1.00  0.00           O
ATOM   1082  CD2 TYR A  59      49.172  57.092  80.346  1.00  0.00           C
ATOM   1084  CE2 TYR A  59      48.892  56.162  79.346  1.00  0.00           C
ATOM   1086  C   TYR A  59      52.402  57.172  81.776  1.00  0.00           C
ATOM   1087  O   TYR A  59      52.772  56.052  81.456  1.00  0.00           O
ATOM   1088  N   THR A  60      52.742  58.282  81.116  1.00  0.00           N
ATOM   1090  CA  THR A  60      53.512  58.322  79.886  1.00  0.00           C
ATOM   1092  CB  THR A  60      52.692  58.812  78.676  1.00  0.00           C
ATOM   1094  OG1 THR A  60      51.392  58.262  78.626  1.00  0.00           O
ATOM   1096  CG2 THR A  60      53.342  58.422  77.346  1.00  0.00           C
ATOM   1100  C   THR A  60      54.562  59.332  80.306  1.00  0.00           C
ATOM   1101  O   THR A  60      54.212  60.382  80.846  1.00  0.00           O
ATOM   1102  N   PHE A  61      55.862  59.022  80.216  1.00  0.00           N
ATOM   1104  CA  PHE A  61      56.922  59.712  80.936  1.00  0.00           C
ATOM   1106  CB  PHE A  61      57.802  58.732  81.786  1.00  0.00           C
ATOM   1109  CG  PHE A  61      58.372  57.592  80.986  1.00  0.00           C
ATOM   1110  CD1 PHE A  61      59.732  57.552  80.596  1.00  0.00           C
ATOM   1112  CE1 PHE A  61      60.242  56.472  79.866  1.00  0.00           C
ATOM   1114  CZ  PHE A  61      59.392  55.452  79.426  1.00  0.00           C
ATOM   1116  CD2 PHE A  61      57.552  56.512  80.616  1.00  0.00           C
ATOM   1118  CE2 PHE A  61      58.042  55.492  79.796  1.00  0.00           C
ATOM   1120  C   PHE A  61      57.802  60.572  80.026  1.00  0.00           C
ATOM   1121  O   PHE A  61      57.982  60.352  78.826  1.00  0.00           O
ATOM   1122  N   ARG A  62      58.412  61.632  80.586  1.00  0.00           N
ATOM   1124  CA  ARG A  62      59.312  62.492  79.846  1.00  0.00           C
ATOM   1126  CB  ARG A  62      58.652  63.882  79.616  1.00  0.00           C
ATOM   1129  CG  ARG A  62      59.442  64.792  78.666  1.00  0.00           C
ATOM   1132  CD  ARG A  62      58.862  66.142  78.196  1.00  0.00           C
ATOM   1135  NE  ARG A  62      59.982  66.682  77.356  1.00  0.00           N
ATOM   1137  CZ  ARG A  62      59.902  67.652  76.466  1.00  0.00           C
ATOM   1138  NH1 ARG A  62      58.892  68.472  76.376  1.00  0.00           N
ATOM   1141  NH2 ARG A  62      60.932  67.852  75.666  1.00  0.00           N
ATOM   1144  C   ARG A  62      60.612  62.602  80.626  1.00  0.00           C
ATOM   1145  O   ARG A  62      60.662  63.262  81.646  1.00  0.00           O
ATOM   1146  N   LYS A  63      61.722  61.952  80.206  1.00  0.00           N
ATOM   1148  CA  LYS A  63      62.952  61.872  80.976  1.00  0.00           C
ATOM   1150  CB  LYS A  63      63.242  60.432  81.426  1.00  0.00           C
ATOM   1153  CG  LYS A  63      62.232  59.882  82.416  1.00  0.00           C
ATOM   1156  CD  LYS A  63      62.632  58.462  82.806  1.00  0.00           C
ATOM   1159  CE  LYS A  63      61.592  57.752  83.656  1.00  0.00           C
ATOM   1162  NZ  LYS A  63      62.062  56.402  83.996  1.00  0.00           N
ATOM   1166  C   LYS A  63      64.212  62.262  80.236  1.00  0.00           C
ATOM   1167  O   LYS A  63      64.512  61.762  79.156  1.00  0.00           O
ATOM   1168  N   GLU A  64      65.012  63.142  80.836  1.00  0.00           N
ATOM   1170  CA  GLU A  64      66.272  63.582  80.316  1.00  0.00           C
ATOM   1172  CB  GLU A  64      66.172  65.102  80.046  1.00  0.00           C
ATOM   1175  CG  GLU A  64      64.882  65.382  79.206  1.00  0.00           C
ATOM   1178  CD  GLU A  64      64.672  66.792  78.686  1.00  0.00           C
ATOM   1179  OE1 GLU A  64      65.082  67.742  79.386  1.00  0.00           O
ATOM   1180  OE2 GLU A  64      63.922  66.932  77.666  1.00  0.00           O
ATOM   1181  C   GLU A  64      67.282  63.142  81.366  1.00  0.00           C
ATOM   1182  O   GLU A  64      66.942  63.042  82.546  1.00  0.00           O
ATOM   1183  N   GLN A  65      68.492  62.722  80.956  1.00  0.00           N
ATOM   1185  CA  GLN A  65      69.492  62.202  81.886  1.00  0.00           C
ATOM   1187  CB  GLN A  65      69.682  60.662  81.776  1.00  0.00           C
ATOM   1190  CG  GLN A  65      68.412  59.812  82.056  1.00  0.00           C
ATOM   1193  CD  GLN A  65      67.952  59.802  83.516  1.00  0.00           C
ATOM   1194  OE1 GLN A  65      68.582  59.142  84.346  1.00  0.00           O
ATOM   1195  NE2 GLN A  65      66.792  60.412  83.826  1.00  0.00           N
ATOM   1198  C   GLN A  65      70.852  62.822  81.626  1.00  0.00           C
ATOM   1199  O   GLN A  65      71.262  62.982  80.476  1.00  0.00           O
ATOM   1200  N   PHE A  66      71.582  63.172  82.696  1.00  0.00           N
ATOM   1202  CA  PHE A  66      72.882  63.802  82.586  1.00  0.00           C
ATOM   1204  CB  PHE A  66      72.772  65.292  83.006  1.00  0.00           C
ATOM   1207  CG  PHE A  66      74.042  66.072  82.826  1.00  0.00           C
ATOM   1208  CD1 PHE A  66      75.032  66.082  83.826  1.00  0.00           C
ATOM   1210  CE1 PHE A  66      76.152  66.922  83.706  1.00  0.00           C
ATOM   1212  CZ  PHE A  66      76.282  67.762  82.606  1.00  0.00           C
ATOM   1214  CD2 PHE A  66      74.192  66.912  81.716  1.00  0.00           C
ATOM   1216  CE2 PHE A  66      75.302  67.762  81.616  1.00  0.00           C
ATOM   1218  C   PHE A  66      73.852  63.042  83.466  1.00  0.00           C
ATOM   1219  O   PHE A  66      73.662  62.932  84.676  1.00  0.00           O
ATOM   1220  N   VAL A  67      74.932  62.522  82.856  1.00  0.00           N
ATOM   1222  CA  VAL A  67      75.902  61.692  83.556  1.00  0.00           C
ATOM   1224  CB  VAL A  67      75.992  60.282  82.986  1.00  0.00           C
ATOM   1226  CG1 VAL A  67      76.992  59.412  83.776  1.00  0.00           C
ATOM   1230  CG2 VAL A  67      74.602  59.632  83.096  1.00  0.00           C
ATOM   1234  C   VAL A  67      77.222  62.412  83.516  1.00  0.00           C
ATOM   1235  O   VAL A  67      77.792  62.672  82.456  1.00  0.00           O
ATOM   1236  N   CYS A  68      77.712  62.792  84.706  1.00  0.00           N
ATOM   1238  CA  CYS A  68      78.882  63.562  84.986  1.00  0.00           C
ATOM   1240  CB  CYS A  68      78.482  64.872  85.706  1.00  0.00           C
ATOM   1243  SG  CYS A  68      79.832  65.952  86.276  1.00  0.00           S
ATOM   1245  C   CYS A  68      79.782  62.742  85.886  1.00  0.00           C
ATOM   1246  O   CYS A  68      79.412  62.422  87.026  1.00  0.00           O
ATOM   1247  N   SER A  69      80.962  62.402  85.386  1.00  0.00           N
ATOM   1249  CA  SER A  69      81.922  61.612  86.146  1.00  0.00           C
ATOM   1251  CB  SER A  69      82.322  60.322  85.396  1.00  0.00           C
ATOM   1254  OG  SER A  69      81.172  59.482  85.256  1.00  0.00           O
ATOM   1256  C   SER A  69      83.152  62.432  86.476  1.00  0.00           C
ATOM   1257  O   SER A  69      83.562  63.302  85.706  1.00  0.00           O
ATOM   1258  N   PHE A  70      83.782  62.162  87.636  1.00  0.00           N
ATOM   1260  CA  PHE A  70      84.982  62.832  88.126  1.00  0.00           C
ATOM   1262  CB  PHE A  70      84.732  63.642  89.426  1.00  0.00           C
ATOM   1265  CG  PHE A  70      83.712  64.732  89.226  1.00  0.00           C
ATOM   1266  CD1 PHE A  70      82.342  64.462  89.376  1.00  0.00           C
ATOM   1268  CE1 PHE A  70      81.402  65.482  89.296  1.00  0.00           C
ATOM   1270  CZ  PHE A  70      81.812  66.802  89.056  1.00  0.00           C
ATOM   1272  CD2 PHE A  70      84.122  66.062  88.996  1.00  0.00           C
ATOM   1274  CE2 PHE A  70      83.172  67.092  88.916  1.00  0.00           C
ATOM   1276  C   PHE A  70      86.112  61.832  88.376  1.00  0.00           C
ATOM   1277  O   PHE A  70      85.902  60.652  88.606  1.00  0.00           O
ATOM   1278  N   ASP A  71      87.362  62.342  88.256  1.00  0.00           N
ATOM   1280  CA  ASP A  71      88.632  61.742  88.616  1.00  0.00           C
ATOM   1282  CB  ASP A  71      89.762  62.442  87.806  1.00  0.00           C
ATOM   1285  CG  ASP A  71      91.022  61.612  87.596  1.00  0.00           C
ATOM   1286  OD1 ASP A  71      91.542  61.022  88.576  1.00  0.00           O
ATOM   1287  OD2 ASP A  71      91.572  61.702  86.456  1.00  0.00           O
ATOM   1288  C   ASP A  71      88.852  61.892  90.116  1.00  0.00           C
ATOM   1289  O   ASP A  71      88.232  62.702  90.796  1.00  0.00           O
ATOM   1290  N   ALA A  72      89.802  61.132  90.676  1.00  0.00           N
ATOM   1292  CA  ALA A  72      89.952  61.012  92.116  1.00  0.00           C
ATOM   1294  CB  ALA A  72      90.782  59.752  92.456  1.00  0.00           C
ATOM   1298  C   ALA A  72      90.612  62.232  92.746  1.00  0.00           C
ATOM   1299  O   ALA A  72      90.702  62.352  93.966  1.00  0.00           O
ATOM   1300  N   ASP A  73      91.142  63.152  91.926  1.00  0.00           N
ATOM   1302  CA  ASP A  73      91.772  64.372  92.386  1.00  0.00           C
ATOM   1304  CB  ASP A  73      93.022  64.672  91.506  1.00  0.00           C
ATOM   1307  CG  ASP A  73      92.762  65.152  90.076  1.00  0.00           C
ATOM   1308  OD1 ASP A  73      91.682  64.882  89.506  1.00  0.00           O
ATOM   1309  OD2 ASP A  73      93.712  65.782  89.526  1.00  0.00           O
ATOM   1310  C   ASP A  73      90.742  65.492  92.406  1.00  0.00           C
ATOM   1311  O   ASP A  73      91.022  66.632  92.796  1.00  0.00           O
ATOM   1312  N   GLY A  74      89.472  65.192  92.026  1.00  0.00           N
ATOM   1314  CA  GLY A  74      88.362  66.132  92.066  1.00  0.00           C
ATOM   1317  C   GLY A  74      88.102  66.752  90.746  1.00  0.00           C
ATOM   1318  O   GLY A  74      87.242  67.622  90.596  1.00  0.00           O
ATOM   1319  N   HIS A  75      88.872  66.322  89.736  1.00  0.00           N
ATOM   1321  CA  HIS A  75      88.772  66.842  88.396  1.00  0.00           C
ATOM   1323  CB  HIS A  75      90.112  66.712  87.666  1.00  0.00           C
ATOM   1326  ND1 HIS A  75      89.822  68.672  86.186  1.00  0.00           N
ATOM   1327  CG  HIS A  75      90.112  67.322  86.306  1.00  0.00           C
ATOM   1328  CE1 HIS A  75      89.782  68.892  84.886  1.00  0.00           C
ATOM   1330  NE2 HIS A  75      90.032  67.772  84.176  1.00  0.00           N
ATOM   1332  CD2 HIS A  75      90.262  66.762  85.086  1.00  0.00           C
ATOM   1334  C   HIS A  75      87.692  66.142  87.586  1.00  0.00           C
ATOM   1335  O   HIS A  75      87.442  64.942  87.676  1.00  0.00           O
ATOM   1336  N   PHE A  76      86.992  66.892  86.736  1.00  0.00           N
ATOM   1338  CA  PHE A  76      85.922  66.412  85.886  1.00  0.00           C
ATOM   1340  CB  PHE A  76      85.062  67.682  85.586  1.00  0.00           C
ATOM   1343  CG  PHE A  76      84.112  67.412  84.486  1.00  0.00           C
ATOM   1344  CD1 PHE A  76      82.952  66.692  84.746  1.00  0.00           C
ATOM   1346  CE1 PHE A  76      82.222  66.142  83.696  1.00  0.00           C
ATOM   1348  CZ  PHE A  76      82.652  66.352  82.376  1.00  0.00           C
ATOM   1350  CD2 PHE A  76      84.502  67.672  83.166  1.00  0.00           C
ATOM   1352  CE2 PHE A  76      83.792  67.112  82.106  1.00  0.00           C
ATOM   1354  C   PHE A  76      86.432  65.622  84.646  1.00  0.00           C
ATOM   1355  O   PHE A  76      87.492  65.972  84.136  1.00  0.00           O
ATOM   1356  N   LEU A  77      85.732  64.562  84.106  1.00  0.00           N
ATOM   1358  CA  LEU A  77      86.202  63.942  82.846  1.00  0.00           C
ATOM   1360  CB  LEU A  77      87.112  62.682  83.036  1.00  0.00           C
ATOM   1363  CG  LEU A  77      88.182  62.732  84.156  1.00  0.00           C
ATOM   1365  CD1 LEU A  77      88.662  61.322  84.526  1.00  0.00           C
ATOM   1369  CD2 LEU A  77      89.432  63.502  83.716  1.00  0.00           C
ATOM   1373  C   LEU A  77      85.132  63.512  81.816  1.00  0.00           C
ATOM   1374  O   LEU A  77      85.492  63.312  80.656  1.00  0.00           O
ATOM   1375  N   HIS A  78      83.832  63.342  82.146  1.00  0.00           N
ATOM   1377  CA  HIS A  78      82.872  62.802  81.156  1.00  0.00           C
ATOM   1379  CB  HIS A  78      82.752  61.262  81.246  1.00  0.00           C
ATOM   1382  ND1 HIS A  78      84.492  60.382  79.696  1.00  0.00           N
ATOM   1383  CG  HIS A  78      84.072  60.612  81.006  1.00  0.00           C
ATOM   1384  CE1 HIS A  78      85.672  59.792  79.816  1.00  0.00           C
ATOM   1386  NE2 HIS A  78      86.012  59.602  81.116  1.00  0.00           N
ATOM   1388  CD2 HIS A  78      84.992  60.112  81.886  1.00  0.00           C
ATOM   1390  C   HIS A  78      81.462  63.402  81.216  1.00  0.00           C
ATOM   1391  O   HIS A  78      80.942  63.672  82.296  1.00  0.00           O
ATOM   1392  N   LEU A  79      80.882  63.632  80.006  1.00  0.00           N
ATOM   1394  CA  LEU A  79      80.162  64.832  79.546  1.00  0.00           C
ATOM   1396  CB  LEU A  79      78.912  65.302  80.366  1.00  0.00           C
ATOM   1399  CG  LEU A  79      77.962  66.372  79.726  1.00  0.00           C
ATOM   1401  CD1 LEU A  79      78.332  67.842  80.046  1.00  0.00           C
ATOM   1405  CD2 LEU A  79      77.762  66.262  78.206  1.00  0.00           C
ATOM   1409  C   LEU A  79      81.202  65.912  79.166  1.00  0.00           C
ATOM   1410  OT1 LEU A  79      81.162  67.062  79.666  1.00  0.00           O
ATOM   1411  OT2 LEU A  79      82.092  65.562  78.346  1.00  0.00           O
ATOM   1412  NH3 POPEB  80      98.182 108.482  79.516  1.00  0.00           N
ATOM   1416  C12 POPEB  80      96.942 108.622  80.336  1.00  0.00           C
ATOM   1419  C11 POPEB  80      96.072 109.732  79.716  1.00  0.00           C
ATOM   1422  P   POPEB  80      97.612 111.822  78.996  1.00  0.00           P
ATOM   1423  O13 POPEB  80      97.822 113.152  79.596  1.00  0.00           O
ATOM   1424  O14 POPEB  80      98.832 110.992  78.836  1.00  0.00           O
ATOM   1425  O11 POPEB  80      96.952 112.032  77.586  1.00  0.00           O
ATOM   1426  O12 POPEB  80      96.592 111.032  79.896  1.00  0.00           O
ATOM   1427  C1  POPEB  80      97.142 111.182  76.466  1.00  0.00           C
ATOM   1430  C2  POPEB  80      95.792 110.552  76.056  1.00  0.00           C
ATOM   1432  O21 POPEB  80      95.962 109.542  75.056  1.00  0.00           O
ATOM   1433  C21 POPEB  80      96.462 108.412  75.546  1.00  0.00           C
ATOM   1434  O22 POPEB  80      97.052 108.302  76.606  1.00  0.00           O
ATOM   1435  C22 POPEB  80      96.132 107.262  74.606  1.00  0.00           C
ATOM   1438  C3  POPEB  80      94.792 111.632  75.586  1.00  0.00           C
ATOM   1441  O31 POPEB  80      93.552 111.052  75.156  1.00  0.00           O
ATOM   1442  C31 POPEB  80      93.172 111.012  73.886  1.00  0.00           C
ATOM   1443  O32 POPEB  80      92.102 110.562  73.496  1.00  0.00           O
ATOM   1444  C32 POPEB  80      94.152 111.612  72.896  1.00  0.00           C
ATOM   1447  C23 POPEB  80      94.612 107.032  74.436  1.00  0.00           C
ATOM   1450  C24 POPEB  80      94.272 105.882  73.466  1.00  0.00           C
ATOM   1453  C25 POPEB  80      94.592 106.182  71.996  1.00  0.00           C
ATOM   1456  C26 POPEB  80      94.102 105.082  71.046  1.00  0.00           C
ATOM   1459  C27 POPEB  80      94.582 105.262  69.606  1.00  0.00           C
ATOM   1462  C28 POPEB  80      93.882 104.322  68.596  1.00  0.00           C
ATOM   1465  C29 POPEB  80      92.512 104.832  68.226  1.00  0.00           C
ATOM   1467 0C21 POPEB  80      91.572 104.162  67.526  1.00  0.00           C
ATOM   1469 1C21 POPEB  80      91.682 102.752  66.996  1.00  0.00           C
ATOM   1472 2C21 POPEB  80      92.092 102.652  65.516  1.00  0.00           C
ATOM   1475 3C21 POPEB  80      91.092 103.282  64.536  1.00  0.00           C
ATOM   1478 4C21 POPEB  80      91.132 102.642  63.136  1.00  0.00           C
ATOM   1481 5C21 POPEB  80      92.532 102.532  62.506  1.00  0.00           C
ATOM   1484 6C21 POPEB  80      92.492 101.712  61.196  1.00  0.00           C
ATOM   1487 7C21 POPEB  80      93.792 101.822  60.396  1.00  0.00           C
ATOM   1490 8C21 POPEB  80      93.792 100.932  59.156  1.00  0.00           C
ATOM   1494  C33 POPEB  80      93.602 111.512  71.466  1.00  0.00           C
ATOM   1497  C34 POPEB  80      94.542 112.182  70.466  1.00  0.00           C
ATOM   1500  C35 POPEB  80      95.792 111.362  70.176  1.00  0.00           C
ATOM   1503  C36 POPEB  80      95.512 110.082  69.406  1.00  0.00           C
ATOM   1506  C37 POPEB  80      96.772 109.542  68.736  1.00  0.00           C
ATOM   1509  C38 POPEB  80      96.522 108.252  67.946  1.00  0.00           C
ATOM   1512  C39 POPEB  80      95.412 108.402  66.896  1.00  0.00           C
ATOM   1515 0C31 POPEB  80      95.202 107.142  66.076  1.00  0.00           C
ATOM   1518 1C31 POPEB  80      94.272 107.402  64.886  1.00  0.00           C
ATOM   1521 2C31 POPEB  80      93.772 106.102  64.256  1.00  0.00           C
ATOM   1524 3C31 POPEB  80      92.962 106.362  62.976  1.00  0.00           C
ATOM   1527 4C31 POPEB  80      93.852 106.612  61.756  1.00  0.00           C
ATOM   1530 5C31 POPEB  80      93.042 106.752  60.456  1.00  0.00           C
ATOM   1533 6C31 POPEB  80      93.892 107.192  59.266  1.00  0.00           C
ATOM   1537  NH3 POPEC  81      81.862 130.362  38.396  1.00  0.00           N
ATOM   1541  C12 POPEC  81      81.512 129.162  37.556  1.00  0.00           C
ATOM   1544  C11 POPEC  81      80.262 129.402  36.696  1.00  0.00           C
ATOM   1547  P   POPEC  81      78.142 128.092  35.856  1.00  0.00           P
ATOM   1548  O13 POPEC  81      77.952 129.112  34.806  1.00  0.00           O
ATOM   1549  O14 POPEC  81      77.832 126.692  35.486  1.00  0.00           O
ATOM   1550  O11 POPEC  81      77.182 128.412  37.096  1.00  0.00           O
ATOM   1551  O12 POPEC  81      79.622 128.152  36.436  1.00  0.00           O
ATOM   1552  C1  POPEC  81      77.672 128.342  38.436  1.00  0.00           C
ATOM   1555  C2  POPEC  81      76.562 128.022  39.476  1.00  0.00           C
ATOM   1557  O21 POPEC  81      77.192 127.832  40.766  1.00  0.00           O
ATOM   1558  C21 POPEC  81      76.452 128.162  41.816  1.00  0.00           C
ATOM   1559  O22 POPEC  81      75.422 128.832  41.776  1.00  0.00           O
ATOM   1560  C22 POPEC  81      77.012 127.422  43.036  1.00  0.00           C
ATOM   1563  C3  POPEC  81      75.752 126.752  39.096  1.00  0.00           C
ATOM   1566  O31 POPEC  81      74.452 126.722  39.736  1.00  0.00           O
ATOM   1567  C31 POPEC  81      74.312 125.952  40.816  1.00  0.00           C
ATOM   1568  O32 POPEC  81      75.182 125.292  41.336  1.00  0.00           O
ATOM   1569  C32 POPEC  81      72.882 126.052  41.326  1.00  0.00           C
ATOM   1572  C23 POPEC  81      76.502 127.862  44.436  1.00  0.00           C
ATOM   1575  C24 POPEC  81      76.712 126.722  45.446  1.00  0.00           C
ATOM   1578  C25 POPEC  81      76.532 127.132  46.916  1.00  0.00           C
ATOM   1581  C26 POPEC  81      77.732 127.912  47.456  1.00  0.00           C
ATOM   1584  C27 POPEC  81      77.612 128.292  48.936  1.00  0.00           C
ATOM   1587  C28 POPEC  81      78.852 129.082  49.396  1.00  0.00           C
ATOM   1590  C29 POPEC  81      78.722 129.692  50.766  1.00  0.00           C
ATOM   1592 0C21 POPEC  81      79.242 129.222  51.906  1.00  0.00           C
ATOM   1594 1C21 POPEC  81      80.012 127.942  52.136  1.00  0.00           C
ATOM   1597 2C21 POPEC  81      81.512 128.172  52.396  1.00  0.00           C
ATOM   1600 3C21 POPEC  81      82.302 128.482  51.116  1.00  0.00           C
ATOM   1603 4C21 POPEC  81      83.832 128.442  51.326  1.00  0.00           C
ATOM   1606 5C21 POPEC  81      84.582 128.542  49.996  1.00  0.00           C
ATOM   1609 6C21 POPEC  81      86.102 128.372  50.116  1.00  0.00           C
ATOM   1612 7C21 POPEC  81      86.812 128.642  48.786  1.00  0.00           C
ATOM   1615 8C21 POPEC  81      88.302 128.272  48.786  1.00  0.00           C
ATOM   1619  C33 POPEC  81      72.642 125.082  42.506  1.00  0.00           C
ATOM   1622  C34 POPEC  81      71.182 125.092  42.986  1.00  0.00           C
ATOM   1625  C35 POPEC  81      70.932 124.162  44.166  1.00  0.00           C
ATOM   1628  C36 POPEC  81      71.632 124.622  45.446  1.00  0.00           C
ATOM   1631  C37 POPEC  81      71.102 123.912  46.706  1.00  0.00           C
ATOM   1634  C38 POPEC  81      71.602 124.562  48.006  1.00  0.00           C
ATOM   1637  C39 POPEC  81      72.732 123.782  48.696  1.00  0.00           C
ATOM   1640 0C31 POPEC  81      72.252 122.442  49.276  1.00  0.00           C
ATOM   1643 1C31 POPEC  81      73.282 121.822  50.226  1.00  0.00           C
ATOM   1646 2C31 POPEC  81      72.912 120.422  50.736  1.00  0.00           C
ATOM   1649 3C31 POPEC  81      72.862 119.372  49.606  1.00  0.00           C
ATOM   1652 4C31 POPEC  81      71.442 118.962  49.216  1.00  0.00           C
ATOM   1655 5C31 POPEC  81      71.412 118.242  47.866  1.00  0.00           C
ATOM   1658 6C31 POPEC  81      70.022 117.812  47.406  1.00  0.00           C
ATOM   1662  NH3 POPED  82      49.022 103.882  31.966  1.00  0.00           N
ATOM   1666  C12 POPED  82      47.912 103.252  31.196  1.00  0.00           C
ATOM   1669  C11 POPED  82      46.832 104.292  30.976  1.00  0.00           C
ATOM   1672  P   POPED  82      45.422 104.382  28.776  1.00  0.00           P
ATOM   1673  O13 POPED  82      46.532 105.192  28.216  1.00  0.00           O
ATOM   1674  O14 POPED  82      44.872 103.302  27.926  1.00  0.00           O
ATOM   1675  O11 POPED  82      44.302 105.342  29.286  1.00  0.00           O
ATOM   1676  O12 POPED  82      45.882 103.712  30.116  1.00  0.00           O
ATOM   1677  C1  POPED  82      44.452 106.762  29.426  1.00  0.00           C
ATOM   1680  C2  POPED  82      44.892 107.172  30.866  1.00  0.00           C
ATOM   1682  O21 POPED  82      43.972 108.182  31.386  1.00  0.00           O
ATOM   1683  C21 POPED  82      43.452 107.862  32.556  1.00  0.00           C
ATOM   1684  O22 POPED  82      43.682 106.842  33.186  1.00  0.00           O
ATOM   1685  C22 POPED  82      42.562 108.992  33.106  1.00  0.00           C
ATOM   1688  C3  POPED  82      46.352 107.712  30.946  1.00  0.00           C
ATOM   1691  O31 POPED  82      47.072 107.192  32.096  1.00  0.00           O
ATOM   1692  C31 POPED  82      46.912 107.902  33.206  1.00  0.00           C
ATOM   1693  O32 POPED  82      46.282 108.942  33.306  1.00  0.00           O
ATOM   1694  C32 POPED  82      47.552 107.192  34.386  1.00  0.00           C
ATOM   1697  C23 POPED  82      41.812 108.532  34.396  1.00  0.00           C
ATOM   1700  C24 POPED  82      41.472 109.642  35.396  1.00  0.00           C
ATOM   1703  C25 POPED  82      41.532 109.092  36.836  1.00  0.00           C
ATOM   1706  C26 POPED  82      41.122 110.092  37.926  1.00  0.00           C
ATOM   1709  C27 POPED  82      41.462 109.562  39.326  1.00  0.00           C
ATOM   1712  C28 POPED  82      41.072 110.502  40.486  1.00  0.00           C
ATOM   1715  C29 POPED  82      42.192 111.422  40.906  1.00  0.00           C
ATOM   1717 0C21 POPED  82      42.062 112.652  41.426  1.00  0.00           C
ATOM   1719 1C21 POPED  82      40.762 113.362  41.716  1.00  0.00           C
ATOM   1722 2C21 POPED  82      40.772 114.132  43.046  1.00  0.00           C
ATOM   1725 3C21 POPED  82      40.982 113.252  44.296  1.00  0.00           C
ATOM   1728 4C21 POPED  82      40.862 114.052  45.596  1.00  0.00           C
ATOM   1731 5C21 POPED  82      41.502 113.362  46.806  1.00  0.00           C
ATOM   1734 6C21 POPED  82      41.572 114.282  48.036  1.00  0.00           C
ATOM   1737 7C21 POPED  82      42.572 113.792  49.096  1.00  0.00           C
ATOM   1740 8C21 POPED  82      42.852 114.852  50.176  1.00  0.00           C
ATOM   1744  C33 POPED  82      46.752 107.462  35.676  1.00  0.00           C
ATOM   1747  C34 POPED  82      46.992 106.442  36.796  1.00  0.00           C
ATOM   1750  C35 POPED  82      48.262 106.722  37.616  1.00  0.00           C
ATOM   1753  C36 POPED  82      48.252 105.962  38.946  1.00  0.00           C
ATOM   1756  C37 POPED  82      49.392 106.392  39.876  1.00  0.00           C
ATOM   1759  C38 POPED  82      49.282 105.762  41.276  1.00  0.00           C
ATOM   1762  C39 POPED  82      48.712 106.672  42.376  1.00  0.00           C
ATOM   1765 0C31 POPED  82      47.382 107.302  41.966  1.00  0.00           C
ATOM   1768 1C31 POPED  82      46.772 108.222  43.016  1.00  0.00           C
ATOM   1771 2C31 POPED  82      45.662 109.102  42.416  1.00  0.00           C
ATOM   1774 3C31 POPED  82      44.392 108.322  42.046  1.00  0.00           C
ATOM   1777 4C31 POPED  82      43.392 108.282  43.206  1.00  0.00           C
ATOM   1780 5C31 POPED  82      42.162 107.432  42.906  1.00  0.00           C
ATOM   1783 6C31 POPED  82      41.132 107.482  44.036  1.00  0.00           C
ATOM   1787  NH3 POPEE  83      41.142  66.392  34.326  1.00  0.00           N
ATOM   1791  C12 POPEE  83      42.292  67.262  33.886  1.00  0.00           C
ATOM   1794  C11 POPEE  83      41.952  68.752  34.086  1.00  0.00           C
ATOM   1797  P   POPEE  83      43.722  70.732  34.196  1.00  0.00           P
ATOM   1798  O13 POPEE  83      45.142  70.732  33.766  1.00  0.00           O
ATOM   1799  O14 POPEE  83      42.952  71.992  33.996  1.00  0.00           O
ATOM   1800  O11 POPEE  83      43.612  70.342  35.716  1.00  0.00           O
ATOM   1801  O12 POPEE  83      42.952  69.552  33.476  1.00  0.00           O
ATOM   1802  C1  POPEE  83      43.872  71.312  36.726  1.00  0.00           C
ATOM   1805  C2  POPEE  83      43.452  70.772  38.106  1.00  0.00           C
ATOM   1807  O21 POPEE  83      43.432  71.862  39.046  1.00  0.00           O
ATOM   1808  C21 POPEE  83      42.592  71.652  40.066  1.00  0.00           C
ATOM   1809  O22 POPEE  83      41.652  70.872  40.046  1.00  0.00           O
ATOM   1810  C22 POPEE  83      42.932  72.582  41.236  1.00  0.00           C
ATOM   1813  C3  POPEE  83      44.402  69.652  38.616  1.00  0.00           C
ATOM   1816  O31 POPEE  83      43.942  69.142  39.886  1.00  0.00           O
ATOM   1817  C31 POPEE  83      43.962  67.832  40.086  1.00  0.00           C
ATOM   1818  O32 POPEE  83      44.372  67.002  39.296  1.00  0.00           O
ATOM   1819  C32 POPEE  83      43.392  67.562  41.496  1.00  0.00           C
ATOM   1822  C23 POPEE  83      43.182  71.842  42.576  1.00  0.00           C
ATOM   1825  C24 POPEE  83      43.842  72.772  43.606  1.00  0.00           C
ATOM   1828  C25 POPEE  83      44.122  72.102  44.966  1.00  0.00           C
ATOM   1831  C26 POPEE  83      43.072  72.382  46.056  1.00  0.00           C
ATOM   1834  C27 POPEE  83      43.242  73.772  46.696  1.00  0.00           C
ATOM   1837  C28 POPEE  83      41.992  74.272  47.456  1.00  0.00           C
ATOM   1840  C29 POPEE  83      41.422  73.272  48.426  1.00  0.00           C
ATOM   1842 0C21 POPEE  83      41.922  72.942  49.636  1.00  0.00           C
ATOM   1844 1C21 POPEE  83      43.172  73.492  50.286  1.00  0.00           C
ATOM   1847 2C21 POPEE  83      44.242  72.422  50.546  1.00  0.00           C
ATOM   1850 3C21 POPEE  83      43.732  71.252  51.416  1.00  0.00           C
ATOM   1853 4C21 POPEE  83      44.772  70.692  52.406  1.00  0.00           C
ATOM   1856 5C21 POPEE  83      45.792  69.722  51.786  1.00  0.00           C
ATOM   1859 6C21 POPEE  83      46.762  69.202  52.856  1.00  0.00           C
ATOM   1862 7C21 POPEE  83      47.752  68.162  52.326  1.00  0.00           C
ATOM   1865 8C21 POPEE  83      48.772  67.722  53.376  1.00  0.00           C
ATOM   1869  C33 POPEE  83      43.522  66.102  42.006  1.00  0.00           C
ATOM   1872  C34 POPEE  83      42.202  65.312  42.006  1.00  0.00           C
ATOM   1875  C35 POPEE  83      41.142  65.742  43.046  1.00  0.00           C
ATOM   1878  C36 POPEE  83      41.552  65.492  44.516  1.00  0.00           C
ATOM   1881  C37 POPEE  83      40.472  65.932  45.516  1.00  0.00           C
ATOM   1884  C38 POPEE  83      39.462  64.842  45.916  1.00  0.00           C
ATOM   1887  C39 POPEE  83      40.002  63.722  46.826  1.00  0.00           C
ATOM   1890 0C31 POPEE  83      40.552  64.212  48.186  1.00  0.00           C
ATOM   1893 1C31 POPEE  83      41.042  63.062  49.076  1.00  0.00           C
ATOM   1896 2C31 POPEE  83      41.882  63.552  50.276  1.00  0.00           C
ATOM   1899 3C31 POPEE  83      42.632  62.442  51.016  1.00  0.00           C
ATOM   1902 4C31 POPEE  83      41.722  61.562  51.886  1.00  0.00           C
ATOM   1905 5C31 POPEE  83      42.512  60.562  52.726  1.00  0.00           C
ATOM   1908 6C31 POPEE  83      41.632  59.752  53.686  1.00  0.00           C
ATOM   1912  NH3 POPEF  84     111.132  33.632  33.946  1.00  0.00           N
ATOM   1916  C12 POPEF  84     111.422  32.742  32.766  1.00  0.00           C
ATOM   1919  C11 POPEF  84     111.492  33.502  31.406  1.00  0.00           C
ATOM   1922  P   POPEF  84     113.822  34.672  32.026  1.00  0.00           P
ATOM   1923  O13 POPEF  84     114.342  33.372  32.436  1.00  0.00           O
ATOM   1924  O14 POPEF  84     114.752  35.522  31.266  1.00  0.00           O
ATOM   1925  O11 POPEF  84     113.202  35.432  33.276  1.00  0.00           O
ATOM   1926  O12 POPEF  84     112.472  34.532  31.236  1.00  0.00           O
ATOM   1927  C1  POPEF  84     114.012  36.072  34.266  1.00  0.00           C
ATOM   1930  C2  POPEF  84     114.062  35.222  35.556  1.00  0.00           C
ATOM   1932  O21 POPEF  84     114.002  36.072  36.716  1.00  0.00           O
ATOM   1933  C21 POPEF  84     115.142  36.482  37.216  1.00  0.00           C
ATOM   1934  O22 POPEF  84     116.162  36.712  36.596  1.00  0.00           O
ATOM   1935  C22 POPEF  84     115.022  36.392  38.736  1.00  0.00           C
ATOM   1938  C3  POPEF  84     115.232  34.172  35.526  1.00  0.00           C
ATOM   1941  O31 POPEF  84     115.462  33.502  36.786  1.00  0.00           O
ATOM   1942  C31 POPEF  84     114.652  32.482  37.016  1.00  0.00           C
ATOM   1943  O32 POPEF  84     113.692  32.172  36.336  1.00  0.00           O
ATOM   1944  C32 POPEF  84     115.142  31.762  38.276  1.00  0.00           C
ATOM   1947  C23 POPEF  84     116.402  36.562  39.386  1.00  0.00           C
ATOM   1950  C24 POPEF  84     116.502  35.962  40.786  1.00  0.00           C
ATOM   1953  C25 POPEF  84     117.902  36.162  41.366  1.00  0.00           C
ATOM   1956  C26 POPEF  84     119.032  35.482  40.586  1.00  0.00           C
ATOM   1959  C27 POPEF  84     120.412  35.722  41.236  1.00  0.00           C
ATOM   1962  C28 POPEF  84     121.252  34.442  41.276  1.00  0.00           C
ATOM   1965  C29 POPEF  84     120.782  33.512  42.376  1.00  0.00           C
ATOM   1967 0C21 POPEF  84     121.572  32.782  43.186  1.00  0.00           C
ATOM   1969 1C21 POPEF  84     123.062  32.742  43.046  1.00  0.00           C
ATOM   1972 2C21 POPEF  84     123.802  31.762  43.986  1.00  0.00           C
ATOM   1975 3C21 POPEF  84     125.292  31.652  43.586  1.00  0.00           C
ATOM   1978 4C21 POPEF  84     126.272  31.942  44.726  1.00  0.00           C
ATOM   1981 5C21 POPEF  84     127.722  32.002  44.216  1.00  0.00           C
ATOM   1984 6C21 POPEF  84     128.732  32.232  45.346  1.00  0.00           C
ATOM   1987 7C21 POPEF  84     130.146  32.492  44.836  1.00  0.00           C
ATOM   1990 8C21 POPEF  84     131.156  32.752  45.966  1.00  0.00           C
ATOM   1994  C33 POPEF  84     114.842  30.252  38.306  1.00  0.00           C
ATOM   1997  C34 POPEF  84     113.802  29.892  39.376  1.00  0.00           C
ATOM   2000  C35 POPEF  84     113.612  28.382  39.526  1.00  0.00           C
ATOM   2003  C36 POPEF  84     112.932  28.042  40.866  1.00  0.00           C
ATOM   2006  C37 POPEF  84     112.202  26.692  40.816  1.00  0.00           C
ATOM   2009  C38 POPEF  84     111.512  26.322  42.126  1.00  0.00           C
ATOM   2012  C39 POPEF  84     111.022  24.872  42.056  1.00  0.00           C
ATOM   2015 0C31 POPEF  84     110.072  24.402  43.166  1.00  0.00           C
ATOM   2018 1C31 POPEF  84     110.292  22.942  43.566  1.00  0.00           C
ATOM   2021 2C31 POPEF  84     109.072  22.332  44.296  1.00  0.00           C
ATOM   2024 3C31 POPEF  84     108.852  22.902  45.696  1.00  0.00           C
ATOM   2027 4C31 POPEF  84     109.142  21.862  46.786  1.00  0.00           C
ATOM   2030 5C31 POPEF  84     109.062  22.462  48.196  1.00  0.00           C
ATOM   2033 6C31 POPEF  84     109.182  21.402  49.286  1.00  0.00           C
ATOM   2037  NH3 POPEG  85     113.202 118.472  34.476  1.00  0.00           N
ATOM   2041  C12 POPEG  85     113.832 119.802  34.216  1.00  0.00           C
ATOM   2044  C11 POPEG  85     112.862 120.762  33.526  1.00  0.00           C
ATOM   2047  P   POPEG  85     111.722 122.912  34.516  1.00  0.00           P
ATOM   2048  O13 POPEG  85     110.302 123.202  34.786  1.00  0.00           O
ATOM   2049  O14 POPEG  85     112.262 123.582  33.306  1.00  0.00           O
ATOM   2050  O11 POPEG  85     112.492 123.432  35.766  1.00  0.00           O
ATOM   2051  O12 POPEG  85     111.962 121.352  34.466  1.00  0.00           O
ATOM   2052  C1  POPEG  85     112.872 122.622  36.886  1.00  0.00           C
ATOM   2055  C2  POPEG  85     114.392 122.782  37.136  1.00  0.00           C
ATOM   2057  O21 POPEG  85     114.962 121.742  37.946  1.00  0.00           O
ATOM   2058  C21 POPEG  85     114.332 121.412  39.056  1.00  0.00           C
ATOM   2059  O22 POPEG  85     113.412 121.982  39.586  1.00  0.00           O
ATOM   2060  C22 POPEG  85     114.802 120.022  39.446  1.00  0.00           C
ATOM   2063  C3  POPEG  85     114.702 124.212  37.666  1.00  0.00           C
ATOM   2066  O31 POPEG  85     116.112 124.462  37.846  1.00  0.00           O
ATOM   2067  C31 POPEG  85     116.542 124.262  39.086  1.00  0.00           C
ATOM   2068  O32 POPEG  85     115.902 123.732  39.966  1.00  0.00           O
ATOM   2069  C32 POPEG  85     117.882 124.942  39.266  1.00  0.00           C
ATOM   2072  C23 POPEG  85     116.302 119.712  39.676  1.00  0.00           C
ATOM   2075  C24 POPEG  85     116.402 118.192  39.896  1.00  0.00           C
ATOM   2078  C25 POPEG  85     117.752 117.672  40.396  1.00  0.00           C
ATOM   2081  C26 POPEG  85     118.162 118.262  41.746  1.00  0.00           C
ATOM   2084  C27 POPEG  85     119.092 117.322  42.526  1.00  0.00           C
ATOM   2087  C28 POPEG  85     119.862 118.032  43.656  1.00  0.00           C
ATOM   2090  C29 POPEG  85     118.922 118.482  44.746  1.00  0.00           C
ATOM   2092 0C21 POPEG  85     119.142 118.492  46.066  1.00  0.00           C
ATOM   2094 1C21 POPEG  85     120.432 118.142  46.776  1.00  0.00           C
ATOM   2097 2C21 POPEG  85     120.792 119.172  47.876  1.00  0.00           C
ATOM   2100 3C21 POPEG  85     120.842 118.562  49.286  1.00  0.00           C
ATOM   2103 4C21 POPEG  85     119.462 118.162  49.836  1.00  0.00           C
ATOM   2106 5C21 POPEG  85     119.522 117.572  51.246  1.00  0.00           C
ATOM   2109 6C21 POPEG  85     119.942 118.582  52.336  1.00  0.00           C
ATOM   2112 7C21 POPEG  85     119.712 118.012  53.746  1.00  0.00           C
ATOM   2115 8C21 POPEG  85     120.142 118.952  54.876  1.00  0.00           C
ATOM   2119  C33 POPEG  85     117.822 125.822  40.536  1.00  0.00           C
ATOM   2122  C34 POPEG  85     116.742 126.912  40.496  1.00  0.00           C
ATOM   2125  C35 POPEG  85     116.062 127.052  41.866  1.00  0.00           C
ATOM   2128  C36 POPEG  85     115.212 128.322  42.016  1.00  0.00           C
ATOM   2131  C37 POPEG  85     114.032 128.172  43.006  1.00  0.00           C
ATOM   2134  C38 POPEG  85     114.392 127.862  44.466  1.00  0.00           C
ATOM   2137  C39 POPEG  85     114.812 126.402  44.716  1.00  0.00           C
ATOM   2140 0C31 POPEG  85     114.732 125.982  46.186  1.00  0.00           C
ATOM   2143 1C31 POPEG  85     115.532 124.692  46.436  1.00  0.00           C
ATOM   2146 2C31 POPEG  85     115.582 124.282  47.916  1.00  0.00           C
ATOM   2149 3C31 POPEG  85     116.822 123.442  48.246  1.00  0.00           C
ATOM   2152 4C31 POPEG  85     117.382 123.672  49.656  1.00  0.00           C
ATOM   2155 5C31 POPEG  85     118.852 123.242  49.746  1.00  0.00           C
ATOM   2158 6C31 POPEG  85     119.492 123.462  51.116  1.00  0.00           C
ATOM   2162  NH3 POPEH  86      39.192   9.832  30.236  1.00  0.00           N
ATOM   2166  C12 POPEH  86      37.992  10.722  30.306  1.00  0.00           C
ATOM   2169  C11 POPEH  86      37.642  10.962  31.776  1.00  0.00           C
ATOM   2172  P   POPEH  86      36.392  12.772  33.156  1.00  0.00           P
ATOM   2173  O13 POPEH  86      36.922  14.122  32.946  1.00  0.00           O
ATOM   2174  O14 POPEH  86      34.952  12.682  33.496  1.00  0.00           O
ATOM   2175  O11 POPEH  86      37.262  12.102  34.296  1.00  0.00           O
ATOM   2176  O12 POPEH  86      36.612  11.922  31.836  1.00  0.00           O
ATOM   2177  C1  POPEH  86      36.782  11.792  35.606  1.00  0.00           C
ATOM   2180  C2  POPEH  86      37.472  12.632  36.726  1.00  0.00           C
ATOM   2182  O21 POPEH  86      36.742  12.452  37.966  1.00  0.00           O
ATOM   2183  C21 POPEH  86      37.512  12.482  39.066  1.00  0.00           C
ATOM   2184  O22 POPEH  86      38.712  12.692  39.076  1.00  0.00           O
ATOM   2185  C22 POPEH  86      36.672  12.112  40.306  1.00  0.00           C
ATOM   2188  C3  POPEH  86      37.572  14.142  36.346  1.00  0.00           C
ATOM   2191  O31 POPEH  86      38.062  14.982  37.416  1.00  0.00           O
ATOM   2192  C31 POPEH  86      39.232  15.582  37.246  1.00  0.00           C
ATOM   2193  O32 POPEH  86      39.912  15.522  36.226  1.00  0.00           O
ATOM   2194  C32 POPEH  86      39.632  16.312  38.526  1.00  0.00           C
ATOM   2197  C23 POPEH  86      37.472  11.332  41.386  1.00  0.00           C
ATOM   2200  C24 POPEH  86      38.442  12.162  42.236  1.00  0.00           C
ATOM   2203  C25 POPEH  86      37.782  12.952  43.386  1.00  0.00           C
ATOM   2206  C26 POPEH  86      38.762  13.942  44.026  1.00  0.00           C
ATOM   2209  C27 POPEH  86      38.082  14.992  44.916  1.00  0.00           C
ATOM   2212  C28 POPEH  86      39.112  15.912  45.596  1.00  0.00           C
ATOM   2215  C29 POPEH  86      38.452  16.872  46.566  1.00  0.00           C
ATOM   2217 0C21 POPEH  86      38.562  16.812  47.906  1.00  0.00           C
ATOM   2219 1C21 POPEH  86      39.362  15.772  48.656  1.00  0.00           C
ATOM   2222 2C21 POPEH  86      39.162  15.822  50.186  1.00  0.00           C
ATOM   2225 3C21 POPEH  86      39.682  17.122  50.816  1.00  0.00           C
ATOM   2228 4C21 POPEH  86      39.782  17.032  52.346  1.00  0.00           C
ATOM   2231 5C21 POPEH  86      40.172  18.372  52.996  1.00  0.00           C
ATOM   2234 6C21 POPEH  86      41.572  18.852  52.606  1.00  0.00           C
ATOM   2237 7C21 POPEH  86      41.992  20.082  53.426  1.00  0.00           C
ATOM   2240 8C21 POPEH  86      43.332  20.682  52.976  1.00  0.00           C
ATOM   2244  C33 POPEH  86      41.162  16.302  38.746  1.00  0.00           C
ATOM   2247  C34 POPEH  86      41.572  16.532  40.206  1.00  0.00           C
ATOM   2250  C35 POPEH  86      41.692  15.222  41.006  1.00  0.00           C
ATOM   2253  C36 POPEH  86      42.222  15.422  42.436  1.00  0.00           C
ATOM   2256  C37 POPEH  86      42.502  14.092  43.146  1.00  0.00           C
ATOM   2259  C38 POPEH  86      42.892  14.252  44.616  1.00  0.00           C
ATOM   2262  C39 POPEH  86      43.252  12.902  45.256  1.00  0.00           C
ATOM   2265 0C31 POPEH  86      43.612  12.992  46.746  1.00  0.00           C
ATOM   2268 1C31 POPEH  86      44.132  11.652  47.276  1.00  0.00           C
ATOM   2271 2C31 POPEH  86      44.482  11.672  48.776  1.00  0.00           C
ATOM   2274 3C31 POPEH  86      43.412  10.962  49.616  1.00  0.00           C
ATOM   2277 4C31 POPEH  86      43.792  10.742  51.076  1.00  0.00           C
ATOM   2280 5C31 POPEH  86      42.762   9.842  51.786  1.00  0.00           C
ATOM   2283 6C31 POPEH  86      43.062   9.522  53.256  1.00  0.00           C
ATOM   2287  NH3 POPEI  87      19.432 124.792  36.266  1.00  0.00           N
ATOM   2291  C12 POPEI  87      19.152 125.012  34.816  1.00  0.00           C
ATOM   2294  C11 POPEI  87      18.522 126.402  34.586  1.00  0.00           C
ATOM   2297  P   POPEI  87      15.922 126.602  34.046  1.00  0.00           P
ATOM   2298  O13 POPEI  87      15.582 127.922  33.476  1.00  0.00           O
ATOM   2299  O14 POPEI  87      15.082 125.422  33.686  1.00  0.00           O
ATOM   2300  O11 POPEI  87      16.022 126.662  35.616  1.00  0.00           O
ATOM   2301  O12 POPEI  87      17.422 126.292  33.686  1.00  0.00           O
ATOM   2302  C1  POPEI  87      14.902 126.942  36.456  1.00  0.00           C
ATOM   2305  C2  POPEI  87      15.382 127.022  37.926  1.00  0.00           C
ATOM   2307  O21 POPEI  87      14.242 126.782  38.766  1.00  0.00           O
ATOM   2308  C21 POPEI  87      14.522 126.522  40.026  1.00  0.00           C
ATOM   2309  O22 POPEI  87      15.542 125.982  40.426  1.00  0.00           O
ATOM   2310  C22 POPEI  87      13.372 126.972  40.916  1.00  0.00           C
ATOM   2313  C3  POPEI  87      16.062 128.412  38.226  1.00  0.00           C
ATOM   2316  O31 POPEI  87      16.892 128.432  39.406  1.00  0.00           O
ATOM   2317  C31 POPEI  87      18.132 127.962  39.276  1.00  0.00           C
ATOM   2318  O32 POPEI  87      18.612 127.502  38.246  1.00  0.00           O
ATOM   2319  C32 POPEI  87      18.832 128.092  40.636  1.00  0.00           C
ATOM   2322  C23 POPEI  87      13.822 128.162  41.806  1.00  0.00           C
ATOM   2325  C24 POPEI  87      12.642 129.012  42.276  1.00  0.00           C
ATOM   2328  C25 POPEI  87      12.782 129.562  43.706  1.00  0.00           C
ATOM   2331  C26 POPEI  87      12.852 128.462  44.776  1.00  0.00           C
ATOM   2334  C27 POPEI  87      12.492 128.982  46.176  1.00  0.00           C
ATOM   2337  C28 POPEI  87      12.302 127.842  47.196  1.00  0.00           C
ATOM   2340  C29 POPEI  87      12.102 128.432  48.576  1.00  0.00           C
ATOM   2342 0C21 POPEI  87      11.642 127.812  49.666  1.00  0.00           C
ATOM   2344 1C21 POPEI  87      11.192 126.372  49.806  1.00  0.00           C
ATOM   2347 2C21 POPEI  87       9.702 126.292  50.176  1.00  0.00           C
ATOM   2350 3C21 POPEI  87       9.342 126.892  51.546  1.00  0.00           C
ATOM   2353 4C21 POPEI  87       7.862 127.282  51.686  1.00  0.00           C
ATOM   2356 5C21 POPEI  87       6.862 126.122  51.766  1.00  0.00           C
ATOM   2359 6C21 POPEI  87       7.192 125.092  52.846  1.00  0.00           C
ATOM   2362 7C21 POPEI  87       5.992 124.182  53.116  1.00  0.00           C
ATOM   2365 8C21 POPEI  87       6.252 123.102  54.166  1.00  0.00           C
ATOM   2369  C33 POPEI  87      20.162 127.292  40.826  1.00  0.00           C
ATOM   2372  C34 POPEI  87      20.082 126.012  41.686  1.00  0.00           C
ATOM   2375  C35 POPEI  87      19.522 126.202  43.106  1.00  0.00           C
ATOM   2378  C36 POPEI  87      19.452 124.892  43.906  1.00  0.00           C
ATOM   2381  C37 POPEI  87      18.472 125.002  45.096  1.00  0.00           C
ATOM   2384  C38 POPEI  87      18.492 123.792  46.036  1.00  0.00           C
ATOM   2387  C39 POPEI  87      17.242 123.692  46.936  1.00  0.00           C
ATOM   2390 0C31 POPEI  87      17.062 124.872  47.896  1.00  0.00           C
ATOM   2393 1C31 POPEI  87      15.802 124.722  48.766  1.00  0.00           C
ATOM   2396 2C31 POPEI  87      15.832 125.612  50.026  1.00  0.00           C
ATOM   2399 3C31 POPEI  87      15.402 127.052  49.766  1.00  0.00           C
ATOM   2402 4C31 POPEI  87      15.742 127.982  50.936  1.00  0.00           C
ATOM   2405 5C31 POPEI  87      15.042 129.342  50.866  1.00  0.00           C
ATOM   2408 6C31 POPEI  87      15.302 130.222  52.096  1.00  0.00           C
ATOM   2412  NH3 POPEJ  88      85.312 110.492  78.686  1.00  0.00           N
ATOM   2416  C12 POPEJ  88      85.742 111.612  77.786  1.00  0.00           C
ATOM   2419  C11 POPEJ  88      86.142 112.872  78.556  1.00  0.00           C
ATOM   2422  P   POPEJ  88      86.702 115.382  77.986  1.00  0.00           P
ATOM   2423  O13 POPEJ  88      85.432 116.132  78.186  1.00  0.00           O
ATOM   2424  O14 POPEJ  88      87.662 115.412  79.106  1.00  0.00           O
ATOM   2425  O11 POPEJ  88      87.412 115.982  76.686  1.00  0.00           O
ATOM   2426  O12 POPEJ  88      86.342 113.902  77.596  1.00  0.00           O
ATOM   2427  C1  POPEJ  88      87.682 115.082  75.596  1.00  0.00           C
ATOM   2430  C2  POPEJ  88      88.702 115.692  74.596  1.00  0.00           C
ATOM   2432  O21 POPEJ  88      88.632 114.952  73.386  1.00  0.00           O
ATOM   2433  C21 POPEJ  88      87.802 115.162  72.376  1.00  0.00           C
ATOM   2434  O22 POPEJ  88      87.782 114.462  71.376  1.00  0.00           O
ATOM   2435  C22 POPEJ  88      86.882 116.382  72.476  1.00  0.00           C
ATOM   2438  C3  POPEJ  88      90.182 115.622  75.076  1.00  0.00           C
ATOM   2441  O31 POPEJ  88      91.012 116.112  74.006  1.00  0.00           O
ATOM   2442  C31 POPEJ  88      92.042 115.342  73.666  1.00  0.00           C
ATOM   2443  O32 POPEJ  88      92.682 114.622  74.396  1.00  0.00           O
ATOM   2444  C32 POPEJ  88      92.342 115.512  72.176  1.00  0.00           C
ATOM   2447  C23 POPEJ  88      87.482 117.622  71.756  1.00  0.00           C
ATOM   2450  C24 POPEJ  88      86.462 118.502  71.026  1.00  0.00           C
ATOM   2453  C25 POPEJ  88      85.542 117.792  70.006  1.00  0.00           C
ATOM   2456  C26 POPEJ  88      86.242 116.812  69.056  1.00  0.00           C
ATOM   2459  C27 POPEJ  88      85.242 115.932  68.276  1.00  0.00           C
ATOM   2462  C28 POPEJ  88      84.702 116.592  67.006  1.00  0.00           C
ATOM   2465  C29 POPEJ  88      83.552 115.792  66.456  1.00  0.00           C
ATOM   2467 0C21 POPEJ  88      83.462 115.172  65.266  1.00  0.00           C
ATOM   2469 1C21 POPEJ  88      84.502 115.182  64.176  1.00  0.00           C
ATOM   2472 2C21 POPEJ  88      83.882 115.062  62.776  1.00  0.00           C
ATOM   2475 3C21 POPEJ  88      83.312 113.662  62.466  1.00  0.00           C
ATOM   2478 4C21 POPEJ  88      82.472 113.602  61.176  1.00  0.00           C
ATOM   2481 5C21 POPEJ  88      83.262 113.982  59.916  1.00  0.00           C
ATOM   2484 6C21 POPEJ  88      82.452 113.782  58.626  1.00  0.00           C
ATOM   2487 7C21 POPEJ  88      83.162 114.372  57.406  1.00  0.00           C
ATOM   2490 8C21 POPEJ  88      82.372 114.222  56.106  1.00  0.00           C
ATOM   2494  C33 POPEJ  88      91.352 114.762  71.246  1.00  0.00           C
ATOM   2497  C34 POPEJ  88      91.852 114.752  69.796  1.00  0.00           C
ATOM   2500  C35 POPEJ  88      91.402 113.542  68.976  1.00  0.00           C
ATOM   2503  C36 POPEJ  88      92.052 113.562  67.586  1.00  0.00           C
ATOM   2506  C37 POPEJ  88      91.982 112.232  66.826  1.00  0.00           C
ATOM   2509  C38 POPEJ  88      92.502 112.412  65.396  1.00  0.00           C
ATOM   2512  C39 POPEJ  88      92.432 111.152  64.526  1.00  0.00           C
ATOM   2515 0C31 POPEJ  88      92.802 111.482  63.066  1.00  0.00           C
ATOM   2518 1C31 POPEJ  88      92.572 110.312  62.096  1.00  0.00           C
ATOM   2521 2C31 POPEJ  88      92.672 110.742  60.616  1.00  0.00           C
ATOM   2524 3C31 POPEJ  88      94.032 111.332  60.226  1.00  0.00           C
ATOM   2527 4C31 POPEJ  88      94.162 111.642  58.736  1.00  0.00           C
ATOM   2530 5C31 POPEJ  88      95.532 112.232  58.386  1.00  0.00           C
ATOM   2533 6C31 POPEJ  88      95.682 112.632  56.916  1.00  0.00           C
ATOM   2537  NH3 POPEK  89      50.302  22.382  34.926  1.00  0.00           N
ATOM   2541  C12 POPEK  89      51.702  22.782  35.266  1.00  0.00           C
ATOM   2544  C11 POPEK  89      52.382  23.372  34.016  1.00  0.00           C
ATOM   2547  P   POPEK  89      50.742  24.482  32.286  1.00  0.00           P
ATOM   2548  O13 POPEK  89      51.582  25.682  32.266  1.00  0.00           O
ATOM   2549  O14 POPEK  89      50.142  24.112  30.996  1.00  0.00           O
ATOM   2550  O11 POPEK  89      49.622  24.672  33.376  1.00  0.00           O
ATOM   2551  O12 POPEK  89      51.582  23.242  32.816  1.00  0.00           O
ATOM   2552  C1  POPEK  89      48.792  25.832  33.136  1.00  0.00           C
ATOM   2555  C2  POPEK  89      47.722  25.922  34.226  1.00  0.00           C
ATOM   2557  O21 POPEK  89      48.242  26.572  35.386  1.00  0.00           O
ATOM   2558  C21 POPEK  89      48.922  25.922  36.306  1.00  0.00           C
ATOM   2559  O22 POPEK  89      49.362  24.782  36.236  1.00  0.00           O
ATOM   2560  C22 POPEK  89      49.052  26.882  37.496  1.00  0.00           C
ATOM   2563  C3  POPEK  89      47.072  24.532  34.466  1.00  0.00           C
ATOM   2566  O31 POPEK  89      46.282  24.562  35.656  1.00  0.00           O
ATOM   2567  C31 POPEK  89      46.242  23.632  36.606  1.00  0.00           C
ATOM   2568  O32 POPEK  89      45.512  23.712  37.586  1.00  0.00           O
ATOM   2569  C32 POPEK  89      47.142  22.432  36.396  1.00  0.00           C
ATOM   2572  C23 POPEK  89      48.682  26.282  38.876  1.00  0.00           C
ATOM   2575  C24 POPEK  89      48.422  27.422  39.876  1.00  0.00           C
ATOM   2578  C25 POPEK  89      48.652  27.092  41.346  1.00  0.00           C
ATOM   2581  C26 POPEK  89      47.452  26.552  42.116  1.00  0.00           C
ATOM   2584  C27 POPEK  89      47.812  26.432  43.606  1.00  0.00           C
ATOM   2587  C28 POPEK  89      46.592  26.482  44.546  1.00  0.00           C
ATOM   2590  C29 POPEK  89      47.072  26.642  45.976  1.00  0.00           C
ATOM   2592 0C21 POPEK  89      46.462  27.342  46.946  1.00  0.00           C
ATOM   2594 1C21 POPEK  89      45.122  28.022  46.856  1.00  0.00           C
ATOM   2597 2C21 POPEK  89      44.222  27.622  48.046  1.00  0.00           C
ATOM   2600 3C21 POPEK  89      43.942  26.112  48.126  1.00  0.00           C
ATOM   2603 4C21 POPEK  89      42.662  25.742  48.906  1.00  0.00           C
ATOM   2606 5C21 POPEK  89      42.662  26.172  50.376  1.00  0.00           C
ATOM   2609 6C21 POPEK  89      41.252  26.502  50.896  1.00  0.00           C
ATOM   2612 7C21 POPEK  89      41.212  26.912  52.366  1.00  0.00           C
ATOM   2615 8C21 POPEK  89      39.812  27.342  52.826  1.00  0.00           C
ATOM   2619  C33 POPEK  89      47.322  21.682  37.726  1.00  0.00           C
ATOM   2622  C34 POPEK  89      48.212  22.492  38.676  1.00  0.00           C
ATOM   2625  C35 POPEK  89      48.342  21.842  40.046  1.00  0.00           C
ATOM   2628  C36 POPEK  89      49.402  22.522  40.906  1.00  0.00           C
ATOM   2631  C37 POPEK  89      49.682  21.722  42.176  1.00  0.00           C
ATOM   2634  C38 POPEK  89      50.802  22.302  43.026  1.00  0.00           C
ATOM   2637  C39 POPEK  89      51.192  21.322  44.136  1.00  0.00           C
ATOM   2640 0C31 POPEK  89      52.122  21.932  45.186  1.00  0.00           C
ATOM   2643 1C31 POPEK  89      52.862  20.862  45.986  1.00  0.00           C
ATOM   2646 2C31 POPEK  89      53.542  21.412  47.226  1.00  0.00           C
ATOM   2649 3C31 POPEK  89      52.582  21.372  48.416  1.00  0.00           C
ATOM   2652 4C31 POPEK  89      53.142  22.062  49.656  1.00  0.00           C
ATOM   2655 5C31 POPEK  89      52.232  21.852  50.866  1.00  0.00           C
ATOM   2658 6C31 POPEK  89      52.872  22.312  52.166  1.00  0.00           C
ATOM   2662  NH3 POPEL  90      32.312  12.702  33.026  1.00  0.00           N
ATOM   2666  C12 POPEL  90      31.862  14.122  32.856  1.00  0.00           C
ATOM   2669  C11 POPEL  90      30.362  14.252  33.136  1.00  0.00           C
ATOM   2672  P   POPEL  90      29.302  16.542  32.306  1.00  0.00           P
ATOM   2673  O13 POPEL  90      27.832  16.502  32.516  1.00  0.00           O
ATOM   2674  O14 POPEL  90      29.812  16.272  30.946  1.00  0.00           O
ATOM   2675  O11 POPEL  90      29.852  17.992  32.686  1.00  0.00           O
ATOM   2676  O12 POPEL  90      30.032  15.612  33.356  1.00  0.00           O
ATOM   2677  C1  POPEL  90      29.682  18.442  34.036  1.00  0.00           C
ATOM   2680  C2  POPEL  90      30.852  18.022  34.966  1.00  0.00           C
ATOM   2682  O21 POPEL  90      30.562  18.582  36.256  1.00  0.00           O
ATOM   2683  C21 POPEL  90      30.792  17.762  37.266  1.00  0.00           C
ATOM   2684  O22 POPEL  90      31.222  16.622  37.196  1.00  0.00           O
ATOM   2685  C22 POPEL  90      30.342  18.452  38.546  1.00  0.00           C
ATOM   2688  C3  POPEL  90      32.222  18.512  34.446  1.00  0.00           C
ATOM   2691  O31 POPEL  90      33.292  18.222  35.356  1.00  0.00           O
ATOM   2692  C31 POPEL  90      34.132  17.252  35.006  1.00  0.00           C
ATOM   2693  O32 POPEL  90      34.072  16.602  33.986  1.00  0.00           O
ATOM   2694  C32 POPEL  90      35.302  17.202  35.996  1.00  0.00           C
ATOM   2697  C23 POPEL  90      30.142  17.462  39.716  1.00  0.00           C
ATOM   2700  C24 POPEL  90      30.072  18.172  41.076  1.00  0.00           C
ATOM   2703  C25 POPEL  90      29.882  17.172  42.216  1.00  0.00           C
ATOM   2706  C26 POPEL  90      30.122  17.772  43.606  1.00  0.00           C
ATOM   2709  C27 POPEL  90      29.592  16.842  44.696  1.00  0.00           C
ATOM   2712  C28 POPEL  90      29.562  17.462  46.096  1.00  0.00           C
ATOM   2715  C29 POPEL  90      28.762  16.552  46.996  1.00  0.00           C
ATOM   2717 0C21 POPEL  90      29.162  15.952  48.126  1.00  0.00           C
ATOM   2719 1C21 POPEL  90      30.482  16.142  48.836  1.00  0.00           C
ATOM   2722 2C21 POPEL  90      30.202  16.502  50.296  1.00  0.00           C
ATOM   2725 3C21 POPEL  90      31.442  17.002  51.046  1.00  0.00           C
ATOM   2728 4C21 POPEL  90      31.032  17.642  52.376  1.00  0.00           C
ATOM   2731 5C21 POPEL  90      32.232  18.142  53.196  1.00  0.00           C
ATOM   2734 6C21 POPEL  90      31.772  18.762  54.516  1.00  0.00           C
ATOM   2737 7C21 POPEL  90      32.922  18.942  55.506  1.00  0.00           C
ATOM   2740 8C21 POPEL  90      32.532  19.782  56.726  1.00  0.00           C
ATOM   2744  C33 POPEL  90      34.962  16.602  37.386  1.00  0.00           C
ATOM   2747  C34 POPEL  90      34.482  17.642  38.406  1.00  0.00           C
ATOM   2750  C35 POPEL  90      35.562  18.572  38.966  1.00  0.00           C
ATOM   2753  C36 POPEL  90      36.482  17.912  40.016  1.00  0.00           C
ATOM   2756  C37 POPEL  90      37.542  18.882  40.546  1.00  0.00           C
ATOM   2759  C38 POPEL  90      38.292  18.432  41.826  1.00  0.00           C
ATOM   2762  C39 POPEL  90      37.752  19.062  43.116  1.00  0.00           C
ATOM   2765 0C31 POPEL  90      36.272  18.782  43.406  1.00  0.00           C
ATOM   2768 1C31 POPEL  90      35.772  19.532  44.636  1.00  0.00           C
ATOM   2771 2C31 POPEL  90      34.262  19.412  44.866  1.00  0.00           C
ATOM   2774 3C31 POPEL  90      33.722  20.332  45.976  1.00  0.00           C
ATOM   2777 4C31 POPEL  90      33.842  19.772  47.406  1.00  0.00           C
ATOM   2780 5C31 POPEL  90      35.272  19.752  47.976  1.00  0.00           C
ATOM   2783 6C31 POPEL  90      35.332  19.662  49.496  1.00  0.00           C
ATOM   2787  NH3 POPEM  91     132.296  73.882  37.536  1.00  0.00           N
ATOM   2791  C12 POPEM  91     131.126  73.072  37.046  1.00  0.00           C
ATOM   2794  C11 POPEM  91     131.526  72.052  35.976  1.00  0.00           C
ATOM   2797  P   POPEM  91     132.556  69.882  37.076  1.00  0.00           P
ATOM   2798  O13 POPEM  91     131.646  69.012  36.296  1.00  0.00           O
ATOM   2799  O14 POPEM  91     133.956  69.452  37.336  1.00  0.00           O
ATOM   2800  O11 POPEM  91     131.866  70.232  38.476  1.00  0.00           O
ATOM   2801  O12 POPEM  91     132.676  71.292  36.386  1.00  0.00           O
ATOM   2802  C1  POPEM  91     132.306  69.532  39.666  1.00  0.00           C
ATOM   2805  C2  POPEM  91     131.246  69.472  40.806  1.00  0.00           C
ATOM   2807  O21 POPEM  91     131.896  69.002  42.006  1.00  0.00           O
ATOM   2808  C21 POPEM  91     132.156  69.762  43.076  1.00  0.00           C
ATOM   2809  O22 POPEM  91     132.406  69.292  44.176  1.00  0.00           O
ATOM   2810  C22 POPEM  91     132.106  71.282  42.896  1.00  0.00           C
ATOM   2813  C3  POPEM  91     130.066  68.502  40.456  1.00  0.00           C
ATOM   2816  O31 POPEM  91     129.376  67.932  41.586  1.00  0.00           O
ATOM   2817  C31 POPEM  91     128.702  68.752  42.366  1.00  0.00           C
ATOM   2818  O32 POPEM  91     128.642  69.962  42.236  1.00  0.00           O
ATOM   2819  C32 POPEM  91     127.942  67.932  43.416  1.00  0.00           C
ATOM   2822  C23 POPEM  91     130.866  71.872  43.606  1.00  0.00           C
ATOM   2825  C24 POPEM  91     131.206  72.512  44.956  1.00  0.00           C
ATOM   2828  C25 POPEM  91     129.966  72.922  45.756  1.00  0.00           C
ATOM   2831  C26 POPEM  91     129.796  72.142  47.076  1.00  0.00           C
ATOM   2834  C27 POPEM  91     130.736  72.672  48.176  1.00  0.00           C
ATOM   2837  C28 POPEM  91     130.536  71.962  49.526  1.00  0.00           C
ATOM   2840  C29 POPEM  91     131.456  72.552  50.576  1.00  0.00           C
ATOM   2842 0C21 POPEM  91     131.136  72.962  51.826  1.00  0.00           C
ATOM   2844 1C21 POPEM  91     129.786  72.892  52.496  1.00  0.00           C
ATOM   2847 2C21 POPEM  91     129.776  71.852  53.646  1.00  0.00           C
ATOM   2850 3C21 POPEM  91     130.046  70.432  53.136  1.00  0.00           C
ATOM   2853 4C21 POPEM  91     129.756  69.312  54.156  1.00  0.00           C
ATOM   2856 5C21 POPEM  91     130.526  69.422  55.476  1.00  0.00           C
ATOM   2859 6C21 POPEM  91     130.406  68.132  56.286  1.00  0.00           C
ATOM   2862 7C21 POPEM  91     131.226  68.142  57.586  1.00  0.00           C
ATOM   2865 8C21 POPEM  91     131.206  66.792  58.306  1.00  0.00           C
ATOM   2869  C33 POPEM  91     127.492  68.712  44.686  1.00  0.00           C
ATOM   2872  C34 POPEM  91     127.042  67.742  45.786  1.00  0.00           C
ATOM   2875  C35 POPEM  91     126.172  68.362  46.896  1.00  0.00           C
ATOM   2878  C36 POPEM  91     126.952  68.942  48.086  1.00  0.00           C
ATOM   2881  C37 POPEM  91     126.022  69.212  49.286  1.00  0.00           C
ATOM   2884  C38 POPEM  91     126.702  69.802  50.526  1.00  0.00           C
ATOM   2887  C39 POPEM  91     125.852  69.562  51.776  1.00  0.00           C
ATOM   2890 0C31 POPEM  91     126.142  70.512  52.946  1.00  0.00           C
ATOM   2893 1C31 POPEM  91     125.342  70.112  54.196  1.00  0.00           C
ATOM   2896 2C31 POPEM  91     125.552  71.022  55.406  1.00  0.00           C
ATOM   2899 3C31 POPEM  91     124.532  70.762  56.526  1.00  0.00           C
ATOM   2902 4C31 POPEM  91     124.462  69.302  57.006  1.00  0.00           C
ATOM   2905 5C31 POPEM  91     123.412  69.082  58.096  1.00  0.00           C
ATOM   2908 6C31 POPEM  91     123.322  67.622  58.546  1.00  0.00           C
ATOM   2912  NH3 POPEN  92      73.742  83.512  84.236  1.00  0.00           N
ATOM   2916  C12 POPEN  92      72.702  82.532  83.746  1.00  0.00           C
ATOM   2919  C11 POPEN  92      72.572  82.522  82.206  1.00  0.00           C
ATOM   2922  P   POPEN  92      73.602  80.242  81.686  1.00  0.00           P
ATOM   2923  O13 POPEN  92      74.392  80.032  82.916  1.00  0.00           O
ATOM   2924  O14 POPEN  92      72.202  79.772  81.746  1.00  0.00           O
ATOM   2925  O11 POPEN  92      74.442  79.742  80.436  1.00  0.00           O
ATOM   2926  O12 POPEN  92      73.652  81.822  81.576  1.00  0.00           O
ATOM   2927  C1  POPEN  92      74.622  80.332  79.146  1.00  0.00           C
ATOM   2930  C2  POPEN  92      75.072  79.242  78.116  1.00  0.00           C
ATOM   2932  O21 POPEN  92      76.252  79.652  77.376  1.00  0.00           O
ATOM   2933  C21 POPEN  92      76.782  78.882  76.426  1.00  0.00           C
ATOM   2934  O22 POPEN  92      76.232  78.012  75.786  1.00  0.00           O
ATOM   2935  C22 POPEN  92      78.302  79.102  76.376  1.00  0.00           C
ATOM   2938  C3  POPEN  92      73.842  78.642  77.346  1.00  0.00           C
ATOM   2941  O31 POPEN  92      73.732  78.882  75.926  1.00  0.00           O
ATOM   2942  C31 POPEN  92      73.162  77.902  75.216  1.00  0.00           C
ATOM   2943  O32 POPEN  92      72.972  76.762  75.586  1.00  0.00           O
ATOM   2944  C32 POPEN  92      72.582  78.472  73.936  1.00  0.00           C
ATOM   2947  C23 POPEN  92      79.112  77.872  75.866  1.00  0.00           C
ATOM   2950  C24 POPEN  92      79.082  77.712  74.336  1.00  0.00           C
ATOM   2953  C25 POPEN  92      79.502  76.332  73.806  1.00  0.00           C
ATOM   2956  C26 POPEN  92      79.432  76.182  72.266  1.00  0.00           C
ATOM   2959  C27 POPEN  92      79.582  74.732  71.776  1.00  0.00           C
ATOM   2962  C28 POPEN  92      79.742  74.522  70.246  1.00  0.00           C
ATOM   2965  C29 POPEN  92      78.462  74.572  69.446  1.00  0.00           C
ATOM   2967 0C21 POPEN  92      78.402  74.442  68.096  1.00  0.00           C
ATOM   2969 1C21 POPEN  92      79.582  74.272  67.176  1.00  0.00           C
ATOM   2972 2C21 POPEN  92      79.282  74.642  65.706  1.00  0.00           C
ATOM   2975 3C21 POPEN  92      78.502  73.572  64.936  1.00  0.00           C
ATOM   2978 4C21 POPEN  92      77.882  74.112  63.636  1.00  0.00           C
ATOM   2981 5C21 POPEN  92      77.122  73.052  62.816  1.00  0.00           C
ATOM   2984 6C21 POPEN  92      78.052  72.022  62.176  1.00  0.00           C
ATOM   2987 7C21 POPEN  92      77.342  71.162  61.116  1.00  0.00           C
ATOM   2990 8C21 POPEN  92      78.292  70.192  60.406  1.00  0.00           C
ATOM   2994  C33 POPEN  92      72.712  77.602  72.676  1.00  0.00           C
ATOM   2997  C34 POPEN  92      71.562  77.962  71.716  1.00  0.00           C
ATOM   3000  C35 POPEN  92      71.962  78.012  70.236  1.00  0.00           C
ATOM   3003  C36 POPEN  92      72.092  76.612  69.636  1.00  0.00           C
ATOM   3006  C37 POPEN  92      72.402  76.622  68.136  1.00  0.00           C
ATOM   3009  C38 POPEN  92      72.352  75.192  67.586  1.00  0.00           C
ATOM   3012  C39 POPEN  92      73.432  74.922  66.526  1.00  0.00           C
ATOM   3015 0C31 POPEN  92      73.122  75.562  65.176  1.00  0.00           C
ATOM   3018 1C31 POPEN  92      74.252  75.352  64.166  1.00  0.00           C
ATOM   3021 2C31 POPEN  92      73.742  75.232  62.726  1.00  0.00           C
ATOM   3024 3C31 POPEN  92      74.652  75.922  61.696  1.00  0.00           C
ATOM   3027 4C31 POPEN  92      74.282  75.542  60.256  1.00  0.00           C
ATOM   3030 5C31 POPEN  92      74.722  76.592  59.236  1.00  0.00           C
ATOM   3033 6C31 POPEN  92      74.312  76.232  57.806  1.00  0.00           C
ATOM   3037  NH3 POPEO  93      20.942  67.482  79.796  1.00  0.00           N
ATOM   3041  C12 POPEO  93      20.232  66.222  80.256  1.00  0.00           C
ATOM   3044  C11 POPEO  93      18.722  66.482  80.476  1.00  0.00           C
ATOM   3047  P   POPEO  93      16.662  64.822  80.276  1.00  0.00           P
ATOM   3048  O13 POPEO  93      16.252  63.502  80.806  1.00  0.00           O
ATOM   3049  O14 POPEO  93      15.642  65.902  80.386  1.00  0.00           O
ATOM   3050  O11 POPEO  93      17.052  64.682  78.746  1.00  0.00           O
ATOM   3051  O12 POPEO  93      18.042  65.302  80.936  1.00  0.00           O
ATOM   3052  C1  POPEO  93      16.012  64.682  77.766  1.00  0.00           C
ATOM   3055  C2  POPEO  93      16.462  64.022  76.436  1.00  0.00           C
ATOM   3057  O21 POPEO  93      15.282  63.952  75.596  1.00  0.00           O
ATOM   3058  C21 POPEO  93      15.442  64.272  74.326  1.00  0.00           C
ATOM   3059  O22 POPEO  93      16.472  64.652  73.816  1.00  0.00           O
ATOM   3060  C22 POPEO  93      14.102  64.152  73.566  1.00  0.00           C
ATOM   3063  C3  POPEO  93      17.002  62.592  76.696  1.00  0.00           C
ATOM   3066  O31 POPEO  93      17.402  61.912  75.486  1.00  0.00           O
ATOM   3067  C31 POPEO  93      18.662  62.032  75.116  1.00  0.00           C
ATOM   3068  O32 POPEO  93      19.522  62.702  75.676  1.00  0.00           O
ATOM   3069  C32 POPEO  93      18.892  61.152  73.886  1.00  0.00           C
ATOM   3072  C23 POPEO  93      13.982  65.062  72.316  1.00  0.00           C
ATOM   3075  C24 POPEO  93      12.512  65.302  71.926  1.00  0.00           C
ATOM   3078  C25 POPEO  93      11.822  64.142  71.196  1.00  0.00           C
ATOM   3081  C26 POPEO  93      11.972  64.162  69.666  1.00  0.00           C
ATOM   3084  C27 POPEO  93      10.732  63.602  68.956  1.00  0.00           C
ATOM   3087  C28 POPEO  93      10.842  63.502  67.416  1.00  0.00           C
ATOM   3090  C29 POPEO  93      10.842  64.862  66.756  1.00  0.00           C
ATOM   3092 0C21 POPEO  93       9.872  65.372  65.976  1.00  0.00           C
ATOM   3094 1C21 POPEO  93       8.552  64.732  65.636  1.00  0.00           C
ATOM   3097 2C21 POPEO  93       7.522  65.762  65.136  1.00  0.00           C
ATOM   3100 3C21 POPEO  93       7.002  66.722  66.226  1.00  0.00           C
ATOM   3103 4C21 POPEO  93       6.042  67.772  65.656  1.00  0.00           C
ATOM   3106 5C21 POPEO  93       5.652  68.852  66.676  1.00  0.00           C
ATOM   3109 6C21 POPEO  93       4.692  69.902  66.096  1.00  0.00           C
ATOM   3112 7C21 POPEO  93       4.422  71.082  67.036  1.00  0.00           C
ATOM   3115 8C21 POPEO  93       3.542  72.152  66.396  1.00  0.00           C
ATOM   3119  C33 POPEO  93      20.392  60.882  73.626  1.00  0.00           C
ATOM   3122  C34 POPEO  93      20.652  59.632  72.786  1.00  0.00           C
ATOM   3125  C35 POPEO  93      20.492  59.882  71.286  1.00  0.00           C
ATOM   3128  C36 POPEO  93      21.812  60.102  70.536  1.00  0.00           C
ATOM   3131  C37 POPEO  93      21.522  60.652  69.126  1.00  0.00           C
ATOM   3134  C38 POPEO  93      22.612  60.362  68.096  1.00  0.00           C
ATOM   3137  C39 POPEO  93      22.062  60.582  66.676  1.00  0.00           C
ATOM   3140 0C31 POPEO  93      23.012  60.112  65.566  1.00  0.00           C
ATOM   3143 1C31 POPEO  93      22.262  59.862  64.246  1.00  0.00           C
ATOM   3146 2C31 POPEO  93      23.192  59.522  63.066  1.00  0.00           C
ATOM   3149 3C31 POPEO  93      23.992  58.212  63.206  1.00  0.00           C
ATOM   3152 4C31 POPEO  93      23.262  56.952  62.736  1.00  0.00           C
ATOM   3155 5C31 POPEO  93      22.352  56.282  63.766  1.00  0.00           C
ATOM   3158 6C31 POPEO  93      21.862  54.902  63.316  1.00  0.00           C
ATOM   3162  NH3 POPEP  94      93.342  -4.052  34.756  1.00  0.00           N
ATOM   3166  C12 POPEP  94      93.032  -2.602  35.016  1.00  0.00           C
ATOM   3169  C11 POPEP  94      91.882  -2.042  34.156  1.00  0.00           C
ATOM   3172  P   POPEP  94      92.052   0.498  34.946  1.00  0.00           P
ATOM   3173  O13 POPEP  94      91.052   1.508  35.396  1.00  0.00           O
ATOM   3174  O14 POPEP  94      92.852   0.868  33.766  1.00  0.00           O
ATOM   3175  O11 POPEP  94      93.032   0.118  36.146  1.00  0.00           O
ATOM   3176  O12 POPEP  94      91.302  -0.862  34.696  1.00  0.00           O
ATOM   3177  C1  POPEP  94      93.152   0.888  37.346  1.00  0.00           C
ATOM   3180  C2  POPEP  94      92.052   0.568  38.416  1.00  0.00           C
ATOM   3182  O21 POPEP  94      92.432   0.828  39.776  1.00  0.00           O
ATOM   3183  C21 POPEP  94      93.132   1.888  40.126  1.00  0.00           C
ATOM   3184  O22 POPEP  94      93.452   2.812  39.396  1.00  0.00           O
ATOM   3185  C22 POPEP  94      93.622   1.718  41.566  1.00  0.00           C
ATOM   3188  C3  POPEP  94      91.622  -0.932  38.386  1.00  0.00           C
ATOM   3191  O31 POPEP  94      92.722  -1.812  38.736  1.00  0.00           O
ATOM   3192  C31 POPEP  94      92.752  -2.252  39.986  1.00  0.00           C
ATOM   3193  O32 POPEP  94      91.922  -2.002  40.846  1.00  0.00           O
ATOM   3194  C32 POPEP  94      94.042  -3.042  40.196  1.00  0.00           C
ATOM   3197  C23 POPEP  94      95.002   2.372  41.826  1.00  0.00           C
ATOM   3200  C24 POPEP  94      95.442   2.158  43.286  1.00  0.00           C
ATOM   3203  C25 POPEP  94      96.962   2.248  43.536  1.00  0.00           C
ATOM   3206  C26 POPEP  94      97.502   3.672  43.736  1.00  0.00           C
ATOM   3209  C27 POPEP  94      98.752   3.682  44.636  1.00  0.00           C
ATOM   3212  C28 POPEP  94      98.442   4.042  46.106  1.00  0.00           C
ATOM   3215  C29 POPEP  94      99.692   3.972  46.946  1.00  0.00           C
ATOM   3217 0C21 POPEP  94      99.762   3.662  48.246  1.00  0.00           C
ATOM   3219 1C21 POPEP  94      98.602   3.392  49.166  1.00  0.00           C
ATOM   3222 2C21 POPEP  94      98.672   4.292  50.416  1.00  0.00           C
ATOM   3225 3C21 POPEP  94      99.912   4.052  51.286  1.00  0.00           C
ATOM   3228 4C21 POPEP  94      99.582   4.052  52.776  1.00  0.00           C
ATOM   3231 5C21 POPEP  94     100.822   3.942  53.676  1.00  0.00           C
ATOM   3234 6C21 POPEP  94     101.632   5.242  53.756  1.00  0.00           C
ATOM   3237 7C21 POPEP  94     102.702   5.202  54.856  1.00  0.00           C
ATOM   3240 8C21 POPEP  94     103.462   6.522  55.026  1.00  0.00           C
ATOM   3244  C33 POPEP  94      94.192  -3.562  41.646  1.00  0.00           C
ATOM   3247  C34 POPEP  94      95.582  -4.152  41.936  1.00  0.00           C
ATOM   3250  C35 POPEP  94      95.682  -4.782  43.336  1.00  0.00           C
ATOM   3253  C36 POPEP  94      95.562  -3.792  44.496  1.00  0.00           C
ATOM   3256  C37 POPEP  94      95.562  -4.512  45.846  1.00  0.00           C
ATOM   3259  C38 POPEP  94      95.052  -3.632  46.986  1.00  0.00           C
ATOM   3262  C39 POPEP  94      94.892  -4.432  48.286  1.00  0.00           C
ATOM   3265 0C31 POPEP  94      94.182  -3.632  49.386  1.00  0.00           C
ATOM   3268 1C31 POPEP  94      94.062  -4.432  50.696  1.00  0.00           C
ATOM   3271 2C31 POPEP  94      92.872  -4.002  51.556  1.00  0.00           C
ATOM   3274 3C31 POPEP  94      92.932  -2.552  52.066  1.00  0.00           C
ATOM   3277 4C31 POPEP  94      91.552  -2.102  52.576  1.00  0.00           C
ATOM   3280 5C31 POPEP  94      91.572  -0.822  53.416  1.00  0.00           C
ATOM   3283 6C31 POPEP  94      90.202  -0.462  53.976  1.00  0.00           C
ATOM   3287  NH3 POPEQ  95      98.432 133.936  79.186  1.00  0.00           N
ATOM   3291  C12 POPEQ  95      99.632 133.256  78.596  1.00  0.00           C
ATOM   3294  C11 POPEQ  95      99.412 131.742  78.426  1.00  0.00           C
ATOM   3297  P   POPEQ  95      97.072 130.622  78.456  1.00  0.00           P
ATOM   3298  O13 POPEQ  95      96.352 131.492  79.416  1.00  0.00           O
ATOM   3299  O14 POPEQ  95      97.632 129.352  78.946  1.00  0.00           O
ATOM   3300  O11 POPEQ  95      96.052 130.342  77.316  1.00  0.00           O
ATOM   3301  O12 POPEQ  95      98.182 131.492  77.746  1.00  0.00           O
ATOM   3302  C1  POPEQ  95      96.302 129.442  76.256  1.00  0.00           C
ATOM   3305  C2  POPEQ  95      95.722 128.032  76.596  1.00  0.00           C
ATOM   3307  O21 POPEQ  95      96.062 126.972  75.676  1.00  0.00           O
ATOM   3308  C21 POPEQ  95      96.032 127.202  74.386  1.00  0.00           C
ATOM   3309  O22 POPEQ  95      95.802 128.252  73.826  1.00  0.00           O
ATOM   3310  C22 POPEQ  95      96.342 125.942  73.586  1.00  0.00           C
ATOM   3313  C3  POPEQ  95      94.192 128.072  76.916  1.00  0.00           C
ATOM   3316  O31 POPEQ  95      93.352 128.002  75.746  1.00  0.00           O
ATOM   3317  C31 POPEQ  95      92.972 129.112  75.146  1.00  0.00           C
ATOM   3318  O32 POPEQ  95      93.252 130.252  75.516  1.00  0.00           O
ATOM   3319  C32 POPEQ  95      92.092 128.702  73.966  1.00  0.00           C
ATOM   3322  C23 POPEQ  95      96.382 126.322  72.086  1.00  0.00           C
ATOM   3325  C24 POPEQ  95      96.972 125.252  71.176  1.00  0.00           C
ATOM   3328  C25 POPEQ  95      97.232 125.812  69.766  1.00  0.00           C
ATOM   3331  C26 POPEQ  95      97.982 124.822  68.866  1.00  0.00           C
ATOM   3334  C27 POPEQ  95      98.802 125.532  67.796  1.00  0.00           C
ATOM   3337  C28 POPEQ  95      99.852 124.612  67.156  1.00  0.00           C
ATOM   3340  C29 POPEQ  95      99.282 123.612  66.186  1.00  0.00           C
ATOM   3342 0C21 POPEQ  95      99.212 123.792  64.856  1.00  0.00           C
ATOM   3344 1C21 POPEQ  95      99.682 125.032  64.146  1.00  0.00           C
ATOM   3347 2C21 POPEQ  95      99.812 124.882  62.626  1.00  0.00           C
ATOM   3350 3C21 POPEQ  95     101.042 124.082  62.156  1.00  0.00           C
ATOM   3353 4C21 POPEQ  95     101.132 124.032  60.626  1.00  0.00           C
ATOM   3356 5C21 POPEQ  95     102.512 124.442  60.086  1.00  0.00           C
ATOM   3359 6C21 POPEQ  95     102.552 124.512  58.546  1.00  0.00           C
ATOM   3362 7C21 POPEQ  95     103.802 125.232  58.036  1.00  0.00           C
ATOM   3365 8C21 POPEQ  95     103.792 125.492  56.526  1.00  0.00           C
ATOM   3369  C33 POPEQ  95      92.692 129.142  72.616  1.00  0.00           C
ATOM   3372  C34 POPEQ  95      91.852 128.722  71.406  1.00  0.00           C
ATOM   3375  C35 POPEQ  95      92.222 127.342  70.866  1.00  0.00           C
ATOM   3378  C36 POPEQ  95      91.512 127.012  69.546  1.00  0.00           C
ATOM   3381  C37 POPEQ  95      91.902 125.612  69.046  1.00  0.00           C
ATOM   3384  C38 POPEQ  95      91.712 125.412  67.526  1.00  0.00           C
ATOM   3387  C39 POPEQ  95      92.672 126.232  66.636  1.00  0.00           C
ATOM   3390 0C31 POPEQ  95      94.162 126.042  66.996  1.00  0.00           C
ATOM   3393 1C31 POPEQ  95      95.132 126.792  66.076  1.00  0.00           C
ATOM   3396 2C31 POPEQ  95      95.882 125.892  65.086  1.00  0.00           C
ATOM   3399 3C31 POPEQ  95      95.002 125.352  63.956  1.00  0.00           C
ATOM   3402 4C31 POPEQ  95      95.782 124.382  63.056  1.00  0.00           C
ATOM   3405 5C31 POPEQ  95      95.002 123.992  61.786  1.00  0.00           C
ATOM   3408 6C31 POPEQ  95      95.702 122.902  60.976  1.00  0.00           C
ATOM   3412  NH3 POPER  96      65.152  98.432  75.246  1.00  0.00           N
ATOM   3416  C12 POPER  96      66.202  99.462  75.546  1.00  0.00           C
ATOM   3419  C11 POPER  96      65.622 100.712  76.206  1.00  0.00           C
ATOM   3422  P   POPER  96      67.732 102.312  76.386  1.00  0.00           P
ATOM   3423  O13 POPER  96      67.472 103.332  77.426  1.00  0.00           O
ATOM   3424  O14 POPER  96      68.592 101.172  76.726  1.00  0.00           O
ATOM   3425  O11 POPER  96      68.342 103.022  75.136  1.00  0.00           O
ATOM   3426  O12 POPER  96      66.352 101.852  75.766  1.00  0.00           O
ATOM   3427  C1  POPER  96      69.602 102.602  74.596  1.00  0.00           C
ATOM   3430  C2  POPER  96      69.502 101.902  73.216  1.00  0.00           C
ATOM   3432  O21 POPER  96      70.392 102.532  72.286  1.00  0.00           O
ATOM   3433  C21 POPER  96      71.682 102.362  72.516  1.00  0.00           C
ATOM   3434  O22 POPER  96      72.152 101.582  73.326  1.00  0.00           O
ATOM   3435  C22 POPER  96      72.512 103.372  71.716  1.00  0.00           C
ATOM   3438  C3  POPER  96      68.052 101.982  72.666  1.00  0.00           C
ATOM   3441  O31 POPER  96      67.982 101.492  71.316  1.00  0.00           O
ATOM   3442  C31 POPER  96      67.652 102.372  70.386  1.00  0.00           C
ATOM   3443  O32 POPER  96      67.222 103.492  70.566  1.00  0.00           O
ATOM   3444  C32 POPER  96      67.952 101.702  69.036  1.00  0.00           C
ATOM   3447  C23 POPER  96      71.832 104.032  70.486  1.00  0.00           C
ATOM   3450  C24 POPER  96      72.192 103.392  69.146  1.00  0.00           C
ATOM   3453  C25 POPER  96      73.642 103.612  68.656  1.00  0.00           C
ATOM   3456  C26 POPER  96      74.142 105.072  68.666  1.00  0.00           C
ATOM   3459  C27 POPER  96      75.522 105.302  68.016  1.00  0.00           C
ATOM   3462  C28 POPER  96      76.082 106.722  68.236  1.00  0.00           C
ATOM   3465  C29 POPER  96      76.982 106.842  69.446  1.00  0.00           C
ATOM   3467 0C21 POPER  96      76.892 107.692  70.486  1.00  0.00           C
ATOM   3469 1C21 POPER  96      75.812 108.722  70.746  1.00  0.00           C
ATOM   3472 2C21 POPER  96      75.612 109.882  69.766  1.00  0.00           C
ATOM   3475 3C21 POPER  96      76.872 110.592  69.256  1.00  0.00           C
ATOM   3478 4C21 POPER  96      76.482 111.602  68.166  1.00  0.00           C
ATOM   3481 5C21 POPER  96      77.682 112.152  67.386  1.00  0.00           C
ATOM   3484 6C21 POPER  96      78.542 113.112  68.206  1.00  0.00           C
ATOM   3487 7C21 POPER  96      79.612 113.792  67.356  1.00  0.00           C
ATOM   3490 8C21 POPER  96      80.122 115.092  67.966  1.00  0.00           C
ATOM   3494  C33 POPER  96      68.232 102.702  67.896  1.00  0.00           C
ATOM   3497  C34 POPER  96      67.082 102.822  66.886  1.00  0.00           C
ATOM   3500  C35 POPER  96      67.492 103.722  65.716  1.00  0.00           C
ATOM   3503  C36 POPER  96      66.472 103.812  64.576  1.00  0.00           C
ATOM   3506  C37 POPER  96      67.062 104.662  63.446  1.00  0.00           C
ATOM   3509  C38 POPER  96      66.072 105.042  62.326  1.00  0.00           C
ATOM   3512  C39 POPER  96      65.832 103.922  61.306  1.00  0.00           C
ATOM   3515 0C31 POPER  96      67.032 103.652  60.386  1.00  0.00           C
ATOM   3518 1C31 POPER  96      66.852 102.412  59.496  1.00  0.00           C
ATOM   3521 2C31 POPER  96      65.622 102.442  58.576  1.00  0.00           C
ATOM   3524 3C31 POPER  96      65.692 103.512  57.476  1.00  0.00           C
ATOM   3527 4C31 POPER  96      64.442 103.512  56.586  1.00  0.00           C
ATOM   3530 5C31 POPER  96      64.682 104.182  55.236  1.00  0.00           C
ATOM   3533 6C31 POPER  96      63.382 104.442  54.456  1.00  0.00           C
ATOM   3537  NH3 POPES  97     120.162  30.212  34.676  1.00  0.00           N
ATOM   3541  C12 POPES  97     119.032  29.472  35.346  1.00  0.00           C
ATOM   3544  C11 POPES  97     117.662  29.802  34.706  1.00  0.00           C
ATOM   3547  P   POPES  97     115.992  27.732  34.626  1.00  0.00           P
ATOM   3548  O13 POPES  97     114.522  27.962  34.516  1.00  0.00           O
ATOM   3549  O14 POPES  97     116.732  27.412  33.386  1.00  0.00           O
ATOM   3550  O11 POPES  97     116.272  26.582  35.676  1.00  0.00           O
ATOM   3551  O12 POPES  97     116.632  29.022  35.306  1.00  0.00           O
ATOM   3552  C1  POPES  97     117.452  26.602  36.496  1.00  0.00           C
ATOM   3555  C2  POPES  97     117.202  26.032  37.916  1.00  0.00           C
ATOM   3557  O21 POPES  97     118.382  25.662  38.646  1.00  0.00           O
ATOM   3558  C21 POPES  97     119.452  26.412  38.676  1.00  0.00           C
ATOM   3559  O22 POPES  97     119.782  27.282  37.896  1.00  0.00           O
ATOM   3560  C22 POPES  97     120.182  26.122  39.986  1.00  0.00           C
ATOM   3563  C3  POPES  97     116.252  24.802  37.886  1.00  0.00           C
ATOM   3566  O31 POPES  97     116.252  23.982  39.086  1.00  0.00           O
ATOM   3567  C31 POPES  97     115.732  24.542  40.156  1.00  0.00           C
ATOM   3568  O32 POPES  97     115.472  25.722  40.306  1.00  0.00           O
ATOM   3569  C32 POPES  97     115.342  23.462  41.156  1.00  0.00           C
ATOM   3572  C23 POPES  97     119.272  26.342  41.216  1.00  0.00           C
ATOM   3575  C24 POPES  97     120.032  26.292  42.536  1.00  0.00           C
ATOM   3578  C25 POPES  97     119.142  26.612  43.736  1.00  0.00           C
ATOM   3581  C26 POPES  97     119.862  26.422  45.076  1.00  0.00           C
ATOM   3584  C27 POPES  97     119.182  27.192  46.206  1.00  0.00           C
ATOM   3587  C28 POPES  97     119.792  26.902  47.586  1.00  0.00           C
ATOM   3590  C29 POPES  97     121.242  27.282  47.666  1.00  0.00           C
ATOM   3592 0C21 POPES  97     122.192  26.582  48.306  1.00  0.00           C
ATOM   3594 1C21 POPES  97     121.952  25.362  49.146  1.00  0.00           C
ATOM   3597 2C21 POPES  97     122.922  25.322  50.336  1.00  0.00           C
ATOM   3600 3C21 POPES  97     122.512  24.272  51.386  1.00  0.00           C
ATOM   3603 4C21 POPES  97     123.152  24.592  52.736  1.00  0.00           C
ATOM   3606 5C21 POPES  97     122.662  23.752  53.916  1.00  0.00           C
ATOM   3609 6C21 POPES  97     121.152  23.752  54.156  1.00  0.00           C
ATOM   3612 7C21 POPES  97     120.822  23.032  55.466  1.00  0.00           C
ATOM   3615 8C21 POPES  97     119.332  22.962  55.786  1.00  0.00           C
ATOM   3619  C33 POPES  97     114.872  24.132  42.446  1.00  0.00           C
ATOM   3622  C34 POPES  97     114.502  23.132  43.546  1.00  0.00           C
ATOM   3625  C35 POPES  97     114.112  23.902  44.796  1.00  0.00           C
ATOM   3628  C36 POPES  97     114.002  23.022  46.046  1.00  0.00           C
ATOM   3631  C37 POPES  97     113.502  23.852  47.226  1.00  0.00           C
ATOM   3634  C38 POPES  97     113.752  23.182  48.576  1.00  0.00           C
ATOM   3637  C39 POPES  97     113.232  21.742  48.636  1.00  0.00           C
ATOM   3640 0C31 POPES  97     113.222  21.242  50.076  1.00  0.00           C
ATOM   3643 1C31 POPES  97     112.772  19.782  50.186  1.00  0.00           C
ATOM   3646 2C31 POPES  97     112.502  19.392  51.636  1.00  0.00           C
ATOM   3649 3C31 POPES  97     112.532  17.872  51.806  1.00  0.00           C
ATOM   3652 4C31 POPES  97     112.192  17.412  53.226  1.00  0.00           C
ATOM   3655 5C31 POPES  97     110.702  17.492  53.576  1.00  0.00           C
ATOM   3658 6C31 POPES  97     110.432  17.882  55.026  1.00  0.00           C
ATOM   3662  NH3 POPET  98       1.152  82.442  78.036  1.00  0.00           N
ATOM   3666  C12 POPET  98       2.662  82.312  78.066  1.00  0.00           C
ATOM   3669  C11 POPET  98       3.062  81.422  76.876  1.00  0.00           C
ATOM   3672  P   POPET  98       5.542  81.812  75.946  1.00  0.00           P
ATOM   3673  O13 POPET  98       5.322  83.272  75.996  1.00  0.00           O
ATOM   3674  O14 POPET  98       6.832  81.282  76.416  1.00  0.00           O
ATOM   3675  O11 POPET  98       5.342  81.302  74.466  1.00  0.00           O
ATOM   3676  O12 POPET  98       4.442  81.112  76.826  1.00  0.00           O
ATOM   3677  C1  POPET  98       4.202  80.762  73.826  1.00  0.00           C
ATOM   3680  C2  POPET  98       4.182  79.222  73.846  1.00  0.00           C
ATOM   3682  O21 POPET  98       3.812  78.712  72.556  1.00  0.00           O
ATOM   3683  C21 POPET  98       2.562  78.902  72.176  1.00  0.00           C
ATOM   3684  O22 POPET  98       1.752  79.682  72.656  1.00  0.00           O
ATOM   3685  C22 POPET  98       2.262  77.852  71.116  1.00  0.00           C
ATOM   3688  C3  POPET  98       3.292  78.622  74.986  1.00  0.00           C
ATOM   3691  O31 POPET  98       3.222  77.182  74.856  1.00  0.00           O
ATOM   3692  C31 POPET  98       2.082  76.592  75.226  1.00  0.00           C
ATOM   3693  O32 POPET  98       1.062  77.152  75.576  1.00  0.00           O
ATOM   3694  C32 POPET  98       2.292  75.092  75.136  1.00  0.00           C
ATOM   3697  C23 POPET  98       0.862  77.942  70.466  1.00  0.00           C
ATOM   3700  C24 POPET  98       0.482  76.632  69.766  1.00  0.00           C
ATOM   3703  C25 POPET  98       1.552  76.072  68.806  1.00  0.00           C
ATOM   3706  C26 POPET  98       1.912  76.972  67.626  1.00  0.00           C
ATOM   3709  C27 POPET  98       3.212  76.502  66.956  1.00  0.00           C
ATOM   3712  C28 POPET  98       3.472  77.162  65.596  1.00  0.00           C
ATOM   3715  C29 POPET  98       4.682  76.532  64.936  1.00  0.00           C
ATOM   3717 0C21 POPET  98       4.672  75.642  63.926  1.00  0.00           C
ATOM   3719 1C21 POPET  98       3.462  75.072  63.226  1.00  0.00           C
ATOM   3722 2C21 POPET  98       3.252  75.692  61.836  1.00  0.00           C
ATOM   3725 3C21 POPET  98       2.672  77.112  61.896  1.00  0.00           C
ATOM   3728 4C21 POPET  98       2.662  77.872  60.556  1.00  0.00           C
ATOM   3731 5C21 POPET  98       1.822  77.232  59.446  1.00  0.00           C
ATOM   3734 6C21 POPET  98       1.682  78.182  58.246  1.00  0.00           C
ATOM   3737 7C21 POPET  98       0.872  77.602  57.086  1.00  0.00           C
ATOM   3740 8C21 POPET  98       0.632  78.622  55.966  1.00  0.00           C
ATOM   3744  C33 POPET  98       1.842  74.522  73.776  1.00  0.00           C
ATOM   3747  C34 POPET  98       2.232  73.052  73.616  1.00  0.00           C
ATOM   3750  C35 POPET  98       3.732  72.862  73.386  1.00  0.00           C
ATOM   3753  C36 POPET  98       4.092  71.392  73.136  1.00  0.00           C
ATOM   3756  C37 POPET  98       5.202  71.232  72.096  1.00  0.00           C
ATOM   3759  C38 POPET  98       5.462  69.782  71.706  1.00  0.00           C
ATOM   3762  C39 POPET  98       4.212  69.082  71.126  1.00  0.00           C
ATOM   3765 0C31 POPET  98       4.572  67.792  70.406  1.00  0.00           C
ATOM   3768 1C31 POPET  98       3.352  67.112  69.766  1.00  0.00           C
ATOM   3771 2C31 POPET  98       3.132  65.672  70.246  1.00  0.00           C
ATOM   3774 3C31 POPET  98       4.302  64.732  69.936  1.00  0.00           C
ATOM   3777 4C31 POPET  98       4.172  63.372  70.616  1.00  0.00           C
ATOM   3780 5C31 POPET  98       5.472  62.572  70.576  1.00  0.00           C
ATOM   3783 6C31 POPET  98       5.412  61.302  71.426  1.00  0.00           C
ATOM   3787  NH3 POPEU  99      78.622  89.382  37.536  1.00  0.00           N
ATOM   3791  C12 POPEU  99      78.782  88.762  36.186  1.00  0.00           C
ATOM   3794  C11 POPEU  99      77.622  89.222  35.306  1.00  0.00           C
ATOM   3797  P   POPEU  99      75.832  87.332  35.646  1.00  0.00           P
ATOM   3798  O13 POPEU  99      74.672  87.432  34.736  1.00  0.00           O
ATOM   3799  O14 POPEU  99      76.962  86.462  35.246  1.00  0.00           O
ATOM   3800  O11 POPEU  99      75.352  86.982  37.116  1.00  0.00           O
ATOM   3801  O12 POPEU  99      76.392  88.792  35.886  1.00  0.00           O
ATOM   3802  C1  POPEU  99      74.162  87.632  37.596  1.00  0.00           C
ATOM   3805  C2  POPEU  99      74.322  88.012  39.076  1.00  0.00           C
ATOM   3807  O21 POPEU  99      73.162  88.722  39.526  1.00  0.00           O
ATOM   3808  C21 POPEU  99      73.042  90.012  39.286  1.00  0.00           C
ATOM   3809  O22 POPEU  99      73.722  90.682  38.526  1.00  0.00           O
ATOM   3810  C22 POPEU  99      71.902  90.582  40.116  1.00  0.00           C
ATOM   3813  C3  POPEU  99      75.682  88.742  39.336  1.00  0.00           C
ATOM   3816  O31 POPEU  99      75.772  89.342  40.656  1.00  0.00           O
ATOM   3817  C31 POPEU  99      76.132  88.462  41.596  1.00  0.00           C
ATOM   3818  O32 POPEU  99      76.262  87.272  41.446  1.00  0.00           O
ATOM   3819  C32 POPEU  99      76.472  89.182  42.896  1.00  0.00           C
ATOM   3822  C23 POPEU  99      72.462  91.292  41.366  1.00  0.00           C
ATOM   3825  C24 POPEU  99      71.352  91.722  42.336  1.00  0.00           C
ATOM   3828  C25 POPEU  99      71.812  92.792  43.346  1.00  0.00           C
ATOM   3831  C26 POPEU  99      73.112  92.492  44.106  1.00  0.00           C
ATOM   3834  C27 POPEU  99      73.642  93.752  44.806  1.00  0.00           C
ATOM   3837  C28 POPEU  99      74.842  93.502  45.736  1.00  0.00           C
ATOM   3840  C29 POPEU  99      74.462  92.752  46.986  1.00  0.00           C
ATOM   3842 0C21 POPEU  99      74.192  93.272  48.196  1.00  0.00           C
ATOM   3844 1C21 POPEU  99      74.172  94.732  48.586  1.00  0.00           C
ATOM   3847 2C21 POPEU  99      75.102  95.072  49.766  1.00  0.00           C
ATOM   3850 3C21 POPEU  99      74.732  94.332  51.056  1.00  0.00           C
ATOM   3853 4C21 POPEU  99      75.532  94.762  52.286  1.00  0.00           C
ATOM   3856 5C21 POPEU  99      75.172  93.862  53.466  1.00  0.00           C
ATOM   3859 6C21 POPEU  99      76.012  94.092  54.726  1.00  0.00           C
ATOM   3862 7C21 POPEU  99      75.922  92.852  55.616  1.00  0.00           C
ATOM   3865 8C21 POPEU  99      76.832  92.882  56.836  1.00  0.00           C
ATOM   3869  C33 POPEU  99      77.072  90.592  42.696  1.00  0.00           C
ATOM   3872  C34 POPEU  99      77.862  91.122  43.906  1.00  0.00           C
ATOM   3875  C35 POPEU  99      77.442  90.522  45.256  1.00  0.00           C
ATOM   3878  C36 POPEU  99      77.982  91.292  46.466  1.00  0.00           C
ATOM   3881  C37 POPEU  99      77.392  90.762  47.776  1.00  0.00           C
ATOM   3884  C38 POPEU  99      77.492  91.742  48.946  1.00  0.00           C
ATOM   3887  C39 POPEU  99      78.822  91.642  49.716  1.00  0.00           C
ATOM   3890 0C31 POPEU  99      78.802  92.492  50.986  1.00  0.00           C
ATOM   3893 1C31 POPEU  99      79.742  91.932  52.066  1.00  0.00           C
ATOM   3896 2C31 POPEU  99      79.632  92.722  53.376  1.00  0.00           C
ATOM   3899 3C31 POPEU  99      80.522  92.162  54.486  1.00  0.00           C
ATOM   3902 4C31 POPEU  99      79.922  90.942  55.196  1.00  0.00           C
ATOM   3905 5C31 POPEU  99      80.602  90.722  56.546  1.00  0.00           C
ATOM   3908 6C31 POPEU  99      79.882  89.722  57.456  1.00  0.00           C
ATOM   3912  NH3 POPEV 100      26.652  37.582  75.906  1.00  0.00           N
ATOM   3916  C12 POPEV 100      27.872  38.412  76.236  1.00  0.00           C
ATOM   3919  C11 POPEV 100      27.812  39.822  75.626  1.00  0.00           C
ATOM   3922  P   POPEV 100      30.362  40.462  75.446  1.00  0.00           P
ATOM   3923  O13 POPEV 100      31.362  40.182  76.496  1.00  0.00           O
ATOM   3924  O14 POPEV 100      30.292  39.472  74.366  1.00  0.00           O
ATOM   3925  O11 POPEV 100      30.642  41.892  74.836  1.00  0.00           O
ATOM   3926  O12 POPEV 100      28.912  40.612  76.106  1.00  0.00           O
ATOM   3927  C1  POPEV 100      30.032  42.452  73.686  1.00  0.00           C
ATOM   3930  C2  POPEV 100      31.022  42.552  72.476  1.00  0.00           C
ATOM   3932  O21 POPEV 100      30.792  43.812  71.796  1.00  0.00           O
ATOM   3933  C21 POPEV 100      31.752  44.732  71.956  1.00  0.00           C
ATOM   3934  O22 POPEV 100      32.852  44.562  72.446  1.00  0.00           O
ATOM   3935  C22 POPEV 100      31.152  46.092  71.536  1.00  0.00           C
ATOM   3938  C3  POPEV 100      30.802  41.362  71.496  1.00  0.00           C
ATOM   3941  O31 POPEV 100      31.712  41.432  70.366  1.00  0.00           O
ATOM   3942  C31 POPEV 100      31.302  42.012  69.256  1.00  0.00           C
ATOM   3943  O32 POPEV 100      30.192  42.512  69.066  1.00  0.00           O
ATOM   3944  C32 POPEV 100      32.462  42.002  68.256  1.00  0.00           C
ATOM   3947  C23 POPEV 100      31.922  46.912  70.476  1.00  0.00           C
ATOM   3950  C24 POPEV 100      31.972  46.252  69.086  1.00  0.00           C
ATOM   3953  C25 POPEV 100      32.192  47.262  67.936  1.00  0.00           C
ATOM   3956  C26 POPEV 100      32.432  46.572  66.586  1.00  0.00           C
ATOM   3959  C27 POPEV 100      32.632  47.542  65.396  1.00  0.00           C
ATOM   3962  C28 POPEV 100      33.112  46.842  64.106  1.00  0.00           C
ATOM   3965  C29 POPEV 100      32.062  45.962  63.466  1.00  0.00           C
ATOM   3967 0C21 POPEV 100      31.622  46.002  62.196  1.00  0.00           C
ATOM   3969 1C21 POPEV 100      32.112  46.892  61.076  1.00  0.00           C
ATOM   3972 2C21 POPEV 100      32.062  46.152  59.716  1.00  0.00           C
ATOM   3975 3C21 POPEV 100      32.512  47.012  58.526  1.00  0.00           C
ATOM   3978 4C21 POPEV 100      32.442  46.232  57.206  1.00  0.00           C
ATOM   3981 5C21 POPEV 100      32.862  47.042  55.966  1.00  0.00           C
ATOM   3984 6C21 POPEV 100      31.732  47.902  55.366  1.00  0.00           C
ATOM   3987 7C21 POPEV 100      32.162  48.622  54.076  1.00  0.00           C
ATOM   3990 8C21 POPEV 100      31.032  49.392  53.396  1.00  0.00           C
ATOM   3994  C33 POPEV 100      32.092  42.362  66.786  1.00  0.00           C
ATOM   3997  C34 POPEV 100      33.292  42.272  65.816  1.00  0.00           C
ATOM   4000  C35 POPEV 100      34.492  43.112  66.276  1.00  0.00           C
ATOM   4003  C36 POPEV 100      35.582  43.352  65.216  1.00  0.00           C
ATOM   4006  C37 POPEV 100      36.552  44.432  65.696  1.00  0.00           C
ATOM   4009  C38 POPEV 100      37.762  44.692  64.796  1.00  0.00           C
ATOM   4012  C39 POPEV 100      38.602  45.862  65.336  1.00  0.00           C
ATOM   4015 0C31 POPEV 100      38.052  47.242  64.936  1.00  0.00           C
ATOM   4018 1C31 POPEV 100      38.692  48.392  65.736  1.00  0.00           C
ATOM   4021 2C31 POPEV 100      38.402  49.792  65.166  1.00  0.00           C
ATOM   4024 3C31 POPEV 100      36.912  50.152  65.046  1.00  0.00           C
ATOM   4027 4C31 POPEV 100      36.712  51.572  64.496  1.00  0.00           C
ATOM   4030 5C31 POPEV 100      35.242  52.002  64.406  1.00  0.00           C
ATOM   4033 6C31 POPEV 100      35.062  53.422  63.886  1.00  0.00           C
ATOM   4037  NH3 POPEW 101      38.692  32.352  76.796  1.00  0.00           N
ATOM   4041  C12 POPEW 101      37.662  33.432  77.086  1.00  0.00           C
ATOM   4044  C11 POPEW 101      38.122  34.902  76.946  1.00  0.00           C
ATOM   4047  P   POPEW 101      36.692  37.192  76.656  1.00  0.00           P
ATOM   4048  O13 POPEW 101      35.732  37.872  77.546  1.00  0.00           O
ATOM   4049  O14 POPEW 101      37.962  37.902  76.346  1.00  0.00           O
ATOM   4050  O11 POPEW 101      35.872  36.882  75.356  1.00  0.00           O
ATOM   4051  O12 POPEW 101      37.002  35.752  77.226  1.00  0.00           O
ATOM   4052  C1  POPEW 101      36.402  36.832  74.046  1.00  0.00           C
ATOM   4055  C2  POPEW 101      36.622  35.382  73.556  1.00  0.00           C
ATOM   4057  O21 POPEW 101      36.662  35.442  72.116  1.00  0.00           O
ATOM   4058  C21 POPEW 101      37.312  34.452  71.526  1.00  0.00           C
ATOM   4059  O22 POPEW 101      37.982  33.592  72.086  1.00  0.00           O
ATOM   4060  C22 POPEW 101      37.132  34.572  70.016  1.00  0.00           C
ATOM   4063  C3  POPEW 101      35.462  34.472  74.036  1.00  0.00           C
ATOM   4066  O31 POPEW 101      35.262  33.322  73.186  1.00  0.00           O
ATOM   4067  C31 POPEW 101      34.492  32.362  73.656  1.00  0.00           C
ATOM   4068  O32 POPEW 101      34.322  32.072  74.826  1.00  0.00           O
ATOM   4069  C32 POPEW 101      33.712  31.842  72.456  1.00  0.00           C
ATOM   4072  C23 POPEW 101      36.612  33.252  69.436  1.00  0.00           C
ATOM   4075  C24 POPEW 101      36.512  33.252  67.896  1.00  0.00           C
ATOM   4078  C25 POPEW 101      36.072  31.882  67.346  1.00  0.00           C
ATOM   4081  C26 POPEW 101      37.092  30.762  67.596  1.00  0.00           C
ATOM   4084  C27 POPEW 101      36.482  29.372  67.436  1.00  0.00           C
ATOM   4087  C28 POPEW 101      37.342  28.292  68.116  1.00  0.00           C
ATOM   4090  C29 POPEW 101      38.652  28.042  67.416  1.00  0.00           C
ATOM   4092 0C21 POPEW 101      38.832  27.102  66.486  1.00  0.00           C
ATOM   4094 1C21 POPEW 101      37.712  26.272  65.916  1.00  0.00           C
ATOM   4097 2C21 POPEW 101      38.012  25.882  64.466  1.00  0.00           C
ATOM   4100 3C21 POPEW 101      36.762  25.402  63.716  1.00  0.00           C
ATOM   4103 4C21 POPEW 101      37.162  24.602  62.466  1.00  0.00           C
ATOM   4106 5C21 POPEW 101      36.302  24.902  61.246  1.00  0.00           C
ATOM   4109 6C21 POPEW 101      36.642  23.932  60.106  1.00  0.00           C
ATOM   4112 7C21 POPEW 101      35.972  24.262  58.776  1.00  0.00           C
ATOM   4115 8C21 POPEW 101      36.382  23.302  57.656  1.00  0.00           C
ATOM   4119  C33 POPEW 101      33.032  32.982  71.656  1.00  0.00           C
ATOM   4122  C34 POPEW 101      32.642  32.542  70.246  1.00  0.00           C
ATOM   4125  C35 POPEW 101      32.262  33.682  69.296  1.00  0.00           C
ATOM   4128  C36 POPEW 101      32.022  33.132  67.896  1.00  0.00           C
ATOM   4131  C37 POPEW 101      31.742  34.202  66.836  1.00  0.00           C
ATOM   4134  C38 POPEW 101      31.402  33.552  65.496  1.00  0.00           C
ATOM   4137  C39 POPEW 101      29.912  33.202  65.336  1.00  0.00           C
ATOM   4140 0C31 POPEW 101      29.712  32.202  64.196  1.00  0.00           C
ATOM   4143 1C31 POPEW 101      28.302  32.202  63.606  1.00  0.00           C
ATOM   4146 2C31 POPEW 101      28.172  31.142  62.506  1.00  0.00           C
ATOM   4149 3C31 POPEW 101      26.972  31.422  61.606  1.00  0.00           C
ATOM   4152 4C31 POPEW 101      26.732  30.312  60.576  1.00  0.00           C
ATOM   4155 5C31 POPEW 101      25.522  30.622  59.706  1.00  0.00           C
ATOM   4158 6C31 POPEW 101      25.212  29.532  58.696  1.00  0.00           C
ATOM   4162  NH3 POPEX 102      89.002  78.392  80.116  1.00  0.00           N
ATOM   4166  C12 POPEX 102      88.002  78.252  81.236  1.00  0.00           C
ATOM   4169  C11 POPEX 102      88.192  76.992  82.076  1.00  0.00           C
ATOM   4172  P   POPEX 102      90.652  76.302  82.496  1.00  0.00           P
ATOM   4173  O13 POPEX 102      91.862  77.072  82.836  1.00  0.00           O
ATOM   4174  O14 POPEX 102      90.572  74.962  83.116  1.00  0.00           O
ATOM   4175  O11 POPEX 102      90.582  76.112  80.926  1.00  0.00           O
ATOM   4176  O12 POPEX 102      89.372  77.112  82.866  1.00  0.00           O
ATOM   4177  C1  POPEX 102      90.382  74.782  80.386  1.00  0.00           C
ATOM   4180  C2  POPEX 102      91.272  74.512  79.156  1.00  0.00           C
ATOM   4182  O21 POPEX 102      90.882  75.432  78.126  1.00  0.00           O
ATOM   4183  C21 POPEX 102      91.852  76.152  77.616  1.00  0.00           C
ATOM   4184  O22 POPEX 102      93.012  76.202  77.996  1.00  0.00           O
ATOM   4185  C22 POPEX 102      91.272  76.892  76.416  1.00  0.00           C
ATOM   4188  C3  POPEX 102      91.082  73.072  78.636  1.00  0.00           C
ATOM   4191  O31 POPEX 102      92.182  72.742  77.776  1.00  0.00           O
ATOM   4192  C31 POPEX 102      91.922  71.832  76.836  1.00  0.00           C
ATOM   4193  O32 POPEX 102      90.832  71.342  76.606  1.00  0.00           O
ATOM   4194  C32 POPEX 102      93.222  71.572  76.076  1.00  0.00           C
ATOM   4197  C23 POPEX 102      91.162  75.932  75.206  1.00  0.00           C
ATOM   4200  C24 POPEX 102      90.272  76.512  74.106  1.00  0.00           C
ATOM   4203  C25 POPEX 102      90.912  77.642  73.306  1.00  0.00           C
ATOM   4206  C26 POPEX 102      91.992  77.132  72.356  1.00  0.00           C
ATOM   4209  C27 POPEX 102      92.242  78.112  71.206  1.00  0.00           C
ATOM   4212  C28 POPEX 102      93.272  77.592  70.186  1.00  0.00           C
ATOM   4215  C29 POPEX 102      92.802  76.312  69.546  1.00  0.00           C
ATOM   4217 0C21 POPEX 102      92.452  76.132  68.266  1.00  0.00           C
ATOM   4219 1C21 POPEX 102      92.502  77.162  67.156  1.00  0.00           C
ATOM   4222 2C21 POPEX 102      93.942  77.592  66.776  1.00  0.00           C
ATOM   4225 3C21 POPEX 102      94.942  76.432  66.616  1.00  0.00           C
ATOM   4228 4C21 POPEX 102      96.392  76.902  66.446  1.00  0.00           C
ATOM   4231 5C21 POPEX 102      96.692  77.412  65.026  1.00  0.00           C
ATOM   4234 6C21 POPEX 102      98.122  77.922  64.856  1.00  0.00           C
ATOM   4237 7C21 POPEX 102      98.472  78.242  63.396  1.00  0.00           C
ATOM   4240 8C21 POPEX 102      99.752  79.052  63.236  1.00  0.00           C
ATOM   4244  C33 POPEX 102      93.212  70.282  75.226  1.00  0.00           C
ATOM   4247  C34 POPEX 102      93.642  70.502  73.776  1.00  0.00           C
ATOM   4250  C35 POPEX 102      92.562  71.202  72.946  1.00  0.00           C
ATOM   4253  C36 POPEX 102      92.822  71.032  71.446  1.00  0.00           C
ATOM   4256  C37 POPEX 102      91.722  71.682  70.586  1.00  0.00           C
ATOM   4259  C38 POPEX 102      91.972  71.492  69.086  1.00  0.00           C
ATOM   4262  C39 POPEX 102      93.192  72.272  68.556  1.00  0.00           C
ATOM   4265 0C31 POPEX 102      93.202  72.392  67.026  1.00  0.00           C
ATOM   4268 1C31 POPEX 102      93.392  71.032  66.316  1.00  0.00           C
ATOM   4271 2C31 POPEX 102      93.032  71.082  64.826  1.00  0.00           C
ATOM   4274 3C31 POPEX 102      94.232  71.142  63.876  1.00  0.00           C
ATOM   4277 4C31 POPEX 102      95.072  72.422  63.956  1.00  0.00           C
ATOM   4280 5C31 POPEX 102      96.012  72.552  62.746  1.00  0.00           C
ATOM   4283 6C31 POPEX 102      96.912  73.782  62.756  1.00  0.00           C
ATOM   4287  NH3 POPEY 103       4.652  47.402  38.506  1.00  0.00           N
ATOM   4291  C12 POPEY 103       6.052  47.272  37.986  1.00  0.00           C
ATOM   4294  C11 POPEY 103       7.002  48.072  38.886  1.00  0.00           C
ATOM   4297  P   POPEY 103       5.892  50.292  39.806  1.00  0.00           P
ATOM   4298  O13 POPEY 103       6.112  51.742  39.546  1.00  0.00           O
ATOM   4299  O14 POPEY 103       4.512  49.752  39.806  1.00  0.00           O
ATOM   4300  O11 POPEY 103       6.612  49.912  41.166  1.00  0.00           O
ATOM   4301  O12 POPEY 103       6.722  49.472  38.746  1.00  0.00           O
ATOM   4302  C1  POPEY 103       5.912  49.422  42.326  1.00  0.00           C
ATOM   4305  C2  POPEY 103       6.842  48.522  43.206  1.00  0.00           C
ATOM   4307  O21 POPEY 103       6.412  48.522  44.596  1.00  0.00           O
ATOM   4308  C21 POPEY 103       5.292  47.812  44.816  1.00  0.00           C
ATOM   4309  O22 POPEY 103       4.702  47.182  43.966  1.00  0.00           O
ATOM   4310  C22 POPEY 103       4.802  47.872  46.256  1.00  0.00           C
ATOM   4313  C3  POPEY 103       8.322  49.022  43.116  1.00  0.00           C
ATOM   4316  O31 POPEY 103       9.272  48.182  43.816  1.00  0.00           O
ATOM   4317  C31 POPEY 103      10.042  47.402  43.046  1.00  0.00           C
ATOM   4318  O32 POPEY 103       9.952  47.282  41.836  1.00  0.00           O
ATOM   4319  C32 POPEY 103      11.062  46.692  43.926  1.00  0.00           C
ATOM   4322  C23 POPEY 103       5.892  48.022  47.326  1.00  0.00           C
ATOM   4325  C24 POPEY 103       5.292  48.102  48.736  1.00  0.00           C
ATOM   4328  C25 POPEY 103       4.992  46.722  49.326  1.00  0.00           C
ATOM   4331  C26 POPEY 103       4.012  46.762  50.496  1.00  0.00           C
ATOM   4334  C27 POPEY 103       3.862  45.392  51.166  1.00  0.00           C
ATOM   4337  C28 POPEY 103       2.692  45.342  52.146  1.00  0.00           C
ATOM   4340  C29 POPEY 103       2.732  44.132  53.036  1.00  0.00           C
ATOM   4342 0C21 POPEY 103       2.642  44.132  54.376  1.00  0.00           C
ATOM   4344 1C21 POPEY 103       2.442  45.362  55.236  1.00  0.00           C
ATOM   4347 2C21 POPEY 103       3.762  45.982  55.746  1.00  0.00           C
ATOM   4350 3C21 POPEY 103       4.202  45.442  57.116  1.00  0.00           C
ATOM   4353 4C21 POPEY 103       5.352  46.262  57.706  1.00  0.00           C
ATOM   4356 5C21 POPEY 103       5.872  45.732  59.046  1.00  0.00           C
ATOM   4359 6C21 POPEY 103       4.832  45.742  60.176  1.00  0.00           C
ATOM   4362 7C21 POPEY 103       5.482  45.692  61.556  1.00  0.00           C
ATOM   4365 8C21 POPEY 103       4.472  45.682  62.696  1.00  0.00           C
ATOM   4369  C33 POPEY 103      10.382  45.632  44.806  1.00  0.00           C
ATOM   4372  C34 POPEY 103      11.302  45.042  45.886  1.00  0.00           C
ATOM   4375  C35 POPEY 103      11.992  46.082  46.756  1.00  0.00           C
ATOM   4378  C36 POPEY 103      12.332  45.552  48.156  1.00  0.00           C
ATOM   4381  C37 POPEY 103      12.882  46.682  49.036  1.00  0.00           C
ATOM   4384  C38 POPEY 103      12.812  46.432  50.546  1.00  0.00           C
ATOM   4387  C39 POPEY 103      11.372  46.532  51.066  1.00  0.00           C
ATOM   4390 0C31 POPEY 103      11.262  46.232  52.556  1.00  0.00           C
ATOM   4393 1C31 POPEY 103       9.812  46.302  53.056  1.00  0.00           C
ATOM   4396 2C31 POPEY 103       9.652  45.842  54.516  1.00  0.00           C
ATOM   4399 3C31 POPEY 103      10.562  46.622  55.486  1.00  0.00           C
ATOM   4402 4C31 POPEY 103      10.352  46.242  56.956  1.00  0.00           C
ATOM   4405 5C31 POPEY 103      11.412  46.872  57.856  1.00  0.00           C
ATOM   4408 6C31 POPEY 103      11.322  46.422  59.316  1.00  0.00           C
ATOM   4412  NH3 POPEZ 104      92.492  84.672  40.086  1.00  0.00           N
ATOM   4416  C12 POPEZ 104      92.112  85.012  38.666  1.00  0.00           C
ATOM   4419  C11 POPEZ 104      90.932  86.012  38.586  1.00  0.00           C
ATOM   4422  P   POPEZ 104      92.262  88.282  38.466  1.00  0.00           P
ATOM   4423  O13 POPEZ 104      93.622  88.082  37.916  1.00  0.00           O
ATOM   4424  O14 POPEZ 104      91.622  89.602  38.276  1.00  0.00           O
ATOM   4425  O11 POPEZ 104      92.282  87.852  39.986  1.00  0.00           O
ATOM   4426  O12 POPEZ 104      91.282  87.202  37.866  1.00  0.00           O
ATOM   4427  C1  POPEZ 104      93.252  88.392  40.886  1.00  0.00           C
ATOM   4430  C2  POPEZ 104      93.462  87.412  42.076  1.00  0.00           C
ATOM   4432  O21 POPEZ 104      92.272  87.222  42.876  1.00  0.00           O
ATOM   4433  C21 POPEZ 104      91.842  88.262  43.576  1.00  0.00           C
ATOM   4434  O22 POPEZ 104      92.402  89.332  43.706  1.00  0.00           O
ATOM   4435  C22 POPEZ 104      90.452  87.932  44.126  1.00  0.00           C
ATOM   4438  C3  POPEZ 104      94.742  87.672  42.906  1.00  0.00           C
ATOM   4441  O31 POPEZ 104      95.002  86.472  43.656  1.00  0.00           O
ATOM   4442  C31 POPEZ 104      95.532  86.612  44.836  1.00  0.00           C
ATOM   4443  O32 POPEZ 104      95.882  87.652  45.366  1.00  0.00           O
ATOM   4444  C32 POPEZ 104      95.592  85.242  45.496  1.00  0.00           C
ATOM   4447  C23 POPEZ 104      90.182  88.472  45.546  1.00  0.00           C
ATOM   4450  C24 POPEZ 104      90.522  87.492  46.686  1.00  0.00           C
ATOM   4453  C25 POPEZ 104      92.032  87.232  46.786  1.00  0.00           C
ATOM   4456  C26 POPEZ 104      92.562  87.112  48.216  1.00  0.00           C
ATOM   4459  C27 POPEZ 104      94.082  86.962  48.226  1.00  0.00           C
ATOM   4462  C28 POPEZ 104      94.682  86.522  49.576  1.00  0.00           C
ATOM   4465  C29 POPEZ 104      94.382  87.482  50.706  1.00  0.00           C
ATOM   4467 0C21 POPEZ 104      93.662  87.202  51.806  1.00  0.00           C
ATOM   4469 1C21 POPEZ 104      93.052  85.862  52.146  1.00  0.00           C
ATOM   4472 2C21 POPEZ 104      92.842  85.652  53.666  1.00  0.00           C
ATOM   4475 3C21 POPEZ 104      94.152  85.582  54.456  1.00  0.00           C
ATOM   4478 4C21 POPEZ 104      93.922  85.422  55.966  1.00  0.00           C
ATOM   4481 5C21 POPEZ 104      95.242  85.242  56.726  1.00  0.00           C
ATOM   4484 6C21 POPEZ 104      95.112  85.502  58.236  1.00  0.00           C
ATOM   4487 7C21 POPEZ 104      96.452  85.372  58.956  1.00  0.00           C
ATOM   4490 8C21 POPEZ 104      96.472  86.052  60.326  1.00  0.00           C
ATOM   4494  C33 POPEZ 104      96.322  84.172  44.646  1.00  0.00           C
ATOM   4497  C34 POPEZ 104      96.592  82.912  45.456  1.00  0.00           C
ATOM   4500  C35 POPEZ 104      97.662  83.122  46.536  1.00  0.00           C
ATOM   4503  C36 POPEZ 104      97.592  82.062  47.646  1.00  0.00           C
ATOM   4506  C37 POPEZ 104      98.182  82.552  48.976  1.00  0.00           C
ATOM   4509  C38 POPEZ 104      99.662  82.932  48.876  1.00  0.00           C
ATOM   4512  C39 POPEZ 104     100.322  83.192  50.246  1.00  0.00           C
ATOM   4515 0C31 POPEZ 104      99.782  84.442  50.946  1.00  0.00           C
ATOM   4518 1C31 POPEZ 104     100.392  84.662  52.336  1.00  0.00           C
ATOM   4521 2C31 POPEZ 104      99.832  85.932  52.976  1.00  0.00           C
ATOM   4524 3C31 POPEZ 104     100.082  86.022  54.486  1.00  0.00           C
ATOM   4527 4C31 POPEZ 104      99.132  87.032  55.146  1.00  0.00           C
ATOM   4530 5C31 POPEZ 104      99.372  87.212  56.646  1.00  0.00           C
ATOM   4533 6C31 POPEZ 104      98.392  88.182  57.286  1.00  0.00           C
ATOM   4537  NH3 POPEa 105      20.002  27.162  77.736  1.00  0.00           N
ATOM   4541  C12 POPEa 105      21.472  26.942  77.986  1.00  0.00           C
ATOM   4544  C11 POPEa 105      21.822  25.482  77.686  1.00  0.00           C
ATOM   4547  P   POPEa 105      23.922  24.042  77.106  1.00  0.00           P
ATOM   4548  O13 POPEa 105      23.112  22.802  77.216  1.00  0.00           O
ATOM   4549  O14 POPEa 105      25.332  23.972  77.546  1.00  0.00           O
ATOM   4550  O11 POPEa 105      23.922  24.362  75.556  1.00  0.00           O
ATOM   4551  O12 POPEa 105      23.222  25.292  77.776  1.00  0.00           O
ATOM   4552  C1  POPEa 105      23.882  25.632  74.916  1.00  0.00           C
ATOM   4555  C2  POPEa 105      23.422  25.462  73.436  1.00  0.00           C
ATOM   4557  O21 POPEa 105      23.382  26.752  72.786  1.00  0.00           O
ATOM   4558  C21 POPEa 105      23.642  26.712  71.476  1.00  0.00           C
ATOM   4559  O22 POPEa 105      24.232  25.812  70.896  1.00  0.00           O
ATOM   4560  C22 POPEa 105      23.002  27.912  70.796  1.00  0.00           C
ATOM   4563  C3  POPEa 105      21.992  24.862  73.406  1.00  0.00           C
ATOM   4566  O31 POPEa 105      21.362  24.822  72.106  1.00  0.00           O
ATOM   4567  C31 POPEa 105      21.682  23.752  71.386  1.00  0.00           C
ATOM   4568  O32 POPEa 105      22.572  22.962  71.666  1.00  0.00           O
ATOM   4569  C32 POPEa 105      20.672  23.552  70.266  1.00  0.00           C
ATOM   4572  C23 POPEa 105      23.482  28.112  69.336  1.00  0.00           C
ATOM   4575  C24 POPEa 105      22.552  29.052  68.536  1.00  0.00           C
ATOM   4578  C25 POPEa 105      21.332  28.322  67.956  1.00  0.00           C
ATOM   4581  C26 POPEa 105      20.582  29.162  66.906  1.00  0.00           C
ATOM   4584  C27 POPEa 105      19.352  28.442  66.336  1.00  0.00           C
ATOM   4587  C28 POPEa 105      19.152  28.622  64.816  1.00  0.00           C
ATOM   4590  C29 POPEa 105      19.042  30.062  64.356  1.00  0.00           C
ATOM   4592 0C21 POPEa 105      17.942  30.712  63.926  1.00  0.00           C
ATOM   4594 1C21 POPEa 105      16.532  30.162  63.836  1.00  0.00           C
ATOM   4597 2C21 POPEa 105      15.932  30.152  62.416  1.00  0.00           C
ATOM   4600 3C21 POPEa 105      15.522  31.542  61.886  1.00  0.00           C
ATOM   4603 4C21 POPEa 105      14.522  31.472  60.716  1.00  0.00           C
ATOM   4606 5C21 POPEa 105      15.112  30.862  59.426  1.00  0.00           C
ATOM   4609 6C21 POPEa 105      14.032  30.582  58.366  1.00  0.00           C
ATOM   4612 7C21 POPEa 105      14.612  30.052  57.056  1.00  0.00           C
ATOM   4615 8C21 POPEa 105      13.552  29.482  56.106  1.00  0.00           C
ATOM   4619  C33 POPEa 105      21.142  24.132  68.916  1.00  0.00           C
ATOM   4622  C34 POPEa 105      20.202  23.732  67.766  1.00  0.00           C
ATOM   4625  C35 POPEa 105      20.932  23.572  66.426  1.00  0.00           C
ATOM   4628  C36 POPEa 105      21.272  24.902  65.746  1.00  0.00           C
ATOM   4631  C37 POPEa 105      21.982  24.692  64.406  1.00  0.00           C
ATOM   4634  C38 POPEa 105      22.162  25.992  63.606  1.00  0.00           C
ATOM   4637  C39 POPEa 105      21.122  26.142  62.476  1.00  0.00           C
ATOM   4640 0C31 POPEa 105      21.332  27.402  61.626  1.00  0.00           C
ATOM   4643 1C31 POPEa 105      20.302  27.582  60.506  1.00  0.00           C
ATOM   4646 2C31 POPEa 105      20.552  28.872  59.716  1.00  0.00           C
ATOM   4649 3C31 POPEa 105      19.582  29.152  58.566  1.00  0.00           C
ATOM   4652 4C31 POPEa 105      19.832  30.552  57.976  1.00  0.00           C
ATOM   4655 5C31 POPEa 105      19.062  30.832  56.676  1.00  0.00           C
ATOM   4658 6C31 POPEa 105      19.092  32.302  56.266  1.00  0.00           C
ATOM   4662  NH3 POPEb 106      75.692   5.272  76.496  1.00  0.00           N
ATOM   4666  C12 POPEb 106      74.422   5.392  77.276  1.00  0.00           C
ATOM   4669  C11 POPEb 106      73.652   6.662  76.916  1.00  0.00           C
ATOM   4672  P   POPEb 106      71.362   7.712  77.306  1.00  0.00           P
ATOM   4673  O13 POPEb 106      70.622   6.922  76.296  1.00  0.00           O
ATOM   4674  O14 POPEb 106      70.582   8.302  78.416  1.00  0.00           O
ATOM   4675  O11 POPEb 106      72.152   8.862  76.576  1.00  0.00           O
ATOM   4676  O12 POPEb 106      72.532   6.792  77.806  1.00  0.00           O
ATOM   4677  C1  POPEb 106      71.582   9.792  75.666  1.00  0.00           C
ATOM   4680  C2  POPEb 106      71.392   9.192  74.236  1.00  0.00           C
ATOM   4682  O21 POPEb 106      72.192   9.932  73.276  1.00  0.00           O
ATOM   4683  C21 POPEb 106      73.182   9.232  72.766  1.00  0.00           C
ATOM   4684  O22 POPEb 106      73.482   8.092  73.076  1.00  0.00           O
ATOM   4685  C22 POPEb 106      73.872  10.002  71.656  1.00  0.00           C
ATOM   4688  C3  POPEb 106      69.912   9.232  73.796  1.00  0.00           C
ATOM   4691  O31 POPEb 106      69.722   8.832  72.416  1.00  0.00           O
ATOM   4692  C31 POPEb 106      69.472   9.852  71.586  1.00  0.00           C
ATOM   4693  O32 POPEb 106      69.512  11.032  71.896  1.00  0.00           O
ATOM   4694  C32 POPEb 106      69.152   9.342  70.186  1.00  0.00           C
ATOM   4697  C23 POPEb 106      75.152   9.262  71.186  1.00  0.00           C
ATOM   4700  C24 POPEb 106      75.772   9.932  69.956  1.00  0.00           C
ATOM   4703  C25 POPEb 106      76.102   8.922  68.856  1.00  0.00           C
ATOM   4706  C26 POPEb 106      76.752   9.572  67.626  1.00  0.00           C
ATOM   4709  C27 POPEb 106      77.302   8.522  66.646  1.00  0.00           C
ATOM   4712  C28 POPEb 106      77.932   9.152  65.386  1.00  0.00           C
ATOM   4715  C29 POPEb 106      76.892   9.592  64.386  1.00  0.00           C
ATOM   4717 0C21 POPEb 106      76.862   9.252  63.086  1.00  0.00           C
ATOM   4719 1C21 POPEb 106      77.922   8.422  62.396  1.00  0.00           C
ATOM   4722 2C21 POPEb 106      77.752   8.282  60.866  1.00  0.00           C
ATOM   4725 3C21 POPEb 106      77.682   9.622  60.116  1.00  0.00           C
ATOM   4728 4C21 POPEb 106      77.892   9.492  58.596  1.00  0.00           C
ATOM   4731 5C21 POPEb 106      76.982   8.442  57.936  1.00  0.00           C
ATOM   4734 6C21 POPEb 106      76.802   8.642  56.426  1.00  0.00           C
ATOM   4737 7C21 POPEb 106      75.922   7.572  55.756  1.00  0.00           C
ATOM   4740 8C21 POPEb 106      75.302   8.042  54.446  1.00  0.00           C
ATOM   4744  C33 POPEb 106      67.772   9.842  69.666  1.00  0.00           C
ATOM   4747  C34 POPEb 106      67.382   9.142  68.366  1.00  0.00           C
ATOM   4750  C35 POPEb 106      66.052   9.602  67.756  1.00  0.00           C
ATOM   4753  C36 POPEb 106      64.812   9.192  68.556  1.00  0.00           C
ATOM   4756  C37 POPEb 106      63.532   9.462  67.756  1.00  0.00           C
ATOM   4759  C38 POPEb 106      62.242   8.932  68.406  1.00  0.00           C
ATOM   4762  C39 POPEb 106      60.962   9.532  67.786  1.00  0.00           C
ATOM   4765 0C31 POPEb 106      61.122   9.852  66.296  1.00  0.00           C
ATOM   4768 1C31 POPEb 106      59.832   9.902  65.476  1.00  0.00           C
ATOM   4771 2C31 POPEb 106      60.192  10.142  63.996  1.00  0.00           C
ATOM   4774 3C31 POPEb 106      59.062   9.842  63.006  1.00  0.00           C
ATOM   4777 4C31 POPEb 106      58.032  10.972  62.906  1.00  0.00           C
ATOM   4780 5C31 POPEb 106      56.902  10.632  61.926  1.00  0.00           C
ATOM   4783 6C31 POPEb 106      56.132  11.852  61.426  1.00  0.00           C
ATOM   4787  NH3 POPEc 107      55.002  16.932  31.286  1.00  0.00           N
ATOM   4791  C12 POPEc 107      54.962  16.262  29.926  1.00  0.00           C
ATOM   4794  C11 POPEc 107      53.532  16.072  29.416  1.00  0.00           C
ATOM   4797  P   POPEc 107      51.362  14.742  30.116  1.00  0.00           P
ATOM   4798  O13 POPEc 107      50.552  15.932  29.816  1.00  0.00           O
ATOM   4799  O14 POPEc 107      51.282  13.582  29.206  1.00  0.00           O
ATOM   4800  O11 POPEc 107      51.072  14.372  31.626  1.00  0.00           O
ATOM   4801  O12 POPEc 107      52.862  15.202  30.316  1.00  0.00           O
ATOM   4802  C1  POPEc 107      50.352  13.212  31.996  1.00  0.00           C
ATOM   4805  C2  POPEc 107      50.422  12.922  33.526  1.00  0.00           C
ATOM   4807  O21 POPEc 107      50.352  11.492  33.686  1.00  0.00           O
ATOM   4808  C21 POPEc 107      50.642  11.052  34.886  1.00  0.00           C
ATOM   4809  O22 POPEc 107      51.162  11.672  35.786  1.00  0.00           O
ATOM   4810  C22 POPEc 107      50.072   9.642  35.016  1.00  0.00           C
ATOM   4813  C3  POPEc 107      49.322  13.622  34.386  1.00  0.00           C
ATOM   4816  O31 POPEc 107      49.772  14.922  34.806  1.00  0.00           O
ATOM   4817  C31 POPEc 107      50.072  15.112  36.086  1.00  0.00           C
ATOM   4818  O32 POPEc 107      49.882  14.352  37.016  1.00  0.00           O
ATOM   4819  C32 POPEc 107      50.632  16.522  36.156  1.00  0.00           C
ATOM   4822  C23 POPEc 107      49.562   9.402  36.456  1.00  0.00           C
ATOM   4825  C24 POPEc 107      48.062   9.632  36.546  1.00  0.00           C
ATOM   4828  C25 POPEc 107      47.452   9.032  37.816  1.00  0.00           C
ATOM   4831  C26 POPEc 107      47.612   9.902  39.056  1.00  0.00           C
ATOM   4834  C27 POPEc 107      46.782   9.382  40.236  1.00  0.00           C
ATOM   4837  C28 POPEc 107      47.332   8.072  40.826  1.00  0.00           C
ATOM   4840  C29 POPEc 107      46.282   7.312  41.586  1.00  0.00           C
ATOM   4842 0C21 POPEc 107      46.192   7.202  42.916  1.00  0.00           C
ATOM   4844 1C21 POPEc 107      47.132   7.842  43.916  1.00  0.00           C
ATOM   4847 2C21 POPEc 107      46.852   7.392  45.356  1.00  0.00           C
ATOM   4850 3C21 POPEc 107      45.472   7.802  45.876  1.00  0.00           C
ATOM   4853 4C21 POPEc 107      45.152   7.232  47.256  1.00  0.00           C
ATOM   4856 5C21 POPEc 107      45.942   7.882  48.406  1.00  0.00           C
ATOM   4859 6C21 POPEc 107      45.542   7.252  49.736  1.00  0.00           C
ATOM   4862 7C21 POPEc 107      46.392   7.702  50.916  1.00  0.00           C
ATOM   4865 8C21 POPEc 107      45.852   7.142  52.236  1.00  0.00           C
ATOM   4869  C33 POPEc 107      50.722  17.092  37.576  1.00  0.00           C
ATOM   4872  C34 POPEc 107      50.902  18.612  37.506  1.00  0.00           C
ATOM   4875  C35 POPEc 107      51.042  19.282  38.876  1.00  0.00           C
ATOM   4878  C36 POPEc 107      52.442  19.072  39.466  1.00  0.00           C
ATOM   4881  C37 POPEc 107      52.662  19.872  40.756  1.00  0.00           C
ATOM   4884  C38 POPEc 107      54.082  19.772  41.316  1.00  0.00           C
ATOM   4887  C39 POPEc 107      54.292  20.672  42.526  1.00  0.00           C
ATOM   4890 0C31 POPEc 107      55.752  20.902  42.926  1.00  0.00           C
ATOM   4893 1C31 POPEc 107      55.812  21.892  44.106  1.00  0.00           C
ATOM   4896 2C31 POPEc 107      57.022  22.832  44.086  1.00  0.00           C
ATOM   4899 3C31 POPEc 107      58.022  22.562  45.216  1.00  0.00           C
ATOM   4902 4C31 POPEc 107      57.502  22.952  46.606  1.00  0.00           C
ATOM   4905 5C31 POPEc 107      58.642  23.302  47.566  1.00  0.00           C
ATOM   4908 6C31 POPEc 107      58.152  23.772  48.936  1.00  0.00           C
ATOM   4912  NH3 POPEd 108     107.132 102.432  33.786  1.00  0.00           N
ATOM   4916  C12 POPEd 108     107.682 103.082  32.556  1.00  0.00           C
ATOM   4919  C11 POPEd 108     107.392 104.582  32.606  1.00  0.00           C
ATOM   4922  P   POPEd 108     109.232 105.812  33.956  1.00  0.00           P
ATOM   4923  O13 POPEd 108     110.302 104.822  33.696  1.00  0.00           O
ATOM   4924  O14 POPEd 108     109.272 107.062  33.186  1.00  0.00           O
ATOM   4925  O11 POPEd 108     109.332 106.182  35.476  1.00  0.00           O
ATOM   4926  O12 POPEd 108     107.832 105.112  33.856  1.00  0.00           O
ATOM   4927  C1  POPEd 108     110.002 105.352  36.436  1.00  0.00           C
ATOM   4930  C2  POPEd 108     109.022 105.032  37.576  1.00  0.00           C
ATOM   4932  O21 POPEd 108     109.742 104.622  38.746  1.00  0.00           O
ATOM   4933  C21 POPEd 108     110.132 105.622  39.496  1.00  0.00           C
ATOM   4934  O22 POPEd 108     110.182 106.802  39.166  1.00  0.00           O
ATOM   4935  C22 POPEd 108     110.302 105.122  40.916  1.00  0.00           C
ATOM   4938  C3  POPEd 108     108.002 103.952  37.156  1.00  0.00           C
ATOM   4941  O31 POPEd 108     106.882 104.002  38.066  1.00  0.00           O
ATOM   4942  C31 POPEd 108     105.692 104.142  37.506  1.00  0.00           C
ATOM   4943  O32 POPEd 108     105.402 103.962  36.336  1.00  0.00           O
ATOM   4944  C32 POPEd 108     104.692 104.412  38.616  1.00  0.00           C
ATOM   4947  C23 POPEd 108     109.002 105.452  41.676  1.00  0.00           C
ATOM   4950  C24 POPEd 108     108.982 104.962  43.116  1.00  0.00           C
ATOM   4953  C25 POPEd 108     110.212 105.402  43.916  1.00  0.00           C
ATOM   4956  C26 POPEd 108     109.982 105.302  45.416  1.00  0.00           C
ATOM   4959  C27 POPEd 108     111.272 105.542  46.216  1.00  0.00           C
ATOM   4962  C28 POPEd 108     110.992 105.512  47.716  1.00  0.00           C
ATOM   4965  C29 POPEd 108     112.242 105.722  48.536  1.00  0.00           C
ATOM   4967 0C21 POPEd 108     112.292 106.372  49.716  1.00  0.00           C
ATOM   4969 1C21 POPEd 108     111.112 106.982  50.426  1.00  0.00           C
ATOM   4972 2C21 POPEd 108     110.402 105.992  51.376  1.00  0.00           C
ATOM   4975 3C21 POPEd 108     111.182 105.782  52.686  1.00  0.00           C
ATOM   4978 4C21 POPEd 108     110.492 104.892  53.746  1.00  0.00           C
ATOM   4981 5C21 POPEd 108     109.132 104.292  53.356  1.00  0.00           C
ATOM   4984 6C21 POPEd 108     108.552 103.382  54.446  1.00  0.00           C
ATOM   4987 7C21 POPEd 108     107.152 102.852  54.076  1.00  0.00           C
ATOM   4990 8C21 POPEd 108     106.632 101.772  55.036  1.00  0.00           C
ATOM   4994  C33 POPEd 108     103.232 104.262  38.166  1.00  0.00           C
ATOM   4997  C34 POPEd 108     102.362 103.662  39.266  1.00  0.00           C
ATOM   5000  C35 POPEd 108     102.092 104.602  40.436  1.00  0.00           C
ATOM   5003  C36 POPEd 108     102.142 103.862  41.776  1.00  0.00           C
ATOM   5006  C37 POPEd 108     101.372 104.592  42.876  1.00  0.00           C
ATOM   5009  C38 POPEd 108     101.592 103.942  44.236  1.00  0.00           C
ATOM   5012  C39 POPEd 108     100.572 104.382  45.296  1.00  0.00           C
ATOM   5015 0C31 POPEd 108      99.452 103.352  45.426  1.00  0.00           C
ATOM   5018 1C31 POPEd 108      98.192 103.872  46.116  1.00  0.00           C
ATOM   5021 2C31 POPEd 108      97.092 102.802  46.136  1.00  0.00           C
ATOM   5024 3C31 POPEd 108      95.742 103.342  46.636  1.00  0.00           C
ATOM   5027 4C31 POPEd 108      94.682 102.232  46.736  1.00  0.00           C
ATOM   5030 5C31 POPEd 108      93.302 102.792  47.116  1.00  0.00           C
ATOM   5033 6C31 POPEd 108      92.232 101.712  47.336  1.00  0.00           C
ATOM   5037  NH3 POPEe 109      61.682   0.188  36.016  1.00  0.00           N
ATOM   5041  C12 POPEe 109      61.992   1.208  34.946  1.00  0.00           C
ATOM   5044  C11 POPEe 109      63.192   2.118  35.306  1.00  0.00           C
ATOM   5047  P   POPEe 109      65.762   2.178  35.756  1.00  0.00           P
ATOM   5048  O13 POPEe 109      66.912   1.568  35.066  1.00  0.00           O
ATOM   5049  O14 POPEe 109      65.642   3.652  35.766  1.00  0.00           O
ATOM   5050  O11 POPEe 109      66.002   1.688  37.246  1.00  0.00           O
ATOM   5051  O12 POPEe 109      64.412   1.388  35.486  1.00  0.00           O
ATOM   5052  C1  POPEe 109      65.352   2.412  38.286  1.00  0.00           C
ATOM   5055  C2  POPEe 109      65.452   1.608  39.606  1.00  0.00           C
ATOM   5057  O21 POPEe 109      65.092   0.208  39.486  1.00  0.00           O
ATOM   5058  C21 POPEe 109      63.832  -0.062  39.126  1.00  0.00           C
ATOM   5059  O22 POPEe 109      63.082   0.658  38.506  1.00  0.00           O
ATOM   5060  C22 POPEe 109      63.482  -1.452  39.606  1.00  0.00           C
ATOM   5063  C3  POPEe 109      64.692   2.268  40.776  1.00  0.00           C
ATOM   5066  O31 POPEe 109      65.062   1.578  41.986  1.00  0.00           O
ATOM   5067  C31 POPEe 109      65.792   2.298  42.836  1.00  0.00           C
ATOM   5068  O32 POPEe 109      66.082   3.462  42.706  1.00  0.00           O
ATOM   5069  C32 POPEe 109      66.292   1.388  43.956  1.00  0.00           C
ATOM   5072  C23 POPEe 109      63.262  -1.422  41.126  1.00  0.00           C
ATOM   5075  C24 POPEe 109      62.982  -2.802  41.706  1.00  0.00           C
ATOM   5078  C25 POPEe 109      62.602  -2.762  43.196  1.00  0.00           C
ATOM   5081  C26 POPEe 109      63.462  -1.802  44.046  1.00  0.00           C
ATOM   5084  C27 POPEe 109      63.312  -2.032  45.556  1.00  0.00           C
ATOM   5087  C28 POPEe 109      62.632  -0.872  46.316  1.00  0.00           C
ATOM   5090  C29 POPEe 109      63.482   0.368  46.376  1.00  0.00           C
ATOM   5092 0C21 POPEe 109      63.862   1.048  47.476  1.00  0.00           C
ATOM   5094 1C21 POPEe 109      63.452   0.728  48.886  1.00  0.00           C
ATOM   5097 2C21 POPEe 109      64.372  -0.272  49.596  1.00  0.00           C
ATOM   5100 3C21 POPEe 109      63.652  -0.932  50.776  1.00  0.00           C
ATOM   5103 4C21 POPEe 109      64.522  -1.922  51.566  1.00  0.00           C
ATOM   5106 5C21 POPEe 109      63.682  -2.732  52.566  1.00  0.00           C
ATOM   5109 6C21 POPEe 109      64.542  -3.552  53.526  1.00  0.00           C
ATOM   5112 7C21 POPEe 109      63.692  -4.282  54.576  1.00  0.00           C
ATOM   5115 8C21 POPEe 109      64.522  -4.922  55.686  1.00  0.00           C
ATOM   5119  C33 POPEe 109      66.652   2.218  45.206  1.00  0.00           C
ATOM   5122  C34 POPEe 109      67.302   1.368  46.296  1.00  0.00           C
ATOM   5125  C35 POPEe 109      67.762   2.238  47.476  1.00  0.00           C
ATOM   5128  C36 POPEe 109      68.602   1.428  48.466  1.00  0.00           C
ATOM   5131  C37 POPEe 109      69.012   2.238  49.706  1.00  0.00           C
ATOM   5134  C38 POPEe 109      70.172   1.568  50.456  1.00  0.00           C
ATOM   5137  C39 POPEe 109      70.362   2.088  51.896  1.00  0.00           C
ATOM   5140 0C31 POPEe 109      69.322   1.558  52.896  1.00  0.00           C
ATOM   5143 1C31 POPEe 109      69.512   0.078  53.236  1.00  0.00           C
ATOM   5146 2C31 POPEe 109      68.392  -0.532  54.096  1.00  0.00           C
ATOM   5149 3C31 POPEe 109      68.702  -0.622  55.596  1.00  0.00           C
ATOM   5152 4C31 POPEe 109      68.642   0.728  56.336  1.00  0.00           C
ATOM   5155 5C31 POPEe 109      68.882   0.588  57.836  1.00  0.00           C
ATOM   5158 6C31 POPEe 109      68.662   1.908  58.596  1.00  0.00           C
ATOM   5162  NH3 POPEf 110      91.652  25.942  37.126  1.00  0.00           N
ATOM   5166  C12 POPEf 110      91.762  27.422  36.936  1.00  0.00           C
ATOM   5169  C11 POPEf 110      93.152  27.782  36.416  1.00  0.00           C
ATOM   5172  P   POPEf 110      92.812  30.312  35.586  1.00  0.00           P
ATOM   5173  O13 POPEf 110      91.762  29.852  34.656  1.00  0.00           O
ATOM   5174  O14 POPEf 110      93.952  31.032  34.976  1.00  0.00           O
ATOM   5175  O11 POPEf 110      92.122  31.232  36.656  1.00  0.00           O
ATOM   5176  O12 POPEf 110      93.412  29.172  36.476  1.00  0.00           O
ATOM   5177  C1  POPEf 110      91.822  30.822  37.996  1.00  0.00           C
ATOM   5180  C2  POPEf 110      92.432  31.852  38.976  1.00  0.00           C
ATOM   5182  O21 POPEf 110      92.412  31.352  40.326  1.00  0.00           O
ATOM   5183  C21 POPEf 110      91.232  31.262  40.916  1.00  0.00           C
ATOM   5184  O22 POPEf 110      90.182  31.652  40.446  1.00  0.00           O
ATOM   5185  C22 POPEf 110      91.332  30.642  42.306  1.00  0.00           C
ATOM   5188  C3  POPEf 110      91.822  33.272  38.756  1.00  0.00           C
ATOM   5191  O31 POPEf 110      92.232  34.202  39.776  1.00  0.00           O
ATOM   5192  C31 POPEf 110      93.512  34.532  39.716  1.00  0.00           C
ATOM   5193  O32 POPEf 110      94.282  34.212  38.826  1.00  0.00           O
ATOM   5194  C32 POPEf 110      93.832  35.372  40.936  1.00  0.00           C
ATOM   5197  C23 POPEf 110      91.132  31.712  43.396  1.00  0.00           C
ATOM   5200  C24 POPEf 110      91.762  31.332  44.736  1.00  0.00           C
ATOM   5203  C25 POPEf 110      91.962  32.552  45.636  1.00  0.00           C
ATOM   5206  C26 POPEf 110      92.942  32.352  46.786  1.00  0.00           C
ATOM   5209  C27 POPEf 110      92.702  33.392  47.886  1.00  0.00           C
ATOM   5212  C28 POPEf 110      93.572  33.152  49.136  1.00  0.00           C
ATOM   5215  C29 POPEf 110      92.962  33.822  50.346  1.00  0.00           C
ATOM   5217 0C21 POPEf 110      92.722  33.242  51.536  1.00  0.00           C
ATOM   5219 1C21 POPEf 110      93.032  31.822  51.916  1.00  0.00           C
ATOM   5222 2C21 POPEf 110      92.052  31.232  52.956  1.00  0.00           C
ATOM   5225 3C21 POPEf 110      90.622  31.062  52.416  1.00  0.00           C
ATOM   5228 4C21 POPEf 110      89.662  30.392  53.416  1.00  0.00           C
ATOM   5231 5C21 POPEf 110      89.872  28.872  53.536  1.00  0.00           C
ATOM   5234 6C21 POPEf 110      88.702  28.172  54.226  1.00  0.00           C
ATOM   5237 7C21 POPEf 110      88.822  26.642  54.236  1.00  0.00           C
ATOM   5240 8C21 POPEf 110      87.732  25.942  55.056  1.00  0.00           C
ATOM   5244  C33 POPEf 110      95.302  35.832  40.926  1.00  0.00           C
ATOM   5247  C34 POPEf 110      96.222  34.742  41.486  1.00  0.00           C
ATOM   5250  C35 POPEf 110      96.422  34.902  42.996  1.00  0.00           C
ATOM   5253  C36 POPEf 110      97.072  33.672  43.616  1.00  0.00           C
ATOM   5256  C37 POPEf 110      97.122  33.732  45.146  1.00  0.00           C
ATOM   5259  C38 POPEf 110      97.362  32.342  45.746  1.00  0.00           C
ATOM   5262  C39 POPEf 110      97.342  32.272  47.276  1.00  0.00           C
ATOM   5265 0C31 POPEf 110      98.702  32.622  47.886  1.00  0.00           C
ATOM   5268 1C31 POPEf 110      98.842  32.312  49.376  1.00  0.00           C
ATOM   5271 2C31 POPEf 110     100.312  32.462  49.806  1.00  0.00           C
ATOM   5274 3C31 POPEf 110     100.562  32.482  51.326  1.00  0.00           C
ATOM   5277 4C31 POPEf 110     100.622  31.102  51.986  1.00  0.00           C
ATOM   5280 5C31 POPEf 110     101.402  31.162  53.306  1.00  0.00           C
ATOM   5283 6C31 POPEf 110     101.422  29.842  54.076  1.00  0.00           C
ATOM   5287  NH3 POPEg 111      22.152  85.032  74.616  1.00  0.00           N
ATOM   5291  C12 POPEg 111      21.952  84.582  76.036  1.00  0.00           C
ATOM   5294  C11 POPEg 111      23.242  84.122  76.706  1.00  0.00           C
ATOM   5297  P   POPEg 111      23.612  82.382  78.706  1.00  0.00           P
ATOM   5298  O13 POPEg 111      24.392  82.982  79.806  1.00  0.00           O
ATOM   5299  O14 POPEg 111      22.642  81.332  79.086  1.00  0.00           O
ATOM   5300  O11 POPEg 111      24.662  81.852  77.656  1.00  0.00           O
ATOM   5301  O12 POPEg 111      22.862  83.542  77.946  1.00  0.00           O
ATOM   5302  C1  POPEg 111      24.262  80.902  76.686  1.00  0.00           C
ATOM   5305  C2  POPEg 111      25.452  80.662  75.736  1.00  0.00           C
ATOM   5307  O21 POPEg 111      24.962  79.832  74.666  1.00  0.00           O
ATOM   5308  C21 POPEg 111      24.382  80.492  73.706  1.00  0.00           C
ATOM   5309  O22 POPEg 111      24.452  81.702  73.516  1.00  0.00           O
ATOM   5310  C22 POPEg 111      23.602  79.542  72.806  1.00  0.00           C
ATOM   5313  C3  POPEg 111      26.602  79.962  76.506  1.00  0.00           C
ATOM   5316  O31 POPEg 111      27.952  80.272  76.086  1.00  0.00           O
ATOM   5317  C31 POPEg 111      28.302  79.842  74.886  1.00  0.00           C
ATOM   5318  O32 POPEg 111      27.562  79.432  74.006  1.00  0.00           O
ATOM   5319  C32 POPEg 111      29.822  79.972  74.746  1.00  0.00           C
ATOM   5322  C23 POPEg 111      22.462  80.262  72.056  1.00  0.00           C
ATOM   5325  C24 POPEg 111      21.092  79.672  72.406  1.00  0.00           C
ATOM   5328  C25 POPEg 111      19.942  80.372  71.676  1.00  0.00           C
ATOM   5331  C26 POPEg 111      20.042  80.322  70.146  1.00  0.00           C
ATOM   5334  C27 POPEg 111      18.832  80.982  69.476  1.00  0.00           C
ATOM   5337  C28 POPEg 111      18.732  80.722  67.956  1.00  0.00           C
ATOM   5340  C29 POPEg 111      18.292  79.312  67.666  1.00  0.00           C
ATOM   5342 0C21 POPEg 111      17.152  78.922  67.046  1.00  0.00           C
ATOM   5344 1C21 POPEg 111      16.072  79.812  66.496  1.00  0.00           C
ATOM   5347 2C21 POPEg 111      16.092  79.892  64.966  1.00  0.00           C
ATOM   5350 3C21 POPEg 111      15.802  78.562  64.256  1.00  0.00           C
ATOM   5353 4C21 POPEg 111      15.622  78.752  62.746  1.00  0.00           C
ATOM   5356 5C21 POPEg 111      15.252  77.482  61.976  1.00  0.00           C
ATOM   5359 6C21 POPEg 111      14.732  77.832  60.576  1.00  0.00           C
ATOM   5362 7C21 POPEg 111      14.622  76.652  59.616  1.00  0.00           C
ATOM   5365 8C21 POPEg 111      14.262  77.072  58.186  1.00  0.00           C
ATOM   5369  C33 POPEg 111      30.282  79.762  73.286  1.00  0.00           C
ATOM   5372  C34 POPEg 111      30.222  78.292  72.846  1.00  0.00           C
ATOM   5375  C35 POPEg 111      29.762  78.082  71.396  1.00  0.00           C
ATOM   5378  C36 POPEg 111      29.772  76.602  70.996  1.00  0.00           C
ATOM   5381  C37 POPEg 111      29.232  76.362  69.586  1.00  0.00           C
ATOM   5384  C38 POPEg 111      28.682  74.932  69.416  1.00  0.00           C
ATOM   5387  C39 POPEg 111      28.182  74.652  67.996  1.00  0.00           C
ATOM   5390 0C31 POPEg 111      27.662  73.212  67.846  1.00  0.00           C
ATOM   5393 1C31 POPEg 111      27.202  72.892  66.416  1.00  0.00           C
ATOM   5396 2C31 POPEg 111      26.832  71.412  66.266  1.00  0.00           C
ATOM   5399 3C31 POPEg 111      26.512  71.022  64.816  1.00  0.00           C
ATOM   5402 4C31 POPEg 111      26.342  69.502  64.676  1.00  0.00           C
ATOM   5405 5C31 POPEg 111      26.102  69.062  63.226  1.00  0.00           C
ATOM   5408 6C31 POPEg 111      25.702  67.602  63.086  1.00  0.00           C
ATOM   5412  NH3 POPEh 112     121.362 129.332  78.036  1.00  0.00           N
ATOM   5416  C12 POPEh 112     122.162 128.642  76.956  1.00  0.00           C
ATOM   5419  C11 POPEh 112     122.132 127.122  77.106  1.00  0.00           C
ATOM   5422  P   POPEh 112     122.682 124.932  75.886  1.00  0.00           P
ATOM   5423  O13 POPEh 112     123.902 124.282  75.356  1.00  0.00           O
ATOM   5424  O14 POPEh 112     122.172 124.462  77.196  1.00  0.00           O
ATOM   5425  O11 POPEh 112     121.512 124.872  74.806  1.00  0.00           O
ATOM   5426  O12 POPEh 112     122.862 126.512  76.026  1.00  0.00           O
ATOM   5427  C1  POPEh 112     121.872 124.722  73.426  1.00  0.00           C
ATOM   5430  C2  POPEh 112     120.632 124.742  72.486  1.00  0.00           C
ATOM   5432  O21 POPEh 112     121.102 124.702  71.126  1.00  0.00           O
ATOM   5433  C21 POPEh 112     120.412 123.922  70.296  1.00  0.00           C
ATOM   5434  O22 POPEh 112     119.562 123.122  70.616  1.00  0.00           O
ATOM   5435  C22 POPEh 112     120.872 124.152  68.846  1.00  0.00           C
ATOM   5438  C3  POPEh 112     119.822 126.052  72.696  1.00  0.00           C
ATOM   5441  O31 POPEh 112     118.842 126.272  71.656  1.00  0.00           O
ATOM   5442  C31 POPEh 112     117.552 126.122  71.976  1.00  0.00           C
ATOM   5443  O32 POPEh 112     117.142 125.682  73.036  1.00  0.00           O
ATOM   5444  C32 POPEh 112     116.732 126.672  70.816  1.00  0.00           C
ATOM   5447  C23 POPEh 112     119.732 124.372  67.816  1.00  0.00           C
ATOM   5450  C24 POPEh 112     118.962 123.112  67.396  1.00  0.00           C
ATOM   5453  C25 POPEh 112     119.442 122.502  66.056  1.00  0.00           C
ATOM   5456  C26 POPEh 112     120.922 122.122  66.026  1.00  0.00           C
ATOM   5459  C27 POPEh 112     121.302 121.262  64.816  1.00  0.00           C
ATOM   5462  C28 POPEh 112     122.802 120.892  64.776  1.00  0.00           C
ATOM   5465  C29 POPEh 112     123.672 122.042  64.346  1.00  0.00           C
ATOM   5467 0C21 POPEh 112     124.992 121.972  64.086  1.00  0.00           C
ATOM   5469 1C21 POPEh 112     125.852 120.742  64.206  1.00  0.00           C
ATOM   5472 2C21 POPEh 112     127.362 121.072  64.126  1.00  0.00           C
ATOM   5475 3C21 POPEh 112     128.232 119.832  64.396  1.00  0.00           C
ATOM   5478 4C21 POPEh 112     128.502 119.612  65.896  1.00  0.00           C
ATOM   5481 5C21 POPEh 112     128.892 118.172  66.226  1.00  0.00           C
ATOM   5484 6C21 POPEh 112     129.286 117.992  67.706  1.00  0.00           C
ATOM   5487 7C21 POPEh 112     129.436 116.512  68.096  1.00  0.00           C
ATOM   5490 8C21 POPEh 112     129.706 116.282  69.586  1.00  0.00           C
ATOM   5494  C33 POPEh 112     116.902 128.202  70.626  1.00  0.00           C
ATOM   5497  C34 POPEh 112     116.692 128.652  69.166  1.00  0.00           C
ATOM   5500  C35 POPEh 112     117.212 130.082  68.926  1.00  0.00           C
ATOM   5503  C36 POPEh 112     116.602 130.802  67.716  1.00  0.00           C
ATOM   5506  C37 POPEh 112     117.412 130.662  66.426  1.00  0.00           C
ATOM   5509  C38 POPEh 112     116.922 131.602  65.316  1.00  0.00           C
ATOM   5512  C39 POPEh 112     117.822 131.562  64.076  1.00  0.00           C
ATOM   5515 0C31 POPEh 112     117.182 132.276  62.866  1.00  0.00           C
ATOM   5518 1C31 POPEh 112     117.972 132.036  61.566  1.00  0.00           C
ATOM   5521 2C31 POPEh 112     117.252 132.536  60.316  1.00  0.00           C
ATOM   5524 3C31 POPEh 112     117.832 131.902  59.046  1.00  0.00           C
ATOM   5527 4C31 POPEh 112     117.132 132.336  57.746  1.00  0.00           C
ATOM   5530 5C31 POPEh 112     117.592 131.492  56.556  1.00  0.00           C
ATOM   5533 6C31 POPEh 112     117.072 131.956  55.196  1.00  0.00           C
ATOM   5537  NH3 POPEi 113      29.472  93.582  31.546  1.00  0.00           N
ATOM   5541  C12 POPEi 113      30.222  93.542  32.856  1.00  0.00           C
ATOM   5544  C11 POPEi 113      31.742  93.362  32.626  1.00  0.00           C
ATOM   5547  P   POPEi 113      32.242  95.682  31.476  1.00  0.00           P
ATOM   5548  O13 POPEi 113      31.162  96.072  30.556  1.00  0.00           O
ATOM   5549  O14 POPEi 113      33.592  96.212  31.186  1.00  0.00           O
ATOM   5550  O11 POPEi 113      31.802  96.052  32.946  1.00  0.00           O
ATOM   5551  O12 POPEi 113      32.242  94.112  31.516  1.00  0.00           O
ATOM   5552  C1  POPEi 113      31.682  97.402  33.416  1.00  0.00           C
ATOM   5555  C2  POPEi 113      31.762  97.382  34.966  1.00  0.00           C
ATOM   5557  O21 POPEi 113      31.862  98.732  35.496  1.00  0.00           O
ATOM   5558  C21 POPEi 113      31.762  98.782  36.836  1.00  0.00           C
ATOM   5559  O22 POPEi 113      31.242  97.932  37.526  1.00  0.00           O
ATOM   5560  C22 POPEi 113      32.492 100.032  37.346  1.00  0.00           C
ATOM   5563  C3  POPEi 113      32.972  96.502  35.406  1.00  0.00           C
ATOM   5566  O31 POPEi 113      32.482  95.292  36.036  1.00  0.00           O
ATOM   5567  C31 POPEi 113      32.882  95.092  37.286  1.00  0.00           C
ATOM   5568  O32 POPEi 113      33.812  95.652  37.836  1.00  0.00           O
ATOM   5569  C32 POPEi 113      32.052  94.002  37.936  1.00  0.00           C
ATOM   5572  C23 POPEi 113      32.932  99.892  38.826  1.00  0.00           C
ATOM   5575  C24 POPEi 113      33.812 101.092  39.416  1.00  0.00           C
ATOM   5578  C25 POPEi 113      33.902 102.612  38.956  1.00  0.00           C
ATOM   5581  C26 POPEi 113      33.732 103.622  40.116  1.00  0.00           C
ATOM   5584  C27 POPEi 113      33.472 105.062  39.636  1.00  0.00           C
ATOM   5587  C28 POPEi 113      32.892 105.982  40.726  1.00  0.00           C
ATOM   5590  C29 POPEi 113      32.292 107.242  40.136  1.00  0.00           C
ATOM   5592 0C21 POPEi 113      32.332 108.482  40.666  1.00  0.00           C
ATOM   5594 1C21 POPEi 113      32.942 108.882  41.996  1.00  0.00           C
ATOM   5597 2C21 POPEi 113      32.122 108.342  43.176  1.00  0.00           C
ATOM   5600 3C21 POPEi 113      32.532 108.872  44.556  1.00  0.00           C
ATOM   5603 4C21 POPEi 113      31.482 108.502  45.616  1.00  0.00           C
ATOM   5606 5C21 POPEi 113      31.892 108.852  47.056  1.00  0.00           C
ATOM   5609 6C21 POPEi 113      30.722 108.612  48.026  1.00  0.00           C
ATOM   5612 7C21 POPEi 113      31.052 108.882  49.496  1.00  0.00           C
ATOM   5615 8C21 POPEi 113      30.582 107.792  50.466  1.00  0.00           C
ATOM   5619  C33 POPEi 113      31.102  94.592  38.996  1.00  0.00           C
ATOM   5622  C34 POPEi 113      31.062  93.722  40.256  1.00  0.00           C
ATOM   5625  C35 POPEi 113      30.262  94.352  41.396  1.00  0.00           C
ATOM   5628  C36 POPEi 113      30.622  93.722  42.736  1.00  0.00           C
ATOM   5631  C37 POPEi 113      30.132  94.532  43.946  1.00  0.00           C
ATOM   5634  C38 POPEi 113      30.742  94.002  45.246  1.00  0.00           C
ATOM   5637  C39 POPEi 113      29.672  93.542  46.236  1.00  0.00           C
ATOM   5640 0C31 POPEi 113      28.992  94.702  46.966  1.00  0.00           C
ATOM   5643 1C31 POPEi 113      27.942  94.172  47.956  1.00  0.00           C
ATOM   5646 2C31 POPEi 113      27.542  95.182  49.026  1.00  0.00           C
ATOM   5649 3C31 POPEi 113      26.592  94.542  50.056  1.00  0.00           C
ATOM   5652 4C31 POPEi 113      26.322  95.462  51.246  1.00  0.00           C
ATOM   5655 5C31 POPEi 113      25.402  94.822  52.296  1.00  0.00           C
ATOM   5658 6C31 POPEi 113      25.402  95.582  53.626  1.00  0.00           C
ATOM   5662  NH3 POPEj 114      86.172 127.162  35.216  1.00  0.00           N
ATOM   5666  C12 POPEj 114      87.482 126.592  34.776  1.00  0.00           C
ATOM   5669  C11 POPEj 114      88.082 125.732  35.896  1.00  0.00           C
ATOM   5672  P   POPEj 114      90.202 124.252  36.206  1.00  0.00           P
ATOM   5673  O13 POPEj 114      89.972 123.062  35.386  1.00  0.00           O
ATOM   5674  O14 POPEj 114      91.582 124.692  36.446  1.00  0.00           O
ATOM   5675  O11 POPEj 114      89.482 124.022  37.596  1.00  0.00           O
ATOM   5676  O12 POPEj 114      89.412 125.422  35.536  1.00  0.00           O
ATOM   5677  C1  POPEj 114      90.132 124.532  38.766  1.00  0.00           C
ATOM   5680  C2  POPEj 114      90.852 123.402  39.546  1.00  0.00           C
ATOM   5682  O21 POPEj 114      91.252 123.932  40.826  1.00  0.00           O
ATOM   5683  C21 POPEj 114      90.252 123.932  41.686  1.00  0.00           C
ATOM   5684  O22 POPEj 114      89.152 123.452  41.476  1.00  0.00           O
ATOM   5685  C22 POPEj 114      90.632 124.712  42.936  1.00  0.00           C
ATOM   5688  C3  POPEj 114      92.082 122.782  38.836  1.00  0.00           C
ATOM   5691  O31 POPEj 114      92.542 121.632  39.586  1.00  0.00           O
ATOM   5692  C31 POPEj 114      93.462 121.922  40.516  1.00  0.00           C
ATOM   5693  O32 POPEj 114      94.102 122.952  40.566  1.00  0.00           O
ATOM   5694  C32 POPEj 114      93.602 120.782  41.506  1.00  0.00           C
ATOM   5697  C23 POPEj 114      90.672 123.772  44.156  1.00  0.00           C
ATOM   5700  C24 POPEj 114      91.012 124.522  45.436  1.00  0.00           C
ATOM   5703  C25 POPEj 114      90.792 123.612  46.646  1.00  0.00           C
ATOM   5706  C26 POPEj 114      91.012 124.322  47.986  1.00  0.00           C
ATOM   5709  C27 POPEj 114      90.412 123.512  49.136  1.00  0.00           C
ATOM   5712  C28 POPEj 114      88.872 123.592  49.176  1.00  0.00           C
ATOM   5715  C29 POPEj 114      88.232 122.242  49.386  1.00  0.00           C
ATOM   5717 0C21 POPEj 114      87.832 121.742  50.556  1.00  0.00           C
ATOM   5719 1C21 POPEj 114      87.992 122.422  51.896  1.00  0.00           C
ATOM   5722 2C21 POPEj 114      88.052 121.412  53.056  1.00  0.00           C
ATOM   5725 3C21 POPEj 114      89.252 120.462  52.976  1.00  0.00           C
ATOM   5728 4C21 POPEj 114      89.312 119.492  54.166  1.00  0.00           C
ATOM   5731 5C21 POPEj 114      90.312 118.352  53.936  1.00  0.00           C
ATOM   5734 6C21 POPEj 114      90.362 117.352  55.106  1.00  0.00           C
ATOM   5737 7C21 POPEj 114      91.522 116.362  54.976  1.00  0.00           C
ATOM   5740 8C21 POPEj 114      91.552 115.312  56.086  1.00  0.00           C
ATOM   5744  C33 POPEj 114      93.342 121.252  42.956  1.00  0.00           C
ATOM   5747  C34 POPEj 114      94.152 120.472  44.006  1.00  0.00           C
ATOM   5750  C35 POPEj 114      94.922 121.402  44.956  1.00  0.00           C
ATOM   5753  C36 POPEj 114      95.752 120.612  45.976  1.00  0.00           C
ATOM   5756  C37 POPEj 114      96.482 121.502  46.996  1.00  0.00           C
ATOM   5759  C38 POPEj 114      97.032 120.652  48.156  1.00  0.00           C
ATOM   5762  C39 POPEj 114      97.642 121.482  49.296  1.00  0.00           C
ATOM   5765 0C31 POPEj 114      98.262 120.572  50.366  1.00  0.00           C
ATOM   5768 1C31 POPEj 114      98.192 121.182  51.776  1.00  0.00           C
ATOM   5771 2C31 POPEj 114      99.012 120.372  52.786  1.00  0.00           C
ATOM   5774 3C31 POPEj 114      98.712 120.772  54.236  1.00  0.00           C
ATOM   5777 4C31 POPEj 114      99.592 120.022  55.256  1.00  0.00           C
ATOM   5780 5C31 POPEj 114      99.342 120.482  56.696  1.00  0.00           C
ATOM   5783 6C31 POPEj 114     100.342 119.882  57.686  1.00  0.00           C
ATOM   5787  NH3 POPEk 115      62.252  68.852  78.456  1.00  0.00           N
ATOM   5791  C12 POPEk 115      62.082  68.152  79.776  1.00  0.00           C
ATOM   5794  C11 POPEk 115      60.752  68.482  80.456  1.00  0.00           C
ATOM   5797  P   POPEk 115      59.152  70.462  80.026  1.00  0.00           P
ATOM   5798  O13 POPEk 115      59.082  69.972  78.626  1.00  0.00           O
ATOM   5799  O14 POPEk 115      58.072  70.122  80.956  1.00  0.00           O
ATOM   5800  O11 POPEk 115      59.382  72.032  80.056  1.00  0.00           O
ATOM   5801  O12 POPEk 115      60.532  69.892  80.566  1.00  0.00           O
ATOM   5802  C1  POPEk 115      60.342  72.592  79.186  1.00  0.00           C
ATOM   5805  C2  POPEk 115      59.702  72.942  77.826  1.00  0.00           C
ATOM   5807  O21 POPEk 115      60.752  72.892  76.866  1.00  0.00           O
ATOM   5808  C21 POPEk 115      60.722  71.892  76.016  1.00  0.00           C
ATOM   5809  O22 POPEk 115      59.842  71.052  75.906  1.00  0.00           O
ATOM   5810  C22 POPEk 115      61.962  71.992  75.126  1.00  0.00           C
ATOM   5813  C3  POPEk 115      59.032  74.352  77.886  1.00  0.00           C
ATOM   5816  O31 POPEk 115      59.262  75.172  76.716  1.00  0.00           O
ATOM   5817  C31 POPEk 115      60.522  75.652  76.656  1.00  0.00           C
ATOM   5818  O32 POPEk 115      61.312  75.592  77.586  1.00  0.00           O
ATOM   5819  C32 POPEk 115      60.862  76.212  75.286  1.00  0.00           C
ATOM   5822  C23 POPEk 115      62.242  70.642  74.426  1.00  0.00           C
ATOM   5825  C24 POPEk 115      63.202  70.712  73.236  1.00  0.00           C
ATOM   5828  C25 POPEk 115      62.662  71.602  72.106  1.00  0.00           C
ATOM   5831  C26 POPEk 115      63.492  71.512  70.816  1.00  0.00           C
ATOM   5834  C27 POPEk 115      64.622  72.552  70.756  1.00  0.00           C
ATOM   5837  C28 POPEk 115      65.352  72.592  69.396  1.00  0.00           C
ATOM   5840  C29 POPEk 115      64.412  72.912  68.246  1.00  0.00           C
ATOM   5842 0C21 POPEk 115      64.002  72.052  67.296  1.00  0.00           C
ATOM   5844 1C21 POPEk 115      64.402  70.602  67.186  1.00  0.00           C
ATOM   5847 2C21 POPEk 115      63.222  69.642  66.966  1.00  0.00           C
ATOM   5850 3C21 POPEk 115      63.662  68.182  67.206  1.00  0.00           C
ATOM   5853 4C21 POPEk 115      62.652  67.132  66.746  1.00  0.00           C
ATOM   5856 5C21 POPEk 115      62.722  66.872  65.236  1.00  0.00           C
ATOM   5859 6C21 POPEk 115      61.792  65.742  64.796  1.00  0.00           C
ATOM   5862 7C21 POPEk 115      61.712  65.632  63.276  1.00  0.00           C
ATOM   5865 8C21 POPEk 115      61.122  64.302  62.776  1.00  0.00           C
ATOM   5869  C33 POPEk 115      59.822  75.862  74.206  1.00  0.00           C
ATOM   5872  C34 POPEk 115      60.222  76.392  72.826  1.00  0.00           C
ATOM   5875  C35 POPEk 115      59.032  76.612  71.886  1.00  0.00           C
ATOM   5878  C36 POPEk 115      59.282  76.082  70.466  1.00  0.00           C
ATOM   5881  C37 POPEk 115      58.302  76.602  69.406  1.00  0.00           C
ATOM   5884  C38 POPEk 115      58.522  76.022  67.996  1.00  0.00           C
ATOM   5887  C39 POPEk 115      59.972  76.142  67.526  1.00  0.00           C
ATOM   5890 0C31 POPEk 115      60.272  75.882  66.046  1.00  0.00           C
ATOM   5893 1C31 POPEk 115      61.782  75.652  65.846  1.00  0.00           C
ATOM   5896 2C31 POPEk 115      62.282  75.802  64.406  1.00  0.00           C
ATOM   5899 3C31 POPEk 115      62.282  77.252  63.886  1.00  0.00           C
ATOM   5902 4C31 POPEk 115      63.242  78.222  64.596  1.00  0.00           C
ATOM   5905 5C31 POPEk 115      63.132  79.652  64.036  1.00  0.00           C
ATOM   5908 6C31 POPEk 115      64.082  80.642  64.726  1.00  0.00           C
ATOM   5912  NH3 POPEl 116      82.042  81.682  38.026  1.00  0.00           N
ATOM   5916  C12 POPEl 116      82.102  83.152  37.676  1.00  0.00           C
ATOM   5919  C11 POPEl 116      80.972  83.992  38.296  1.00  0.00           C
ATOM   5922  P   POPEl 116      81.202  86.592  37.796  1.00  0.00           P
ATOM   5923  O13 POPEl 116      80.802  86.202  36.436  1.00  0.00           O
ATOM   5924  O14 POPEl 116      80.272  87.482  38.536  1.00  0.00           O
ATOM   5925  O11 POPEl 116      82.622  87.292  37.696  1.00  0.00           O
ATOM   5926  O12 POPEl 116      81.452  85.292  38.656  1.00  0.00           O
ATOM   5927  C1  POPEl 116      83.712  87.082  38.586  1.00  0.00           C
ATOM   5930  C2  POPEl 116      84.102  88.362  39.406  1.00  0.00           C
ATOM   5932  O21 POPEl 116      84.892  87.922  40.536  1.00  0.00           O
ATOM   5933  C21 POPEl 116      86.182  87.752  40.236  1.00  0.00           C
ATOM   5934  O22 POPEl 116      86.762  88.242  39.286  1.00  0.00           O
ATOM   5935  C22 POPEl 116      86.822  86.802  41.246  1.00  0.00           C
ATOM   5938  C3  POPEl 116      82.882  89.212  39.876  1.00  0.00           C
ATOM   5941  O31 POPEl 116      82.582  89.192  41.296  1.00  0.00           O
ATOM   5942  C31 POPEl 116      81.912  88.132  41.696  1.00  0.00           C
ATOM   5943  O32 POPEl 116      81.692  87.122  41.066  1.00  0.00           O
ATOM   5944  C32 POPEl 116      81.312  88.462  43.066  1.00  0.00           C
ATOM   5947  C23 POPEl 116      87.472  87.562  42.416  1.00  0.00           C
ATOM   5950  C24 POPEl 116      86.452  88.172  43.386  1.00  0.00           C
ATOM   5953  C25 POPEl 116      85.772  87.142  44.306  1.00  0.00           C
ATOM   5956  C26 POPEl 116      86.542  86.922  45.616  1.00  0.00           C
ATOM   5959  C27 POPEl 116      85.682  86.532  46.826  1.00  0.00           C
ATOM   5962  C28 POPEl 116      86.612  86.092  47.976  1.00  0.00           C
ATOM   5965  C29 POPEl 116      86.002  85.952  49.346  1.00  0.00           C
ATOM   5967 0C21 POPEl 116      86.722  85.962  50.496  1.00  0.00           C
ATOM   5969 1C21 POPEl 116      88.232  86.102  50.566  1.00  0.00           C
ATOM   5972 2C21 POPEl 116      88.772  87.402  51.186  1.00  0.00           C
ATOM   5975 3C21 POPEl 116      88.922  87.342  52.716  1.00  0.00           C
ATOM   5978 4C21 POPEl 116      89.372  88.682  53.336  1.00  0.00           C
ATOM   5981 5C21 POPEl 116      90.792  89.122  52.926  1.00  0.00           C
ATOM   5984 6C21 POPEl 116      91.152  90.542  53.386  1.00  0.00           C
ATOM   5987 7C21 POPEl 116      92.492  91.022  52.796  1.00  0.00           C
ATOM   5990 8C21 POPEl 116      92.722  92.532  52.956  1.00  0.00           C
ATOM   5994  C33 POPEl 116      80.022  87.662  43.366  1.00  0.00           C
ATOM   5997  C34 POPEl 116      80.282  86.272  43.976  1.00  0.00           C
ATOM   6000  C35 POPEl 116      81.082  86.272  45.296  1.00  0.00           C
ATOM   6003  C36 POPEl 116      80.472  87.122  46.416  1.00  0.00           C
ATOM   6006  C37 POPEl 116      81.502  87.392  47.516  1.00  0.00           C
ATOM   6009  C38 POPEl 116      80.982  88.392  48.546  1.00  0.00           C
ATOM   6012  C39 POPEl 116      79.892  87.812  49.446  1.00  0.00           C
ATOM   6015 0C31 POPEl 116      80.362  86.532  50.136  1.00  0.00           C
ATOM   6018 1C31 POPEl 116      79.482  86.132  51.306  1.00  0.00           C
ATOM   6021 2C31 POPEl 116      80.112  84.992  52.096  1.00  0.00           C
ATOM   6024 3C31 POPEl 116      79.332  84.622  53.366  1.00  0.00           C
ATOM   6027 4C31 POPEl 116      79.392  85.712  54.446  1.00  0.00           C
ATOM   6030 5C31 POPEl 116      78.552  85.352  55.666  1.00  0.00           C
ATOM   6033 6C31 POPEl 116      78.422  86.482  56.686  1.00  0.00           C
ATOM   6037  NH3 POPEm 117      60.192  12.262  73.516  1.00  0.00           N
ATOM   6041  C12 POPEm 117      60.502  13.352  72.536  1.00  0.00           C
ATOM   6044  C11 POPEm 117      60.762  14.642  73.316  1.00  0.00           C
ATOM   6047  P   POPEm 117      61.392  17.052  73.006  1.00  0.00           P
ATOM   6048  O13 POPEm 117      60.042  17.612  72.846  1.00  0.00           O
ATOM   6049  O14 POPEm 117      61.952  17.032  74.386  1.00  0.00           O
ATOM   6050  O11 POPEm 117      62.402  17.862  72.076  1.00  0.00           O
ATOM   6051  O12 POPEm 117      61.412  15.582  72.456  1.00  0.00           O
ATOM   6052  C1  POPEm 117      62.272  17.702  70.646  1.00  0.00           C
ATOM   6055  C2  POPEm 117      63.522  18.242  69.886  1.00  0.00           C
ATOM   6057  O21 POPEm 117      63.642  17.562  68.606  1.00  0.00           O
ATOM   6058  C21 POPEm 117      62.812  18.062  67.666  1.00  0.00           C
ATOM   6059  O22 POPEm 117      62.062  19.002  67.836  1.00  0.00           O
ATOM   6060  C22 POPEm 117      62.932  17.322  66.326  1.00  0.00           C
ATOM   6063  C3  POPEm 117      64.782  18.012  70.766  1.00  0.00           C
ATOM   6066  O31 POPEm 117      66.002  18.082  70.006  1.00  0.00           O
ATOM   6067  C31 POPEm 117      66.982  17.282  70.386  1.00  0.00           C
ATOM   6068  O32 POPEm 117      67.012  16.652  71.436  1.00  0.00           O
ATOM   6069  C32 POPEm 117      68.032  17.262  69.286  1.00  0.00           C
ATOM   6072  C23 POPEm 117      63.032  18.262  65.096  1.00  0.00           C
ATOM   6075  C24 POPEm 117      63.122  17.512  63.756  1.00  0.00           C
ATOM   6078  C25 POPEm 117      63.582  18.382  62.576  1.00  0.00           C
ATOM   6081  C26 POPEm 117      63.882  17.562  61.306  1.00  0.00           C
ATOM   6084  C27 POPEm 117      64.132  18.422  60.046  1.00  0.00           C
ATOM   6087  C28 POPEm 117      64.472  17.552  58.816  1.00  0.00           C
ATOM   6090  C29 POPEm 117      64.492  18.272  57.496  1.00  0.00           C
ATOM   6092 0C21 POPEm 117      65.562  18.852  56.906  1.00  0.00           C
ATOM   6094 1C21 POPEm 117      66.952  19.002  57.466  1.00  0.00           C
ATOM   6097 2C21 POPEm 117      68.012  18.072  56.846  1.00  0.00           C
ATOM   6100 3C21 POPEm 117      69.412  18.692  56.896  1.00  0.00           C
ATOM   6103 4C21 POPEm 117      70.582  17.692  56.756  1.00  0.00           C
ATOM   6106 5C21 POPEm 117      70.482  16.762  55.536  1.00  0.00           C
ATOM   6109 6C21 POPEm 117      71.802  16.012  55.266  1.00  0.00           C
ATOM   6112 7C21 POPEm 117      71.692  14.982  54.136  1.00  0.00           C
ATOM   6115 8C21 POPEm 117      73.042  14.392  53.716  1.00  0.00           C
ATOM   6119  C33 POPEm 117      69.342  16.552  69.636  1.00  0.00           C
ATOM   6122  C34 POPEm 117      70.402  16.892  68.586  1.00  0.00           C
ATOM   6125  C35 POPEm 117      70.752  15.792  67.586  1.00  0.00           C
ATOM   6128  C36 POPEm 117      69.592  15.282  66.726  1.00  0.00           C
ATOM   6131  C37 POPEm 117      70.142  14.412  65.586  1.00  0.00           C
ATOM   6134  C38 POPEm 117      69.112  13.792  64.636  1.00  0.00           C
ATOM   6137  C39 POPEm 117      69.752  12.752  63.696  1.00  0.00           C
ATOM   6140 0C31 POPEm 117      70.912  13.262  62.806  1.00  0.00           C
ATOM   6143 1C31 POPEm 117      72.122  12.302  62.826  1.00  0.00           C
ATOM   6146 2C31 POPEm 117      73.342  12.802  62.026  1.00  0.00           C
ATOM   6149 3C31 POPEm 117      74.182  13.852  62.766  1.00  0.00           C
ATOM   6152 4C31 POPEm 117      75.492  14.222  62.046  1.00  0.00           C
ATOM   6155 5C31 POPEm 117      76.302  15.272  62.816  1.00  0.00           C
ATOM   6158 6C31 POPEm 117      77.662  15.572  62.186  1.00  0.00           C
ATOM   6162  NH3 POPEn 118       5.402  34.232  36.056  1.00  0.00           N
ATOM   6166  C12 POPEn 118       5.802  35.372  35.146  1.00  0.00           C
ATOM   6169  C11 POPEn 118       4.782  36.532  35.206  1.00  0.00           C
ATOM   6172  P   POPEn 118       2.262  36.162  35.746  1.00  0.00           P
ATOM   6173  O13 POPEn 118       0.972  36.312  35.016  1.00  0.00           O
ATOM   6174  O14 POPEn 118       2.422  35.002  36.646  1.00  0.00           O
ATOM   6175  O11 POPEn 118       2.522  37.502  36.556  1.00  0.00           O
ATOM   6176  O12 POPEn 118       3.482  36.132  34.726  1.00  0.00           O
ATOM   6177  C1  POPEn 118       1.402  38.232  37.056  1.00  0.00           C
ATOM   6180  C2  POPEn 118       1.812  39.102  38.286  1.00  0.00           C
ATOM   6182  O21 POPEn 118       1.002  40.272  38.446  1.00  0.00           O
ATOM   6183  C21 POPEn 118      -0.308  40.142  38.466  1.00  0.00           C
ATOM   6184  O22 POPEn 118      -0.952  39.122  38.306  1.00  0.00           O
ATOM   6185  C22 POPEn 118      -0.922  41.502  38.796  1.00  0.00           C
ATOM   6188  C3  POPEn 118       3.302  39.542  38.206  1.00  0.00           C
ATOM   6191  O31 POPEn 118       3.602  40.622  39.126  1.00  0.00           O
ATOM   6192  C31 POPEn 118       3.752  40.232  40.386  1.00  0.00           C
ATOM   6193  O32 POPEn 118       3.772  39.072  40.766  1.00  0.00           O
ATOM   6194  C32 POPEn 118       3.922  41.432  41.306  1.00  0.00           C
ATOM   6197  C23 POPEn 118      -1.032  41.732  40.316  1.00  0.00           C
ATOM   6200  C24 POPEn 118      -1.392  43.172  40.656  1.00  0.00           C
ATOM   6203  C25 POPEn 118      -1.292  43.432  42.156  1.00  0.00           C
ATOM   6206  C26 POPEn 118      -2.432  42.822  42.976  1.00  0.00           C
ATOM   6209  C27 POPEn 118      -2.412  43.322  44.426  1.00  0.00           C
ATOM   6212  C28 POPEn 118      -3.732  43.012  45.156  1.00  0.00           C
ATOM   6215  C29 POPEn 118      -3.842  43.772  46.456  1.00  0.00           C
ATOM   6217 0C21 POPEn 118      -3.472  43.302  47.656  1.00  0.00           C
ATOM   6219 1C21 POPEn 118      -2.872  41.932  47.886  1.00  0.00           C
ATOM   6222 2C21 POPEn 118      -2.592  41.672  49.386  1.00  0.00           C
ATOM   6225 3C21 POPEn 118      -1.422  42.502  49.936  1.00  0.00           C
ATOM   6228 4C21 POPEn 118      -1.302  42.462  51.466  1.00  0.00           C
ATOM   6231 5C21 POPEn 118      -2.432  43.232  52.146  1.00  0.00           C
ATOM   6234 6C21 POPEn 118      -2.282  43.342  53.666  1.00  0.00           C
ATOM   6237 7C21 POPEn 118      -3.222  44.412  54.246  1.00  0.00           C
ATOM   6240 8C21 POPEn 118      -3.172  44.532  55.766  1.00  0.00           C
ATOM   6244  C33 POPEn 118       2.982  41.352  42.536  1.00  0.00           C
ATOM   6247  C34 POPEn 118       3.722  41.082  43.856  1.00  0.00           C
ATOM   6250  C35 POPEn 118       4.312  39.672  44.006  1.00  0.00           C
ATOM   6253  C36 POPEn 118       5.112  39.552  45.316  1.00  0.00           C
ATOM   6256  C37 POPEn 118       5.652  38.142  45.596  1.00  0.00           C
ATOM   6259  C38 POPEn 118       6.522  38.092  46.856  1.00  0.00           C
ATOM   6262  C39 POPEn 118       6.952  36.662  47.226  1.00  0.00           C
ATOM   6265 0C31 POPEn 118       8.132  36.642  48.196  1.00  0.00           C
ATOM   6268 1C31 POPEn 118       7.982  35.572  49.296  1.00  0.00           C
ATOM   6271 2C31 POPEn 118       9.172  35.512  50.276  1.00  0.00           C
ATOM   6274 3C31 POPEn 118       9.502  36.882  50.876  1.00  0.00           C
ATOM   6277 4C31 POPEn 118      10.342  36.832  52.156  1.00  0.00           C
ATOM   6280 5C31 POPEn 118      10.542  38.242  52.736  1.00  0.00           C
ATOM   6283 6C31 POPEn 118      11.322  38.272  54.056  1.00  0.00           C
ATOM   6287  NH3 POPEo 119      69.312 119.412  32.306  1.00  0.00           N
ATOM   6291  C12 POPEo 119      70.622 119.002  31.726  1.00  0.00           C
ATOM   6294  C11 POPEo 119      71.222 120.172  30.946  1.00  0.00           C
ATOM   6297  P   POPEo 119      71.472 122.102  32.756  1.00  0.00           P
ATOM   6298  O13 POPEo 119      72.832 122.572  32.486  1.00  0.00           O
ATOM   6299  O14 POPEo 119      70.502 123.052  33.346  1.00  0.00           O
ATOM   6300  O11 POPEo 119      71.502 120.812  33.686  1.00  0.00           O
ATOM   6301  O12 POPEo 119      70.852 121.472  31.426  1.00  0.00           O
ATOM   6302  C1  POPEo 119      72.172 120.752  34.956  1.00  0.00           C
ATOM   6305  C2  POPEo 119      71.182 120.542  36.156  1.00  0.00           C
ATOM   6307  O21 POPEo 119      70.452 119.322  35.926  1.00  0.00           O
ATOM   6308  C21 POPEo 119      69.992 118.702  37.016  1.00  0.00           C
ATOM   6309  O22 POPEo 119      69.932 119.182  38.126  1.00  0.00           O
ATOM   6310  C22 POPEo 119      69.512 117.282  36.666  1.00  0.00           C
ATOM   6313  C3  POPEo 119      70.262 121.802  36.326  1.00  0.00           C
ATOM   6316  O31 POPEo 119      69.612 121.872  37.616  1.00  0.00           O
ATOM   6317  C31 POPEo 119      70.372 122.352  38.606  1.00  0.00           C
ATOM   6318  O32 POPEo 119      71.422 122.932  38.456  1.00  0.00           O
ATOM   6319  C32 POPEo 119      69.682 122.162  39.966  1.00  0.00           C
ATOM   6322  C23 POPEo 119      67.982 117.092  36.786  1.00  0.00           C
ATOM   6325  C24 POPEo 119      67.572 115.622  37.036  1.00  0.00           C
ATOM   6328  C25 POPEo 119      67.832 115.162  38.486  1.00  0.00           C
ATOM   6331  C26 POPEo 119      66.782 115.662  39.486  1.00  0.00           C
ATOM   6334  C27 POPEo 119      67.232 115.442  40.936  1.00  0.00           C
ATOM   6337  C28 POPEo 119      66.292 116.082  41.966  1.00  0.00           C
ATOM   6340  C29 POPEo 119      66.972 116.132  43.316  1.00  0.00           C
ATOM   6342 0C21 POPEo 119      66.532 115.602  44.476  1.00  0.00           C
ATOM   6344 1C21 POPEo 119      65.252 114.842  44.706  1.00  0.00           C
ATOM   6347 2C21 POPEo 119      64.282 115.672  45.576  1.00  0.00           C
ATOM   6350 3C21 POPEo 119      63.132 114.852  46.176  1.00  0.00           C
ATOM   6353 4C21 POPEo 119      62.192 115.722  47.016  1.00  0.00           C
ATOM   6356 5C21 POPEo 119      61.982 115.202  48.446  1.00  0.00           C
ATOM   6359 6C21 POPEo 119      61.172 113.902  48.506  1.00  0.00           C
ATOM   6362 7C21 POPEo 119      60.882 113.462  49.946  1.00  0.00           C
ATOM   6365 8C21 POPEo 119      59.952 112.252  50.046  1.00  0.00           C
ATOM   6369  C33 POPEo 119      70.552 121.352  40.966  1.00  0.00           C
ATOM   6372  C34 POPEo 119      69.832 120.092  41.456  1.00  0.00           C
ATOM   6375  C35 POPEo 119      68.622 120.322  42.366  1.00  0.00           C
ATOM   6378  C36 POPEo 119      68.982 120.842  43.756  1.00  0.00           C
ATOM   6381  C37 POPEo 119      67.862 120.572  44.756  1.00  0.00           C
ATOM   6384  C38 POPEo 119      68.082 121.222  46.116  1.00  0.00           C
ATOM   6387  C39 POPEo 119      66.862 121.122  47.046  1.00  0.00           C
ATOM   6390 0C31 POPEo 119      66.492 119.702  47.526  1.00  0.00           C
ATOM   6393 1C31 POPEo 119      65.192 119.722  48.356  1.00  0.00           C
ATOM   6396 2C31 POPEo 119      64.572 118.342  48.656  1.00  0.00           C
ATOM   6399 3C31 POPEo 119      65.202 117.522  49.796  1.00  0.00           C
ATOM   6402 4C31 POPEo 119      66.552 116.882  49.446  1.00  0.00           C
ATOM   6405 5C31 POPEo 119      66.972 115.782  50.426  1.00  0.00           C
ATOM   6408 6C31 POPEo 119      68.372 115.232  50.116  1.00  0.00           C
ATOM   6412  NH3 POPEp 120      40.802 101.432  30.256  1.00  0.00           N
ATOM   6416  C12 POPEp 120      41.902 100.652  29.586  1.00  0.00           C
ATOM   6419  C11 POPEp 120      41.362  99.322  29.016  1.00  0.00           C
ATOM   6422  P   POPEp 120      40.362  97.062  29.986  1.00  0.00           P
ATOM   6423  O13 POPEp 120      38.972  96.662  29.716  1.00  0.00           O
ATOM   6424  O14 POPEp 120      41.382  96.362  29.156  1.00  0.00           O
ATOM   6425  O11 POPEp 120      40.652  96.582  31.476  1.00  0.00           O
ATOM   6426  O12 POPEp 120      40.562  98.632  29.986  1.00  0.00           O
ATOM   6427  C1  POPEp 120      41.202  97.462  32.466  1.00  0.00           C
ATOM   6430  C2  POPEp 120      40.142  98.022  33.486  1.00  0.00           C
ATOM   6432  O21 POPEp 120      40.402  97.542  34.826  1.00  0.00           O
ATOM   6433  C21 POPEp 120      41.242  98.312  35.516  1.00  0.00           C
ATOM   6434  O22 POPEp 120      41.782  99.322  35.096  1.00  0.00           O
ATOM   6435  C22 POPEp 120      41.412  97.772  36.936  1.00  0.00           C
ATOM   6438  C3  POPEp 120      38.672  97.752  33.096  1.00  0.00           C
ATOM   6441  O31 POPEp 120      37.792  98.542  33.926  1.00  0.00           O
ATOM   6442  C31 POPEp 120      37.162  97.852  34.876  1.00  0.00           C
ATOM   6443  O32 POPEp 120      37.182  96.652  35.016  1.00  0.00           O
ATOM   6444  C32 POPEp 120      36.402  98.832  35.756  1.00  0.00           C
ATOM   6447  C23 POPEp 120      42.612  98.392  37.696  1.00  0.00           C
ATOM   6450  C24 POPEp 120      42.272  99.632  38.526  1.00  0.00           C
ATOM   6453  C25 POPEp 120      43.512 100.192  39.226  1.00  0.00           C
ATOM   6456  C26 POPEp 120      43.192 101.342  40.186  1.00  0.00           C
ATOM   6459  C27 POPEp 120      44.442 102.112  40.626  1.00  0.00           C
ATOM   6462  C28 POPEp 120      44.112 103.122  41.746  1.00  0.00           C
ATOM   6465  C29 POPEp 120      45.312 103.742  42.406  1.00  0.00           C
ATOM   6467 0C21 POPEp 120      45.572 103.712  43.736  1.00  0.00           C
ATOM   6469 1C21 POPEp 120      44.692 103.092  44.786  1.00  0.00           C
ATOM   6472 2C21 POPEp 120      44.712 103.812  46.156  1.00  0.00           C
ATOM   6475 3C21 POPEp 120      44.312 105.292  46.056  1.00  0.00           C
ATOM   6478 4C21 POPEp 120      43.692 105.852  47.346  1.00  0.00           C
ATOM   6481 5C21 POPEp 120      42.232 105.412  47.526  1.00  0.00           C
ATOM   6484 6C21 POPEp 120      41.482 106.132  48.656  1.00  0.00           C
ATOM   6487 7C21 POPEp 120      39.962 105.962  48.526  1.00  0.00           C
ATOM   6490 8C21 POPEp 120      39.172 106.542  49.686  1.00  0.00           C
ATOM   6494  C33 POPEp 120      36.112  98.252  37.156  1.00  0.00           C
ATOM   6497  C34 POPEp 120      37.262  98.372  38.176  1.00  0.00           C
ATOM   6500  C35 POPEp 120      36.752  98.432  39.626  1.00  0.00           C
ATOM   6503  C36 POPEp 120      35.762  97.312  39.966  1.00  0.00           C
ATOM   6506  C37 POPEp 120      35.042  97.512  41.306  1.00  0.00           C
ATOM   6509  C38 POPEp 120      33.902  96.492  41.506  1.00  0.00           C
ATOM   6512  C39 POPEp 120      32.892  96.942  42.576  1.00  0.00           C
ATOM   6515 0C31 POPEp 120      33.552  97.492  43.846  1.00  0.00           C
ATOM   6518 1C31 POPEp 120      32.562  97.712  44.996  1.00  0.00           C
ATOM   6521 2C31 POPEp 120      33.232  98.372  46.206  1.00  0.00           C
ATOM   6524 3C31 POPEp 120      32.412  98.222  47.496  1.00  0.00           C
ATOM   6527 4C31 POPEp 120      32.402  96.782  48.026  1.00  0.00           C
ATOM   6530 5C31 POPEp 120      31.642  96.632  49.346  1.00  0.00           C
ATOM   6533 6C31 POPEp 120      31.642  95.192  49.856  1.00  0.00           C
ATOM   6537  NH3 POPEq 121     119.822 111.022  34.376  1.00  0.00           N
ATOM   6541  C12 POPEq 121     119.812 111.212  32.876  1.00  0.00           C
ATOM   6544  C11 POPEq 121     119.262 110.002  32.126  1.00  0.00           C
ATOM   6547  P   POPEq 121     117.052 108.702  31.846  1.00  0.00           P
ATOM   6548  O13 POPEq 121     117.902 107.482  31.756  1.00  0.00           O
ATOM   6549  O14 POPEq 121     116.382 109.152  30.606  1.00  0.00           O
ATOM   6550  O11 POPEq 121     115.992 108.482  33.026  1.00  0.00           O
ATOM   6551  O12 POPEq 121     117.882 109.912  32.416  1.00  0.00           O
ATOM   6552  C1  POPEq 121     116.122 109.292  34.216  1.00  0.00           C
ATOM   6555  C2  POPEq 121     115.532 108.612  35.486  1.00  0.00           C
ATOM   6557  O21 POPEq 121     115.622 109.402  36.706  1.00  0.00           O
ATOM   6558  C21 POPEq 121     116.702 110.092  37.036  1.00  0.00           C
ATOM   6559  O22 POPEq 121     117.622 110.432  36.316  1.00  0.00           O
ATOM   6560  C22 POPEq 121     116.662 110.412  38.526  1.00  0.00           C
ATOM   6563  C3  POPEq 121     116.152 107.212  35.746  1.00  0.00           C
ATOM   6566  O31 POPEq 121     115.442 106.462  36.756  1.00  0.00           O
ATOM   6567  C31 POPEq 121     115.922 106.572  37.986  1.00  0.00           C
ATOM   6568  O32 POPEq 121     116.992 107.072  38.296  1.00  0.00           O
ATOM   6569  C32 POPEq 121     114.962 105.892  38.976  1.00  0.00           C
ATOM   6572  C23 POPEq 121     117.972 111.102  38.976  1.00  0.00           C
ATOM   6575  C24 POPEq 121     118.112 111.282  40.486  1.00  0.00           C
ATOM   6578  C25 POPEq 121     117.002 112.122  41.116  1.00  0.00           C
ATOM   6581  C26 POPEq 121     117.102 112.232  42.646  1.00  0.00           C
ATOM   6584  C27 POPEq 121     118.242 113.152  43.116  1.00  0.00           C
ATOM   6587  C28 POPEq 121     118.272 113.272  44.656  1.00  0.00           C
ATOM   6590  C29 POPEq 121     119.332 114.232  45.146  1.00  0.00           C
ATOM   6592 0C21 POPEq 121     119.802 114.302  46.406  1.00  0.00           C
ATOM   6594 1C21 POPEq 121     119.392 113.432  47.566  1.00  0.00           C
ATOM   6597 2C21 POPEq 121     120.522 113.152  48.576  1.00  0.00           C
ATOM   6600 3C21 POPEq 121     121.762 112.492  47.966  1.00  0.00           C
ATOM   6603 4C21 POPEq 121     122.752 111.972  49.026  1.00  0.00           C
ATOM   6606 5C21 POPEq 121     124.112 111.592  48.436  1.00  0.00           C
ATOM   6609 6C21 POPEq 121     125.172 111.332  49.516  1.00  0.00           C
ATOM   6612 7C21 POPEq 121     126.592 111.172  48.946  1.00  0.00           C
ATOM   6615 8C21 POPEq 121     127.642 110.862  50.016  1.00  0.00           C
ATOM   6619  C33 POPEq 121     115.072 106.442  40.416  1.00  0.00           C
ATOM   6622  C34 POPEq 121     113.732 106.312  41.166  1.00  0.00           C
ATOM   6625  C35 POPEq 121     113.842 106.462  42.696  1.00  0.00           C
ATOM   6628  C36 POPEq 121     114.072 107.912  43.146  1.00  0.00           C
ATOM   6631  C37 POPEq 121     113.982 108.102  44.666  1.00  0.00           C
ATOM   6634  C38 POPEq 121     114.512 109.472  45.096  1.00  0.00           C
ATOM   6637  C39 POPEq 121     114.612 109.652  46.616  1.00  0.00           C
ATOM   6640 0C31 POPEq 121     113.312 110.152  47.256  1.00  0.00           C
ATOM   6643 1C31 POPEq 121     113.472 110.442  48.756  1.00  0.00           C
ATOM   6646 2C31 POPEq 121     112.372 111.342  49.316  1.00  0.00           C
ATOM   6649 3C31 POPEq 121     112.292 111.362  50.856  1.00  0.00           C
ATOM   6652 4C31 POPEq 121     113.592 111.802  51.556  1.00  0.00           C
ATOM   6655 5C31 POPEq 121     113.412 111.902  53.076  1.00  0.00           C
ATOM   6658 6C31 POPEq 121     114.742 111.962  53.836  1.00  0.00           C
ATOM   6662  NH3 POPEr 122      71.232 101.752  34.556  1.00  0.00           N
ATOM   6666  C12 POPEr 122      70.012 102.542  34.936  1.00  0.00           C
ATOM   6669  C11 POPEr 122      69.852 103.802  34.066  1.00  0.00           C
ATOM   6672  P   POPEr 122      67.442 103.942  33.016  1.00  0.00           P
ATOM   6673  O13 POPEr 122      67.202 105.152  32.206  1.00  0.00           O
ATOM   6674  O14 POPEr 122      67.852 102.702  32.316  1.00  0.00           O
ATOM   6675  O11 POPEr 122      66.162 103.602  33.876  1.00  0.00           O
ATOM   6676  O12 POPEr 122      68.502 104.292  34.156  1.00  0.00           O
ATOM   6677  C1  POPEr 122      65.672 104.542  34.836  1.00  0.00           C
ATOM   6680  C2  POPEr 122      65.872 104.072  36.306  1.00  0.00           C
ATOM   6682  O21 POPEr 122      64.632 104.302  36.986  1.00  0.00           O
ATOM   6683  C21 POPEr 122      64.442 103.582  38.076  1.00  0.00           C
ATOM   6684  O22 POPEr 122      65.132 102.632  38.446  1.00  0.00           O
ATOM   6685  C22 POPEr 122      63.332 104.242  38.896  1.00  0.00           C
ATOM   6688  C3  POPEr 122      67.062 104.832  36.996  1.00  0.00           C
ATOM   6691  O31 POPEr 122      66.962 104.952  38.436  1.00  0.00           O
ATOM   6692  C31 POPEr 122      67.792 104.182  39.146  1.00  0.00           C
ATOM   6693  O32 POPEr 122      68.482 103.282  38.686  1.00  0.00           O
ATOM   6694  C32 POPEr 122      67.812 104.682  40.596  1.00  0.00           C
ATOM   6697  C23 POPEr 122      62.772 103.372  40.046  1.00  0.00           C
ATOM   6700  C24 POPEr 122      62.632 104.142  41.376  1.00  0.00           C
ATOM   6703  C25 POPEr 122      61.912 103.332  42.466  1.00  0.00           C
ATOM   6706  C26 POPEr 122      62.782 102.222  43.066  1.00  0.00           C
ATOM   6709  C27 POPEr 122      62.102 101.442  44.186  1.00  0.00           C
ATOM   6712  C28 POPEr 122      63.062 100.462  44.896  1.00  0.00           C
ATOM   6715  C29 POPEr 122      64.172 101.182  45.606  1.00  0.00           C
ATOM   6717 0C21 POPEr 122      64.142 101.632  46.876  1.00  0.00           C
ATOM   6719 1C21 POPEr 122      62.982 101.542  47.836  1.00  0.00           C
ATOM   6722 2C21 POPEr 122      62.682 102.902  48.496  1.00  0.00           C
ATOM   6725 3C21 POPEr 122      61.502 102.842  49.476  1.00  0.00           C
ATOM   6728 4C21 POPEr 122      61.082 104.222  49.996  1.00  0.00           C
ATOM   6731 5C21 POPEr 122      59.802 104.202  50.856  1.00  0.00           C
ATOM   6734 6C21 POPEr 122      60.022 103.812  52.316  1.00  0.00           C
ATOM   6737 7C21 POPEr 122      58.772 104.052  53.166  1.00  0.00           C
ATOM   6740 8C21 POPEr 122      58.972 103.812  54.666  1.00  0.00           C
ATOM   6744  C33 POPEr 122      68.462 103.732  41.636  1.00  0.00           C
ATOM   6747  C34 POPEr 122      68.242 104.212  43.086  1.00  0.00           C
ATOM   6750  C35 POPEr 122      68.512 103.132  44.146  1.00  0.00           C
ATOM   6753  C36 POPEr 122      68.882 103.702  45.526  1.00  0.00           C
ATOM   6756  C37 POPEr 122      69.292 102.632  46.566  1.00  0.00           C
ATOM   6759  C38 POPEr 122      68.112 101.822  47.136  1.00  0.00           C
ATOM   6762  C39 POPEr 122      68.272 101.532  48.636  1.00  0.00           C
ATOM   6765 0C31 POPEr 122      67.022 100.922  49.286  1.00  0.00           C
ATOM   6768 1C31 POPEr 122      67.182 100.772  50.806  1.00  0.00           C
ATOM   6771 2C31 POPEr 122      66.062  99.972  51.496  1.00  0.00           C
ATOM   6774 3C31 POPEr 122      64.712 100.692  51.586  1.00  0.00           C
ATOM   6777 4C31 POPEr 122      63.742 100.002  52.566  1.00  0.00           C
ATOM   6780 5C31 POPEr 122      62.332 100.592  52.516  1.00  0.00           C
ATOM   6783 6C31 POPEr 122      61.392 100.042  53.596  1.00  0.00           C
ATOM   6787  NH3 POPEs 123      26.502  74.152  82.096  1.00  0.00           N
ATOM   6791  C12 POPEs 123      27.412  73.112  81.516  1.00  0.00           C
ATOM   6794  C11 POPEs 123      26.962  71.712  81.966  1.00  0.00           C
ATOM   6797  P   POPEs 123      29.292  70.562  81.576  1.00  0.00           P
ATOM   6798  O13 POPEs 123      29.632  69.122  81.506  1.00  0.00           O
ATOM   6799  O14 POPEs 123      29.682  71.322  82.776  1.00  0.00           O
ATOM   6800  O11 POPEs 123      29.812  71.362  80.306  1.00  0.00           O
ATOM   6801  O12 POPEs 123      27.742  70.682  81.366  1.00  0.00           O
ATOM   6802  C1  POPEs 123      30.312  70.652  79.166  1.00  0.00           C
ATOM   6805  C2  POPEs 123      29.232  70.392  78.086  1.00  0.00           C
ATOM   6807  O21 POPEs 123      29.922  69.762  76.986  1.00  0.00           O
ATOM   6808  C21 POPEs 123      29.202  69.012  76.156  1.00  0.00           C
ATOM   6809  O22 POPEs 123      28.002  68.812  76.216  1.00  0.00           O
ATOM   6810  C22 POPEs 123      30.202  68.362  75.176  1.00  0.00           C
ATOM   6813  C3  POPEs 123      28.592  71.742  77.646  1.00  0.00           C
ATOM   6816  O31 POPEs 123      27.532  71.582  76.686  1.00  0.00           O
ATOM   6817  C31 POPEs 123      26.302  71.672  77.136  1.00  0.00           C
ATOM   6818  O32 POPEs 123      25.942  71.922  78.266  1.00  0.00           O
ATOM   6819  C32 POPEs 123      25.382  71.452  75.936  1.00  0.00           C
ATOM   6822  C23 POPEs 123      29.732  66.982  74.686  1.00  0.00           C
ATOM   6825  C24 POPEs 123      30.872  66.012  74.316  1.00  0.00           C
ATOM   6828  C25 POPEs 123      31.692  66.422  73.076  1.00  0.00           C
ATOM   6831  C26 POPEs 123      30.922  66.502  71.756  1.00  0.00           C
ATOM   6834  C27 POPEs 123      30.372  65.142  71.276  1.00  0.00           C
ATOM   6837  C28 POPEs 123      29.732  65.192  69.876  1.00  0.00           C
ATOM   6840  C29 POPEs 123      28.552  66.132  69.876  1.00  0.00           C
ATOM   6842 0C21 POPEs 123      28.262  67.062  68.946  1.00  0.00           C
ATOM   6844 1C21 POPEs 123      28.982  67.312  67.646  1.00  0.00           C
ATOM   6847 2C21 POPEs 123      29.852  68.582  67.636  1.00  0.00           C
ATOM   6850 3C21 POPEs 123      30.382  68.892  66.226  1.00  0.00           C
ATOM   6853 4C21 POPEs 123      30.832  70.352  66.026  1.00  0.00           C
ATOM   6856 5C21 POPEs 123      30.622  70.802  64.566  1.00  0.00           C
ATOM   6859 6C21 POPEs 123      30.772  72.322  64.366  1.00  0.00           C
ATOM   6862 7C21 POPEs 123      30.272  72.772  62.986  1.00  0.00           C
ATOM   6865 8C21 POPEs 123      30.062  74.282  62.866  1.00  0.00           C
ATOM   6869  C33 POPEs 123      23.892  71.722  76.226  1.00  0.00           C
ATOM   6872  C34 POPEs 123      23.102  72.102  74.966  1.00  0.00           C
ATOM   6875  C35 POPEs 123      23.262  71.082  73.826  1.00  0.00           C
ATOM   6878  C36 POPEs 123      22.442  71.452  72.576  1.00  0.00           C
ATOM   6881  C37 POPEs 123      22.892  70.682  71.336  1.00  0.00           C
ATOM   6884  C38 POPEs 123      22.262  71.202  70.036  1.00  0.00           C
ATOM   6887  C39 POPEs 123      23.012  70.732  68.776  1.00  0.00           C
ATOM   6890 0C31 POPEs 123      22.922  69.222  68.516  1.00  0.00           C
ATOM   6893 1C31 POPEs 123      23.482  68.862  67.126  1.00  0.00           C
ATOM   6896 2C31 POPEs 123      22.452  68.202  66.196  1.00  0.00           C
ATOM   6899 3C31 POPEs 123      22.232  66.712  66.496  1.00  0.00           C
ATOM   6902 4C31 POPEs 123      21.222  66.062  65.536  1.00  0.00           C
ATOM   6905 5C31 POPEs 123      21.272  64.532  65.606  1.00  0.00           C
ATOM   6908 6C31 POPEs 123      20.292  63.832  64.656  1.00  0.00           C
ATOM   6912  NH3 POPEt 124      41.502  73.902  35.146  1.00  0.00           N
ATOM   6916  C12 POPEt 124      40.992  75.002  34.266  1.00  0.00           C
ATOM   6919  C11 POPEt 124      40.182  75.972  35.126  1.00  0.00           C
ATOM   6922  P   POPEt 124      37.732  75.552  35.986  1.00  0.00           P
ATOM   6923  O13 POPEt 124      37.362  76.082  34.646  1.00  0.00           O
ATOM   6924  O14 POPEt 124      37.012  74.352  36.426  1.00  0.00           O
ATOM   6925  O11 POPEt 124      37.562  76.672  37.106  1.00  0.00           O
ATOM   6926  O12 POPEt 124      39.272  75.242  35.966  1.00  0.00           O
ATOM   6927  C1  POPEt 124      38.322  77.892  37.166  1.00  0.00           C
ATOM   6930  C2  POPEt 124      38.232  78.572  38.576  1.00  0.00           C
ATOM   6932  O21 POPEt 124      37.482  79.802  38.486  1.00  0.00           O
ATOM   6933  C21 POPEt 124      36.662  79.992  39.526  1.00  0.00           C
ATOM   6934  O22 POPEt 124      36.912  80.632  40.536  1.00  0.00           O
ATOM   6935  C22 POPEt 124      35.352  79.252  39.226  1.00  0.00           C
ATOM   6938  C3  POPEt 124      39.642  78.852  39.186  1.00  0.00           C
ATOM   6941  O31 POPEt 124      39.622  79.442  40.506  1.00  0.00           O
ATOM   6942  C31 POPEt 124      39.262  78.612  41.476  1.00  0.00           C
ATOM   6943  O32 POPEt 124      38.782  77.502  41.306  1.00  0.00           O
ATOM   6944  C32 POPEt 124      39.682  79.212  42.816  1.00  0.00           C
ATOM   6947  C23 POPEt 124      34.192  79.392  40.236  1.00  0.00           C
ATOM   6950  C24 POPEt 124      34.282  78.452  41.446  1.00  0.00           C
ATOM   6953  C25 POPEt 124      34.702  79.172  42.736  1.00  0.00           C
ATOM   6956  C26 POPEt 124      34.712  78.242  43.956  1.00  0.00           C
ATOM   6959  C27 POPEt 124      34.682  79.032  45.276  1.00  0.00           C
ATOM   6962  C28 POPEt 124      34.862  78.152  46.526  1.00  0.00           C
ATOM   6965  C29 POPEt 124      33.752  77.152  46.736  1.00  0.00           C
ATOM   6967 0C21 POPEt 124      32.682  77.302  47.536  1.00  0.00           C
ATOM   6969 1C21 POPEt 124      32.342  78.502  48.376  1.00  0.00           C
ATOM   6972 2C21 POPEt 124      32.122  78.182  49.876  1.00  0.00           C
ATOM   6975 3C21 POPEt 124      33.342  77.552  50.576  1.00  0.00           C
ATOM   6978 4C21 POPEt 124      33.072  77.292  52.066  1.00  0.00           C
ATOM   6981 5C21 POPEt 124      34.242  76.612  52.786  1.00  0.00           C
ATOM   6984 6C21 POPEt 124      33.892  76.222  54.226  1.00  0.00           C
ATOM   6987 7C21 POPEt 124      35.042  75.512  54.956  1.00  0.00           C
ATOM   6990 8C21 POPEt 124      34.612  74.962  56.326  1.00  0.00           C
ATOM   6994  C33 POPEt 124      38.912  78.642  44.036  1.00  0.00           C
ATOM   6997  C34 POPEt 124      39.722  78.802  45.326  1.00  0.00           C
ATOM   7000  C35 POPEt 124      38.902  78.592  46.606  1.00  0.00           C
ATOM   7003  C36 POPEt 124      38.252  79.892  47.106  1.00  0.00           C
ATOM   7006  C37 POPEt 124      37.702  79.822  48.536  1.00  0.00           C
ATOM   7009  C38 POPEt 124      37.252  81.202  49.036  1.00  0.00           C
ATOM   7012  C39 POPEt 124      36.532  81.182  50.386  1.00  0.00           C
ATOM   7015 0C31 POPEt 124      37.462  80.992  51.606  1.00  0.00           C
ATOM   7018 1C31 POPEt 124      36.652  80.902  52.906  1.00  0.00           C
ATOM   7021 2C31 POPEt 124      37.502  80.852  54.176  1.00  0.00           C
ATOM   7024 3C31 POPEt 124      36.792  80.162  55.356  1.00  0.00           C
ATOM   7027 4C31 POPEt 124      35.572  80.922  55.906  1.00  0.00           C
ATOM   7030 5C31 POPEt 124      34.612  79.972  56.646  1.00  0.00           C
ATOM   7033 6C31 POPEt 124      33.722  80.662  57.686  1.00  0.00           C
ATOM   7037  NH3 POPEu 125      25.632  97.922  30.476  1.00  0.00           N
ATOM   7041  C12 POPEu 125      24.372  97.482  29.786  1.00  0.00           C
ATOM   7044  C11 POPEu 125      23.082  98.152  30.306  1.00  0.00           C
ATOM   7047  P   POPEu 125      20.682  97.412  29.386  1.00  0.00           P
ATOM   7048  O13 POPEu 125      20.862  96.862  28.036  1.00  0.00           O
ATOM   7049  O14 POPEu 125      20.362  98.852  29.446  1.00  0.00           O
ATOM   7050  O11 POPEu 125      19.632  96.552  30.176  1.00  0.00           O
ATOM   7051  O12 POPEu 125      22.022  97.212  30.176  1.00  0.00           O
ATOM   7052  C1  POPEu 125      19.982  95.562  31.156  1.00  0.00           C
ATOM   7055  C2  POPEu 125      19.972  96.182  32.586  1.00  0.00           C
ATOM   7057  O21 POPEu 125      20.562  95.222  33.496  1.00  0.00           O
ATOM   7058  C21 POPEu 125      21.182  95.802  34.516  1.00  0.00           C
ATOM   7059  O22 POPEu 125      21.332  97.002  34.646  1.00  0.00           O
ATOM   7060  C22 POPEu 125      21.662  94.762  35.536  1.00  0.00           C
ATOM   7063  C3  POPEu 125      18.502  96.552  32.996  1.00  0.00           C
ATOM   7066  O31 POPEu 125      18.392  97.152  34.316  1.00  0.00           O
ATOM   7067  C31 POPEu 125      18.642  98.462  34.346  1.00  0.00           C
ATOM   7068  O32 POPEu 125      18.932  99.142  33.366  1.00  0.00           O
ATOM   7069  C32 POPEu 125      18.522  99.012  35.756  1.00  0.00           C
ATOM   7072  C23 POPEu 125      22.202  95.402  36.856  1.00  0.00           C
ATOM   7075  C24 POPEu 125      21.772  94.712  38.166  1.00  0.00           C
ATOM   7078  C25 POPEu 125      20.242  94.652  38.336  1.00  0.00           C
ATOM   7081  C26 POPEu 125      19.752  94.542  39.786  1.00  0.00           C
ATOM   7084  C27 POPEu 125      18.212  94.562  39.836  1.00  0.00           C
ATOM   7087  C28 POPEu 125      17.592  94.862  41.226  1.00  0.00           C
ATOM   7090  C29 POPEu 125      16.212  95.452  41.036  1.00  0.00           C
ATOM   7092 0C21 POPEu 125      15.062  95.152  41.666  1.00  0.00           C
ATOM   7094 1C21 POPEu 125      14.842  94.162  42.776  1.00  0.00           C
ATOM   7097 2C21 POPEu 125      14.912  94.812  44.166  1.00  0.00           C
ATOM   7100 3C21 POPEu 125      14.192  96.162  44.306  1.00  0.00           C
ATOM   7103 4C21 POPEu 125      14.142  96.682  45.746  1.00  0.00           C
ATOM   7106 5C21 POPEu 125      13.382  98.012  45.846  1.00  0.00           C
ATOM   7109 6C21 POPEu 125      12.882  98.342  47.256  1.00  0.00           C
ATOM   7112 7C21 POPEu 125      13.972  98.862  48.196  1.00  0.00           C
ATOM   7115 8C21 POPEu 125      13.452  99.182  49.596  1.00  0.00           C
ATOM   7119  C33 POPEu 125      19.602 100.082  36.026  1.00  0.00           C
ATOM   7122  C34 POPEu 125      19.322 100.942  37.276  1.00  0.00           C
ATOM   7125  C35 POPEu 125      18.792 100.122  38.456  1.00  0.00           C
ATOM   7128  C36 POPEu 125      18.682 100.922  39.756  1.00  0.00           C
ATOM   7131  C37 POPEu 125      18.362  99.982  40.916  1.00  0.00           C
ATOM   7134  C38 POPEu 125      18.582 100.612  42.296  1.00  0.00           C
ATOM   7137  C39 POPEu 125      18.262  99.642  43.456  1.00  0.00           C
ATOM   7140 0C31 POPEu 125      19.012  98.302  43.356  1.00  0.00           C
ATOM   7143 1C31 POPEu 125      19.032  97.482  44.646  1.00  0.00           C
ATOM   7146 2C31 POPEu 125      19.812  98.182  45.766  1.00  0.00           C
ATOM   7149 3C31 POPEu 125      20.202  97.272  46.926  1.00  0.00           C
ATOM   7152 4C31 POPEu 125      21.262  97.952  47.816  1.00  0.00           C
ATOM   7155 5C31 POPEu 125      21.682  97.072  48.996  1.00  0.00           C
ATOM   7158 6C31 POPEu 125      22.852  97.622  49.806  1.00  0.00           C
ATOM   7162  NH3 POPEv 126      40.612  44.282  75.986  1.00  0.00           N
ATOM   7166  C12 POPEv 126      39.382  44.912  76.576  1.00  0.00           C
ATOM   7169  C11 POPEv 126      39.692  45.852  77.756  1.00  0.00           C
ATOM   7172  P   POPEv 126      38.452  48.182  77.656  1.00  0.00           P
ATOM   7173  O13 POPEv 126      37.062  48.642  77.786  1.00  0.00           O
ATOM   7174  O14 POPEv 126      39.432  48.932  78.466  1.00  0.00           O
ATOM   7175  O11 POPEv 126      38.872  48.232  76.126  1.00  0.00           O
ATOM   7176  O12 POPEv 126      38.532  46.632  78.046  1.00  0.00           O
ATOM   7177  C1  POPEv 126      39.972  49.072  75.726  1.00  0.00           C
ATOM   7180  C2  POPEv 126      39.822  49.482  74.236  1.00  0.00           C
ATOM   7182  O21 POPEv 126      40.952  50.052  73.556  1.00  0.00           O
ATOM   7183  C21 POPEv 126      42.172  50.172  73.966  1.00  0.00           C
ATOM   7184  O22 POPEv 126      42.642  49.892  75.056  1.00  0.00           O
ATOM   7185  C22 POPEv 126      42.982  50.732  72.786  1.00  0.00           C
ATOM   7188  C3  POPEv 126      38.622  50.422  73.986  1.00  0.00           C
ATOM   7191  O31 POPEv 126      38.542  50.702  72.576  1.00  0.00           O
ATOM   7192  C31 POPEv 126      37.882  51.782  72.256  1.00  0.00           C
ATOM   7193  O32 POPEv 126      37.262  52.492  73.026  1.00  0.00           O
ATOM   7194  C32 POPEv 126      37.952  51.992  70.736  1.00  0.00           C
ATOM   7197  C23 POPEv 126      42.332  51.962  72.096  1.00  0.00           C
ATOM   7200  C24 POPEv 126      43.132  52.472  70.876  1.00  0.00           C
ATOM   7203  C25 POPEv 126      43.032  51.602  69.626  1.00  0.00           C
ATOM   7206  C26 POPEv 126      41.612  51.462  69.076  1.00  0.00           C
ATOM   7209  C27 POPEv 126      41.602  50.912  67.636  1.00  0.00           C
ATOM   7212  C28 POPEv 126      41.902  51.982  66.576  1.00  0.00           C
ATOM   7215  C29 POPEv 126      42.022  51.322  65.216  1.00  0.00           C
ATOM   7217 0C21 POPEv 126      41.302  51.632  64.126  1.00  0.00           C
ATOM   7219 1C21 POPEv 126      40.282  52.732  64.026  1.00  0.00           C
ATOM   7222 2C21 POPEv 126      40.072  53.192  62.576  1.00  0.00           C
ATOM   7225 3C21 POPEv 126      41.292  53.932  62.016  1.00  0.00           C
ATOM   7228 4C21 POPEv 126      41.052  54.522  60.616  1.00  0.00           C
ATOM   7231 5C21 POPEv 126      41.922  55.762  60.356  1.00  0.00           C
ATOM   7234 6C21 POPEv 126      41.422  57.012  61.096  1.00  0.00           C
ATOM   7237 7C21 POPEv 126      42.422  58.162  61.036  1.00  0.00           C
ATOM   7240 8C21 POPEv 126      41.942  59.412  61.766  1.00  0.00           C
ATOM   7244  C33 POPEv 126      38.392  53.402  70.286  1.00  0.00           C
ATOM   7247  C34 POPEv 126      37.882  53.692  68.866  1.00  0.00           C
ATOM   7250  C35 POPEv 126      38.652  54.792  68.116  1.00  0.00           C
ATOM   7253  C36 POPEv 126      38.042  55.082  66.736  1.00  0.00           C
ATOM   7256  C37 POPEv 126      38.682  56.282  66.016  1.00  0.00           C
ATOM   7259  C38 POPEv 126      37.802  56.852  64.886  1.00  0.00           C
ATOM   7262  C39 POPEv 126      37.832  56.052  63.576  1.00  0.00           C
ATOM   7265 0C31 POPEv 126      37.052  56.762  62.456  1.00  0.00           C
ATOM   7268 1C31 POPEv 126      37.012  55.952  61.156  1.00  0.00           C
ATOM   7271 2C31 POPEv 126      36.712  56.802  59.906  1.00  0.00           C
ATOM   7274 3C31 POPEv 126      35.322  57.452  59.886  1.00  0.00           C
ATOM   7277 4C31 POPEv 126      35.052  58.242  58.596  1.00  0.00           C
ATOM   7280 5C31 POPEv 126      33.582  58.642  58.446  1.00  0.00           C
ATOM   7283 6C31 POPEv 126      33.292  59.402  57.146  1.00  0.00           C
ATOM   7287  NH3 POPEw 127      68.452  52.522  85.436  1.00  0.00           N
ATOM   7291  C12 POPEw 127      68.002  53.882  85.916  1.00  0.00           C
ATOM   7294  C11 POPEw 127      68.992  54.562  86.886  1.00  0.00           C
ATOM   7297  P   POPEw 127      71.332  53.392  86.876  1.00  0.00           P
ATOM   7298  O13 POPEw 127      72.092  53.832  88.066  1.00  0.00           O
ATOM   7299  O14 POPEw 127      70.512  52.172  86.986  1.00  0.00           O
ATOM   7300  O11 POPEw 127      72.272  53.232  85.636  1.00  0.00           O
ATOM   7301  O12 POPEw 127      70.342  54.562  86.416  1.00  0.00           O
ATOM   7302  C1  POPEw 127      72.902  54.332  84.986  1.00  0.00           C
ATOM   7305  C2  POPEw 127      72.842  54.182  83.446  1.00  0.00           C
ATOM   7307  O21 POPEw 127      72.352  55.412  82.916  1.00  0.00           O
ATOM   7308  C21 POPEw 127      73.052  56.022  81.986  1.00  0.00           C
ATOM   7309  O22 POPEw 127      74.042  55.612  81.416  1.00  0.00           O
ATOM   7310  C22 POPEw 127      72.322  57.352  81.736  1.00  0.00           C
ATOM   7313  C3  POPEw 127      71.862  53.042  82.996  1.00  0.00           C
ATOM   7316  O31 POPEw 127      71.942  52.782  81.566  1.00  0.00           O
ATOM   7317  C31 POPEw 127      73.052  52.082  81.276  1.00  0.00           C
ATOM   7318  O32 POPEw 127      73.732  51.492  82.086  1.00  0.00           O
ATOM   7319  C32 POPEw 127      73.392  52.242  79.796  1.00  0.00           C
ATOM   7322  C23 POPEw 127      72.812  58.122  80.496  1.00  0.00           C
ATOM   7325  C24 POPEw 127      72.202  57.582  79.186  1.00  0.00           C
ATOM   7328  C25 POPEw 127      72.782  58.232  77.926  1.00  0.00           C
ATOM   7331  C26 POPEw 127      72.392  59.712  77.766  1.00  0.00           C
ATOM   7334  C27 POPEw 127      73.282  60.472  76.766  1.00  0.00           C
ATOM   7337  C28 POPEw 127      72.892  61.962  76.676  1.00  0.00           C
ATOM   7340  C29 POPEw 127      73.952  62.832  76.046  1.00  0.00           C
ATOM   7342 0C21 POPEw 127      74.102  63.112  74.746  1.00  0.00           C
ATOM   7344 1C21 POPEw 127      73.262  62.602  73.606  1.00  0.00           C
ATOM   7347 2C21 POPEw 127      72.742  63.742  72.706  1.00  0.00           C
ATOM   7350 3C21 POPEw 127      72.262  63.202  71.356  1.00  0.00           C
ATOM   7353 4C21 POPEw 127      71.782  64.262  70.366  1.00  0.00           C
ATOM   7356 5C21 POPEw 127      70.532  65.042  70.806  1.00  0.00           C
ATOM   7359 6C21 POPEw 127      69.312  64.152  71.066  1.00  0.00           C
ATOM   7362 7C21 POPEw 127      67.972  64.812  70.726  1.00  0.00           C
ATOM   7365 8C21 POPEw 127      66.772  63.862  70.816  1.00  0.00           C
ATOM   7369  C33 POPEw 127      74.822  51.752  79.486  1.00  0.00           C
ATOM   7372  C34 POPEw 127      75.402  52.382  78.206  1.00  0.00           C
ATOM   7375  C35 POPEw 127      74.702  51.902  76.936  1.00  0.00           C
ATOM   7378  C36 POPEw 127      75.372  50.642  76.386  1.00  0.00           C
ATOM   7381  C37 POPEw 127      74.502  49.922  75.356  1.00  0.00           C
ATOM   7384  C38 POPEw 127      75.252  48.772  74.686  1.00  0.00           C
ATOM   7387  C39 POPEw 127      76.012  49.122  73.386  1.00  0.00           C
ATOM   7390 0C31 POPEw 127      75.222  49.972  72.366  1.00  0.00           C
ATOM   7393 1C31 POPEw 127      75.462  49.592  70.886  1.00  0.00           C
ATOM   7396 2C31 POPEw 127      74.682  50.532  69.936  1.00  0.00           C
ATOM   7399 3C31 POPEw 127      74.402  49.962  68.536  1.00  0.00           C
ATOM   7402 4C31 POPEw 127      75.662  49.642  67.726  1.00  0.00           C
ATOM   7405 5C31 POPEw 127      75.362  49.432  66.226  1.00  0.00           C
ATOM   7408 6C31 POPEw 127      76.622  49.222  65.386  1.00  0.00           C
ATOM   7412  NH3 POPEx 128     114.252   8.192  78.056  1.00  0.00           N
ATOM   7416  C12 POPEx 128     114.492   6.912  78.796  1.00  0.00           C
ATOM   7419  C11 POPEx 128     115.922   6.422  78.526  1.00  0.00           C
ATOM   7422  P   POPEx 128     117.322   5.612  76.496  1.00  0.00           P
ATOM   7423  O13 POPEx 128     118.282   5.082  77.496  1.00  0.00           O
ATOM   7424  O14 POPEx 128     116.562   4.662  75.686  1.00  0.00           O
ATOM   7425  O11 POPEx 128     118.132   6.602  75.556  1.00  0.00           O
ATOM   7426  O12 POPEx 128     116.272   6.612  77.156  1.00  0.00           O
ATOM   7427  C1  POPEx 128     117.452   7.272  74.496  1.00  0.00           C
ATOM   7430  C2  POPEx 128     118.322   8.432  73.926  1.00  0.00           C
ATOM   7432  O21 POPEx 128     118.362   8.292  72.496  1.00  0.00           O
ATOM   7433  C21 POPEx 128     118.152   9.382  71.806  1.00  0.00           C
ATOM   7434  O22 POPEx 128     118.052  10.512  72.266  1.00  0.00           O
ATOM   7435  C22 POPEx 128     117.992   9.012  70.336  1.00  0.00           C
ATOM   7438  C3  POPEx 128     119.772   8.442  74.506  1.00  0.00           C
ATOM   7441  O31 POPEx 128     120.382   9.732  74.366  1.00  0.00           O
ATOM   7442  C31 POPEx 128     121.112  10.062  73.286  1.00  0.00           C
ATOM   7443  O32 POPEx 128     121.182  11.212  72.876  1.00  0.00           O
ATOM   7444  C32 POPEx 128     121.962   8.932  72.666  1.00  0.00           C
ATOM   7447  C23 POPEx 128     118.142  10.212  69.376  1.00  0.00           C
ATOM   7450  C24 POPEx 128     117.612   9.852  67.986  1.00  0.00           C
ATOM   7453  C25 POPEx 128     116.092   9.962  67.876  1.00  0.00           C
ATOM   7456  C26 POPEx 128     115.542   9.372  66.576  1.00  0.00           C
ATOM   7459  C27 POPEx 128     114.162   9.932  66.196  1.00  0.00           C
ATOM   7462  C28 POPEx 128     113.712   9.442  64.806  1.00  0.00           C
ATOM   7465  C29 POPEx 128     112.622  10.272  64.186  1.00  0.00           C
ATOM   7467 0C21 POPEx 128     112.702  10.962  63.036  1.00  0.00           C
ATOM   7469 1C21 POPEx 128     113.902  11.042  62.126  1.00  0.00           C
ATOM   7472 2C21 POPEx 128     113.582  11.232  60.626  1.00  0.00           C
ATOM   7475 3C21 POPEx 128     112.912  10.032  59.946  1.00  0.00           C
ATOM   7478 4C21 POPEx 128     112.932  10.152  58.406  1.00  0.00           C
ATOM   7481 5C21 POPEx 128     113.932   9.202  57.736  1.00  0.00           C
ATOM   7484 6C21 POPEx 128     113.252   7.922  57.216  1.00  0.00           C
ATOM   7487 7C21 POPEx 128     114.222   6.812  56.796  1.00  0.00           C
ATOM   7490 8C21 POPEx 128     114.872   6.092  57.976  1.00  0.00           C
ATOM   7494  C33 POPEx 128     121.402   8.362  71.346  1.00  0.00           C
ATOM   7497  C34 POPEx 128     122.472   7.962  70.306  1.00  0.00           C
ATOM   7500  C35 POPEx 128     123.382   6.792  70.706  1.00  0.00           C
ATOM   7503  C36 POPEx 128     124.832   7.232  70.986  1.00  0.00           C
ATOM   7506  C37 POPEx 128     125.802   6.052  71.166  1.00  0.00           C
ATOM   7509  C38 POPEx 128     127.262   6.492  71.016  1.00  0.00           C
ATOM   7512  C39 POPEx 128     128.262   5.342  71.186  1.00  0.00           C
ATOM   7515 0C31 POPEx 128     128.642   5.042  72.646  1.00  0.00           C
ATOM   7518 1C31 POPEx 128     129.806   4.042  72.706  1.00  0.00           C
ATOM   7521 2C31 POPEx 128     130.276   3.732  74.136  1.00  0.00           C
ATOM   7524 3C31 POPEx 128     131.166   4.822  74.746  1.00  0.00           C
ATOM   7527 4C31 POPEx 128     131.816   4.312  76.026  1.00  0.00           C
ATOM   7530 5C31 POPEx 128     132.816   5.272  76.676  1.00  0.00           C
ATOM   7533 6C31 POPEx 128     133.756   4.552  77.636  1.00  0.00           C
ATOM   7537  NH3 POPEy 129      14.442  87.292  76.686  1.00  0.00           N
ATOM   7541  C12 POPEy 129      14.782  87.882  78.016  1.00  0.00           C
ATOM   7544  C11 POPEy 129      16.202  88.482  77.996  1.00  0.00           C
ATOM   7547  P   POPEy 129      17.802  86.622  76.986  1.00  0.00           P
ATOM   7548  O13 POPEy 129      18.762  85.622  77.476  1.00  0.00           O
ATOM   7549  O14 POPEy 129      16.692  86.122  76.166  1.00  0.00           O
ATOM   7550  O11 POPEy 129      18.592  87.722  76.176  1.00  0.00           O
ATOM   7551  O12 POPEy 129      17.222  87.482  78.176  1.00  0.00           O
ATOM   7552  C1  POPEy 129      18.012  88.392  75.046  1.00  0.00           C
ATOM   7555  C2  POPEy 129      18.722  87.962  73.746  1.00  0.00           C
ATOM   7557  O21 POPEy 129      18.232  88.702  72.616  1.00  0.00           O
ATOM   7558  C21 POPEy 129      16.992  88.512  72.216  1.00  0.00           C
ATOM   7559  O22 POPEy 129      16.072  88.002  72.816  1.00  0.00           O
ATOM   7560  C22 POPEy 129      16.892  89.032  70.766  1.00  0.00           C
ATOM   7563  C3  POPEy 129      18.762  86.422  73.486  1.00  0.00           C
ATOM   7566  O31 POPEy 129      20.002  86.032  72.856  1.00  0.00           O
ATOM   7567  C31 POPEy 129      19.992  85.932  71.536  1.00  0.00           C
ATOM   7568  O32 POPEy 129      19.042  86.162  70.806  1.00  0.00           O
ATOM   7569  C32 POPEy 129      21.332  85.322  71.146  1.00  0.00           C
ATOM   7572  C23 POPEy 129      16.302  87.962  69.806  1.00  0.00           C
ATOM   7575  C24 POPEy 129      16.172  88.452  68.356  1.00  0.00           C
ATOM   7578  C25 POPEy 129      15.152  89.592  68.176  1.00  0.00           C
ATOM   7581  C26 POPEy 129      14.982  89.952  66.706  1.00  0.00           C
ATOM   7584  C27 POPEy 129      14.072  91.162  66.476  1.00  0.00           C
ATOM   7587  C28 POPEy 129      14.372  91.822  65.116  1.00  0.00           C
ATOM   7590  C29 POPEy 129      13.552  93.052  64.846  1.00  0.00           C
ATOM   7592 0C21 POPEy 129      12.542  93.172  63.966  1.00  0.00           C
ATOM   7594 1C21 POPEy 129      12.002  92.082  63.086  1.00  0.00           C
ATOM   7597 2C21 POPEy 129      12.492  92.302  61.646  1.00  0.00           C
ATOM   7600 3C21 POPEy 129      14.022  92.332  61.546  1.00  0.00           C
ATOM   7603 4C21 POPEy 129      14.522  92.202  60.106  1.00  0.00           C
ATOM   7606 5C21 POPEy 129      14.012  93.322  59.216  1.00  0.00           C
ATOM   7609 6C21 POPEy 129      14.492  93.192  57.766  1.00  0.00           C
ATOM   7612 7C21 POPEy 129      13.922  94.302  56.886  1.00  0.00           C
ATOM   7615 8C21 POPEy 129      14.282  94.142  55.416  1.00  0.00           C
ATOM   7619  C33 POPEy 129      21.522  85.122  69.636  1.00  0.00           C
ATOM   7622  C34 POPEy 129      22.492  83.992  69.266  1.00  0.00           C
ATOM   7625  C35 POPEy 129      22.302  83.672  67.786  1.00  0.00           C
ATOM   7628  C36 POPEy 129      23.162  82.572  67.166  1.00  0.00           C
ATOM   7631  C37 POPEy 129      22.752  82.382  65.706  1.00  0.00           C
ATOM   7634  C38 POPEy 129      23.432  81.212  64.976  1.00  0.00           C
ATOM   7637  C39 POPEy 129      22.772  80.952  63.616  1.00  0.00           C
ATOM   7640 0C31 POPEy 129      22.332  79.492  63.426  1.00  0.00           C
ATOM   7643 1C31 POPEy 129      21.192  79.312  62.416  1.00  0.00           C
ATOM   7646 2C31 POPEy 129      21.562  79.622  60.956  1.00  0.00           C
ATOM   7649 3C31 POPEy 129      22.382  78.522  60.266  1.00  0.00           C
ATOM   7652 4C31 POPEy 129      22.602  78.842  58.786  1.00  0.00           C
ATOM   7655 5C31 POPEy 129      23.302  77.722  58.006  1.00  0.00           C
ATOM   7658 6C31 POPEy 129      23.502  78.092  56.526  1.00  0.00           C
ATOM   7662  NH3 POPEz 130      16.932  35.642  75.566  1.00  0.00           N
ATOM   7666  C12 POPEz 130      16.932  35.992  77.036  1.00  0.00           C
ATOM   7669  C11 POPEz 130      15.512  36.222  77.566  1.00  0.00           C
ATOM   7672  P   POPEz 130      15.412  38.342  79.186  1.00  0.00           P
ATOM   7673  O13 POPEz 130      14.222  38.682  79.986  1.00  0.00           O
ATOM   7674  O14 POPEz 130      16.682  38.842  79.776  1.00  0.00           O
ATOM   7675  O11 POPEz 130      15.182  38.992  77.796  1.00  0.00           O
ATOM   7676  O12 POPEz 130      15.532  36.802  78.876  1.00  0.00           O
ATOM   7677  C1  POPEz 130      16.222  39.582  77.036  1.00  0.00           C
ATOM   7680  C2  POPEz 130      15.762  39.602  75.566  1.00  0.00           C
ATOM   7682  O21 POPEz 130      16.802  40.122  74.746  1.00  0.00           O
ATOM   7683  C21 POPEz 130      17.652  39.232  74.276  1.00  0.00           C
ATOM   7684  O22 POPEz 130      17.702  38.052  74.586  1.00  0.00           O
ATOM   7685  C22 POPEz 130      18.542  39.942  73.246  1.00  0.00           C
ATOM   7688  C3  POPEz 130      14.492  40.472  75.366  1.00  0.00           C
ATOM   7691  O31 POPEz 130      14.302  40.842  73.986  1.00  0.00           O
ATOM   7692  C31 POPEz 130      13.522  40.212  73.096  1.00  0.00           C
ATOM   7693  O32 POPEz 130      13.492  40.532  71.916  1.00  0.00           O
ATOM   7694  C32 POPEz 130      12.672  39.082  73.666  1.00  0.00           C
ATOM   7697  C23 POPEz 130      18.822  39.042  72.026  1.00  0.00           C
ATOM   7700  C24 POPEz 130      19.292  39.832  70.796  1.00  0.00           C
ATOM   7703  C25 POPEz 130      19.192  38.952  69.536  1.00  0.00           C
ATOM   7706  C26 POPEz 130      19.542  39.662  68.226  1.00  0.00           C
ATOM   7709  C27 POPEz 130      19.572  38.672  67.066  1.00  0.00           C
ATOM   7712  C28 POPEz 130      20.032  39.302  65.736  1.00  0.00           C
ATOM   7715  C29 POPEz 130      20.012  38.272  64.626  1.00  0.00           C
ATOM   7717 0C21 POPEz 130      19.892  38.522  63.316  1.00  0.00           C
ATOM   7719 1C21 POPEz 130      19.822  39.892  62.686  1.00  0.00           C
ATOM   7722 2C21 POPEz 130      18.382  40.422  62.516  1.00  0.00           C
ATOM   7725 3C21 POPEz 130      17.462  39.562  61.646  1.00  0.00           C
ATOM   7728 4C21 POPEz 130      16.042  40.152  61.586  1.00  0.00           C
ATOM   7731 5C21 POPEz 130      14.952  39.112  61.256  1.00  0.00           C
ATOM   7734 6C21 POPEz 130      14.842  38.712  59.786  1.00  0.00           C
ATOM   7737 7C21 POPEz 130      14.162  39.772  58.906  1.00  0.00           C
ATOM   7740 8C21 POPEz 130      13.692  39.212  57.566  1.00  0.00           C
ATOM   7744  C33 POPEz 130      11.482  38.792  72.726  1.00  0.00           C
ATOM   7747  C34 POPEz 130      10.722  37.512  73.076  1.00  0.00           C
ATOM   7750  C35 POPEz 130       9.262  37.512  72.576  1.00  0.00           C
ATOM   7753  C36 POPEz 130       9.102  37.772  71.066  1.00  0.00           C
ATOM   7756  C37 POPEz 130       7.632  38.062  70.686  1.00  0.00           C
ATOM   7759  C38 POPEz 130       7.482  38.692  69.286  1.00  0.00           C
ATOM   7762  C39 POPEz 130       6.132  39.382  69.016  1.00  0.00           C
ATOM   7765 0C31 POPEz 130       5.922  40.632  69.886  1.00  0.00           C
ATOM   7768 1C31 POPEz 130       4.612  41.392  69.616  1.00  0.00           C
ATOM   7771 2C31 POPEz 130       4.422  42.552  70.616  1.00  0.00           C
ATOM   7774 3C31 POPEz 130       2.962  42.992  70.816  1.00  0.00           C
ATOM   7777 4C31 POPEz 130       2.332  43.682  69.606  1.00  0.00           C
ATOM   7780 5C31 POPEz 130       0.982  44.342  69.936  1.00  0.00           C
ATOM   7783 6C31 POPEz 130       0.312  45.032  68.756  1.00  0.00           C
ATOM   7787  NH3 POPE0 131     109.882 125.772  34.286  1.00  0.00           N
ATOM   7791  C12 POPE0 131     108.462 126.252  34.256  1.00  0.00           C
ATOM   7794  C11 POPE0 131     108.212 127.382  35.266  1.00  0.00           C
ATOM   7797  P   POPE0 131     106.482 129.312  35.586  1.00  0.00           P
ATOM   7798  O13 POPE0 131     107.622 129.852  36.356  1.00  0.00           O
ATOM   7799  O14 POPE0 131     106.002 130.062  34.396  1.00  0.00           O
ATOM   7800  O11 POPE0 131     105.272 129.082  36.596  1.00  0.00           O
ATOM   7801  O12 POPE0 131     106.852 127.832  35.146  1.00  0.00           O
ATOM   7802  C1  POPE0 131     105.622 128.882  37.966  1.00  0.00           C
ATOM   7805  C2  POPE0 131     104.442 128.372  38.816  1.00  0.00           C
ATOM   7807  O21 POPE0 131     104.942 128.222  40.156  1.00  0.00           O
ATOM   7808  C21 POPE0 131     103.992 127.882  41.026  1.00  0.00           C
ATOM   7809  O22 POPE0 131     102.802 128.102  40.896  1.00  0.00           O
ATOM   7810  C22 POPE0 131     104.662 127.132  42.176  1.00  0.00           C
ATOM   7813  C3  POPE0 131     103.812 127.052  38.206  1.00  0.00           C
ATOM   7816  O31 POPE0 131     103.982 125.792  38.886  1.00  0.00           O
ATOM   7817  C31 POPE0 131     105.192 125.332  39.166  1.00  0.00           C
ATOM   7818  O32 POPE0 131     106.182 126.012  39.386  1.00  0.00           O
ATOM   7819  C32 POPE0 131     105.162 123.822  39.336  1.00  0.00           C
ATOM   7822  C23 POPE0 131     104.332 127.692  43.576  1.00  0.00           C
ATOM   7825  C24 POPE0 131     105.292 127.182  44.656  1.00  0.00           C
ATOM   7828  C25 POPE0 131     104.792 127.542  46.066  1.00  0.00           C
ATOM   7831  C26 POPE0 131     105.432 126.732  47.196  1.00  0.00           C
ATOM   7834  C27 POPE0 131     104.542 126.782  48.436  1.00  0.00           C
ATOM   7837  C28 POPE0 131     105.022 125.912  49.616  1.00  0.00           C
ATOM   7840  C29 POPE0 131     104.012 125.982  50.726  1.00  0.00           C
ATOM   7842 0C21 POPE0 131     104.232 126.222  52.026  1.00  0.00           C
ATOM   7844 1C21 POPE0 131     105.562 126.452  52.696  1.00  0.00           C
ATOM   7847 2C21 POPE0 131     105.702 127.872  53.276  1.00  0.00           C
ATOM   7850 3C21 POPE0 131     107.022 128.042  54.036  1.00  0.00           C
ATOM   7853 4C21 POPE0 131     107.342 129.492  54.426  1.00  0.00           C
ATOM   7856 5C21 POPE0 131     108.322 129.612  55.606  1.00  0.00           C
ATOM   7859 6C21 POPE0 131     109.632 128.822  55.456  1.00  0.00           C
ATOM   7862 7C21 POPE0 131     110.582 129.032  56.636  1.00  0.00           C
ATOM   7865 8C21 POPE0 131     111.932 128.312  56.476  1.00  0.00           C
ATOM   7869  C33 POPE0 131     105.892 123.412  40.626  1.00  0.00           C
ATOM   7872  C34 POPE0 131     105.902 121.902  40.846  1.00  0.00           C
ATOM   7875  C35 POPE0 131     106.602 121.502  42.146  1.00  0.00           C
ATOM   7878  C36 POPE0 131     105.952 122.062  43.416  1.00  0.00           C
ATOM   7881  C37 POPE0 131     106.692 121.582  44.666  1.00  0.00           C
ATOM   7884  C38 POPE0 131     106.332 122.342  45.936  1.00  0.00           C
ATOM   7887  C39 POPE0 131     107.022 121.792  47.196  1.00  0.00           C
ATOM   7890 0C31 POPE0 131     108.562 121.792  47.116  1.00  0.00           C
ATOM   7893 1C31 POPE0 131     109.192 120.482  46.596  1.00  0.00           C
ATOM   7896 2C31 POPE0 131     110.722 120.532  46.626  1.00  0.00           C
ATOM   7899 3C31 POPE0 131     111.302 120.332  48.036  1.00  0.00           C
ATOM   7902 4C31 POPE0 131     112.822 120.472  48.056  1.00  0.00           C
ATOM   7905 5C31 POPE0 131     113.432 120.072  49.406  1.00  0.00           C
ATOM   7908 6C31 POPE0 131     114.962 120.062  49.386  1.00  0.00           C
ATOM   7912  NH3 POPE1 132      75.712 125.132  35.236  1.00  0.00           N
ATOM   7916  C12 POPE1 132      74.302 125.502  35.646  1.00  0.00           C
ATOM   7919  C11 POPE1 132      73.962 126.982  35.366  1.00  0.00           C
ATOM   7922  P   POPE1 132      71.372 127.642  35.736  1.00  0.00           P
ATOM   7923  O13 POPE1 132      71.052 129.072  35.476  1.00  0.00           O
ATOM   7924  O14 POPE1 132      70.902 126.652  34.736  1.00  0.00           O
ATOM   7925  O11 POPE1 132      70.572 127.302  37.036  1.00  0.00           O
ATOM   7926  O12 POPE1 132      72.872 127.412  36.176  1.00  0.00           O
ATOM   7927  C1  POPE1 132      71.142 127.352  38.326  1.00  0.00           C
ATOM   7930  C2  POPE1 132      70.032 127.782  39.296  1.00  0.00           C
ATOM   7932  O21 POPE1 132      70.652 128.392  40.426  1.00  0.00           O
ATOM   7933  C21 POPE1 132      69.962 129.372  40.966  1.00  0.00           C
ATOM   7934  O22 POPE1 132      68.862 129.752  40.586  1.00  0.00           O
ATOM   7935  C22 POPE1 132      70.782 129.952  42.106  1.00  0.00           C
ATOM   7938  C3  POPE1 132      69.102 126.612  39.746  1.00  0.00           C
ATOM   7941  O31 POPE1 132      67.932 127.122  40.446  1.00  0.00           O
ATOM   7942  C31 POPE1 132      67.552 126.252  41.416  1.00  0.00           C
ATOM   7943  O32 POPE1 132      67.862 125.082  41.416  1.00  0.00           O
ATOM   7944  C32 POPE1 132      66.772 126.982  42.496  1.00  0.00           C
ATOM   7947  C23 POPE1 132      69.942 130.262  43.356  1.00  0.00           C
ATOM   7950  C24 POPE1 132      70.802 130.502  44.596  1.00  0.00           C
ATOM   7953  C25 POPE1 132      71.312 129.242  45.306  1.00  0.00           C
ATOM   7956  C26 POPE1 132      72.192 129.602  46.516  1.00  0.00           C
ATOM   7959  C27 POPE1 132      72.302 128.472  47.536  1.00  0.00           C
ATOM   7962  C28 POPE1 132      73.322 128.772  48.646  1.00  0.00           C
ATOM   7965  C29 POPE1 132      73.822 127.532  49.336  1.00  0.00           C
ATOM   7967 0C21 POPE1 132      73.592 127.132  50.606  1.00  0.00           C
ATOM   7969 1C21 POPE1 132      72.722 127.792  51.646  1.00  0.00           C
ATOM   7972 2C21 POPE1 132      71.602 126.852  52.116  1.00  0.00           C
ATOM   7975 3C21 POPE1 132      72.142 125.592  52.816  1.00  0.00           C
ATOM   7978 4C21 POPE1 132      71.042 124.612  53.216  1.00  0.00           C
ATOM   7981 5C21 POPE1 132      71.662 123.302  53.726  1.00  0.00           C
ATOM   7984 6C21 POPE1 132      70.632 122.332  54.296  1.00  0.00           C
ATOM   7987 7C21 POPE1 132      71.292 121.092  54.896  1.00  0.00           C
ATOM   7990 8C21 POPE1 132      70.322 120.222  55.686  1.00  0.00           C
ATOM   7994  C33 POPE1 132      67.592 127.172  43.796  1.00  0.00           C
ATOM   7997  C34 POPE1 132      67.362 126.032  44.786  1.00  0.00           C
ATOM   8000  C35 POPE1 132      68.212 126.112  46.056  1.00  0.00           C
ATOM   8003  C36 POPE1 132      67.842 127.272  47.006  1.00  0.00           C
ATOM   8006  C37 POPE1 132      68.522 127.162  48.376  1.00  0.00           C
ATOM   8009  C38 POPE1 132      67.642 126.512  49.466  1.00  0.00           C
ATOM   8012  C39 POPE1 132      67.652 124.982  49.466  1.00  0.00           C
ATOM   8015 0C31 POPE1 132      66.702 124.392  50.516  1.00  0.00           C
ATOM   8018 1C31 POPE1 132      66.742 122.862  50.516  1.00  0.00           C
ATOM   8021 2C31 POPE1 132      66.162 122.222  51.786  1.00  0.00           C
ATOM   8024 3C31 POPE1 132      66.702 120.802  51.986  1.00  0.00           C
ATOM   8027 4C31 POPE1 132      66.292 120.202  53.326  1.00  0.00           C
ATOM   8030 5C31 POPE1 132      67.012 118.872  53.586  1.00  0.00           C
ATOM   8033 6C31 POPE1 132      66.972 118.472  55.056  1.00  0.00           C
ATOM   8037  NH3 POPE2 133      39.482  57.432  80.116  1.00  0.00           N
ATOM   8041  C12 POPE2 133      38.782  58.692  80.546  1.00  0.00           C
ATOM   8044  C11 POPE2 133      37.502  58.472  81.366  1.00  0.00           C
ATOM   8047  P   POPE2 133      35.662  59.982  80.316  1.00  0.00           P
ATOM   8048  O13 POPE2 133      35.182  58.722  79.736  1.00  0.00           O
ATOM   8049  O14 POPE2 133      34.652  60.892  80.906  1.00  0.00           O
ATOM   8050  O11 POPE2 133      36.572  60.852  79.316  1.00  0.00           O
ATOM   8051  O12 POPE2 133      36.722  59.682  81.436  1.00  0.00           O
ATOM   8052  C1  POPE2 133      37.032  62.152  79.726  1.00  0.00           C
ATOM   8055  C2  POPE2 133      36.302  63.332  78.986  1.00  0.00           C
ATOM   8057  O21 POPE2 133      36.162  63.132  77.566  1.00  0.00           O
ATOM   8058  C21 POPE2 133      37.272  63.042  76.846  1.00  0.00           C
ATOM   8059  O22 POPE2 133      38.402  63.072  77.296  1.00  0.00           O
ATOM   8060  C22 POPE2 133      37.002  62.982  75.356  1.00  0.00           C
ATOM   8063  C3  POPE2 133      36.912  64.732  79.346  1.00  0.00           C
ATOM   8066  O31 POPE2 133      36.022  65.842  79.086  1.00  0.00           O
ATOM   8067  C31 POPE2 133      36.232  66.442  77.906  1.00  0.00           C
ATOM   8068  O32 POPE2 133      36.962  66.032  77.036  1.00  0.00           O
ATOM   8069  C32 POPE2 133      35.452  67.752  77.866  1.00  0.00           C
ATOM   8072  C23 POPE2 133      38.052  63.882  74.666  1.00  0.00           C
ATOM   8075  C24 POPE2 133      37.872  64.012  73.156  1.00  0.00           C
ATOM   8078  C25 POPE2 133      38.542  65.302  72.656  1.00  0.00           C
ATOM   8081  C26 POPE2 133      38.532  65.432  71.126  1.00  0.00           C
ATOM   8084  C27 POPE2 133      39.232  66.732  70.666  1.00  0.00           C
ATOM   8087  C28 POPE2 133      39.772  66.662  69.226  1.00  0.00           C
ATOM   8090  C29 POPE2 133      39.022  67.492  68.216  1.00  0.00           C
ATOM   8092 0C21 POPE2 133      39.232  67.422  66.886  1.00  0.00           C
ATOM   8094 1C21 POPE2 133      40.242  66.542  66.206  1.00  0.00           C
ATOM   8097 2C21 POPE2 133      39.632  65.302  65.526  1.00  0.00           C
ATOM   8100 3C21 POPE2 133      38.642  65.632  64.386  1.00  0.00           C
ATOM   8103 4C21 POPE2 133      38.552  64.482  63.366  1.00  0.00           C
ATOM   8106 5C21 POPE2 133      37.122  64.022  63.076  1.00  0.00           C
ATOM   8109 6C21 POPE2 133      37.112  62.792  62.156  1.00  0.00           C
ATOM   8112 7C21 POPE2 133      35.722  62.192  61.966  1.00  0.00           C
ATOM   8115 8C21 POPE2 133      35.712  61.002  61.006  1.00  0.00           C
ATOM   8119  C33 POPE2 133      35.822  68.582  76.616  1.00  0.00           C
ATOM   8122  C34 POPE2 133      35.042  68.132  75.376  1.00  0.00           C
ATOM   8125  C35 POPE2 133      35.752  68.432  74.036  1.00  0.00           C
ATOM   8128  C36 POPE2 133      34.802  68.232  72.856  1.00  0.00           C
ATOM   8131  C37 POPE2 133      35.492  68.262  71.496  1.00  0.00           C
ATOM   8134  C38 POPE2 133      34.572  67.742  70.376  1.00  0.00           C
ATOM   8137  C39 POPE2 133      35.302  67.682  69.036  1.00  0.00           C
ATOM   8140 0C31 POPE2 133      34.462  67.092  67.896  1.00  0.00           C
ATOM   8143 1C31 POPE2 133      35.332  66.852  66.656  1.00  0.00           C
ATOM   8146 2C31 POPE2 133      34.732  65.862  65.646  1.00  0.00           C
ATOM   8149 3C31 POPE2 133      33.432  66.332  64.996  1.00  0.00           C
ATOM   8152 4C31 POPE2 133      33.102  65.492  63.756  1.00  0.00           C
ATOM   8155 5C31 POPE2 133      31.852  65.972  63.016  1.00  0.00           C
ATOM   8158 6C31 POPE2 133      31.682  65.272  61.666  1.00  0.00           C
ATOM   8162  NH3 POPE3 134      48.132  26.932  76.646  1.00  0.00           N
ATOM   8166  C12 POPE3 134      46.782  27.552  76.866  1.00  0.00           C
ATOM   8169  C11 POPE3 134      45.662  26.632  76.326  1.00  0.00           C
ATOM   8172  P   POPE3 134      45.252  24.172  75.546  1.00  0.00           P
ATOM   8173  O13 POPE3 134      46.172  23.972  74.396  1.00  0.00           O
ATOM   8174  O14 POPE3 134      44.872  22.952  76.316  1.00  0.00           O
ATOM   8175  O11 POPE3 134      43.972  24.912  74.996  1.00  0.00           O
ATOM   8176  O12 POPE3 134      45.942  25.242  76.516  1.00  0.00           O
ATOM   8177  C1  POPE3 134      43.452  24.582  73.696  1.00  0.00           C
ATOM   8180  C2  POPE3 134      43.692  25.682  72.606  1.00  0.00           C
ATOM   8182  O21 POPE3 134      43.222  25.112  71.386  1.00  0.00           O
ATOM   8183  C21 POPE3 134      43.112  25.922  70.356  1.00  0.00           C
ATOM   8184  O22 POPE3 134      42.752  27.092  70.386  1.00  0.00           O
ATOM   8185  C22 POPE3 134      43.672  25.222  69.106  1.00  0.00           C
ATOM   8188  C3  POPE3 134      45.202  26.062  72.436  1.00  0.00           C
ATOM   8191  O31 POPE3 134      45.422  27.172  71.536  1.00  0.00           O
ATOM   8192  C31 POPE3 134      45.912  28.312  72.036  1.00  0.00           C
ATOM   8193  O32 POPE3 134      46.182  28.522  73.206  1.00  0.00           O
ATOM   8194  C32 POPE3 134      46.122  29.302  70.896  1.00  0.00           C
ATOM   8197  C23 POPE3 134      44.782  26.082  68.436  1.00  0.00           C
ATOM   8200  C24 POPE3 134      46.092  25.322  68.136  1.00  0.00           C
ATOM   8203  C25 POPE3 134      46.302  24.942  66.666  1.00  0.00           C
ATOM   8206  C26 POPE3 134      46.842  26.092  65.806  1.00  0.00           C
ATOM   8209  C27 POPE3 134      46.852  25.732  64.316  1.00  0.00           C
ATOM   8212  C28 POPE3 134      46.882  26.962  63.396  1.00  0.00           C
ATOM   8215  C29 POPE3 134      46.582  26.542  61.976  1.00  0.00           C
ATOM   8217 0C21 POPE3 134      47.492  26.162  61.066  1.00  0.00           C
ATOM   8219 1C21 POPE3 134      48.982  26.132  61.286  1.00  0.00           C
ATOM   8222 2C21 POPE3 134      49.782  26.342  59.986  1.00  0.00           C
ATOM   8225 3C21 POPE3 134      49.442  27.662  59.266  1.00  0.00           C
ATOM   8228 4C21 POPE3 134      50.312  27.952  58.036  1.00  0.00           C
ATOM   8231 5C21 POPE3 134      50.442  26.742  57.096  1.00  0.00           C
ATOM   8234 6C21 POPE3 134      51.222  27.032  55.806  1.00  0.00           C
ATOM   8237 7C21 POPE3 134      51.762  25.732  55.176  1.00  0.00           C
ATOM   8240 8C21 POPE3 134      52.532  25.942  53.876  1.00  0.00           C
ATOM   8244  C33 POPE3 134      47.602  29.442  70.466  1.00  0.00           C
ATOM   8247  C34 POPE3 134      47.752  30.302  69.196  1.00  0.00           C
ATOM   8250  C35 POPE3 134      49.202  30.632  68.796  1.00  0.00           C
ATOM   8253  C36 POPE3 134      49.252  31.202  67.366  1.00  0.00           C
ATOM   8256  C37 POPE3 134      50.462  32.102  67.046  1.00  0.00           C
ATOM   8259  C38 POPE3 134      50.352  32.632  65.596  1.00  0.00           C
ATOM   8262  C39 POPE3 134      50.892  34.052  65.376  1.00  0.00           C
ATOM   8265 0C31 POPE3 134      50.292  34.702  64.116  1.00  0.00           C
ATOM   8268 1C31 POPE3 134      50.462  36.222  64.036  1.00  0.00           C
ATOM   8271 2C31 POPE3 134      49.642  36.862  62.886  1.00  0.00           C
ATOM   8274 3C31 POPE3 134      50.172  36.542  61.486  1.00  0.00           C
ATOM   8277 4C31 POPE3 134      51.362  37.412  61.076  1.00  0.00           C
ATOM   8280 5C31 POPE3 134      52.052  36.932  59.796  1.00  0.00           C
ATOM   8283 6C31 POPE3 134      53.142  37.882  59.286  1.00  0.00           C
ATOM   8287  NH3 POPE4 135      11.362  97.682  75.316  1.00  0.00           N
ATOM   8291  C12 POPE4 135      10.992  96.722  76.416  1.00  0.00           C
ATOM   8294  C11 POPE4 135      11.682  95.352  76.256  1.00  0.00           C
ATOM   8297  P   POPE4 135       9.892  93.552  76.976  1.00  0.00           P
ATOM   8298  O13 POPE4 135      10.152  92.132  77.296  1.00  0.00           O
ATOM   8299  O14 POPE4 135       8.722  94.182  77.626  1.00  0.00           O
ATOM   8300  O11 POPE4 135       9.722  93.622  75.416  1.00  0.00           O
ATOM   8301  O12 POPE4 135      11.202  94.412  77.226  1.00  0.00           O
ATOM   8302  C1  POPE4 135       8.652  92.932  74.786  1.00  0.00           C
ATOM   8305  C2  POPE4 135       8.222  93.752  73.556  1.00  0.00           C
ATOM   8307  O21 POPE4 135       7.102  93.092  72.956  1.00  0.00           O
ATOM   8308  C21 POPE4 135       6.382  93.872  72.166  1.00  0.00           C
ATOM   8309  O22 POPE4 135       6.532  95.072  71.986  1.00  0.00           O
ATOM   8310  C22 POPE4 135       5.342  93.022  71.446  1.00  0.00           C
ATOM   8313  C3  POPE4 135       9.442  93.892  72.596  1.00  0.00           C
ATOM   8316  O31 POPE4 135       9.232  94.872  71.556  1.00  0.00           O
ATOM   8317  C31 POPE4 135       8.962  94.422  70.346  1.00  0.00           C
ATOM   8318  O32 POPE4 135       8.882  93.252  70.006  1.00  0.00           O
ATOM   8319  C32 POPE4 135       8.762  95.632  69.446  1.00  0.00           C
ATOM   8322  C23 POPE4 135       5.032  93.652  70.066  1.00  0.00           C
ATOM   8325  C24 POPE4 135       3.772  93.072  69.416  1.00  0.00           C
ATOM   8328  C25 POPE4 135       3.982  91.672  68.836  1.00  0.00           C
ATOM   8331  C26 POPE4 135       2.862  91.302  67.866  1.00  0.00           C
ATOM   8334  C27 POPE4 135       2.922  89.832  67.436  1.00  0.00           C
ATOM   8337  C28 POPE4 135       2.052  89.552  66.196  1.00  0.00           C
ATOM   8340  C29 POPE4 135       2.772  89.932  64.926  1.00  0.00           C
ATOM   8342 0C21 POPE4 135       2.832  89.222  63.776  1.00  0.00           C
ATOM   8344 1C21 POPE4 135       2.132  87.932  63.456  1.00  0.00           C
ATOM   8347 2C21 POPE4 135       2.792  86.652  64.026  1.00  0.00           C
ATOM   8350 3C21 POPE4 135       4.312  86.552  63.806  1.00  0.00           C
ATOM   8353 4C21 POPE4 135       4.862  85.202  64.296  1.00  0.00           C
ATOM   8356 5C21 POPE4 135       6.392  85.082  64.256  1.00  0.00           C
ATOM   8359 6C21 POPE4 135       6.982  85.112  62.836  1.00  0.00           C
ATOM   8362 7C21 POPE4 135       8.412  84.562  62.796  1.00  0.00           C
ATOM   8365 8C21 POPE4 135       9.002  84.512  61.386  1.00  0.00           C
ATOM   8369  C33 POPE4 135       8.482  95.232  67.986  1.00  0.00           C
ATOM   8372  C34 POPE4 135       8.522  96.452  67.056  1.00  0.00           C
ATOM   8375  C35 POPE4 135       8.352  96.112  65.566  1.00  0.00           C
ATOM   8378  C36 POPE4 135       7.112  95.262  65.246  1.00  0.00           C
ATOM   8381  C37 POPE4 135       6.932  95.102  63.736  1.00  0.00           C
ATOM   8384  C38 POPE4 135       5.692  94.282  63.346  1.00  0.00           C
ATOM   8387  C39 POPE4 135       5.992  93.332  62.176  1.00  0.00           C
ATOM   8390 0C31 POPE4 135       4.712  92.772  61.526  1.00  0.00           C
ATOM   8393 1C31 POPE4 135       5.032  91.642  60.536  1.00  0.00           C
ATOM   8396 2C31 POPE4 135       3.882  91.392  59.546  1.00  0.00           C
ATOM   8399 3C31 POPE4 135       4.172  90.242  58.566  1.00  0.00           C
ATOM   8402 4C31 POPE4 135       4.122  88.862  59.236  1.00  0.00           C
ATOM   8405 5C31 POPE4 135       4.332  87.712  58.246  1.00  0.00           C
ATOM   8408 6C31 POPE4 135       4.302  86.342  58.916  1.00  0.00           C
ATOM   8412  NH3 POPE5 136      12.892 110.692  73.326  1.00  0.00           N
ATOM   8416  C12 POPE5 136      11.822 109.722  73.796  1.00  0.00           C
ATOM   8419  C11 POPE5 136      10.642 110.432  74.496  1.00  0.00           C
ATOM   8422  P   POPE5 136       8.402 108.992  74.286  1.00  0.00           P
ATOM   8423  O13 POPE5 136       7.832 107.832  75.006  1.00  0.00           O
ATOM   8424  O14 POPE5 136       7.512 110.152  74.016  1.00  0.00           O
ATOM   8425  O11 POPE5 136       9.022 108.462  72.946  1.00  0.00           O
ATOM   8426  O12 POPE5 136       9.712 109.492  75.046  1.00  0.00           O
ATOM   8427  C1  POPE5 136       8.222 108.432  71.766  1.00  0.00           C
ATOM   8430  C2  POPE5 136       9.032 107.862  70.586  1.00  0.00           C
ATOM   8432  O21 POPE5 136       8.122 107.562  69.506  1.00  0.00           O
ATOM   8433  C21 POPE5 136       8.452 108.102  68.326  1.00  0.00           C
ATOM   8434  O22 POPE5 136       9.372 108.872  68.136  1.00  0.00           O
ATOM   8435  C22 POPE5 136       7.492 107.592  67.246  1.00  0.00           C
ATOM   8438  C3  POPE5 136       9.792 106.572  71.026  1.00  0.00           C
ATOM   8441  O31 POPE5 136      10.482 105.912  69.936  1.00  0.00           O
ATOM   8442  C31 POPE5 136      11.672 106.452  69.646  1.00  0.00           C
ATOM   8443  O32 POPE5 136      12.132 107.462  70.156  1.00  0.00           O
ATOM   8444  C32 POPE5 136      12.302 105.632  68.526  1.00  0.00           C
ATOM   8447  C23 POPE5 136       8.122 107.632  65.826  1.00  0.00           C
ATOM   8450  C24 POPE5 136       7.082 108.012  64.756  1.00  0.00           C
ATOM   8453  C25 POPE5 136       7.702 108.262  63.376  1.00  0.00           C
ATOM   8456  C26 POPE5 136       6.672 108.792  62.376  1.00  0.00           C
ATOM   8459  C27 POPE5 136       7.282 109.242  61.036  1.00  0.00           C
ATOM   8462  C28 POPE5 136       6.232 109.852  60.076  1.00  0.00           C
ATOM   8465  C29 POPE5 136       5.632 108.862  59.106  1.00  0.00           C
ATOM   8467 0C21 POPE5 136       5.132 109.162  57.886  1.00  0.00           C
ATOM   8469 1C21 POPE5 136       5.002 110.532  57.266  1.00  0.00           C
ATOM   8472 2C21 POPE5 136       5.932 110.712  56.056  1.00  0.00           C
ATOM   8475 3C21 POPE5 136       5.872 112.102  55.396  1.00  0.00           C
ATOM   8478 4C21 POPE5 136       4.902 112.212  54.206  1.00  0.00           C
ATOM   8481 5C21 POPE5 136       3.532 112.772  54.606  1.00  0.00           C
ATOM   8484 6C21 POPE5 136       2.482 112.722  53.496  1.00  0.00           C
ATOM   8487 7C21 POPE5 136       1.122 113.172  54.056  1.00  0.00           C
ATOM   8490 8C21 POPE5 136      -0.028 113.192  53.046  1.00  0.00           C
ATOM   8494  C33 POPE5 136      13.632 106.222  68.006  1.00  0.00           C
ATOM   8497  C34 POPE5 136      14.252 105.322  66.926  1.00  0.00           C
ATOM   8500  C35 POPE5 136      13.512 105.392  65.586  1.00  0.00           C
ATOM   8503  C36 POPE5 136      13.792 104.182  64.696  1.00  0.00           C
ATOM   8506  C37 POPE5 136      12.862 104.172  63.476  1.00  0.00           C
ATOM   8509  C38 POPE5 136      12.932 102.882  62.656  1.00  0.00           C
ATOM   8512  C39 POPE5 136      14.022 102.892  61.586  1.00  0.00           C
ATOM   8515 0C31 POPE5 136      13.882 101.712  60.616  1.00  0.00           C
ATOM   8518 1C31 POPE5 136      14.402 102.002  59.206  1.00  0.00           C
ATOM   8521 2C31 POPE5 136      13.922 100.942  58.196  1.00  0.00           C
ATOM   8524 3C31 POPE5 136      14.162 101.312  56.716  1.00  0.00           C
ATOM   8527 4C31 POPE5 136      13.512 102.642  56.296  1.00  0.00           C
ATOM   8530 5C31 POPE5 136      13.522 102.882  54.786  1.00  0.00           C
ATOM   8533 6C31 POPE5 136      13.032 104.282  54.426  1.00  0.00           C
ATOM   8537  NH3 POPE6 137     119.492  15.842  37.096  1.00  0.00           N
ATOM   8541  C12 POPE6 137     120.982  15.912  36.936  1.00  0.00           C
ATOM   8544  C11 POPE6 137     121.572  14.602  36.346  1.00  0.00           C
ATOM   8547  P   POPE6 137     123.862  15.522  35.456  1.00  0.00           P
ATOM   8548  O13 POPE6 137     124.512  15.752  34.146  1.00  0.00           O
ATOM   8549  O14 POPE6 137     123.742  16.672  36.386  1.00  0.00           O
ATOM   8550  O11 POPE6 137     124.662  14.402  36.236  1.00  0.00           O
ATOM   8551  O12 POPE6 137     122.432  14.882  35.246  1.00  0.00           O
ATOM   8552  C1  POPE6 137     126.092  14.472  36.236  1.00  0.00           C
ATOM   8555  C2  POPE6 137     126.662  14.212  37.646  1.00  0.00           C
ATOM   8557  O21 POPE6 137     128.002  13.742  37.496  1.00  0.00           O
ATOM   8558  C21 POPE6 137     128.952  13.902  38.436  1.00  0.00           C
ATOM   8559  O22 POPE6 137     129.926  13.172  38.516  1.00  0.00           O
ATOM   8560  C22 POPE6 137     128.732  15.062  39.416  1.00  0.00           C
ATOM   8563  C3  POPE6 137     125.812  13.122  38.366  1.00  0.00           C
ATOM   8566  O31 POPE6 137     126.432  12.722  39.606  1.00  0.00           O
ATOM   8567  C31 POPE6 137     127.002  11.502  39.616  1.00  0.00           C
ATOM   8568  O32 POPE6 137     127.002  10.712  38.686  1.00  0.00           O
ATOM   8569  C32 POPE6 137     127.682  11.282  40.956  1.00  0.00           C
ATOM   8572  C23 POPE6 137     130.026  15.262  40.266  1.00  0.00           C
ATOM   8575  C24 POPE6 137     130.016  16.452  41.226  1.00  0.00           C
ATOM   8578  C25 POPE6 137     129.696  16.122  42.686  1.00  0.00           C
ATOM   8581  C26 POPE6 137     128.222  15.792  42.986  1.00  0.00           C
ATOM   8584  C27 POPE6 137     127.912  15.832  44.496  1.00  0.00           C
ATOM   8587  C28 POPE6 137     126.432  15.532  44.816  1.00  0.00           C
ATOM   8590  C29 POPE6 137     126.202  14.212  45.516  1.00  0.00           C
ATOM   8592 0C21 POPE6 137     125.402  14.002  46.576  1.00  0.00           C
ATOM   8594 1C21 POPE6 137     124.512  15.012  47.266  1.00  0.00           C
ATOM   8597 2C21 POPE6 137     123.212  14.402  47.846  1.00  0.00           C
ATOM   8600 3C21 POPE6 137     123.482  13.502  49.066  1.00  0.00           C
ATOM   8603 4C21 POPE6 137     122.242  13.152  49.906  1.00  0.00           C
ATOM   8606 5C21 POPE6 137     121.872  14.252  50.916  1.00  0.00           C
ATOM   8609 6C21 POPE6 137     120.702  13.852  51.826  1.00  0.00           C
ATOM   8612 7C21 POPE6 137     120.392  14.942  52.866  1.00  0.00           C
ATOM   8615 8C21 POPE6 137     119.242  14.582  53.816  1.00  0.00           C
ATOM   8619  C33 POPE6 137     128.002   9.802  41.246  1.00  0.00           C
ATOM   8622  C34 POPE6 137     127.882   9.482  42.746  1.00  0.00           C
ATOM   8625  C35 POPE6 137     128.822  10.292  43.646  1.00  0.00           C
ATOM   8628  C36 POPE6 137     128.482  10.102  45.136  1.00  0.00           C
ATOM   8631  C37 POPE6 137     129.676  10.442  46.036  1.00  0.00           C
ATOM   8634  C38 POPE6 137     129.326  10.462  47.526  1.00  0.00           C
ATOM   8637  C39 POPE6 137     128.872  11.842  48.026  1.00  0.00           C
ATOM   8640 0C31 POPE6 137     128.442  11.812  49.496  1.00  0.00           C
ATOM   8643 1C31 POPE6 137     128.352  13.192  50.166  1.00  0.00           C
ATOM   8646 2C31 POPE6 137     126.932  13.482  50.686  1.00  0.00           C
ATOM   8649 3C31 POPE6 137     126.812  14.752  51.556  1.00  0.00           C
ATOM   8652 4C31 POPE6 137     127.472  14.602  52.936  1.00  0.00           C
ATOM   8655 5C31 POPE6 137     127.182  15.772  53.876  1.00  0.00           C
ATOM   8658 6C31 POPE6 137     127.822  15.602  55.256  1.00  0.00           C
ATOM   8662  NH3 POPE7 138      66.572 132.066  74.786  1.00  0.00           N
ATOM   8666  C12 POPE7 138      66.902 133.156  75.756  1.00  0.00           C
ATOM   8669  C11 POPE7 138      68.412 133.196  76.016  1.00  0.00           C
ATOM   8672  P   POPE7 138      69.342 130.802  76.586  1.00  0.00           P
ATOM   8673  O13 POPE7 138      70.352 130.962  75.516  1.00  0.00           O
ATOM   8674  O14 POPE7 138      69.822 130.122  77.796  1.00  0.00           O
ATOM   8675  O11 POPE7 138      68.052 130.052  76.016  1.00  0.00           O
ATOM   8676  O12 POPE7 138      68.742 132.196  76.976  1.00  0.00           O
ATOM   8677  C1  POPE7 138      68.202 128.632  75.816  1.00  0.00           C
ATOM   8680  C2  POPE7 138      67.022 127.992  75.036  1.00  0.00           C
ATOM   8682  O21 POPE7 138      67.152 127.942  73.596  1.00  0.00           O
ATOM   8683  C21 POPE7 138      67.442 129.022  72.906  1.00  0.00           C
ATOM   8684  O22 POPE7 138      67.712 130.122  73.336  1.00  0.00           O
ATOM   8685  C22 POPE7 138      67.322 128.702  71.416  1.00  0.00           C
ATOM   8688  C3  POPE7 138      65.662 128.542  75.546  1.00  0.00           C
ATOM   8691  O31 POPE7 138      64.522 127.992  74.846  1.00  0.00           O
ATOM   8692  C31 POPE7 138      64.172 128.682  73.766  1.00  0.00           C
ATOM   8693  O32 POPE7 138      64.632 129.782  73.466  1.00  0.00           O
ATOM   8694  C32 POPE7 138      63.152 127.912  72.936  1.00  0.00           C
ATOM   8697  C23 POPE7 138      67.542 129.992  70.586  1.00  0.00           C
ATOM   8700  C24 POPE7 138      67.242 129.872  69.086  1.00  0.00           C
ATOM   8703  C25 POPE7 138      65.792 129.482  68.776  1.00  0.00           C
ATOM   8706  C26 POPE7 138      65.162 130.212  67.566  1.00  0.00           C
ATOM   8709  C27 POPE7 138      65.552 129.672  66.186  1.00  0.00           C
ATOM   8712  C28 POPE7 138      64.992 130.542  65.046  1.00  0.00           C
ATOM   8715  C29 POPE7 138      64.972 129.842  63.706  1.00  0.00           C
ATOM   8717 0C21 POPE7 138      63.992 129.942  62.786  1.00  0.00           C
ATOM   8719 1C21 POPE7 138      62.752 130.782  62.936  1.00  0.00           C
ATOM   8722 2C21 POPE7 138      61.702 130.512  61.846  1.00  0.00           C
ATOM   8725 3C21 POPE7 138      62.142 130.912  60.426  1.00  0.00           C
ATOM   8728 4C21 POPE7 138      61.002 130.862  59.396  1.00  0.00           C
ATOM   8731 5C21 POPE7 138      60.212 129.542  59.356  1.00  0.00           C
ATOM   8734 6C21 POPE7 138      61.062 128.332  58.916  1.00  0.00           C
ATOM   8737 7C21 POPE7 138      60.352 126.992  59.116  1.00  0.00           C
ATOM   8740 8C21 POPE7 138      61.102 125.822  58.486  1.00  0.00           C
ATOM   8744  C33 POPE7 138      63.012 128.492  71.506  1.00  0.00           C
ATOM   8747  C34 POPE7 138      62.192 127.582  70.576  1.00  0.00           C
ATOM   8750  C35 POPE7 138      62.492 127.802  69.086  1.00  0.00           C
ATOM   8753  C36 POPE7 138      61.832 126.752  68.186  1.00  0.00           C
ATOM   8756  C37 POPE7 138      61.972 127.052  66.686  1.00  0.00           C
ATOM   8759  C38 POPE7 138      61.182 126.032  65.846  1.00  0.00           C
ATOM   8762  C39 POPE7 138      60.882 126.492  64.416  1.00  0.00           C
ATOM   8765 0C31 POPE7 138      62.102 126.542  63.486  1.00  0.00           C
ATOM   8768 1C31 POPE7 138      62.712 125.162  63.176  1.00  0.00           C
ATOM   8771 2C31 POPE7 138      62.772 124.902  61.666  1.00  0.00           C
ATOM   8774 3C31 POPE7 138      63.402 123.552  61.286  1.00  0.00           C
ATOM   8777 4C31 POPE7 138      63.222 123.272  59.786  1.00  0.00           C
ATOM   8780 5C31 POPE7 138      63.802 121.942  59.336  1.00  0.00           C
ATOM   8783 6C31 POPE7 138      63.412 121.622  57.886  1.00  0.00           C
ATOM   8787  NH3 POPE8 139      24.982  81.472  33.646  1.00  0.00           N
ATOM   8791  C12 POPE8 139      24.692  80.832  32.316  1.00  0.00           C
ATOM   8794  C11 POPE8 139      23.182  80.732  32.166  1.00  0.00           C
ATOM   8797  P   POPE8 139      21.092  79.932  33.506  1.00  0.00           P
ATOM   8798  O13 POPE8 139      20.372  80.872  32.626  1.00  0.00           O
ATOM   8799  O14 POPE8 139      20.732  78.502  33.386  1.00  0.00           O
ATOM   8800  O11 POPE8 139      20.912  80.452  34.986  1.00  0.00           O
ATOM   8801  O12 POPE8 139      22.652  80.112  33.336  1.00  0.00           O
ATOM   8802  C1  POPE8 139      20.622  79.592  36.086  1.00  0.00           C
ATOM   8805  C2  POPE8 139      19.132  79.712  36.506  1.00  0.00           C
ATOM   8807  O21 POPE8 139      19.102  80.102  37.896  1.00  0.00           O
ATOM   8808  C21 POPE8 139      18.042  80.832  38.246  1.00  0.00           C
ATOM   8809  O22 POPE8 139      17.182  81.242  37.496  1.00  0.00           O
ATOM   8810  C22 POPE8 139      18.142  81.082  39.756  1.00  0.00           C
ATOM   8813  C3  POPE8 139      18.362  78.382  36.276  1.00  0.00           C
ATOM   8816  O31 POPE8 139      18.592  77.442  37.356  1.00  0.00           O
ATOM   8817  C31 POPE8 139      17.582  77.372  38.236  1.00  0.00           C
ATOM   8818  O32 POPE8 139      16.562  78.032  38.186  1.00  0.00           O
ATOM   8819  C32 POPE8 139      17.932  76.402  39.356  1.00  0.00           C
ATOM   8822  C23 POPE8 139      16.912  81.802  40.366  1.00  0.00           C
ATOM   8825  C24 POPE8 139      17.112  82.112  41.856  1.00  0.00           C
ATOM   8828  C25 POPE8 139      15.962  82.922  42.476  1.00  0.00           C
ATOM   8831  C26 POPE8 139      16.112  83.082  43.996  1.00  0.00           C
ATOM   8834  C27 POPE8 139      15.082  84.012  44.656  1.00  0.00           C
ATOM   8837  C28 POPE8 139      15.442  84.272  46.136  1.00  0.00           C
ATOM   8840  C29 POPE8 139      14.502  85.192  46.886  1.00  0.00           C
ATOM   8842 0C21 POPE8 139      13.802  84.892  48.006  1.00  0.00           C
ATOM   8844 1C21 POPE8 139      13.762  83.552  48.696  1.00  0.00           C
ATOM   8847 2C21 POPE8 139      14.962  83.212  49.606  1.00  0.00           C
ATOM   8850 3C21 POPE8 139      14.962  83.842  51.016  1.00  0.00           C
ATOM   8853 4C21 POPE8 139      16.002  83.132  51.906  1.00  0.00           C
ATOM   8856 5C21 POPE8 139      15.832  83.312  53.426  1.00  0.00           C
ATOM   8859 6C21 POPE8 139      16.232  84.682  53.976  1.00  0.00           C
ATOM   8862 7C21 POPE8 139      16.522  84.632  55.476  1.00  0.00           C
ATOM   8865 8C21 POPE8 139      16.702  86.002  56.156  1.00  0.00           C
ATOM   8869  C33 POPE8 139      16.802  76.342  40.416  1.00  0.00           C
ATOM   8872  C34 POPE8 139      16.632  77.642  41.226  1.00  0.00           C
ATOM   8875  C35 POPE8 139      15.732  77.412  42.446  1.00  0.00           C
ATOM   8878  C36 POPE8 139      15.442  78.672  43.266  1.00  0.00           C
ATOM   8881  C37 POPE8 139      14.572  78.322  44.486  1.00  0.00           C
ATOM   8884  C38 POPE8 139      14.152  79.522  45.346  1.00  0.00           C
ATOM   8887  C39 POPE8 139      15.212  79.972  46.376  1.00  0.00           C
ATOM   8890 0C31 POPE8 139      15.512  78.942  47.476  1.00  0.00           C
ATOM   8893 1C31 POPE8 139      16.382  79.542  48.596  1.00  0.00           C
ATOM   8896 2C31 POPE8 139      17.152  78.502  49.426  1.00  0.00           C
ATOM   8899 3C31 POPE8 139      18.472  79.042  50.006  1.00  0.00           C
ATOM   8902 4C31 POPE8 139      18.332  80.372  50.776  1.00  0.00           C
ATOM   8905 5C31 POPE8 139      19.692  80.912  51.236  1.00  0.00           C
ATOM   8908 6C31 POPE8 139      19.632  82.352  51.746  1.00  0.00           C
ATOM   8912  NH3 POPE9 140      74.072 123.792  76.556  1.00  0.00           N
ATOM   8916  C12 POPE9 140      74.962 123.602  75.366  1.00  0.00           C
ATOM   8919  C11 POPE9 140      76.402 123.982  75.736  1.00  0.00           C
ATOM   8922  P   POPE9 140      76.252 126.522  75.256  1.00  0.00           P
ATOM   8923  O13 POPE9 140      74.852 126.982  75.346  1.00  0.00           O
ATOM   8924  O14 POPE9 140      77.242 127.582  75.506  1.00  0.00           O
ATOM   8925  O11 POPE9 140      76.442 125.902  73.836  1.00  0.00           O
ATOM   8926  O12 POPE9 140      76.442 125.312  76.236  1.00  0.00           O
ATOM   8927  C1  POPE9 140      77.712 125.892  73.176  1.00  0.00           C
ATOM   8930  C2  POPE9 140      77.582 125.102  71.846  1.00  0.00           C
ATOM   8932  O21 POPE9 140      78.512 125.702  70.926  1.00  0.00           O
ATOM   8933  C21 POPE9 140      79.002 124.872  70.016  1.00  0.00           C
ATOM   8934  O22 POPE9 140      78.652 123.712  69.846  1.00  0.00           O
ATOM   8935  C22 POPE9 140      80.142 125.542  69.246  1.00  0.00           C
ATOM   8938  C3  POPE9 140      76.102 125.192  71.356  1.00  0.00           C
ATOM   8941  O31 POPE9 140      75.782 124.502  70.126  1.00  0.00           O
ATOM   8942  C31 POPE9 140      75.522 125.322  69.126  1.00  0.00           C
ATOM   8943  O32 POPE9 140      76.322 126.022  68.546  1.00  0.00           O
ATOM   8944  C32 POPE9 140      74.002 125.482  69.036  1.00  0.00           C
ATOM   8947  C23 POPE9 140      80.302 124.982  67.806  1.00  0.00           C
ATOM   8950  C24 POPE9 140      81.602 125.442  67.126  1.00  0.00           C
ATOM   8953  C25 POPE9 140      81.702 125.022  65.656  1.00  0.00           C
ATOM   8956  C26 POPE9 140      80.782 125.862  64.736  1.00  0.00           C
ATOM   8959  C27 POPE9 140      80.522 125.222  63.376  1.00  0.00           C
ATOM   8962  C28 POPE9 140      81.612 125.632  62.376  1.00  0.00           C
ATOM   8965  C29 POPE9 140      81.622 124.802  61.126  1.00  0.00           C
ATOM   8967 0C21 POPE9 140      82.742 124.592  60.416  1.00  0.00           C
ATOM   8969 1C21 POPE9 140      84.072 125.222  60.736  1.00  0.00           C
ATOM   8972 2C21 POPE9 140      84.882 125.542  59.476  1.00  0.00           C
ATOM   8975 3C21 POPE9 140      85.502 124.282  58.846  1.00  0.00           C
ATOM   8978 4C21 POPE9 140      86.242 124.592  57.556  1.00  0.00           C
ATOM   8981 5C21 POPE9 140      87.692 124.122  57.556  1.00  0.00           C
ATOM   8984 6C21 POPE9 140      88.392 124.512  56.246  1.00  0.00           C
ATOM   8987 7C21 POPE9 140      89.882 124.172  56.236  1.00  0.00           C
ATOM   8990 8C21 POPE9 140      90.612 124.862  55.086  1.00  0.00           C
ATOM   8994  C33 POPE9 140      73.482 125.472  67.586  1.00  0.00           C
ATOM   8997  C34 POPE9 140      71.952 125.502  67.506  1.00  0.00           C
ATOM   9000  C35 POPE9 140      71.262 126.742  68.126  1.00  0.00           C
ATOM   9003  C36 POPE9 140      71.822 128.082  67.616  1.00  0.00           C
ATOM   9006  C37 POPE9 140      70.932 129.282  67.976  1.00  0.00           C
ATOM   9009  C38 POPE9 140      71.512 130.612  67.496  1.00  0.00           C
ATOM   9012  C39 POPE9 140      70.562 131.812  67.586  1.00  0.00           C
ATOM   9015 0C31 POPE9 140      70.372 132.416  68.986  1.00  0.00           C
ATOM   9018 1C31 POPE9 140      69.822 133.856  68.936  1.00  0.00           C
ATOM   9021 2C31 POPE9 140      70.932 134.926  68.866  1.00  0.00           C
ATOM   9024 3C31 POPE9 140      70.582 136.156  68.016  1.00  0.00           C
ATOM   9027 4C31 POPE9 140      71.682 137.236  68.056  1.00  0.00           C
ATOM   9030 5C31 POPE9 140      71.422 138.396  67.076  1.00  0.00           C
ATOM   9033 6C31 POPE9 140      72.402 139.566  67.206  1.00  0.00           C
ATOM   9037  NH3 POPE  141      95.942  17.032  79.536  1.00  0.00           N
ATOM   9041  C12 POPE  141      96.742  17.242  78.276  1.00  0.00           C
ATOM   9044  C11 POPE  141      97.302  15.892  77.826  1.00  0.00           C
ATOM   9047  P   POPE  141      99.622  15.472  79.036  1.00  0.00           P
ATOM   9048  O13 POPE  141     100.252  14.142  79.076  1.00  0.00           O
ATOM   9049  O14 POPE  141      99.842  16.352  80.216  1.00  0.00           O
ATOM   9050  O11 POPE  141      99.972  16.292  77.736  1.00  0.00           O
ATOM   9051  O12 POPE  141      98.062  15.272  78.866  1.00  0.00           O
ATOM   9052  C1  POPE  141     101.202  16.202  77.036  1.00  0.00           C
ATOM   9055  C2  POPE  141     101.012  16.572  75.536  1.00  0.00           C
ATOM   9057  O21 POPE  141     102.042  15.852  74.846  1.00  0.00           O
ATOM   9058  C21 POPE  141     102.362  16.122  73.606  1.00  0.00           C
ATOM   9059  O22 POPE  141     102.022  17.072  72.946  1.00  0.00           O
ATOM   9060  C22 POPE  141     103.232  14.992  73.086  1.00  0.00           C
ATOM   9063  C3  POPE  141     100.912  18.132  75.316  1.00  0.00           C
ATOM   9066  O31 POPE  141     100.162  18.502  74.136  1.00  0.00           O
ATOM   9067  C31 POPE  141     100.442  19.712  73.646  1.00  0.00           C
ATOM   9068  O32 POPE  141     101.202  20.522  74.156  1.00  0.00           O
ATOM   9069  C32 POPE  141      99.642  19.952  72.356  1.00  0.00           C
ATOM   9072  C23 POPE  141     102.862  14.632  71.636  1.00  0.00           C
ATOM   9075  C24 POPE  141     103.682  13.442  71.146  1.00  0.00           C
ATOM   9078  C25 POPE  141     103.322  12.962  69.736  1.00  0.00           C
ATOM   9081  C26 POPE  141     103.552  14.032  68.676  1.00  0.00           C
ATOM   9084  C27 POPE  141     103.142  13.582  67.276  1.00  0.00           C
ATOM   9087  C28 POPE  141     103.392  14.652  66.196  1.00  0.00           C
ATOM   9090  C29 POPE  141     102.592  14.352  64.956  1.00  0.00           C
ATOM   9092 0C21 POPE  141     103.032  14.212  63.686  1.00  0.00           C
ATOM   9094 1C21 POPE  141     104.452  14.322  63.186  1.00  0.00           C
ATOM   9097 2C21 POPE  141     104.822  13.192  62.206  1.00  0.00           C
ATOM   9100 3C21 POPE  141     106.262  13.332  61.676  1.00  0.00           C
ATOM   9103 4C21 POPE  141     106.582  12.422  60.486  1.00  0.00           C
ATOM   9106 5C21 POPE  141     105.792  12.782  59.226  1.00  0.00           C
ATOM   9109 6C21 POPE  141     106.392  12.262  57.906  1.00  0.00           C
ATOM   9112 7C21 POPE  141     106.632  10.752  57.846  1.00  0.00           C
ATOM   9115 8C21 POPE  141     107.242  10.312  56.516  1.00  0.00           C
ATOM   9119  C33 POPE  141     100.282  19.292  71.106  1.00  0.00           C
ATOM   9122  C34 POPE  141      99.262  18.932  70.006  1.00  0.00           C
ATOM   9125  C35 POPE  141      98.722  20.122  69.206  1.00  0.00           C
ATOM   9128  C36 POPE  141      97.922  19.632  67.996  1.00  0.00           C
ATOM   9131  C37 POPE  141      97.342  20.782  67.156  1.00  0.00           C
ATOM   9134  C38 POPE  141      96.242  20.312  66.186  1.00  0.00           C
ATOM   9137  C39 POPE  141      96.642  20.352  64.706  1.00  0.00           C
ATOM   9140 0C31 POPE  141      96.842  21.772  64.136  1.00  0.00           C
ATOM   9143 1C31 POPE  141      97.822  21.762  62.966  1.00  0.00           C
ATOM   9146 2C31 POPE  141      98.052  23.132  62.306  1.00  0.00           C
ATOM   9149 3C31 POPE  141      99.272  23.102  61.376  1.00  0.00           C
ATOM   9152 4C31 POPE  141      99.552  24.432  60.656  1.00  0.00           C
ATOM   9155 5C31 POPE  141     100.662  25.252  61.326  1.00  0.00           C
ATOM   9158 6C31 POPE  141     101.062  26.532  60.596  1.00  0.00           C
ATOM   9162  NH3 POPE  142      40.352 130.122  31.786  1.00  0.00           N
ATOM   9166  C12 POPE  142      39.972 128.752  32.296  1.00  0.00           C
ATOM   9169  C11 POPE  142      38.442 128.602  32.406  1.00  0.00           C
ATOM   9172  P   POPE  142      37.042 129.722  30.416  1.00  0.00           P
ATOM   9173  O13 POPE  142      38.072 130.542  29.766  1.00  0.00           O
ATOM   9174  O14 POPE  142      35.922 129.152  29.636  1.00  0.00           O
ATOM   9175  O11 POPE  142      36.442 130.522  31.616  1.00  0.00           O
ATOM   9176  O12 POPE  142      37.802 128.562  31.136  1.00  0.00           O
ATOM   9177  C1  POPE  142      35.372 129.942  32.386  1.00  0.00           C
ATOM   9180  C2  POPE  142      35.572 130.312  33.866  1.00  0.00           C
ATOM   9182  O21 POPE  142      34.372 130.022  34.586  1.00  0.00           O
ATOM   9183  C21 POPE  142      34.192 128.842  35.186  1.00  0.00           C
ATOM   9184  O22 POPE  142      33.082 128.422  35.466  1.00  0.00           O
ATOM   9185  C22 POPE  142      35.512 128.122  35.576  1.00  0.00           C
ATOM   9188  C3  POPE  142      36.002 131.782  34.056  1.00  0.00           C
ATOM   9191  O31 POPE  142      34.982 132.706  34.506  1.00  0.00           O
ATOM   9192  C31 POPE  142      34.992 132.866  35.826  1.00  0.00           C
ATOM   9193  O32 POPE  142      35.562 132.166  36.626  1.00  0.00           O
ATOM   9194  C32 POPE  142      34.292 134.166  36.146  1.00  0.00           C
ATOM   9197  C23 POPE  142      35.372 126.982  36.616  1.00  0.00           C
ATOM   9200  C24 POPE  142      36.662 126.752  37.436  1.00  0.00           C
ATOM   9203  C25 POPE  142      36.432 126.222  38.866  1.00  0.00           C
ATOM   9206  C26 POPE  142      36.062 124.732  38.926  1.00  0.00           C
ATOM   9209  C27 POPE  142      35.812 124.252  40.366  1.00  0.00           C
ATOM   9212  C28 POPE  142      35.772 122.722  40.526  1.00  0.00           C
ATOM   9215  C29 POPE  142      37.152 122.122  40.416  1.00  0.00           C
ATOM   9217 0C21 POPE  142      37.612 121.002  40.996  1.00  0.00           C
ATOM   9219 1C21 POPE  142      36.812 120.052  41.856  1.00  0.00           C
ATOM   9222 2C21 POPE  142      37.692 118.932  42.446  1.00  0.00           C
ATOM   9225 3C21 POPE  142      38.472 119.372  43.686  1.00  0.00           C
ATOM   9228 4C21 POPE  142      37.702 119.222  45.016  1.00  0.00           C
ATOM   9231 5C21 POPE  142      37.412 117.762  45.386  1.00  0.00           C
ATOM   9234 6C21 POPE  142      37.252 117.562  46.896  1.00  0.00           C
ATOM   9237 7C21 POPE  142      36.852 116.132  47.276  1.00  0.00           C
ATOM   9240 8C21 POPE  142      36.782 115.902  48.786  1.00  0.00           C
ATOM   9244  C33 POPE  142      34.412 134.446  37.656  1.00  0.00           C
ATOM   9247  C34 POPE  142      33.972 135.856  37.996  1.00  0.00           C
ATOM   9250  C35 POPE  142      34.142 136.166  39.476  1.00  0.00           C
ATOM   9253  C36 POPE  142      35.492 136.776  39.866  1.00  0.00           C
ATOM   9256  C37 POPE  142      35.642 137.056  41.376  1.00  0.00           C
ATOM   9259  C38 POPE  142      37.102 137.266  41.776  1.00  0.00           C
ATOM   9262  C39 POPE  142      37.272 137.606  43.266  1.00  0.00           C
ATOM   9265 0C31 POPE  142      37.172 136.366  44.176  1.00  0.00           C
ATOM   9268 1C31 POPE  142      37.052 136.766  45.646  1.00  0.00           C
ATOM   9271 2C31 POPE  142      37.042 135.556  46.576  1.00  0.00           C
ATOM   9274 3C31 POPE  142      36.252 135.826  47.866  1.00  0.00           C
ATOM   9277 4C31 POPE  142      34.792 135.376  47.766  1.00  0.00           C
ATOM   9280 5C31 POPE  142      33.982 135.656  49.026  1.00  0.00           C
ATOM   9283 6C31 POPE  142      32.542 135.146  48.926  1.00  0.00           C
ATOM   9287  NH3 POPE  143      80.702  30.172  36.016  1.00  0.00           N
ATOM   9291  C12 POPE  143      81.152  31.122  34.946  1.00  0.00           C
ATOM   9294  C11 POPE  143      82.652  31.432  35.126  1.00  0.00           C
ATOM   9297  P   POPE  143      83.812  29.032  35.006  1.00  0.00           P
ATOM   9298  O13 POPE  143      83.292  28.872  36.386  1.00  0.00           O
ATOM   9299  O14 POPE  143      83.322  28.012  34.066  1.00  0.00           O
ATOM   9300  O11 POPE  143      85.392  28.992  35.086  1.00  0.00           O
ATOM   9301  O12 POPE  143      83.472  30.472  34.496  1.00  0.00           O
ATOM   9302  C1  POPE  143      86.152  30.202  35.266  1.00  0.00           C
ATOM   9305  C2  POPE  143      86.022  30.782  36.706  1.00  0.00           C
ATOM   9307  O21 POPE  143      86.192  32.212  36.646  1.00  0.00           O
ATOM   9308  C21 POPE  143      85.492  32.862  37.586  1.00  0.00           C
ATOM   9309  O22 POPE  143      84.622  32.362  38.266  1.00  0.00           O
ATOM   9310  C22 POPE  143      85.962  34.322  37.636  1.00  0.00           C
ATOM   9313  C3  POPE  143      87.042  30.172  37.696  1.00  0.00           C
ATOM   9316  O31 POPE  143      86.602  30.332  39.066  1.00  0.00           O
ATOM   9317  C31 POPE  143      87.482  29.802  39.926  1.00  0.00           C
ATOM   9318  O32 POPE  143      88.552  29.322  39.616  1.00  0.00           O
ATOM   9319  C32 POPE  143      86.942  29.902  41.356  1.00  0.00           C
ATOM   9322  C23 POPE  143      85.172  35.252  38.606  1.00  0.00           C
ATOM   9325  C24 POPE  143      85.032  34.802  40.076  1.00  0.00           C
ATOM   9328  C25 POPE  143      84.172  35.782  40.906  1.00  0.00           C
ATOM   9331  C26 POPE  143      83.502  35.212  42.176  1.00  0.00           C
ATOM   9334  C27 POPE  143      82.582  36.242  42.846  1.00  0.00           C
ATOM   9337  C28 POPE  143      82.042  35.772  44.216  1.00  0.00           C
ATOM   9340  C29 POPE  143      81.082  36.792  44.806  1.00  0.00           C
ATOM   9342 0C21 POPE  143      81.102  37.302  46.046  1.00  0.00           C
ATOM   9344 1C21 POPE  143      82.052  36.972  47.166  1.00  0.00           C
ATOM   9347 2C21 POPE  143      81.332  36.602  48.476  1.00  0.00           C
ATOM   9350 3C21 POPE  143      82.312  36.312  49.636  1.00  0.00           C
ATOM   9353 4C21 POPE  143      81.612  35.942  50.956  1.00  0.00           C
ATOM   9356 5C21 POPE  143      80.772  37.072  51.546  1.00  0.00           C
ATOM   9359 6C21 POPE  143      80.112  36.702  52.876  1.00  0.00           C
ATOM   9362 7C21 POPE  143      79.292  37.852  53.476  1.00  0.00           C
ATOM   9365 8C21 POPE  143      78.672  37.522  54.836  1.00  0.00           C
ATOM   9369  C33 POPE  143      86.882  31.342  41.916  1.00  0.00           C
ATOM   9372  C34 POPE  143      86.582  31.352  43.426  1.00  0.00           C
ATOM   9375  C35 POPE  143      85.122  31.652  43.796  1.00  0.00           C
ATOM   9378  C36 POPE  143      84.912  31.532  45.316  1.00  0.00           C
ATOM   9381  C37 POPE  143      83.602  32.152  45.816  1.00  0.00           C
ATOM   9384  C38 POPE  143      83.312  31.862  47.296  1.00  0.00           C
ATOM   9387  C39 POPE  143      84.362  32.422  48.266  1.00  0.00           C
ATOM   9390 0C31 POPE  143      83.982  32.202  49.736  1.00  0.00           C
ATOM   9393 1C31 POPE  143      84.832  33.022  50.716  1.00  0.00           C
ATOM   9396 2C31 POPE  143      84.292  32.942  52.156  1.00  0.00           C
ATOM   9399 3C31 POPE  143      84.802  34.092  53.046  1.00  0.00           C
ATOM   9402 4C31 POPE  143      83.822  34.472  54.166  1.00  0.00           C
ATOM   9405 5C31 POPE  143      84.092  35.882  54.706  1.00  0.00           C
ATOM   9408 6C31 POPE  143      83.092  36.342  55.756  1.00  0.00           C
ATOM   9412  NH3 POPE  144       9.052  73.312  79.356  1.00  0.00           N
ATOM   9416  C12 POPE  144       7.812  72.472  79.546  1.00  0.00           C
ATOM   9419  C11 POPE  144       7.772  71.302  78.576  1.00  0.00           C
ATOM   9422  P   POPE  144       6.472  69.042  78.886  1.00  0.00           P
ATOM   9423  O13 POPE  144       7.502  68.612  79.856  1.00  0.00           O
ATOM   9424  O14 POPE  144       5.082  68.602  79.106  1.00  0.00           O
ATOM   9425  O11 POPE  144       6.892  68.572  77.426  1.00  0.00           O
ATOM   9426  O12 POPE  144       6.522  70.612  78.736  1.00  0.00           O
ATOM   9427  C1  POPE  144       8.242  68.242  77.076  1.00  0.00           C
ATOM   9430  C2  POPE  144       8.602  68.662  75.616  1.00  0.00           C
ATOM   9432  O21 POPE  144       9.982  69.052  75.616  1.00  0.00           O
ATOM   9433  C21 POPE  144      10.652  68.812  74.496  1.00  0.00           C
ATOM   9434  O22 POPE  144      10.192  68.362  73.466  1.00  0.00           O
ATOM   9435  C22 POPE  144      12.092  69.242  74.736  1.00  0.00           C
ATOM   9438  C3  POPE  144       7.682  69.832  75.126  1.00  0.00           C
ATOM   9441  O31 POPE  144       7.942  70.282  73.776  1.00  0.00           O
ATOM   9442  C31 POPE  144       8.782  71.292  73.626  1.00  0.00           C
ATOM   9443  O32 POPE  144       9.452  71.792  74.516  1.00  0.00           O
ATOM   9444  C32 POPE  144       8.872  71.702  72.156  1.00  0.00           C
ATOM   9447  C23 POPE  144      12.972  69.162  73.466  1.00  0.00           C
ATOM   9450  C24 POPE  144      12.702  70.272  72.446  1.00  0.00           C
ATOM   9453  C25 POPE  144      13.682  70.212  71.256  1.00  0.00           C
ATOM   9456  C26 POPE  144      13.302  69.142  70.206  1.00  0.00           C
ATOM   9459  C27 POPE  144      14.442  68.812  69.236  1.00  0.00           C
ATOM   9462  C28 POPE  144      13.962  67.972  68.036  1.00  0.00           C
ATOM   9465  C29 POPE  144      15.092  67.562  67.116  1.00  0.00           C
ATOM   9467 0C21 POPE  144      15.012  67.362  65.786  1.00  0.00           C
ATOM   9469 1C21 POPE  144      13.762  67.442  64.956  1.00  0.00           C
ATOM   9472 2C21 POPE  144      13.752  66.432  63.786  1.00  0.00           C
ATOM   9475 3C21 POPE  144      13.722  64.952  64.216  1.00  0.00           C
ATOM   9478 4C21 POPE  144      13.472  64.012  63.026  1.00  0.00           C
ATOM   9481 5C21 POPE  144      13.592  62.522  63.366  1.00  0.00           C
ATOM   9484 6C21 POPE  144      15.042  62.012  63.446  1.00  0.00           C
ATOM   9487 7C21 POPE  144      15.152  60.592  64.026  1.00  0.00           C
ATOM   9490 8C21 POPE  144      16.582  60.052  63.996  1.00  0.00           C
ATOM   9494  C33 POPE  144       8.412  73.162  71.876  1.00  0.00           C
ATOM   9497  C34 POPE  144       8.002  73.422  70.406  1.00  0.00           C
ATOM   9500  C35 POPE  144       9.062  73.022  69.356  1.00  0.00           C
ATOM   9503  C36 POPE  144       9.522  74.162  68.436  1.00  0.00           C
ATOM   9506  C37 POPE  144       8.502  74.562  67.356  1.00  0.00           C
ATOM   9509  C38 POPE  144       8.842  75.902  66.666  1.00  0.00           C
ATOM   9512  C39 POPE  144      10.092  75.862  65.776  1.00  0.00           C
ATOM   9515 0C31 POPE  144      10.322  77.202  65.056  1.00  0.00           C
ATOM   9518 1C31 POPE  144      11.512  77.192  64.086  1.00  0.00           C
ATOM   9521 2C31 POPE  144      11.632  78.472  63.226  1.00  0.00           C
ATOM   9524 3C31 POPE  144      11.952  79.732  64.036  1.00  0.00           C
ATOM   9527 4C31 POPE  144      12.232  80.972  63.176  1.00  0.00           C
ATOM   9530 5C31 POPE  144      12.512  82.222  64.026  1.00  0.00           C
ATOM   9533 6C31 POPE  144      13.002  83.422  63.206  1.00  0.00           C
ATOM   9537  NH3 POPE  145     113.812  96.482  78.336  1.00  0.00           N
ATOM   9541  C12 POPE  145     113.052  96.522  79.626  1.00  0.00           C
ATOM   9544  C11 POPE  145     112.002  97.632  79.646  1.00  0.00           C
ATOM   9547  P   POPE  145     109.542  97.662  78.816  1.00  0.00           P
ATOM   9548  O13 POPE  145     108.892  96.352  79.056  1.00  0.00           O
ATOM   9549  O14 POPE  145     109.352  98.692  79.876  1.00  0.00           O
ATOM   9550  O11 POPE  145     108.882  98.192  77.486  1.00  0.00           O
ATOM   9551  O12 POPE  145     111.082  97.462  78.546  1.00  0.00           O
ATOM   9552  C1  POPE  145     109.552  98.492  76.256  1.00  0.00           C
ATOM   9555  C2  POPE  145     109.072  97.592  75.086  1.00  0.00           C
ATOM   9557  O21 POPE  145     109.652  98.102  73.866  1.00  0.00           O
ATOM   9558  C21 POPE  145     109.752  97.202  72.896  1.00  0.00           C
ATOM   9559  O22 POPE  145     109.802  95.992  73.056  1.00  0.00           O
ATOM   9560  C22 POPE  145     109.682  97.962  71.556  1.00  0.00           C
ATOM   9563  C3  POPE  145     107.512  97.562  74.926  1.00  0.00           C
ATOM   9566  O31 POPE  145     107.062  96.382  74.216  1.00  0.00           O
ATOM   9567  C31 POPE  145     106.612  96.502  72.966  1.00  0.00           C
ATOM   9568  O32 POPE  145     106.562  97.532  72.306  1.00  0.00           O
ATOM   9569  C32 POPE  145     106.192  95.102  72.516  1.00  0.00           C
ATOM   9572  C23 POPE  145     109.702  97.092  70.276  1.00  0.00           C
ATOM   9575  C24 POPE  145     108.882  97.752  69.146  1.00  0.00           C
ATOM   9578  C25 POPE  145     108.752  96.922  67.856  1.00  0.00           C
ATOM   9581  C26 POPE  145     109.872  97.122  66.826  1.00  0.00           C
ATOM   9584  C27 POPE  145     109.592  96.332  65.536  1.00  0.00           C
ATOM   9587  C28 POPE  145     110.692  96.442  64.456  1.00  0.00           C
ATOM   9590  C29 POPE  145     110.782  97.812  63.816  1.00  0.00           C
ATOM   9592 0C21 POPE  145     110.522  98.102  62.526  1.00  0.00           C
ATOM   9594 1C21 POPE  145     110.072  97.112  61.476  1.00  0.00           C
ATOM   9597 2C21 POPE  145     109.582  97.772  60.166  1.00  0.00           C
ATOM   9600 3C21 POPE  145     108.312  98.632  60.326  1.00  0.00           C
ATOM   9603 4C21 POPE  145     107.682  99.042  58.986  1.00  0.00           C
ATOM   9606 5C21 POPE  145     106.732  97.972  58.416  1.00  0.00           C
ATOM   9609 6C21 POPE  145     106.112  98.362  57.066  1.00  0.00           C
ATOM   9612 7C21 POPE  145     105.032  97.372  56.606  1.00  0.00           C
ATOM   9615 8C21 POPE  145     104.512  97.652  55.196  1.00  0.00           C
ATOM   9619  C33 POPE  145     105.552  95.022  71.106  1.00  0.00           C
ATOM   9622  C34 POPE  145     106.562  94.682  69.996  1.00  0.00           C
ATOM   9625  C35 POPE  145     105.862  94.272  68.686  1.00  0.00           C
ATOM   9628  C36 POPE  145     106.802  93.662  67.636  1.00  0.00           C
ATOM   9631  C37 POPE  145     106.092  92.632  66.736  1.00  0.00           C
ATOM   9634  C38 POPE  145     107.052  91.792  65.876  1.00  0.00           C
ATOM   9637  C39 POPE  145     106.342  90.672  65.096  1.00  0.00           C
ATOM   9640 0C31 POPE  145     105.542  91.182  63.886  1.00  0.00           C
ATOM   9643 1C31 POPE  145     104.542  90.142  63.346  1.00  0.00           C
ATOM   9646 2C31 POPE  145     103.702  90.682  62.176  1.00  0.00           C
ATOM   9649 3C31 POPE  145     104.322  90.422  60.786  1.00  0.00           C
ATOM   9652 4C31 POPE  145     104.082  88.992  60.286  1.00  0.00           C
ATOM   9655 5C31 POPE  145     104.682  88.752  58.896  1.00  0.00           C
ATOM   9658 6C31 POPE  145     104.452  87.332  58.366  1.00  0.00           C
ATOM   9662  NH3 POPE  146      54.102  -0.112  29.536  1.00  0.00           N
ATOM   9666  C12 POPE  146      52.792  -0.082  28.796  1.00  0.00           C
ATOM   9669  C11 POPE  146      51.712   0.748  29.516  1.00  0.00           C
ATOM   9672  P   POPE  146      51.362   3.272  30.146  1.00  0.00           P
ATOM   9673  O13 POPE  146      51.832   4.292  29.176  1.00  0.00           O
ATOM   9674  O14 POPE  146      49.932   2.902  30.156  1.00  0.00           O
ATOM   9675  O11 POPE  146      51.752   3.802  31.586  1.00  0.00           O
ATOM   9676  O12 POPE  146      52.252   1.978  29.976  1.00  0.00           O
ATOM   9677  C1  POPE  146      51.632   2.892  32.686  1.00  0.00           C
ATOM   9680  C2  POPE  146      51.502   3.692  33.996  1.00  0.00           C
ATOM   9682  O21 POPE  146      50.762   2.942  34.976  1.00  0.00           O
ATOM   9683  C21 POPE  146      51.482   2.582  36.026  1.00  0.00           C
ATOM   9684  O22 POPE  146      52.702   2.542  36.076  1.00  0.00           O
ATOM   9685  C22 POPE  146      50.572   2.352  37.236  1.00  0.00           C
ATOM   9688  C3  POPE  146      50.782   5.052  33.756  1.00  0.00           C
ATOM   9691  O31 POPE  146      50.002   5.522  34.866  1.00  0.00           O
ATOM   9692  C31 POPE  146      50.492   5.802  36.076  1.00  0.00           C
ATOM   9693  O32 POPE  146      49.782   5.902  37.066  1.00  0.00           O
ATOM   9694  C32 POPE  146      51.992   6.042  36.126  1.00  0.00           C
ATOM   9697  C23 POPE  146      51.422   2.502  38.526  1.00  0.00           C
ATOM   9700  C24 POPE  146      50.662   2.952  39.786  1.00  0.00           C
ATOM   9703  C25 POPE  146      51.452   4.012  40.556  1.00  0.00           C
ATOM   9706  C26 POPE  146      50.902   4.322  41.956  1.00  0.00           C
ATOM   9709  C27 POPE  146      51.362   5.712  42.446  1.00  0.00           C
ATOM   9712  C28 POPE  146      50.792   6.102  43.816  1.00  0.00           C
ATOM   9715  C29 POPE  146      51.492   5.422  44.966  1.00  0.00           C
ATOM   9717 0C21 POPE  146      51.492   5.842  46.246  1.00  0.00           C
ATOM   9719 1C21 POPE  146      50.732   7.032  46.786  1.00  0.00           C
ATOM   9722 2C21 POPE  146      50.922   7.262  48.306  1.00  0.00           C
ATOM   9725 3C21 POPE  146      50.462   6.102  49.186  1.00  0.00           C
ATOM   9728 4C21 POPE  146      51.482   5.692  50.266  1.00  0.00           C
ATOM   9731 5C21 POPE  146      51.712   6.752  51.356  1.00  0.00           C
ATOM   9734 6C21 POPE  146      51.862   6.122  52.746  1.00  0.00           C
ATOM   9737 7C21 POPE  146      51.802   7.122  53.916  1.00  0.00           C
ATOM   9740 8C21 POPE  146      53.152   7.492  54.516  1.00  0.00           C
ATOM   9744  C33 POPE  146      52.422   6.562  37.516  1.00  0.00           C
ATOM   9747  C34 POPE  146      53.942   6.572  37.706  1.00  0.00           C
ATOM   9750  C35 POPE  146      54.582   5.182  37.776  1.00  0.00           C
ATOM   9753  C36 POPE  146      56.082   5.272  38.086  1.00  0.00           C
ATOM   9756  C37 POPE  146      56.782   3.912  38.176  1.00  0.00           C
ATOM   9759  C38 POPE  146      56.272   2.982  39.296  1.00  0.00           C
ATOM   9762  C39 POPE  146      56.132   3.652  40.676  1.00  0.00           C
ATOM   9765 0C31 POPE  146      56.052   2.612  41.796  1.00  0.00           C
ATOM   9768 1C31 POPE  146      55.612   3.192  43.156  1.00  0.00           C
ATOM   9771 2C31 POPE  146      55.822   2.218  44.326  1.00  0.00           C
ATOM   9774 3C31 POPE  146      57.302   2.048  44.706  1.00  0.00           C
ATOM   9777 4C31 POPE  146      57.502   1.298  46.036  1.00  0.00           C
ATOM   9780 5C31 POPE  146      58.992   1.178  46.406  1.00  0.00           C
ATOM   9783 6C31 POPE  146      59.232   0.548  47.776  1.00  0.00           C
ATOM   9787  NH3 POPE  147      83.192 117.082  77.096  1.00  0.00           N
ATOM   9791  C12 POPE  147      82.282 117.582  78.176  1.00  0.00           C
ATOM   9794  C11 POPE  147      82.642 119.012  78.616  1.00  0.00           C
ATOM   9797  P   POPE  147      80.572 120.642  78.526  1.00  0.00           P
ATOM   9798  O13 POPE  147      81.432 121.652  77.866  1.00  0.00           O
ATOM   9799  O14 POPE  147      79.552 121.142  79.466  1.00  0.00           O
ATOM   9800  O11 POPE  147      79.862 119.762  77.396  1.00  0.00           O
ATOM   9801  O12 POPE  147      81.512 119.612  79.266  1.00  0.00           O
ATOM   9802  C1  POPE  147      80.292 119.982  76.036  1.00  0.00           C
ATOM   9805  C2  POPE  147      79.322 119.372  74.986  1.00  0.00           C
ATOM   9807  O21 POPE  147      79.322 120.042  73.726  1.00  0.00           O
ATOM   9808  C21 POPE  147      80.402 120.132  72.986  1.00  0.00           C
ATOM   9809  O22 POPE  147      81.532 119.822  73.326  1.00  0.00           O
ATOM   9810  C22 POPE  147      79.922 120.592  71.596  1.00  0.00           C
ATOM   9813  C3  POPE  147      77.842 119.372  75.476  1.00  0.00           C
ATOM   9816  O31 POPE  147      76.842 119.202  74.436  1.00  0.00           O
ATOM   9817  C31 POPE  147      76.982 118.242  73.516  1.00  0.00           C
ATOM   9818  O32 POPE  147      77.902 117.442  73.456  1.00  0.00           O
ATOM   9819  C32 POPE  147      75.812 118.282  72.536  1.00  0.00           C
ATOM   9822  C23 POPE  147      80.982 121.302  70.726  1.00  0.00           C
ATOM   9825  C24 POPE  147      82.092 120.392  70.206  1.00  0.00           C
ATOM   9828  C25 POPE  147      81.642 119.322  69.206  1.00  0.00           C
ATOM   9831  C26 POPE  147      81.052 119.862  67.896  1.00  0.00           C
ATOM   9834  C27 POPE  147      81.142 118.842  66.766  1.00  0.00           C
ATOM   9837  C28 POPE  147      80.402 119.272  65.496  1.00  0.00           C
ATOM   9840  C29 POPE  147      80.782 118.432  64.306  1.00  0.00           C
ATOM   9842 0C21 POPE  147      80.142 117.322  63.896  1.00  0.00           C
ATOM   9844 1C21 POPE  147      78.942 116.712  64.576  1.00  0.00           C
ATOM   9847 2C21 POPE  147      78.602 115.302  64.036  1.00  0.00           C
ATOM   9850 3C21 POPE  147      78.162 115.312  62.566  1.00  0.00           C
ATOM   9853 4C21 POPE  147      77.492 114.002  62.146  1.00  0.00           C
ATOM   9856 5C21 POPE  147      77.242 113.942  60.636  1.00  0.00           C
ATOM   9859 6C21 POPE  147      76.342 112.772  60.216  1.00  0.00           C
ATOM   9862 7C21 POPE  147      76.202 112.682  58.696  1.00  0.00           C
ATOM   9865 8C21 POPE  147      75.182 111.622  58.256  1.00  0.00           C
ATOM   9869  C33 POPE  147      75.762 117.062  71.576  1.00  0.00           C
ATOM   9872  C34 POPE  147      74.532 117.092  70.666  1.00  0.00           C
ATOM   9875  C35 POPE  147      74.452 115.912  69.686  1.00  0.00           C
ATOM   9878  C36 POPE  147      74.782 116.272  68.226  1.00  0.00           C
ATOM   9881  C37 POPE  147      74.792 115.032  67.316  1.00  0.00           C
ATOM   9884  C38 POPE  147      75.092 115.332  65.836  1.00  0.00           C
ATOM   9887  C39 POPE  147      74.032 116.182  65.126  1.00  0.00           C
ATOM   9890 0C31 POPE  147      74.452 116.442  63.676  1.00  0.00           C
ATOM   9893 1C31 POPE  147      73.572 117.452  62.926  1.00  0.00           C
ATOM   9896 2C31 POPE  147      74.062 117.632  61.476  1.00  0.00           C
ATOM   9899 3C31 POPE  147      73.572 118.922  60.796  1.00  0.00           C
ATOM   9902 4C31 POPE  147      74.342 120.192  61.206  1.00  0.00           C
ATOM   9905 5C31 POPE  147      75.852 120.122  60.936  1.00  0.00           C
ATOM   9908 6C31 POPE  147      76.562 121.472  61.046  1.00  0.00           C
ATOM   9912  NH3 POPE  148     122.702  29.422  31.526  1.00  0.00           N
ATOM   9916  C12 POPE  148     123.702  29.772  30.476  1.00  0.00           C
ATOM   9919  C11 POPE  148     124.162  31.242  30.656  1.00  0.00           C
ATOM   9922  P   POPE  148     125.212  31.322  33.066  1.00  0.00           P
ATOM   9923  O13 POPE  148     123.832  30.892  33.396  1.00  0.00           O
ATOM   9924  O14 POPE  148     126.232  30.412  33.606  1.00  0.00           O
ATOM   9925  O11 POPE  148     125.382  32.802  33.596  1.00  0.00           O
ATOM   9926  O12 POPE  148     125.342  31.372  31.476  1.00  0.00           O
ATOM   9927  C1  POPE  148     125.672  33.172  34.956  1.00  0.00           C
ATOM   9930  C2  POPE  148     124.472  33.082  35.976  1.00  0.00           C
ATOM   9932  O21 POPE  148     124.452  33.992  37.096  1.00  0.00           O
ATOM   9933  C21 POPE  148     125.462  34.682  37.586  1.00  0.00           C
ATOM   9934  O22 POPE  148     126.592  34.752  37.126  1.00  0.00           O
ATOM   9935  C22 POPE  148     125.002  35.392  38.866  1.00  0.00           C
ATOM   9938  C3  POPE  148     124.282  31.652  36.536  1.00  0.00           C
ATOM   9941  O31 POPE  148     123.552  31.612  37.786  1.00  0.00           O
ATOM   9942  C31 POPE  148     122.242  31.392  37.676  1.00  0.00           C
ATOM   9943  O32 POPE  148     121.622  31.302  36.626  1.00  0.00           O
ATOM   9944  C32 POPE  148     121.672  31.202  39.076  1.00  0.00           C
ATOM   9947  C23 POPE  148     126.182  35.952  39.686  1.00  0.00           C
ATOM   9950  C24 POPE  148     126.112  35.772  41.206  1.00  0.00           C
ATOM   9953  C25 POPE  148     127.532  35.822  41.776  1.00  0.00           C
ATOM   9956  C26 POPE  148     127.652  36.052  43.276  1.00  0.00           C
ATOM   9959  C27 POPE  148     129.142  36.232  43.646  1.00  0.00           C
ATOM   9962  C28 POPE  148     129.436  36.192  45.156  1.00  0.00           C
ATOM   9965  C29 POPE  148     128.772  37.282  45.936  1.00  0.00           C
ATOM   9967 0C21 POPE  148     128.942  37.462  47.256  1.00  0.00           C
ATOM   9969 1C21 POPE  148     129.866  36.632  48.116  1.00  0.00           C
ATOM   9972 2C21 POPE  148     129.122  35.452  48.746  1.00  0.00           C
ATOM   9975 3C21 POPE  148     128.012  35.892  49.706  1.00  0.00           C
ATOM   9978 4C21 POPE  148     127.382  34.692  50.416  1.00  0.00           C
ATOM   9981 5C21 POPE  148     126.362  35.102  51.486  1.00  0.00           C
ATOM   9984 6C21 POPE  148     126.062  33.942  52.426  1.00  0.00           C
ATOM   9987 7C21 POPE  148     125.302  34.332  53.686  1.00  0.00           C
ATOM   9990 8C21 POPE  148     125.222  33.182  54.696  1.00  0.00           C
ATOM   9994  C33 POPE  148     120.242  30.632  39.066  1.00  0.00           C
ATOM   9997  C34 POPE  148     119.742  30.312  40.486  1.00  0.00           C
ATOM  10000  C35 POPE  148     118.232  30.522  40.646  1.00  0.00           C
ATOM  10003  C36 POPE  148     117.802  30.392  42.116  1.00  0.00           C
ATOM  10006  C37 POPE  148     116.452  31.072  42.406  1.00  0.00           C
ATOM  10009  C38 POPE  148     116.162  31.122  43.906  1.00  0.00           C
ATOM  10012  C39 POPE  148     115.482  29.862  44.446  1.00  0.00           C
ATOM  10015 0C31 POPE  148     113.952  29.952  44.366  1.00  0.00           C
ATOM  10018 1C31 POPE  148     113.262  28.722  44.946  1.00  0.00           C
ATOM  10021 2C31 POPE  148     111.742  28.862  44.926  1.00  0.00           C
ATOM  10024 3C31 POPE  148     111.002  27.682  45.586  1.00  0.00           C
ATOM  10027 4C31 POPE  148     111.282  27.522  47.086  1.00  0.00           C
ATOM  10030 5C31 POPE  148     110.222  26.652  47.776  1.00  0.00           C
ATOM  10033 6C31 POPE  148     110.312  26.642  49.306  1.00  0.00           C
ATOM  10037  NH3 POPE  149     126.832  29.522  78.506  1.00  0.00           N
ATOM  10041  C12 POPE  149     127.662  29.072  79.656  1.00  0.00           C
ATOM  10044  C11 POPE  149     128.902  28.382  79.086  1.00  0.00           C
ATOM  10047  P   POPE  149     129.132  25.902  78.436  1.00  0.00           P
ATOM  10048  O13 POPE  149     128.312  25.222  79.456  1.00  0.00           O
ATOM  10049  O14 POPE  149     130.566  26.082  78.726  1.00  0.00           O
ATOM  10050  O11 POPE  149     129.002  25.102  77.086  1.00  0.00           O
ATOM  10051  O12 POPE  149     128.522  27.332  78.186  1.00  0.00           O
ATOM  10052  C1  POPE  149     127.972  24.122  76.956  1.00  0.00           C
ATOM  10055  C2  POPE  149     127.922  23.652  75.496  1.00  0.00           C
ATOM  10057  O21 POPE  149     126.572  23.392  75.096  1.00  0.00           O
ATOM  10058  C21 POPE  149     125.922  24.442  74.646  1.00  0.00           C
ATOM  10059  O22 POPE  149     126.292  25.602  74.716  1.00  0.00           O
ATOM  10060  C22 POPE  149     124.742  23.932  73.816  1.00  0.00           C
ATOM  10063  C3  POPE  149     128.782  22.402  75.196  1.00  0.00           C
ATOM  10066  O31 POPE  149     128.822  22.162  73.776  1.00  0.00           O
ATOM  10067  C31 POPE  149     127.872  21.372  73.266  1.00  0.00           C
ATOM  10068  O32 POPE  149     127.002  20.792  73.896  1.00  0.00           O
ATOM  10069  C32 POPE  149     128.052  21.332  71.736  1.00  0.00           C
ATOM  10072  C23 POPE  149     124.502  24.842  72.586  1.00  0.00           C
ATOM  10075  C24 POPE  149     123.902  24.112  71.386  1.00  0.00           C
ATOM  10078  C25 POPE  149     124.422  24.722  70.076  1.00  0.00           C
ATOM  10081  C26 POPE  149     123.672  24.222  68.836  1.00  0.00           C
ATOM  10084  C27 POPE  149     124.152  24.942  67.576  1.00  0.00           C
ATOM  10087  C28 POPE  149     123.292  24.642  66.336  1.00  0.00           C
ATOM  10090  C29 POPE  149     121.882  25.152  66.486  1.00  0.00           C
ATOM  10092 0C21 POPE  149     121.442  26.332  66.006  1.00  0.00           C
ATOM  10094 1C21 POPE  149     122.292  27.322  65.256  1.00  0.00           C
ATOM  10097 2C21 POPE  149     122.212  27.092  63.746  1.00  0.00           C
ATOM  10100 3C21 POPE  149     121.162  27.982  63.086  1.00  0.00           C
ATOM  10103 4C21 POPE  149     121.012  27.692  61.586  1.00  0.00           C
ATOM  10106 5C21 POPE  149     120.242  28.762  60.796  1.00  0.00           C
ATOM  10109 6C21 POPE  149     120.832  30.162  60.936  1.00  0.00           C
ATOM  10112 7C21 POPE  149     120.232  31.182  59.956  1.00  0.00           C
ATOM  10115 8C21 POPE  149     120.842  32.572  60.126  1.00  0.00           C
ATOM  10119  C33 POPE  149     126.772  20.912  70.976  1.00  0.00           C
ATOM  10122  C34 POPE  149     126.632  21.592  69.596  1.00  0.00           C
ATOM  10125  C35 POPE  149     127.332  20.882  68.416  1.00  0.00           C
ATOM  10128  C36 POPE  149     127.142  21.672  67.116  1.00  0.00           C
ATOM  10131  C37 POPE  149     127.362  20.872  65.816  1.00  0.00           C
ATOM  10134  C38 POPE  149     127.252  21.802  64.596  1.00  0.00           C
ATOM  10137  C39 POPE  149     127.362  21.132  63.206  1.00  0.00           C
ATOM  10140 0C31 POPE  149     128.622  20.282  62.986  1.00  0.00           C
ATOM  10143 1C31 POPE  149     129.082  20.292  61.526  1.00  0.00           C
ATOM  10146 2C31 POPE  149     130.176  19.262  61.186  1.00  0.00           C
ATOM  10149 3C31 POPE  149     131.516  19.482  61.916  1.00  0.00           C
ATOM  10152 4C31 POPE  149     132.676  18.722  61.256  1.00  0.00           C
ATOM  10155 5C31 POPE  149     134.076  19.182  61.686  1.00  0.00           C
ATOM  10158 6C31 POPE  149     134.456  18.852  63.136  1.00  0.00           C
ATOM  10162  NH3 POPE  150      66.542  75.712  36.806  1.00  0.00           N
ATOM  10166  C12 POPE  150      68.012  75.502  37.056  1.00  0.00           C
ATOM  10169  C11 POPE  150      68.912  76.152  36.006  1.00  0.00           C
ATOM  10172  P   POPE  150      71.382  77.042  35.986  1.00  0.00           P
ATOM  10173  O13 POPE  150      72.482  76.432  35.216  1.00  0.00           O
ATOM  10174  O14 POPE  150      70.742  78.272  35.446  1.00  0.00           O
ATOM  10175  O11 POPE  150      72.062  77.462  37.356  1.00  0.00           O
ATOM  10176  O12 POPE  150      70.282  75.952  36.366  1.00  0.00           O
ATOM  10177  C1  POPE  150      72.132  76.562  38.456  1.00  0.00           C
ATOM  10180  C2  POPE  150      72.732  77.322  39.676  1.00  0.00           C
ATOM  10182  O21 POPE  150      72.932  76.522  40.866  1.00  0.00           O
ATOM  10183  C21 POPE  150      71.862  76.032  41.456  1.00  0.00           C
ATOM  10184  O22 POPE  150      70.762  75.872  40.956  1.00  0.00           O
ATOM  10185  C22 POPE  150      72.152  75.842  42.946  1.00  0.00           C
ATOM  10188  C3  POPE  150      71.892  78.602  39.976  1.00  0.00           C
ATOM  10191  O31 POPE  150      72.582  79.452  40.916  1.00  0.00           O
ATOM  10192  C31 POPE  150      72.072  79.572  42.116  1.00  0.00           C
ATOM  10193  O32 POPE  150      71.042  79.042  42.516  1.00  0.00           O
ATOM  10194  C32 POPE  150      73.012  80.432  42.946  1.00  0.00           C
ATOM  10197  C23 POPE  150      70.922  75.272  43.696  1.00  0.00           C
ATOM  10200  C24 POPE  150      70.572  76.012  44.986  1.00  0.00           C
ATOM  10203  C25 POPE  150      71.412  75.612  46.206  1.00  0.00           C
ATOM  10206  C26 POPE  150      70.552  75.612  47.486  1.00  0.00           C
ATOM  10209  C27 POPE  150      71.312  75.152  48.736  1.00  0.00           C
ATOM  10212  C28 POPE  150      70.382  74.772  49.896  1.00  0.00           C
ATOM  10215  C29 POPE  150      69.682  75.942  50.546  1.00  0.00           C
ATOM  10217 0C21 POPE  150      69.592  76.152  51.866  1.00  0.00           C
ATOM  10219 1C21 POPE  150      70.152  75.212  52.906  1.00  0.00           C
ATOM  10222 2C21 POPE  150      69.882  75.662  54.356  1.00  0.00           C
ATOM  10225 3C21 POPE  150      68.392  75.642  54.736  1.00  0.00           C
ATOM  10228 4C21 POPE  150      68.192  75.862  56.236  1.00  0.00           C
ATOM  10231 5C21 POPE  150      66.852  76.512  56.596  1.00  0.00           C
ATOM  10234 6C21 POPE  150      66.812  78.002  56.246  1.00  0.00           C
ATOM  10237 7C21 POPE  150      66.142  78.862  57.316  1.00  0.00           C
ATOM  10240 8C21 POPE  150      66.502  80.352  57.196  1.00  0.00           C
ATOM  10244  C33 POPE  150      72.312  81.612  43.666  1.00  0.00           C
ATOM  10247  C34 POPE  150      72.092  81.352  45.156  1.00  0.00           C
ATOM  10250  C35 POPE  150      71.752  82.632  45.956  1.00  0.00           C
ATOM  10253  C36 POPE  150      72.062  82.502  47.456  1.00  0.00           C
ATOM  10256  C37 POPE  150      71.622  83.702  48.286  1.00  0.00           C
ATOM  10259  C38 POPE  150      71.732  83.452  49.796  1.00  0.00           C
ATOM  10262  C39 POPE  150      70.772  84.312  50.646  1.00  0.00           C
ATOM  10265 0C31 POPE  150      71.362  85.622  51.186  1.00  0.00           C
ATOM  10268 1C31 POPE  150      70.342  86.352  52.076  1.00  0.00           C
ATOM  10271 2C31 POPE  150      70.882  87.602  52.786  1.00  0.00           C
ATOM  10274 3C31 POPE  150      71.882  87.272  53.906  1.00  0.00           C
ATOM  10277 4C31 POPE  150      72.202  88.462  54.806  1.00  0.00           C
ATOM  10280 5C31 POPE  150      72.942  88.042  56.086  1.00  0.00           C
ATOM  10283 6C31 POPE  150      73.462  89.232  56.886  1.00  0.00           C
ATOM  10287  NH3 POPE  151      66.032  91.362  34.316  1.00  0.00           N
ATOM  10291  C12 POPE  151      65.902  89.992  33.696  1.00  0.00           C
ATOM  10294  C11 POPE  151      66.492  88.892  34.596  1.00  0.00           C
ATOM  10297  P   POPE  151      68.632  89.622  35.876  1.00  0.00           P
ATOM  10298  O13 POPE  151      70.102  89.572  35.716  1.00  0.00           O
ATOM  10299  O14 POPE  151      68.032  90.962  36.016  1.00  0.00           O
ATOM  10300  O11 POPE  151      68.142  88.732  37.096  1.00  0.00           O
ATOM  10301  O12 POPE  151      67.922  88.962  34.606  1.00  0.00           O
ATOM  10302  C1  POPE  151      68.362  89.272  38.416  1.00  0.00           C
ATOM  10305  C2  POPE  151      68.442  88.142  39.486  1.00  0.00           C
ATOM  10307  O21 POPE  151      69.042  88.692  40.676  1.00  0.00           O
ATOM  10308  C21 POPE  151      68.772  88.222  41.896  1.00  0.00           C
ATOM  10309  O22 POPE  151      69.482  88.422  42.876  1.00  0.00           O
ATOM  10310  C22 POPE  151      67.432  87.502  42.026  1.00  0.00           C
ATOM  10313  C3  POPE  151      69.272  86.942  38.926  1.00  0.00           C
ATOM  10316  O31 POPE  151      69.802  86.122  39.986  1.00  0.00           O
ATOM  10317  C31 POPE  151      69.922  84.832  39.736  1.00  0.00           C
ATOM  10318  O32 POPE  151      69.282  84.202  38.906  1.00  0.00           O
ATOM  10319  C32 POPE  151      70.972  84.252  40.686  1.00  0.00           C
ATOM  10322  C23 POPE  151      67.092  87.412  43.526  1.00  0.00           C
ATOM  10325  C24 POPE  151      65.702  86.862  43.866  1.00  0.00           C
ATOM  10328  C25 POPE  151      65.372  87.172  45.326  1.00  0.00           C
ATOM  10331  C26 POPE  151      66.072  86.292  46.366  1.00  0.00           C
ATOM  10334  C27 POPE  151      66.002  86.932  47.766  1.00  0.00           C
ATOM  10337  C28 POPE  151      66.812  86.182  48.846  1.00  0.00           C
ATOM  10340  C29 POPE  151      66.322  84.772  49.006  1.00  0.00           C
ATOM  10342 0C21 POPE  151      65.952  84.162  50.146  1.00  0.00           C
ATOM  10344 1C21 POPE  151      66.002  84.732  51.536  1.00  0.00           C
ATOM  10347 2C21 POPE  151      64.622  85.172  52.046  1.00  0.00           C
ATOM  10350 3C21 POPE  151      64.052  86.372  51.266  1.00  0.00           C
ATOM  10353 4C21 POPE  151      62.932  87.122  51.986  1.00  0.00           C
ATOM  10356 5C21 POPE  151      63.372  87.702  53.336  1.00  0.00           C
ATOM  10359 6C21 POPE  151      62.392  88.722  53.916  1.00  0.00           C
ATOM  10362 7C21 POPE  151      62.652  88.992  55.406  1.00  0.00           C
ATOM  10365 8C21 POPE  151      61.602  89.892  56.066  1.00  0.00           C
ATOM  10369  C33 POPE  151      72.372  84.812  40.346  1.00  0.00           C
ATOM  10372  C34 POPE  151      73.502  84.332  41.266  1.00  0.00           C
ATOM  10375  C35 POPE  151      73.432  84.952  42.676  1.00  0.00           C
ATOM  10378  C36 POPE  151      74.762  84.872  43.426  1.00  0.00           C
ATOM  10381  C37 POPE  151      74.752  85.662  44.746  1.00  0.00           C
ATOM  10384  C38 POPE  151      76.162  85.932  45.286  1.00  0.00           C
ATOM  10387  C39 POPE  151      76.162  86.762  46.586  1.00  0.00           C
ATOM  10390 0C31 POPE  151      75.932  85.922  47.846  1.00  0.00           C
ATOM  10393 1C31 POPE  151      75.802  86.762  49.126  1.00  0.00           C
ATOM  10396 2C31 POPE  151      75.112  85.992  50.266  1.00  0.00           C
ATOM  10399 3C31 POPE  151      75.532  86.422  51.676  1.00  0.00           C
ATOM  10402 4C31 POPE  151      75.422  87.932  51.956  1.00  0.00           C
ATOM  10405 5C31 POPE  151      76.132  88.292  53.266  1.00  0.00           C
ATOM  10408 6C31 POPE  151      76.122  89.792  53.566  1.00  0.00           C
ATOM  10412  NH3 POPE  152     107.122   2.442  33.066  1.00  0.00           N
ATOM  10416  C12 POPE  152     108.532   2.118  32.646  1.00  0.00           C
ATOM  10419  C11 POPE  152     109.182   1.188  33.676  1.00  0.00           C
ATOM  10422  P   POPE  152     111.262   0.368  32.366  1.00  0.00           P
ATOM  10423  O13 POPE  152     110.562  -0.922  32.206  1.00  0.00           O
ATOM  10424  O14 POPE  152     111.372   1.188  31.136  1.00  0.00           O
ATOM  10425  O11 POPE  152     112.712   0.048  32.906  1.00  0.00           O
ATOM  10426  O12 POPE  152     110.592   1.188  33.526  1.00  0.00           O
ATOM  10427  C1  POPE  152     112.912  -1.172  33.646  1.00  0.00           C
ATOM  10430  C2  POPE  152     112.842  -1.012  35.186  1.00  0.00           C
ATOM  10432  O21 POPE  152     113.922  -0.162  35.636  1.00  0.00           O
ATOM  10433  C21 POPE  152     113.762   0.288  36.876  1.00  0.00           C
ATOM  10434  O22 POPE  152     112.862  -0.032  37.626  1.00  0.00           O
ATOM  10435  C22 POPE  152     114.922   1.238  37.206  1.00  0.00           C
ATOM  10438  C3  POPE  152     112.902  -2.422  35.856  1.00  0.00           C
ATOM  10441  O31 POPE  152     111.612  -2.762  36.416  1.00  0.00           O
ATOM  10442  C31 POPE  152     111.632  -3.062  37.726  1.00  0.00           C
ATOM  10443  O32 POPE  152     112.632  -3.232  38.396  1.00  0.00           O
ATOM  10444  C32 POPE  152     110.202  -3.112  38.216  1.00  0.00           C
ATOM  10447  C23 POPE  152     114.882   1.828  38.646  1.00  0.00           C
ATOM  10450  C24 POPE  152     116.112   2.722  38.886  1.00  0.00           C
ATOM  10453  C25 POPE  152     116.102   3.532  40.196  1.00  0.00           C
ATOM  10456  C26 POPE  152     116.032   2.692  41.486  1.00  0.00           C
ATOM  10459  C27 POPE  152     116.262   3.542  42.756  1.00  0.00           C
ATOM  10462  C28 POPE  152     116.222   2.742  44.076  1.00  0.00           C
ATOM  10465  C29 POPE  152     117.502   1.968  44.316  1.00  0.00           C
ATOM  10467 0C21 POPE  152     118.312   2.018  45.386  1.00  0.00           C
ATOM  10469 1C21 POPE  152     118.102   2.842  46.626  1.00  0.00           C
ATOM  10472 2C21 POPE  152     118.412   4.332  46.406  1.00  0.00           C
ATOM  10475 3C21 POPE  152     118.092   5.202  47.626  1.00  0.00           C
ATOM  10478 4C21 POPE  152     118.032   6.692  47.246  1.00  0.00           C
ATOM  10481 5C21 POPE  152     117.612   7.622  48.386  1.00  0.00           C
ATOM  10484 6C21 POPE  152     117.392   9.042  47.846  1.00  0.00           C
ATOM  10487 7C21 POPE  152     117.052  10.102  48.906  1.00  0.00           C
ATOM  10490 8C21 POPE  152     116.872  11.492  48.306  1.00  0.00           C
ATOM  10494  C33 POPE  152     110.092  -3.742  39.616  1.00  0.00           C
ATOM  10497  C34 POPE  152     110.062  -2.712  40.736  1.00  0.00           C
ATOM  10500  C35 POPE  152     109.362  -3.282  41.986  1.00  0.00           C
ATOM  10503  C36 POPE  152     110.382  -3.632  43.076  1.00  0.00           C
ATOM  10506  C37 POPE  152     109.712  -3.952  44.416  1.00  0.00           C
ATOM  10509  C38 POPE  152     110.722  -4.392  45.476  1.00  0.00           C
ATOM  10512  C39 POPE  152     110.612  -3.602  46.786  1.00  0.00           C
ATOM  10515 0C31 POPE  152     109.372  -3.952  47.616  1.00  0.00           C
ATOM  10518 1C31 POPE  152     109.682  -4.882  48.796  1.00  0.00           C
ATOM  10521 2C31 POPE  152     108.442  -5.102  49.666  1.00  0.00           C
ATOM  10524 3C31 POPE  152     108.602  -6.182  50.746  1.00  0.00           C
ATOM  10527 4C31 POPE  152     107.412  -6.112  51.706  1.00  0.00           C
ATOM  10530 5C31 POPE  152     107.282  -7.302  52.656  1.00  0.00           C
ATOM  10533 6C31 POPE  152     106.052  -7.152  53.556  1.00  0.00           C
ATOM  10537  NH3 POPE  153     115.792  81.552  34.176  1.00  0.00           N
ATOM  10541  C12 POPE  153     116.342  80.202  34.546  1.00  0.00           C
ATOM  10544  C11 POPE  153     115.282  79.122  34.306  1.00  0.00           C
ATOM  10547  P   POPE  153     115.382  76.672  33.326  1.00  0.00           P
ATOM  10548  O13 POPE  153     116.602  75.962  32.886  1.00  0.00           O
ATOM  10549  O14 POPE  153     114.492  77.232  32.296  1.00  0.00           O
ATOM  10550  O11 POPE  153     114.532  75.722  34.286  1.00  0.00           O
ATOM  10551  O12 POPE  153     115.862  77.812  34.336  1.00  0.00           O
ATOM  10552  C1  POPE  153     115.142  75.242  35.486  1.00  0.00           C
ATOM  10555  C2  POPE  153     114.572  76.002  36.706  1.00  0.00           C
ATOM  10557  O21 POPE  153     115.302  75.862  37.936  1.00  0.00           O
ATOM  10558  C21 POPE  153     116.472  75.312  38.166  1.00  0.00           C
ATOM  10559  O22 POPE  153     117.162  74.622  37.426  1.00  0.00           O
ATOM  10560  C22 POPE  153     116.842  75.682  39.616  1.00  0.00           C
ATOM  10563  C3  POPE  153     113.052  75.702  36.926  1.00  0.00           C
ATOM  10566  O31 POPE  153     112.372  76.632  37.806  1.00  0.00           O
ATOM  10567  C31 POPE  153     111.032  76.442  37.716  1.00  0.00           C
ATOM  10568  O32 POPE  153     110.542  75.582  37.006  1.00  0.00           O
ATOM  10569  C32 POPE  153     110.212  77.312  38.666  1.00  0.00           C
ATOM  10572  C23 POPE  153     116.872  74.442  40.526  1.00  0.00           C
ATOM  10575  C24 POPE  153     116.412  74.742  41.956  1.00  0.00           C
ATOM  10578  C25 POPE  153     116.302  73.472  42.816  1.00  0.00           C
ATOM  10581  C26 POPE  153     115.212  73.572  43.886  1.00  0.00           C
ATOM  10584  C27 POPE  153     115.452  74.642  44.946  1.00  0.00           C
ATOM  10587  C28 POPE  153     114.202  74.882  45.806  1.00  0.00           C
ATOM  10590  C29 POPE  153     114.322  76.102  46.676  1.00  0.00           C
ATOM  10592 0C21 POPE  153     114.462  76.102  48.016  1.00  0.00           C
ATOM  10594 1C21 POPE  153     114.562  74.862  48.876  1.00  0.00           C
ATOM  10597 2C21 POPE  153     114.762  75.172  50.366  1.00  0.00           C
ATOM  10600 3C21 POPE  153     113.522  75.822  51.026  1.00  0.00           C
ATOM  10603 4C21 POPE  153     113.442  75.532  52.526  1.00  0.00           C
ATOM  10606 5C21 POPE  153     112.082  75.882  53.146  1.00  0.00           C
ATOM  10609 6C21 POPE  153     112.082  77.212  53.906  1.00  0.00           C
ATOM  10612 7C21 POPE  153     110.842  77.382  54.796  1.00  0.00           C
ATOM  10615 8C21 POPE  153     110.812  78.682  55.596  1.00  0.00           C
ATOM  10619  C33 POPE  153     110.882  77.592  40.036  1.00  0.00           C
ATOM  10622  C34 POPE  153     109.952  78.322  41.006  1.00  0.00           C
ATOM  10625  C35 POPE  153     110.232  77.972  42.476  1.00  0.00           C
ATOM  10628  C36 POPE  153     109.132  78.412  43.446  1.00  0.00           C
ATOM  10631  C37 POPE  153     109.472  78.002  44.886  1.00  0.00           C
ATOM  10634  C38 POPE  153     108.332  78.222  45.896  1.00  0.00           C
ATOM  10637  C39 POPE  153     108.732  77.732  47.306  1.00  0.00           C
ATOM  10640 0C31 POPE  153     109.592  78.742  48.086  1.00  0.00           C
ATOM  10643 1C31 POPE  153     108.782  79.772  48.886  1.00  0.00           C
ATOM  10646 2C31 POPE  153     109.702  80.692  49.686  1.00  0.00           C
ATOM  10649 3C31 POPE  153     109.002  81.492  50.796  1.00  0.00           C
ATOM  10652 4C31 POPE  153     110.032  82.272  51.626  1.00  0.00           C
ATOM  10655 5C31 POPE  153     109.442  83.012  52.836  1.00  0.00           C
ATOM  10658 6C31 POPE  153     110.512  83.712  53.666  1.00  0.00           C
ATOM  10662  NH3 POPE  154      96.372  62.042  40.466  1.00  0.00           N
ATOM  10666  C12 POPE  154      96.422  61.112  41.646  1.00  0.00           C
ATOM  10669  C11 POPE  154      97.042  59.782  41.206  1.00  0.00           C
ATOM  10672  P   POPE  154      97.242  57.332  41.946  1.00  0.00           P
ATOM  10673  O13 POPE  154      97.702  57.112  40.556  1.00  0.00           O
ATOM  10674  O14 POPE  154      98.242  57.102  42.996  1.00  0.00           O
ATOM  10675  O11 POPE  154      96.032  56.352  42.186  1.00  0.00           O
ATOM  10676  O12 POPE  154      96.642  58.772  42.116  1.00  0.00           O
ATOM  10677  C1  POPE  154      94.682  56.762  42.376  1.00  0.00           C
ATOM  10680  C2  POPE  154      94.182  56.422  43.796  1.00  0.00           C
ATOM  10682  O21 POPE  154      93.002  57.152  44.176  1.00  0.00           O
ATOM  10683  C21 POPE  154      93.052  58.472  44.256  1.00  0.00           C
ATOM  10684  O22 POPE  154      93.942  59.192  43.836  1.00  0.00           O
ATOM  10685  C22 POPE  154      91.912  58.952  45.156  1.00  0.00           C
ATOM  10688  C3  POPE  154      95.272  56.492  44.916  1.00  0.00           C
ATOM  10691  O31 POPE  154      94.802  55.742  46.056  1.00  0.00           O
ATOM  10692  C31 POPE  154      94.792  56.332  47.226  1.00  0.00           C
ATOM  10693  O32 POPE  154      95.242  57.432  47.496  1.00  0.00           O
ATOM  10694  C32 POPE  154      94.052  55.402  48.186  1.00  0.00           C
ATOM  10697  C23 POPE  154      92.322  59.092  46.646  1.00  0.00           C
ATOM  10700  C24 POPE  154      91.862  60.402  47.296  1.00  0.00           C
ATOM  10703  C25 POPE  154      92.412  60.542  48.726  1.00  0.00           C
ATOM  10706  C26 POPE  154      91.982  61.852  49.416  1.00  0.00           C
ATOM  10709  C27 POPE  154      92.502  61.922  50.856  1.00  0.00           C
ATOM  10712  C28 POPE  154      92.162  63.252  51.556  1.00  0.00           C
ATOM  10715  C29 POPE  154      92.522  63.212  53.016  1.00  0.00           C
ATOM  10717 0C21 POPE  154      91.732  62.742  54.006  1.00  0.00           C
ATOM  10719 1C21 POPE  154      90.342  62.172  53.866  1.00  0.00           C
ATOM  10722 2C21 POPE  154      89.282  62.902  54.726  1.00  0.00           C
ATOM  10725 3C21 POPE  154      89.642  62.962  56.216  1.00  0.00           C
ATOM  10728 4C21 POPE  154      88.472  63.402  57.096  1.00  0.00           C
ATOM  10731 5C21 POPE  154      88.922  63.682  58.536  1.00  0.00           C
ATOM  10734 6C21 POPE  154      89.532  65.082  58.706  1.00  0.00           C
ATOM  10737 7C21 POPE  154      90.132  65.262  60.096  1.00  0.00           C
ATOM  10740 8C21 POPE  154      90.442  66.712  60.476  1.00  0.00           C
ATOM  10744  C33 POPE  154      93.492  56.082  49.456  1.00  0.00           C
ATOM  10747  C34 POPE  154      92.472  55.162  50.136  1.00  0.00           C
ATOM  10750  C35 POPE  154      91.782  55.782  51.356  1.00  0.00           C
ATOM  10753  C36 POPE  154      92.692  55.912  52.576  1.00  0.00           C
ATOM  10756  C37 POPE  154      91.852  56.132  53.836  1.00  0.00           C
ATOM  10759  C38 POPE  154      92.702  56.332  55.086  1.00  0.00           C
ATOM  10762  C39 POPE  154      91.852  56.402  56.366  1.00  0.00           C
ATOM  10765 0C31 POPE  154      90.842  57.552  56.336  1.00  0.00           C
ATOM  10768 1C31 POPE  154      90.282  57.892  57.716  1.00  0.00           C
ATOM  10771 2C31 POPE  154      89.682  59.302  57.756  1.00  0.00           C
ATOM  10774 3C31 POPE  154      89.142  59.712  59.126  1.00  0.00           C
ATOM  10777 4C31 POPE  154      90.242  59.932  60.176  1.00  0.00           C
ATOM  10780 5C31 POPE  154      89.682  60.342  61.536  1.00  0.00           C
ATOM  10783 6C31 POPE  154      90.772  60.522  62.596  1.00  0.00           C
ATOM  10787  NH3 POPE  155      81.152  33.062  79.946  1.00  0.00           N
ATOM  10791  C12 POPE  155      80.282  33.922  80.786  1.00  0.00           C
ATOM  10794  C11 POPE  155      78.912  33.302  81.136  1.00  0.00           C
ATOM  10797  P   POPE  155      77.252  31.402  80.746  1.00  0.00           P
ATOM  10798  O13 POPE  155      77.202  29.942  80.486  1.00  0.00           O
ATOM  10799  O14 POPE  155      76.522  31.932  81.926  1.00  0.00           O
ATOM  10800  O11 POPE  155      76.732  32.202  79.486  1.00  0.00           O
ATOM  10801  O12 POPE  155      78.772  31.902  80.806  1.00  0.00           O
ATOM  10802  C1  POPE  155      77.232  31.872  78.176  1.00  0.00           C
ATOM  10805  C2  POPE  155      76.902  33.032  77.206  1.00  0.00           C
ATOM  10807  O21 POPE  155      76.552  32.642  75.866  1.00  0.00           O
ATOM  10808  C21 POPE  155      77.402  31.922  75.166  1.00  0.00           C
ATOM  10809  O22 POPE  155      78.202  31.102  75.586  1.00  0.00           O
ATOM  10810  C22 POPE  155      77.362  32.472  73.726  1.00  0.00           C
ATOM  10813  C3  POPE  155      77.992  34.132  77.186  1.00  0.00           C
ATOM  10816  O31 POPE  155      79.222  33.612  76.656  1.00  0.00           O
ATOM  10817  C31 POPE  155      79.762  34.252  75.626  1.00  0.00           C
ATOM  10818  O32 POPE  155      79.432  35.362  75.236  1.00  0.00           O
ATOM  10819  C32 POPE  155      80.832  33.372  74.986  1.00  0.00           C
ATOM  10822  C23 POPE  155      75.952  32.672  73.096  1.00  0.00           C
ATOM  10825  C24 POPE  155      75.312  34.052  73.346  1.00  0.00           C
ATOM  10828  C25 POPE  155      74.032  34.252  72.506  1.00  0.00           C
ATOM  10831  C26 POPE  155      73.142  35.432  72.956  1.00  0.00           C
ATOM  10834  C27 POPE  155      71.762  35.392  72.266  1.00  0.00           C
ATOM  10837  C28 POPE  155      70.582  36.082  72.976  1.00  0.00           C
ATOM  10840  C29 POPE  155      69.232  35.542  72.536  1.00  0.00           C
ATOM  10842 0C21 POPE  155      68.372  35.992  71.606  1.00  0.00           C
ATOM  10844 1C21 POPE  155      68.552  37.192  70.706  1.00  0.00           C
ATOM  10847 2C21 POPE  155      68.412  36.832  69.216  1.00  0.00           C
ATOM  10850 3C21 POPE  155      66.962  36.662  68.726  1.00  0.00           C
ATOM  10853 4C21 POPE  155      66.862  36.222  67.256  1.00  0.00           C
ATOM  10856 5C21 POPE  155      67.422  37.242  66.276  1.00  0.00           C
ATOM  10859 6C21 POPE  155      67.432  36.762  64.826  1.00  0.00           C
ATOM  10862 7C21 POPE  155      67.962  37.832  63.856  1.00  0.00           C
ATOM  10865 8C21 POPE  155      67.862  37.412  62.386  1.00  0.00           C
ATOM  10869  C33 POPE  155      81.612  34.042  73.826  1.00  0.00           C
ATOM  10872  C34 POPE  155      80.812  34.332  72.546  1.00  0.00           C
ATOM  10875  C35 POPE  155      80.822  33.172  71.556  1.00  0.00           C
ATOM  10878  C36 POPE  155      80.452  33.602  70.126  1.00  0.00           C
ATOM  10881  C37 POPE  155      80.712  32.512  69.086  1.00  0.00           C
ATOM  10884  C38 POPE  155      79.782  31.302  69.246  1.00  0.00           C
ATOM  10887  C39 POPE  155      79.862  30.322  68.076  1.00  0.00           C
ATOM  10890 0C31 POPE  155      78.822  29.202  68.206  1.00  0.00           C
ATOM  10893 1C31 POPE  155      78.772  28.272  66.986  1.00  0.00           C
ATOM  10896 2C31 POPE  155      77.782  27.112  67.196  1.00  0.00           C
ATOM  10899 3C31 POPE  155      78.172  25.782  66.536  1.00  0.00           C
ATOM  10902 4C31 POPE  155      77.392  24.622  67.176  1.00  0.00           C
ATOM  10905 5C31 POPE  155      77.962  23.242  66.876  1.00  0.00           C
ATOM  10908 6C31 POPE  155      77.232  22.132  67.636  1.00  0.00           C
ATOM  10912  NH3 POPE  156       7.542  80.582  79.056  1.00  0.00           N
ATOM  10916  C12 POPE  156       6.552  79.472  78.826  1.00  0.00           C
ATOM  10919  C11 POPE  156       6.392  78.582  80.056  1.00  0.00           C
ATOM  10922  P   POPE  156       6.302  76.142  79.106  1.00  0.00           P
ATOM  10923  O13 POPE  156       7.572  75.842  79.826  1.00  0.00           O
ATOM  10924  O14 POPE  156       5.312  75.042  79.086  1.00  0.00           O
ATOM  10925  O11 POPE  156       6.712  76.482  77.596  1.00  0.00           O
ATOM  10926  O12 POPE  156       5.622  77.442  79.686  1.00  0.00           O
ATOM  10927  C1  POPE  156       7.742  75.592  77.126  1.00  0.00           C
ATOM  10930  C2  POPE  156       8.022  75.612  75.596  1.00  0.00           C
ATOM  10932  O21 POPE  156       9.432  75.632  75.326  1.00  0.00           O
ATOM  10933  C21 POPE  156      10.242  74.772  75.936  1.00  0.00           C
ATOM  10934  O22 POPE  156       9.952  73.942  76.786  1.00  0.00           O
ATOM  10935  C22 POPE  156      11.662  74.982  75.396  1.00  0.00           C
ATOM  10938  C3  POPE  156       7.322  76.822  74.906  1.00  0.00           C
ATOM  10941  O31 POPE  156       7.862  77.142  73.606  1.00  0.00           O
ATOM  10942  C31 POPE  156       7.182  76.742  72.546  1.00  0.00           C
ATOM  10943  O32 POPE  156       6.412  75.802  72.526  1.00  0.00           O
ATOM  10944  C32 POPE  156       7.492  77.702  71.386  1.00  0.00           C
ATOM  10947  C23 POPE  156      11.772  74.802  73.856  1.00  0.00           C
ATOM  10950  C24 POPE  156      13.222  74.802  73.356  1.00  0.00           C
ATOM  10953  C25 POPE  156      13.432  75.382  71.946  1.00  0.00           C
ATOM  10956  C26 POPE  156      13.062  74.432  70.806  1.00  0.00           C
ATOM  10959  C27 POPE  156      13.222  75.102  69.426  1.00  0.00           C
ATOM  10962  C28 POPE  156      14.112  74.292  68.466  1.00  0.00           C
ATOM  10965  C29 POPE  156      13.442  73.022  68.046  1.00  0.00           C
ATOM  10967 0C21 POPE  156      13.682  72.342  66.916  1.00  0.00           C
ATOM  10969 1C21 POPE  156      14.722  72.692  65.886  1.00  0.00           C
ATOM  10972 2C21 POPE  156      16.092  72.082  66.266  1.00  0.00           C
ATOM  10975 3C21 POPE  156      16.942  71.722  65.046  1.00  0.00           C
ATOM  10978 4C21 POPE  156      18.172  70.902  65.466  1.00  0.00           C
ATOM  10981 5C21 POPE  156      19.002  70.372  64.286  1.00  0.00           C
ATOM  10984 6C21 POPE  156      18.222  69.422  63.366  1.00  0.00           C
ATOM  10987 7C21 POPE  156      19.102  68.822  62.266  1.00  0.00           C
ATOM  10990 8C21 POPE  156      18.322  67.992  61.256  1.00  0.00           C
ATOM  10994  C33 POPE  156       6.672  77.562  70.066  1.00  0.00           C
ATOM  10997  C34 POPE  156       7.122  78.662  69.066  1.00  0.00           C
ATOM  11000  C35 POPE  156       6.422  78.652  67.696  1.00  0.00           C
ATOM  11003  C36 POPE  156       7.112  79.632  66.716  1.00  0.00           C
ATOM  11006  C37 POPE  156       6.372  79.812  65.376  1.00  0.00           C
ATOM  11009  C38 POPE  156       7.102  80.782  64.426  1.00  0.00           C
ATOM  11012  C39 POPE  156       6.462  80.882  63.026  1.00  0.00           C
ATOM  11015 0C31 POPE  156       5.012  81.382  63.036  1.00  0.00           C
ATOM  11018 1C31 POPE  156       4.512  81.802  61.646  1.00  0.00           C
ATOM  11021 2C31 POPE  156       3.052  82.292  61.656  1.00  0.00           C
ATOM  11024 3C31 POPE  156       2.642  83.022  60.366  1.00  0.00           C
ATOM  11027 4C31 POPE  156       2.802  82.182  59.086  1.00  0.00           C
ATOM  11030 5C31 POPE  156       2.292  82.922  57.846  1.00  0.00           C
ATOM  11033 6C31 POPE  156       2.732  82.302  56.516  1.00  0.00           C
ATOM  11037  NH3 POPE  157      52.402 122.632  73.356  1.00  0.00           N
ATOM  11041  C12 POPE  157      52.192 122.442  74.836  1.00  0.00           C
ATOM  11044  C11 POPE  157      53.172 123.292  75.686  1.00  0.00           C
ATOM  11047  P   POPE  157      55.712 122.532  75.646  1.00  0.00           P
ATOM  11048  O13 POPE  157      56.302 123.862  75.906  1.00  0.00           O
ATOM  11049  O14 POPE  157      56.432 121.302  76.036  1.00  0.00           O
ATOM  11050  O11 POPE  157      55.412 122.452  74.086  1.00  0.00           O
ATOM  11051  O12 POPE  157      54.242 122.502  76.196  1.00  0.00           O
ATOM  11052  C1  POPE  157      56.482 122.802  73.196  1.00  0.00           C
ATOM  11055  C2  POPE  157      55.902 123.032  71.796  1.00  0.00           C
ATOM  11057  O21 POPE  157      56.982 123.222  70.866  1.00  0.00           O
ATOM  11058  C21 POPE  157      56.782 122.682  69.666  1.00  0.00           C
ATOM  11059  O22 POPE  157      55.832 121.972  69.376  1.00  0.00           O
ATOM  11060  C22 POPE  157      57.872 123.092  68.676  1.00  0.00           C
ATOM  11063  C3  POPE  157      54.942 124.262  71.796  1.00  0.00           C
ATOM  11066  O31 POPE  157      53.802 124.032  70.936  1.00  0.00           O
ATOM  11067  C31 POPE  157      53.842 124.612  69.746  1.00  0.00           C
ATOM  11068  O32 POPE  157      54.732 125.362  69.356  1.00  0.00           O
ATOM  11069  C32 POPE  157      52.692 124.132  68.866  1.00  0.00           C
ATOM  11072  C23 POPE  157      57.362 123.122  67.206  1.00  0.00           C
ATOM  11075  C24 POPE  157      58.132 124.152  66.366  1.00  0.00           C
ATOM  11078  C25 POPE  157      57.452 124.552  65.046  1.00  0.00           C
ATOM  11081  C26 POPE  157      57.602 123.522  63.916  1.00  0.00           C
ATOM  11084  C27 POPE  157      56.982 124.012  62.596  1.00  0.00           C
ATOM  11087  C28 POPE  157      57.122 123.032  61.426  1.00  0.00           C
ATOM  11090  C29 POPE  157      58.572 122.812  61.046  1.00  0.00           C
ATOM  11092 0C21 POPE  157      59.052 121.772  60.346  1.00  0.00           C
ATOM  11094 1C21 POPE  157      58.202 120.682  59.726  1.00  0.00           C
ATOM  11097 2C21 POPE  157      58.552 120.422  58.246  1.00  0.00           C
ATOM  11100 3C21 POPE  157      59.382 119.152  58.056  1.00  0.00           C
ATOM  11103 4C21 POPE  157      59.562 118.742  56.596  1.00  0.00           C
ATOM  11106 5C21 POPE  157      60.242 117.372  56.496  1.00  0.00           C
ATOM  11109 6C21 POPE  157      60.562 116.922  55.066  1.00  0.00           C
ATOM  11112 7C21 POPE  157      61.192 115.522  55.046  1.00  0.00           C
ATOM  11115 8C21 POPE  157      61.672 115.062  53.666  1.00  0.00           C
ATOM  11119  C33 POPE  157      52.972 124.572  67.416  1.00  0.00           C
ATOM  11122  C34 POPE  157      51.952 124.172  66.346  1.00  0.00           C
ATOM  11125  C35 POPE  157      51.782 122.662  66.136  1.00  0.00           C
ATOM  11128  C36 POPE  157      51.112 122.352  64.786  1.00  0.00           C
ATOM  11131  C37 POPE  157      51.102 120.852  64.456  1.00  0.00           C
ATOM  11134  C38 POPE  157      50.652 120.602  63.006  1.00  0.00           C
ATOM  11137  C39 POPE  157      50.372 119.122  62.686  1.00  0.00           C
ATOM  11140 0C31 POPE  157      49.162 118.572  63.456  1.00  0.00           C
ATOM  11143 1C31 POPE  157      48.672 117.212  62.956  1.00  0.00           C
ATOM  11146 2C31 POPE  157      47.392 116.752  63.666  1.00  0.00           C
ATOM  11149 3C31 POPE  157      46.822 115.442  63.096  1.00  0.00           C
ATOM  11152 4C31 POPE  157      47.472 114.172  63.676  1.00  0.00           C
ATOM  11155 5C31 POPE  157      48.082 113.262  62.606  1.00  0.00           C
ATOM  11158 6C31 POPE  157      48.712 111.992  63.176  1.00  0.00           C
ATOM  11162  NH3 POPE  158      42.452  15.452  34.956  1.00  0.00           N
ATOM  11166  C12 POPE  158      42.612  14.162  34.176  1.00  0.00           C
ATOM  11169  C11 POPE  158      41.482  14.032  33.126  1.00  0.00           C
ATOM  11172  P   POPE  158      42.192  11.822  31.816  1.00  0.00           P
ATOM  11173  O13 POPE  158      41.352  11.262  30.726  1.00  0.00           O
ATOM  11174  O14 POPE  158      43.372  12.612  31.416  1.00  0.00           O
ATOM  11175  O11 POPE  158      42.622  10.642  32.776  1.00  0.00           O
ATOM  11176  O12 POPE  158      41.242  12.682  32.746  1.00  0.00           O
ATOM  11177  C1  POPE  158      41.822  10.322  33.916  1.00  0.00           C
ATOM  11180  C2  POPE  158      42.502   9.242  34.806  1.00  0.00           C
ATOM  11182  O21 POPE  158      42.052   9.412  36.166  1.00  0.00           O
ATOM  11183  C21 POPE  158      42.462  10.432  36.906  1.00  0.00           C
ATOM  11184  O22 POPE  158      43.302  11.262  36.616  1.00  0.00           O
ATOM  11185  C22 POPE  158      41.672  10.432  38.206  1.00  0.00           C
ATOM  11188  C3  POPE  158      44.062   9.212  34.626  1.00  0.00           C
ATOM  11191  O31 POPE  158      44.732   8.222  35.436  1.00  0.00           O
ATOM  11192  C31 POPE  158      45.282   7.192  34.776  1.00  0.00           C
ATOM  11193  O32 POPE  158      45.162   6.972  33.586  1.00  0.00           O
ATOM  11194  C32 POPE  158      46.172   6.372  35.706  1.00  0.00           C
ATOM  11197  C23 POPE  158      42.402   9.642  39.306  1.00  0.00           C
ATOM  11200  C24 POPE  158      41.572   9.602  40.586  1.00  0.00           C
ATOM  11203  C25 POPE  158      42.172   8.642  41.606  1.00  0.00           C
ATOM  11206  C26 POPE  158      41.302   8.492  42.846  1.00  0.00           C
ATOM  11209  C27 POPE  158      41.942   7.532  43.866  1.00  0.00           C
ATOM  11212  C28 POPE  158      41.132   7.392  45.166  1.00  0.00           C
ATOM  11215  C29 POPE  158      41.292   8.612  46.036  1.00  0.00           C
ATOM  11217 0C21 POPE  158      41.412   8.642  47.366  1.00  0.00           C
ATOM  11219 1C21 POPE  158      41.392   7.472  48.326  1.00  0.00           C
ATOM  11222 2C21 POPE  158      40.032   7.362  49.016  1.00  0.00           C
ATOM  11225 3C21 POPE  158      39.662   8.562  49.906  1.00  0.00           C
ATOM  11228 4C21 POPE  158      38.202   8.492  50.376  1.00  0.00           C
ATOM  11231 5C21 POPE  158      37.782   9.672  51.256  1.00  0.00           C
ATOM  11234 6C21 POPE  158      36.272   9.622  51.536  1.00  0.00           C
ATOM  11237 7C21 POPE  158      35.862  10.462  52.746  1.00  0.00           C
ATOM  11240 8C21 POPE  158      34.362  10.382  53.026  1.00  0.00           C
ATOM  11244  C33 POPE  158      45.392   5.372  36.596  1.00  0.00           C
ATOM  11247  C34 POPE  158      46.162   5.052  37.876  1.00  0.00           C
ATOM  11250  C35 POPE  158      45.542   3.902  38.676  1.00  0.00           C
ATOM  11253  C36 POPE  158      46.162   3.752  40.076  1.00  0.00           C
ATOM  11256  C37 POPE  158      45.922   2.362  40.696  1.00  0.00           C
ATOM  11259  C38 POPE  158      46.742   2.138  41.966  1.00  0.00           C
ATOM  11262  C39 POPE  158      46.122   2.722  43.246  1.00  0.00           C
ATOM  11265 0C31 POPE  158      45.002   1.838  43.806  1.00  0.00           C
ATOM  11268 1C31 POPE  158      44.572   2.218  45.236  1.00  0.00           C
ATOM  11271 2C31 POPE  158      43.882   1.038  45.946  1.00  0.00           C
ATOM  11274 3C31 POPE  158      43.492   1.348  47.396  1.00  0.00           C
ATOM  11277 4C31 POPE  158      42.842   0.148  48.086  1.00  0.00           C
ATOM  11280 5C31 POPE  158      42.222   0.488  49.446  1.00  0.00           C
ATOM  11283 6C31 POPE  158      41.502  -0.692  50.096  1.00  0.00           C
ATOM  11287  NH3 POPE  159      56.392   6.162  73.006  1.00  0.00           N
ATOM  11291  C12 POPE  159      55.832   7.302  72.186  1.00  0.00           C
ATOM  11294  C11 POPE  159      56.542   8.632  72.496  1.00  0.00           C
ATOM  11297  P   POPE  159      56.822  11.072  71.576  1.00  0.00           P
ATOM  11298  O13 POPE  159      58.222  10.932  72.086  1.00  0.00           O
ATOM  11299  O14 POPE  159      55.902  12.002  72.256  1.00  0.00           O
ATOM  11300  O11 POPE  159      56.872  11.432  70.036  1.00  0.00           O
ATOM  11301  O12 POPE  159      56.162   9.632  71.556  1.00  0.00           O
ATOM  11302  C1  POPE  159      56.462  10.522  69.006  1.00  0.00           C
ATOM  11305  C2  POPE  159      54.902  10.452  68.836  1.00  0.00           C
ATOM  11307  O21 POPE  159      54.382   9.452  67.946  1.00  0.00           O
ATOM  11308  C21 POPE  159      54.922   9.212  66.776  1.00  0.00           C
ATOM  11309  O22 POPE  159      56.042   9.502  66.406  1.00  0.00           O
ATOM  11310  C22 POPE  159      53.902   8.502  65.876  1.00  0.00           C
ATOM  11313  C3  POPE  159      54.312  11.842  68.456  1.00  0.00           C
ATOM  11316  O31 POPE  159      52.872  11.772  68.326  1.00  0.00           O
ATOM  11317  C31 POPE  159      52.372  11.962  67.106  1.00  0.00           C
ATOM  11318  O32 POPE  159      53.002  12.312  66.126  1.00  0.00           O
ATOM  11319  C32 POPE  159      50.882  11.622  67.106  1.00  0.00           C
ATOM  11322  C23 POPE  159      53.592   9.332  64.596  1.00  0.00           C
ATOM  11325  C24 POPE  159      53.172   8.492  63.366  1.00  0.00           C
ATOM  11328  C25 POPE  159      51.812   7.792  63.496  1.00  0.00           C
ATOM  11331  C26 POPE  159      51.242   7.352  62.146  1.00  0.00           C
ATOM  11334  C27 POPE  159      49.992   6.482  62.296  1.00  0.00           C
ATOM  11337  C28 POPE  159      49.232   6.212  60.986  1.00  0.00           C
ATOM  11340  C29 POPE  159      48.372   4.982  61.146  1.00  0.00           C
ATOM  11342 0C21 POPE  159      47.032   4.862  61.036  1.00  0.00           C
ATOM  11344 1C21 POPE  159      46.062   5.942  60.636  1.00  0.00           C
ATOM  11347 2C21 POPE  159      44.832   5.352  59.906  1.00  0.00           C
ATOM  11350 3C21 POPE  159      45.192   4.622  58.606  1.00  0.00           C
ATOM  11353 4C21 POPE  159      43.982   4.262  57.726  1.00  0.00           C
ATOM  11356 5C21 POPE  159      44.462   3.722  56.376  1.00  0.00           C
ATOM  11359 6C21 POPE  159      43.342   3.342  55.396  1.00  0.00           C
ATOM  11362 7C21 POPE  159      43.912   2.882  54.056  1.00  0.00           C
ATOM  11365 8C21 POPE  159      42.842   2.432  53.066  1.00  0.00           C
ATOM  11369  C33 POPE  159      50.682  10.092  67.096  1.00  0.00           C
ATOM  11372  C34 POPE  159      49.222   9.642  67.326  1.00  0.00           C
ATOM  11375  C35 POPE  159      48.212  10.272  66.356  1.00  0.00           C
ATOM  11378  C36 POPE  159      48.512   9.962  64.896  1.00  0.00           C
ATOM  11381  C37 POPE  159      47.642  10.782  63.926  1.00  0.00           C
ATOM  11384  C38 POPE  159      47.982  10.472  62.466  1.00  0.00           C
ATOM  11387  C39 POPE  159      49.442  10.772  62.106  1.00  0.00           C
ATOM  11390 0C31 POPE  159      49.692  10.682  60.606  1.00  0.00           C
ATOM  11393 1C31 POPE  159      51.162  10.942  60.266  1.00  0.00           C
ATOM  11396 2C31 POPE  159      51.452  10.752  58.776  1.00  0.00           C
ATOM  11399 3C31 POPE  159      52.812  10.132  58.476  1.00  0.00           C
ATOM  11402 4C31 POPE  159      52.982   8.672  58.936  1.00  0.00           C
ATOM  11405 5C31 POPE  159      54.272   8.062  58.386  1.00  0.00           C
ATOM  11408 6C31 POPE  159      54.312   6.542  58.506  1.00  0.00           C
ATOM  11412  NH3 POPE  160      58.622 105.322  35.076  1.00  0.00           N
ATOM  11416  C12 POPE  160      58.462 105.112  33.596  1.00  0.00           C
ATOM  11419  C11 POPE  160      58.082 106.422  32.876  1.00  0.00           C
ATOM  11422  P   POPE  160      55.922 107.662  33.686  1.00  0.00           P
ATOM  11423  O13 POPE  160      56.382 108.992  33.226  1.00  0.00           O
ATOM  11424  O14 POPE  160      54.462 107.402  33.686  1.00  0.00           O
ATOM  11425  O11 POPE  160      56.582 107.332  35.106  1.00  0.00           O
ATOM  11426  O12 POPE  160      56.652 106.572  32.826  1.00  0.00           O
ATOM  11427  C1  POPE  160      56.252 108.192  36.196  1.00  0.00           C
ATOM  11430  C2  POPE  160      56.902 107.702  37.516  1.00  0.00           C
ATOM  11432  O21 POPE  160      56.132 108.102  38.676  1.00  0.00           O
ATOM  11433  C21 POPE  160      56.172 109.372  39.016  1.00  0.00           C
ATOM  11434  O22 POPE  160      56.692 110.272  38.396  1.00  0.00           O
ATOM  11435  C22 POPE  160      55.532 109.552  40.396  1.00  0.00           C
ATOM  11438  C3  POPE  160      58.422 108.022  37.626  1.00  0.00           C
ATOM  11441  O31 POPE  160      58.962 107.502  38.856  1.00  0.00           O
ATOM  11442  C31 POPE  160      59.242 106.202  38.846  1.00  0.00           C
ATOM  11443  O32 POPE  160      59.152 105.462  37.886  1.00  0.00           O
ATOM  11444  C32 POPE  160      59.742 105.792  40.226  1.00  0.00           C
ATOM  11447  C23 POPE  160      55.702 111.002  40.936  1.00  0.00           C
ATOM  11450  C24 POPE  160      55.302 111.182  42.406  1.00  0.00           C
ATOM  11453  C25 POPE  160      56.182 110.402  43.386  1.00  0.00           C
ATOM  11456  C26 POPE  160      55.932 110.702  44.866  1.00  0.00           C
ATOM  11459  C27 POPE  160      57.032 110.072  45.726  1.00  0.00           C
ATOM  11462  C28 POPE  160      57.082 110.582  47.176  1.00  0.00           C
ATOM  11465  C29 POPE  160      55.952 110.072  48.026  1.00  0.00           C
ATOM  11467 0C21 POPE  160      55.382 110.712  49.066  1.00  0.00           C
ATOM  11469 1C21 POPE  160      55.782 112.072  49.596  1.00  0.00           C
ATOM  11472 2C21 POPE  160      54.612 113.062  49.456  1.00  0.00           C
ATOM  11475 3C21 POPE  160      55.012 114.512  49.736  1.00  0.00           C
ATOM  11478 4C21 POPE  160      53.842 115.462  49.446  1.00  0.00           C
ATOM  11481 5C21 POPE  160      54.172 116.962  49.576  1.00  0.00           C
ATOM  11484 6C21 POPE  160      53.052 117.812  48.966  1.00  0.00           C
ATOM  11487 7C21 POPE  160      53.042 119.282  49.416  1.00  0.00           C
ATOM  11490 8C21 POPE  160      51.832 120.042  48.856  1.00  0.00           C
ATOM  11494  C33 POPE  160      58.762 106.072  41.386  1.00  0.00           C
ATOM  11497  C34 POPE  160      59.192 105.322  42.646  1.00  0.00           C
ATOM  11500  C35 POPE  160      58.372 105.592  43.916  1.00  0.00           C
ATOM  11503  C36 POPE  160      58.882 104.732  45.076  1.00  0.00           C
ATOM  11506  C37 POPE  160      58.112 104.922  46.396  1.00  0.00           C
ATOM  11509  C38 POPE  160      58.592 106.142  47.206  1.00  0.00           C
ATOM  11512  C39 POPE  160      57.802 106.292  48.516  1.00  0.00           C
ATOM  11515 0C31 POPE  160      58.322 107.432  49.406  1.00  0.00           C
ATOM  11518 1C31 POPE  160      57.422 107.682  50.626  1.00  0.00           C
ATOM  11521 2C31 POPE  160      57.802 108.952  51.406  1.00  0.00           C
ATOM  11524 3C31 POPE  160      56.862 109.242  52.576  1.00  0.00           C
ATOM  11527 4C31 POPE  160      57.292 110.472  53.386  1.00  0.00           C
ATOM  11530 5C31 POPE  160      56.482 110.662  54.676  1.00  0.00           C
ATOM  11533 6C31 POPE  160      57.002 111.812  55.556  1.00  0.00           C
ATOM  11537  NH3 POPE  161       1.772  18.072  79.796  1.00  0.00           N
ATOM  11541  C12 POPE  161       2.792  17.182  79.176  1.00  0.00           C
ATOM  11544  C11 POPE  161       2.872  15.852  79.926  1.00  0.00           C
ATOM  11547  P   POPE  161       5.302  14.912  79.796  1.00  0.00           P
ATOM  11548  O13 POPE  161       6.132  15.972  79.176  1.00  0.00           O
ATOM  11549  O14 POPE  161       5.352  14.852  81.276  1.00  0.00           O
ATOM  11550  O11 POPE  161       5.722  13.502  79.246  1.00  0.00           O
ATOM  11551  O12 POPE  161       3.812  15.012  79.286  1.00  0.00           O
ATOM  11552  C1  POPE  161       6.652  13.302  78.196  1.00  0.00           C
ATOM  11555  C2  POPE  161       6.132  13.752  76.786  1.00  0.00           C
ATOM  11557  O21 POPE  161       6.152  12.652  75.856  1.00  0.00           O
ATOM  11558  C21 POPE  161       7.352  12.172  75.556  1.00  0.00           C
ATOM  11559  O22 POPE  161       8.412  12.512  76.056  1.00  0.00           O
ATOM  11560  C22 POPE  161       7.242  11.112  74.496  1.00  0.00           C
ATOM  11563  C3  POPE  161       6.922  14.992  76.246  1.00  0.00           C
ATOM  11566  O31 POPE  161       6.822  15.162  74.816  1.00  0.00           O
ATOM  11567  C31 POPE  161       5.862  16.002  74.446  1.00  0.00           C
ATOM  11568  O32 POPE  161       5.042  16.522  75.176  1.00  0.00           O
ATOM  11569  C32 POPE  161       5.942  16.262  72.956  1.00  0.00           C
ATOM  11572  C23 POPE  161       6.982  11.732  73.106  1.00  0.00           C
ATOM  11575  C24 POPE  161       6.902  10.632  72.056  1.00  0.00           C
ATOM  11578  C25 POPE  161       6.542  11.132  70.656  1.00  0.00           C
ATOM  11581  C26 POPE  161       6.172   9.962  69.736  1.00  0.00           C
ATOM  11584  C27 POPE  161       5.772  10.412  68.326  1.00  0.00           C
ATOM  11587  C28 POPE  161       5.522   9.212  67.396  1.00  0.00           C
ATOM  11590  C29 POPE  161       5.492   9.652  65.956  1.00  0.00           C
ATOM  11592 0C21 POPE  161       4.472   9.492  65.086  1.00  0.00           C
ATOM  11594 1C21 POPE  161       3.162   8.822  65.386  1.00  0.00           C
ATOM  11597 2C21 POPE  161       2.322   8.522  64.126  1.00  0.00           C
ATOM  11600 3C21 POPE  161       2.932   7.432  63.226  1.00  0.00           C
ATOM  11603 4C21 POPE  161       1.872   6.612  62.466  1.00  0.00           C
ATOM  11606 5C21 POPE  161       0.932   7.452  61.576  1.00  0.00           C
ATOM  11609 6C21 POPE  161      -0.098   6.572  60.856  1.00  0.00           C
ATOM  11612 7C21 POPE  161      -1.012   7.352  59.906  1.00  0.00           C
ATOM  11615 8C21 POPE  161      -2.132   6.492  59.306  1.00  0.00           C
ATOM  11619  C33 POPE  161       5.862  14.982  72.106  1.00  0.00           C
ATOM  11622  C34 POPE  161       5.612  15.302  70.626  1.00  0.00           C
ATOM  11625  C35 POPE  161       4.122  15.342  70.256  1.00  0.00           C
ATOM  11628  C36 POPE  161       3.852  15.792  68.806  1.00  0.00           C
ATOM  11631  C37 POPE  161       2.502  15.252  68.296  1.00  0.00           C
ATOM  11634  C38 POPE  161       2.042  15.832  66.946  1.00  0.00           C
ATOM  11637  C39 POPE  161       2.462  15.012  65.716  1.00  0.00           C
ATOM  11640 0C31 POPE  161       1.472  15.202  64.546  1.00  0.00           C
ATOM  11643 1C31 POPE  161       1.722  14.242  63.376  1.00  0.00           C
ATOM  11646 2C31 POPE  161       0.572  14.232  62.356  1.00  0.00           C
ATOM  11649 3C31 POPE  161       0.562  12.972  61.486  1.00  0.00           C
ATOM  11652 4C31 POPE  161      -0.562  13.012  60.436  1.00  0.00           C
ATOM  11655 5C31 POPE  161      -0.452  11.942  59.346  1.00  0.00           C
ATOM  11658 6C31 POPE  161      -1.762  11.782  58.566  1.00  0.00           C
ATOM  11662  NH3 POPE  162      89.782  94.382  79.496  1.00  0.00           N
ATOM  11666  C12 POPE  162      91.182  94.932  79.406  1.00  0.00           C
ATOM  11669  C11 POPE  162      91.462  96.092  80.386  1.00  0.00           C
ATOM  11672  P   POPE  162      93.632  97.242  81.336  1.00  0.00           P
ATOM  11673  O13 POPE  162      92.862  97.902  82.426  1.00  0.00           O
ATOM  11674  O14 POPE  162      95.042  96.882  81.636  1.00  0.00           O
ATOM  11675  O11 POPE  162      93.602  98.192  80.086  1.00  0.00           O
ATOM  11676  O12 POPE  162      92.802  95.972  80.876  1.00  0.00           O
ATOM  11677  C1  POPE  162      93.752  97.702  78.756  1.00  0.00           C
ATOM  11680  C2  POPE  162      93.792  98.862  77.726  1.00  0.00           C
ATOM  11682  O21 POPE  162      92.802  98.632  76.696  1.00  0.00           O
ATOM  11683  C21 POPE  162      92.332  99.732  76.116  1.00  0.00           C
ATOM  11684  O22 POPE  162      92.572 100.872  76.466  1.00  0.00           O
ATOM  11685  C22 POPE  162      91.472  99.352  74.916  1.00  0.00           C
ATOM  11688  C3  POPE  162      95.222  98.922  77.106  1.00  0.00           C
ATOM  11691  O31 POPE  162      95.292  99.822  75.986  1.00  0.00           O
ATOM  11692  C31 POPE  162      95.712 101.042  76.246  1.00  0.00           C
ATOM  11693  O32 POPE  162      95.992 101.482  77.346  1.00  0.00           O
ATOM  11694  C32 POPE  162      96.072 101.742  74.936  1.00  0.00           C
ATOM  11697  C23 POPE  162      92.292  99.362  73.606  1.00  0.00           C
ATOM  11700  C24 POPE  162      91.682  98.562  72.446  1.00  0.00           C
ATOM  11703  C25 POPE  162      90.282  98.982  71.986  1.00  0.00           C
ATOM  11706  C26 POPE  162      89.982  98.382  70.596  1.00  0.00           C
ATOM  11709  C27 POPE  162      88.572  98.662  70.066  1.00  0.00           C
ATOM  11712  C28 POPE  162      88.132  97.592  69.036  1.00  0.00           C
ATOM  11715  C29 POPE  162      86.872  97.982  68.296  1.00  0.00           C
ATOM  11717 0C21 POPE  162      86.632  97.702  67.006  1.00  0.00           C
ATOM  11719 1C21 POPE  162      87.572  96.922  66.116  1.00  0.00           C
ATOM  11722 2C21 POPE  162      87.002  96.622  64.726  1.00  0.00           C
ATOM  11725 3C21 POPE  162      85.782  95.682  64.726  1.00  0.00           C
ATOM  11728 4C21 POPE  162      85.392  95.262  63.296  1.00  0.00           C
ATOM  11731 5C21 POPE  162      84.652  93.932  63.226  1.00  0.00           C
ATOM  11734 6C21 POPE  162      84.942  93.212  61.906  1.00  0.00           C
ATOM  11737 7C21 POPE  162      84.442  91.772  61.846  1.00  0.00           C
ATOM  11740 8C21 POPE  162      85.102  90.992  60.716  1.00  0.00           C
ATOM  11744  C33 POPE  162      96.942 100.852  74.016  1.00  0.00           C
ATOM  11747  C34 POPE  162      96.082  99.962  73.116  1.00  0.00           C
ATOM  11750  C35 POPE  162      96.002 100.452  71.666  1.00  0.00           C
ATOM  11753  C36 POPE  162      95.692  99.322  70.676  1.00  0.00           C
ATOM  11756  C37 POPE  162      95.392  99.832  69.256  1.00  0.00           C
ATOM  11759  C38 POPE  162      95.412  98.702  68.226  1.00  0.00           C
ATOM  11762  C39 POPE  162      95.162  99.222  66.806  1.00  0.00           C
ATOM  11765 0C31 POPE  162      95.082  98.092  65.776  1.00  0.00           C
ATOM  11768 1C31 POPE  162      94.982  98.602  64.326  1.00  0.00           C
ATOM  11771 2C31 POPE  162      94.622  97.472  63.366  1.00  0.00           C
ATOM  11774 3C31 POPE  162      95.182  97.662  61.946  1.00  0.00           C
ATOM  11777 4C31 POPE  162      94.942  96.412  61.086  1.00  0.00           C
ATOM  11780 5C31 POPE  162      95.712  96.432  59.766  1.00  0.00           C
ATOM  11783 6C31 POPE  162      95.532  95.162  58.946  1.00  0.00           C
ATOM  11787  NH3 POPE  163      68.792 124.942  33.736  1.00  0.00           N
ATOM  11791  C12 POPE  163      67.412 124.682  34.276  1.00  0.00           C
ATOM  11794  C11 POPE  163      66.592 123.792  33.326  1.00  0.00           C
ATOM  11797  P   POPE  163      66.552 121.372  32.326  1.00  0.00           P
ATOM  11798  O13 POPE  163      67.302 120.992  31.116  1.00  0.00           O
ATOM  11799  O14 POPE  163      65.092 121.622  32.246  1.00  0.00           O
ATOM  11800  O11 POPE  163      66.702 120.112  33.276  1.00  0.00           O
ATOM  11801  O12 POPE  163      67.262 122.542  33.116  1.00  0.00           O
ATOM  11802  C1  POPE  163      66.892 120.232  34.686  1.00  0.00           C
ATOM  11805  C2  POPE  163      65.572 120.452  35.466  1.00  0.00           C
ATOM  11807  O21 POPE  163      65.922 121.002  36.746  1.00  0.00           O
ATOM  11808  C21 POPE  163      65.592 122.272  36.916  1.00  0.00           C
ATOM  11809  O22 POPE  163      64.972 122.972  36.136  1.00  0.00           O
ATOM  11810  C22 POPE  163      66.172 122.772  38.236  1.00  0.00           C
ATOM  11813  C3  POPE  163      64.742 119.152  35.656  1.00  0.00           C
ATOM  11816  O31 POPE  163      63.772 119.232  36.726  1.00  0.00           O
ATOM  11817  C31 POPE  163      62.702 119.982  36.506  1.00  0.00           C
ATOM  11818  O32 POPE  163      62.512 120.642  35.496  1.00  0.00           O
ATOM  11819  C32 POPE  163      61.762 119.812  37.706  1.00  0.00           C
ATOM  11822  C23 POPE  163      65.682 121.992  39.466  1.00  0.00           C
ATOM  11825  C24 POPE  163      65.782 122.822  40.746  1.00  0.00           C
ATOM  11828  C25 POPE  163      65.002 122.182  41.886  1.00  0.00           C
ATOM  11831  C26 POPE  163      64.792 123.092  43.106  1.00  0.00           C
ATOM  11834  C27 POPE  163      64.142 122.302  44.256  1.00  0.00           C
ATOM  11837  C28 POPE  163      63.642 123.172  45.426  1.00  0.00           C
ATOM  11840  C29 POPE  163      64.732 123.962  46.116  1.00  0.00           C
ATOM  11842 0C21 POPE  163      64.562 124.622  47.276  1.00  0.00           C
ATOM  11844 1C21 POPE  163      63.252 124.672  48.026  1.00  0.00           C
ATOM  11847 2C21 POPE  163      62.992 123.382  48.816  1.00  0.00           C
ATOM  11850 3C21 POPE  163      61.492 123.112  48.986  1.00  0.00           C
ATOM  11853 4C21 POPE  163      61.182 121.692  49.466  1.00  0.00           C
ATOM  11856 5C21 POPE  163      59.742 121.532  49.956  1.00  0.00           C
ATOM  11859 6C21 POPE  163      59.522 120.242  50.746  1.00  0.00           C
ATOM  11862 7C21 POPE  163      58.262 120.272  51.626  1.00  0.00           C
ATOM  11865 8C21 POPE  163      58.342 119.312  52.816  1.00  0.00           C
ATOM  11869  C33 POPE  163      61.202 118.382  37.906  1.00  0.00           C
ATOM  11872  C34 POPE  163      61.152 118.032  39.406  1.00  0.00           C
ATOM  11875  C35 POPE  163      60.522 116.672  39.746  1.00  0.00           C
ATOM  11878  C36 POPE  163      59.002 116.722  39.646  1.00  0.00           C
ATOM  11881  C37 POPE  163      58.282 115.572  40.356  1.00  0.00           C
ATOM  11884  C38 POPE  163      56.772 115.802  40.276  1.00  0.00           C
ATOM  11887  C39 POPE  163      55.882 114.782  40.986  1.00  0.00           C
ATOM  11890 0C31 POPE  163      54.422 115.212  40.856  1.00  0.00           C
ATOM  11893 1C31 POPE  163      53.382 114.152  41.236  1.00  0.00           C
ATOM  11896 2C31 POPE  163      51.942 114.672  41.096  1.00  0.00           C
ATOM  11899 3C31 POPE  163      51.612 115.002  39.636  1.00  0.00           C
ATOM  11902 4C31 POPE  163      50.152 115.402  39.386  1.00  0.00           C
ATOM  11905 5C31 POPE  163      49.942 115.672  37.896  1.00  0.00           C
ATOM  11908 6C31 POPE  163      48.492 115.972  37.516  1.00  0.00           C
ATOM  11912  NH3 POPE  164      46.672  92.952  30.976  1.00  0.00           N
ATOM  11916  C12 POPE  164      47.412  91.772  30.426  1.00  0.00           C
ATOM  11919  C11 POPE  164      47.112  90.522  31.256  1.00  0.00           C
ATOM  11922  P   POPE  164      44.682  90.582  32.286  1.00  0.00           P
ATOM  11923  O13 POPE  164      44.162  91.902  31.876  1.00  0.00           O
ATOM  11924  O14 POPE  164      43.682  89.492  32.376  1.00  0.00           O
ATOM  11925  O11 POPE  164      45.562  90.752  33.576  1.00  0.00           O
ATOM  11926  O12 POPE  164      45.722  90.192  31.166  1.00  0.00           O
ATOM  11927  C1  POPE  164      44.892  90.722  34.836  1.00  0.00           C
ATOM  11930  C2  POPE  164      45.882  90.552  36.006  1.00  0.00           C
ATOM  11932  O21 POPE  164      45.332  91.252  37.116  1.00  0.00           O
ATOM  11933  C21 POPE  164      45.012  90.542  38.176  1.00  0.00           C
ATOM  11934  O22 POPE  164      45.032  89.332  38.286  1.00  0.00           O
ATOM  11935  C22 POPE  164      44.532  91.502  39.256  1.00  0.00           C
ATOM  11938  C3  POPE  164      47.282  91.172  35.706  1.00  0.00           C
ATOM  11941  O31 POPE  164      48.052  91.272  36.926  1.00  0.00           O
ATOM  11942  C31 POPE  164      48.732  90.182  37.246  1.00  0.00           C
ATOM  11943  O32 POPE  164      48.822  89.172  36.576  1.00  0.00           O
ATOM  11944  C32 POPE  164      49.272  90.332  38.666  1.00  0.00           C
ATOM  11947  C23 POPE  164      45.362  91.422  40.556  1.00  0.00           C
ATOM  11950  C24 POPE  164      45.962  92.792  40.896  1.00  0.00           C
ATOM  11953  C25 POPE  164      46.432  92.952  42.346  1.00  0.00           C
ATOM  11956  C26 POPE  164      45.272  92.902  43.356  1.00  0.00           C
ATOM  11959  C27 POPE  164      45.452  93.902  44.506  1.00  0.00           C
ATOM  11962  C28 POPE  164      44.452  93.682  45.656  1.00  0.00           C
ATOM  11965  C29 POPE  164      44.762  94.562  46.846  1.00  0.00           C
ATOM  11967 0C21 POPE  164      44.262  94.422  48.086  1.00  0.00           C
ATOM  11969 1C21 POPE  164      43.292  93.352  48.526  1.00  0.00           C
ATOM  11972 2C21 POPE  164      43.582  92.742  49.916  1.00  0.00           C
ATOM  11975 3C21 POPE  164      43.282  93.712  51.066  1.00  0.00           C
ATOM  11978 4C21 POPE  164      43.122  93.012  52.426  1.00  0.00           C
ATOM  11981 5C21 POPE  164      44.382  92.262  52.856  1.00  0.00           C
ATOM  11984 6C21 POPE  164      44.402  91.922  54.346  1.00  0.00           C
ATOM  11987 7C21 POPE  164      45.762  91.382  54.796  1.00  0.00           C
ATOM  11990 8C21 POPE  164      45.872  91.222  56.306  1.00  0.00           C
ATOM  11994  C33 POPE  164      50.182  91.572  38.806  1.00  0.00           C
ATOM  11997  C34 POPE  164      50.332  92.072  40.256  1.00  0.00           C
ATOM  12000  C35 POPE  164      50.912  93.492  40.296  1.00  0.00           C
ATOM  12003  C36 POPE  164      50.952  94.102  41.706  1.00  0.00           C
ATOM  12006  C37 POPE  164      50.772  95.632  41.676  1.00  0.00           C
ATOM  12009  C38 POPE  164      50.872  96.312  43.046  1.00  0.00           C
ATOM  12012  C39 POPE  164      49.772  95.862  44.026  1.00  0.00           C
ATOM  12015 0C31 POPE  164      49.832  96.612  45.366  1.00  0.00           C
ATOM  12018 1C31 POPE  164      48.752  96.132  46.336  1.00  0.00           C
ATOM  12021 2C31 POPE  164      48.752  96.872  47.696  1.00  0.00           C
ATOM  12024 3C31 POPE  164      48.442  98.372  47.556  1.00  0.00           C
ATOM  12027 4C31 POPE  164      47.542  98.912  48.676  1.00  0.00           C
ATOM  12030 5C31 POPE  164      47.112 100.362  48.416  1.00  0.00           C
ATOM  12033 6C31 POPE  164      45.992 100.862  49.326  1.00  0.00           C
ATOM  12037  NH3 POPE  165       7.132  24.142  33.436  1.00  0.00           N
ATOM  12041  C12 POPE  165       7.092  22.662  33.806  1.00  0.00           C
ATOM  12044  C11 POPE  165       6.792  21.642  32.676  1.00  0.00           C
ATOM  12047  P   POPE  165       6.062  19.082  33.166  1.00  0.00           P
ATOM  12048  O13 POPE  165       4.672  19.522  32.956  1.00  0.00           O
ATOM  12049  O14 POPE  165       6.552  17.952  32.346  1.00  0.00           O
ATOM  12050  O11 POPE  165       6.202  18.642  34.656  1.00  0.00           O
ATOM  12051  O12 POPE  165       7.052  20.322  33.136  1.00  0.00           O
ATOM  12052  C1  POPE  165       5.642  19.452  35.676  1.00  0.00           C
ATOM  12055  C2  POPE  165       5.392  18.602  36.926  1.00  0.00           C
ATOM  12057  O21 POPE  165       6.622  18.602  37.646  1.00  0.00           O
ATOM  12058  C21 POPE  165       6.692  18.292  38.926  1.00  0.00           C
ATOM  12059  O22 POPE  165       7.742  17.892  39.426  1.00  0.00           O
ATOM  12060  C22 POPE  165       5.432  18.622  39.756  1.00  0.00           C
ATOM  12063  C3  POPE  165       4.952  17.152  36.556  1.00  0.00           C
ATOM  12066  O31 POPE  165       4.452  16.412  37.686  1.00  0.00           O
ATOM  12067  C31 POPE  165       5.172  15.352  38.066  1.00  0.00           C
ATOM  12068  O32 POPE  165       6.332  15.132  37.736  1.00  0.00           O
ATOM  12069  C32 POPE  165       4.332  14.502  39.036  1.00  0.00           C
ATOM  12072  C23 POPE  165       5.362  17.962  41.166  1.00  0.00           C
ATOM  12075  C24 POPE  165       4.272  18.592  42.066  1.00  0.00           C
ATOM  12078  C25 POPE  165       3.892  17.732  43.276  1.00  0.00           C
ATOM  12081  C26 POPE  165       2.842  18.362  44.206  1.00  0.00           C
ATOM  12084  C27 POPE  165       2.482  17.462  45.396  1.00  0.00           C
ATOM  12087  C28 POPE  165       1.292  17.972  46.236  1.00  0.00           C
ATOM  12090  C29 POPE  165       1.592  19.242  46.996  1.00  0.00           C
ATOM  12092 0C21 POPE  165       1.512  19.412  48.326  1.00  0.00           C
ATOM  12094 1C21 POPE  165       1.102  18.352  49.326  1.00  0.00           C
ATOM  12097 2C21 POPE  165       2.302  17.552  49.866  1.00  0.00           C
ATOM  12100 3C21 POPE  165       2.882  18.132  51.166  1.00  0.00           C
ATOM  12103 4C21 POPE  165       2.052  17.702  52.386  1.00  0.00           C
ATOM  12106 5C21 POPE  165       2.472  18.382  53.696  1.00  0.00           C
ATOM  12109 6C21 POPE  165       1.742  17.742  54.896  1.00  0.00           C
ATOM  12112 7C21 POPE  165       2.172  18.302  56.256  1.00  0.00           C
ATOM  12115 8C21 POPE  165       1.462  19.592  56.656  1.00  0.00           C
ATOM  12119  C33 POPE  165       5.072  13.282  39.646  1.00  0.00           C
ATOM  12122  C34 POPE  165       4.192  12.032  39.846  1.00  0.00           C
ATOM  12125  C35 POPE  165       3.002  12.142  40.816  1.00  0.00           C
ATOM  12128  C36 POPE  165       3.382  12.382  42.286  1.00  0.00           C
ATOM  12131  C37 POPE  165       2.162  12.612  43.196  1.00  0.00           C
ATOM  12134  C38 POPE  165       2.472  13.412  44.466  1.00  0.00           C
ATOM  12137  C39 POPE  165       3.192  12.602  45.556  1.00  0.00           C
ATOM  12140 0C31 POPE  165       3.552  13.452  46.776  1.00  0.00           C
ATOM  12143 1C31 POPE  165       3.762  12.662  48.086  1.00  0.00           C
ATOM  12146 2C31 POPE  165       4.452  11.302  47.896  1.00  0.00           C
ATOM  12149 3C31 POPE  165       5.252  10.852  49.126  1.00  0.00           C
ATOM  12152 4C31 POPE  165       4.412  10.512  50.366  1.00  0.00           C
ATOM  12155 5C31 POPE  165       5.312  10.242  51.576  1.00  0.00           C
ATOM  12158 6C31 POPE  165       4.582   9.612  52.756  1.00  0.00           C
ATOM  12162  NH3 POPE  166      19.822   6.852  33.656  1.00  0.00           N
ATOM  12166  C12 POPE  166      19.912   7.582  32.336  1.00  0.00           C
ATOM  12169  C11 POPE  166      21.322   8.162  32.036  1.00  0.00           C
ATOM  12172  P   POPE  166      22.662  10.352  32.706  1.00  0.00           P
ATOM  12173  O13 POPE  166      24.072   9.922  32.866  1.00  0.00           O
ATOM  12174  O14 POPE  166      22.252  11.082  31.476  1.00  0.00           O
ATOM  12175  O11 POPE  166      22.282  11.302  33.896  1.00  0.00           O
ATOM  12176  O12 POPE  166      21.682   9.132  33.006  1.00  0.00           O
ATOM  12177  C1  POPE  166      22.512  10.912  35.246  1.00  0.00           C
ATOM  12180  C2  POPE  166      23.922  11.362  35.706  1.00  0.00           C
ATOM  12182  O21 POPE  166      24.002  11.202  37.126  1.00  0.00           O
ATOM  12183  C21 POPE  166      23.372  12.062  37.906  1.00  0.00           C
ATOM  12184  O22 POPE  166      22.702  13.012  37.566  1.00  0.00           O
ATOM  12185  C22 POPE  166      23.632  11.592  39.326  1.00  0.00           C
ATOM  12188  C3  POPE  166      24.322  12.772  35.146  1.00  0.00           C
ATOM  12191  O31 POPE  166      25.442  13.442  35.766  1.00  0.00           O
ATOM  12192  C31 POPE  166      26.642  12.872  35.656  1.00  0.00           C
ATOM  12193  O32 POPE  166      26.862  11.772  35.176  1.00  0.00           O
ATOM  12194  C32 POPE  166      27.692  13.932  36.006  1.00  0.00           C
ATOM  12197  C23 POPE  166      22.902  12.452  40.356  1.00  0.00           C
ATOM  12200  C24 POPE  166      23.332  12.072  41.766  1.00  0.00           C
ATOM  12203  C25 POPE  166      22.672  12.942  42.836  1.00  0.00           C
ATOM  12206  C26 POPE  166      23.542  13.022  44.086  1.00  0.00           C
ATOM  12209  C27 POPE  166      22.842  13.742  45.236  1.00  0.00           C
ATOM  12212  C28 POPE  166      23.682  13.632  46.516  1.00  0.00           C
ATOM  12215  C29 POPE  166      23.022  14.272  47.696  1.00  0.00           C
ATOM  12217 0C21 POPE  166      23.442  14.132  48.966  1.00  0.00           C
ATOM  12219 1C21 POPE  166      24.662  13.352  49.396  1.00  0.00           C
ATOM  12222 2C21 POPE  166      25.812  14.292  49.806  1.00  0.00           C
ATOM  12225 3C21 POPE  166      25.482  15.142  51.046  1.00  0.00           C
ATOM  12228 4C21 POPE  166      26.722  15.742  51.716  1.00  0.00           C
ATOM  12231 5C21 POPE  166      26.372  16.472  53.016  1.00  0.00           C
ATOM  12234 6C21 POPE  166      27.582  17.192  53.636  1.00  0.00           C
ATOM  12237 7C21 POPE  166      27.182  18.052  54.856  1.00  0.00           C
ATOM  12240 8C21 POPE  166      28.252  19.072  55.266  1.00  0.00           C
ATOM  12244  C33 POPE  166      28.932  13.482  36.816  1.00  0.00           C
ATOM  12247  C34 POPE  166      28.942  14.012  38.256  1.00  0.00           C
ATOM  12250  C35 POPE  166      28.132  13.172  39.256  1.00  0.00           C
ATOM  12253  C36 POPE  166      28.492  13.552  40.706  1.00  0.00           C
ATOM  12256  C37 POPE  166      27.592  12.862  41.746  1.00  0.00           C
ATOM  12259  C38 POPE  166      27.832  13.372  43.186  1.00  0.00           C
ATOM  12262  C39 POPE  166      29.292  13.232  43.676  1.00  0.00           C
ATOM  12265 0C31 POPE  166      29.912  11.822  43.526  1.00  0.00           C
ATOM  12268 1C31 POPE  166      29.172  10.742  44.326  1.00  0.00           C
ATOM  12271 2C31 POPE  166      29.542   9.292  43.946  1.00  0.00           C
ATOM  12274 3C31 POPE  166      30.912   8.842  44.466  1.00  0.00           C
ATOM  12277 4C31 POPE  166      31.072   7.312  44.406  1.00  0.00           C
ATOM  12280 5C31 POPE  166      32.482   6.852  44.786  1.00  0.00           C
ATOM  12283 6C31 POPE  166      32.692   5.342  44.646  1.00  0.00           C
ATOM  12287  NH3 POPE  167       7.072 105.272  74.856  1.00  0.00           N
ATOM  12291  C12 POPE  167       7.152 103.822  74.456  1.00  0.00           C
ATOM  12294  C11 POPE  167       8.602 103.332  74.496  1.00  0.00           C
ATOM  12297  P   POPE  167       8.382 100.722  74.896  1.00  0.00           P
ATOM  12298  O13 POPE  167       9.202 100.842  76.116  1.00  0.00           O
ATOM  12299  O14 POPE  167       6.932 100.582  75.096  1.00  0.00           O
ATOM  12300  O11 POPE  167       8.972  99.572  73.966  1.00  0.00           O
ATOM  12301  O12 POPE  167       8.652 102.002  74.016  1.00  0.00           O
ATOM  12302  C1  POPE  167       9.792  99.822  72.816  1.00  0.00           C
ATOM  12305  C2  POPE  167       9.112  99.432  71.456  1.00  0.00           C
ATOM  12307  O21 POPE  167       9.062 100.562  70.566  1.00  0.00           O
ATOM  12308  C21 POPE  167      10.052 100.662  69.686  1.00  0.00           C
ATOM  12309  O22 POPE  167      11.092 100.022  69.696  1.00  0.00           O
ATOM  12310  C22 POPE  167       9.682 101.752  68.676  1.00  0.00           C
ATOM  12313  C3  POPE  167       7.662  98.922  71.656  1.00  0.00           C
ATOM  12316  O31 POPE  167       7.072  98.572  70.386  1.00  0.00           O
ATOM  12317  C31 POPE  167       6.152  99.392  69.876  1.00  0.00           C
ATOM  12318  O32 POPE  167       5.732 100.402  70.396  1.00  0.00           O
ATOM  12319  C32 POPE  167       5.782  98.912  68.486  1.00  0.00           C
ATOM  12322  C23 POPE  167      10.642 101.792  67.456  1.00  0.00           C
ATOM  12325  C24 POPE  167      10.242 102.812  66.376  1.00  0.00           C
ATOM  12328  C25 POPE  167       8.842 102.582  65.796  1.00  0.00           C
ATOM  12331  C26 POPE  167       8.592 103.332  64.466  1.00  0.00           C
ATOM  12334  C27 POPE  167       7.122 103.252  64.026  1.00  0.00           C
ATOM  12337  C28 POPE  167       6.892 103.332  62.506  1.00  0.00           C
ATOM  12340  C29 POPE  167       7.202 104.682  61.916  1.00  0.00           C
ATOM  12342 0C21 POPE  167       6.642 105.202  60.806  1.00  0.00           C
ATOM  12344 1C21 POPE  167       5.642 104.532  59.906  1.00  0.00           C
ATOM  12347 2C21 POPE  167       4.202 105.082  60.006  1.00  0.00           C
ATOM  12350 3C21 POPE  167       3.342 104.602  58.826  1.00  0.00           C
ATOM  12353 4C21 POPE  167       1.872 105.052  58.906  1.00  0.00           C
ATOM  12356 5C21 POPE  167       1.082 104.612  57.656  1.00  0.00           C
ATOM  12359 6C21 POPE  167      -0.422 104.862  57.776  1.00  0.00           C
ATOM  12362 7C21 POPE  167      -1.212 104.252  56.616  1.00  0.00           C
ATOM  12365 8C21 POPE  167      -2.732 104.432  56.766  1.00  0.00           C
ATOM  12369  C33 POPE  167       6.642  99.652  67.436  1.00  0.00           C
ATOM  12372  C34 POPE  167       6.432  99.132  66.006  1.00  0.00           C
ATOM  12375  C35 POPE  167       5.272  99.812  65.266  1.00  0.00           C
ATOM  12378  C36 POPE  167       5.262  99.442  63.776  1.00  0.00           C
ATOM  12381  C37 POPE  167       4.342 100.352  62.956  1.00  0.00           C
ATOM  12384  C38 POPE  167       4.492 100.122  61.446  1.00  0.00           C
ATOM  12387  C39 POPE  167       3.472 100.922  60.616  1.00  0.00           C
ATOM  12390 0C31 POPE  167       2.072 100.292  60.636  1.00  0.00           C
ATOM  12393 1C31 POPE  167       1.152 100.812  59.536  1.00  0.00           C
ATOM  12396 2C31 POPE  167      -0.218 100.112  59.566  1.00  0.00           C
ATOM  12399 3C31 POPE  167      -1.032 100.332  58.286  1.00  0.00           C
ATOM  12402 4C31 POPE  167      -2.442  99.732  58.396  1.00  0.00           C
ATOM  12405 5C31 POPE  167      -3.282  99.952  57.126  1.00  0.00           C
ATOM  12408 6C31 POPE  167      -4.682  99.342  57.216  1.00  0.00           C
ATOM  12412  NH3 POPE  168      -2.422   9.212  36.386  1.00  0.00           N
ATOM  12416  C12 POPE  168      -3.752   9.372  35.696  1.00  0.00           C
ATOM  12419  C11 POPE  168      -4.692   8.172  35.916  1.00  0.00           C
ATOM  12422  P   POPE  168      -3.332   5.902  35.866  1.00  0.00           P
ATOM  12423  O13 POPE  168      -3.482   4.642  35.086  1.00  0.00           O
ATOM  12424  O14 POPE  168      -2.022   6.572  35.976  1.00  0.00           O
ATOM  12425  O11 POPE  168      -4.022   5.772  37.276  1.00  0.00           O
ATOM  12426  O12 POPE  168      -4.262   7.002  35.216  1.00  0.00           O
ATOM  12427  C1  POPE  168      -3.412   5.092  38.366  1.00  0.00           C
ATOM  12430  C2  POPE  168      -3.142   6.072  39.546  1.00  0.00           C
ATOM  12432  O21 POPE  168      -1.772   6.502  39.536  1.00  0.00           O
ATOM  12433  C21 POPE  168      -0.842   5.782  40.136  1.00  0.00           C
ATOM  12434  O22 POPE  168      -0.992   4.742  40.746  1.00  0.00           O
ATOM  12435  C22 POPE  168       0.502   6.502  39.976  1.00  0.00           C
ATOM  12438  C3  POPE  168      -3.692   5.452  40.856  1.00  0.00           C
ATOM  12441  O31 POPE  168      -3.202   6.032  42.076  1.00  0.00           O
ATOM  12442  C31 POPE  168      -3.892   7.002  42.596  1.00  0.00           C
ATOM  12443  O32 POPE  168      -4.582   7.822  42.016  1.00  0.00           O
ATOM  12444  C32 POPE  168      -3.742   6.872  44.116  1.00  0.00           C
ATOM  12447  C23 POPE  168       1.112   6.932  41.326  1.00  0.00           C
ATOM  12450  C24 POPE  168       2.482   7.612  41.156  1.00  0.00           C
ATOM  12453  C25 POPE  168       3.092   8.042  42.496  1.00  0.00           C
ATOM  12456  C26 POPE  168       4.482   8.672  42.326  1.00  0.00           C
ATOM  12459  C27 POPE  168       5.142   9.052  43.666  1.00  0.00           C
ATOM  12462  C28 POPE  168       6.322  10.042  43.546  1.00  0.00           C
ATOM  12465  C29 POPE  168       7.252   9.742  42.396  1.00  0.00           C
ATOM  12467 0C21 POPE  168       7.982  10.562  41.616  1.00  0.00           C
ATOM  12469 1C21 POPE  168       8.222  12.062  41.646  1.00  0.00           C
ATOM  12472 2C21 POPE  168       7.662  12.972  42.756  1.00  0.00           C
ATOM  12475 3C21 POPE  168       8.342  12.892  44.126  1.00  0.00           C
ATOM  12478 4C21 POPE  168       7.572  13.732  45.166  1.00  0.00           C
ATOM  12481 5C21 POPE  168       8.282  13.872  46.526  1.00  0.00           C
ATOM  12484 6C21 POPE  168       7.322  14.312  47.636  1.00  0.00           C
ATOM  12487 7C21 POPE  168       8.012  14.512  48.986  1.00  0.00           C
ATOM  12490 8C21 POPE  168       7.052  14.672  50.176  1.00  0.00           C
ATOM  12494  C33 POPE  168      -4.522   7.902  44.946  1.00  0.00           C
ATOM  12497  C34 POPE  168      -4.592   7.442  46.406  1.00  0.00           C
ATOM  12500  C35 POPE  168      -4.102   8.482  47.416  1.00  0.00           C
ATOM  12503  C36 POPE  168      -4.112   7.892  48.826  1.00  0.00           C
ATOM  12506  C37 POPE  168      -3.722   8.882  49.926  1.00  0.00           C
ATOM  12509  C38 POPE  168      -3.662   8.172  51.276  1.00  0.00           C
ATOM  12512  C39 POPE  168      -3.542   9.102  52.486  1.00  0.00           C
ATOM  12515 0C31 POPE  168      -2.092   9.342  52.916  1.00  0.00           C
ATOM  12518 1C31 POPE  168      -1.992  10.042  54.276  1.00  0.00           C
ATOM  12521 2C31 POPE  168      -0.592   9.962  54.886  1.00  0.00           C
ATOM  12524 3C31 POPE  168       0.492  10.672  54.066  1.00  0.00           C
ATOM  12527 4C31 POPE  168       0.422  12.192  54.136  1.00  0.00           C
ATOM  12530 5C31 POPE  168       1.632  12.832  53.446  1.00  0.00           C
ATOM  12533 6C31 POPE  168       1.922  14.232  53.956  1.00  0.00           C
ATOM  12537  NH3 POPE  169      40.602  14.642  75.616  1.00  0.00           N
ATOM  12541  C12 POPE  169      41.672  14.672  74.556  1.00  0.00           C
ATOM  12544  C11 POPE  169      42.682  15.822  74.746  1.00  0.00           C
ATOM  12547  P   POPE  169      45.162  15.952  73.916  1.00  0.00           P
[truncated: 1,700,645 more chars]
