# Supplementary material for: Characterizing Membrane Association and Periplasmic Transfer of Bacterial Lipoproteins through Molecular Dynamics Simulations
Source: Structure. 2020 Apr 7;28(4):475–487.e3. doi: 10.1016/j.str.2020.01.012 (PMC7139219; doi:10.1016/j.str.2020.01.012)
Supplement: Data S1. Final Coordinates from Simulations (Y–Z), Related to Figure 3 [file mmc3.zip › Y-Z/YSAB-2-atomistic.pdb]

TITLE     Protein
REMARK    THIS IS A SIMULATION BOX
CRYST1  129.607  129.607  126.074  90.00  90.00  90.00 P 1           1
MODEL        1
ATOM      1  N   CYSTA   1      56.024  76.274  78.617  1.00  0.00           N
ATOM      3  CA  CYSTA   1      56.413  74.864  78.577  1.00  0.00           C
ATOM      5  C   CYSTA   1      55.883  74.014  79.747  1.00  0.00           C
ATOM      6  O   CYSTA   1      55.844  72.794  79.687  1.00  0.00           O
ATOM      7  CB  CYSTA   1      57.965  74.734  78.477  1.00  0.00           C
ATOM     10  SG  CYSTA   1      58.804  76.034  77.467  1.00  0.00           S
ATOM     11  C1  CYSTA   1      57.934  75.853  75.887  1.00  0.00           C
ATOM     14  CA1 CYSTA   1      54.743  76.614  78.397  1.00  0.00           C
ATOM     15  OA1 CYSTA   1      53.883  75.904  78.897  1.00  0.00           O
ATOM     16  CA2 CYSTA   1      54.303  77.773  77.577  1.00  0.00           C
ATOM     19  C11 CYSTA   1      58.724  75.974  74.537  1.00  0.00           C
ATOM     21  O11 CYSTA   1      59.454  74.754  74.317  1.00  0.00           O
ATOM     22  CX1 CYSTA   1      59.875  74.564  73.057  1.00  0.00           C
ATOM     23  OX1 CYSTA   1      59.555  75.264  72.117  1.00  0.00           O
ATOM     24  CX2 CYSTA   1      60.813  73.374  73.007  1.00  0.00           C
ATOM     27  C12 CYSTA   1      59.615  77.234  74.407  1.00  0.00           C
ATOM     30  O12 CYSTA   1      60.965  76.994  74.877  1.00  0.00           O
ATOM     31  CD1 CYSTA   1      61.915  77.004  73.927  1.00  0.00           C
ATOM     32  OD1 CYSTA   1      61.733  77.234  72.757  1.00  0.00           O
ATOM     33  CD2 CYSTA   1      63.243  76.644  74.587  1.00  0.00           C
ATOM     36  CA3 CYSTA   1      52.843  77.514  77.177  1.00  0.00           C
ATOM     39  CA4 CYSTA   1      52.305  78.404  76.047  1.00  0.00           C
ATOM     42  CA5 CYSTA   1      51.013  77.794  75.477  1.00  0.00           C
ATOM     45  CA6 CYSTA   1      51.285  76.634  74.497  1.00  0.00           C
ATOM     48  CA7 CYSTA   1      51.723  77.134  73.127  1.00  0.00           C
ATOM     51  CA8 CYSTA   1      52.295  76.044  72.227  1.00  0.00           C
ATOM     54  CA9 CYSTA   1      52.403  76.504  70.767  1.00  0.00           C
ATOM     57 0CA1 CYSTA   1      52.843  77.974  70.627  1.00  0.00           C
ATOM     60 1CA1 CYSTA   1      53.155  78.384  69.187  1.00  0.00           C
ATOM     63 2CA1 CYSTA   1      53.064  79.904  68.997  1.00  0.00           C
ATOM     66 3CA1 CYSTA   1      53.404  80.324  67.567  1.00  0.00           C
ATOM     69 4CA1 CYSTA   1      54.883  80.173  67.217  1.00  0.00           C
ATOM     72 5CA1 CYSTA   1      55.774  81.154  67.987  1.00  0.00           C
ATOM     75 6CA1 CYSTA   1      57.243  81.024  67.617  1.00  0.00           C
ATOM     79  CD3 CYSTA   1      64.475  76.884  73.697  1.00  0.00           C
ATOM     82  CD4 CYSTA   1      64.665  75.824  72.607  1.00  0.00           C
ATOM     85  CD5 CYSTA   1      65.813  76.174  71.657  1.00  0.00           C
ATOM     88  CD6 CYSTA   1      66.145  75.014  70.717  1.00  0.00           C
ATOM     91  CD7 CYSTA   1      65.013  74.524  69.827  1.00  0.00           C
ATOM     94  CD8 CYSTA   1      65.615  73.594  68.757  1.00  0.00           C
ATOM     97  CD9 CYSTA   1      64.604  72.684  68.057  1.00  0.00           C
ATOM    100 0CD1 CYSTA   1      65.273  71.994  66.867  1.00  0.00           C
ATOM    103 1CD1 CYSTA   1      64.475  70.804  66.307  1.00  0.00           C
ATOM    106 2CD1 CYSTA   1      64.903  70.494  64.867  1.00  0.00           C
ATOM    109 3CD1 CYSTA   1      64.453  69.114  64.357  1.00  0.00           C
ATOM    112 4CD1 CYSTA   1      65.465  68.004  64.687  1.00  0.00           C
ATOM    115 5CD1 CYSTA   1      65.125  66.684  63.997  1.00  0.00           C
ATOM    118 6CD1 CYSTA   1      66.195  65.594  64.157  1.00  0.00           C
ATOM    122  CX3 CYSTA   1      61.894  73.493  71.907  1.00  0.00           C
ATOM    125  CX4 CYSTA   1      61.635  72.634  70.667  1.00  0.00           C
ATOM    128  CX5 CYSTA   1      60.374  73.004  69.887  1.00  0.00           C
ATOM    131  CX6 CYSTA   1      60.385  72.434  68.457  1.00  0.00           C
ATOM    134  CX7 CYSTA   1      59.035  72.614  67.747  1.00  0.00           C
ATOM    137  CX8 CYSTA   1      59.113  72.404  66.217  1.00  0.00           C
ATOM    140  CX9 CYSTA   1      59.785  73.564  65.527  1.00  0.00           C
ATOM    142 0CX1 CYSTA   1      60.293  73.564  64.277  1.00  0.00           C
ATOM    144 1CX1 CYSTA   1      60.304  72.404  63.317  1.00  0.00           C
ATOM    147 2CX1 CYSTA   1      61.705  72.164  62.707  1.00  0.00           C
ATOM    150 3CX1 CYSTA   1      61.754  70.914  61.817  1.00  0.00           C
ATOM    153 4CX1 CYSTA   1      63.093  70.714  61.107  1.00  0.00           C
ATOM    156 5CX1 CYSTA   1      63.255  71.584  59.847  1.00  0.00           C
ATOM    159 6CX1 CYSTA   1      64.575  71.304  59.097  1.00  0.00           C
ATOM    162 7CX1 CYSTA   1      64.693  72.024  57.757  1.00  0.00           C
ATOM    165 8CX1 CYSTA   1      65.915  71.604  56.937  1.00  0.00           C
ATOM    169  N   SER A   2      55.543  74.714  80.837  1.00  0.00           N
ATOM    171  CA  SER A   2      55.223  74.404  82.237  1.00  0.00           C
ATOM    173  CB  SER A   2      55.325  72.934  82.717  1.00  0.00           C
ATOM    176  OG  SER A   2      54.944  72.724  84.077  1.00  0.00           O
ATOM    178  C   SER A   2      56.164  75.294  83.017  1.00  0.00           C
ATOM    179  O   SER A   2      55.974  75.624  84.177  1.00  0.00           O
ATOM    180  N   THR A   3      57.145  75.874  82.287  1.00  0.00           N
ATOM    182  CA  THR A   3      57.474  77.274  82.417  1.00  0.00           C
ATOM    184  CB  THR A   3      58.903  77.514  81.907  1.00  0.00           C
ATOM    186  OG1 THR A   3      59.145  76.834  80.687  1.00  0.00           O
ATOM    188  CG2 THR A   3      59.883  76.904  82.917  1.00  0.00           C
ATOM    192  C   THR A   3      56.445  78.154  81.687  1.00  0.00           C
ATOM    193  O   THR A   3      56.733  78.743  80.657  1.00  0.00           O
ATOM    194  N   PRO A   4      55.184  78.234  82.197  1.00  0.00           N
ATOM    195  CD  PRO A   4      54.083  77.684  81.387  1.00  0.00           C
ATOM    198  CA  PRO A   4      54.654  79.473  82.767  1.00  0.00           C
ATOM    200  CB  PRO A   4      53.253  79.684  82.147  1.00  0.00           C
ATOM    203  CG  PRO A   4      52.793  78.284  81.907  1.00  0.00           C
ATOM    206  C   PRO A   4      55.444  80.734  82.697  1.00  0.00           C
ATOM    207  O   PRO A   4      56.465  80.844  83.377  1.00  0.00           O
ATOM    208  N   SER A   5      54.935  81.724  81.937  1.00  0.00           N
ATOM    210  CA  SER A   5      54.833  83.064  82.457  1.00  0.00           C
ATOM    212  CB  SER A   5      56.264  83.694  82.487  1.00  0.00           C
ATOM    215  OG  SER A   5      56.915  83.673  81.197  1.00  0.00           O
ATOM    217  C   SER A   5      53.895  83.144  83.757  1.00  0.00           C
ATOM    218  O   SER A   5      54.424  83.454  84.827  1.00  0.00           O
ATOM    219  N   PRO A   6      52.523  82.824  83.777  1.00  0.00           N
ATOM    220  CD  PRO A   6      51.873  83.263  82.547  1.00  0.00           C
ATOM    223  CA  PRO A   6      51.645  83.294  84.917  1.00  0.00           C
ATOM    225  CB  PRO A   6      51.505  84.774  84.427  1.00  0.00           C
ATOM    228  CG  PRO A   6      51.645  84.743  82.877  1.00  0.00           C
ATOM    231  C   PRO A   6      50.184  82.633  85.177  1.00  0.00           C
ATOM    232  O   PRO A   6      49.633  82.084  84.227  1.00  0.00           O
ATOM    233  N   VAL A   7      49.485  82.654  86.417  1.00  0.00           N
ATOM    235  CA  VAL A   7      48.035  82.164  86.637  1.00  0.00           C
ATOM    237  CB  VAL A   7      46.993  83.154  86.027  1.00  0.00           C
ATOM    239  CG1 VAL A   7      45.875  83.643  86.967  1.00  0.00           C
ATOM    243  CG2 VAL A   7      46.333  82.493  84.797  1.00  0.00           C
ATOM    247  C   VAL A   7      47.424  81.294  87.877  1.00  0.00           C
ATOM    248  O   VAL A   7      47.365  80.084  87.717  1.00  0.00           O
ATOM    249  N   GLN A   8      46.915  81.824  89.087  1.00  0.00           N
ATOM    251  CA  GLN A   8      46.543  81.313  90.487  1.00  0.00           C
ATOM    253  CB  GLN A   8      45.915  82.523  91.237  1.00  0.00           C
ATOM    256  CG  GLN A   8      45.965  82.514  92.797  1.00  0.00           C
ATOM    259  CD  GLN A   8      46.403  83.874  93.347  1.00  0.00           C
ATOM    260  OE1 GLN A   8      47.474  84.344  92.967  1.00  0.00           O
ATOM    261  NE2 GLN A   8      45.574  84.494  94.207  1.00  0.00           N
ATOM    264  C   GLN A   8      45.805  79.954  90.947  1.00  0.00           C
ATOM    265  O   GLN A   8      45.634  79.034  90.177  1.00  0.00           O
ATOM    266  N   LYS A   9      45.395  79.774  92.257  1.00  0.00           N
ATOM    268  CA  LYS A   9      45.333  78.603  93.187  1.00  0.00           C
ATOM    270  CB  LYS A   9      44.184  78.624  94.287  1.00  0.00           C
ATOM    273  CG  LYS A   9      44.093  77.394  95.257  1.00  0.00           C
ATOM    276  CD  LYS A   9      42.955  77.384  96.317  1.00  0.00           C
ATOM    279  CE  LYS A   9      43.064  76.174  97.297  1.00  0.00           C
ATOM    282  NZ  LYS A   9      41.985  76.114  98.317  1.00  0.00           N
ATOM    286  C   LYS A   9      45.413  77.194  92.647  1.00  0.00           C
ATOM    287  O   LYS A   9      46.424  76.514  92.827  1.00  0.00           O
ATOM    288  N   ALA A  10      44.324  76.684  92.027  1.00  0.00           N
ATOM    290  CA  ALA A  10      44.243  75.324  91.537  1.00  0.00           C
ATOM    292  CB  ALA A  10      42.773  74.984  91.237  1.00  0.00           C
ATOM    296  C   ALA A  10      45.035  75.174  90.257  1.00  0.00           C
ATOM    297  O   ALA A  10      45.483  74.094  89.867  1.00  0.00           O
ATOM    298  N   GLN A  11      45.244  76.324  89.607  1.00  0.00           N
ATOM    300  CA  GLN A  11      45.795  76.534  88.307  1.00  0.00           C
ATOM    302  CB  GLN A  11      44.883  77.574  87.587  1.00  0.00           C
ATOM    305  CG  GLN A  11      43.375  77.214  87.707  1.00  0.00           C
ATOM    308  CD  GLN A  11      42.465  78.344  87.267  1.00  0.00           C
ATOM    309  OE1 GLN A  11      42.285  79.373  87.927  1.00  0.00           O
ATOM    310  NE2 GLN A  11      41.803  78.144  86.107  1.00  0.00           N
ATOM    313  C   GLN A  11      47.263  76.974  88.427  1.00  0.00           C
ATOM    314  O   GLN A  11      47.993  77.084  87.437  1.00  0.00           O
ATOM    315  N   ARG A  12      47.773  77.154  89.667  1.00  0.00           N
ATOM    317  CA  ARG A  12      49.113  77.654  89.987  1.00  0.00           C
ATOM    319  CB  ARG A  12      49.104  79.163  90.347  1.00  0.00           C
ATOM    322  CG  ARG A  12      50.434  79.954  90.487  1.00  0.00           C
ATOM    325  CD  ARG A  12      50.145  81.453  90.657  1.00  0.00           C
ATOM    328  NE  ARG A  12      51.383  82.234  90.927  1.00  0.00           N
ATOM    330  CZ  ARG A  12      51.354  83.544  91.217  1.00  0.00           C
ATOM    331  NH1 ARG A  12      50.244  84.214  91.467  1.00  0.00           N
ATOM    334  NH2 ARG A  12      52.465  84.244  91.257  1.00  0.00           N
ATOM    337  C   ARG A  12      49.584  76.914  91.197  1.00  0.00           C
ATOM    338  O   ARG A  12      49.965  77.484  92.217  1.00  0.00           O
ATOM    339  N   VAL A  13      49.573  75.584  91.117  1.00  0.00           N
ATOM    341  CA  VAL A  13      50.195  74.794  92.147  1.00  0.00           C
ATOM    343  CB  VAL A  13      49.703  73.353  92.187  1.00  0.00           C
ATOM    345  CG1 VAL A  13      50.104  72.734  93.537  1.00  0.00           C
ATOM    349  CG2 VAL A  13      48.174  73.314  92.017  1.00  0.00           C
ATOM    353  C   VAL A  13      51.694  74.864  91.937  1.00  0.00           C
ATOM    354  O   VAL A  13      52.243  74.484  90.907  1.00  0.00           O
ATOM    355  N   LYS A  14      52.395  75.434  92.917  1.00  0.00           N
ATOM    357  CA  LYS A  14      53.804  75.664  92.847  1.00  0.00           C
ATOM    359  CB  LYS A  14      54.104  76.894  93.717  1.00  0.00           C
ATOM    362  CG  LYS A  14      53.295  78.164  93.387  1.00  0.00           C
ATOM    365  CD  LYS A  14      53.755  79.303  94.307  1.00  0.00           C
ATOM    368  CE  LYS A  14      53.074  80.654  94.127  1.00  0.00           C
ATOM    371  NZ  LYS A  14      53.804  81.644  94.947  1.00  0.00           N
ATOM    375  C   LYS A  14      54.514  74.434  93.377  1.00  0.00           C
ATOM    376  O   LYS A  14      54.694  74.274  94.587  1.00  0.00           O
ATOM    377  N   VAL A  15      54.903  73.514  92.487  1.00  0.00           N
ATOM    379  CA  VAL A  15      55.444  72.224  92.847  1.00  0.00           C
ATOM    381  CB  VAL A  15      54.625  71.074  92.257  1.00  0.00           C
ATOM    383  CG1 VAL A  15      55.054  69.734  92.877  1.00  0.00           C
ATOM    387  CG2 VAL A  15      53.104  71.254  92.477  1.00  0.00           C
ATOM    391  C   VAL A  15      56.845  72.174  92.257  1.00  0.00           C
ATOM    392  O   VAL A  15      57.045  72.644  91.137  1.00  0.00           O
ATOM    393  N   ASP A  16      57.854  71.644  92.967  1.00  0.00           N
ATOM    395  CA  ASP A  16      59.184  71.474  92.397  1.00  0.00           C
ATOM    397  CB  ASP A  16      60.133  72.564  92.947  1.00  0.00           C
ATOM    400  CG  ASP A  16      61.465  72.584  92.237  1.00  0.00           C
ATOM    401  OD1 ASP A  16      61.663  71.844  91.247  1.00  0.00           O
ATOM    402  OD2 ASP A  16      62.354  73.384  92.647  1.00  0.00           O
ATOM    403  C   ASP A  16      59.715  70.064  92.637  1.00  0.00           C
ATOM    404  O   ASP A  16      60.063  69.684  93.767  1.00  0.00           O
ATOM    405  N   PRO A  17      59.774  69.254  91.597  1.00  0.00           N
ATOM    406  CD  PRO A  17      58.785  69.324  90.517  1.00  0.00           C
ATOM    409  CA  PRO A  17      60.395  67.944  91.667  1.00  0.00           C
ATOM    411  CB  PRO A  17      59.724  67.164  90.517  1.00  0.00           C
ATOM    414  CG  PRO A  17      58.375  67.874  90.347  1.00  0.00           C
ATOM    417  C   PRO A  17      61.905  67.964  91.527  1.00  0.00           C
ATOM    418  O   PRO A  17      62.505  68.924  91.057  1.00  0.00           O
ATOM    419  N   LEU A  18      62.575  66.914  92.007  1.00  0.00           N
ATOM    421  CA  LEU A  18      64.005  66.754  91.977  1.00  0.00           C
ATOM    423  CB  LEU A  18      64.435  65.544  92.837  1.00  0.00           C
ATOM    426  CG  LEU A  18      63.953  65.594  94.297  1.00  0.00           C
ATOM    428  CD1 LEU A  18      64.285  64.244  94.947  1.00  0.00           C
ATOM    432  CD2 LEU A  18      64.575  66.794  95.027  1.00  0.00           C
ATOM    436  C   LEU A  18      64.604  66.564  90.597  1.00  0.00           C
ATOM    437  O   LEU A  18      63.984  65.993  89.697  1.00  0.00           O
ATOM    438  N   ARG A  19      65.883  66.954  90.457  1.00  0.00           N
ATOM    440  CA  ARG A  19      66.755  66.634  89.327  1.00  0.00           C
ATOM    442  CB  ARG A  19      67.354  65.184  89.227  1.00  0.00           C
ATOM    445  CG  ARG A  19      66.624  64.004  89.917  1.00  0.00           C
ATOM    448  CD  ARG A  19      65.974  62.934  89.027  1.00  0.00           C
ATOM    451  NE  ARG A  19      66.944  62.504  87.977  1.00  0.00           N
ATOM    453  CZ  ARG A  19      68.104  61.904  88.197  1.00  0.00           C
ATOM    454  NH1 ARG A  19      68.493  61.514  89.387  1.00  0.00           N
ATOM    457  NH2 ARG A  19      68.924  61.724  87.177  1.00  0.00           N
ATOM    460  C   ARG A  19      66.484  67.344  87.997  1.00  0.00           C
ATOM    461  O   ARG A  19      65.795  66.884  87.097  1.00  0.00           O
ATOM    462  N   SER A  20      67.123  68.524  87.857  1.00  0.00           N
ATOM    464  CA  SER A  20      67.075  69.414  86.727  1.00  0.00           C
ATOM    466  CB  SER A  20      67.493  70.844  87.167  1.00  0.00           C
ATOM    469  OG  SER A  20      66.694  71.294  88.267  1.00  0.00           O
ATOM    471  C   SER A  20      68.045  68.974  85.647  1.00  0.00           C
ATOM    472  O   SER A  20      69.194  69.414  85.587  1.00  0.00           O
ATOM    473  N   LEU A  21      67.575  68.054  84.767  1.00  0.00           N
ATOM    475  CA  LEU A  21      68.334  67.524  83.647  1.00  0.00           C
ATOM    477  CB  LEU A  21      67.684  66.324  82.897  1.00  0.00           C
ATOM    480  CG  LEU A  21      67.895  64.944  83.547  1.00  0.00           C
ATOM    482  CD1 LEU A  21      67.944  65.034  85.077  1.00  0.00           C
ATOM    486  CD2 LEU A  21      66.813  63.944  83.097  1.00  0.00           C
ATOM    490  C   LEU A  21      68.695  68.574  82.637  1.00  0.00           C
ATOM    491  O   LEU A  21      67.874  69.194  81.967  1.00  0.00           O
ATOM    492  N   ASN A  22      70.013  68.764  82.507  1.00  0.00           N
ATOM    494  CA  ASN A  22      70.585  69.554  81.477  1.00  0.00           C
ATOM    496  CB  ASN A  22      71.813  70.264  82.057  1.00  0.00           C
ATOM    499  CG  ASN A  22      72.193  71.374  81.107  1.00  0.00           C
ATOM    500  OD1 ASN A  22      72.983  71.144  80.197  1.00  0.00           O
ATOM    501  ND2 ASN A  22      71.633  72.584  81.337  1.00  0.00           N
ATOM    504  C   ASN A  22      70.935  68.634  80.327  1.00  0.00           C
ATOM    505  O   ASN A  22      71.554  67.594  80.537  1.00  0.00           O
ATOM    506  N   MET A  23      70.585  68.974  79.067  1.00  0.00           N
ATOM    508  CA  MET A  23      70.965  68.194  77.897  1.00  0.00           C
ATOM    510  CB  MET A  23      70.365  68.774  76.587  1.00  0.00           C
ATOM    513  CG  MET A  23      68.854  68.514  76.447  1.00  0.00           C
ATOM    516  SD  MET A  23      68.085  69.304  75.007  1.00  0.00           S
ATOM    517  CE  MET A  23      68.653  68.134  73.747  1.00  0.00           C
ATOM    521  C   MET A  23      72.445  67.914  77.757  1.00  0.00           C
ATOM    522  O   MET A  23      72.835  66.844  77.317  1.00  0.00           O
ATOM    523  N   GLU A  24      73.343  68.824  78.207  1.00  0.00           N
ATOM    525  CA  GLU A  24      74.755  68.524  78.317  1.00  0.00           C
ATOM    527  CB  GLU A  24      75.545  69.684  78.957  1.00  0.00           C
ATOM    530  CG  GLU A  24      75.523  71.004  78.187  1.00  0.00           C
ATOM    533  CD  GLU A  24      76.633  71.904  78.697  1.00  0.00           C
ATOM    534  OE1 GLU A  24      77.123  71.674  79.837  1.00  0.00           O
ATOM    535  OE2 GLU A  24      76.975  72.884  77.997  1.00  0.00           O
ATOM    536  C   GLU A  24      75.063  67.354  79.227  1.00  0.00           C
ATOM    537  O   GLU A  24      75.843  66.464  78.917  1.00  0.00           O
ATOM    538  N   ALA A  25      74.413  67.344  80.407  1.00  0.00           N
ATOM    540  CA  ALA A  25      74.493  66.274  81.387  1.00  0.00           C
ATOM    542  CB  ALA A  25      73.743  66.674  82.667  1.00  0.00           C
ATOM    546  C   ALA A  25      73.984  64.934  80.877  1.00  0.00           C
ATOM    547  O   ALA A  25      74.575  63.904  81.197  1.00  0.00           O
ATOM    548  N   LEU A  26      72.895  64.944  80.087  1.00  0.00           N
ATOM    550  CA  LEU A  26      72.344  63.814  79.367  1.00  0.00           C
ATOM    552  CB  LEU A  26      71.024  64.154  78.647  1.00  0.00           C
ATOM    555  CG  LEU A  26      69.873  64.544  79.587  1.00  0.00           C
ATOM    557  CD1 LEU A  26      68.623  64.854  78.757  1.00  0.00           C
ATOM    561  CD2 LEU A  26      69.553  63.414  80.567  1.00  0.00           C
ATOM    565  C   LEU A  26      73.243  63.184  78.337  1.00  0.00           C
ATOM    566  O   LEU A  26      73.255  61.974  78.167  1.00  0.00           O
ATOM    567  N   CYS A  27      74.005  64.014  77.607  1.00  0.00           N
ATOM    569  CA  CYS A  27      74.924  63.544  76.587  1.00  0.00           C
ATOM    571  CB  CYS A  27      75.405  64.734  75.717  1.00  0.00           C
ATOM    574  SG  CYS A  27      74.093  65.504  74.707  1.00  0.00           S
ATOM    576  C   CYS A  27      76.153  62.844  77.157  1.00  0.00           C
ATOM    577  O   CYS A  27      76.865  62.144  76.457  1.00  0.00           O
ATOM    578  N   LYS A  28      76.445  63.044  78.457  1.00  0.00           N
ATOM    580  CA  LYS A  28      77.544  62.394  79.137  1.00  0.00           C
ATOM    582  CB  LYS A  28      78.104  63.274  80.287  1.00  0.00           C
ATOM    585  CG  LYS A  28      78.624  64.644  79.827  1.00  0.00           C
ATOM    588  CD  LYS A  28      79.374  65.444  80.897  1.00  0.00           C
ATOM    591  CE  LYS A  28      79.923  66.754  80.327  1.00  0.00           C
ATOM    594  NZ  LYS A  28      80.404  67.684  81.367  1.00  0.00           N
ATOM    598  C   LYS A  28      77.133  61.064  79.727  1.00  0.00           C
ATOM    599  O   LYS A  28      75.974  60.874  80.087  1.00  0.00           O
ATOM    600  N   ASP A  29      78.085  60.114  79.897  1.00  0.00           N
ATOM    602  CA  ASP A  29      77.785  58.814  80.477  1.00  0.00           C
ATOM    604  CB  ASP A  29      79.024  57.884  80.527  1.00  0.00           C
ATOM    607  CG  ASP A  29      78.694  56.484  81.067  1.00  0.00           C
ATOM    608  OD1 ASP A  29      77.563  56.004  80.817  1.00  0.00           O
ATOM    609  OD2 ASP A  29      79.604  55.874  81.677  1.00  0.00           O
ATOM    610  C   ASP A  29      77.145  58.944  81.857  1.00  0.00           C
ATOM    611  O   ASP A  29      77.615  59.664  82.747  1.00  0.00           O
ATOM    612  N   GLN A  30      75.983  58.284  82.007  1.00  0.00           N
ATOM    614  CA  GLN A  30      75.215  58.234  83.217  1.00  0.00           C
ATOM    616  CB  GLN A  30      73.763  57.704  83.017  1.00  0.00           C
ATOM    619  CG  GLN A  30      73.633  56.404  82.177  1.00  0.00           C
ATOM    622  CD  GLN A  30      73.695  56.614  80.657  1.00  0.00           C
ATOM    623  OE1 GLN A  30      73.755  57.744  80.177  1.00  0.00           O
ATOM    624  NE2 GLN A  30      73.615  55.524  79.877  1.00  0.00           N
ATOM    627  C   GLN A  30      75.935  57.514  84.327  1.00  0.00           C
ATOM    628  O   GLN A  30      76.465  56.424  84.167  1.00  0.00           O
ATOM    629  N   ALA A  31      76.005  58.134  85.507  1.00  0.00           N
ATOM    631  CA  ALA A  31      76.694  57.534  86.617  1.00  0.00           C
ATOM    633  CB  ALA A  31      78.225  57.694  86.497  1.00  0.00           C
ATOM    637  C   ALA A  31      76.185  58.264  87.827  1.00  0.00           C
ATOM    638  O   ALA A  31      75.764  59.404  87.687  1.00  0.00           O
ATOM    639  N   ALA A  32      76.263  57.674  89.037  1.00  0.00           N
ATOM    641  CA  ALA A  32      75.935  58.364  90.277  1.00  0.00           C
ATOM    643  CB  ALA A  32      76.063  57.444  91.497  1.00  0.00           C
ATOM    647  C   ALA A  32      76.785  59.614  90.447  1.00  0.00           C
ATOM    648  O   ALA A  32      76.325  60.654  90.907  1.00  0.00           O
ATOM    649  N   LYS A  33      78.023  59.584  89.927  1.00  0.00           N
ATOM    651  CA  LYS A  33      78.855  60.764  89.817  1.00  0.00           C
ATOM    653  CB  LYS A  33      80.204  60.384  89.137  1.00  0.00           C
ATOM    656  CG  LYS A  33      81.085  59.414  89.957  1.00  0.00           C
ATOM    659  CD  LYS A  33      82.444  59.134  89.287  1.00  0.00           C
ATOM    662  CE  LYS A  33      83.414  58.204  90.047  1.00  0.00           C
ATOM    665  NZ  LYS A  33      84.664  58.024  89.257  1.00  0.00           N
ATOM    669  C   LYS A  33      78.203  61.954  89.077  1.00  0.00           C
ATOM    670  O   LYS A  33      78.343  63.104  89.477  1.00  0.00           O
ATOM    671  N   ARG A  34      77.465  61.714  87.977  1.00  0.00           N
ATOM    673  CA  ARG A  34      76.884  62.804  87.187  1.00  0.00           C
ATOM    675  CB  ARG A  34      77.093  62.534  85.677  1.00  0.00           C
ATOM    678  CG  ARG A  34      78.563  62.574  85.257  1.00  0.00           C
ATOM    681  CD  ARG A  34      78.703  62.784  83.747  1.00  0.00           C
ATOM    684  NE  ARG A  34      80.163  62.754  83.457  1.00  0.00           N
ATOM    686  CZ  ARG A  34      80.824  61.654  83.147  1.00  0.00           C
ATOM    687  NH1 ARG A  34      80.245  60.484  82.997  1.00  0.00           N
ATOM    690  NH2 ARG A  34      82.124  61.744  82.997  1.00  0.00           N
ATOM    693  C   ARG A  34      75.395  63.004  87.377  1.00  0.00           C
ATOM    694  O   ARG A  34      74.883  64.124  87.237  1.00  0.00           O
ATOM    695  N   TYR A  35      74.674  61.904  87.627  1.00  0.00           N
ATOM    697  CA  TYR A  35      73.225  61.854  87.657  1.00  0.00           C
ATOM    699  CB  TYR A  35      72.684  60.564  86.957  1.00  0.00           C
ATOM    702  CG  TYR A  35      72.445  60.764  85.487  1.00  0.00           C
ATOM    703  CD1 TYR A  35      73.435  61.244  84.607  1.00  0.00           C
ATOM    705  CE1 TYR A  35      73.174  61.384  83.237  1.00  0.00           C
ATOM    707  CZ  TYR A  35      71.913  61.034  82.737  1.00  0.00           C
ATOM    708  OH  TYR A  35      71.663  61.104  81.367  1.00  0.00           O
ATOM    710  CD2 TYR A  35      71.185  60.414  84.957  1.00  0.00           C
ATOM    712  CE2 TYR A  35      70.924  60.564  83.587  1.00  0.00           C
ATOM    714  C   TYR A  35      72.725  61.824  89.087  1.00  0.00           C
ATOM    715  O   TYR A  35      71.515  61.894  89.317  1.00  0.00           O
ATOM    716  N   ASN A  36      73.653  61.744  90.057  1.00  0.00           N
ATOM    718  CA  ASN A  36      73.383  61.684  91.477  1.00  0.00           C
ATOM    720  CB  ASN A  36      72.895  63.064  91.997  1.00  0.00           C
ATOM    723  CG  ASN A  36      73.804  64.174  91.467  1.00  0.00           C
ATOM    724  OD1 ASN A  36      75.023  64.054  91.417  1.00  0.00           O
ATOM    725  ND2 ASN A  36      73.185  65.294  91.037  1.00  0.00           N
ATOM    728  C   ASN A  36      72.445  60.564  91.897  1.00  0.00           C
ATOM    729  O   ASN A  36      72.243  59.584  91.177  1.00  0.00           O
ATOM    730  N   THR A  37      71.835  60.664  93.087  1.00  0.00           N
ATOM    732  CA  THR A  37      70.865  59.694  93.567  1.00  0.00           C
ATOM    734  CB  THR A  37      70.563  59.914  95.047  1.00  0.00           C
ATOM    736  OG1 THR A  37      71.773  59.964  95.807  1.00  0.00           O
ATOM    738  CG2 THR A  37      69.733  58.774  95.647  1.00  0.00           C
ATOM    742  C   THR A  37      69.584  59.764  92.747  1.00  0.00           C
ATOM    743  O   THR A  37      69.093  60.854  92.437  1.00  0.00           O
ATOM    744  N   GLY A  38      68.993  58.604  92.357  1.00  0.00           N
ATOM    746  CA  GLY A  38      67.625  58.554  91.847  1.00  0.00           C
ATOM    749  C   GLY A  38      66.663  58.404  92.997  1.00  0.00           C
ATOM    750  O   GLY A  38      66.905  57.614  93.897  1.00  0.00           O
ATOM    751  N   GLU A  39      65.535  59.134  92.997  1.00  0.00           N
ATOM    753  CA  GLU A  39      64.593  59.104  94.107  1.00  0.00           C
ATOM    755  CB  GLU A  39      63.664  60.344  94.037  1.00  0.00           C
ATOM    758  CG  GLU A  39      62.684  60.424  92.827  1.00  0.00           C
ATOM    761  CD  GLU A  39      63.243  61.074  91.557  1.00  0.00           C
ATOM    762  OE1 GLU A  39      64.475  61.014  91.337  1.00  0.00           O
ATOM    763  OE2 GLU A  39      62.414  61.584  90.757  1.00  0.00           O
ATOM    764  C   GLU A  39      63.764  57.824  94.157  1.00  0.00           C
ATOM    765  O   GLU A  39      63.215  57.454  95.207  1.00  0.00           O
ATOM    766  N   GLN A  40      63.694  57.104  93.017  1.00  0.00           N
ATOM    768  CA  GLN A  40      63.155  55.764  92.917  1.00  0.00           C
ATOM    770  CB  GLN A  40      61.694  55.794  92.377  1.00  0.00           C
ATOM    773  CG  GLN A  40      60.993  54.414  92.367  1.00  0.00           C
ATOM    776  CD  GLN A  40      59.465  54.424  92.207  1.00  0.00           C
ATOM    777  OE1 GLN A  40      58.764  55.444  92.117  1.00  0.00           O
ATOM    778  NE2 GLN A  40      58.895  53.194  92.197  1.00  0.00           N
ATOM    781  C   GLN A  40      64.104  54.944  92.037  1.00  0.00           C
ATOM    782  O   GLN A  40      64.405  55.294  90.907  1.00  0.00           O
ATOM    783  N   LYS A  41      64.584  53.794  92.557  1.00  0.00           N
ATOM    785  CA  LYS A  41      64.945  52.634  91.757  1.00  0.00           C
ATOM    787  CB  LYS A  41      66.083  51.794  92.407  1.00  0.00           C
ATOM    790  CG  LYS A  41      67.435  52.534  92.567  1.00  0.00           C
ATOM    793  CD  LYS A  41      68.555  51.624  93.097  1.00  0.00           C
ATOM    796  CE  LYS A  41      69.903  52.344  93.277  1.00  0.00           C
ATOM    799  NZ  LYS A  41      71.013  51.414  93.577  1.00  0.00           N
ATOM    803  C   LYS A  41      63.685  51.794  91.637  1.00  0.00           C
ATOM    804  O   LYS A  41      62.765  51.944  92.437  1.00  0.00           O
ATOM    805  N   ILE A  42      63.583  50.884  90.667  1.00  0.00           N
ATOM    807  CA  ILE A  42      62.554  49.854  90.647  1.00  0.00           C
ATOM    809  CB  ILE A  42      62.614  49.074  89.347  1.00  0.00           C
ATOM    811  CG2 ILE A  42      63.883  48.184  89.327  1.00  0.00           C
ATOM    815  CG1 ILE A  42      61.313  48.294  89.057  1.00  0.00           C
ATOM    818  CD  ILE A  42      61.294  47.664  87.657  1.00  0.00           C
ATOM    822  C   ILE A  42      62.614  48.954  91.897  1.00  0.00           C
ATOM    823  O   ILE A  42      63.664  48.814  92.517  1.00  0.00           O
ATOM    824  N   ASP A  43      61.494  48.344  92.347  1.00  0.00           N
ATOM    826  CA  ASP A  43      61.484  47.514  93.547  1.00  0.00           C
ATOM    828  CB  ASP A  43      60.184  47.714  94.397  1.00  0.00           C
ATOM    831  CG  ASP A  43      58.895  47.574  93.617  1.00  0.00           C
ATOM    832  OD1 ASP A  43      58.903  47.044  92.487  1.00  0.00           O
ATOM    833  OD2 ASP A  43      57.854  48.064  94.127  1.00  0.00           O
ATOM    834  C   ASP A  43      61.775  46.054  93.207  1.00  0.00           C
ATOM    835  O   ASP A  43      61.824  45.204  94.097  1.00  0.00           O
ATOM    836  N   VAL A  44      62.094  45.754  91.937  1.00  0.00           N
ATOM    838  CA  VAL A  44      62.674  44.494  91.507  1.00  0.00           C
ATOM    840  CB  VAL A  44      62.625  44.284  89.987  1.00  0.00           C
ATOM    842  CG1 VAL A  44      63.174  42.894  89.607  1.00  0.00           C
ATOM    846  CG2 VAL A  44      61.174  44.414  89.497  1.00  0.00           C
ATOM    850  C   VAL A  44      64.124  44.444  91.937  1.00  0.00           C
ATOM    851  O   VAL A  44      64.953  45.224  91.487  1.00  0.00           O
ATOM    852  N   THR A  45      64.483  43.494  92.817  1.00  0.00           N
ATOM    854  CA  THR A  45      65.795  43.444  93.447  1.00  0.00           C
ATOM    856  CB  THR A  45      65.694  42.614  94.707  1.00  0.00           C
ATOM    858  OG1 THR A  45      64.953  41.424  94.487  1.00  0.00           O
ATOM    860  CG2 THR A  45      64.873  43.434  95.707  1.00  0.00           C
ATOM    864  C   THR A  45      66.905  42.904  92.567  1.00  0.00           C
ATOM    865  O   THR A  45      68.075  43.224  92.707  1.00  0.00           O
ATOM    866  N   ALA A  46      66.543  42.064  91.577  1.00  0.00           N
ATOM    868  CA  ALA A  46      67.505  41.464  90.687  1.00  0.00           C
ATOM    870  CB  ALA A  46      67.075  40.014  90.427  1.00  0.00           C
ATOM    874  C   ALA A  46      67.625  42.214  89.367  1.00  0.00           C
ATOM    875  O   ALA A  46      68.505  41.924  88.557  1.00  0.00           O
ATOM    876  N   PHE A  47      66.755  43.214  89.107  1.00  0.00           N
ATOM    878  CA  PHE A  47      66.843  44.054  87.927  1.00  0.00           C
ATOM    880  CB  PHE A  47      65.523  43.954  87.127  1.00  0.00           C
ATOM    883  CG  PHE A  47      65.523  44.734  85.847  1.00  0.00           C
ATOM    884  CD1 PHE A  47      66.115  44.204  84.687  1.00  0.00           C
ATOM    886  CE1 PHE A  47      66.045  44.894  83.467  1.00  0.00           C
ATOM    888  CZ  PHE A  47      65.365  46.114  83.397  1.00  0.00           C
ATOM    890  CD2 PHE A  47      64.833  45.964  85.757  1.00  0.00           C
ATOM    892  CE2 PHE A  47      64.763  46.654  84.547  1.00  0.00           C
ATOM    894  C   PHE A  47      67.093  45.454  88.427  1.00  0.00           C
ATOM    895  O   PHE A  47      66.185  46.154  88.857  1.00  0.00           O
ATOM    896  N   GLU A  48      68.365  45.894  88.367  1.00  0.00           N
ATOM    898  CA  GLU A  48      68.763  47.214  88.807  1.00  0.00           C
ATOM    900  CB  GLU A  48      70.285  47.264  89.077  1.00  0.00           C
ATOM    903  CG  GLU A  48      70.883  48.604  89.567  1.00  0.00           C
ATOM    906  CD  GLU A  48      70.634  48.914  91.037  1.00  0.00           C
ATOM    907  OE1 GLU A  48      69.763  48.284  91.697  1.00  0.00           O
ATOM    908  OE2 GLU A  48      71.365  49.794  91.567  1.00  0.00           O
ATOM    909  C   GLU A  48      68.325  48.254  87.807  1.00  0.00           C
ATOM    910  O   GLU A  48      68.535  48.144  86.597  1.00  0.00           O
ATOM    911  N   GLN A  49      67.645  49.304  88.267  1.00  0.00           N
ATOM    913  CA  GLN A  49      67.145  50.304  87.367  1.00  0.00           C
ATOM    915  CB  GLN A  49      65.685  50.034  86.907  1.00  0.00           C
ATOM    918  CG  GLN A  49      65.225  50.854  85.677  1.00  0.00           C
ATOM    921  CD  GLN A  49      63.813  50.474  85.207  1.00  0.00           C
ATOM    922  OE1 GLN A  49      62.843  50.574  85.947  1.00  0.00           O
ATOM    923  NE2 GLN A  49      63.674  50.064  83.927  1.00  0.00           N
ATOM    926  C   GLN A  49      67.274  51.604  88.117  1.00  0.00           C
ATOM    927  O   GLN A  49      67.365  51.644  89.337  1.00  0.00           O
ATOM    928  N   PHE A  50      67.365  52.694  87.357  1.00  0.00           N
ATOM    930  CA  PHE A  50      67.465  54.024  87.887  1.00  0.00           C
ATOM    932  CB  PHE A  50      68.903  54.534  87.597  1.00  0.00           C
ATOM    935  CG  PHE A  50      69.225  55.884  88.157  1.00  0.00           C
ATOM    936  CD1 PHE A  50      68.763  57.054  87.517  1.00  0.00           C
ATOM    938  CE1 PHE A  50      69.163  58.304  87.977  1.00  0.00           C
ATOM    940  CZ  PHE A  50      70.044  58.414  89.057  1.00  0.00           C
ATOM    942  CD2 PHE A  50      70.093  56.004  89.247  1.00  0.00           C
ATOM    944  CE2 PHE A  50      70.514  57.264  89.697  1.00  0.00           C
ATOM    946  C   PHE A  50      66.413  54.824  87.167  1.00  0.00           C
ATOM    947  O   PHE A  50      66.365  54.844  85.937  1.00  0.00           O
ATOM    948  N   GLN A  51      65.553  55.534  87.897  1.00  0.00           N
ATOM    950  CA  GLN A  51      64.593  56.404  87.267  1.00  0.00           C
ATOM    952  CB  GLN A  51      63.204  56.174  87.867  1.00  0.00           C
ATOM    955  CG  GLN A  51      62.073  56.924  87.127  1.00  0.00           C
ATOM    958  CD  GLN A  51      60.743  56.564  87.787  1.00  0.00           C
ATOM    959  OE1 GLN A  51      60.655  55.684  88.647  1.00  0.00           O
ATOM    960  NE2 GLN A  51      59.674  57.244  87.337  1.00  0.00           N
ATOM    963  C   GLN A  51      64.993  57.834  87.497  1.00  0.00           C
ATOM    964  O   GLN A  51      65.195  58.274  88.637  1.00  0.00           O
ATOM    965  N   GLY A  52      65.093  58.624  86.417  1.00  0.00           N
ATOM    967  CA  GLY A  52      65.405  60.034  86.537  1.00  0.00           C
ATOM    970  C   GLY A  52      64.335  60.844  85.877  1.00  0.00           C
ATOM    971  O   GLY A  52      64.233  60.884  84.667  1.00  0.00           O
ATOM    972  N   SER A  53      63.535  61.574  86.657  1.00  0.00           N
ATOM    974  CA  SER A  53      62.414  62.324  86.117  1.00  0.00           C
ATOM    976  CB  SER A  53      61.083  61.934  86.797  1.00  0.00           C
ATOM    979  OG  SER A  53      60.904  60.524  86.787  1.00  0.00           O
ATOM    981  C   SER A  53      62.633  63.794  86.387  1.00  0.00           C
ATOM    982  O   SER A  53      62.593  64.224  87.537  1.00  0.00           O
ATOM    983  N   TYR A  54      62.835  64.603  85.337  1.00  0.00           N
ATOM    985  CA  TYR A  54      62.633  66.034  85.467  1.00  0.00           C
ATOM    987  CB  TYR A  54      63.555  66.874  84.517  1.00  0.00           C
ATOM    990  CG  TYR A  54      63.255  68.364  84.507  1.00  0.00           C
ATOM    991  CD1 TYR A  54      62.983  69.064  85.697  1.00  0.00           C
ATOM    993  CE1 TYR A  54      62.633  70.424  85.657  1.00  0.00           C
ATOM    995  CZ  TYR A  54      62.593  71.104  84.437  1.00  0.00           C
ATOM    996  OH  TYR A  54      62.333  72.494  84.437  1.00  0.00           O
ATOM    998  CD2 TYR A  54      63.225  69.074  83.287  1.00  0.00           C
ATOM   1000  CE2 TYR A  54      62.895  70.434  83.257  1.00  0.00           C
ATOM   1002  C   TYR A  54      61.153  66.234  85.197  1.00  0.00           C
ATOM   1003  O   TYR A  54      60.674  66.034  84.087  1.00  0.00           O
ATOM   1004  N   GLU A  55      60.395  66.574  86.237  1.00  0.00           N
ATOM   1006  CA  GLU A  55      58.984  66.854  86.107  1.00  0.00           C
ATOM   1008  CB  GLU A  55      58.074  65.924  86.977  1.00  0.00           C
ATOM   1011  CG  GLU A  55      58.113  64.424  86.607  1.00  0.00           C
ATOM   1014  CD  GLU A  55      57.035  63.574  87.277  1.00  0.00           C
ATOM   1015  OE1 GLU A  55      56.215  64.104  88.087  1.00  0.00           O
ATOM   1016  OE2 GLU A  55      56.975  62.354  86.977  1.00  0.00           O
ATOM   1017  C   GLU A  55      58.773  68.274  86.547  1.00  0.00           C
ATOM   1018  O   GLU A  55      59.465  68.764  87.427  1.00  0.00           O
ATOM   1019  N   MET A  56      57.773  68.954  85.977  1.00  0.00           N
ATOM   1021  CA  MET A  56      57.263  70.194  86.517  1.00  0.00           C
ATOM   1023  CB  MET A  56      57.414  71.364  85.537  1.00  0.00           C
ATOM   1026  CG  MET A  56      58.875  71.724  85.227  1.00  0.00           C
ATOM   1029  SD  MET A  56      59.023  73.124  84.087  1.00  0.00           S
ATOM   1030  CE  MET A  56      58.575  74.374  85.317  1.00  0.00           C
ATOM   1034  C   MET A  56      55.805  69.934  86.747  1.00  0.00           C
ATOM   1035  O   MET A  56      55.114  69.464  85.837  1.00  0.00           O
ATOM   1036  N   ARG A  57      55.304  70.154  87.957  1.00  0.00           N
ATOM   1038  CA  ARG A  57      53.984  69.674  88.327  1.00  0.00           C
ATOM   1040  CB  ARG A  57      53.965  68.734  89.557  1.00  0.00           C
ATOM   1043  CG  ARG A  57      54.645  67.354  89.407  1.00  0.00           C
ATOM   1046  CD  ARG A  57      54.795  66.664  90.767  1.00  0.00           C
ATOM   1049  NE  ARG A  57      55.483  65.354  90.537  1.00  0.00           N
ATOM   1051  CZ  ARG A  57      55.293  64.284  91.287  1.00  0.00           C
ATOM   1052  NH1 ARG A  57      54.535  64.284  92.347  1.00  0.00           N
ATOM   1055  NH2 ARG A  57      55.813  63.154  90.857  1.00  0.00           N
ATOM   1058  C   ARG A  57      53.134  70.864  88.637  1.00  0.00           C
ATOM   1059  O   ARG A  57      53.615  71.904  89.087  1.00  0.00           O
ATOM   1060  N   GLY A  58      51.835  70.744  88.407  1.00  0.00           N
ATOM   1062  CA  GLY A  58      50.935  71.834  88.677  1.00  0.00           C
ATOM   1065  C   GLY A  58      49.825  71.584  87.737  1.00  0.00           C
ATOM   1066  O   GLY A  58      49.724  70.494  87.187  1.00  0.00           O
ATOM   1067  N   TYR A  59      48.953  72.564  87.547  1.00  0.00           N
ATOM   1069  CA  TYR A  59      47.793  72.464  86.677  1.00  0.00           C
ATOM   1071  CB  TYR A  59      47.154  73.864  86.777  1.00  0.00           C
ATOM   1074  CG  TYR A  59      45.953  74.064  85.887  1.00  0.00           C
ATOM   1075  CD1 TYR A  59      44.813  73.284  86.077  1.00  0.00           C
ATOM   1077  CE1 TYR A  59      43.694  73.444  85.257  1.00  0.00           C
ATOM   1079  CZ  TYR A  59      43.715  74.394  84.237  1.00  0.00           C
ATOM   1080  OH  TYR A  59      42.633  74.484  83.347  1.00  0.00           O
ATOM   1082  CD2 TYR A  59      45.953  75.064  84.907  1.00  0.00           C
ATOM   1084  CE2 TYR A  59      44.825  75.234  84.087  1.00  0.00           C
ATOM   1086  C   TYR A  59      48.123  72.114  85.237  1.00  0.00           C
ATOM   1087  O   TYR A  59      47.523  71.234  84.607  1.00  0.00           O
ATOM   1088  N   THR A  60      49.184  72.784  84.737  1.00  0.00           N
ATOM   1090  CA  THR A  60      49.833  72.494  83.477  1.00  0.00           C
ATOM   1092  CB  THR A  60      50.093  73.734  82.627  1.00  0.00           C
ATOM   1094  OG1 THR A  60      48.973  74.594  82.637  1.00  0.00           O
ATOM   1096  CG2 THR A  60      50.354  73.304  81.177  1.00  0.00           C
ATOM   1100  C   THR A  60      51.174  71.884  83.827  1.00  0.00           C
ATOM   1101  O   THR A  60      52.063  72.524  84.377  1.00  0.00           O
ATOM   1102  N   PHE A  61      51.375  70.614  83.507  1.00  0.00           N
ATOM   1104  CA  PHE A  61      52.554  69.894  83.907  1.00  0.00           C
ATOM   1106  CB  PHE A  61      52.185  68.594  84.657  1.00  0.00           C
ATOM   1109  CG  PHE A  61      51.325  67.664  83.847  1.00  0.00           C
ATOM   1110  CD1 PHE A  61      51.924  66.834  82.897  1.00  0.00           C
ATOM   1112  CE1 PHE A  61      51.145  66.004  82.097  1.00  0.00           C
ATOM   1114  CZ  PHE A  61      49.755  65.944  82.277  1.00  0.00           C
ATOM   1116  CD2 PHE A  61      49.924  67.604  84.037  1.00  0.00           C
ATOM   1118  CE2 PHE A  61      49.145  66.744  83.247  1.00  0.00           C
ATOM   1120  C   PHE A  61      53.415  69.654  82.677  1.00  0.00           C
ATOM   1121  O   PHE A  61      52.913  69.504  81.567  1.00  0.00           O
ATOM   1122  N   ARG A  62      54.743  69.603  82.847  1.00  0.00           N
ATOM   1124  CA  ARG A  62      55.694  69.194  81.817  1.00  0.00           C
ATOM   1126  CB  ARG A  62      56.743  70.274  81.517  1.00  0.00           C
ATOM   1129  CG  ARG A  62      57.785  70.054  80.387  1.00  0.00           C
ATOM   1132  CD  ARG A  62      58.813  71.204  80.337  1.00  0.00           C
ATOM   1135  NE  ARG A  62      59.685  71.024  79.137  1.00  0.00           N
ATOM   1137  CZ  ARG A  62      60.553  71.924  78.687  1.00  0.00           C
ATOM   1138  NH1 ARG A  62      60.704  73.124  79.217  1.00  0.00           N
ATOM   1141  NH2 ARG A  62      61.294  71.664  77.647  1.00  0.00           N
ATOM   1144  C   ARG A  62      56.413  68.034  82.407  1.00  0.00           C
ATOM   1145  O   ARG A  62      56.684  68.034  83.607  1.00  0.00           O
ATOM   1146  N   LYS A  63      56.743  67.014  81.617  1.00  0.00           N
ATOM   1148  CA  LYS A  63      57.465  65.894  82.137  1.00  0.00           C
ATOM   1150  CB  LYS A  63      56.535  64.764  82.627  1.00  0.00           C
ATOM   1153  CG  LYS A  63      55.725  65.144  83.867  1.00  0.00           C
ATOM   1156  CD  LYS A  63      54.974  63.934  84.427  1.00  0.00           C
ATOM   1159  CE  LYS A  63      54.023  64.294  85.567  1.00  0.00           C
ATOM   1162  NZ  LYS A  63      53.305  63.124  86.047  1.00  0.00           N
ATOM   1166  C   LYS A  63      58.415  65.374  81.097  1.00  0.00           C
ATOM   1167  O   LYS A  63      58.123  65.344  79.907  1.00  0.00           O
ATOM   1168  N   GLU A  64      59.594  64.984  81.577  1.00  0.00           N
ATOM   1170  CA  GLU A  64      60.665  64.414  80.797  1.00  0.00           C
ATOM   1172  CB  GLU A  64      61.793  65.444  80.607  1.00  0.00           C
ATOM   1175  CG  GLU A  64      61.343  66.644  79.757  1.00  0.00           C
ATOM   1178  CD  GLU A  64      62.354  67.774  79.677  1.00  0.00           C
ATOM   1179  OE1 GLU A  64      63.555  67.544  79.987  1.00  0.00           O
ATOM   1180  OE2 GLU A  64      61.894  68.904  79.347  1.00  0.00           O
ATOM   1181  C   GLU A  64      61.145  63.244  81.617  1.00  0.00           C
ATOM   1182  O   GLU A  64      61.403  63.353  82.817  1.00  0.00           O
ATOM   1183  N   GLN A  65      61.224  62.054  81.017  1.00  0.00           N
ATOM   1185  CA  GLN A  65      61.473  60.854  81.767  1.00  0.00           C
ATOM   1187  CB  GLN A  65      60.314  59.824  81.667  1.00  0.00           C
ATOM   1190  CG  GLN A  65      58.934  60.324  82.187  1.00  0.00           C
ATOM   1193  CD  GLN A  65      58.864  60.544  83.697  1.00  0.00           C
ATOM   1194  OE1 GLN A  65      58.804  59.614  84.497  1.00  0.00           O
ATOM   1195  NE2 GLN A  65      58.755  61.814  84.147  1.00  0.00           N
ATOM   1198  C   GLN A  65      62.743  60.264  81.237  1.00  0.00           C
ATOM   1199  O   GLN A  65      62.993  60.224  80.037  1.00  0.00           O
ATOM   1200  N   PHE A  66      63.615  59.784  82.137  1.00  0.00           N
ATOM   1202  CA  PHE A  66      64.833  59.094  81.807  1.00  0.00           C
ATOM   1204  CB  PHE A  66      66.063  59.894  82.327  1.00  0.00           C
ATOM   1207  CG  PHE A  66      67.373  59.354  81.827  1.00  0.00           C
ATOM   1208  CD1 PHE A  66      68.075  58.394  82.557  1.00  0.00           C
ATOM   1210  CE1 PHE A  66      69.354  57.974  82.147  1.00  0.00           C
ATOM   1212  CZ  PHE A  66      69.935  58.524  81.007  1.00  0.00           C
ATOM   1214  CD2 PHE A  66      67.953  59.894  80.667  1.00  0.00           C
ATOM   1216  CE2 PHE A  66      69.233  59.484  80.257  1.00  0.00           C
ATOM   1218  C   PHE A  66      64.724  57.744  82.487  1.00  0.00           C
ATOM   1219  O   PHE A  66      64.524  57.664  83.707  1.00  0.00           O
ATOM   1220  N   VAL A  67      64.833  56.664  81.717  1.00  0.00           N
ATOM   1222  CA  VAL A  67      64.755  55.324  82.247  1.00  0.00           C
ATOM   1224  CB  VAL A  67      63.575  54.544  81.697  1.00  0.00           C
ATOM   1226  CG1 VAL A  67      63.583  53.124  82.267  1.00  0.00           C
ATOM   1230  CG2 VAL A  67      62.263  55.254  82.097  1.00  0.00           C
ATOM   1234  C   VAL A  67      66.045  54.614  81.917  1.00  0.00           C
ATOM   1235  O   VAL A  67      66.475  54.554  80.767  1.00  0.00           O
ATOM   1236  N   CYS A  68      66.725  54.084  82.937  1.00  0.00           N
ATOM   1238  CA  CYS A  68      68.075  53.594  82.817  1.00  0.00           C
ATOM   1240  CB  CYS A  68      68.934  54.644  83.577  1.00  0.00           C
ATOM   1243  SG  CYS A  68      70.725  54.394  83.677  1.00  0.00           S
ATOM   1245  C   CYS A  68      68.123  52.204  83.417  1.00  0.00           C
ATOM   1246  O   CYS A  68      67.993  52.054  84.627  1.00  0.00           O
ATOM   1247  N   SER A  69      68.313  51.144  82.597  1.00  0.00           N
ATOM   1249  CA  SER A  69      68.203  49.754  83.047  1.00  0.00           C
ATOM   1251  CB  SER A  69      67.233  48.874  82.207  1.00  0.00           C
ATOM   1254  OG  SER A  69      65.904  49.414  82.277  1.00  0.00           O
ATOM   1256  C   SER A  69      69.535  49.034  82.987  1.00  0.00           C
ATOM   1257  O   SER A  69      70.195  49.074  81.957  1.00  0.00           O
ATOM   1258  N   PHE A  70      69.953  48.404  84.097  1.00  0.00           N
ATOM   1260  CA  PHE A  70      71.255  47.774  84.267  1.00  0.00           C
ATOM   1262  CB  PHE A  70      71.895  48.104  85.657  1.00  0.00           C
ATOM   1265  CG  PHE A  70      72.243  49.554  85.897  1.00  0.00           C
ATOM   1266  CD1 PHE A  70      71.343  50.424  86.537  1.00  0.00           C
ATOM   1268  CE1 PHE A  70      71.685  51.754  86.797  1.00  0.00           C
ATOM   1270  CZ  PHE A  70      72.944  52.234  86.427  1.00  0.00           C
ATOM   1272  CD2 PHE A  70      73.524  50.044  85.587  1.00  0.00           C
ATOM   1274  CE2 PHE A  70      73.875  51.374  85.837  1.00  0.00           C
ATOM   1276  C   PHE A  70      71.164  46.244  84.157  1.00  0.00           C
ATOM   1277  O   PHE A  70      70.115  45.614  84.367  1.00  0.00           O
ATOM   1278  N   ASP A  71      72.313  45.604  83.877  1.00  0.00           N
ATOM   1280  CA  ASP A  71      72.554  44.194  84.077  1.00  0.00           C
ATOM   1282  CB  ASP A  71      73.773  43.704  83.237  1.00  0.00           C
ATOM   1285  CG  ASP A  71      73.623  42.234  82.857  1.00  0.00           C
ATOM   1286  OD1 ASP A  71      73.583  41.394  83.797  1.00  0.00           O
ATOM   1287  OD2 ASP A  71      73.415  41.924  81.657  1.00  0.00           O
ATOM   1288  C   ASP A  71      72.715  43.894  85.567  1.00  0.00           C
ATOM   1289  O   ASP A  71      72.854  44.764  86.427  1.00  0.00           O
ATOM   1290  N   ALA A  72      72.684  42.604  85.907  1.00  0.00           N
ATOM   1292  CA  ALA A  72      72.883  42.044  87.207  1.00  0.00           C
ATOM   1294  CB  ALA A  72      72.333  40.604  87.177  1.00  0.00           C
ATOM   1298  C   ALA A  72      74.354  42.024  87.627  1.00  0.00           C
ATOM   1299  O   ALA A  72      74.645  41.874  88.817  1.00  0.00           O
ATOM   1300  N   ASP A  73      75.325  42.204  86.697  1.00  0.00           N
ATOM   1302  CA  ASP A  73      76.755  42.344  87.007  1.00  0.00           C
ATOM   1304  CB  ASP A  73      77.684  41.834  85.847  1.00  0.00           C
ATOM   1307  CG  ASP A  73      77.804  42.754  84.637  1.00  0.00           C
ATOM   1308  OD1 ASP A  73      76.905  43.614  84.517  1.00  0.00           O
ATOM   1309  OD2 ASP A  73      78.743  42.614  83.807  1.00  0.00           O
ATOM   1310  C   ASP A  73      77.084  43.794  87.427  1.00  0.00           C
ATOM   1311  O   ASP A  73      78.155  44.094  87.967  1.00  0.00           O
ATOM   1312  N   GLY A  74      76.123  44.714  87.227  1.00  0.00           N
ATOM   1314  CA  GLY A  74      76.304  46.134  87.487  1.00  0.00           C
ATOM   1317  C   GLY A  74      76.645  46.904  86.247  1.00  0.00           C
ATOM   1318  O   GLY A  74      76.975  48.084  86.327  1.00  0.00           O
ATOM   1319  N   HIS A  75      76.563  46.284  85.057  1.00  0.00           N
ATOM   1321  CA  HIS A  75      76.755  46.954  83.787  1.00  0.00           C
ATOM   1323  CB  HIS A  75      77.215  45.944  82.727  1.00  0.00           C
ATOM   1326  ND1 HIS A  75      78.465  47.384  81.117  1.00  0.00           N
ATOM   1327  CG  HIS A  75      77.424  46.494  81.357  1.00  0.00           C
ATOM   1328  CE1 HIS A  75      78.493  47.504  79.807  1.00  0.00           C
ATOM   1330  NE2 HIS A  75      77.544  46.744  79.197  1.00  0.00           N
ATOM   1332  CD2 HIS A  75      76.854  46.104  80.197  1.00  0.00           C
ATOM   1334  C   HIS A  75      75.514  47.694  83.307  1.00  0.00           C
ATOM   1335  O   HIS A  75      74.373  47.364  83.627  1.00  0.00           O
ATOM   1336  N   PHE A  76      75.694  48.744  82.507  1.00  0.00           N
ATOM   1338  CA  PHE A  76      74.604  49.524  81.947  1.00  0.00           C
ATOM   1340  CB  PHE A  76      75.145  50.984  81.777  1.00  0.00           C
ATOM   1343  CG  PHE A  76      74.243  51.774  80.907  1.00  0.00           C
ATOM   1344  CD1 PHE A  76      73.063  52.294  81.447  1.00  0.00           C
ATOM   1346  CE1 PHE A  76      72.045  52.764  80.607  1.00  0.00           C
ATOM   1348  CZ  PHE A  76      72.243  52.754  79.217  1.00  0.00           C
ATOM   1350  CD2 PHE A  76      74.453  51.824  79.517  1.00  0.00           C
ATOM   1352  CE2 PHE A  76      73.453  52.294  78.677  1.00  0.00           C
ATOM   1354  C   PHE A  76      73.993  48.874  80.687  1.00  0.00           C
ATOM   1355  O   PHE A  76      74.733  48.284  79.897  1.00  0.00           O
ATOM   1356  N   LEU A  77      72.663  48.984  80.427  1.00  0.00           N
ATOM   1358  CA  LEU A  77      72.075  48.374  79.237  1.00  0.00           C
ATOM   1360  CB  LEU A  77      71.434  46.984  79.537  1.00  0.00           C
ATOM   1363  CG  LEU A  77      72.373  45.864  80.027  1.00  0.00           C
ATOM   1365  CD1 LEU A  77      71.585  44.604  80.427  1.00  0.00           C
ATOM   1369  CD2 LEU A  77      73.424  45.444  78.987  1.00  0.00           C
ATOM   1373  C   LEU A  77      71.013  49.174  78.447  1.00  0.00           C
ATOM   1374  O   LEU A  77      70.915  48.964  77.237  1.00  0.00           O
ATOM   1375  N   HIS A  78      70.184  50.084  79.017  1.00  0.00           N
ATOM   1377  CA  HIS A  78      69.104  50.714  78.227  1.00  0.00           C
ATOM   1379  CB  HIS A  78      67.695  50.124  78.467  1.00  0.00           C
ATOM   1382  ND1 HIS A  78      67.165  48.714  76.497  1.00  0.00           N
ATOM   1383  CG  HIS A  78      67.535  48.784  77.837  1.00  0.00           C
ATOM   1384  CE1 HIS A  78      67.045  47.434  76.247  1.00  0.00           C
ATOM   1386  NE2 HIS A  78      67.263  46.684  77.347  1.00  0.00           N
ATOM   1388  CD2 HIS A  78      67.575  47.554  78.377  1.00  0.00           C
ATOM   1390  C   HIS A  78      68.934  52.204  78.417  1.00  0.00           C
ATOM   1391  O   HIS A  78      68.825  52.664  79.557  1.00  0.00           O
ATOM   1392  N   LEU A  79      68.875  52.924  77.277  1.00  0.00           N
ATOM   1394  CA  LEU A  79      69.203  54.314  77.017  1.00  0.00           C
ATOM   1396  CB  LEU A  79      69.085  55.324  78.207  1.00  0.00           C
ATOM   1399  CG  LEU A  79      69.203  56.834  77.857  1.00  0.00           C
ATOM   1401  CD1 LEU A  79      70.645  57.354  77.907  1.00  0.00           C
ATOM   1405  CD2 LEU A  79      68.545  57.224  76.517  1.00  0.00           C
ATOM   1409  C   LEU A  79      70.535  54.294  76.217  1.00  0.00           C
ATOM   1410  OT1 LEU A  79      71.624  54.664  76.747  1.00  0.00           O
ATOM   1411  OT2 LEU A  79      70.465  53.864  75.027  1.00  0.00           O
ATOM   1412  NH3 POPEB  80      10.554  47.274  79.077  1.00  0.00           N
ATOM   1416  C12 POPEB  80       9.625  46.084  79.117  1.00  0.00           C
ATOM   1419  C11 POPEB  80       8.295  46.354  79.847  1.00  0.00           C
ATOM   1422  P   POPEB  80       6.214  45.024  80.707  1.00  0.00           P
ATOM   1423  O13 POPEB  80       5.515  43.744  80.447  1.00  0.00           O
ATOM   1424  O14 POPEB  80       6.385  45.274  82.157  1.00  0.00           O
ATOM   1425  O11 POPEB  80       5.415  46.224  80.097  1.00  0.00           O
ATOM   1426  O12 POPEB  80       7.604  45.104  79.977  1.00  0.00           O
ATOM   1427  C1  POPEB  80       4.325  46.064  79.177  1.00  0.00           C
ATOM   1430  C2  POPEB  80       4.765  45.674  77.737  1.00  0.00           C
ATOM   1432  O21 POPEB  80       4.125  46.574  76.807  1.00  0.00           O
ATOM   1433  C21 POPEB  80       4.825  47.654  76.517  1.00  0.00           C
ATOM   1434  O22 POPEB  80       5.925  47.944  76.957  1.00  0.00           O
ATOM   1435  C22 POPEB  80       4.085  48.494  75.467  1.00  0.00           C
ATOM   1438  C3  POPEB  80       4.355  44.194  77.417  1.00  0.00           C
ATOM   1441  O31 POPEB  80       4.794  43.724  76.127  1.00  0.00           O
ATOM   1442  C31 POPEB  80       5.764  42.794  76.127  1.00  0.00           C
ATOM   1443  O32 POPEB  80       6.325  42.384  77.127  1.00  0.00           O
ATOM   1444  C32 POPEB  80       6.075  42.274  74.717  1.00  0.00           C
ATOM   1447  C23 POPEB  80       4.915  48.754  74.187  1.00  0.00           C
ATOM   1450  C24 POPEB  80       4.064  49.064  72.937  1.00  0.00           C
ATOM   1453  C25 POPEB  80       3.435  50.464  72.847  1.00  0.00           C
ATOM   1456  C26 POPEB  80       4.464  51.594  72.737  1.00  0.00           C
ATOM   1459  C27 POPEB  80       3.835  52.954  72.427  1.00  0.00           C
ATOM   1462  C28 POPEB  80       4.885  54.074  72.417  1.00  0.00           C
ATOM   1465  C29 POPEB  80       4.285  55.414  72.087  1.00  0.00           C
ATOM   1467 0C21 POPEB  80       4.334  56.034  70.897  1.00  0.00           C
ATOM   1469 1C21 POPEB  80       5.034  55.524  69.657  1.00  0.00           C
ATOM   1472 2C21 POPEB  80       5.615  56.674  68.817  1.00  0.00           C
ATOM   1475 3C21 POPEB  80       6.284  56.154  67.537  1.00  0.00           C
ATOM   1478 4C21 POPEB  80       6.514  57.264  66.497  1.00  0.00           C
ATOM   1481 5C21 POPEB  80       6.924  56.724  65.107  1.00  0.00           C
ATOM   1484 6C21 POPEB  80       5.814  55.904  64.437  1.00  0.00           C
ATOM   1487 7C21 POPEB  80       6.265  55.264  63.127  1.00  0.00           C
ATOM   1490 8C21 POPEB  80       5.254  54.234  62.617  1.00  0.00           C
ATOM   1494  C33 POPEB  80       5.995  43.334  73.597  1.00  0.00           C
ATOM   1497  C34 POPEB  80       4.595  43.464  72.997  1.00  0.00           C
ATOM   1500  C35 POPEB  80       4.184  42.314  72.057  1.00  0.00           C
ATOM   1503  C36 POPEB  80       5.024  42.294  70.777  1.00  0.00           C
ATOM   1506  C37 POPEB  80       4.374  41.494  69.637  1.00  0.00           C
ATOM   1509  C38 POPEB  80       5.164  41.544  68.327  1.00  0.00           C
ATOM   1512  C39 POPEB  80       5.424  42.964  67.807  1.00  0.00           C
ATOM   1515 0C31 POPEB  80       5.925  42.984  66.367  1.00  0.00           C
ATOM   1518 1C31 POPEB  80       6.295  44.384  65.857  1.00  0.00           C
ATOM   1521 2C31 POPEB  80       6.644  44.364  64.367  1.00  0.00           C
ATOM   1524 3C31 POPEB  80       7.155  45.694  63.817  1.00  0.00           C
ATOM   1527 4C31 POPEB  80       6.115  46.814  63.907  1.00  0.00           C
ATOM   1530 5C31 POPEB  80       6.495  48.014  63.037  1.00  0.00           C
ATOM   1533 6C31 POPEB  80       5.444  49.124  63.077  1.00  0.00           C
ATOM   1537  NH3 POPEC  81      80.294  40.524  35.397  1.00  0.00           N
ATOM   1541  C12 POPEC  81      81.124  40.504  34.137  1.00  0.00           C
ATOM   1544  C11 POPEC  81      81.145  41.894  33.527  1.00  0.00           C
ATOM   1547  P   POPEC  81      80.934  44.314  34.337  1.00  0.00           P
ATOM   1548  O13 POPEC  81      81.664  44.924  33.207  1.00  0.00           O
ATOM   1549  O14 POPEC  81      79.445  44.294  34.307  1.00  0.00           O
ATOM   1550  O11 POPEC  81      81.325  44.974  35.707  1.00  0.00           O
ATOM   1551  O12 POPEC  81      81.483  42.844  34.537  1.00  0.00           O
ATOM   1552  C1  POPEC  81      80.743  46.214  36.067  1.00  0.00           C
ATOM   1555  C2  POPEC  81      81.645  46.844  37.147  1.00  0.00           C
ATOM   1557  O21 POPEC  81      81.094  48.094  37.587  1.00  0.00           O
ATOM   1558  C21 POPEC  81      79.904  47.994  38.187  1.00  0.00           C
ATOM   1559  O22 POPEC  81      78.855  48.424  37.727  1.00  0.00           O
ATOM   1560  C22 POPEC  81      80.063  47.284  39.527  1.00  0.00           C
ATOM   1563  C3  POPEC  81      83.083  47.004  36.577  1.00  0.00           C
ATOM   1566  O31 POPEC  81      84.104  47.194  37.577  1.00  0.00           O
ATOM   1567  C31 POPEC  81      84.484  46.104  38.237  1.00  0.00           C
ATOM   1568  O32 POPEC  81      83.834  45.074  38.367  1.00  0.00           O
ATOM   1569  C32 POPEC  81      85.893  46.314  38.767  1.00  0.00           C
ATOM   1572  C23 POPEC  81      78.943  47.544  40.557  1.00  0.00           C
ATOM   1575  C24 POPEC  81      79.234  46.894  41.927  1.00  0.00           C
ATOM   1578  C25 POPEC  81      78.023  46.114  42.477  1.00  0.00           C
ATOM   1581  C26 POPEC  81      78.163  45.684  43.957  1.00  0.00           C
ATOM   1584  C27 POPEC  81      78.465  44.194  44.147  1.00  0.00           C
ATOM   1587  C28 POPEC  81      78.904  43.834  45.587  1.00  0.00           C
ATOM   1590  C29 POPEC  81      77.825  43.994  46.627  1.00  0.00           C
ATOM   1592 0C21 POPEC  81      77.604  43.184  47.687  1.00  0.00           C
ATOM   1594 1C21 POPEC  81      78.404  41.944  48.037  1.00  0.00           C
ATOM   1597 2C21 POPEC  81      77.604  40.864  48.807  1.00  0.00           C
ATOM   1600 3C21 POPEC  81      78.454  39.634  49.157  1.00  0.00           C
ATOM   1603 4C21 POPEC  81      78.673  38.674  47.967  1.00  0.00           C
ATOM   1606 5C21 POPEC  81      79.865  37.724  48.157  1.00  0.00           C
ATOM   1609 6C21 POPEC  81      79.655  36.654  49.237  1.00  0.00           C
ATOM   1612 7C21 POPEC  81      80.814  35.654  49.297  1.00  0.00           C
ATOM   1615 8C21 POPEC  81      80.653  34.584  50.377  1.00  0.00           C
ATOM   1619  C33 POPEC  81      86.045  46.334  40.297  1.00  0.00           C
ATOM   1622  C34 POPEC  81      87.313  47.104  40.687  1.00  0.00           C
ATOM   1625  C35 POPEC  81      87.854  46.784  42.087  1.00  0.00           C
ATOM   1628  C36 POPEC  81      86.813  46.974  43.207  1.00  0.00           C
ATOM   1631  C37 POPEC  81      87.444  46.924  44.607  1.00  0.00           C
ATOM   1634  C38 POPEC  81      86.395  47.124  45.697  1.00  0.00           C
ATOM   1637  C39 POPEC  81      86.984  47.274  47.107  1.00  0.00           C
ATOM   1640 0C31 POPEC  81      87.684  46.024  47.627  1.00  0.00           C
ATOM   1643 1C31 POPEC  81      87.383  45.754  49.107  1.00  0.00           C
ATOM   1646 2C31 POPEC  81      88.243  44.624  49.687  1.00  0.00           C
ATOM   1649 3C31 POPEC  81      87.615  43.944  50.907  1.00  0.00           C
ATOM   1652 4C31 POPEC  81      87.514  44.834  52.157  1.00  0.00           C
ATOM   1655 5C31 POPEC  81      87.093  44.024  53.387  1.00  0.00           C
ATOM   1658 6C31 POPEC  81      87.195  44.784  54.707  1.00  0.00           C
ATOM   1662  NH3 POPED  82     101.203 134.641  37.467  1.00  0.00           N
ATOM   1666  C12 POPED  82     101.045 133.421  36.597  1.00  0.00           C
ATOM   1669  C11 POPED  82     102.324 133.121  35.787  1.00  0.00           C
ATOM   1672  P   POPED  82     104.874 132.721  35.917  1.00  0.00           P
ATOM   1673  O13 POPED  82     104.714 132.811  34.437  1.00  0.00           O
ATOM   1674  O14 POPED  82     105.964 133.531  36.527  1.00  0.00           O
ATOM   1675  O11 POPED  82     105.184 131.211  36.277  1.00  0.00           O
ATOM   1676  O12 POPED  82     103.483 133.041  36.637  1.00  0.00           O
ATOM   1677  C1  POPED  82     105.053 130.901  37.667  1.00  0.00           C
ATOM   1680  C2  POPED  82     105.333 129.431  38.057  1.00  0.00           C
ATOM   1682  O21 POPED  82     105.774 129.450  39.417  1.00  0.00           O
ATOM   1683  C21 POPED  82     104.813 129.461  40.307  1.00  0.00           C
ATOM   1684  O22 POPED  82     103.615 129.550  40.077  1.00  0.00           O
ATOM   1685  C22 POPED  82     105.443 129.261  41.667  1.00  0.00           C
ATOM   1688  C3  POPED  82     106.465 128.731  37.247  1.00  0.00           C
ATOM   1691  O31 POPED  82     106.915 127.574  37.987  1.00  0.00           O
ATOM   1692  C31 POPED  82     108.113 127.104  37.717  1.00  0.00           C
ATOM   1693  O32 POPED  82     108.615 127.064  36.597  1.00  0.00           O
ATOM   1694  C32 POPED  82     108.725 126.604  39.027  1.00  0.00           C
ATOM   1697  C23 POPED  82     104.795 128.083  42.437  1.00  0.00           C
ATOM   1700  C24 POPED  82     105.684 127.664  43.617  1.00  0.00           C
ATOM   1703  C25 POPED  82     106.133 128.820  44.507  1.00  0.00           C
ATOM   1706  C26 POPED  82     106.993 128.374  45.687  1.00  0.00           C
ATOM   1709  C27 POPED  82     106.863 129.301  46.907  1.00  0.00           C
ATOM   1712  C28 POPED  82     107.954 129.100  47.967  1.00  0.00           C
ATOM   1715  C29 POPED  82     108.055 127.703  48.537  1.00  0.00           C
ATOM   1717 0C21 POPED  82     108.374 127.384  49.797  1.00  0.00           C
ATOM   1719 1C21 POPED  82     108.715 128.324  50.927  1.00  0.00           C
ATOM   1722 2C21 POPED  82     107.684 128.214  52.057  1.00  0.00           C
ATOM   1725 3C21 POPED  82     107.973 129.170  53.217  1.00  0.00           C
ATOM   1728 4C21 POPED  82     106.934 129.041  54.327  1.00  0.00           C
ATOM   1731 5C21 POPED  82     107.174 129.991  55.497  1.00  0.00           C
ATOM   1734 6C21 POPED  82     106.303 129.611  56.707  1.00  0.00           C
ATOM   1737 7C21 POPED  82     106.594 130.481  57.927  1.00  0.00           C
ATOM   1740 8C21 POPED  82     105.794 130.051  59.147  1.00  0.00           C
ATOM   1744  C33 POPED  82     109.733 127.584  39.677  1.00  0.00           C
ATOM   1747  C34 POPED  82     110.395 126.984  40.927  1.00  0.00           C
ATOM   1750  C35 POPED  82     109.515 126.994  42.187  1.00  0.00           C
ATOM   1753  C36 POPED  82     109.923 125.894  43.167  1.00  0.00           C
ATOM   1756  C37 POPED  82     109.145 125.854  44.487  1.00  0.00           C
ATOM   1759  C38 POPED  82     109.024 124.414  44.997  1.00  0.00           C
ATOM   1762  C39 POPED  82     108.324 124.244  46.347  1.00  0.00           C
ATOM   1765 0C31 POPED  82     109.344 124.084  47.487  1.00  0.00           C
ATOM   1768 1C31 POPED  82     108.715 123.694  48.827  1.00  0.00           C
ATOM   1771 2C31 POPED  82     109.773 123.654  49.937  1.00  0.00           C
ATOM   1774 3C31 POPED  82     109.193 123.594  51.357  1.00  0.00           C
ATOM   1777 4C31 POPED  82     108.865 122.164  51.807  1.00  0.00           C
ATOM   1780 5C31 POPED  82     108.074 122.144  53.127  1.00  0.00           C
ATOM   1783 6C31 POPED  82     107.814 120.734  53.667  1.00  0.00           C
ATOM   1787  NH3 POPEE  83      34.424  67.374  40.807  1.00  0.00           N
ATOM   1791  C12 POPEE  83      32.973  67.154  40.447  1.00  0.00           C
ATOM   1794  C11 POPEE  83      32.115  68.353  40.857  1.00  0.00           C
ATOM   1797  P   POPEE  83      29.674  68.094  41.737  1.00  0.00           P
ATOM   1798  O13 POPEE  83      28.324  68.374  41.167  1.00  0.00           O
ATOM   1799  O14 POPEE  83      29.854  66.864  42.537  1.00  0.00           O
ATOM   1800  O11 POPEE  83      30.125  69.364  42.557  1.00  0.00           O
ATOM   1801  O12 POPEE  83      30.744  68.084  40.577  1.00  0.00           O
ATOM   1802  C1  POPEE  83      29.645  69.694  43.857  1.00  0.00           C
ATOM   1805  C2  POPEE  83      29.994  71.184  44.147  1.00  0.00           C
ATOM   1807  O21 POPEE  83      30.665  71.434  45.397  1.00  0.00           O
ATOM   1808  C21 POPEE  83      30.045  71.154  46.537  1.00  0.00           C
ATOM   1809  O22 POPEE  83      28.924  70.674  46.667  1.00  0.00           O
ATOM   1810  C22 POPEE  83      30.903  71.644  47.687  1.00  0.00           C
ATOM   1813  C3  POPEE  83      28.854  72.194  43.807  1.00  0.00           C
ATOM   1816  O31 POPEE  83      27.964  72.514  44.897  1.00  0.00           O
ATOM   1817  C31 POPEE  83      28.314  73.594  45.607  1.00  0.00           C
ATOM   1818  O32 POPEE  83      29.253  74.324  45.327  1.00  0.00           O
ATOM   1819  C32 POPEE  83      27.413  73.724  46.837  1.00  0.00           C
ATOM   1822  C23 POPEE  83      31.395  70.494  48.607  1.00  0.00           C
ATOM   1825  C24 POPEE  83      32.313  71.014  49.717  1.00  0.00           C
ATOM   1828  C25 POPEE  83      31.583  71.554  50.957  1.00  0.00           C
ATOM   1831  C26 POPEE  83      31.285  70.474  52.017  1.00  0.00           C
ATOM   1834  C27 POPEE  83      31.414  71.024  53.447  1.00  0.00           C
ATOM   1837  C28 POPEE  83      31.305  69.944  54.537  1.00  0.00           C
ATOM   1840  C29 POPEE  83      31.583  70.534  55.897  1.00  0.00           C
ATOM   1842 0C21 POPEE  83      30.993  70.184  57.067  1.00  0.00           C
ATOM   1844 1C21 POPEE  83      29.994  69.074  57.267  1.00  0.00           C
ATOM   1847 2C21 POPEE  83      28.554  69.594  57.437  1.00  0.00           C
ATOM   1850 3C21 POPEE  83      27.604  68.444  57.797  1.00  0.00           C
ATOM   1853 4C21 POPEE  83      26.124  68.844  57.897  1.00  0.00           C
ATOM   1856 5C21 POPEE  83      25.254  67.654  58.317  1.00  0.00           C
ATOM   1859 6C21 POPEE  83      23.764  67.974  58.407  1.00  0.00           C
ATOM   1862 7C21 POPEE  83      22.903  66.754  58.787  1.00  0.00           C
ATOM   1865 8C21 POPEE  83      21.404  67.044  58.717  1.00  0.00           C
ATOM   1869  C33 POPEE  83      27.805  74.904  47.767  1.00  0.00           C
ATOM   1872  C34 POPEE  83      27.153  74.764  49.147  1.00  0.00           C
ATOM   1875  C35 POPEE  83      27.374  75.974  50.067  1.00  0.00           C
ATOM   1878  C36 POPEE  83      26.854  75.724  51.487  1.00  0.00           C
ATOM   1881  C37 POPEE  83      26.805  76.974  52.367  1.00  0.00           C
ATOM   1884  C38 POPEE  83      26.295  76.664  53.777  1.00  0.00           C
ATOM   1887  C39 POPEE  83      26.344  77.854  54.737  1.00  0.00           C
ATOM   1890 0C31 POPEE  83      26.024  77.474  56.197  1.00  0.00           C
ATOM   1893 1C31 POPEE  83      25.903  78.704  57.117  1.00  0.00           C
ATOM   1896 2C31 POPEE  83      25.555  78.344  58.567  1.00  0.00           C
ATOM   1899 3C31 POPEE  83      26.764  77.954  59.427  1.00  0.00           C
ATOM   1902 4C31 POPEE  83      26.354  77.454  60.817  1.00  0.00           C
ATOM   1905 5C31 POPEE  83      27.545  77.084  61.717  1.00  0.00           C
ATOM   1908 6C31 POPEE  83      27.115  76.524  63.087  1.00  0.00           C
ATOM   1912  NH3 POPEF  84      25.004  70.134  41.087  1.00  0.00           N
ATOM   1916  C12 POPEF  84      25.305  71.564  41.487  1.00  0.00           C
ATOM   1919  C11 POPEF  84      24.615  72.014  42.787  1.00  0.00           C
ATOM   1922  P   POPEF  84      24.153  74.584  42.537  1.00  0.00           P
ATOM   1923  O13 POPEF  84      24.764  74.934  41.237  1.00  0.00           O
ATOM   1924  O14 POPEF  84      22.715  74.234  42.497  1.00  0.00           O
ATOM   1925  O11 POPEF  84      24.375  75.774  43.557  1.00  0.00           O
ATOM   1926  O12 POPEF  84      24.975  73.364  43.117  1.00  0.00           O
ATOM   1927  C1  POPEF  84      25.264  76.854  43.277  1.00  0.00           C
ATOM   1930  C2  POPEF  84      25.965  77.344  44.587  1.00  0.00           C
ATOM   1932  O21 POPEF  84      25.004  77.784  45.567  1.00  0.00           O
ATOM   1933  C21 POPEF  84      24.444  78.974  45.387  1.00  0.00           C
ATOM   1934  O22 POPEF  84      24.465  79.644  44.367  1.00  0.00           O
ATOM   1935  C22 POPEF  84      23.854  79.414  46.727  1.00  0.00           C
ATOM   1938  C3  POPEF  84      27.134  78.363  44.367  1.00  0.00           C
ATOM   1941  O31 POPEF  84      27.994  78.493  45.527  1.00  0.00           O
ATOM   1942  C31 POPEF  84      27.645  79.424  46.417  1.00  0.00           C
ATOM   1943  O32 POPEF  84      26.764  80.244  46.277  1.00  0.00           O
ATOM   1944  C32 POPEF  84      28.545  79.314  47.647  1.00  0.00           C
ATOM   1947  C23 POPEF  84      23.663  80.944  46.897  1.00  0.00           C
ATOM   1950  C24 POPEF  84      23.235  81.264  48.337  1.00  0.00           C
ATOM   1953  C25 POPEF  84      22.994  82.754  48.627  1.00  0.00           C
ATOM   1956  C26 POPEF  84      22.504  82.954  50.067  1.00  0.00           C
ATOM   1959  C27 POPEF  84      22.035  84.373  50.417  1.00  0.00           C
ATOM   1962  C28 POPEF  84      21.614  84.434  51.897  1.00  0.00           C
ATOM   1965  C29 POPEF  84      21.024  85.754  52.347  1.00  0.00           C
ATOM   1967 0C21 POPEF  84      21.574  86.654  53.177  1.00  0.00           C
ATOM   1969 1C21 POPEF  84      22.934  86.604  53.827  1.00  0.00           C
ATOM   1972 2C21 POPEF  84      22.903  86.803  55.357  1.00  0.00           C
ATOM   1975 3C21 POPEF  84      24.323  86.994  55.907  1.00  0.00           C
ATOM   1978 4C21 POPEF  84      24.465  87.074  57.437  1.00  0.00           C
ATOM   1981 5C21 POPEF  84      24.485  85.723  58.177  1.00  0.00           C
ATOM   1984 6C21 POPEF  84      25.535  84.743  57.637  1.00  0.00           C
ATOM   1987 7C21 POPEF  84      25.724  83.503  58.517  1.00  0.00           C
ATOM   1990 8C21 POPEF  84      26.583  82.414  57.857  1.00  0.00           C
ATOM   1994  C33 POPEF  84      28.244  80.384  48.717  1.00  0.00           C
ATOM   1997  C34 POPEF  84      27.313  79.883  49.817  1.00  0.00           C
ATOM   2000  C35 POPEF  84      26.865  81.054  50.707  1.00  0.00           C
ATOM   2003  C36 POPEF  84      26.045  80.594  51.907  1.00  0.00           C
ATOM   2006  C37 POPEF  84      25.555  81.754  52.777  1.00  0.00           C
ATOM   2009  C38 POPEF  84      24.645  81.254  53.907  1.00  0.00           C
ATOM   2012  C39 POPEF  84      23.965  82.393  54.667  1.00  0.00           C
ATOM   2015 0C31 POPEF  84      22.833  81.894  55.587  1.00  0.00           C
ATOM   2018 1C31 POPEF  84      22.174  83.044  56.357  1.00  0.00           C
ATOM   2021 2C31 POPEF  84      20.933  82.603  57.157  1.00  0.00           C
ATOM   2024 3C31 POPEF  84      19.655  82.614  56.317  1.00  0.00           C
ATOM   2027 4C31 POPEF  84      18.965  83.984  56.277  1.00  0.00           C
ATOM   2030 5C31 POPEF  84      17.674  83.984  55.447  1.00  0.00           C
ATOM   2033 6C31 POPEF  84      17.004  85.354  55.357  1.00  0.00           C
ATOM   2037  NH3 POPEG  85      38.645   5.804  38.367  1.00  0.00           N
ATOM   2041  C12 POPEG  85      38.674   6.774  39.527  1.00  0.00           C
ATOM   2044  C11 POPEG  85      37.354   6.754  40.317  1.00  0.00           C
ATOM   2047  P   POPEG  85      37.805   8.904  41.787  1.00  0.00           P
ATOM   2048  O13 POPEG  85      39.264   9.074  41.757  1.00  0.00           O
ATOM   2049  O14 POPEG  85      37.005   9.704  40.827  1.00  0.00           O
ATOM   2050  O11 POPEG  85      37.285   9.194  43.257  1.00  0.00           O
ATOM   2051  O12 POPEG  85      37.473   7.374  41.597  1.00  0.00           O
ATOM   2052  C1  POPEG  85      38.063   8.664  44.337  1.00  0.00           C
ATOM   2055  C2  POPEG  85      37.364   8.974  45.667  1.00  0.00           C
ATOM   2057  O21 POPEG  85      38.133   8.414  46.757  1.00  0.00           O
ATOM   2058  C21 POPEG  85      38.055   9.094  47.897  1.00  0.00           C
ATOM   2059  O22 POPEG  85      37.604  10.224  48.017  1.00  0.00           O
ATOM   2060  C22 POPEG  85      38.505   8.184  49.057  1.00  0.00           C
ATOM   2063  C3  POPEG  85      35.935   8.364  45.667  1.00  0.00           C
ATOM   2066  O31 POPEG  85      35.294   8.514  46.947  1.00  0.00           O
ATOM   2067  C31 POPEG  85      34.044   8.924  46.947  1.00  0.00           C
ATOM   2068  O32 POPEG  85      33.314   9.034  45.987  1.00  0.00           O
ATOM   2069  C32 POPEG  85      33.665   9.244  48.397  1.00  0.00           C
ATOM   2072  C23 POPEG  85      38.505   8.914  50.417  1.00  0.00           C
ATOM   2075  C24 POPEG  85      38.844   8.074  51.667  1.00  0.00           C
ATOM   2078  C25 POPEG  85      37.645   7.294  52.257  1.00  0.00           C
ATOM   2081  C26 POPEG  85      37.794   7.014  53.767  1.00  0.00           C
ATOM   2084  C27 POPEG  85      36.715   6.074  54.307  1.00  0.00           C
ATOM   2087  C28 POPEG  85      36.604   5.964  55.837  1.00  0.00           C
ATOM   2090  C29 POPEG  85      37.825   5.324  56.457  1.00  0.00           C
ATOM   2092 0C21 POPEG  85      38.145   5.354  57.757  1.00  0.00           C
ATOM   2094 1C21 POPEG  85      37.354   6.054  58.837  1.00  0.00           C
ATOM   2097 2C21 POPEG  85      36.174   5.224  59.397  1.00  0.00           C
ATOM   2100 3C21 POPEG  85      36.544   3.784  59.817  1.00  0.00           C
ATOM   2103 4C21 POPEG  85      35.473   3.174  60.727  1.00  0.00           C
ATOM   2106 5C21 POPEG  85      35.694   1.684  61.087  1.00  0.00           C
ATOM   2109 6C21 POPEG  85      36.844   1.464  62.077  1.00  0.00           C
ATOM   2112 7C21 POPEG  85      37.153  -0.026  62.317  1.00  0.00           C
ATOM   2115 8C21 POPEG  85      38.395  -0.246  63.197  1.00  0.00           C
ATOM   2119  C33 POPEG  85      32.215   9.754  48.607  1.00  0.00           C
ATOM   2122  C34 POPEG  85      31.895  10.014  50.087  1.00  0.00           C
ATOM   2125  C35 POPEG  85      32.703  11.164  50.717  1.00  0.00           C
ATOM   2128  C36 POPEG  85      32.563  11.264  52.247  1.00  0.00           C
ATOM   2131  C37 POPEG  85      33.805  11.844  52.937  1.00  0.00           C
ATOM   2134  C38 POPEG  85      33.785  11.634  54.457  1.00  0.00           C
ATOM   2137  C39 POPEG  85      34.875  12.424  55.207  1.00  0.00           C
ATOM   2140 0C31 POPEG  85      35.133  11.854  56.607  1.00  0.00           C
ATOM   2143 1C31 POPEG  85      35.884  12.834  57.517  1.00  0.00           C
ATOM   2146 2C31 POPEG  85      36.424  12.184  58.797  1.00  0.00           C
ATOM   2149 3C31 POPEG  85      35.343  11.784  59.807  1.00  0.00           C
ATOM   2152 4C31 POPEG  85      35.965  11.154  61.067  1.00  0.00           C
ATOM   2155 5C31 POPEG  85      34.924  10.664  62.077  1.00  0.00           C
ATOM   2158 6C31 POPEG  85      35.575  10.094  63.347  1.00  0.00           C
ATOM   2162  NH3 POPEH  86      61.145  78.654  41.947  1.00  0.00           N
ATOM   2166  C12 POPEH  86      62.604  78.883  41.717  1.00  0.00           C
ATOM   2169  C11 POPEH  86      63.303  77.714  41.047  1.00  0.00           C
ATOM   2172  P   POPEH  86      65.915  77.484  40.747  1.00  0.00           P
ATOM   2173  O13 POPEH  86      65.915  76.344  39.807  1.00  0.00           O
ATOM   2174  O14 POPEH  86      66.965  78.504  40.577  1.00  0.00           O
ATOM   2175  O11 POPEH  86      65.935  76.934  42.217  1.00  0.00           O
ATOM   2176  O12 POPEH  86      64.553  78.223  40.607  1.00  0.00           O
ATOM   2177  C1  POPEH  86      65.715  77.803  43.347  1.00  0.00           C
ATOM   2180  C2  POPEH  86      64.743  77.124  44.347  1.00  0.00           C
ATOM   2182  O21 POPEH  86      65.054  77.504  45.697  1.00  0.00           O
ATOM   2183  C21 POPEH  86      66.024  76.824  46.287  1.00  0.00           C
ATOM   2184  O22 POPEH  86      66.993  76.324  45.757  1.00  0.00           O
ATOM   2185  C22 POPEH  86      65.674  76.664  47.757  1.00  0.00           C
ATOM   2188  C3  POPEH  86      64.654  75.574  44.187  1.00  0.00           C
ATOM   2191  O31 POPEH  86      63.984  74.974  45.317  1.00  0.00           O
ATOM   2192  C31 POPEH  86      63.804  73.664  45.137  1.00  0.00           C
ATOM   2193  O32 POPEH  86      64.163  73.044  44.157  1.00  0.00           O
ATOM   2194  C32 POPEH  86      63.144  72.994  46.337  1.00  0.00           C
ATOM   2197  C23 POPEH  86      65.825  75.174  48.137  1.00  0.00           C
ATOM   2200  C24 POPEH  86      64.914  74.734  49.297  1.00  0.00           C
ATOM   2203  C25 POPEH  86      65.265  75.374  50.647  1.00  0.00           C
ATOM   2206  C26 POPEH  86      66.733  75.184  51.037  1.00  0.00           C
ATOM   2209  C27 POPEH  86      66.975  75.294  52.547  1.00  0.00           C
ATOM   2212  C28 POPEH  86      68.435  74.994  52.947  1.00  0.00           C
ATOM   2215  C29 POPEH  86      69.145  76.214  53.487  1.00  0.00           C
ATOM   2217 0C21 POPEH  86      69.395  76.494  54.787  1.00  0.00           C
ATOM   2219 1C21 POPEH  86      69.043  75.624  55.977  1.00  0.00           C
ATOM   2222 2C21 POPEH  86      68.093  76.264  56.997  1.00  0.00           C
ATOM   2225 3C21 POPEH  86      67.825  75.274  58.137  1.00  0.00           C
ATOM   2228 4C21 POPEH  86      66.895  75.804  59.237  1.00  0.00           C
ATOM   2231 5C21 POPEH  86      66.604  74.724  60.277  1.00  0.00           C
ATOM   2234 6C21 POPEH  86      65.854  75.224  61.507  1.00  0.00           C
ATOM   2237 7C21 POPEH  86      65.395  74.064  62.407  1.00  0.00           C
ATOM   2240 8C21 POPEH  86      64.715  74.514  63.697  1.00  0.00           C
ATOM   2244  C33 POPEH  86      61.993  72.084  45.867  1.00  0.00           C
ATOM   2247  C34 POPEH  86      61.013  71.664  46.967  1.00  0.00           C
ATOM   2250  C35 POPEH  86      61.645  70.814  48.087  1.00  0.00           C
ATOM   2253  C36 POPEH  86      61.944  71.614  49.357  1.00  0.00           C
ATOM   2256  C37 POPEH  86      62.625  70.774  50.447  1.00  0.00           C
ATOM   2259  C38 POPEH  86      63.104  71.604  51.647  1.00  0.00           C
ATOM   2262  C39 POPEH  86      61.993  72.364  52.377  1.00  0.00           C
ATOM   2265 0C31 POPEH  86      62.544  73.224  53.517  1.00  0.00           C
ATOM   2268 1C31 POPEH  86      61.645  74.434  53.787  1.00  0.00           C
ATOM   2271 2C31 POPEH  86      62.325  75.584  54.557  1.00  0.00           C
ATOM   2274 3C31 POPEH  86      62.743  75.224  55.987  1.00  0.00           C
ATOM   2277 4C31 POPEH  86      61.583  75.084  56.977  1.00  0.00           C
ATOM   2280 5C31 POPEH  86      62.133  74.854  58.387  1.00  0.00           C
ATOM   2283 6C31 POPEH  86      61.075  74.684  59.477  1.00  0.00           C
ATOM   2287  NH3 POPEI  87      -1.562  62.994  38.137  1.00  0.00           N
ATOM   2291  C12 POPEI  87      -0.652  64.164  38.407  1.00  0.00           C
ATOM   2294  C11 POPEI  87       0.845  63.764  38.407  1.00  0.00           C
ATOM   2297  P   POPEI  87       3.015  65.334  38.457  1.00  0.00           P
ATOM   2298  O13 POPEI  87       3.605  64.404  37.477  1.00  0.00           O
ATOM   2299  O14 POPEI  87       2.894  66.734  38.027  1.00  0.00           O
ATOM   2300  O11 POPEI  87       3.975  65.344  39.727  1.00  0.00           O
ATOM   2301  O12 POPEI  87       1.625  64.784  39.027  1.00  0.00           O
ATOM   2302  C1  POPEI  87       3.484  65.654  41.037  1.00  0.00           C
ATOM   2305  C2  POPEI  87       3.214  64.344  41.847  1.00  0.00           C
ATOM   2307  O21 POPEI  87       1.975  64.494  42.557  1.00  0.00           O
ATOM   2308  C21 POPEI  87       1.704  63.904  43.707  1.00  0.00           C
ATOM   2309  O22 POPEI  87       2.435  63.204  44.377  1.00  0.00           O
ATOM   2310  C22 POPEI  87       0.255  64.164  44.067  1.00  0.00           C
ATOM   2313  C3  POPEI  87       4.455  63.824  42.647  1.00  0.00           C
ATOM   2316  O31 POPEI  87       4.504  62.384  42.577  1.00  0.00           O
ATOM   2317  C31 POPEI  87       5.245  61.614  43.377  1.00  0.00           C
ATOM   2318  O32 POPEI  87       5.164  60.394  43.427  1.00  0.00           O
ATOM   2319  C32 POPEI  87       6.255  62.384  44.247  1.00  0.00           C
ATOM   2322  C23 POPEI  87       0.105  64.564  45.537  1.00  0.00           C
ATOM   2325  C24 POPEI  87       0.655  65.964  45.797  1.00  0.00           C
ATOM   2328  C25 POPEI  87       2.045  66.004  46.447  1.00  0.00           C
ATOM   2331  C26 POPEI  87       2.365  67.424  46.917  1.00  0.00           C
ATOM   2334  C27 POPEI  87       3.684  67.554  47.687  1.00  0.00           C
ATOM   2337  C28 POPEI  87       4.054  69.034  47.877  1.00  0.00           C
ATOM   2340  C29 POPEI  87       5.085  69.204  48.957  1.00  0.00           C
ATOM   2342 0C21 POPEI  87       6.314  69.734  48.857  1.00  0.00           C
ATOM   2344 1C21 POPEI  87       6.974  70.284  47.617  1.00  0.00           C
ATOM   2347 2C21 POPEI  87       8.505  70.124  47.677  1.00  0.00           C
ATOM   2350 3C21 POPEI  87       9.245  71.134  46.767  1.00  0.00           C
ATOM   2353 4C21 POPEI  87      10.734  71.314  47.097  1.00  0.00           C
ATOM   2356 5C21 POPEI  87      10.984  71.734  48.557  1.00  0.00           C
ATOM   2359 6C21 POPEI  87      12.314  72.474  48.777  1.00  0.00           C
ATOM   2362 7C21 POPEI  87      12.365  73.114  50.167  1.00  0.00           C
ATOM   2365 8C21 POPEI  87      13.434  74.204  50.307  1.00  0.00           C
ATOM   2369  C33 POPEI  87       5.714  62.654  45.667  1.00  0.00           C
ATOM   2372  C34 POPEI  87       6.674  63.504  46.497  1.00  0.00           C
ATOM   2375  C35 POPEI  87       6.115  63.844  47.877  1.00  0.00           C
ATOM   2378  C36 POPEI  87       7.004  64.834  48.627  1.00  0.00           C
ATOM   2381  C37 POPEI  87       6.414  65.264  49.977  1.00  0.00           C
ATOM   2384  C38 POPEI  87       7.274  66.314  50.687  1.00  0.00           C
ATOM   2387  C39 POPEI  87       6.525  67.124  51.747  1.00  0.00           C
ATOM   2390 0C31 POPEI  87       6.004  66.314  52.947  1.00  0.00           C
ATOM   2393 1C31 POPEI  87       5.275  67.243  53.927  1.00  0.00           C
ATOM   2396 2C31 POPEI  87       4.585  66.514  55.087  1.00  0.00           C
ATOM   2399 3C31 POPEI  87       5.555  65.764  55.997  1.00  0.00           C
ATOM   2402 4C31 POPEI  87       4.855  65.134  57.207  1.00  0.00           C
ATOM   2405 5C31 POPEI  87       5.754  65.034  58.437  1.00  0.00           C
ATOM   2408 6C31 POPEI  87       5.064  64.374  59.627  1.00  0.00           C
ATOM   2412  NH3 POPEJ  88     115.774  23.454  83.277  1.00  0.00           N
ATOM   2416  C12 POPEJ  88     116.755  22.894  84.287  1.00  0.00           C
ATOM   2419  C11 POPEJ  88     117.904  23.884  84.567  1.00  0.00           C
ATOM   2422  P   POPEJ  88     120.063  22.664  85.377  1.00  0.00           P
ATOM   2423  O13 POPEJ  88     120.975  23.644  84.777  1.00  0.00           O
ATOM   2424  O14 POPEJ  88     120.505  21.934  86.587  1.00  0.00           O
ATOM   2425  O11 POPEJ  88     119.585  21.664  84.267  1.00  0.00           O
ATOM   2426  O12 POPEJ  88     118.694  23.414  85.677  1.00  0.00           O
ATOM   2427  C1  POPEJ  88     120.314  21.124  83.167  1.00  0.00           C
ATOM   2430  C2  POPEJ  88     119.865  21.784  81.837  1.00  0.00           C
ATOM   2432  O21 POPEJ  88     119.564  20.834  80.797  1.00  0.00           O
ATOM   2433  C21 POPEJ  88     120.525  20.094  80.277  1.00  0.00           C
ATOM   2434  O22 POPEJ  88     121.693  20.044  80.637  1.00  0.00           O
ATOM   2435  C22 POPEJ  88     119.904  19.354  79.077  1.00  0.00           C
ATOM   2438  C3  POPEJ  88     120.794  22.924  81.347  1.00  0.00           C
ATOM   2441  O31 POPEJ  88     120.084  23.844  80.497  1.00  0.00           O
ATOM   2442  C31 POPEJ  88     120.063  23.524  79.197  1.00  0.00           C
ATOM   2443  O32 POPEJ  88     120.703  22.624  78.677  1.00  0.00           O
ATOM   2444  C32 POPEJ  88     119.083  24.424  78.447  1.00  0.00           C
ATOM   2447  C23 POPEJ  88     120.893  19.034  77.927  1.00  0.00           C
ATOM   2450  C24 POPEJ  88     120.184  18.564  76.637  1.00  0.00           C
ATOM   2453  C25 POPEJ  88     119.503  19.724  75.887  1.00  0.00           C
ATOM   2456  C26 POPEJ  88     118.934  19.334  74.507  1.00  0.00           C
ATOM   2459  C27 POPEJ  88     118.305  20.554  73.817  1.00  0.00           C
ATOM   2462  C28 POPEJ  88     117.973  20.354  72.327  1.00  0.00           C
ATOM   2465  C29 POPEJ  88     117.654  21.684  71.687  1.00  0.00           C
ATOM   2467 0C21 POPEJ  88     116.604  22.014  70.917  1.00  0.00           C
ATOM   2469 1C21 POPEJ  88     115.494  21.114  70.427  1.00  0.00           C
ATOM   2472 2C21 POPEJ  88     115.115  21.434  68.967  1.00  0.00           C
ATOM   2475 3C21 POPEJ  88     116.215  21.124  67.947  1.00  0.00           C
ATOM   2478 4C21 POPEJ  88     115.805  21.474  66.507  1.00  0.00           C
ATOM   2481 5C21 POPEJ  88     116.895  21.124  65.467  1.00  0.00           C
ATOM   2484 6C21 POPEJ  88     117.895  22.264  65.237  1.00  0.00           C
ATOM   2487 7C21 POPEJ  88     119.024  21.854  64.267  1.00  0.00           C
ATOM   2490 8C21 POPEJ  88     119.975  23.004  63.947  1.00  0.00           C
ATOM   2494  C33 POPEJ  88     119.714  25.104  77.207  1.00  0.00           C
ATOM   2497  C34 POPEJ  88     118.803  26.154  76.547  1.00  0.00           C
ATOM   2500  C35 POPEJ  88     119.493  26.954  75.427  1.00  0.00           C
ATOM   2503  C36 POPEJ  88     118.663  28.164  75.007  1.00  0.00           C
ATOM   2506  C37 POPEJ  88     119.313  29.074  73.957  1.00  0.00           C
ATOM   2509  C38 POPEJ  88     120.594  29.794  74.417  1.00  0.00           C
ATOM   2512  C39 POPEJ  88     120.864  31.074  73.617  1.00  0.00           C
ATOM   2515 0C31 POPEJ  88     121.443  30.874  72.207  1.00  0.00           C
ATOM   2518 1C31 POPEJ  88     121.383  32.184  71.417  1.00  0.00           C
ATOM   2521 2C31 POPEJ  88     122.143  32.204  70.077  1.00  0.00           C
ATOM   2524 3C31 POPEJ  88     121.924  33.544  69.367  1.00  0.00           C
ATOM   2527 4C31 POPEJ  88     122.584  33.664  67.987  1.00  0.00           C
ATOM   2530 5C31 POPEJ  88     122.174  34.954  67.277  1.00  0.00           C
ATOM   2533 6C31 POPEJ  88     122.904  35.214  65.957  1.00  0.00           C
ATOM   2537  NH3 POPEK  89     125.814  29.634  39.527  1.00  0.00           N
ATOM   2541  C12 POPEK  89     124.743  28.644  39.197  1.00  0.00           C
ATOM   2544  C11 POPEK  89     123.975  28.284  40.477  1.00  0.00           C
ATOM   2547  P   POPEK  89     121.465  28.094  39.877  1.00  0.00           P
ATOM   2548  O13 POPEK  89     121.594  29.094  38.787  1.00  0.00           O
ATOM   2549  O14 POPEK  89     120.404  27.074  39.747  1.00  0.00           O
ATOM   2550  O11 POPEK  89     121.294  28.904  41.207  1.00  0.00           O
ATOM   2551  O12 POPEK  89     122.885  27.434  40.147  1.00  0.00           O
ATOM   2552  C1  POPEK  89     120.274  28.744  42.187  1.00  0.00           C
ATOM   2555  C2  POPEK  89     119.865  30.164  42.697  1.00  0.00           C
ATOM   2557  O21 POPEK  89     118.865  30.044  43.697  1.00  0.00           O
ATOM   2558  C21 POPEK  89     119.135  29.894  44.997  1.00  0.00           C
ATOM   2559  O22 POPEK  89     118.285  29.534  45.807  1.00  0.00           O
ATOM   2560  C22 POPEK  89     120.574  30.184  45.447  1.00  0.00           C
ATOM   2563  C3  POPEK  89     119.324  31.004  41.497  1.00  0.00           C
ATOM   2566  O31 POPEK  89     118.855  32.354  41.727  1.00  0.00           O
ATOM   2567  C31 POPEK  89     119.464  33.174  42.547  1.00  0.00           C
ATOM   2568  O32 POPEK  89     120.333  32.874  43.357  1.00  0.00           O
ATOM   2569  C32 POPEK  89     118.954  34.604  42.337  1.00  0.00           C
ATOM   2572  C23 POPEK  89     120.714  29.974  46.977  1.00  0.00           C
ATOM   2575  C24 POPEK  89     121.993  30.524  47.627  1.00  0.00           C
ATOM   2578  C25 POPEK  89     122.003  30.164  49.117  1.00  0.00           C
ATOM   2581  C26 POPEK  89     123.285  30.504  49.887  1.00  0.00           C
ATOM   2584  C27 POPEK  89     123.223  29.914  51.307  1.00  0.00           C
ATOM   2587  C28 POPEK  89     124.555  29.944  52.067  1.00  0.00           C
ATOM   2590  C29 POPEK  89     124.944  31.324  52.527  1.00  0.00           C
ATOM   2592 0C21 POPEK  89     124.913  31.754  53.797  1.00  0.00           C
ATOM   2594 1C21 POPEK  89     124.384  30.964  54.967  1.00  0.00           C
ATOM   2597 2C21 POPEK  89     124.174  31.824  56.227  1.00  0.00           C
ATOM   2600 3C21 POPEK  89     123.274  33.054  55.997  1.00  0.00           C
ATOM   2603 4C21 POPEK  89     123.125  33.914  57.257  1.00  0.00           C
ATOM   2606 5C21 POPEK  89     122.674  35.344  56.937  1.00  0.00           C
ATOM   2609 6C21 POPEK  89     122.444  36.164  58.207  1.00  0.00           C
ATOM   2612 7C21 POPEK  89     122.214  37.654  57.917  1.00  0.00           C
ATOM   2615 8C21 POPEK  89     122.055  38.474  59.197  1.00  0.00           C
ATOM   2619  C33 POPEK  89     118.803  35.324  43.677  1.00  0.00           C
ATOM   2622  C34 POPEK  89     118.523  36.824  43.537  1.00  0.00           C
ATOM   2625  C35 POPEK  89     118.035  37.424  44.867  1.00  0.00           C
ATOM   2628  C36 POPEK  89     118.895  37.064  46.087  1.00  0.00           C
ATOM   2631  C37 POPEK  89     118.335  37.654  47.387  1.00  0.00           C
ATOM   2634  C38 POPEK  89     119.285  37.504  48.587  1.00  0.00           C
ATOM   2637  C39 POPEK  89     118.633  38.014  49.877  1.00  0.00           C
ATOM   2640 0C31 POPEK  89     119.503  37.774  51.107  1.00  0.00           C
ATOM   2643 1C31 POPEK  89     118.954  38.454  52.367  1.00  0.00           C
ATOM   2646 2C31 POPEK  89     119.913  38.384  53.567  1.00  0.00           C
ATOM   2649 3C31 POPEK  89     121.225  39.144  53.337  1.00  0.00           C
ATOM   2652 4C31 POPEK  89     121.993  39.384  54.647  1.00  0.00           C
ATOM   2655 5C31 POPEK  89     123.285  40.194  54.457  1.00  0.00           C
ATOM   2658 6C31 POPEK  89     123.715  40.904  55.737  1.00  0.00           C
ATOM   2662  NH3 POPEL  90     118.545  71.874  38.627  1.00  0.00           N
ATOM   2666  C12 POPEL  90     117.093  72.184  38.427  1.00  0.00           C
ATOM   2669  C11 POPEL  90     116.225  70.934  38.587  1.00  0.00           C
ATOM   2672  P   POPEL  90     113.803  70.384  37.687  1.00  0.00           P
ATOM   2673  O13 POPEL  90     112.475  70.824  38.137  1.00  0.00           O
ATOM   2674  O14 POPEL  90     114.145  70.404  36.247  1.00  0.00           O
ATOM   2675  O11 POPEL  90     114.104  68.944  38.267  1.00  0.00           O
ATOM   2676  O12 POPEL  90     114.854  71.294  38.427  1.00  0.00           O
ATOM   2677  C1  POPEL  90     113.094  68.264  39.027  1.00  0.00           C
ATOM   2680  C2  POPEL  90     113.174  68.554  40.547  1.00  0.00           C
ATOM   2682  O21 POPEL  90     112.544  67.474  41.257  1.00  0.00           O
ATOM   2683  C21 POPEL  90     113.223  67.084  42.327  1.00  0.00           C
ATOM   2684  O22 POPEL  90     114.434  67.174  42.467  1.00  0.00           O
ATOM   2685  C22 POPEL  90     112.264  66.584  43.407  1.00  0.00           C
ATOM   2688  C3  POPEL  90     112.465  69.884  40.967  1.00  0.00           C
ATOM   2691  O31 POPEL  90     112.133  69.894  42.377  1.00  0.00           O
ATOM   2692  C31 POPEL  90     111.325  70.894  42.717  1.00  0.00           C
ATOM   2693  O32 POPEL  90     111.004  71.814  41.987  1.00  0.00           O
ATOM   2694  C32 POPEL  90     110.805  70.644  44.147  1.00  0.00           C
ATOM   2697  C23 POPEL  90     112.575  67.204  44.797  1.00  0.00           C
ATOM   2700  C24 POPEL  90     111.424  67.064  45.797  1.00  0.00           C
ATOM   2703  C25 POPEL  90     111.163  65.634  46.297  1.00  0.00           C
ATOM   2706  C26 POPEL  90     112.383  64.984  46.957  1.00  0.00           C
ATOM   2709  C27 POPEL  90     112.003  64.074  48.137  1.00  0.00           C
ATOM   2712  C28 POPEL  90     113.223  63.454  48.837  1.00  0.00           C
ATOM   2715  C29 POPEL  90     113.865  62.374  47.997  1.00  0.00           C
ATOM   2717 0C21 POPEL  90     113.895  61.054  48.267  1.00  0.00           C
ATOM   2719 1C21 POPEL  90     113.285  60.384  49.477  1.00  0.00           C
ATOM   2722 2C21 POPEL  90     114.344  60.044  50.527  1.00  0.00           C
ATOM   2725 3C21 POPEL  90     113.785  59.954  51.947  1.00  0.00           C
ATOM   2728 4C21 POPEL  90     114.824  59.414  52.937  1.00  0.00           C
ATOM   2731 5C21 POPEL  90     114.324  59.314  54.387  1.00  0.00           C
ATOM   2734 6C21 POPEL  90     114.384  60.644  55.167  1.00  0.00           C
ATOM   2737 7C21 POPEL  90     114.285  60.434  56.677  1.00  0.00           C
ATOM   2740 8C21 POPEL  90     114.445  61.714  57.507  1.00  0.00           C
ATOM   2744  C33 POPEL  90     109.804  71.704  44.637  1.00  0.00           C
ATOM   2747  C34 POPEL  90     110.464  72.934  45.277  1.00  0.00           C
ATOM   2750  C35 POPEL  90     110.513  72.914  46.817  1.00  0.00           C
ATOM   2753  C36 POPEL  90     111.085  74.224  47.397  1.00  0.00           C
ATOM   2756  C37 POPEL  90     110.684  74.524  48.847  1.00  0.00           C
ATOM   2759  C38 POPEL  90     111.854  74.534  49.847  1.00  0.00           C
ATOM   2762  C39 POPEL  90     111.443  74.914  51.287  1.00  0.00           C
ATOM   2765 0C31 POPEL  90     111.514  76.414  51.597  1.00  0.00           C
ATOM   2768 1C31 POPEL  90     111.264  76.694  53.097  1.00  0.00           C
ATOM   2771 2C31 POPEL  90     111.635  78.124  53.537  1.00  0.00           C
ATOM   2774 3C31 POPEL  90     111.844  78.254  55.057  1.00  0.00           C
ATOM   2777 4C31 POPEL  90     110.555  78.353  55.877  1.00  0.00           C
ATOM   2780 5C31 POPEL  90     110.843  78.574  57.377  1.00  0.00           C
ATOM   2783 6C31 POPEL  90     109.604  78.813  58.237  1.00  0.00           C
ATOM   2787  NH3 POPEM  91     117.354  53.274  37.537  1.00  0.00           N
ATOM   2791  C12 POPEM  91     116.413  54.164  38.277  1.00  0.00           C
ATOM   2794  C11 POPEM  91     117.164  54.954  39.367  1.00  0.00           C
ATOM   2797  P   POPEM  91     118.055  56.894  37.847  1.00  0.00           P
ATOM   2798  O13 POPEM  91     118.663  56.394  36.597  1.00  0.00           O
ATOM   2799  O14 POPEM  91     116.635  57.284  37.807  1.00  0.00           O
ATOM   2800  O11 POPEM  91     118.975  58.064  38.367  1.00  0.00           O
ATOM   2801  O12 POPEM  91     118.274  55.714  38.877  1.00  0.00           O
ATOM   2802  C1  POPEM  91     119.263  58.304  39.757  1.00  0.00           C
ATOM   2805  C2  POPEM  91     118.074  58.954  40.527  1.00  0.00           C
ATOM   2807  O21 POPEM  91     118.514  60.074  41.327  1.00  0.00           O
ATOM   2808  C21 POPEM  91     119.184  59.904  42.437  1.00  0.00           C
ATOM   2809  O22 POPEM  91     119.515  58.834  42.927  1.00  0.00           O
ATOM   2810  C22 POPEM  91     119.453  61.284  43.057  1.00  0.00           C
ATOM   2813  C3  POPEM  91     117.195  57.874  41.257  1.00  0.00           C
ATOM   2816  O31 POPEM  91     116.693  58.204  42.577  1.00  0.00           O
ATOM   2817  C31 POPEM  91     116.903  57.244  43.497  1.00  0.00           C
ATOM   2818  O32 POPEM  91     117.395  56.154  43.297  1.00  0.00           O
ATOM   2819  C32 POPEM  91     116.365  57.664  44.857  1.00  0.00           C
ATOM   2822  C23 POPEM  91     119.923  61.164  44.527  1.00  0.00           C
ATOM   2825  C24 POPEM  91     120.105  62.494  45.277  1.00  0.00           C
ATOM   2828  C25 POPEM  91     120.385  62.334  46.787  1.00  0.00           C
ATOM   2831  C26 POPEM  91     119.164  61.944  47.647  1.00  0.00           C
ATOM   2834  C27 POPEM  91     119.354  62.384  49.117  1.00  0.00           C
ATOM   2837  C28 POPEM  91     118.285  61.874  50.097  1.00  0.00           C
ATOM   2840  C29 POPEM  91     118.604  62.344  51.497  1.00  0.00           C
ATOM   2842 0C21 POPEM  91     117.785  62.944  52.387  1.00  0.00           C
ATOM   2844 1C21 POPEM  91     116.334  63.294  52.207  1.00  0.00           C
ATOM   2847 2C21 POPEM  91     115.954  64.664  52.817  1.00  0.00           C
ATOM   2850 3C21 POPEM  91     116.074  64.714  54.357  1.00  0.00           C
ATOM   2853 4C21 POPEM  91     117.204  65.634  54.877  1.00  0.00           C
ATOM   2856 5C21 POPEM  91     118.253  64.984  55.797  1.00  0.00           C
ATOM   2859 6C21 POPEM  91     117.704  64.024  56.857  1.00  0.00           C
ATOM   2862 7C21 POPEM  91     118.604  63.864  58.087  1.00  0.00           C
ATOM   2865 8C21 POPEM  91     118.063  62.844  59.087  1.00  0.00           C
ATOM   2869  C33 POPEM  91     115.005  56.974  45.127  1.00  0.00           C
ATOM   2872  C34 POPEM  91     114.544  57.124  46.587  1.00  0.00           C
ATOM   2875  C35 POPEM  91     113.113  56.634  46.847  1.00  0.00           C
ATOM   2878  C36 POPEM  91     112.895  56.364  48.347  1.00  0.00           C
ATOM   2881  C37 POPEM  91     111.443  56.044  48.717  1.00  0.00           C
ATOM   2884  C38 POPEM  91     110.645  57.274  49.187  1.00  0.00           C
ATOM   2887  C39 POPEM  91     109.375  56.864  49.947  1.00  0.00           C
ATOM   2890 0C31 POPEM  91     108.615  58.044  50.577  1.00  0.00           C
ATOM   2893 1C31 POPEM  91     107.505  57.524  51.497  1.00  0.00           C
ATOM   2896 2C31 POPEM  91     106.744  58.634  52.247  1.00  0.00           C
ATOM   2899 3C31 POPEM  91     105.555  58.094  53.067  1.00  0.00           C
ATOM   2902 4C31 POPEM  91     105.945  57.134  54.197  1.00  0.00           C
ATOM   2905 5C31 POPEM  91     104.725  56.424  54.797  1.00  0.00           C
ATOM   2908 6C31 POPEM  91     105.075  55.454  55.937  1.00  0.00           C
ATOM   2912  NH3 POPEN  92      16.174  75.234  80.467  1.00  0.00           N
ATOM   2916  C12 POPEN  92      16.694  73.874  80.157  1.00  0.00           C
ATOM   2919  C11 POPEN  92      15.774  72.834  80.777  1.00  0.00           C
ATOM   2922  P   POPEN  92      16.115  70.654  82.087  1.00  0.00           P
ATOM   2923  O13 POPEN  92      14.935  70.314  81.277  1.00  0.00           O
ATOM   2924  O14 POPEN  92      15.944  70.474  83.547  1.00  0.00           O
ATOM   2925  O11 POPEN  92      17.375  69.864  81.587  1.00  0.00           O
ATOM   2926  O12 POPEN  92      16.494  72.154  81.807  1.00  0.00           O
ATOM   2927  C1  POPEN  92      17.434  69.304  80.267  1.00  0.00           C
ATOM   2930  C2  POPEN  92      17.955  70.304  79.187  1.00  0.00           C
ATOM   2932  O21 POPEN  92      17.134  70.414  78.007  1.00  0.00           O
ATOM   2933  C21 POPEN  92      16.615  69.364  77.407  1.00  0.00           C
ATOM   2934  O22 POPEN  92      16.724  68.194  77.747  1.00  0.00           O
ATOM   2935  C22 POPEN  92      15.924  69.854  76.137  1.00  0.00           C
ATOM   2938  C3  POPEN  92      19.465  70.134  78.827  1.00  0.00           C
ATOM   2941  O31 POPEN  92      19.813  70.864  77.637  1.00  0.00           O
ATOM   2942  C31 POPEN  92      19.994  70.334  76.417  1.00  0.00           C
ATOM   2943  O32 POPEN  92      20.243  71.014  75.427  1.00  0.00           O
ATOM   2944  C32 POPEN  92      19.874  68.804  76.327  1.00  0.00           C
ATOM   2947  C23 POPEN  92      15.194  68.754  75.337  1.00  0.00           C
ATOM   2950  C24 POPEN  92      14.535  69.264  74.037  1.00  0.00           C
ATOM   2953  C25 POPEN  92      15.525  69.694  72.937  1.00  0.00           C
ATOM   2956  C26 POPEN  92      15.215  69.034  71.587  1.00  0.00           C
ATOM   2959  C27 POPEN  92      16.155  69.484  70.457  1.00  0.00           C
ATOM   2962  C28 POPEN  92      15.984  68.624  69.187  1.00  0.00           C
ATOM   2965  C29 POPEN  92      16.965  69.004  68.097  1.00  0.00           C
ATOM   2967 0C21 POPEN  92      16.785  68.844  66.777  1.00  0.00           C
ATOM   2969 1C21 POPEN  92      15.564  68.274  66.087  1.00  0.00           C
ATOM   2972 2C21 POPEN  92      15.044  69.214  64.977  1.00  0.00           C
ATOM   2975 3C21 POPEN  92      15.955  69.234  63.737  1.00  0.00           C
ATOM   2978 4C21 POPEN  92      15.625  70.384  62.787  1.00  0.00           C
ATOM   2981 5C21 POPEN  92      16.715  70.594  61.737  1.00  0.00           C
ATOM   2984 6C21 POPEN  92      16.885  69.434  60.757  1.00  0.00           C
ATOM   2987 7C21 POPEN  92      17.985  69.664  59.707  1.00  0.00           C
ATOM   2990 8C21 POPEN  92      18.145  68.493  58.727  1.00  0.00           C
ATOM   2994  C33 POPEN  92      19.485  68.294  74.907  1.00  0.00           C
ATOM   2997  C34 POPEN  92      19.955  66.844  74.677  1.00  0.00           C
ATOM   3000  C35 POPEN  92      19.305  66.154  73.467  1.00  0.00           C
ATOM   3003  C36 POPEN  92      19.683  66.724  72.087  1.00  0.00           C
ATOM   3006  C37 POPEN  92      19.044  65.884  70.967  1.00  0.00           C
ATOM   3009  C38 POPEN  92      19.264  66.394  69.527  1.00  0.00           C
ATOM   3012  C39 POPEN  92      20.735  66.404  69.057  1.00  0.00           C
ATOM   3015 0C31 POPEN  92      20.854  66.594  67.547  1.00  0.00           C
ATOM   3018 1C31 POPEN  92      22.295  66.724  67.027  1.00  0.00           C
ATOM   3021 2C31 POPEN  92      22.344  67.324  65.607  1.00  0.00           C
ATOM   3024 3C31 POPEN  92      23.224  66.554  64.617  1.00  0.00           C
ATOM   3027 4C31 POPEN  92      24.664  67.074  64.537  1.00  0.00           C
ATOM   3030 5C31 POPEN  92      25.434  66.454  63.357  1.00  0.00           C
ATOM   3033 6C31 POPEN  92      26.915  66.824  63.347  1.00  0.00           C
ATOM   3037  NH3 POPEO  93      52.295  97.184  83.807  1.00  0.00           N
ATOM   3041  C12 POPEO  93      51.453  97.454  85.017  1.00  0.00           C
ATOM   3044  C11 POPEO  93      50.785  98.834  84.917  1.00  0.00           C
ATOM   3047  P   POPEO  93      48.785 100.203  85.807  1.00  0.00           P
ATOM   3048  O13 POPEO  93      47.375  99.984  86.227  1.00  0.00           O
ATOM   3049  O14 POPEO  93      49.555 101.114  86.677  1.00  0.00           O
ATOM   3050  O11 POPEO  93      48.825 100.754  84.297  1.00  0.00           O
ATOM   3051  O12 POPEO  93      49.524  98.804  85.617  1.00  0.00           O
ATOM   3052  C1  POPEO  93      48.264  99.954  83.247  1.00  0.00           C
ATOM   3055  C2  POPEO  93      48.435 100.634  81.847  1.00  0.00           C
ATOM   3057  O21 POPEO  93      48.594  99.654  80.797  1.00  0.00           O
ATOM   3058  C21 POPEO  93      49.654  98.894  80.777  1.00  0.00           C
ATOM   3059  O22 POPEO  93      50.704  99.064  81.377  1.00  0.00           O
ATOM   3060  C22 POPEO  93      49.433  97.673  79.867  1.00  0.00           C
ATOM   3063  C3  POPEO  93      49.475 101.794  81.797  1.00  0.00           C
ATOM   3066  O31 POPEO  93      49.584 102.393  80.477  1.00  0.00           O
ATOM   3067  C31 POPEO  93      48.563 103.223  80.177  1.00  0.00           C
ATOM   3068  O32 POPEO  93      47.663 103.534  80.937  1.00  0.00           O
ATOM   3069  C32 POPEO  93      48.715 103.764  78.747  1.00  0.00           C
ATOM   3072  C23 POPEO  93      49.944  97.884  78.427  1.00  0.00           C
ATOM   3075  C24 POPEO  93      48.854  98.404  77.487  1.00  0.00           C
ATOM   3078  C25 POPEO  93      49.345  98.454  76.037  1.00  0.00           C
ATOM   3081  C26 POPEO  93      48.965  97.264  75.147  1.00  0.00           C
ATOM   3084  C27 POPEO  93      49.174  97.544  73.657  1.00  0.00           C
ATOM   3087  C28 POPEO  93      49.184  96.243  72.837  1.00  0.00           C
ATOM   3090  C29 POPEO  93      49.545  96.404  71.377  1.00  0.00           C
ATOM   3092 0C21 POPEO  93      50.764  96.744  70.927  1.00  0.00           C
ATOM   3094 1C21 POPEO  93      51.965  97.024  71.787  1.00  0.00           C
ATOM   3097 2C21 POPEO  93      53.305  96.754  71.097  1.00  0.00           C
ATOM   3100 3C21 POPEO  93      54.354  97.803  71.497  1.00  0.00           C
ATOM   3103 4C21 POPEO  93      55.683  97.654  70.747  1.00  0.00           C
ATOM   3106 5C21 POPEO  93      56.255  96.224  70.827  1.00  0.00           C
ATOM   3109 6C21 POPEO  93      57.755  96.164  70.547  1.00  0.00           C
ATOM   3112 7C21 POPEO  93      58.323  94.764  70.777  1.00  0.00           C
ATOM   3115 8C21 POPEO  93      59.825  94.664  70.527  1.00  0.00           C
ATOM   3119  C33 POPEO  93      47.663 103.204  77.777  1.00  0.00           C
ATOM   3122  C34 POPEO  93      48.035 103.434  76.307  1.00  0.00           C
ATOM   3125  C35 POPEO  93      47.094 102.694  75.347  1.00  0.00           C
ATOM   3128  C36 POPEO  93      47.645 102.644  73.917  1.00  0.00           C
ATOM   3131  C37 POPEO  93      46.694 102.004  72.907  1.00  0.00           C
ATOM   3134  C38 POPEO  93      47.274 101.964  71.487  1.00  0.00           C
ATOM   3137  C39 POPEO  93      46.273 101.383  70.477  1.00  0.00           C
ATOM   3140 0C31 POPEO  93      46.884 101.173  69.087  1.00  0.00           C
ATOM   3143 1C31 POPEO  93      45.895 100.494  68.127  1.00  0.00           C
ATOM   3146 2C31 POPEO  93      46.575  99.874  66.907  1.00  0.00           C
ATOM   3149 3C31 POPEO  93      46.854 100.844  65.747  1.00  0.00           C
ATOM   3152 4C31 POPEO  93      45.715 100.894  64.707  1.00  0.00           C
ATOM   3155 5C31 POPEO  93      46.215 101.094  63.267  1.00  0.00           C
ATOM   3158 6C31 POPEO  93      45.125 100.944  62.217  1.00  0.00           C
ATOM   3162  NH3 POPEP  94       5.214  45.374  36.207  1.00  0.00           N
ATOM   3166  C12 POPEP  94       4.305  44.184  36.257  1.00  0.00           C
ATOM   3169  C11 POPEP  94       4.035  43.694  34.817  1.00  0.00           C
ATOM   3172  P   POPEP  94       3.275  41.274  35.447  1.00  0.00           P
ATOM   3173  O13 POPEP  94       4.715  41.074  35.657  1.00  0.00           O
ATOM   3174  O14 POPEP  94       2.575  40.224  34.667  1.00  0.00           O
ATOM   3175  O11 POPEP  94       2.594  41.454  36.857  1.00  0.00           O
ATOM   3176  O12 POPEP  94       3.024  42.694  34.777  1.00  0.00           O
ATOM   3177  C1  POPEP  94       1.385  42.174  37.077  1.00  0.00           C
ATOM   3180  C2  POPEP  94       0.695  41.664  38.367  1.00  0.00           C
ATOM   3182  O21 POPEP  94       1.585  41.914  39.477  1.00  0.00           O
ATOM   3183  C21 POPEP  94       1.014  42.094  40.657  1.00  0.00           C
ATOM   3184  O22 POPEP  94      -0.156  41.994  40.917  1.00  0.00           O
ATOM   3185  C22 POPEP  94       2.125  42.524  41.647  1.00  0.00           C
ATOM   3188  C3  POPEP  94       0.375  40.154  38.167  1.00  0.00           C
ATOM   3191  O31 POPEP  94      -0.332  39.604  39.297  1.00  0.00           O
ATOM   3192  C31 POPEP  94      -0.016  38.354  39.577  1.00  0.00           C
ATOM   3193  O32 POPEP  94       0.745  37.654  38.937  1.00  0.00           O
ATOM   3194  C32 POPEP  94      -0.642  37.924  40.887  1.00  0.00           C
ATOM   3197  C23 POPEP  94       1.655  42.984  43.067  1.00  0.00           C
ATOM   3200  C24 POPEP  94       2.785  43.674  43.877  1.00  0.00           C
ATOM   3203  C25 POPEP  94       2.405  44.214  45.267  1.00  0.00           C
ATOM   3206  C26 POPEP  94       2.264  43.164  46.397  1.00  0.00           C
ATOM   3209  C27 POPEP  94       2.095  43.824  47.777  1.00  0.00           C
ATOM   3212  C28 POPEP  94       1.574  42.914  48.917  1.00  0.00           C
ATOM   3215  C29 POPEP  94       2.605  42.014  49.567  1.00  0.00           C
ATOM   3217 0C21 POPEP  94       2.655  41.664  50.867  1.00  0.00           C
ATOM   3219 1C21 POPEP  94       1.655  42.044  51.937  1.00  0.00           C
ATOM   3222 2C21 POPEP  94       2.155  43.094  52.967  1.00  0.00           C
ATOM   3225 3C21 POPEP  94       2.735  42.494  54.257  1.00  0.00           C
ATOM   3228 4C21 POPEP  94       3.164  43.584  55.257  1.00  0.00           C
ATOM   3231 5C21 POPEP  94       3.724  43.024  56.577  1.00  0.00           C
ATOM   3234 6C21 POPEP  94       4.075  44.134  57.587  1.00  0.00           C
ATOM   3237 7C21 POPEP  94       4.754  43.594  58.857  1.00  0.00           C
ATOM   3240 8C21 POPEP  94       5.115  44.684  59.867  1.00  0.00           C
ATOM   3244  C33 POPEP  94      -2.082  38.414  41.107  1.00  0.00           C
ATOM   3247  C34 POPEP  94      -2.533  37.934  42.487  1.00  0.00           C
ATOM   3250  C35 POPEP  94      -2.303  38.964  43.587  1.00  0.00           C
ATOM   3253  C36 POPEP  94      -2.592  38.354  44.957  1.00  0.00           C
ATOM   3256  C37 POPEP  94      -2.233  39.284  46.107  1.00  0.00           C
ATOM   3259  C38 POPEP  94      -2.443  38.604  47.457  1.00  0.00           C
ATOM   3262  C39 POPEP  94      -1.702  39.314  48.587  1.00  0.00           C
ATOM   3265 0C31 POPEP  94      -1.883  38.604  49.927  1.00  0.00           C
ATOM   3268 1C31 POPEP  94      -0.952  39.164  51.007  1.00  0.00           C
ATOM   3271 2C31 POPEP  94      -1.273  38.594  52.387  1.00  0.00           C
ATOM   3274 3C31 POPEP  94      -0.423  39.244  53.487  1.00  0.00           C
ATOM   3277 4C31 POPEP  94      -0.722  38.694  54.887  1.00  0.00           C
ATOM   3280 5C31 POPEP  94      -0.125  39.564  55.987  1.00  0.00           C
ATOM   3283 6C31 POPEP  94      -0.452  39.084  57.397  1.00  0.00           C
ATOM   3287  NH3 POPEQ  95      92.304  62.944  77.487  1.00  0.00           N
ATOM   3291  C12 POPEQ  95      92.885  64.314  77.567  1.00  0.00           C
ATOM   3294  C11 POPEQ  95      93.234  64.814  76.157  1.00  0.00           C
ATOM   3297  P   POPEQ  95      95.204  66.454  76.477  1.00  0.00           P
ATOM   3298  O13 POPEQ  95      95.365  67.804  77.047  1.00  0.00           O
ATOM   3299  O14 POPEQ  95      95.785  65.344  77.277  1.00  0.00           O
ATOM   3300  O11 POPEQ  95      95.864  66.404  75.037  1.00  0.00           O
ATOM   3301  O12 POPEQ  95      93.654  66.174  76.207  1.00  0.00           O
ATOM   3302  C1  POPEQ  95      96.225  67.524  74.237  1.00  0.00           C
ATOM   3305  C2  POPEQ  95      95.544  67.474  72.827  1.00  0.00           C
ATOM   3307  O21 POPEQ  95      95.964  68.614  72.037  1.00  0.00           O
ATOM   3308  C21 POPEQ  95      97.243  68.664  71.727  1.00  0.00           C
ATOM   3309  O22 POPEQ  95      98.013  67.714  71.677  1.00  0.00           O
ATOM   3310  C22 POPEQ  95      97.663  70.144  71.727  1.00  0.00           C
ATOM   3313  C3  POPEQ  95      93.983  67.464  72.967  1.00  0.00           C
ATOM   3316  O31 POPEQ  95      93.343  67.734  71.697  1.00  0.00           O
ATOM   3317  C31 POPEQ  95      92.015  67.854  71.757  1.00  0.00           C
ATOM   3318  O32 POPEQ  95      91.355  67.654  72.757  1.00  0.00           O
ATOM   3319  C32 POPEQ  95      91.524  68.353  70.397  1.00  0.00           C
ATOM   3322  C23 POPEQ  95      99.104  70.474  71.247  1.00  0.00           C
ATOM   3325  C24 POPEQ  95      99.193  71.034  69.817  1.00  0.00           C
ATOM   3328  C25 POPEQ  95      98.983  70.004  68.697  1.00  0.00           C
ATOM   3331  C26 POPEQ  95      99.083  70.654  67.307  1.00  0.00           C
ATOM   3334  C27 POPEQ  95      98.703  69.704  66.167  1.00  0.00           C
ATOM   3337  C28 POPEQ  95      98.743  70.354  64.777  1.00  0.00           C
ATOM   3340  C29 POPEQ  95     100.124  70.464  64.197  1.00  0.00           C
ATOM   3342 0C21 POPEQ  95     100.434  70.374  62.887  1.00  0.00           C
ATOM   3344 1C21 POPEQ  95      99.445  70.204  61.757  1.00  0.00           C
ATOM   3347 2C21 POPEQ  95      99.773  71.084  60.527  1.00  0.00           C
ATOM   3350 3C21 POPEQ  95      99.813  72.594  60.817  1.00  0.00           C
ATOM   3353 4C21 POPEQ  95      99.754  73.424  59.527  1.00  0.00           C
ATOM   3356 5C21 POPEQ  95      99.965  74.934  59.737  1.00  0.00           C
ATOM   3359 6C21 POPEQ  95      98.995  75.554  60.747  1.00  0.00           C
ATOM   3362 7C21 POPEQ  95      99.014  77.084  60.787  1.00  0.00           C
ATOM   3365 8C21 POPEQ  95      97.865  77.703  61.597  1.00  0.00           C
ATOM   3369  C33 POPEQ  95      90.204  69.164  70.397  1.00  0.00           C
ATOM   3372  C34 POPEQ  95      89.725  69.584  68.987  1.00  0.00           C
ATOM   3375  C35 POPEQ  95      89.375  68.414  68.047  1.00  0.00           C
ATOM   3378  C36 POPEQ  95      90.494  68.044  67.067  1.00  0.00           C
ATOM   3381  C37 POPEQ  95      90.395  66.634  66.467  1.00  0.00           C
ATOM   3384  C38 POPEQ  95      91.564  66.324  65.517  1.00  0.00           C
ATOM   3387  C39 POPEQ  95      91.133  66.184  64.047  1.00  0.00           C
ATOM   3390 0C31 POPEQ  95      90.723  64.764  63.667  1.00  0.00           C
ATOM   3393 1C31 POPEQ  95      90.245  64.674  62.207  1.00  0.00           C
ATOM   3396 2C31 POPEQ  95      89.895  63.254  61.757  1.00  0.00           C
ATOM   3399 3C31 POPEQ  95      89.064  63.204  60.457  1.00  0.00           C
ATOM   3402 4C31 POPEQ  95      89.555  64.184  59.377  1.00  0.00           C
ATOM   3405 5C31 POPEQ  95      88.924  63.934  58.007  1.00  0.00           C
ATOM   3408 6C31 POPEQ  95      89.324  64.984  56.967  1.00  0.00           C
ATOM   3412  NH3 POPER  96      14.155  51.064  77.847  1.00  0.00           N
ATOM   3416  C12 POPER  96      13.054  51.424  76.897  1.00  0.00           C
ATOM   3419  C11 POPER  96      11.984  52.294  77.587  1.00  0.00           C
ATOM   3422  P   POPER  96       9.854  51.304  78.847  1.00  0.00           P
ATOM   3423  O13 POPER  96       9.763  49.904  79.347  1.00  0.00           O
ATOM   3424  O14 POPER  96       9.215  52.354  79.677  1.00  0.00           O
ATOM   3425  O11 POPER  96       9.365  51.384  77.357  1.00  0.00           O
ATOM   3426  O12 POPER  96      11.394  51.614  78.697  1.00  0.00           O
ATOM   3427  C1  POPER  96       8.314  52.204  76.847  1.00  0.00           C
ATOM   3430  C2  POPER  96       8.394  52.394  75.287  1.00  0.00           C
ATOM   3432  O21 POPER  96       8.965  51.194  74.707  1.00  0.00           O
ATOM   3433  C21 POPER  96       8.564  50.914  73.487  1.00  0.00           C
ATOM   3434  O22 POPER  96       7.725  51.524  72.847  1.00  0.00           O
ATOM   3435  C22 POPER  96       9.264  49.664  72.957  1.00  0.00           C
ATOM   3438  C3  POPER  96       9.245  53.644  74.897  1.00  0.00           C
ATOM   3441  O31 POPER  96       8.934  54.164  73.587  1.00  0.00           O
ATOM   3442  C31 POPER  96       9.725  53.754  72.587  1.00  0.00           C
ATOM   3443  O32 POPER  96      10.665  52.984  72.707  1.00  0.00           O
ATOM   3444  C32 POPER  96       9.245  54.404  71.287  1.00  0.00           C
ATOM   3447  C23 POPER  96       8.835  48.364  73.677  1.00  0.00           C
ATOM   3450  C24 POPER  96       9.285  47.084  72.937  1.00  0.00           C
ATOM   3453  C25 POPER  96       8.155  46.364  72.177  1.00  0.00           C
ATOM   3456  C26 POPER  96       7.484  47.214  71.087  1.00  0.00           C
ATOM   3459  C27 POPER  96       6.295  46.474  70.457  1.00  0.00           C
ATOM   3462  C28 POPER  96       5.584  47.344  69.407  1.00  0.00           C
ATOM   3465  C29 POPER  96       4.495  46.584  68.697  1.00  0.00           C
ATOM   3467 0C21 POPER  96       3.234  46.994  68.487  1.00  0.00           C
ATOM   3469 1C21 POPER  96       2.615  48.314  68.867  1.00  0.00           C
ATOM   3472 2C21 POPER  96       2.564  49.254  67.657  1.00  0.00           C
ATOM   3475 3C21 POPER  96       1.925  48.624  66.417  1.00  0.00           C
ATOM   3478 4C21 POPER  96       1.655  49.644  65.297  1.00  0.00           C
ATOM   3481 5C21 POPER  96       0.245  50.254  65.387  1.00  0.00           C
ATOM   3484 6C21 POPER  96      -0.165  51.154  64.217  1.00  0.00           C
ATOM   3487 7C21 POPER  96      -1.632  51.594  64.277  1.00  0.00           C
ATOM   3490 8C21 POPER  96      -2.062  52.334  63.017  1.00  0.00           C
ATOM   3494  C33 POPER  96       9.734  53.754  69.967  1.00  0.00           C
ATOM   3497  C34 POPER  96       9.115  52.374  69.677  1.00  0.00           C
ATOM   3500  C35 POPER  96       8.685  52.144  68.217  1.00  0.00           C
ATOM   3503  C36 POPER  96       9.763  52.404  67.147  1.00  0.00           C
ATOM   3506  C37 POPER  96       9.345  51.914  65.757  1.00  0.00           C
ATOM   3509  C38 POPER  96      10.444  52.054  64.697  1.00  0.00           C
ATOM   3512  C39 POPER  96      10.144  51.294  63.387  1.00  0.00           C
ATOM   3515 0C31 POPER  96       8.984  51.884  62.557  1.00  0.00           C
ATOM   3518 1C31 POPER  96       8.615  50.944  61.397  1.00  0.00           C
ATOM   3521 2C31 POPER  96       7.455  51.424  60.507  1.00  0.00           C
ATOM   3524 3C31 POPER  96       7.104  50.364  59.447  1.00  0.00           C
ATOM   3527 4C31 POPER  96       5.735  50.564  58.787  1.00  0.00           C
ATOM   3530 5C31 POPER  96       5.455  49.474  57.727  1.00  0.00           C
ATOM   3533 6C31 POPER  96       4.035  49.494  57.167  1.00  0.00           C
ATOM   3537  NH3 POPES  97      23.914  14.854  39.037  1.00  0.00           N
ATOM   3541  C12 POPES  97      24.594  13.594  39.567  1.00  0.00           C
ATOM   3544  C11 POPES  97      25.083  12.634  38.457  1.00  0.00           C
ATOM   3547  P   POPES  97      27.134  10.984  39.087  1.00  0.00           P
ATOM   3548  O13 POPES  97      27.494  10.304  37.837  1.00  0.00           O
ATOM   3549  O14 POPES  97      28.014  12.094  39.537  1.00  0.00           O
ATOM   3550  O11 POPES  97      27.164   9.884  40.247  1.00  0.00           O
ATOM   3551  O12 POPES  97      25.625  11.434  39.027  1.00  0.00           O
ATOM   3552  C1  POPES  97      26.124   9.714  41.197  1.00  0.00           C
ATOM   3555  C2  POPES  97      26.653  10.034  42.617  1.00  0.00           C
ATOM   3557  O21 POPES  97      26.985   8.824  43.347  1.00  0.00           O
ATOM   3558  C21 POPES  97      28.104   8.944  44.057  1.00  0.00           C
ATOM   3559  O22 POPES  97      29.063   9.634  43.737  1.00  0.00           O
ATOM   3560  C22 POPES  97      28.003   8.194  45.387  1.00  0.00           C
ATOM   3563  C3  POPES  97      25.665  10.884  43.437  1.00  0.00           C
ATOM   3566  O31 POPES  97      26.305  11.264  44.677  1.00  0.00           O
ATOM   3567  C31 POPES  97      26.793  12.504  44.717  1.00  0.00           C
ATOM   3568  O32 POPES  97      26.614  13.374  43.877  1.00  0.00           O
ATOM   3569  C32 POPES  97      27.545  12.724  46.017  1.00  0.00           C
ATOM   3572  C23 POPES  97      28.805   8.894  46.517  1.00  0.00           C
ATOM   3575  C24 POPES  97      28.184   8.744  47.917  1.00  0.00           C
ATOM   3578  C25 POPES  97      28.503   7.434  48.647  1.00  0.00           C
ATOM   3581  C26 POPES  97      27.813   7.324  50.017  1.00  0.00           C
ATOM   3584  C27 POPES  97      28.073   5.994  50.737  1.00  0.00           C
ATOM   3587  C28 POPES  97      27.234   5.794  52.017  1.00  0.00           C
ATOM   3590  C29 POPES  97      27.913   6.224  53.287  1.00  0.00           C
ATOM   3592 0C21 POPES  97      28.104   5.494  54.407  1.00  0.00           C
ATOM   3594 1C21 POPES  97      27.674   4.064  54.647  1.00  0.00           C
ATOM   3597 2C21 POPES  97      26.444   3.964  55.567  1.00  0.00           C
ATOM   3600 3C21 POPES  97      26.753   4.064  57.067  1.00  0.00           C
ATOM   3603 4C21 POPES  97      25.485   4.214  57.917  1.00  0.00           C
ATOM   3606 5C21 POPES  97      25.694   3.974  59.427  1.00  0.00           C
ATOM   3609 6C21 POPES  97      24.424   4.254  60.237  1.00  0.00           C
ATOM   3612 7C21 POPES  97      24.625   4.114  61.747  1.00  0.00           C
ATOM   3615 8C21 POPES  97      23.344   4.374  62.557  1.00  0.00           C
ATOM   3619  C33 POPES  97      27.404  14.194  46.447  1.00  0.00           C
ATOM   3622  C34 POPES  97      28.014  14.524  47.817  1.00  0.00           C
ATOM   3625  C35 POPES  97      27.253  13.914  49.007  1.00  0.00           C
ATOM   3628  C36 POPES  97      27.994  12.724  49.617  1.00  0.00           C
ATOM   3631  C37 POPES  97      27.204  12.094  50.767  1.00  0.00           C
ATOM   3634  C38 POPES  97      27.964  10.924  51.407  1.00  0.00           C
ATOM   3637  C39 POPES  97      28.705  11.304  52.687  1.00  0.00           C
ATOM   3640 0C31 POPES  97      29.184  10.064  53.447  1.00  0.00           C
ATOM   3643 1C31 POPES  97      29.895  10.414  54.747  1.00  0.00           C
ATOM   3646 2C31 POPES  97      30.473   9.184  55.477  1.00  0.00           C
ATOM   3649 3C31 POPES  97      31.243   9.594  56.737  1.00  0.00           C
ATOM   3652 4C31 POPES  97      31.883   8.404  57.457  1.00  0.00           C
ATOM   3655 5C31 POPES  97      32.833   8.844  58.577  1.00  0.00           C
ATOM   3658 6C31 POPES  97      34.293   8.474  58.307  1.00  0.00           C
ATOM   3662  NH3 POPET  98      38.145  81.214  83.577  1.00  0.00           N
ATOM   3666  C12 POPET  98      36.663  80.993  83.817  1.00  0.00           C
ATOM   3669  C11 POPET  98      36.174  79.644  83.227  1.00  0.00           C
ATOM   3672  P   POPET  98      34.595  77.874  84.437  1.00  0.00           P
ATOM   3673  O13 POPET  98      34.223  77.764  85.857  1.00  0.00           O
ATOM   3674  O14 POPET  98      33.575  78.334  83.467  1.00  0.00           O
ATOM   3675  O11 POPET  98      35.043  76.414  83.977  1.00  0.00           O
ATOM   3676  O12 POPET  98      35.954  78.694  84.277  1.00  0.00           O
ATOM   3677  C1  POPET  98      34.305  75.774  82.927  1.00  0.00           C
ATOM   3680  C2  POPET  98      34.875  76.114  81.527  1.00  0.00           C
ATOM   3682  O21 POPET  98      34.674  74.984  80.667  1.00  0.00           O
ATOM   3683  C21 POPET  98      33.424  74.664  80.397  1.00  0.00           C
ATOM   3684  O22 POPET  98      32.424  75.214  80.837  1.00  0.00           O
ATOM   3685  C22 POPET  98      33.435  73.434  79.507  1.00  0.00           C
ATOM   3688  C3  POPET  98      36.395  76.394  81.597  1.00  0.00           C
ATOM   3691  O31 POPET  98      36.974  76.724  80.307  1.00  0.00           O
ATOM   3692  C31 POPET  98      37.654  75.714  79.767  1.00  0.00           C
ATOM   3693  O32 POPET  98      37.813  74.624  80.287  1.00  0.00           O
ATOM   3694  C32 POPET  98      38.244  76.114  78.427  1.00  0.00           C
ATOM   3697  C23 POPET  98      34.204  73.764  78.217  1.00  0.00           C
ATOM   3700  C24 POPET  98      34.204  72.634  77.177  1.00  0.00           C
ATOM   3703  C25 POPET  98      34.523  73.214  75.787  1.00  0.00           C
ATOM   3706  C26 POPET  98      33.653  72.654  74.657  1.00  0.00           C
ATOM   3709  C27 POPET  98      33.715  73.534  73.407  1.00  0.00           C
ATOM   3712  C28 POPET  98      32.813  73.034  72.267  1.00  0.00           C
ATOM   3715  C29 POPET  98      33.345  71.764  71.657  1.00  0.00           C
ATOM   3717 0C21 POPET  98      32.903  71.244  70.507  1.00  0.00           C
ATOM   3719 1C21 POPET  98      31.813  71.834  69.647  1.00  0.00           C
ATOM   3722 2C21 POPET  98      32.215  71.834  68.167  1.00  0.00           C
ATOM   3725 3C21 POPET  98      31.063  72.294  67.267  1.00  0.00           C
ATOM   3728 4C21 POPET  98      31.333  72.034  65.777  1.00  0.00           C
ATOM   3731 5C21 POPET  98      32.333  72.994  65.147  1.00  0.00           C
ATOM   3734 6C21 POPET  98      31.755  74.394  64.887  1.00  0.00           C
ATOM   3737 7C21 POPET  98      32.465  75.104  63.727  1.00  0.00           C
ATOM   3740 8C21 POPET  98      32.075  76.574  63.597  1.00  0.00           C
ATOM   3744  C33 POPET  98      37.145  76.154  77.357  1.00  0.00           C
ATOM   3747  C34 POPET  98      37.664  76.624  76.007  1.00  0.00           C
ATOM   3750  C35 POPET  98      36.685  76.204  74.907  1.00  0.00           C
ATOM   3753  C36 POPET  98      37.185  76.474  73.497  1.00  0.00           C
ATOM   3756  C37 POPET  98      36.593  75.464  72.507  1.00  0.00           C
ATOM   3759  C38 POPET  98      37.305  75.414  71.147  1.00  0.00           C
ATOM   3762  C39 POPET  98      36.875  74.174  70.347  1.00  0.00           C
ATOM   3765 0C31 POPET  98      37.794  73.914  69.157  1.00  0.00           C
ATOM   3768 1C31 POPET  98      37.454  72.634  68.377  1.00  0.00           C
ATOM   3771 2C31 POPET  98      36.174  72.794  67.537  1.00  0.00           C
ATOM   3774 3C31 POPET  98      35.954  71.654  66.527  1.00  0.00           C
ATOM   3777 4C31 POPET  98      35.703  70.284  67.167  1.00  0.00           C
ATOM   3780 5C31 POPET  98      35.154  69.284  66.147  1.00  0.00           C
ATOM   3783 6C31 POPET  98      34.854  67.894  66.727  1.00  0.00           C
ATOM   3787  NH3 POPEU  99      16.994   9.424  39.067  1.00  0.00           N
ATOM   3791  C12 POPEU  99      15.575   8.924  39.017  1.00  0.00           C
ATOM   3794  C11 POPEU  99      14.725   9.644  37.957  1.00  0.00           C
ATOM   3797  P   POPEU  99      13.295  11.884  37.947  1.00  0.00           P
ATOM   3798  O13 POPEU  99      13.644  13.304  38.157  1.00  0.00           O
ATOM   3799  O14 POPEU  99      12.734  11.504  36.627  1.00  0.00           O
ATOM   3800  O11 POPEU  99      12.255  11.474  39.067  1.00  0.00           O
ATOM   3801  O12 POPEU  99      14.594  11.024  38.257  1.00  0.00           O
ATOM   3802  C1  POPEU  99      12.594  11.134  40.417  1.00  0.00           C
ATOM   3805  C2  POPEU  99      12.644  12.394  41.337  1.00  0.00           C
ATOM   3807  O21 POPEU  99      13.204  12.094  42.627  1.00  0.00           O
ATOM   3808  C21 POPEU  99      12.524  11.284  43.427  1.00  0.00           C
ATOM   3809  O22 POPEU  99      11.444  10.774  43.177  1.00  0.00           O
ATOM   3810  C22 POPEU  99      13.215  11.284  44.787  1.00  0.00           C
ATOM   3813  C3  POPEU  99      11.294  13.184  41.417  1.00  0.00           C
ATOM   3816  O31 POPEU  99      11.524  14.534  41.867  1.00  0.00           O
ATOM   3817  C31 POPEU  99      11.394  14.984  43.117  1.00  0.00           C
ATOM   3818  O32 POPEU  99      11.895  16.034  43.487  1.00  0.00           O
ATOM   3819  C32 POPEU  99      10.535  14.114  44.037  1.00  0.00           C
ATOM   3822  C23 POPEU  99      12.674  10.194  45.717  1.00  0.00           C
ATOM   3825  C24 POPEU  99      13.145  10.324  47.167  1.00  0.00           C
ATOM   3828  C25 POPEU  99      14.644  10.084  47.337  1.00  0.00           C
ATOM   3831  C26 POPEU  99      15.044   9.884  48.807  1.00  0.00           C
ATOM   3834  C27 POPEU  99      16.503   9.424  48.937  1.00  0.00           C
ATOM   3837  C28 POPEU  99      17.314  10.234  49.957  1.00  0.00           C
ATOM   3840  C29 POPEU  99      16.904   9.954  51.387  1.00  0.00           C
ATOM   3842 0C21 POPEU  99      16.415  10.844  52.257  1.00  0.00           C
ATOM   3844 1C21 POPEU  99      16.135  12.294  51.957  1.00  0.00           C
ATOM   3847 2C21 POPEU  99      15.285  12.934  53.057  1.00  0.00           C
ATOM   3850 3C21 POPEU  99      14.763  14.334  52.697  1.00  0.00           C
ATOM   3853 4C21 POPEU  99      13.885  14.914  53.817  1.00  0.00           C
ATOM   3856 5C21 POPEU  99      14.694  15.454  54.997  1.00  0.00           C
ATOM   3859 6C21 POPEU  99      13.875  15.574  56.287  1.00  0.00           C
ATOM   3862 7C21 POPEU  99      14.705  16.154  57.437  1.00  0.00           C
ATOM   3865 8C21 POPEU  99      13.973  16.174  58.777  1.00  0.00           C
ATOM   3869  C33 POPEU  99      10.704  14.484  45.537  1.00  0.00           C
ATOM   3872  C34 POPEU  99      10.223  13.374  46.497  1.00  0.00           C
ATOM   3875  C35 POPEU  99      10.734  13.594  47.927  1.00  0.00           C
ATOM   3878  C36 POPEU  99      10.374  12.454  48.897  1.00  0.00           C
ATOM   3881  C37 POPEU  99      10.984  12.654  50.287  1.00  0.00           C
ATOM   3884  C38 POPEU  99      10.925  11.404  51.177  1.00  0.00           C
ATOM   3887  C39 POPEU  99      11.405  11.684  52.617  1.00  0.00           C
ATOM   3890 0C31 POPEU  99      12.075  10.474  53.277  1.00  0.00           C
ATOM   3893 1C31 POPEU  99      12.474  10.734  54.747  1.00  0.00           C
ATOM   3896 2C31 POPEU  99      13.365   9.604  55.307  1.00  0.00           C
ATOM   3899 3C31 POPEU  99      13.714   9.774  56.797  1.00  0.00           C
ATOM   3902 4C31 POPEU  99      12.674   9.164  57.747  1.00  0.00           C
ATOM   3905 5C31 POPEU  99      13.084   9.274  59.227  1.00  0.00           C
ATOM   3908 6C31 POPEU  99      12.094   8.614  60.187  1.00  0.00           C
ATOM   3912  NH3 POPEV 100      83.523  65.304  78.077  1.00  0.00           N
ATOM   3916  C12 POPEV 100      83.785  65.624  79.527  1.00  0.00           C
ATOM   3919  C11 POPEV 100      83.694  64.394  80.477  1.00  0.00           C
ATOM   3922  P   POPEV 100      82.283  62.364  79.627  1.00  0.00           P
ATOM   3923  O13 POPEV 100      83.493  61.524  79.807  1.00  0.00           O
ATOM   3924  O14 POPEV 100      81.014  61.684  79.937  1.00  0.00           O
ATOM   3925  O11 POPEV 100      82.254  62.934  78.137  1.00  0.00           O
ATOM   3926  O12 POPEV 100      82.423  63.724  80.427  1.00  0.00           O
ATOM   3927  C1  POPEV 100      81.033  63.164  77.427  1.00  0.00           C
ATOM   3930  C2  POPEV 100      80.945  62.434  76.047  1.00  0.00           C
ATOM   3932  O21 POPEV 100      79.725  62.854  75.427  1.00  0.00           O
ATOM   3933  C21 POPEV 100      79.804  63.294  74.177  1.00  0.00           C
ATOM   3934  O22 POPEV 100      80.835  63.594  73.607  1.00  0.00           O
ATOM   3935  C22 POPEV 100      78.395  63.424  73.617  1.00  0.00           C
ATOM   3938  C3  POPEV 100      80.954  60.894  76.227  1.00  0.00           C
ATOM   3941  O31 POPEV 100      81.313  60.164  75.037  1.00  0.00           O
ATOM   3942  C31 POPEV 100      80.314  59.774  74.247  1.00  0.00           C
ATOM   3943  O32 POPEV 100      79.145  60.094  74.357  1.00  0.00           O
ATOM   3944  C32 POPEV 100      80.874  58.744  73.267  1.00  0.00           C
ATOM   3947  C23 POPEV 100      78.274  62.834  72.197  1.00  0.00           C
ATOM   3950  C24 POPEV 100      76.813  62.704  71.767  1.00  0.00           C
ATOM   3953  C25 POPEV 100      76.663  62.084  70.377  1.00  0.00           C
ATOM   3956  C26 POPEV 100      75.203  61.954  69.937  1.00  0.00           C
ATOM   3959  C27 POPEV 100      74.693  63.204  69.197  1.00  0.00           C
ATOM   3962  C28 POPEV 100      73.203  63.114  68.827  1.00  0.00           C
ATOM   3965  C29 POPEV 100      72.313  63.514  69.967  1.00  0.00           C
ATOM   3967 0C21 POPEV 100      70.993  63.774  69.887  1.00  0.00           C
ATOM   3969 1C21 POPEV 100      70.145  63.664  68.637  1.00  0.00           C
ATOM   3972 2C21 POPEV 100      69.584  62.243  68.447  1.00  0.00           C
ATOM   3975 3C21 POPEV 100      68.615  62.134  67.257  1.00  0.00           C
ATOM   3978 4C21 POPEV 100      67.975  60.744  67.147  1.00  0.00           C
ATOM   3981 5C21 POPEV 100      67.075  60.574  65.917  1.00  0.00           C
ATOM   3984 6C21 POPEV 100      65.953  59.554  66.157  1.00  0.00           C
ATOM   3987 7C21 POPEV 100      65.075  59.304  64.927  1.00  0.00           C
ATOM   3990 8C21 POPEV 100      63.715  58.694  65.267  1.00  0.00           C
ATOM   3994  C33 POPEV 100      79.824  58.114  72.327  1.00  0.00           C
ATOM   3997  C34 POPEV 100      79.684  58.854  71.007  1.00  0.00           C
ATOM   4000  C35 POPEV 100      78.764  58.204  69.967  1.00  0.00           C
ATOM   4003  C36 POPEV 100      78.943  58.834  68.587  1.00  0.00           C
ATOM   4006  C37 POPEV 100      78.383  57.964  67.447  1.00  0.00           C
ATOM   4009  C38 POPEV 100      78.934  58.314  66.067  1.00  0.00           C
ATOM   4012  C39 POPEV 100      79.024  57.114  65.097  1.00  0.00           C
ATOM   4015 0C31 POPEV 100      77.725  56.304  65.017  1.00  0.00           C
ATOM   4018 1C31 POPEV 100      77.645  55.424  63.767  1.00  0.00           C
ATOM   4021 2C31 POPEV 100      76.475  54.424  63.827  1.00  0.00           C
ATOM   4024 3C31 POPEV 100      76.813  53.174  64.637  1.00  0.00           C
ATOM   4027 4C31 POPEV 100      75.674  52.144  64.707  1.00  0.00           C
ATOM   4030 5C31 POPEV 100      76.115  50.864  65.437  1.00  0.00           C
ATOM   4033 6C31 POPEV 100      75.013  49.804  65.527  1.00  0.00           C
ATOM   4037  NH3 POPEW 101      36.395  28.784  80.447  1.00  0.00           N
ATOM   4041  C12 POPEW 101      37.524  29.794  80.337  1.00  0.00           C
ATOM   4044  C11 POPEW 101      38.563  29.444  79.247  1.00  0.00           C
ATOM   4047  P   POPEW 101      40.883  30.584  79.927  1.00  0.00           P
ATOM   4048  O13 POPEW 101      41.313  32.004  79.997  1.00  0.00           O
ATOM   4049  O14 POPEW 101      40.753  29.844  81.187  1.00  0.00           O
ATOM   4050  O11 POPEW 101      41.975  29.874  79.037  1.00  0.00           O
ATOM   4051  O12 POPEW 101      39.524  30.504  79.077  1.00  0.00           O
ATOM   4052  C1  POPEW 101      42.035  28.444  78.957  1.00  0.00           C
ATOM   4055  C2  POPEW 101      42.003  28.014  77.477  1.00  0.00           C
ATOM   4057  O21 POPEW 101      41.873  26.594  77.377  1.00  0.00           O
ATOM   4058  C21 POPEW 101      40.634  26.174  77.407  1.00  0.00           C
ATOM   4059  O22 POPEW 101      39.633  26.854  77.547  1.00  0.00           O
ATOM   4060  C22 POPEW 101      40.623  24.704  77.007  1.00  0.00           C
ATOM   4063  C3  POPEW 101      43.295  28.414  76.707  1.00  0.00           C
ATOM   4066  O31 POPEW 101      42.993  28.634  75.317  1.00  0.00           O
ATOM   4067  C31 POPEW 101      42.523  29.854  75.067  1.00  0.00           C
ATOM   4068  O32 POPEW 101      42.424  30.754  75.877  1.00  0.00           O
ATOM   4069  C32 POPEW 101      42.215  29.964  73.577  1.00  0.00           C
ATOM   4072  C23 POPEW 101      39.233  24.284  76.497  1.00  0.00           C
ATOM   4075  C24 POPEW 101      39.184  22.854  75.967  1.00  0.00           C
ATOM   4078  C25 POPEW 101      39.903  22.574  74.637  1.00  0.00           C
ATOM   4081  C26 POPEW 101      41.243  21.854  74.787  1.00  0.00           C
ATOM   4084  C27 POPEW 101      41.453  20.814  73.677  1.00  0.00           C
ATOM   4087  C28 POPEW 101      42.874  20.214  73.667  1.00  0.00           C
ATOM   4090  C29 POPEW 101      43.833  20.994  72.817  1.00  0.00           C
ATOM   4092 0C21 POPEW 101      44.974  20.494  72.297  1.00  0.00           C
ATOM   4094 1C21 POPEW 101      45.483  19.094  72.537  1.00  0.00           C
ATOM   4097 2C21 POPEW 101      46.325  19.044  73.817  1.00  0.00           C
ATOM   4100 3C21 POPEW 101      47.695  19.714  73.687  1.00  0.00           C
ATOM   4103 4C21 POPEW 101      48.575  19.414  74.907  1.00  0.00           C
ATOM   4106 5C21 POPEW 101      50.035  19.884  74.837  1.00  0.00           C
ATOM   4109 6C21 POPEW 101      50.715  19.584  73.497  1.00  0.00           C
ATOM   4112 7C21 POPEW 101      52.235  19.724  73.557  1.00  0.00           C
ATOM   4115 8C21 POPEW 101      52.913  19.434  72.217  1.00  0.00           C
ATOM   4119  C33 POPEW 101      41.104  30.974  73.197  1.00  0.00           C
ATOM   4122  C34 POPEW 101      41.145  31.354  71.697  1.00  0.00           C
ATOM   4125  C35 POPEW 101      42.474  31.984  71.267  1.00  0.00           C
ATOM   4128  C36 POPEW 101      42.453  32.624  69.877  1.00  0.00           C
ATOM   4131  C37 POPEW 101      43.854  33.014  69.357  1.00  0.00           C
ATOM   4134  C38 POPEW 101      43.785  34.244  68.447  1.00  0.00           C
ATOM   4137  C39 POPEW 101      44.625  34.224  67.167  1.00  0.00           C
ATOM   4140 0C31 POPEW 101      46.094  34.634  67.337  1.00  0.00           C
ATOM   4143 1C31 POPEW 101      46.663  35.214  66.037  1.00  0.00           C
ATOM   4146 2C31 POPEW 101      46.413  36.724  65.877  1.00  0.00           C
ATOM   4149 3C31 POPEW 101      46.764  37.214  64.457  1.00  0.00           C
ATOM   4152 4C31 POPEW 101      46.944  38.744  64.317  1.00  0.00           C
ATOM   4155 5C31 POPEW 101      47.715  39.124  63.037  1.00  0.00           C
ATOM   4158 6C31 POPEW 101      48.415  40.474  63.097  1.00  0.00           C
ATOM   4162  NH3 POPEX 102      30.604 118.254  81.387  1.00  0.00           N
ATOM   4166  C12 POPEX 102      30.385 118.374  82.877  1.00  0.00           C
ATOM   4169  C11 POPEX 102      29.063 119.114  83.247  1.00  0.00           C
ATOM   4172  P   POPEX 102      28.663 121.634  82.557  1.00  0.00           P
ATOM   4173  O13 POPEX 102      27.215 121.404  82.407  1.00  0.00           O
ATOM   4174  O14 POPEX 102      29.125 122.974  83.007  1.00  0.00           O
ATOM   4175  O11 POPEX 102      29.444 121.283  81.237  1.00  0.00           O
ATOM   4176  O12 POPEX 102      29.223 120.514  83.507  1.00  0.00           O
ATOM   4177  C1  POPEX 102      29.764 122.324  80.307  1.00  0.00           C
ATOM   4180  C2  POPEX 102      29.965 121.663  78.937  1.00  0.00           C
ATOM   4182  O21 POPEX 102      30.895 122.353  78.097  1.00  0.00           O
ATOM   4183  C21 POPEX 102      30.703 123.624  77.777  1.00  0.00           C
ATOM   4184  O22 POPEX 102      29.795 124.333  78.127  1.00  0.00           O
ATOM   4185  C22 POPEX 102      31.953 124.053  76.977  1.00  0.00           C
ATOM   4188  C3  POPEX 102      28.604 121.304  78.267  1.00  0.00           C
ATOM   4191  O31 POPEX 102      28.684 120.124  77.447  1.00  0.00           O
ATOM   4192  C31 POPEX 102      28.814 118.974  78.117  1.00  0.00           C
ATOM   4193  O32 POPEX 102      28.904 118.874  79.337  1.00  0.00           O
ATOM   4194  C32 POPEX 102      28.833 117.803  77.157  1.00  0.00           C
ATOM   4197  C23 POPEX 102      32.023 123.544  75.507  1.00  0.00           C
ATOM   4200  C24 POPEX 102      31.583 122.084  75.277  1.00  0.00           C
ATOM   4203  C25 POPEX 102      32.145 121.444  73.987  1.00  0.00           C
ATOM   4206  C26 POPEX 102      31.974 122.294  72.717  1.00  0.00           C
ATOM   4209  C27 POPEX 102      32.825 121.774  71.547  1.00  0.00           C
ATOM   4212  C28 POPEX 102      32.935 122.794  70.407  1.00  0.00           C
ATOM   4215  C29 POPEX 102      33.895 122.334  69.337  1.00  0.00           C
ATOM   4217 0C21 POPEX 102      33.854 122.663  68.037  1.00  0.00           C
ATOM   4219 1C21 POPEX 102      32.884 123.614  67.377  1.00  0.00           C
ATOM   4222 2C21 POPEX 102      33.535 124.414  66.237  1.00  0.00           C
ATOM   4225 3C21 POPEX 102      34.674 125.364  66.697  1.00  0.00           C
ATOM   4228 4C21 POPEX 102      35.473 125.883  65.497  1.00  0.00           C
ATOM   4231 5C21 POPEX 102      36.704 126.723  65.867  1.00  0.00           C
ATOM   4234 6C21 POPEX 102      37.613 126.074  66.917  1.00  0.00           C
ATOM   4237 7C21 POPEX 102      39.035 126.654  66.937  1.00  0.00           C
ATOM   4240 8C21 POPEX 102      39.844 126.234  68.167  1.00  0.00           C
ATOM   4244  C33 POPEX 102      30.064 117.854  76.227  1.00  0.00           C
ATOM   4247  C34 POPEX 102      30.094 116.654  75.267  1.00  0.00           C
ATOM   4250  C35 POPEX 102      29.734 117.004  73.817  1.00  0.00           C
ATOM   4253  C36 POPEX 102      28.324 117.584  73.677  1.00  0.00           C
ATOM   4256  C37 POPEX 102      27.664 117.243  72.327  1.00  0.00           C
ATOM   4259  C38 POPEX 102      26.163 117.554  72.327  1.00  0.00           C
ATOM   4262  C39 POPEX 102      25.434 116.954  71.117  1.00  0.00           C
ATOM   4265 0C31 POPEX 102      25.643 117.744  69.817  1.00  0.00           C
ATOM   4268 1C31 POPEX 102      25.104 116.984  68.597  1.00  0.00           C
ATOM   4271 2C31 POPEX 102      25.115 117.824  67.317  1.00  0.00           C
ATOM   4274 3C31 POPEX 102      25.014 116.964  66.057  1.00  0.00           C
ATOM   4277 4C31 POPEX 102      25.215 117.784  64.787  1.00  0.00           C
ATOM   4280 5C31 POPEX 102      25.464 116.904  63.557  1.00  0.00           C
ATOM   4283 6C31 POPEX 102      26.003 117.703  62.377  1.00  0.00           C
ATOM   4287  NH3 POPEY 103      71.854 106.833  36.057  1.00  0.00           N
ATOM   4291  C12 POPEY 103      71.743 108.223  36.647  1.00  0.00           C
ATOM   4294  C11 POPEY 103      72.804 109.224  36.087  1.00  0.00           C
ATOM   4297  P   POPEY 103      74.993 107.934  36.777  1.00  0.00           P
ATOM   4298  O13 POPEY 103      76.413 108.024  36.397  1.00  0.00           O
ATOM   4299  O14 POPEY 103      74.465 106.544  36.837  1.00  0.00           O
ATOM   4300  O11 POPEY 103      74.693 108.654  38.147  1.00  0.00           O
ATOM   4301  O12 POPEY 103      74.063 108.654  35.727  1.00  0.00           O
ATOM   4302  C1  POPEY 103      74.575 107.874  39.337  1.00  0.00           C
ATOM   4305  C2  POPEY 103      74.063 108.734  40.517  1.00  0.00           C
ATOM   4307  O21 POPEY 103      73.685 107.773  41.527  1.00  0.00           O
ATOM   4308  C21 POPEY 103      73.685 108.254  42.757  1.00  0.00           C
ATOM   4309  O22 POPEY 103      73.934 109.394  43.097  1.00  0.00           O
ATOM   4310  C22 POPEY 103      73.343 107.094  43.697  1.00  0.00           C
ATOM   4313  C3  POPEY 103      72.865 109.624  40.067  1.00  0.00           C
ATOM   4316  O31 POPEY 103      72.224 110.343  41.147  1.00  0.00           O
ATOM   4317  C31 POPEY 103      71.075 110.894  40.767  1.00  0.00           C
ATOM   4318  O32 POPEY 103      70.623 110.884  39.627  1.00  0.00           O
ATOM   4319  C32 POPEY 103      70.365 111.574  41.937  1.00  0.00           C
ATOM   4322  C23 POPEY 103      72.793 107.554  45.057  1.00  0.00           C
ATOM   4325  C24 POPEY 103      71.803 106.544  45.647  1.00  0.00           C
ATOM   4328  C25 POPEY 103      70.895 107.113  46.757  1.00  0.00           C
ATOM   4331  C26 POPEY 103      71.685 107.714  47.917  1.00  0.00           C
ATOM   4334  C27 POPEY 103      70.834 107.884  49.197  1.00  0.00           C
ATOM   4337  C28 POPEY 103      71.655 108.493  50.337  1.00  0.00           C
ATOM   4340  C29 POPEY 103      71.055 108.234  51.697  1.00  0.00           C
ATOM   4342 0C21 POPEY 103      71.733 108.083  52.837  1.00  0.00           C
ATOM   4344 1C21 POPEY 103      73.233 108.193  53.027  1.00  0.00           C
ATOM   4347 2C21 POPEY 103      73.633 109.584  53.557  1.00  0.00           C
ATOM   4350 3C21 POPEY 103      72.913 109.934  54.867  1.00  0.00           C
ATOM   4353 4C21 POPEY 103      73.545 111.084  55.657  1.00  0.00           C
ATOM   4356 5C21 POPEY 103      72.653 111.584  56.807  1.00  0.00           C
ATOM   4359 6C21 POPEY 103      72.243 110.494  57.817  1.00  0.00           C
ATOM   4362 7C21 POPEY 103      71.285 111.014  58.887  1.00  0.00           C
ATOM   4365 8C21 POPEY 103      70.883 109.964  59.937  1.00  0.00           C
ATOM   4369  C33 POPEY 103      69.343 110.644  42.637  1.00  0.00           C
ATOM   4372  C34 POPEY 103      70.005 109.774  43.707  1.00  0.00           C
ATOM   4375  C35 POPEY 103      70.325 110.564  44.977  1.00  0.00           C
ATOM   4378  C36 POPEY 103      69.133 110.714  45.917  1.00  0.00           C
ATOM   4381  C37 POPEY 103      69.553 111.364  47.237  1.00  0.00           C
ATOM   4384  C38 POPEY 103      68.505 111.204  48.347  1.00  0.00           C
ATOM   4387  C39 POPEY 103      68.993 111.844  49.647  1.00  0.00           C
ATOM   4390 0C31 POPEY 103      68.035 111.644  50.827  1.00  0.00           C
ATOM   4393 1C31 POPEY 103      68.365 112.574  51.997  1.00  0.00           C
ATOM   4396 2C31 POPEY 103      67.535 112.314  53.257  1.00  0.00           C
ATOM   4399 3C31 POPEY 103      68.115 111.214  54.147  1.00  0.00           C
ATOM   4402 4C31 POPEY 103      67.365 111.094  55.487  1.00  0.00           C
ATOM   4405 5C31 POPEY 103      68.023 110.094  56.447  1.00  0.00           C
ATOM   4408 6C31 POPEY 103      67.354 110.063  57.827  1.00  0.00           C
ATOM   4412  NH3 POPEZ 104      71.854  27.764  37.487  1.00  0.00           N
ATOM   4416  C12 POPEZ 104      70.993  28.154  38.647  1.00  0.00           C
ATOM   4419  C11 POPEZ 104      69.524  27.994  38.267  1.00  0.00           C
ATOM   4422  P   POPEZ 104      69.063  26.044  36.597  1.00  0.00           P
ATOM   4423  O13 POPEZ 104      70.054  26.754  35.737  1.00  0.00           O
ATOM   4424  O14 POPEZ 104      67.645  26.054  36.227  1.00  0.00           O
ATOM   4425  O11 POPEZ 104      69.493  24.524  36.747  1.00  0.00           O
ATOM   4426  O12 POPEZ 104      69.215  26.624  38.037  1.00  0.00           O
ATOM   4427  C1  POPEZ 104      70.225  23.984  37.847  1.00  0.00           C
ATOM   4430  C2  POPEZ 104      69.295  23.334  38.917  1.00  0.00           C
ATOM   4432  O21 POPEZ 104      69.993  23.184  40.177  1.00  0.00           O
ATOM   4433  C21 POPEZ 104      70.115  24.294  40.877  1.00  0.00           C
ATOM   4434  O22 POPEZ 104      69.854  25.424  40.507  1.00  0.00           O
ATOM   4435  C22 POPEZ 104      70.623  23.954  42.267  1.00  0.00           C
ATOM   4438  C3  POPEZ 104      68.755  21.924  38.517  1.00  0.00           C
ATOM   4441  O31 POPEZ 104      68.045  21.284  39.617  1.00  0.00           O
ATOM   4442  C31 POPEZ 104      66.843  21.814  39.797  1.00  0.00           C
ATOM   4443  O32 POPEZ 104      66.294  22.564  39.017  1.00  0.00           O
ATOM   4444  C32 POPEZ 104      66.354  21.504  41.207  1.00  0.00           C
ATOM   4447  C23 POPEZ 104      70.593  25.184  43.197  1.00  0.00           C
ATOM   4450  C24 POPEZ 104      70.843  24.764  44.647  1.00  0.00           C
ATOM   4453  C25 POPEZ 104      71.624  25.804  45.467  1.00  0.00           C
ATOM   4456  C26 POPEZ 104      73.123  25.604  45.267  1.00  0.00           C
ATOM   4459  C27 POPEZ 104      73.984  26.484  46.187  1.00  0.00           C
ATOM   4462  C28 POPEZ 104      74.465  27.784  45.517  1.00  0.00           C
ATOM   4465  C29 POPEZ 104      75.575  28.354  46.347  1.00  0.00           C
ATOM   4467 0C21 POPEZ 104      75.575  29.444  47.127  1.00  0.00           C
ATOM   4469 1C21 POPEZ 104      74.424  30.394  47.337  1.00  0.00           C
ATOM   4472 2C21 POPEZ 104      73.685  30.054  48.637  1.00  0.00           C
ATOM   4475 3C21 POPEZ 104      74.505  30.294  49.907  1.00  0.00           C
ATOM   4478 4C21 POPEZ 104      73.623  30.174  51.147  1.00  0.00           C
ATOM   4481 5C21 POPEZ 104      74.424  30.044  52.447  1.00  0.00           C
ATOM   4484 6C21 POPEZ 104      73.493  30.014  53.657  1.00  0.00           C
ATOM   4487 7C21 POPEZ 104      74.243  29.824  54.977  1.00  0.00           C
ATOM   4490 8C21 POPEZ 104      73.303  29.754  56.187  1.00  0.00           C
ATOM   4494  C33 POPEZ 104      67.263  22.254  42.197  1.00  0.00           C
ATOM   4497  C34 POPEZ 104      66.795  22.174  43.647  1.00  0.00           C
ATOM   4500  C35 POPEZ 104      67.715  22.954  44.587  1.00  0.00           C
ATOM   4503  C36 POPEZ 104      66.983  23.334  45.877  1.00  0.00           C
ATOM   4506  C37 POPEZ 104      67.854  24.054  46.917  1.00  0.00           C
ATOM   4509  C38 POPEZ 104      67.133  24.284  48.257  1.00  0.00           C
ATOM   4512  C39 POPEZ 104      66.434  23.024  48.747  1.00  0.00           C
ATOM   4515 0C31 POPEZ 104      66.005  23.054  50.217  1.00  0.00           C
ATOM   4518 1C31 POPEZ 104      64.914  24.094  50.487  1.00  0.00           C
ATOM   4521 2C31 POPEZ 104      64.023  23.694  51.657  1.00  0.00           C
ATOM   4524 3C31 POPEZ 104      64.693  23.934  53.017  1.00  0.00           C
ATOM   4527 4C31 POPEZ 104      64.295  25.284  53.627  1.00  0.00           C
ATOM   4530 5C31 POPEZ 104      64.945  25.574  54.987  1.00  0.00           C
ATOM   4533 6C31 POPEZ 104      64.535  26.934  55.567  1.00  0.00           C
ATOM   4537  NH3 POPEa 105      55.774  52.634  78.937  1.00  0.00           N
ATOM   4541  C12 POPEa 105      54.993  51.594  79.697  1.00  0.00           C
ATOM   4544  C11 POPEa 105      55.203  51.654  81.227  1.00  0.00           C
ATOM   4547  P   POPEa 105      55.644  54.054  82.237  1.00  0.00           P
ATOM   4548  O13 POPEa 105      54.924  54.924  83.187  1.00  0.00           O
ATOM   4549  O14 POPEa 105      56.975  53.554  82.617  1.00  0.00           O
ATOM   4550  O11 POPEa 105      55.725  54.714  80.827  1.00  0.00           O
ATOM   4551  O12 POPEa 105      54.694  52.844  81.847  1.00  0.00           O
ATOM   4552  C1  POPEa 105      56.514  55.894  80.677  1.00  0.00           C
ATOM   4555  C2  POPEa 105      56.354  56.254  79.197  1.00  0.00           C
ATOM   4557  O21 POPEa 105      57.325  57.164  78.647  1.00  0.00           O
ATOM   4558  C21 POPEa 105      57.255  58.404  79.127  1.00  0.00           C
ATOM   4559  O22 POPEa 105      56.723  58.734  80.177  1.00  0.00           O
ATOM   4560  C22 POPEa 105      58.043  59.344  78.207  1.00  0.00           C
ATOM   4563  C3  POPEa 105      54.903  56.624  78.837  1.00  0.00           C
ATOM   4566  O31 POPEa 105      54.694  56.784  77.417  1.00  0.00           O
ATOM   4567  C31 POPEa 105      54.604  55.654  76.727  1.00  0.00           C
ATOM   4568  O32 POPEa 105      54.573  54.524  77.207  1.00  0.00           O
ATOM   4569  C32 POPEa 105      54.514  56.014  75.227  1.00  0.00           C
ATOM   4572  C23 POPEa 105      57.554  60.824  78.257  1.00  0.00           C
ATOM   4575  C24 POPEa 105      58.685  61.824  78.507  1.00  0.00           C
ATOM   4578  C25 POPEa 105      59.674  61.964  77.337  1.00  0.00           C
ATOM   4581  C26 POPEa 105      59.083  62.764  76.157  1.00  0.00           C
ATOM   4584  C27 POPEa 105      60.153  63.353  75.227  1.00  0.00           C
ATOM   4587  C28 POPEa 105      59.685  64.624  74.487  1.00  0.00           C
ATOM   4590  C29 POPEa 105      58.743  64.314  73.337  1.00  0.00           C
ATOM   4592 0C21 POPEa 105      58.755  64.874  72.117  1.00  0.00           C
ATOM   4594 1C21 POPEa 105      59.685  65.964  71.637  1.00  0.00           C
ATOM   4597 2C21 POPEa 105      60.184  65.784  70.187  1.00  0.00           C
ATOM   4600 3C21 POPEa 105      59.054  65.794  69.147  1.00  0.00           C
ATOM   4603 4C21 POPEa 105      59.535  66.244  67.767  1.00  0.00           C
ATOM   4606 5C21 POPEa 105      58.703  65.634  66.627  1.00  0.00           C
ATOM   4609 6C21 POPEa 105      58.934  66.334  65.287  1.00  0.00           C
ATOM   4612 7C21 POPEa 105      58.123  65.694  64.157  1.00  0.00           C
ATOM   4615 8C21 POPEa 105      58.174  66.494  62.847  1.00  0.00           C
ATOM   4619  C33 POPEa 105      55.895  56.104  74.537  1.00  0.00           C
ATOM   4622  C34 POPEa 105      55.875  56.524  73.057  1.00  0.00           C
ATOM   4625  C35 POPEa 105      57.215  56.194  72.377  1.00  0.00           C
ATOM   4628  C36 POPEa 105      57.365  56.644  70.917  1.00  0.00           C
ATOM   4631  C37 POPEa 105      58.653  56.084  70.297  1.00  0.00           C
ATOM   4634  C38 POPEa 105      58.903  56.514  68.837  1.00  0.00           C
ATOM   4637  C39 POPEa 105      59.545  57.904  68.657  1.00  0.00           C
ATOM   4640 0C31 POPEa 105      61.005  57.994  69.127  1.00  0.00           C
ATOM   4643 1C31 POPEa 105      61.684  59.314  68.707  1.00  0.00           C
ATOM   4646 2C31 POPEa 105      63.215  59.314  68.897  1.00  0.00           C
ATOM   4649 3C31 POPEa 105      63.694  59.284  70.367  1.00  0.00           C
ATOM   4652 4C31 POPEa 105      63.415  60.584  71.117  1.00  0.00           C
ATOM   4655 5C31 POPEa 105      63.864  60.544  72.587  1.00  0.00           C
ATOM   4658 6C31 POPEa 105      63.653  61.874  73.317  1.00  0.00           C
ATOM   4662  NH3 POPEb 106     101.993  31.104  78.737  1.00  0.00           N
ATOM   4666  C12 POPEb 106     100.905  31.424  79.737  1.00  0.00           C
ATOM   4669  C11 POPEb 106      99.535  30.854  79.337  1.00  0.00           C
ATOM   4672  P   POPEb 106      97.964  32.584  80.647  1.00  0.00           P
ATOM   4673  O13 POPEb 106      96.535  32.584  81.027  1.00  0.00           O
ATOM   4674  O14 POPEb 106      98.874  33.074  81.697  1.00  0.00           O
ATOM   4675  O11 POPEb 106      98.214  33.434  79.347  1.00  0.00           O
ATOM   4676  O12 POPEb 106      98.493  31.144  80.287  1.00  0.00           O
ATOM   4677  C1  POPEb 106      97.505  33.364  78.117  1.00  0.00           C
ATOM   4680  C2  POPEb 106      98.134  34.454  77.207  1.00  0.00           C
ATOM   4682  O21 POPEb 106      97.624  34.494  75.857  1.00  0.00           O
ATOM   4683  C21 POPEb 106      98.044  33.524  75.037  1.00  0.00           C
ATOM   4684  O22 POPEb 106      98.715  32.564  75.357  1.00  0.00           O
ATOM   4685  C22 POPEb 106      97.684  33.914  73.587  1.00  0.00           C
ATOM   4688  C3  POPEb 106      99.684  34.464  77.257  1.00  0.00           C
ATOM   4691  O31 POPEb 106     100.233  35.174  76.117  1.00  0.00           O
ATOM   4692  C31 POPEb 106     101.465  34.804  75.807  1.00  0.00           C
ATOM   4693  O32 POPEb 106     102.233  34.214  76.537  1.00  0.00           O
ATOM   4694  C32 POPEb 106     101.735  35.154  74.347  1.00  0.00           C
ATOM   4697  C23 POPEb 106      98.153  32.854  72.547  1.00  0.00           C
ATOM   4700  C24 POPEb 106      98.035  33.314  71.087  1.00  0.00           C
ATOM   4703  C25 POPEb 106      98.354  32.184  70.087  1.00  0.00           C
ATOM   4706  C26 POPEb 106      98.113  32.544  68.607  1.00  0.00           C
ATOM   4709  C27 POPEb 106      98.184  31.314  67.677  1.00  0.00           C
ATOM   4712  C28 POPEb 106      97.544  31.564  66.297  1.00  0.00           C
ATOM   4715  C29 POPEb 106      97.563  30.324  65.427  1.00  0.00           C
ATOM   4717 0C21 POPEb 106      98.343  30.094  64.357  1.00  0.00           C
ATOM   4719 1C21 POPEb 106      99.384  31.044  63.787  1.00  0.00           C
ATOM   4722 2C21 POPEb 106     100.805  30.624  64.207  1.00  0.00           C
ATOM   4725 3C21 POPEb 106     101.884  31.624  63.757  1.00  0.00           C
ATOM   4728 4C21 POPEb 106     103.265  31.284  64.307  1.00  0.00           C
ATOM   4731 5C21 POPEb 106     103.904  30.084  63.617  1.00  0.00           C
ATOM   4734 6C21 POPEb 106     105.193  29.614  64.297  1.00  0.00           C
ATOM   4737 7C21 POPEb 106     105.934  28.594  63.437  1.00  0.00           C
ATOM   4740 8C21 POPEb 106     107.264  28.124  64.027  1.00  0.00           C
ATOM   4744  C33 POPEb 106     102.374  36.544  74.157  1.00  0.00           C
ATOM   4747  C34 POPEb 106     102.143  37.094  72.747  1.00  0.00           C
ATOM   4750  C35 POPEb 106     102.954  36.394  71.637  1.00  0.00           C
ATOM   4753  C36 POPEb 106     104.344  37.014  71.447  1.00  0.00           C
ATOM   4756  C37 POPEb 106     105.014  36.554  70.147  1.00  0.00           C
ATOM   4759  C38 POPEb 106     106.383  37.224  69.947  1.00  0.00           C
ATOM   4762  C39 POPEb 106     107.024  36.914  68.577  1.00  0.00           C
ATOM   4765 0C31 POPEb 106     106.325  37.654  67.427  1.00  0.00           C
ATOM   4768 1C31 POPEb 106     106.824  37.234  66.037  1.00  0.00           C
ATOM   4771 2C31 POPEb 106     106.063  37.974  64.927  1.00  0.00           C
ATOM   4774 3C31 POPEb 106     106.355  37.474  63.507  1.00  0.00           C
ATOM   4777 4C31 POPEb 106     105.945  36.024  63.277  1.00  0.00           C
ATOM   4780 5C31 POPEb 106     105.653  35.714  61.807  1.00  0.00           C
ATOM   4783 6C31 POPEb 106     105.204  34.264  61.577  1.00  0.00           C
ATOM   4787  NH3 POPEc 107     125.233  87.994  37.617  1.00  0.00           N
ATOM   4791  C12 POPEc 107     126.325  87.854  38.647  1.00  0.00           C
ATOM   4794  C11 POPEc 107     126.744  89.214  39.257  1.00  0.00           C
ATOM   4797  P   POPEc 107     125.684  91.214  37.917  1.00  0.00           P
ATOM   4798  O13 POPEc 107     125.874  91.604  36.507  1.00  0.00           O
ATOM   4799  O14 POPEc 107     124.473  90.434  38.257  1.00  0.00           O
ATOM   4800  O11 POPEc 107     125.835  92.454  38.867  1.00  0.00           O
ATOM   4801  O12 POPEc 107     126.903  90.254  38.287  1.00  0.00           O
ATOM   4802  C1  POPEc 107     125.765  92.334  40.287  1.00  0.00           C
ATOM   4805  C2  POPEc 107     127.184  92.264  40.917  1.00  0.00           C
ATOM   4807  O21 POPEc 107     127.263  91.864  42.287  1.00  0.00           O
ATOM   4808  C21 POPEc 107     126.313  92.103  43.167  1.00  0.00           C
ATOM   4809  O22 POPEc 107     125.255  92.673  42.987  1.00  0.00           O
ATOM   4810  C22 POPEc 107     126.755  91.553  44.517  1.00  0.00           C
ATOM   4813  C3  POPEc 107     127.973  93.584  40.707  1.00  0.00           C
ATOM   4816  O31 POPEc 107     127.295  94.664  41.377  1.00  0.00           O
ATOM   4817  C31 POPEc 107     128.025  95.434  42.187  1.00  0.00           C
ATOM   4818  O32 POPEc 107     129.234  95.524  42.157  1.00  0.00           O
ATOM   4819  C32 POPEc 107     127.035  96.214  43.077  1.00  0.00           C
ATOM   4822  C23 POPEc 107     126.573  92.584  45.647  1.00  0.00           C
ATOM   4825  C24 POPEc 107     126.833  91.984  47.037  1.00  0.00           C
ATOM   4828  C25 POPEc 107     126.535  92.974  48.167  1.00  0.00           C
ATOM   4831  C26 POPEc 107     126.573  92.314  49.557  1.00  0.00           C
ATOM   4834  C27 POPEc 107     125.914  93.193  50.637  1.00  0.00           C
ATOM   4837  C28 POPEc 107     125.703  92.464  51.987  1.00  0.00           C
ATOM   4840  C29 POPEc 107     126.994  92.224  52.717  1.00  0.00           C
ATOM   4842 0C21 POPEc 107     127.164  92.194  54.057  1.00  0.00           C
ATOM   4844 1C21 POPEc 107     126.085  92.324  55.107  1.00  0.00           C
ATOM   4847 2C21 POPEc 107     126.355  91.394  56.307  1.00  0.00           C
ATOM   4850 3C21 POPEc 107     126.225  89.893  55.977  1.00  0.00           C
ATOM   4853 4C21 POPEc 107     126.903  89.004  57.027  1.00  0.00           C
ATOM   4856 5C21 POPEc 107     126.185  87.663  57.227  1.00  0.00           C
ATOM   4859 6C21 POPEc 107     124.935  87.824  58.117  1.00  0.00           C
ATOM   4862 7C21 POPEc 107     124.024  86.604  58.117  1.00  0.00           C
ATOM   4865 8C21 POPEc 107     122.733  86.803  58.917  1.00  0.00           C
ATOM   4869  C33 POPEc 107     127.654  96.884  44.317  1.00  0.00           C
ATOM   4872  C34 POPEc 107     126.623  97.614  45.197  1.00  0.00           C
ATOM   4875  C35 POPEc 107     127.295  98.464  46.297  1.00  0.00           C
ATOM   4878  C36 POPEc 107     128.025  97.654  47.387  1.00  0.00           C
ATOM   4881  C37 POPEc 107     128.475  98.574  48.527  1.00  0.00           C
ATOM   4884  C38 POPEc 107     129.064  97.874  49.767  1.00  0.00           C
ATOM   4887  C39 POPEc 107     128.013  97.243  50.687  1.00  0.00           C
ATOM   4890 0C31 POPEc 107     128.585  96.824  52.057  1.00  0.00           C
ATOM   4893 1C31 POPEc 107     127.514  96.194  52.957  1.00  0.00           C
ATOM   4896 2C31 POPEc 107     128.035  95.723  54.327  1.00  0.00           C
ATOM   4899 3C31 POPEc 107     128.505  96.844  55.257  1.00  0.00           C
ATOM   4902 4C31 POPEc 107     128.525  96.374  56.717  1.00  0.00           C
ATOM   4905 5C31 POPEc 107     129.410  97.224  57.627  1.00  0.00           C
ATOM   4908 6C31 POPEc 107     129.285  96.774  59.087  1.00  0.00           C
ATOM   4912  NH3 POPEd 108      42.755 107.954  40.997  1.00  0.00           N
ATOM   4916  C12 POPEd 108      42.203 109.184  40.317  1.00  0.00           C
ATOM   4919  C11 POPEd 108      41.194 108.834  39.207  1.00  0.00           C
ATOM   4922  P   POPEd 108      39.763 110.984  39.047  1.00  0.00           P
ATOM   4923  O13 POPEd 108      41.035 111.693  39.297  1.00  0.00           O
ATOM   4924  O14 POPEd 108      39.174 111.074  37.687  1.00  0.00           O
ATOM   4925  O11 POPEd 108      38.694 111.534  40.067  1.00  0.00           O
ATOM   4926  O12 POPEd 108      39.924 109.454  39.427  1.00  0.00           O
ATOM   4927  C1  POPEd 108      37.875 110.693  40.877  1.00  0.00           C
ATOM   4930  C2  POPEd 108      37.805 111.204  42.347  1.00  0.00           C
ATOM   4932  O21 POPEd 108      38.043 110.063  43.187  1.00  0.00           O
ATOM   4933  C21 POPEd 108      38.545 110.354  44.377  1.00  0.00           C
ATOM   4934  O22 POPEd 108      38.903 111.453  44.757  1.00  0.00           O
ATOM   4935  C22 POPEd 108      38.694 109.044  45.127  1.00  0.00           C
ATOM   4938  C3  POPEd 108      36.424 111.854  42.667  1.00  0.00           C
ATOM   4941  O31 POPEd 108      36.044 111.693  44.047  1.00  0.00           O
ATOM   4942  C31 POPEd 108      35.974 112.784  44.807  1.00  0.00           C
ATOM   4943  O32 POPEd 108      36.104 113.934  44.437  1.00  0.00           O
ATOM   4944  C32 POPEd 108      35.805 112.304  46.257  1.00  0.00           C
ATOM   4947  C23 POPEd 108      39.215 109.163  46.577  1.00  0.00           C
ATOM   4950  C24 POPEd 108      39.844 107.834  47.027  1.00  0.00           C
ATOM   4953  C25 POPEd 108      40.075 107.734  48.537  1.00  0.00           C
ATOM   4956  C26 POPEd 108      38.794 107.423  49.317  1.00  0.00           C
ATOM   4959  C27 POPEd 108      39.054 107.184  50.817  1.00  0.00           C
ATOM   4962  C28 POPEd 108      37.825 106.593  51.537  1.00  0.00           C
ATOM   4965  C29 POPEd 108      37.895 106.803  53.027  1.00  0.00           C
ATOM   4967 0C21 POPEd 108      37.674 105.904  53.997  1.00  0.00           C
ATOM   4969 1C21 POPEd 108      37.333 104.443  53.827  1.00  0.00           C
ATOM   4972 2C21 POPEd 108      38.063 103.564  54.867  1.00  0.00           C
ATOM   4975 3C21 POPEd 108      37.743 102.064  54.697  1.00  0.00           C
ATOM   4978 4C21 POPEd 108      38.415 101.184  55.757  1.00  0.00           C
ATOM   4981 5C21 POPEd 108      38.075  99.704  55.577  1.00  0.00           C
ATOM   4984 6C21 POPEd 108      38.794  98.794  56.587  1.00  0.00           C
ATOM   4987 7C21 POPEd 108      38.424  97.314  56.387  1.00  0.00           C
ATOM   4990 8C21 POPEd 108      39.223  96.353  57.277  1.00  0.00           C
ATOM   4994  C33 POPEd 108      34.883 113.164  47.177  1.00  0.00           C
ATOM   4997  C34 POPEd 108      33.403 112.744  47.147  1.00  0.00           C
ATOM   5000  C35 POPEd 108      32.755 112.744  48.547  1.00  0.00           C
ATOM   5003  C36 POPEd 108      31.363 112.094  48.577  1.00  0.00           C
ATOM   5006  C37 POPEd 108      30.794 111.904  50.007  1.00  0.00           C
ATOM   5009  C38 POPEd 108      29.474 111.124  50.007  1.00  0.00           C
ATOM   5012  C39 POPEd 108      28.805 110.984  51.387  1.00  0.00           C
ATOM   5015 0C31 POPEd 108      29.474 109.984  52.327  1.00  0.00           C
ATOM   5018 1C31 POPEd 108      29.014 108.544  52.057  1.00  0.00           C
ATOM   5021 2C31 POPEd 108      29.574 107.514  53.057  1.00  0.00           C
ATOM   5024 3C31 POPEd 108      30.984 107.004  52.737  1.00  0.00           C
ATOM   5027 4C31 POPEd 108      31.054 106.243  51.397  1.00  0.00           C
ATOM   5030 5C31 POPEd 108      32.224 105.244  51.337  1.00  0.00           C
ATOM   5033 6C31 POPEd 108      32.215 104.384  50.067  1.00  0.00           C
ATOM   5037  NH3 POPEe 109      42.295  97.663  40.557  1.00  0.00           N
ATOM   5041  C12 POPEe 109      42.154  96.194  40.197  1.00  0.00           C
ATOM   5044  C11 POPEe 109      42.145  95.254  41.417  1.00  0.00           C
ATOM   5047  P   POPEe 109      42.695  92.684  41.247  1.00  0.00           P
ATOM   5048  O13 POPEe 109      41.965  91.523  40.687  1.00  0.00           O
ATOM   5049  O14 POPEe 109      43.965  93.014  40.587  1.00  0.00           O
ATOM   5050  O11 POPEe 109      42.854  92.603  42.787  1.00  0.00           O
ATOM   5051  O12 POPEe 109      41.775  93.944  41.007  1.00  0.00           O
ATOM   5052  C1  POPEe 109      43.945  91.964  43.447  1.00  0.00           C
ATOM   5055  C2  POPEe 109      44.555  92.864  44.557  1.00  0.00           C
ATOM   5057  O21 POPEe 109      43.524  93.134  45.517  1.00  0.00           O
ATOM   5058  C21 POPEe 109      43.794  93.524  46.757  1.00  0.00           C
ATOM   5059  O22 POPEe 109      42.983  94.034  47.517  1.00  0.00           O
ATOM   5060  C22 POPEe 109      45.174  93.104  47.267  1.00  0.00           C
ATOM   5063  C3  POPEe 109      45.153  94.184  43.977  1.00  0.00           C
ATOM   5066  O31 POPEe 109      44.735  95.374  44.707  1.00  0.00           O
ATOM   5067  C31 POPEe 109      45.683  96.143  45.227  1.00  0.00           C
ATOM   5068  O32 POPEe 109      46.884  95.954  45.107  1.00  0.00           O
ATOM   5069  C32 POPEe 109      45.054  97.304  46.007  1.00  0.00           C
ATOM   5072  C23 POPEe 109      45.244  93.284  48.797  1.00  0.00           C
ATOM   5075  C24 POPEe 109      46.484  92.654  49.427  1.00  0.00           C
ATOM   5078  C25 POPEe 109      46.354  92.493  50.957  1.00  0.00           C
ATOM   5081  C26 POPEe 109      46.055  93.804  51.687  1.00  0.00           C
ATOM   5084  C27 POPEe 109      45.834  93.594  53.187  1.00  0.00           C
ATOM   5087  C28 POPEe 109      45.465  94.883  53.937  1.00  0.00           C
ATOM   5090  C29 POPEe 109      46.645  95.804  54.127  1.00  0.00           C
ATOM   5092 0C21 POPEe 109      47.333  95.934  55.277  1.00  0.00           C
ATOM   5094 1C21 POPEe 109      47.035  95.173  56.537  1.00  0.00           C
ATOM   5097 2C21 POPEe 109      47.993  95.474  57.697  1.00  0.00           C
ATOM   5100 3C21 POPEe 109      47.885  96.914  58.237  1.00  0.00           C
ATOM   5103 4C21 POPEe 109      48.513  97.044  59.627  1.00  0.00           C
ATOM   5106 5C21 POPEe 109      48.375  98.434  60.267  1.00  0.00           C
ATOM   5109 6C21 POPEe 109      49.035  99.564  59.457  1.00  0.00           C
ATOM   5112 7C21 POPEe 109      49.243 100.834  60.297  1.00  0.00           C
ATOM   5115 8C21 POPEe 109      49.833 102.004  59.497  1.00  0.00           C
ATOM   5119  C33 POPEe 109      45.805  97.554  47.327  1.00  0.00           C
ATOM   5122  C34 POPEe 109      45.044  98.454  48.317  1.00  0.00           C
ATOM   5125  C35 POPEe 109      45.234  99.974  48.127  1.00  0.00           C
ATOM   5128  C36 POPEe 109      46.505 100.474  48.847  1.00  0.00           C
ATOM   5131  C37 POPEe 109      46.674 101.994  48.737  1.00  0.00           C
ATOM   5134  C38 POPEe 109      48.004 102.504  49.317  1.00  0.00           C
ATOM   5137  C39 POPEe 109      48.025 104.014  49.597  1.00  0.00           C
ATOM   5140 0C31 POPEe 109      48.225 104.904  48.357  1.00  0.00           C
ATOM   5143 1C31 POPEe 109      48.274 106.394  48.737  1.00  0.00           C
ATOM   5146 2C31 POPEe 109      49.054 107.284  47.757  1.00  0.00           C
ATOM   5149 3C31 POPEe 109      49.233 108.694  48.337  1.00  0.00           C
ATOM   5152 4C31 POPEe 109      50.333 109.524  47.647  1.00  0.00           C
ATOM   5155 5C31 POPEe 109      50.644 110.794  48.447  1.00  0.00           C
ATOM   5158 6C31 POPEe 109      51.884 111.544  47.967  1.00  0.00           C
ATOM   5162  NH3 POPEf 110       7.585   4.684  40.717  1.00  0.00           N
ATOM   5166  C12 POPEf 110       7.754   3.244  40.327  1.00  0.00           C
ATOM   5169  C11 POPEf 110       9.245   2.914  40.147  1.00  0.00           C
ATOM   5172  P   POPEf 110      10.415   2.454  42.467  1.00  0.00           P
ATOM   5173  O13 POPEf 110       9.395   1.404  42.627  1.00  0.00           O
ATOM   5174  O14 POPEf 110      11.834   2.054  42.337  1.00  0.00           O
ATOM   5175  O11 POPEf 110      10.315   3.474  43.667  1.00  0.00           O
ATOM   5176  O12 POPEf 110      10.024   3.394  41.247  1.00  0.00           O
ATOM   5177  C1  POPEf 110      10.015   3.064  44.997  1.00  0.00           C
ATOM   5180  C2  POPEf 110      11.235   2.484  45.787  1.00  0.00           C
ATOM   5182  O21 POPEf 110      11.094   2.344  47.217  1.00  0.00           O
ATOM   5183  C21 POPEf 110      10.065   2.734  47.917  1.00  0.00           C
ATOM   5184  O22 POPEf 110       9.215   3.554  47.627  1.00  0.00           O
ATOM   5185  C22 POPEf 110      10.055   2.004  49.267  1.00  0.00           C
ATOM   5188  C3  POPEf 110      12.524   3.304  45.457  1.00  0.00           C
ATOM   5191  O31 POPEf 110      13.495   3.314  46.537  1.00  0.00           O
ATOM   5192  C31 POPEf 110      13.865   4.524  46.947  1.00  0.00           C
ATOM   5193  O32 POPEf 110      13.475   5.564  46.437  1.00  0.00           O
ATOM   5194  C32 POPEf 110      14.774   4.444  48.157  1.00  0.00           C
ATOM   5197  C23 POPEf 110       8.604   1.874  49.777  1.00  0.00           C
ATOM   5200  C24 POPEf 110       8.444   0.794  50.857  1.00  0.00           C
ATOM   5203  C25 POPEf 110       8.644   1.294  52.297  1.00  0.00           C
ATOM   5206  C26 POPEf 110       7.495   2.214  52.747  1.00  0.00           C
ATOM   5209  C27 POPEf 110       7.294   2.204  54.277  1.00  0.00           C
ATOM   5212  C28 POPEf 110       5.984   2.884  54.727  1.00  0.00           C
ATOM   5215  C29 POPEf 110       4.774   2.044  54.407  1.00  0.00           C
ATOM   5217 0C21 POPEf 110       3.544   2.214  54.917  1.00  0.00           C
ATOM   5219 1C21 POPEf 110       3.124   3.294  55.897  1.00  0.00           C
ATOM   5222 2C21 POPEf 110       2.575   2.724  57.217  1.00  0.00           C
ATOM   5225 3C21 POPEf 110       3.644   2.174  58.177  1.00  0.00           C
ATOM   5228 4C21 POPEf 110       3.124   2.024  59.607  1.00  0.00           C
ATOM   5231 5C21 POPEf 110       1.855   1.164  59.737  1.00  0.00           C
ATOM   5234 6C21 POPEf 110       1.364   1.054  61.187  1.00  0.00           C
ATOM   5237 7C21 POPEf 110       0.155   0.124  61.347  1.00  0.00           C
ATOM   5240 8C21 POPEf 110      -0.006  -0.426  62.767  1.00  0.00           C
ATOM   5244  C33 POPEf 110      14.725   5.744  48.997  1.00  0.00           C
ATOM   5247  C34 POPEf 110      13.375   5.984  49.687  1.00  0.00           C
ATOM   5250  C35 POPEf 110      13.025   4.914  50.737  1.00  0.00           C
ATOM   5253  C36 POPEf 110      11.705   5.204  51.457  1.00  0.00           C
ATOM   5256  C37 POPEf 110      11.684   4.644  52.887  1.00  0.00           C
ATOM   5259  C38 POPEf 110      10.905   5.524  53.887  1.00  0.00           C
ATOM   5262  C39 POPEf 110      11.045   4.974  55.307  1.00  0.00           C
ATOM   5265 0C31 POPEf 110      10.415   5.824  56.417  1.00  0.00           C
ATOM   5268 1C31 POPEf 110      10.795   5.284  57.807  1.00  0.00           C
ATOM   5271 2C31 POPEf 110       9.875   5.724  58.957  1.00  0.00           C
ATOM   5274 3C31 POPEf 110       8.455   5.144  58.847  1.00  0.00           C
ATOM   5277 4C31 POPEf 110       7.585   5.494  60.067  1.00  0.00           C
ATOM   5280 5C31 POPEf 110       6.115   5.094  59.887  1.00  0.00           C
ATOM   5283 6C31 POPEf 110       5.194   5.754  60.907  1.00  0.00           C
ATOM   5287  NH3 POPEg 111     115.115  96.684  81.637  1.00  0.00           N
ATOM   5291  C12 POPEg 111     116.185  96.803  80.567  1.00  0.00           C
ATOM   5294  C11 POPEg 111     115.723  96.304  79.187  1.00  0.00           C
ATOM   5297  P   POPEg 111     114.035  94.324  79.617  1.00  0.00           P
ATOM   5298  O13 POPEg 111     114.263  93.394  80.747  1.00  0.00           O
ATOM   5299  O14 POPEg 111     113.083  95.424  79.897  1.00  0.00           O
ATOM   5300  O11 POPEg 111     113.533  93.554  78.327  1.00  0.00           O
ATOM   5301  O12 POPEg 111     115.424  94.914  79.207  1.00  0.00           O
ATOM   5302  C1  POPEg 111     113.913  94.014  77.027  1.00  0.00           C
ATOM   5305  C2  POPEg 111     114.913  93.053  76.337  1.00  0.00           C
ATOM   5307  O21 POPEg 111     115.505  93.734  75.207  1.00  0.00           O
ATOM   5308  C21 POPEg 111     116.535  94.513  75.467  1.00  0.00           C
ATOM   5309  O22 POPEg 111     116.984  94.774  76.567  1.00  0.00           O
ATOM   5310  C22 POPEg 111     117.225  94.893  74.157  1.00  0.00           C
ATOM   5313  C3  POPEg 111     114.223  91.733  75.867  1.00  0.00           C
ATOM   5316  O31 POPEg 111     114.733  91.254  74.597  1.00  0.00           O
ATOM   5317  C31 POPEg 111     114.083  91.764  73.537  1.00  0.00           C
ATOM   5318  O32 POPEg 111     113.094  92.464  73.597  1.00  0.00           O
ATOM   5319  C32 POPEg 111     114.804  91.423  72.227  1.00  0.00           C
ATOM   5322  C23 POPEg 111     116.654  96.154  73.477  1.00  0.00           C
ATOM   5325  C24 POPEg 111     117.164  96.214  72.037  1.00  0.00           C
ATOM   5328  C25 POPEg 111     116.763  97.454  71.237  1.00  0.00           C
ATOM   5331  C26 POPEg 111     116.964  97.204  69.737  1.00  0.00           C
ATOM   5334  C27 POPEg 111     116.623  98.404  68.837  1.00  0.00           C
ATOM   5337  C28 POPEg 111     116.755  98.083  67.337  1.00  0.00           C
ATOM   5340  C29 POPEg 111     118.184  97.904  66.907  1.00  0.00           C
ATOM   5342 0C21 POPEg 111     118.813  98.493  65.877  1.00  0.00           C
ATOM   5344 1C21 POPEg 111     118.265  99.454  64.857  1.00  0.00           C
ATOM   5347 2C21 POPEg 111     118.025  98.773  63.487  1.00  0.00           C
ATOM   5350 3C21 POPEg 111     119.263  98.114  62.847  1.00  0.00           C
ATOM   5353 4C21 POPEg 111     119.424  96.624  63.207  1.00  0.00           C
ATOM   5356 5C21 POPEg 111     120.535  95.924  62.417  1.00  0.00           C
ATOM   5359 6C21 POPEg 111     120.774  94.484  62.897  1.00  0.00           C
ATOM   5362 7C21 POPEg 111     121.844  93.754  62.067  1.00  0.00           C
ATOM   5365 8C21 POPEg 111     122.133  92.334  62.567  1.00  0.00           C
ATOM   5369  C33 POPEg 111     114.445  92.444  71.117  1.00  0.00           C
ATOM   5372  C34 POPEg 111     115.075  92.164  69.737  1.00  0.00           C
ATOM   5375  C35 POPEg 111     114.255  92.814  68.607  1.00  0.00           C
ATOM   5378  C36 POPEg 111     114.854  92.654  67.197  1.00  0.00           C
ATOM   5381  C37 POPEg 111     116.173  93.414  66.997  1.00  0.00           C
ATOM   5384  C38 POPEg 111     116.544  93.603  65.517  1.00  0.00           C
ATOM   5387  C39 POPEg 111     117.184  92.383  64.837  1.00  0.00           C
ATOM   5390 0C31 POPEg 111     118.604  92.074  65.327  1.00  0.00           C
ATOM   5393 1C31 POPEg 111     119.164  90.754  64.787  1.00  0.00           C
ATOM   5396 2C31 POPEg 111     120.485  90.394  65.477  1.00  0.00           C
ATOM   5399 3C31 POPEg 111     120.945  88.944  65.257  1.00  0.00           C
ATOM   5402 4C31 POPEg 111     122.044  88.554  66.257  1.00  0.00           C
ATOM   5405 5C31 POPEg 111     122.413  87.064  66.227  1.00  0.00           C
ATOM   5408 6C31 POPEg 111     123.434  86.684  67.307  1.00  0.00           C
ATOM   5412  NH3 POPEh 112      85.373 114.014  78.937  1.00  0.00           N
ATOM   5416  C12 POPEh 112      84.354 115.124  78.847  1.00  0.00           C
ATOM   5419  C11 POPEh 112      84.064 115.754  80.227  1.00  0.00           C
ATOM   5422  P   POPEh 112      82.865 117.784  81.317  1.00  0.00           P
ATOM   5423  O13 POPEh 112      81.884 117.024  82.127  1.00  0.00           O
ATOM   5424  O14 POPEh 112      84.135 118.193  81.927  1.00  0.00           O
ATOM   5425  O11 POPEh 112      82.164 119.064  80.707  1.00  0.00           O
ATOM   5426  O12 POPEh 112      83.145 116.844  80.067  1.00  0.00           O
ATOM   5427  C1  POPEh 112      81.524 119.053  79.447  1.00  0.00           C
ATOM   5430  C2  POPEh 112      80.893 120.443  79.157  1.00  0.00           C
ATOM   5432  O21 POPEh 112      80.324 120.443  77.837  1.00  0.00           O
ATOM   5433  C21 POPEh 112      79.104 119.954  77.707  1.00  0.00           C
ATOM   5434  O22 POPEh 112      78.514 119.254  78.517  1.00  0.00           O
ATOM   5435  C22 POPEh 112      78.594 120.413  76.337  1.00  0.00           C
ATOM   5438  C3  POPEh 112      81.945 121.593  79.257  1.00  0.00           C
ATOM   5441  O31 POPEh 112      81.395 122.854  78.807  1.00  0.00           O
ATOM   5442  C31 POPEh 112      81.424 123.263  77.527  1.00  0.00           C
ATOM   5443  O32 POPEh 112      80.753 124.193  77.107  1.00  0.00           O
ATOM   5444  C32 POPEh 112      82.413 122.523  76.627  1.00  0.00           C
ATOM   5447  C23 POPEh 112      77.325 121.273  76.447  1.00  0.00           C
ATOM   5450  C24 POPEh 112      77.255 122.334  75.347  1.00  0.00           C
ATOM   5453  C25 POPEh 112      75.825 122.854  75.177  1.00  0.00           C
ATOM   5456  C26 POPEh 112      75.733 124.034  74.207  1.00  0.00           C
ATOM   5459  C27 POPEh 112      74.325 124.624  74.167  1.00  0.00           C
ATOM   5462  C28 POPEh 112      74.233 125.844  73.227  1.00  0.00           C
ATOM   5465  C29 POPEh 112      72.924 126.564  73.357  1.00  0.00           C
ATOM   5467 0C21 POPEh 112      72.674 127.784  72.867  1.00  0.00           C
ATOM   5469 1C21 POPEh 112      73.664 128.650  72.127  1.00  0.00           C
ATOM   5472 2C21 POPEh 112      73.604 128.481  70.597  1.00  0.00           C
ATOM   5475 3C21 POPEh 112      74.724 129.261  69.907  1.00  0.00           C
ATOM   5478 4C21 POPEh 112      74.833 129.031  68.387  1.00  0.00           C
ATOM   5481 5C21 POPEh 112      75.075 127.563  68.027  1.00  0.00           C
ATOM   5484 6C21 POPEh 112      75.535 127.353  66.587  1.00  0.00           C
ATOM   5487 7C21 POPEh 112      75.764 125.874  66.267  1.00  0.00           C
ATOM   5490 8C21 POPEh 112      76.273 125.634  64.847  1.00  0.00           C
ATOM   5494  C33 POPEh 112      82.395 123.004  75.157  1.00  0.00           C
ATOM   5497  C34 POPEh 112      82.934 121.894  74.247  1.00  0.00           C
ATOM   5500  C35 POPEh 112      83.414 122.324  72.847  1.00  0.00           C
ATOM   5503  C36 POPEh 112      82.535 123.304  72.077  1.00  0.00           C
ATOM   5506  C37 POPEh 112      83.063 124.743  72.137  1.00  0.00           C
ATOM   5509  C38 POPEh 112      82.475 125.693  71.087  1.00  0.00           C
ATOM   5512  C39 POPEh 112      82.973 125.413  69.657  1.00  0.00           C
ATOM   5515 0C31 POPEh 112      81.915 124.814  68.717  1.00  0.00           C
ATOM   5518 1C31 POPEh 112      82.493 124.594  67.317  1.00  0.00           C
ATOM   5521 2C31 POPEh 112      81.475 124.144  66.257  1.00  0.00           C
ATOM   5524 3C31 POPEh 112      81.903 124.613  64.857  1.00  0.00           C
ATOM   5527 4C31 POPEh 112      81.115 124.004  63.697  1.00  0.00           C
ATOM   5530 5C31 POPEh 112      81.583 124.544  62.347  1.00  0.00           C
ATOM   5533 6C31 POPEh 112      80.854 123.944  61.147  1.00  0.00           C
ATOM   5537  NH3 POPEi 113      85.494   6.744  37.687  1.00  0.00           N
ATOM   5541  C12 POPEi 113      86.564   6.164  38.577  1.00  0.00           C
ATOM   5544  C11 POPEi 113      87.575   5.324  37.777  1.00  0.00           C
ATOM   5547  P   POPEi 113      89.773   5.084  39.147  1.00  0.00           P
ATOM   5548  O13 POPEi 113      90.835   4.244  38.527  1.00  0.00           O
ATOM   5549  O14 POPEi 113      89.773   6.544  38.907  1.00  0.00           O
ATOM   5550  O11 POPEi 113      89.725   4.794  40.697  1.00  0.00           O
ATOM   5551  O12 POPEi 113      88.374   4.524  38.657  1.00  0.00           O
ATOM   5552  C1  POPEi 113      88.615   5.094  41.547  1.00  0.00           C
ATOM   5555  C2  POPEi 113      89.115   5.774  42.837  1.00  0.00           C
ATOM   5557  O21 POPEi 113      88.074   6.404  43.607  1.00  0.00           O
ATOM   5558  C21 POPEi 113      87.204   5.654  44.237  1.00  0.00           C
ATOM   5559  O22 POPEi 113      86.884   4.514  43.957  1.00  0.00           O
ATOM   5560  C22 POPEi 113      86.763   6.404  45.497  1.00  0.00           C
ATOM   5563  C3  POPEi 113      90.154   6.884  42.497  1.00  0.00           C
ATOM   5566  O31 POPEi 113      90.154   7.954  43.467  1.00  0.00           O
ATOM   5567  C31 POPEi 113      90.714   7.654  44.627  1.00  0.00           C
ATOM   5568  O32 POPEi 113      91.395   6.664  44.847  1.00  0.00           O
ATOM   5569  C32 POPEi 113      90.314   8.704  45.657  1.00  0.00           C
ATOM   5572  C23 POPEi 113      86.404   5.474  46.677  1.00  0.00           C
ATOM   5575  C24 POPEi 113      84.904   5.144  46.727  1.00  0.00           C
ATOM   5578  C25 POPEi 113      84.535   3.914  47.567  1.00  0.00           C
ATOM   5581  C26 POPEi 113      84.733   4.074  49.087  1.00  0.00           C
ATOM   5584  C27 POPEi 113      83.965   3.004  49.877  1.00  0.00           C
ATOM   5587  C28 POPEi 113      83.975   3.194  51.407  1.00  0.00           C
ATOM   5590  C29 POPEi 113      85.324   2.954  52.047  1.00  0.00           C
ATOM   5592 0C21 POPEi 113      85.774   3.524  53.187  1.00  0.00           C
ATOM   5594 1C21 POPEi 113      85.035   4.514  54.037  1.00  0.00           C
ATOM   5597 2C21 POPEi 113      84.324   3.864  55.247  1.00  0.00           C
ATOM   5600 3C21 POPEi 113      83.165   2.934  54.847  1.00  0.00           C
ATOM   5603 4C21 POPEi 113      82.313   2.454  56.027  1.00  0.00           C
ATOM   5606 5C21 POPEi 113      81.594   3.604  56.737  1.00  0.00           C
ATOM   5609 6C21 POPEi 113      80.535   3.164  57.747  1.00  0.00           C
ATOM   5612 7C21 POPEi 113      79.835   4.384  58.377  1.00  0.00           C
ATOM   5615 8C21 POPEi 113      78.585   4.034  59.177  1.00  0.00           C
ATOM   5619  C33 POPEi 113      90.714   8.324  47.107  1.00  0.00           C
ATOM   5622  C34 POPEi 113      89.935   7.124  47.667  1.00  0.00           C
ATOM   5625  C35 POPEi 113      90.084   6.914  49.187  1.00  0.00           C
ATOM   5628  C36 POPEi 113      89.493   8.074  49.997  1.00  0.00           C
ATOM   5631  C37 POPEi 113      89.493   7.844  51.517  1.00  0.00           C
ATOM   5634  C38 POPEi 113      89.844   9.154  52.227  1.00  0.00           C
ATOM   5637  C39 POPEi 113      89.503   9.154  53.717  1.00  0.00           C
ATOM   5640 0C31 POPEi 113      89.953  10.464  54.367  1.00  0.00           C
ATOM   5643 1C31 POPEi 113      89.643  10.534  55.867  1.00  0.00           C
ATOM   5646 2C31 POPEi 113      90.574  11.504  56.607  1.00  0.00           C
ATOM   5649 3C31 POPEi 113      91.964  10.904  56.857  1.00  0.00           C
ATOM   5652 4C31 POPEi 113      92.844  11.864  57.657  1.00  0.00           C
ATOM   5655 5C31 POPEi 113      94.223  11.294  58.017  1.00  0.00           C
ATOM   5658 6C31 POPEi 113      95.044  12.314  58.807  1.00  0.00           C
ATOM   5662  NH3 POPEj 114     110.385  65.804  38.447  1.00  0.00           N
ATOM   5666  C12 POPEj 114     109.593  64.624  37.977  1.00  0.00           C
ATOM   5669  C11 POPEj 114     110.485  63.584  37.257  1.00  0.00           C
ATOM   5672  P   POPEj 114     108.563  61.764  36.917  1.00  0.00           P
ATOM   5673  O13 POPEj 114     107.435  62.024  35.997  1.00  0.00           O
ATOM   5674  O14 POPEj 114     108.965  60.354  37.037  1.00  0.00           O
ATOM   5675  O11 POPEj 114     108.113  62.294  38.327  1.00  0.00           O
ATOM   5676  O12 POPEj 114     109.754  62.684  36.447  1.00  0.00           O
ATOM   5677  C1  POPEj 114     108.005  61.464  39.487  1.00  0.00           C
ATOM   5680  C2  POPEj 114     107.044  62.134  40.507  1.00  0.00           C
ATOM   5682  O21 POPEj 114     107.374  61.824  41.877  1.00  0.00           O
ATOM   5683  C21 POPEj 114     107.225  60.554  42.267  1.00  0.00           C
ATOM   5684  O22 POPEj 114     106.735  59.664  41.597  1.00  0.00           O
ATOM   5685  C22 POPEj 114     107.973  60.324  43.577  1.00  0.00           C
ATOM   5688  C3  POPEj 114     105.544  61.934  40.147  1.00  0.00           C
ATOM   5691  O31 POPEj 114     104.725  62.934  40.777  1.00  0.00           O
ATOM   5692  C31 POPEj 114     104.263  62.584  41.977  1.00  0.00           C
ATOM   5693  O32 POPEj 114     104.445  61.514  42.517  1.00  0.00           O
ATOM   5694  C32 POPEj 114     103.393  63.704  42.517  1.00  0.00           C
ATOM   5697  C23 POPEj 114     107.184  60.644  44.857  1.00  0.00           C
ATOM   5700  C24 POPEj 114     108.134  60.704  46.067  1.00  0.00           C
ATOM   5703  C25 POPEj 114     107.435  61.084  47.377  1.00  0.00           C
ATOM   5706  C26 POPEj 114     108.424  61.634  48.417  1.00  0.00           C
ATOM   5709  C27 POPEj 114     107.745  61.944  49.757  1.00  0.00           C
ATOM   5712  C28 POPEj 114     108.563  62.874  50.677  1.00  0.00           C
ATOM   5715  C29 POPEj 114     109.975  62.384  50.917  1.00  0.00           C
ATOM   5717 0C21 POPEj 114     110.424  61.784  52.037  1.00  0.00           C
ATOM   5719 1C21 POPEj 114     109.604  61.434  53.237  1.00  0.00           C
ATOM   5722 2C21 POPEj 114     110.294  60.414  54.167  1.00  0.00           C
ATOM   5725 3C21 POPEj 114     109.354  59.964  55.287  1.00  0.00           C
ATOM   5728 4C21 POPEj 114     110.044  59.154  56.397  1.00  0.00           C
ATOM   5731 5C21 POPEj 114     109.044  58.544  57.397  1.00  0.00           C
ATOM   5734 6C21 POPEj 114     108.165  59.574  58.147  1.00  0.00           C
ATOM   5737 7C21 POPEj 114     106.964  58.924  58.827  1.00  0.00           C
ATOM   5740 8C21 POPEj 114     106.023  59.954  59.477  1.00  0.00           C
ATOM   5744  C33 POPEj 114     102.764  63.353  43.877  1.00  0.00           C
ATOM   5747  C34 POPEj 114     103.785  63.434  45.007  1.00  0.00           C
ATOM   5750  C35 POPEj 114     103.314  64.234  46.227  1.00  0.00           C
ATOM   5753  C36 POPEj 114     102.444  63.394  47.177  1.00  0.00           C
ATOM   5756  C37 POPEj 114     102.803  63.664  48.647  1.00  0.00           C
ATOM   5759  C38 POPEj 114     102.324  62.564  49.587  1.00  0.00           C
ATOM   5762  C39 POPEj 114     102.794  62.794  51.027  1.00  0.00           C
ATOM   5765 0C31 POPEj 114     102.435  61.634  51.947  1.00  0.00           C
ATOM   5768 1C31 POPEj 114     102.873  61.864  53.387  1.00  0.00           C
ATOM   5771 2C31 POPEj 114     102.395  60.744  54.317  1.00  0.00           C
ATOM   5774 3C31 POPEj 114     102.563  61.094  55.797  1.00  0.00           C
ATOM   5777 4C31 POPEj 114     102.055  59.964  56.697  1.00  0.00           C
ATOM   5780 5C31 POPEj 114     101.953  60.344  58.177  1.00  0.00           C
ATOM   5783 6C31 POPEj 114     101.234  59.304  59.037  1.00  0.00           C
ATOM   5787  NH3 POPEk 115       7.225  99.934  82.587  1.00  0.00           N
ATOM   5791  C12 POPEk 115       8.075 100.474  83.687  1.00  0.00           C
ATOM   5794  C11 POPEk 115       8.764 101.784  83.317  1.00  0.00           C
ATOM   5797  P   POPEk 115      10.944 102.404  84.707  1.00  0.00           P
ATOM   5798  O13 POPEk 115      11.125 102.924  86.087  1.00  0.00           O
ATOM   5799  O14 POPEk 115      11.645 101.164  84.327  1.00  0.00           O
ATOM   5800  O11 POPEk 115      11.424 103.524  83.697  1.00  0.00           O
ATOM   5801  O12 POPEk 115       9.395 102.284  84.487  1.00  0.00           O
ATOM   5802  C1  POPEk 115      10.683 104.674  83.287  1.00  0.00           C
ATOM   5805  C2  POPEk 115      11.125 105.144  81.867  1.00  0.00           C
ATOM   5807  O21 POPEk 115      10.075 105.984  81.377  1.00  0.00           O
ATOM   5808  C21 POPEk 115      10.385 106.914  80.487  1.00  0.00           C
ATOM   5809  O22 POPEk 115      11.473 107.103  79.987  1.00  0.00           O
ATOM   5810  C22 POPEk 115       9.074 107.644  80.177  1.00  0.00           C
ATOM   5813  C3  POPEk 115      11.315 103.904  80.937  1.00  0.00           C
ATOM   5816  O31 POPEk 115      11.635 104.214  79.557  1.00  0.00           O
ATOM   5817  C31 POPEk 115      12.915 104.163  79.227  1.00  0.00           C
ATOM   5818  O32 POPEk 115      13.854 103.974  79.987  1.00  0.00           O
ATOM   5819  C32 POPEk 115      13.003 104.184  77.687  1.00  0.00           C
ATOM   5822  C23 POPEk 115       9.155 108.704  79.057  1.00  0.00           C
ATOM   5825  C24 POPEk 115       9.504 108.104  77.697  1.00  0.00           C
ATOM   5828  C25 POPEk 115       8.875 108.874  76.547  1.00  0.00           C
ATOM   5831  C26 POPEk 115       9.495 108.484  75.207  1.00  0.00           C
ATOM   5834  C27 POPEk 115       8.524 108.574  74.027  1.00  0.00           C
ATOM   5837  C28 POPEk 115       9.234 108.304  72.687  1.00  0.00           C
ATOM   5840  C29 POPEk 115       8.215 108.174  71.587  1.00  0.00           C
ATOM   5842 0C21 POPEk 115       7.975 109.064  70.607  1.00  0.00           C
ATOM   5844 1C21 POPEk 115       8.724 110.354  70.367  1.00  0.00           C
ATOM   5847 2C21 POPEk 115       8.375 110.954  68.987  1.00  0.00           C
ATOM   5850 3C21 POPEk 115       8.955 110.154  67.807  1.00  0.00           C
ATOM   5853 4C21 POPEk 115       8.314 110.504  66.447  1.00  0.00           C
ATOM   5856 5C21 POPEk 115       8.314 112.004  66.117  1.00  0.00           C
ATOM   5859 6C21 POPEk 115       8.014 112.274  64.637  1.00  0.00           C
ATOM   5862 7C21 POPEk 115       8.055 113.764  64.277  1.00  0.00           C
ATOM   5865 8C21 POPEk 115       8.314 114.034  62.787  1.00  0.00           C
ATOM   5869  C33 POPEk 115      13.305 105.574  77.047  1.00  0.00           C
ATOM   5872  C34 POPEk 115      12.845 105.623  75.577  1.00  0.00           C
ATOM   5875  C35 POPEk 115      13.355 106.844  74.787  1.00  0.00           C
ATOM   5878  C36 POPEk 115      13.215 108.184  75.527  1.00  0.00           C
ATOM   5881  C37 POPEk 115      13.245 109.394  74.587  1.00  0.00           C
ATOM   5884  C38 POPEk 115      13.505 110.714  75.317  1.00  0.00           C
ATOM   5887  C39 POPEk 115      12.394 111.143  76.277  1.00  0.00           C
ATOM   5890 0C31 POPEk 115      12.854 112.304  77.177  1.00  0.00           C
ATOM   5893 1C31 POPEk 115      11.705 113.044  77.847  1.00  0.00           C
ATOM   5896 2C31 POPEk 115      11.484 114.464  77.287  1.00  0.00           C
ATOM   5899 3C31 POPEk 115      11.164 114.544  75.787  1.00  0.00           C
ATOM   5902 4C31 POPEk 115      10.725 115.964  75.397  1.00  0.00           C
ATOM   5905 5C31 POPEk 115      10.405 116.114  73.907  1.00  0.00           C
ATOM   5908 6C31 POPEk 115      10.184 117.574  73.497  1.00  0.00           C
ATOM   5912  NH3 POPEl 116      42.973  47.704  35.077  1.00  0.00           N
ATOM   5916  C12 POPEl 116      42.814  47.984  33.607  1.00  0.00           C
ATOM   5919  C11 POPEl 116      41.604  47.254  33.007  1.00  0.00           C
ATOM   5922  P   POPEl 116      41.733  44.984  31.667  1.00  0.00           P
ATOM   5923  O13 POPEl 116      40.293  44.774  31.407  1.00  0.00           O
ATOM   5924  O14 POPEl 116      42.583  45.564  30.597  1.00  0.00           O
ATOM   5925  O11 POPEl 116      42.403  43.634  32.137  1.00  0.00           O
ATOM   5926  O12 POPEl 116      41.863  45.854  32.987  1.00  0.00           O
ATOM   5927  C1  POPEl 116      43.615  43.684  32.907  1.00  0.00           C
ATOM   5930  C2  POPEl 116      43.344  43.254  34.367  1.00  0.00           C
ATOM   5932  O21 POPEl 116      44.584  43.374  35.097  1.00  0.00           O
ATOM   5933  C21 POPEl 116      44.703  44.424  35.897  1.00  0.00           C
ATOM   5934  O22 POPEl 116      43.903  45.344  35.977  1.00  0.00           O
ATOM   5935  C22 POPEl 116      45.993  44.294  36.717  1.00  0.00           C
ATOM   5938  C3  POPEl 116      42.833  41.774  34.407  1.00  0.00           C
ATOM   5941  O31 POPEl 116      42.375  41.384  35.727  1.00  0.00           O
ATOM   5942  C31 POPEl 116      42.395  40.084  36.027  1.00  0.00           C
ATOM   5943  O32 POPEl 116      42.955  39.194  35.417  1.00  0.00           O
ATOM   5944  C32 POPEl 116      41.554  39.884  37.297  1.00  0.00           C
ATOM   5947  C23 POPEl 116      45.774  44.454  38.247  1.00  0.00           C
ATOM   5950  C24 POPEl 116      46.905  43.814  39.067  1.00  0.00           C
ATOM   5953  C25 POPEl 116      46.915  44.214  40.547  1.00  0.00           C
ATOM   5956  C26 POPEl 116      45.604  43.904  41.277  1.00  0.00           C
ATOM   5959  C27 POPEl 116      45.644  44.164  42.787  1.00  0.00           C
ATOM   5962  C28 POPEl 116      46.215  43.014  43.637  1.00  0.00           C
ATOM   5965  C29 POPEl 116      47.715  42.974  43.717  1.00  0.00           C
ATOM   5967 0C21 POPEl 116      48.474  43.634  44.617  1.00  0.00           C
ATOM   5969 1C21 POPEl 116      47.973  44.584  45.667  1.00  0.00           C
ATOM   5972 2C21 POPEl 116      47.934  43.994  47.077  1.00  0.00           C
ATOM   5975 3C21 POPEl 116      49.303  43.984  47.767  1.00  0.00           C
ATOM   5978 4C21 POPEl 116      49.264  43.384  49.177  1.00  0.00           C
ATOM   5981 5C21 POPEl 116      48.215  44.064  50.057  1.00  0.00           C
ATOM   5984 6C21 POPEl 116      48.155  43.484  51.467  1.00  0.00           C
ATOM   5987 7C21 POPEl 116      46.863  43.914  52.157  1.00  0.00           C
ATOM   5990 8C21 POPEl 116      46.775  43.394  53.577  1.00  0.00           C
ATOM   5994  C33 POPEl 116      42.263  40.394  38.577  1.00  0.00           C
ATOM   5997  C34 POPEl 116      41.684  39.794  39.857  1.00  0.00           C
ATOM   6000  C35 POPEl 116      42.403  40.224  41.147  1.00  0.00           C
ATOM   6003  C36 POPEl 116      41.965  39.374  42.347  1.00  0.00           C
ATOM   6006  C37 POPEl 116      42.563  39.854  43.677  1.00  0.00           C
ATOM   6009  C38 POPEl 116      41.743  40.974  44.317  1.00  0.00           C
ATOM   6012  C39 POPEl 116      40.514  40.484  45.107  1.00  0.00           C
ATOM   6015 0C31 POPEl 116      40.823  40.264  46.597  1.00  0.00           C
ATOM   6018 1C31 POPEl 116      39.674  39.624  47.377  1.00  0.00           C
ATOM   6021 2C31 POPEl 116      39.883  39.744  48.897  1.00  0.00           C
ATOM   6024 3C31 POPEl 116      39.145  38.694  49.727  1.00  0.00           C
ATOM   6027 4C31 POPEl 116      39.365  38.864  51.237  1.00  0.00           C
ATOM   6030 5C31 POPEl 116      39.083  37.584  52.047  1.00  0.00           C
ATOM   6033 6C31 POPEl 116      39.384  37.734  53.537  1.00  0.00           C
ATOM   6037  NH3 POPEm 117     112.814  68.064  78.567  1.00  0.00           N
ATOM   6041  C12 POPEm 117     114.154  68.334  79.187  1.00  0.00           C
ATOM   6044  C11 POPEm 117     114.844  67.074  79.737  1.00  0.00           C
ATOM   6047  P   POPEm 117     115.093  64.614  78.917  1.00  0.00           P
ATOM   6048  O13 POPEm 117     116.045  63.894  78.037  1.00  0.00           O
ATOM   6049  O14 POPEm 117     115.193  64.304  80.347  1.00  0.00           O
ATOM   6050  O11 POPEm 117     113.654  64.214  78.407  1.00  0.00           O
ATOM   6051  O12 POPEm 117     115.193  66.184  78.677  1.00  0.00           O
ATOM   6052  C1  POPEm 117     112.973  64.964  77.427  1.00  0.00           C
ATOM   6055  C2  POPEm 117     113.165  64.414  75.997  1.00  0.00           C
ATOM   6057  O21 POPEm 117     113.134  65.404  74.957  1.00  0.00           O
ATOM   6058  C21 POPEm 117     112.435  66.514  75.027  1.00  0.00           C
ATOM   6059  O22 POPEm 117     111.813  66.944  75.987  1.00  0.00           O
ATOM   6060  C22 POPEm 117     112.423  67.214  73.687  1.00  0.00           C
ATOM   6063  C3  POPEm 117     112.184  63.244  75.687  1.00  0.00           C
ATOM   6066  O31 POPEm 117     112.074  62.974  74.287  1.00  0.00           O
ATOM   6067  C31 POPEm 117     112.954  62.314  73.527  1.00  0.00           C
ATOM   6068  O32 POPEm 117     112.814  62.194  72.317  1.00  0.00           O
ATOM   6069  C32 POPEm 117     114.123  61.644  74.267  1.00  0.00           C
ATOM   6072  C23 POPEm 117     112.544  66.224  72.497  1.00  0.00           C
ATOM   6075  C24 POPEm 117     112.365  66.924  71.147  1.00  0.00           C
ATOM   6078  C25 POPEm 117     113.364  68.054  70.907  1.00  0.00           C
ATOM   6081  C26 POPEm 117     113.174  68.764  69.567  1.00  0.00           C
ATOM   6084  C27 POPEm 117     113.965  70.074  69.497  1.00  0.00           C
ATOM   6087  C28 POPEm 117     115.494  69.894  69.367  1.00  0.00           C
ATOM   6090  C29 POPEm 117     115.814  69.324  68.007  1.00  0.00           C
ATOM   6092 0C21 POPEm 117     116.514  69.924  67.027  1.00  0.00           C
ATOM   6094 1C21 POPEm 117     117.195  71.264  67.057  1.00  0.00           C
ATOM   6097 2C21 POPEm 117     116.434  72.314  66.217  1.00  0.00           C
ATOM   6100 3C21 POPEm 117     116.325  71.914  64.737  1.00  0.00           C
ATOM   6103 4C21 POPEm 117     115.703  73.004  63.857  1.00  0.00           C
ATOM   6106 5C21 POPEm 117     116.594  74.254  63.697  1.00  0.00           C
ATOM   6109 6C21 POPEm 117     116.094  75.164  62.567  1.00  0.00           C
ATOM   6112 7C21 POPEm 117     116.045  76.634  62.977  1.00  0.00           C
ATOM   6115 8C21 POPEm 117     115.333  77.534  61.967  1.00  0.00           C
ATOM   6119  C33 POPEm 117     115.464  62.044  73.607  1.00  0.00           C
ATOM   6122  C34 POPEm 117     116.674  61.244  74.107  1.00  0.00           C
ATOM   6125  C35 POPEm 117     117.873  61.354  73.147  1.00  0.00           C
ATOM   6128  C36 POPEm 117     118.243  60.034  72.457  1.00  0.00           C
ATOM   6131  C37 POPEm 117     119.005  59.044  73.367  1.00  0.00           C
ATOM   6134  C38 POPEm 117     119.044  57.624  72.787  1.00  0.00           C
ATOM   6137  C39 POPEm 117     120.443  57.014  72.587  1.00  0.00           C
ATOM   6140 0C31 POPEm 117     121.225  57.604  71.407  1.00  0.00           C
ATOM   6143 1C31 POPEm 117     122.155  56.554  70.767  1.00  0.00           C
ATOM   6146 2C31 POPEm 117     123.013  57.124  69.627  1.00  0.00           C
ATOM   6149 3C31 POPEm 117     122.264  57.454  68.337  1.00  0.00           C
ATOM   6152 4C31 POPEm 117     121.824  56.224  67.537  1.00  0.00           C
ATOM   6155 5C31 POPEm 117     120.914  56.644  66.377  1.00  0.00           C
ATOM   6158 6C31 POPEm 117     120.424  55.484  65.507  1.00  0.00           C
ATOM   6162  NH3 POPEn 118      71.325  12.074  36.377  1.00  0.00           N
ATOM   6166  C12 POPEn 118      70.273  11.244  35.717  1.00  0.00           C
ATOM   6169  C11 POPEn 118      69.005  12.084  35.597  1.00  0.00           C
ATOM   6172  P   POPEn 118      66.715  11.914  34.537  1.00  0.00           P
ATOM   6173  O13 POPEn 118      67.203  12.474  33.257  1.00  0.00           O
ATOM   6174  O14 POPEn 118      65.545  11.014  34.547  1.00  0.00           O
ATOM   6175  O11 POPEn 118      66.413  13.144  35.467  1.00  0.00           O
ATOM   6176  O12 POPEn 118      67.913  11.214  35.287  1.00  0.00           O
ATOM   6177  C1  POPEn 118      65.505  13.094  36.567  1.00  0.00           C
ATOM   6180  C2  POPEn 118      66.243  13.554  37.837  1.00  0.00           C
ATOM   6182  O21 POPEn 118      65.405  13.384  38.997  1.00  0.00           O
ATOM   6183  C21 POPEn 118      65.325  12.114  39.407  1.00  0.00           C
ATOM   6184  O22 POPEn 118      65.974  11.184  38.957  1.00  0.00           O
ATOM   6185  C22 POPEn 118      64.255  12.004  40.497  1.00  0.00           C
ATOM   6188  C3  POPEn 118      66.725  15.024  37.637  1.00  0.00           C
ATOM   6191  O31 POPEn 118      66.983  15.714  38.877  1.00  0.00           O
ATOM   6192  C31 POPEn 118      65.915  16.374  39.347  1.00  0.00           C
ATOM   6193  O32 POPEn 118      64.844  16.484  38.767  1.00  0.00           O
ATOM   6194  C32 POPEn 118      66.234  16.894  40.757  1.00  0.00           C
ATOM   6197  C23 POPEn 118      64.743  11.344  41.807  1.00  0.00           C
ATOM   6200  C24 POPEn 118      63.594  10.904  42.747  1.00  0.00           C
ATOM   6203  C25 POPEn 118      62.934  12.004  43.597  1.00  0.00           C
ATOM   6206  C26 POPEn 118      63.843  12.624  44.667  1.00  0.00           C
ATOM   6209  C27 POPEn 118      63.064  13.554  45.607  1.00  0.00           C
ATOM   6212  C28 POPEn 118      63.984  14.204  46.657  1.00  0.00           C
ATOM   6215  C29 POPEn 118      63.295  15.324  47.387  1.00  0.00           C
ATOM   6217 0C21 POPEn 118      62.684  15.264  48.577  1.00  0.00           C
ATOM   6219 1C21 POPEn 118      62.575  14.044  49.457  1.00  0.00           C
ATOM   6222 2C21 POPEn 118      62.325  14.384  50.947  1.00  0.00           C
ATOM   6225 3C21 POPEn 118      60.935  14.994  51.237  1.00  0.00           C
ATOM   6228 4C21 POPEn 118      60.774  15.354  52.717  1.00  0.00           C
ATOM   6231 5C21 POPEn 118      59.373  15.894  53.097  1.00  0.00           C
ATOM   6234 6C21 POPEn 118      58.994  17.204  52.407  1.00  0.00           C
ATOM   6237 7C21 POPEn 118      57.703  17.814  52.987  1.00  0.00           C
ATOM   6240 8C21 POPEn 118      57.235  19.074  52.257  1.00  0.00           C
ATOM   6244  C33 POPEn 118      64.953  17.354  41.487  1.00  0.00           C
ATOM   6247  C34 POPEn 118      65.054  17.264  43.027  1.00  0.00           C
ATOM   6250  C35 POPEn 118      65.523  18.544  43.727  1.00  0.00           C
ATOM   6253  C36 POPEn 118      65.203  18.474  45.227  1.00  0.00           C
ATOM   6256  C37 POPEn 118      65.475  19.774  45.997  1.00  0.00           C
ATOM   6259  C38 POPEn 118      64.724  19.834  47.337  1.00  0.00           C
ATOM   6262  C39 POPEn 118      65.115  18.754  48.347  1.00  0.00           C
ATOM   6265 0C31 POPEn 118      64.115  18.694  49.507  1.00  0.00           C
ATOM   6268 1C31 POPEn 118      64.505  17.664  50.577  1.00  0.00           C
ATOM   6271 2C31 POPEn 118      65.483  18.244  51.607  1.00  0.00           C
ATOM   6274 3C31 POPEn 118      64.833  18.584  52.957  1.00  0.00           C
ATOM   6277 4C31 POPEn 118      63.604  19.504  52.847  1.00  0.00           C
ATOM   6280 5C31 POPEn 118      63.074  19.894  54.217  1.00  0.00           C
ATOM   6283 6C31 POPEn 118      61.754  20.664  54.157  1.00  0.00           C
ATOM   6287  NH3 POPEo 119      50.895 118.853  39.177  1.00  0.00           N
ATOM   6291  C12 POPEo 119      49.555 119.074  38.527  1.00  0.00           C
ATOM   6294  C11 POPEo 119      48.435 118.353  39.287  1.00  0.00           C
ATOM   6297  P   POPEo 119      46.514 119.654  37.977  1.00  0.00           P
ATOM   6298  O13 POPEo 119      46.894 119.743  36.547  1.00  0.00           O
ATOM   6299  O14 POPEo 119      45.063 119.674  38.327  1.00  0.00           O
ATOM   6300  O11 POPEo 119      47.215 120.853  38.757  1.00  0.00           O
ATOM   6301  O12 POPEo 119      47.194 118.363  38.587  1.00  0.00           O
ATOM   6302  C1  POPEo 119      46.854 121.264  40.077  1.00  0.00           C
ATOM   6305  C2  POPEo 119      47.285 122.744  40.307  1.00  0.00           C
ATOM   6307  O21 POPEo 119      46.924 123.204  41.617  1.00  0.00           O
ATOM   6308  C21 POPEo 119      47.653 122.843  42.657  1.00  0.00           C
ATOM   6309  O22 POPEo 119      48.625 122.113  42.647  1.00  0.00           O
ATOM   6310  C22 POPEo 119      47.094 123.673  43.847  1.00  0.00           C
ATOM   6313  C3  POPEo 119      46.593 123.664  39.257  1.00  0.00           C
ATOM   6316  O31 POPEo 119      47.295 124.893  38.957  1.00  0.00           O
ATOM   6317  C31 POPEo 119      47.154 125.883  39.857  1.00  0.00           C
ATOM   6318  O32 POPEo 119      47.843 125.984  40.867  1.00  0.00           O
ATOM   6319  C32 POPEo 119      45.974 126.774  39.457  1.00  0.00           C
ATOM   6322  C23 POPEo 119      47.583 123.334  45.277  1.00  0.00           C
ATOM   6325  C24 POPEo 119      46.635 122.374  46.007  1.00  0.00           C
ATOM   6328  C25 POPEo 119      46.905 122.243  47.517  1.00  0.00           C
ATOM   6331  C26 POPEo 119      48.375 121.924  47.837  1.00  0.00           C
ATOM   6334  C27 POPEo 119      48.594 121.444  49.277  1.00  0.00           C
ATOM   6337  C28 POPEo 119      50.093 121.364  49.617  1.00  0.00           C
ATOM   6340  C29 POPEo 119      50.343 120.604  50.897  1.00  0.00           C
ATOM   6342 0C21 POPEo 119      50.915 121.074  52.017  1.00  0.00           C
ATOM   6344 1C21 POPEo 119      51.434 122.464  52.267  1.00  0.00           C
ATOM   6347 2C21 POPEo 119      52.653 122.514  53.207  1.00  0.00           C
ATOM   6350 3C21 POPEo 119      52.444 121.774  54.547  1.00  0.00           C
ATOM   6353 4C21 POPEo 119      53.113 122.454  55.747  1.00  0.00           C
ATOM   6356 5C21 POPEo 119      54.625 122.703  55.617  1.00  0.00           C
ATOM   6359 6C21 POPEo 119      55.455 121.423  55.437  1.00  0.00           C
ATOM   6362 7C21 POPEo 119      56.944 121.724  55.267  1.00  0.00           C
ATOM   6365 8C21 POPEo 119      57.764 120.483  54.927  1.00  0.00           C
ATOM   6369  C33 POPEo 119      45.813 128.064  40.307  1.00  0.00           C
ATOM   6372  C34 POPEo 119      44.465 128.761  40.037  1.00  0.00           C
ATOM   6375  C35 POPEo 119      44.373 130.221  40.487  1.00  0.00           C
ATOM   6378  C36 POPEo 119      44.563 130.490  41.987  1.00  0.00           C
ATOM   6381  C37 POPEo 119      44.264 131.950  42.337  1.00  0.00           C
ATOM   6384  C38 POPEo 119      44.615 132.301  43.787  1.00  0.00           C
ATOM   6387  C39 POPEo 119      44.174 133.710  44.227  1.00  0.00           C
ATOM   6390 0C31 POPEo 119      45.125 134.851  43.837  1.00  0.00           C
ATOM   6393 1C31 POPEo 119      44.805 136.131  44.637  1.00  0.00           C
ATOM   6396 2C31 POPEo 119      45.805 137.260  44.377  1.00  0.00           C
ATOM   6399 3C31 POPEo 119      45.623 138.471  45.317  1.00  0.00           C
ATOM   6402 4C31 POPEo 119      46.133 138.211  46.737  1.00  0.00           C
ATOM   6405 5C31 POPEo 119      45.735 139.311  47.727  1.00  0.00           C
ATOM   6408 6C31 POPEo 119      45.993 138.930  49.187  1.00  0.00           C
ATOM   6412  NH3 POPEp 120     100.774 114.513  36.067  1.00  0.00           N
ATOM   6416  C12 POPEp 120     101.313 115.623  35.217  1.00  0.00           C
ATOM   6419  C11 POPEp 120     102.774 115.324  34.807  1.00  0.00           C
ATOM   6422  P   POPEp 120     105.193 115.424  35.727  1.00  0.00           P
ATOM   6423  O13 POPEp 120     105.854 114.114  35.617  1.00  0.00           O
ATOM   6424  O14 POPEp 120     105.434 116.353  34.587  1.00  0.00           O
ATOM   6425  O11 POPEp 120     105.723 116.084  37.057  1.00  0.00           O
ATOM   6426  O12 POPEp 120     103.633 115.254  35.957  1.00  0.00           O
ATOM   6427  C1  POPEp 120     105.285 115.714  38.367  1.00  0.00           C
ATOM   6430  C2  POPEp 120     106.443 115.203  39.287  1.00  0.00           C
ATOM   6432  O21 POPEp 120     106.635 113.783  39.147  1.00  0.00           O
ATOM   6433  C21 POPEp 120     105.835 112.943  39.787  1.00  0.00           C
ATOM   6434  O22 POPEp 120     104.944 113.254  40.557  1.00  0.00           O
ATOM   6435  C22 POPEp 120     106.154 111.504  39.377  1.00  0.00           C
ATOM   6438  C3  POPEp 120     106.255 115.734  40.747  1.00  0.00           C
ATOM   6441  O31 POPEp 120     107.335 115.314  41.607  1.00  0.00           O
ATOM   6442  C31 POPEp 120     107.273 115.684  42.897  1.00  0.00           C
ATOM   6443  O32 POPEp 120     108.223 116.103  43.527  1.00  0.00           O
ATOM   6444  C32 POPEp 120     105.924 115.374  43.527  1.00  0.00           C
ATOM   6447  C23 POPEp 120     105.774 110.464  40.477  1.00  0.00           C
ATOM   6450  C24 POPEp 120     106.574 110.654  41.767  1.00  0.00           C
ATOM   6453  C25 POPEp 120     106.755 109.394  42.627  1.00  0.00           C
ATOM   6456  C26 POPEp 120     107.544 109.724  43.897  1.00  0.00           C
ATOM   6459  C27 POPEp 120     108.104 108.503  44.647  1.00  0.00           C
ATOM   6462  C28 POPEp 120     108.803 108.874  45.967  1.00  0.00           C
ATOM   6465  C29 POPEp 120     107.814 109.344  47.017  1.00  0.00           C
ATOM   6467 0C21 POPEp 120     108.035 110.273  47.967  1.00  0.00           C
ATOM   6469 1C21 POPEp 120     109.313 111.034  48.207  1.00  0.00           C
ATOM   6472 2C21 POPEp 120     109.154 112.404  48.907  1.00  0.00           C
ATOM   6475 3C21 POPEp 120     108.493 113.493  48.057  1.00  0.00           C
ATOM   6478 4C21 POPEp 120     108.645 114.893  48.687  1.00  0.00           C
ATOM   6481 5C21 POPEp 120     107.954 115.974  47.847  1.00  0.00           C
ATOM   6484 6C21 POPEp 120     108.063 117.404  48.387  1.00  0.00           C
ATOM   6487 7C21 POPEp 120     107.214 118.404  47.577  1.00  0.00           C
ATOM   6490 8C21 POPEp 120     107.514 119.874  47.917  1.00  0.00           C
ATOM   6494  C33 POPEp 120     106.074 115.023  45.027  1.00  0.00           C
ATOM   6497  C34 POPEp 120     104.743 115.054  45.797  1.00  0.00           C
ATOM   6500  C35 POPEp 120     103.834 113.844  45.517  1.00  0.00           C
ATOM   6503  C36 POPEp 120     103.865 112.794  46.637  1.00  0.00           C
ATOM   6506  C37 POPEp 120     103.125 113.274  47.897  1.00  0.00           C
ATOM   6509  C38 POPEp 120     103.134 112.253  49.037  1.00  0.00           C
ATOM   6512  C39 POPEp 120     104.544 111.873  49.497  1.00  0.00           C
ATOM   6515 0C31 POPEp 120     104.555 111.173  50.857  1.00  0.00           C
ATOM   6518 1C31 POPEp 120     105.983 110.934  51.387  1.00  0.00           C
ATOM   6521 2C31 POPEp 120     106.045 110.734  52.907  1.00  0.00           C
ATOM   6524 3C31 POPEp 120     105.714 112.013  53.677  1.00  0.00           C
ATOM   6527 4C31 POPEp 120     105.883 111.884  55.197  1.00  0.00           C
ATOM   6530 5C31 POPEp 120     105.454 113.174  55.907  1.00  0.00           C
ATOM   6533 6C31 POPEp 120     105.594 113.114  57.437  1.00  0.00           C
ATOM   6537  NH3 POPEq 121     106.945  58.834  36.017  1.00  0.00           N
ATOM   6541  C12 POPEq 121     105.555  59.324  35.697  1.00  0.00           C
ATOM   6544  C11 POPEq 121     104.555  58.174  35.497  1.00  0.00           C
ATOM   6547  P   POPEq 121     102.873  58.824  33.527  1.00  0.00           P
ATOM   6548  O13 POPEq 121     103.954  59.464  32.737  1.00  0.00           O
ATOM   6549  O14 POPEq 121     102.395  57.514  33.027  1.00  0.00           O
ATOM   6550  O11 POPEq 121     101.623  59.804  33.667  1.00  0.00           O
ATOM   6551  O12 POPEq 121     103.324  58.704  35.027  1.00  0.00           O
ATOM   6552  C1  POPEq 121     101.635  60.884  34.637  1.00  0.00           C
ATOM   6555  C2  POPEq 121     100.385  60.944  35.607  1.00  0.00           C
ATOM   6557  O21 POPEq 121     100.824  61.124  36.977  1.00  0.00           O
ATOM   6558  C21 POPEq 121     100.005  61.864  37.727  1.00  0.00           C
ATOM   6559  O22 POPEq 121      99.104  62.574  37.337  1.00  0.00           O
ATOM   6560  C22 POPEq 121     100.485  61.824  39.187  1.00  0.00           C
ATOM   6563  C3  POPEq 121      99.473  59.684  35.557  1.00  0.00           C
ATOM   6566  O31 POPEq 121      98.234  59.974  36.247  1.00  0.00           O
ATOM   6567  C31 POPEq 121      97.423  58.934  36.417  1.00  0.00           C
ATOM   6568  O32 POPEq 121      97.693  57.784  36.117  1.00  0.00           O
ATOM   6569  C32 POPEq 121      96.115  59.424  37.017  1.00  0.00           C
ATOM   6572  C23 POPEq 121      99.403  62.214  40.227  1.00  0.00           C
ATOM   6575  C24 POPEq 121     100.023  62.934  41.437  1.00  0.00           C
ATOM   6578  C25 POPEq 121      99.014  63.534  42.427  1.00  0.00           C
ATOM   6581  C26 POPEq 121      98.383  62.504  43.377  1.00  0.00           C
ATOM   6584  C27 POPEq 121      99.285  62.134  44.577  1.00  0.00           C
ATOM   6587  C28 POPEq 121      98.663  61.134  45.567  1.00  0.00           C
ATOM   6590  C29 POPEq 121      97.693  61.744  46.547  1.00  0.00           C
ATOM   6592 0C21 POPEq 121      97.684  61.544  47.887  1.00  0.00           C
ATOM   6594 1C21 POPEq 121      98.585  60.644  48.687  1.00  0.00           C
ATOM   6597 2C21 POPEq 121      97.865  59.924  49.847  1.00  0.00           C
ATOM   6600 3C21 POPEq 121      96.903  58.824  49.367  1.00  0.00           C
ATOM   6603 4C21 POPEq 121      96.085  58.174  50.487  1.00  0.00           C
ATOM   6606 5C21 POPEq 121      96.863  57.174  51.347  1.00  0.00           C
ATOM   6609 6C21 POPEq 121      95.924  56.324  52.217  1.00  0.00           C
ATOM   6612 7C21 POPEq 121      96.615  55.144  52.917  1.00  0.00           C
ATOM   6615 8C21 POPEq 121      95.625  54.044  53.307  1.00  0.00           C
ATOM   6619  C33 POPEq 121      95.264  58.324  37.697  1.00  0.00           C
ATOM   6622  C34 POPEq 121      95.454  58.264  39.217  1.00  0.00           C
ATOM   6625  C35 POPEq 121      96.863  57.914  39.677  1.00  0.00           C
ATOM   6628  C36 POPEq 121      96.884  57.734  41.197  1.00  0.00           C
ATOM   6631  C37 POPEq 121      98.174  57.124  41.757  1.00  0.00           C
ATOM   6634  C38 POPEq 121      97.954  56.574  43.177  1.00  0.00           C
ATOM   6637  C39 POPEq 121      99.244  56.484  44.007  1.00  0.00           C
ATOM   6640 0C31 POPEq 121      98.995  55.804  45.357  1.00  0.00           C
ATOM   6643 1C31 POPEq 121      99.965  56.234  46.467  1.00  0.00           C
ATOM   6646 2C31 POPEq 121      99.895  55.304  47.687  1.00  0.00           C
ATOM   6649 3C31 POPEq 121     100.914  54.164  47.607  1.00  0.00           C
ATOM   6652 4C31 POPEq 121     100.613  53.004  48.557  1.00  0.00           C
ATOM   6655 5C31 POPEq 121     101.744  51.964  48.577  1.00  0.00           C
ATOM   6658 6C31 POPEq 121     101.374  50.674  49.327  1.00  0.00           C
ATOM   6662  NH3 POPEr 122      88.195  64.094  37.137  1.00  0.00           N
ATOM   6666  C12 POPEr 122      87.195  62.984  37.307  1.00  0.00           C
ATOM   6669  C11 POPEr 122      87.093  62.124  36.037  1.00  0.00           C
ATOM   6672  P   POPEr 122      84.953  60.634  35.457  1.00  0.00           P
ATOM   6673  O13 POPEr 122      84.214  61.854  35.027  1.00  0.00           O
ATOM   6674  O14 POPEr 122      85.354  59.724  34.367  1.00  0.00           O
ATOM   6675  O11 POPEr 122      84.104  59.804  36.497  1.00  0.00           O
ATOM   6676  O12 POPEr 122      86.225  61.044  36.297  1.00  0.00           O
ATOM   6677  C1  POPEr 122      84.044  60.184  37.887  1.00  0.00           C
ATOM   6680  C2  POPEr 122      84.415  58.984  38.827  1.00  0.00           C
ATOM   6682  O21 POPEr 122      84.123  59.284  40.207  1.00  0.00           O
ATOM   6683  C21 POPEr 122      84.725  60.264  40.847  1.00  0.00           C
ATOM   6684  O22 POPEr 122      85.604  60.994  40.427  1.00  0.00           O
ATOM   6685  C22 POPEr 122      84.094  60.414  42.237  1.00  0.00           C
ATOM   6688  C3  POPEr 122      85.854  58.424  38.617  1.00  0.00           C
ATOM   6691  O31 POPEr 122      85.954  57.074  39.147  1.00  0.00           O
ATOM   6692  C31 POPEr 122      86.953  56.844  39.987  1.00  0.00           C
ATOM   6693  O32 POPEr 122      87.785  57.654  40.357  1.00  0.00           O
ATOM   6694  C32 POPEr 122      86.993  55.364  40.417  1.00  0.00           C
ATOM   6697  C23 POPEr 122      85.163  60.664  43.327  1.00  0.00           C
ATOM   6700  C24 POPEr 122      84.614  60.964  44.737  1.00  0.00           C
ATOM   6703  C25 POPEr 122      85.734  61.314  45.737  1.00  0.00           C
ATOM   6706  C26 POPEr 122      86.454  60.124  46.387  1.00  0.00           C
ATOM   6709  C27 POPEr 122      87.605  60.594  47.287  1.00  0.00           C
ATOM   6712  C28 POPEr 122      88.604  59.484  47.677  1.00  0.00           C
ATOM   6715  C29 POPEr 122      89.883  60.064  48.237  1.00  0.00           C
ATOM   6717 0C21 POPEr 122      90.645  59.544  49.217  1.00  0.00           C
ATOM   6719 1C21 POPEr 122      90.373  58.254  49.957  1.00  0.00           C
ATOM   6722 2C21 POPEr 122      89.564  58.504  51.247  1.00  0.00           C
ATOM   6725 3C21 POPEr 122      89.415  57.234  52.087  1.00  0.00           C
ATOM   6728 4C21 POPEr 122      88.673  57.494  53.407  1.00  0.00           C
ATOM   6731 5C21 POPEr 122      88.954  56.414  54.467  1.00  0.00           C
ATOM   6734 6C21 POPEr 122      88.253  56.684  55.797  1.00  0.00           C
ATOM   6737 7C21 POPEr 122      88.794  55.814  56.937  1.00  0.00           C
ATOM   6740 8C21 POPEr 122      88.253  56.184  58.317  1.00  0.00           C
ATOM   6744  C33 POPEr 122      86.924  55.184  41.947  1.00  0.00           C
ATOM   6747  C34 POPEr 122      87.195  53.744  42.417  1.00  0.00           C
ATOM   6750  C35 POPEr 122      87.374  53.634  43.937  1.00  0.00           C
ATOM   6753  C36 POPEr 122      86.145  53.224  44.757  1.00  0.00           C
ATOM   6756  C37 POPEr 122      86.495  52.124  45.767  1.00  0.00           C
ATOM   6759  C38 POPEr 122      85.385  51.894  46.807  1.00  0.00           C
ATOM   6762  C39 POPEr 122      85.703  50.754  47.787  1.00  0.00           C
ATOM   6765 0C31 POPEr 122      86.924  51.014  48.677  1.00  0.00           C
ATOM   6768 1C31 POPEr 122      87.093  49.954  49.767  1.00  0.00           C
ATOM   6771 2C31 POPEr 122      88.364  50.134  50.627  1.00  0.00           C
ATOM   6774 3C31 POPEr 122      88.545  48.964  51.607  1.00  0.00           C
ATOM   6777 4C31 POPEr 122      89.813  49.034  52.447  1.00  0.00           C
ATOM   6780 5C31 POPEr 122      90.044  47.734  53.237  1.00  0.00           C
ATOM   6783 6C31 POPEr 122      91.194  47.804  54.237  1.00  0.00           C
ATOM   6787  NH3 POPEs 123     106.884  72.704  79.057  1.00  0.00           N
ATOM   6791  C12 POPEs 123     105.454  72.394  79.427  1.00  0.00           C
ATOM   6794  C11 POPEs 123     104.434  72.674  78.327  1.00  0.00           C
ATOM   6797  P   POPEs 123     102.365  71.094  78.907  1.00  0.00           P
ATOM   6798  O13 POPEs 123     102.654  70.314  80.127  1.00  0.00           O
ATOM   6799  O14 POPEs 123     100.954  71.394  78.597  1.00  0.00           O
ATOM   6800  O11 POPEs 123     103.005  70.294  77.717  1.00  0.00           O
ATOM   6801  O12 POPEs 123     103.125  72.454  78.847  1.00  0.00           O
ATOM   6802  C1  POPEs 123     102.164  69.884  76.637  1.00  0.00           C
ATOM   6805  C2  POPEs 123     103.013  69.274  75.497  1.00  0.00           C
ATOM   6807  O21 POPEs 123     103.335  70.324  74.547  1.00  0.00           O
ATOM   6808  C21 POPEs 123     104.614  70.294  74.147  1.00  0.00           C
ATOM   6809  O22 POPEs 123     105.443  69.494  74.487  1.00  0.00           O
ATOM   6810  C22 POPEs 123     104.923  71.494  73.237  1.00  0.00           C
ATOM   6813  C3  POPEs 123     102.243  68.104  74.817  1.00  0.00           C
ATOM   6816  O31 POPEs 123     103.013  67.414  73.817  1.00  0.00           O
ATOM   6817  C31 POPEs 123     103.965  66.614  74.317  1.00  0.00           C
ATOM   6818  O32 POPEs 123     104.214  66.494  75.497  1.00  0.00           O
ATOM   6819  C32 POPEs 123     104.733  65.924  73.207  1.00  0.00           C
ATOM   6822  C23 POPEs 123     104.024  71.564  71.987  1.00  0.00           C
ATOM   6825  C24 POPEs 123     104.743  72.194  70.777  1.00  0.00           C
ATOM   6828  C25 POPEs 123     104.014  71.934  69.447  1.00  0.00           C
ATOM   6831  C26 POPEs 123     104.184  70.494  68.957  1.00  0.00           C
ATOM   6834  C27 POPEs 123     103.274  70.134  67.777  1.00  0.00           C
ATOM   6837  C28 POPEs 123     103.464  68.664  67.357  1.00  0.00           C
ATOM   6840  C29 POPEs 123     102.354  68.194  66.447  1.00  0.00           C
ATOM   6842 0C21 POPEs 123     102.475  67.774  65.177  1.00  0.00           C
ATOM   6844 1C21 POPEs 123     103.734  67.714  64.357  1.00  0.00           C
ATOM   6847 2C21 POPEs 123     103.483  68.174  62.917  1.00  0.00           C
ATOM   6850 3C21 POPEs 123     104.695  67.944  61.997  1.00  0.00           C
ATOM   6853 4C21 POPEs 123     104.375  68.224  60.527  1.00  0.00           C
ATOM   6856 5C21 POPEs 123     105.494  68.934  59.747  1.00  0.00           C
ATOM   6859 6C21 POPEs 123     105.574  70.424  60.077  1.00  0.00           C
ATOM   6862 7C21 POPEs 123     106.564  71.184  59.187  1.00  0.00           C
ATOM   6865 8C21 POPEs 123     106.564  72.694  59.467  1.00  0.00           C
ATOM   6869  C33 POPEs 123     104.593  66.574  71.817  1.00  0.00           C
ATOM   6872  C34 POPEs 123     105.454  67.834  71.637  1.00  0.00           C
ATOM   6875  C35 POPEs 123     106.483  67.694  70.517  1.00  0.00           C
ATOM   6878  C36 POPEs 123     107.563  66.664  70.877  1.00  0.00           C
ATOM   6881  C37 POPEs 123     108.393  66.184  69.677  1.00  0.00           C
ATOM   6884  C38 POPEs 123     109.263  64.974  70.067  1.00  0.00           C
ATOM   6887  C39 POPEs 123     110.023  64.344  68.887  1.00  0.00           C
ATOM   6890 0C31 POPEs 123     110.723  65.384  68.007  1.00  0.00           C
ATOM   6893 1C31 POPEs 123     111.854  64.804  67.157  1.00  0.00           C
ATOM   6896 2C31 POPEs 123     112.645  65.924  66.467  1.00  0.00           C
ATOM   6899 3C31 POPEs 123     113.995  65.484  65.877  1.00  0.00           C
ATOM   6902 4C31 POPEs 123     113.865  64.374  64.827  1.00  0.00           C
ATOM   6905 5C31 POPEs 123     115.063  64.344  63.867  1.00  0.00           C
ATOM   6908 6C31 POPEs 123     114.895  63.353  62.717  1.00  0.00           C
ATOM   6912  NH3 POPEt 124      37.055  23.924  37.167  1.00  0.00           N
ATOM   6916  C12 POPEt 124      36.915  24.564  35.827  1.00  0.00           C
ATOM   6919  C11 POPEt 124      36.844  26.084  36.007  1.00  0.00           C
ATOM   6922  P   POPEt 124      34.424  26.954  36.307  1.00  0.00           P
ATOM   6923  O13 POPEt 124      34.755  28.064  35.387  1.00  0.00           O
ATOM   6924  O14 POPEt 124      33.723  25.764  35.777  1.00  0.00           O
ATOM   6925  O11 POPEt 124      33.555  27.464  37.557  1.00  0.00           O
ATOM   6926  O12 POPEt 124      35.785  26.434  36.927  1.00  0.00           O
ATOM   6927  C1  POPEt 124      33.424  26.604  38.707  1.00  0.00           C
ATOM   6930  C2  POPEt 124      32.985  27.364  39.997  1.00  0.00           C
ATOM   6932  O21 POPEt 124      33.924  28.384  40.357  1.00  0.00           O
ATOM   6933  C21 POPEt 124      35.083  27.994  40.857  1.00  0.00           C
ATOM   6934  O22 POPEt 124      35.535  26.864  40.877  1.00  0.00           O
ATOM   6935  C22 POPEt 124      35.764  29.184  41.537  1.00  0.00           C
ATOM   6938  C3  POPEt 124      32.654  26.434  41.227  1.00  0.00           C
ATOM   6941  O31 POPEt 124      32.535  27.254  42.407  1.00  0.00           O
ATOM   6942  C31 POPEt 124      31.523  27.094  43.227  1.00  0.00           C
ATOM   6943  O32 POPEt 124      30.744  26.154  43.247  1.00  0.00           O
ATOM   6944  C32 POPEt 124      31.444  28.364  44.087  1.00  0.00           C
ATOM   6947  C23 POPEt 124      36.465  28.744  42.847  1.00  0.00           C
ATOM   6950  C24 POPEt 124      36.965  29.944  43.667  1.00  0.00           C
ATOM   6953  C25 POPEt 124      37.854  29.574  44.857  1.00  0.00           C
ATOM   6956  C26 POPEt 124      37.115  28.904  46.027  1.00  0.00           C
ATOM   6959  C27 POPEt 124      38.084  28.164  46.957  1.00  0.00           C
ATOM   6962  C28 POPEt 124      37.504  27.864  48.347  1.00  0.00           C
ATOM   6965  C29 POPEt 124      37.535  29.084  49.247  1.00  0.00           C
ATOM   6967 0C21 POPEt 124      37.854  29.104  50.557  1.00  0.00           C
ATOM   6969 1C21 POPEt 124      38.194  27.924  51.427  1.00  0.00           C
ATOM   6972 2C21 POPEt 124      39.604  28.014  52.067  1.00  0.00           C
ATOM   6975 3C21 POPEt 124      39.654  28.984  53.247  1.00  0.00           C
ATOM   6978 4C21 POPEt 124      41.013  29.084  53.967  1.00  0.00           C
ATOM   6981 5C21 POPEt 124      41.604  27.754  54.447  1.00  0.00           C
ATOM   6984 6C21 POPEt 124      42.563  27.954  55.627  1.00  0.00           C
ATOM   6987 7C21 POPEt 124      43.295  26.674  56.057  1.00  0.00           C
ATOM   6990 8C21 POPEt 124      43.965  26.784  57.427  1.00  0.00           C
ATOM   6994  C33 POPEt 124      32.383  28.384  45.317  1.00  0.00           C
ATOM   6997  C34 POPEt 124      32.064  29.604  46.187  1.00  0.00           C
ATOM   7000  C35 POPEt 124      33.094  29.884  47.287  1.00  0.00           C
ATOM   7003  C36 POPEt 124      32.924  29.024  48.547  1.00  0.00           C
ATOM   7006  C37 POPEt 124      32.805  29.914  49.797  1.00  0.00           C
ATOM   7009  C38 POPEt 124      32.694  29.124  51.117  1.00  0.00           C
ATOM   7012  C39 POPEt 124      32.743  30.064  52.337  1.00  0.00           C
ATOM   7015 0C31 POPEt 124      32.773  29.314  53.667  1.00  0.00           C
ATOM   7018 1C31 POPEt 124      33.133  30.224  54.847  1.00  0.00           C
ATOM   7021 2C31 POPEt 124      33.345  29.474  56.177  1.00  0.00           C
ATOM   7024 3C31 POPEt 124      34.615  28.614  56.227  1.00  0.00           C
ATOM   7027 4C31 POPEt 124      35.895  29.414  56.457  1.00  0.00           C
ATOM   7030 5C31 POPEt 124      37.153  28.534  56.397  1.00  0.00           C
ATOM   7033 6C31 POPEt 124      38.444  29.284  56.717  1.00  0.00           C
ATOM   7037  NH3 POPEu 125      96.133  10.114  35.707  1.00  0.00           N
ATOM   7041  C12 POPEu 125      96.805  11.214  36.507  1.00  0.00           C
ATOM   7044  C11 POPEu 125      96.163  12.594  36.257  1.00  0.00           C
ATOM   7047  P   POPEu 125      96.395  14.944  37.447  1.00  0.00           P
ATOM   7048  O13 POPEu 125      96.535  16.044  36.467  1.00  0.00           O
ATOM   7049  O14 POPEu 125      95.044  14.744  38.017  1.00  0.00           O
ATOM   7050  O11 POPEu 125      97.354  15.284  38.637  1.00  0.00           O
ATOM   7051  O12 POPEu 125      96.973  13.614  36.827  1.00  0.00           O
ATOM   7052  C1  POPEu 125      98.305  14.384  39.207  1.00  0.00           C
ATOM   7055  C2  POPEu 125      99.515  15.224  39.677  1.00  0.00           C
ATOM   7057  O21 POPEu 125     100.594  14.424  40.197  1.00  0.00           O
ATOM   7058  C21 POPEu 125     100.385  13.894  41.377  1.00  0.00           C
ATOM   7059  O22 POPEu 125      99.313  13.804  41.947  1.00  0.00           O
ATOM   7060  C22 POPEu 125     101.693  13.494  42.057  1.00  0.00           C
ATOM   7063  C3  POPEu 125      99.094  16.394  40.627  1.00  0.00           C
ATOM   7066  O31 POPEu 125     100.264  17.104  41.117  1.00  0.00           O
ATOM   7067  C31 POPEu 125     100.264  17.334  42.437  1.00  0.00           C
ATOM   7068  O32 POPEu 125      99.275  17.344  43.137  1.00  0.00           O
ATOM   7069  C32 POPEu 125     101.714  17.464  42.907  1.00  0.00           C
ATOM   7072  C23 POPEu 125     101.475  13.474  43.587  1.00  0.00           C
ATOM   7075  C24 POPEu 125     102.684  13.004  44.407  1.00  0.00           C
ATOM   7078  C25 POPEu 125     102.344  13.084  45.897  1.00  0.00           C
ATOM   7081  C26 POPEu 125     103.445  12.614  46.877  1.00  0.00           C
ATOM   7084  C27 POPEu 125     103.044  12.974  48.317  1.00  0.00           C
ATOM   7087  C28 POPEu 125     104.005  12.514  49.427  1.00  0.00           C
ATOM   7090  C29 POPEu 125     105.395  13.064  49.287  1.00  0.00           C
ATOM   7092 0C21 POPEu 125     105.983  14.034  50.007  1.00  0.00           C
ATOM   7094 1C21 POPEu 125     105.414  14.834  51.157  1.00  0.00           C
ATOM   7097 2C21 POPEu 125     106.374  14.864  52.367  1.00  0.00           C
ATOM   7100 3C21 POPEu 125     106.495  13.494  53.067  1.00  0.00           C
ATOM   7103 4C21 POPEu 125     107.273  13.534  54.377  1.00  0.00           C
ATOM   7106 5C21 POPEu 125     107.254  12.154  55.067  1.00  0.00           C
ATOM   7109 6C21 POPEu 125     108.125  12.094  56.327  1.00  0.00           C
ATOM   7112 7C21 POPEu 125     108.074  10.714  57.007  1.00  0.00           C
ATOM   7115 8C21 POPEu 125     109.174  10.524  58.057  1.00  0.00           C
ATOM   7119  C33 POPEu 125     101.903  17.234  44.437  1.00  0.00           C
ATOM   7122  C34 POPEu 125     103.214  16.494  44.747  1.00  0.00           C
ATOM   7125  C35 POPEu 125     104.493  17.344  44.657  1.00  0.00           C
ATOM   7128  C36 POPEu 125     104.714  18.234  45.877  1.00  0.00           C
ATOM   7131  C37 POPEu 125     105.954  19.114  45.697  1.00  0.00           C
ATOM   7134  C38 POPEu 125     106.133  20.084  46.867  1.00  0.00           C
ATOM   7137  C39 POPEu 125     107.273  21.074  46.637  1.00  0.00           C
ATOM   7140 0C31 POPEu 125     107.475  21.964  47.867  1.00  0.00           C
ATOM   7143 1C31 POPEu 125     108.673  22.904  47.737  1.00  0.00           C
ATOM   7146 2C31 POPEu 125     108.785  23.754  49.007  1.00  0.00           C
ATOM   7149 3C31 POPEu 125     110.154  24.414  49.217  1.00  0.00           C
ATOM   7152 4C31 POPEu 125     110.354  24.704  50.707  1.00  0.00           C
ATOM   7155 5C31 POPEu 125     111.623  25.484  51.047  1.00  0.00           C
ATOM   7158 6C31 POPEu 125     111.794  25.694  52.557  1.00  0.00           C
ATOM   7162  NH3 POPEv 126     106.365 117.533  78.257  1.00  0.00           N
ATOM   7166  C12 POPEv 126     104.965 117.533  78.807  1.00  0.00           C
ATOM   7169  C11 POPEv 126     104.094 116.494  78.087  1.00  0.00           C
ATOM   7172  P   POPEv 126     103.865 113.944  77.767  1.00  0.00           P
ATOM   7173  O13 POPEv 126     104.813 112.854  77.457  1.00  0.00           O
ATOM   7174  O14 POPEv 126     102.924 113.694  78.867  1.00  0.00           O
ATOM   7175  O11 POPEv 126     103.134 114.504  76.507  1.00  0.00           O
ATOM   7176  O12 POPEv 126     104.704 115.203  78.207  1.00  0.00           O
ATOM   7177  C1  POPEv 126     102.143 113.874  75.717  1.00  0.00           C
ATOM   7180  C2  POPEv 126     102.633 113.783  74.247  1.00  0.00           C
ATOM   7182  O21 POPEv 126     101.535 113.474  73.357  1.00  0.00           O
ATOM   7183  C21 POPEv 126     101.744 113.874  72.097  1.00  0.00           C
ATOM   7184  O22 POPEv 126     102.535 114.724  71.747  1.00  0.00           O
ATOM   7185  C22 POPEv 126     100.874 113.064  71.137  1.00  0.00           C
ATOM   7188  C3  POPEv 126     103.725 112.694  74.107  1.00  0.00           C
ATOM   7191  O31 POPEv 126     104.333 112.703  72.797  1.00  0.00           O
ATOM   7192  C31 POPEv 126     105.193 113.704  72.637  1.00  0.00           C
ATOM   7193  O32 POPEv 126     105.563 114.484  73.507  1.00  0.00           O
ATOM   7194  C32 POPEv 126     105.645 113.724  71.187  1.00  0.00           C
ATOM   7197  C23 POPEv 126     100.695 113.813  69.787  1.00  0.00           C
ATOM   7200  C24 POPEv 126     100.154 112.924  68.667  1.00  0.00           C
ATOM   7203  C25 POPEv 126      99.585 113.714  67.467  1.00  0.00           C
ATOM   7206  C26 POPEv 126     100.563 114.743  66.867  1.00  0.00           C
ATOM   7209  C27 POPEv 126      99.923 115.674  65.817  1.00  0.00           C
ATOM   7212  C28 POPEv 126      99.344 114.923  64.587  1.00  0.00           C
ATOM   7215  C29 POPEv 126      99.424 115.754  63.337  1.00  0.00           C
ATOM   7217 0C21 POPEv 126      98.475 115.944  62.397  1.00  0.00           C
ATOM   7219 1C21 POPEv 126      97.093 115.354  62.337  1.00  0.00           C
ATOM   7222 2C21 POPEv 126      96.004 116.423  62.167  1.00  0.00           C
ATOM   7225 3C21 POPEv 126      94.633 115.814  61.817  1.00  0.00           C
ATOM   7228 4C21 POPEv 126      93.475 116.824  61.857  1.00  0.00           C
ATOM   7231 5C21 POPEv 126      93.145 117.294  63.287  1.00  0.00           C
ATOM   7234 6C21 POPEv 126      93.243 118.813  63.467  1.00  0.00           C
ATOM   7237 7C21 POPEv 126      93.214 119.224  64.937  1.00  0.00           C
ATOM   7240 8C21 POPEv 126      92.943 120.714  65.157  1.00  0.00           C
ATOM   7244  C33 POPEv 126     106.553 114.944  70.897  1.00  0.00           C
ATOM   7247  C34 POPEv 126     107.435 114.753  69.667  1.00  0.00           C
ATOM   7250  C35 POPEv 126     106.664 114.734  68.337  1.00  0.00           C
ATOM   7253  C36 POPEv 126     107.624 114.634  67.147  1.00  0.00           C
ATOM   7256  C37 POPEv 126     106.915 114.504  65.797  1.00  0.00           C
ATOM   7259  C38 POPEv 126     107.895 114.354  64.627  1.00  0.00           C
ATOM   7262  C39 POPEv 126     108.794 115.583  64.417  1.00  0.00           C
ATOM   7265 0C31 POPEv 126     109.655 115.474  63.157  1.00  0.00           C
ATOM   7268 1C31 POPEv 126     110.634 116.644  63.037  1.00  0.00           C
ATOM   7271 2C31 POPEv 126     111.273 116.724  61.637  1.00  0.00           C
ATOM   7274 3C31 POPEv 126     112.514 117.624  61.597  1.00  0.00           C
ATOM   7277 4C31 POPEv 126     113.785 116.894  62.057  1.00  0.00           C
ATOM   7280 5C31 POPEv 126     115.075 117.544  61.557  1.00  0.00           C
ATOM   7283 6C31 POPEv 126     116.313 116.684  61.817  1.00  0.00           C
ATOM   7287  NH3 POPEw 127      68.813  97.904  77.367  1.00  0.00           N
ATOM   7291  C12 POPEw 127      69.483  97.423  78.657  1.00  0.00           C
ATOM   7294  C11 POPEw 127      70.943  97.913  78.787  1.00  0.00           C
ATOM   7297  P   POPEw 127      72.285  95.844  79.897  1.00  0.00           P
ATOM   7298  O13 POPEw 127      73.734  95.754  80.137  1.00  0.00           O
ATOM   7299  O14 POPEw 127      71.475  95.004  80.807  1.00  0.00           O
ATOM   7300  O11 POPEw 127      71.965  95.264  78.457  1.00  0.00           O
ATOM   7301  O12 POPEw 127      71.685  97.304  79.867  1.00  0.00           O
ATOM   7302  C1  POPEw 127      73.035  95.234  77.517  1.00  0.00           C
ATOM   7305  C2  POPEw 127      72.535  94.954  76.077  1.00  0.00           C
ATOM   7307  O21 POPEw 127      73.354  95.693  75.167  1.00  0.00           O
ATOM   7308  C21 POPEw 127      74.535  95.133  74.997  1.00  0.00           C
ATOM   7309  O22 POPEw 127      74.895  94.064  75.487  1.00  0.00           O
ATOM   7310  C22 POPEw 127      75.354  96.003  74.077  1.00  0.00           C
ATOM   7313  C3  POPEw 127      71.083  95.394  75.857  1.00  0.00           C
ATOM   7316  O31 POPEw 127      70.795  95.443  74.447  1.00  0.00           O
ATOM   7317  C31 POPEw 127      69.553  95.834  74.197  1.00  0.00           C
ATOM   7318  O32 POPEw 127      68.785  96.273  75.047  1.00  0.00           O
ATOM   7319  C32 POPEw 127      69.255  95.594  72.717  1.00  0.00           C
ATOM   7322  C23 POPEw 127      75.523  95.324  72.707  1.00  0.00           C
ATOM   7325  C24 POPEw 127      76.123  96.283  71.687  1.00  0.00           C
ATOM   7328  C25 POPEw 127      76.703  95.604  70.437  1.00  0.00           C
ATOM   7331  C26 POPEw 127      77.883  94.684  70.777  1.00  0.00           C
ATOM   7334  C27 POPEw 127      78.615  94.163  69.527  1.00  0.00           C
ATOM   7337  C28 POPEw 127      79.645  93.053  69.827  1.00  0.00           C
ATOM   7340  C29 POPEw 127      80.653  93.434  70.877  1.00  0.00           C
ATOM   7342 0C21 POPEw 127      81.945  93.783  70.707  1.00  0.00           C
ATOM   7344 1C21 POPEw 127      82.674  93.913  69.397  1.00  0.00           C
ATOM   7347 2C21 POPEw 127      84.064  93.254  69.467  1.00  0.00           C
ATOM   7350 3C21 POPEw 127      84.935  93.654  68.267  1.00  0.00           C
ATOM   7353 4C21 POPEw 127      86.374  93.134  68.387  1.00  0.00           C
ATOM   7356 5C21 POPEw 127      87.354  93.773  67.397  1.00  0.00           C
ATOM   7359 6C21 POPEw 127      87.475  95.294  67.567  1.00  0.00           C
ATOM   7362 7C21 POPEw 127      88.663  95.884  66.807  1.00  0.00           C
ATOM   7365 8C21 POPEw 127      88.594  97.404  66.677  1.00  0.00           C
ATOM   7369  C33 POPEw 127      67.975  96.294  72.217  1.00  0.00           C
ATOM   7372  C34 POPEw 127      67.695  95.934  70.757  1.00  0.00           C
ATOM   7375  C35 POPEw 127      68.365  96.894  69.777  1.00  0.00           C
ATOM   7378  C36 POPEw 127      68.093  96.504  68.327  1.00  0.00           C
ATOM   7381  C37 POPEw 127      68.865  97.374  67.327  1.00  0.00           C
ATOM   7384  C38 POPEw 127      68.645  96.914  65.877  1.00  0.00           C
ATOM   7387  C39 POPEw 127      69.755  97.383  64.927  1.00  0.00           C
ATOM   7390 0C31 POPEw 127      69.914  98.904  64.857  1.00  0.00           C
ATOM   7393 1C31 POPEw 127      71.123  99.344  64.027  1.00  0.00           C
ATOM   7396 2C31 POPEw 127      71.365 100.853  64.107  1.00  0.00           C
ATOM   7399 3C31 POPEw 127      72.684 101.294  63.457  1.00  0.00           C
ATOM   7402 4C31 POPEw 127      72.604 101.353  61.927  1.00  0.00           C
ATOM   7405 5C31 POPEw 127      73.934 101.754  61.287  1.00  0.00           C
ATOM   7408 6C31 POPEw 127      73.843 101.943  59.777  1.00  0.00           C
ATOM   7412  NH3 POPEx 128      18.475 115.173  83.217  1.00  0.00           N
ATOM   7416  C12 POPEx 128      18.524 116.494  82.497  1.00  0.00           C
ATOM   7419  C11 POPEx 128      17.163 117.214  82.507  1.00  0.00           C
ATOM   7422  P   POPEx 128      15.535 115.424  81.387  1.00  0.00           P
ATOM   7423  O13 POPEx 128      15.704 114.664  82.647  1.00  0.00           O
ATOM   7424  O14 POPEx 128      14.155 115.684  80.927  1.00  0.00           O
ATOM   7425  O11 POPEx 128      16.334 114.704  80.227  1.00  0.00           O
ATOM   7426  O12 POPEx 128      16.305 116.784  81.457  1.00  0.00           O
ATOM   7427  C1  POPEx 128      15.645 114.193  79.077  1.00  0.00           C
ATOM   7430  C2  POPEx 128      15.455 115.194  77.887  1.00  0.00           C
ATOM   7432  O21 POPEx 128      15.725 114.414  76.707  1.00  0.00           O
ATOM   7433  C21 POPEx 128      15.234 114.824  75.547  1.00  0.00           C
ATOM   7434  O22 POPEx 128      14.433 115.723  75.357  1.00  0.00           O
ATOM   7435  C22 POPEx 128      15.795 113.913  74.447  1.00  0.00           C
ATOM   7438  C3  POPEx 128      16.354 116.474  77.897  1.00  0.00           C
ATOM   7441  O31 POPEx 128      15.805 117.434  76.967  1.00  0.00           O
ATOM   7442  C31 POPEx 128      16.645 118.304  76.407  1.00  0.00           C
ATOM   7443  O32 POPEx 128      17.785 118.514  76.807  1.00  0.00           O
ATOM   7444  C32 POPEx 128      15.955 118.953  75.197  1.00  0.00           C
ATOM   7447  C23 POPEx 128      15.993 114.634  73.107  1.00  0.00           C
ATOM   7450  C24 POPEx 128      16.225 113.614  71.977  1.00  0.00           C
ATOM   7453  C25 POPEx 128      15.884 114.144  70.587  1.00  0.00           C
ATOM   7456  C26 POPEx 128      14.375 114.364  70.407  1.00  0.00           C
ATOM   7459  C27 POPEx 128      14.015 115.814  70.077  1.00  0.00           C
ATOM   7462  C28 POPEx 128      12.494 116.014  70.157  1.00  0.00           C
ATOM   7465  C29 POPEx 128      11.975 117.084  69.237  1.00  0.00           C
ATOM   7467 0C21 POPEx 128      11.265 116.864  68.107  1.00  0.00           C
ATOM   7469 1C21 POPEx 128      10.865 115.494  67.587  1.00  0.00           C
ATOM   7472 2C21 POPEx 128      12.024 114.734  66.917  1.00  0.00           C
ATOM   7475 3C21 POPEx 128      12.335 115.234  65.497  1.00  0.00           C
ATOM   7478 4C21 POPEx 128      13.685 114.694  64.987  1.00  0.00           C
ATOM   7481 5C21 POPEx 128      13.604 114.174  63.547  1.00  0.00           C
ATOM   7484 6C21 POPEx 128      14.974 113.764  63.007  1.00  0.00           C
ATOM   7487 7C21 POPEx 128      14.905 113.094  61.627  1.00  0.00           C
ATOM   7490 8C21 POPEx 128      16.274 112.794  61.037  1.00  0.00           C
ATOM   7494  C33 POPEx 128      16.844 119.893  74.337  1.00  0.00           C
ATOM   7497  C34 POPEx 128      17.824 119.184  73.387  1.00  0.00           C
ATOM   7500  C35 POPEx 128      17.163 118.444  72.197  1.00  0.00           C
ATOM   7503  C36 POPEx 128      16.965 119.324  70.957  1.00  0.00           C
ATOM   7506  C37 POPEx 128      16.324 118.603  69.757  1.00  0.00           C
ATOM   7509  C38 POPEx 128      16.815 119.174  68.417  1.00  0.00           C
ATOM   7512  C39 POPEx 128      16.174 118.534  67.177  1.00  0.00           C
ATOM   7515 0C31 POPEx 128      16.833 119.053  65.887  1.00  0.00           C
ATOM   7518 1C31 POPEx 128      16.243 118.493  64.587  1.00  0.00           C
ATOM   7521 2C31 POPEx 128      15.015 119.274  64.107  1.00  0.00           C
ATOM   7524 3C31 POPEx 128      14.334 118.664  62.867  1.00  0.00           C
ATOM   7527 4C31 POPEx 128      15.274 118.404  61.677  1.00  0.00           C
ATOM   7530 5C31 POPEx 128      14.524 117.964  60.417  1.00  0.00           C
ATOM   7533 6C31 POPEx 128      15.434 117.594  59.237  1.00  0.00           C
ATOM   7537  NH3 POPEy 129      63.243 129.021  78.887  1.00  0.00           N
ATOM   7541  C12 POPEy 129      61.965 128.234  78.927  1.00  0.00           C
ATOM   7544  C11 POPEy 129      62.154 126.723  78.867  1.00  0.00           C
ATOM   7547  P   POPEy 129      60.683 124.714  78.157  1.00  0.00           P
ATOM   7548  O13 POPEy 129      59.293 124.224  78.307  1.00  0.00           O
ATOM   7549  O14 POPEy 129      61.764 123.874  78.717  1.00  0.00           O
ATOM   7550  O11 POPEy 129      60.965 125.033  76.647  1.00  0.00           O
ATOM   7551  O12 POPEy 129      60.844 126.143  78.807  1.00  0.00           O
ATOM   7552  C1  POPEy 129      60.195 124.424  75.607  1.00  0.00           C
ATOM   7555  C2  POPEy 129      59.075 125.384  75.137  1.00  0.00           C
ATOM   7557  O21 POPEy 129      58.035 124.644  74.457  1.00  0.00           O
ATOM   7558  C21 POPEy 129      58.295 124.264  73.217  1.00  0.00           C
ATOM   7559  O22 POPEy 129      59.394 124.233  72.687  1.00  0.00           O
ATOM   7560  C22 POPEy 129      56.993 123.934  72.487  1.00  0.00           C
ATOM   7563  C3  POPEy 129      59.685 126.564  74.307  1.00  0.00           C
ATOM   7566  O31 POPEy 129      58.694 127.174  73.457  1.00  0.00           O
ATOM   7567  C31 POPEy 129      59.075 127.514  72.247  1.00  0.00           C
ATOM   7568  O32 POPEy 129      60.174 127.383  71.747  1.00  0.00           O
ATOM   7569  C32 POPEy 129      57.874 128.094  71.517  1.00  0.00           C
ATOM   7572  C23 POPEy 129      57.285 123.384  71.077  1.00  0.00           C
ATOM   7575  C24 POPEy 129      56.063 123.294  70.147  1.00  0.00           C
ATOM   7578  C25 POPEy 129      56.403 122.484  68.877  1.00  0.00           C
ATOM   7581  C26 POPEy 129      55.483 122.764  67.677  1.00  0.00           C
ATOM   7584  C27 POPEy 129      56.005 122.074  66.397  1.00  0.00           C
ATOM   7587  C28 POPEy 129      54.965 122.044  65.257  1.00  0.00           C
ATOM   7590  C29 POPEy 129      55.473 121.234  64.077  1.00  0.00           C
ATOM   7592 0C21 POPEy 129      55.785 121.724  62.857  1.00  0.00           C
ATOM   7594 1C21 POPEy 129      55.674 123.164  62.447  1.00  0.00           C
ATOM   7597 2C21 POPEy 129      55.875 123.414  60.937  1.00  0.00           C
ATOM   7600 3C21 POPEy 129      57.305 123.134  60.437  1.00  0.00           C
ATOM   7603 4C21 POPEy 129      57.535 123.614  58.997  1.00  0.00           C
ATOM   7606 5C21 POPEy 129      57.695 125.144  58.867  1.00  0.00           C
ATOM   7609 6C21 POPEy 129      57.695 125.604  57.407  1.00  0.00           C
ATOM   7612 7C21 POPEy 129      57.924 127.113  57.257  1.00  0.00           C
ATOM   7615 8C21 POPEy 129      59.124 127.454  56.367  1.00  0.00           C
ATOM   7619  C33 POPEy 129      58.113 128.094  69.997  1.00  0.00           C
ATOM   7622  C34 POPEy 129      56.803 128.214  69.227  1.00  0.00           C
ATOM   7625  C35 POPEy 129      56.884 127.484  67.887  1.00  0.00           C
ATOM   7628  C36 POPEy 129      55.493 127.344  67.267  1.00  0.00           C
ATOM   7631  C37 POPEy 129      55.543 126.784  65.837  1.00  0.00           C
ATOM   7634  C38 POPEy 129      54.163 126.774  65.177  1.00  0.00           C
ATOM   7637  C39 POPEy 129      53.883 128.024  64.327  1.00  0.00           C
ATOM   7640 0C31 POPEy 129      53.854 129.361  65.067  1.00  0.00           C
ATOM   7643 1C31 POPEy 129      53.404 130.480  64.127  1.00  0.00           C
ATOM   7646 2C31 POPEy 129      53.035 131.801  64.807  1.00  0.00           C
ATOM   7649 3C31 POPEy 129      54.205 132.791  64.957  1.00  0.00           C
ATOM   7652 4C31 POPEy 129      53.804 134.221  64.547  1.00  0.00           C
ATOM   7655 5C31 POPEy 129      54.895 135.261  64.787  1.00  0.00           C
ATOM   7658 6C31 POPEy 129      55.363 135.311  66.247  1.00  0.00           C
ATOM   7662  NH3 POPEz 130     109.275 102.144  80.797  1.00  0.00           N
ATOM   7666  C12 POPEz 130     109.764 100.984  81.597  1.00  0.00           C
ATOM   7669  C11 POPEz 130     111.063 101.364  82.297  1.00  0.00           C
ATOM   7672  P   POPEz 130     112.663  99.354  82.017  1.00  0.00           P
ATOM   7673  O13 POPEz 130     114.035  99.864  82.197  1.00  0.00           O
ATOM   7674  O14 POPEz 130     112.395  97.934  82.327  1.00  0.00           O
ATOM   7675  O11 POPEz 130     112.195  99.603  80.537  1.00  0.00           O
ATOM   7676  O12 POPEz 130     111.645 100.203  82.877  1.00  0.00           O
ATOM   7677  C1  POPEz 130     112.283  98.564  79.557  1.00  0.00           C
ATOM   7680  C2  POPEz 130     111.984  99.124  78.147  1.00  0.00           C
ATOM   7682  O21 POPEz 130     112.844  98.524  77.167  1.00  0.00           O
ATOM   7683  C21 POPEz 130     112.354  97.444  76.577  1.00  0.00           C
ATOM   7684  O22 POPEz 130     111.395  96.803  76.957  1.00  0.00           O
ATOM   7685  C22 POPEz 130     113.195  97.184  75.317  1.00  0.00           C
ATOM   7688  C3  POPEz 130     112.243 100.654  78.097  1.00  0.00           C
ATOM   7691  O31 POPEz 130     112.143 101.154  76.747  1.00  0.00           O
ATOM   7692  C31 POPEz 130     113.223 101.294  75.957  1.00  0.00           C
ATOM   7693  O32 POPEz 130     113.153 101.124  74.747  1.00  0.00           O
ATOM   7694  C32 POPEz 130     114.473 101.774  76.677  1.00  0.00           C
ATOM   7697  C23 POPEz 130     112.344  96.873  74.077  1.00  0.00           C
ATOM   7700  C24 POPEz 130     113.195  96.854  72.797  1.00  0.00           C
ATOM   7703  C25 POPEz 130     112.365  97.094  71.527  1.00  0.00           C
ATOM   7706  C26 POPEz 130     113.195  97.024  70.237  1.00  0.00           C
ATOM   7709  C27 POPEz 130     112.335  97.064  68.957  1.00  0.00           C
ATOM   7712  C28 POPEz 130     113.203  96.924  67.697  1.00  0.00           C
ATOM   7715  C29 POPEz 130     112.435  97.044  66.407  1.00  0.00           C
ATOM   7717 0C21 POPEz 130     112.994  97.064  65.177  1.00  0.00           C
ATOM   7719 1C21 POPEz 130     114.464  96.894  64.897  1.00  0.00           C
ATOM   7722 2C21 POPEz 130     114.764  96.094  63.617  1.00  0.00           C
ATOM   7725 3C21 POPEz 130     114.633  96.884  62.307  1.00  0.00           C
ATOM   7728 4C21 POPEz 130     114.883  95.974  61.097  1.00  0.00           C
ATOM   7731 5C21 POPEz 130     115.424  96.693  59.847  1.00  0.00           C
ATOM   7734 6C21 POPEz 130     116.903  97.094  59.977  1.00  0.00           C
ATOM   7737 7C21 POPEz 130     117.605  97.214  58.617  1.00  0.00           C
ATOM   7740 8C21 POPEz 130     119.123  97.423  58.717  1.00  0.00           C
ATOM   7744  C33 POPEz 130     115.434 100.634  77.097  1.00  0.00           C
ATOM   7747  C34 POPEz 130     116.325 100.114  75.987  1.00  0.00           C
ATOM   7750  C35 POPEz 130     117.283 101.204  75.507  1.00  0.00           C
ATOM   7753  C36 POPEz 130     118.234 100.704  74.427  1.00  0.00           C
ATOM   7756  C37 POPEz 130     119.145 101.844  73.977  1.00  0.00           C
ATOM   7759  C38 POPEz 130     119.795 101.593  72.617  1.00  0.00           C
ATOM   7762  C39 POPEz 130     118.834 101.704  71.437  1.00  0.00           C
ATOM   7765 0C31 POPEz 130     119.604 102.024  70.157  1.00  0.00           C
ATOM   7768 1C31 POPEz 130     118.715 102.094  68.907  1.00  0.00           C
ATOM   7771 2C31 POPEz 130     119.473 102.614  67.687  1.00  0.00           C
ATOM   7774 3C31 POPEz 130     119.664 104.134  67.697  1.00  0.00           C
ATOM   7777 4C31 POPEz 130     120.365 104.654  66.437  1.00  0.00           C
ATOM   7780 5C31 POPEz 130     120.274 106.173  66.317  1.00  0.00           C
ATOM   7783 6C31 POPEz 130     120.723 106.714  64.957  1.00  0.00           C
ATOM   7787  NH3 POPE0 131      19.285  67.134  39.297  1.00  0.00           N
ATOM   7791  C12 POPE0 131      20.275  66.014  39.147  1.00  0.00           C
ATOM   7794  C11 POPE0 131      21.154  66.204  37.907  1.00  0.00           C
ATOM   7797  P   POPE0 131      23.465  65.154  37.147  1.00  0.00           P
ATOM   7798  O13 POPE0 131      23.604  64.084  36.147  1.00  0.00           O
ATOM   7799  O14 POPE0 131      23.785  66.534  36.727  1.00  0.00           O
ATOM   7800  O11 POPE0 131      24.354  64.804  38.417  1.00  0.00           O
ATOM   7801  O12 POPE0 131      22.014  65.094  37.777  1.00  0.00           O
ATOM   7802  C1  POPE0 131      24.544  65.734  39.487  1.00  0.00           C
ATOM   7805  C2  POPE0 131      24.014  65.164  40.827  1.00  0.00           C
ATOM   7807  O21 POPE0 131      25.055  65.144  41.827  1.00  0.00           O
ATOM   7808  C21 POPE0 131      25.375  66.334  42.327  1.00  0.00           C
ATOM   7809  O22 POPE0 131      24.753  67.364  42.117  1.00  0.00           O
ATOM   7810  C22 POPE0 131      26.563  66.174  43.257  1.00  0.00           C
ATOM   7813  C3  POPE0 131      23.465  63.724  40.657  1.00  0.00           C
ATOM   7816  O31 POPE0 131      22.875  63.274  41.907  1.00  0.00           O
ATOM   7817  C31 POPE0 131      23.115  62.004  42.187  1.00  0.00           C
ATOM   7818  O32 POPE0 131      23.403  61.134  41.387  1.00  0.00           O
ATOM   7819  C32 POPE0 131      22.944  61.774  43.677  1.00  0.00           C
ATOM   7822  C23 POPE0 131      26.154  66.024  44.737  1.00  0.00           C
ATOM   7825  C24 POPE0 131      27.404  65.864  45.617  1.00  0.00           C
ATOM   7828  C25 POPE0 131      27.145  66.114  47.107  1.00  0.00           C
ATOM   7831  C26 POPE0 131      26.094  65.204  47.747  1.00  0.00           C
ATOM   7834  C27 POPE0 131      25.895  65.574  49.227  1.00  0.00           C
ATOM   7837  C28 POPE0 131      25.125  64.494  50.007  1.00  0.00           C
ATOM   7840  C29 POPE0 131      25.984  63.274  50.187  1.00  0.00           C
ATOM   7842 0C21 POPE0 131      25.643  62.194  50.887  1.00  0.00           C
ATOM   7844 1C21 POPE0 131      24.334  61.984  51.597  1.00  0.00           C
ATOM   7847 2C21 POPE0 131      24.074  60.494  51.907  1.00  0.00           C
ATOM   7850 3C21 POPE0 131      25.145  59.844  52.787  1.00  0.00           C
ATOM   7853 4C21 POPE0 131      24.715  58.484  53.337  1.00  0.00           C
ATOM   7856 5C21 POPE0 131      25.903  57.634  53.777  1.00  0.00           C
ATOM   7859 6C21 POPE0 131      25.494  56.474  54.687  1.00  0.00           C
ATOM   7862 7C21 POPE0 131      26.604  55.434  54.867  1.00  0.00           C
ATOM   7865 8C21 POPE0 131      26.244  54.354  55.897  1.00  0.00           C
ATOM   7869  C33 POPE0 131      24.135  62.304  44.517  1.00  0.00           C
ATOM   7872  C34 POPE0 131      23.774  62.424  46.007  1.00  0.00           C
ATOM   7875  C35 POPE0 131      23.305  61.094  46.597  1.00  0.00           C
ATOM   7878  C36 POPE0 131      22.694  61.224  47.997  1.00  0.00           C
ATOM   7881  C37 POPE0 131      21.684  60.104  48.257  1.00  0.00           C
ATOM   7884  C38 POPE0 131      21.075  60.194  49.657  1.00  0.00           C
ATOM   7887  C39 POPE0 131      20.424  58.884  50.097  1.00  0.00           C
ATOM   7890 0C31 POPE0 131      20.164  58.894  51.607  1.00  0.00           C
ATOM   7893 1C31 POPE0 131      19.704  57.534  52.157  1.00  0.00           C
ATOM   7896 2C31 POPE0 131      19.564  57.544  53.687  1.00  0.00           C
ATOM   7899 3C31 POPE0 131      20.854  57.934  54.407  1.00  0.00           C
ATOM   7902 4C31 POPE0 131      20.875  57.584  55.907  1.00  0.00           C
ATOM   7905 5C31 POPE0 131      22.234  57.894  56.527  1.00  0.00           C
ATOM   7908 6C31 POPE0 131      22.374  57.454  57.987  1.00  0.00           C
ATOM   7912  NH3 POPE1 132      87.624  30.354  36.847  1.00  0.00           N
ATOM   7916  C12 POPE1 132      87.924  29.004  36.247  1.00  0.00           C
ATOM   7919  C11 POPE1 132      89.375  28.924  35.777  1.00  0.00           C
ATOM   7922  P   POPE1 132      91.014  27.124  34.897  1.00  0.00           P
ATOM   7923  O13 POPE1 132      91.033  26.184  33.757  1.00  0.00           O
ATOM   7924  O14 POPE1 132      91.953  28.254  34.797  1.00  0.00           O
ATOM   7925  O11 POPE1 132      91.383  26.304  36.177  1.00  0.00           O
ATOM   7926  O12 POPE1 132      89.555  27.674  35.117  1.00  0.00           O
ATOM   7927  C1  POPE1 132      90.434  25.974  37.197  1.00  0.00           C
ATOM   7930  C2  POPE1 132      91.133  25.774  38.567  1.00  0.00           C
ATOM   7932  O21 POPE1 132      90.133  25.904  39.597  1.00  0.00           O
ATOM   7933  C21 POPE1 132      90.303  25.164  40.667  1.00  0.00           C
ATOM   7934  O22 POPE1 132      91.115  24.274  40.817  1.00  0.00           O
ATOM   7935  C22 POPE1 132      89.255  25.564  41.707  1.00  0.00           C
ATOM   7938  C3  POPE1 132      92.243  26.834  38.807  1.00  0.00           C
ATOM   7941  O31 POPE1 132      93.343  26.254  39.537  1.00  0.00           O
ATOM   7942  C31 POPE1 132      94.313  27.134  39.787  1.00  0.00           C
ATOM   7943  O32 POPE1 132      94.263  28.324  39.557  1.00  0.00           O
ATOM   7944  C32 POPE1 132      95.513  26.414  40.367  1.00  0.00           C
ATOM   7947  C23 POPE1 132      89.544  24.934  43.097  1.00  0.00           C
ATOM   7950  C24 POPE1 132      88.755  25.604  44.227  1.00  0.00           C
ATOM   7953  C25 POPE1 132      89.053  25.004  45.607  1.00  0.00           C
ATOM   7956  C26 POPE1 132      88.563  25.854  46.787  1.00  0.00           C
ATOM   7959  C27 POPE1 132      88.545  25.084  48.117  1.00  0.00           C
ATOM   7962  C28 POPE1 132      88.214  25.934  49.367  1.00  0.00           C
ATOM   7965  C29 POPE1 132      89.384  26.734  49.877  1.00  0.00           C
ATOM   7967 0C21 POPE1 132      89.324  27.684  50.837  1.00  0.00           C
ATOM   7969 1C21 POPE1 132      88.083  28.154  51.547  1.00  0.00           C
ATOM   7972 2C21 POPE1 132      88.195  28.224  53.087  1.00  0.00           C
ATOM   7975 3C21 POPE1 132      87.943  26.904  53.827  1.00  0.00           C
ATOM   7978 4C21 POPE1 132      89.184  26.014  54.007  1.00  0.00           C
ATOM   7981 5C21 POPE1 132      88.934  24.874  55.007  1.00  0.00           C
ATOM   7984 6C21 POPE1 132      90.035  23.814  55.037  1.00  0.00           C
ATOM   7987 7C21 POPE1 132      89.714  22.614  55.947  1.00  0.00           C
ATOM   7990 8C21 POPE1 132      90.824  21.564  55.987  1.00  0.00           C
ATOM   7994  C33 POPE1 132      95.734  26.814  41.837  1.00  0.00           C
ATOM   7997  C34 POPE1 132      94.643  26.244  42.747  1.00  0.00           C
ATOM   8000  C35 POPE1 132      94.965  26.324  44.247  1.00  0.00           C
ATOM   8003  C36 POPE1 132      93.764  25.874  45.087  1.00  0.00           C
ATOM   8006  C37 POPE1 132      94.083  25.804  46.587  1.00  0.00           C
ATOM   8009  C38 POPE1 132      93.005  25.044  47.387  1.00  0.00           C
ATOM   8012  C39 POPE1 132      93.324  24.994  48.887  1.00  0.00           C
ATOM   8015 0C31 POPE1 132      92.465  23.984  49.667  1.00  0.00           C
ATOM   8018 1C31 POPE1 132      92.873  23.904  51.147  1.00  0.00           C
ATOM   8021 2C31 POPE1 132      91.934  23.054  52.007  1.00  0.00           C
ATOM   8024 3C31 POPE1 132      92.133  21.534  51.897  1.00  0.00           C
ATOM   8027 4C31 POPE1 132      93.294  21.004  52.767  1.00  0.00           C
ATOM   8030 5C31 POPE1 132      93.265  19.474  52.917  1.00  0.00           C
ATOM   8033 6C31 POPE1 132      94.354  18.914  53.837  1.00  0.00           C
ATOM   8037  NH3 POPE2 133      82.074  24.444  79.737  1.00  0.00           N
ATOM   8041  C12 POPE2 133      83.055  23.424  80.277  1.00  0.00           C
ATOM   8044  C11 POPE2 133      84.104  23.074  79.227  1.00  0.00           C
ATOM   8047  P   POPE2 133      86.343  21.794  79.037  1.00  0.00           P
ATOM   8048  O13 POPE2 133      86.984  23.074  78.667  1.00  0.00           O
ATOM   8049  O14 POPE2 133      87.164  20.834  79.817  1.00  0.00           O
ATOM   8050  O11 POPE2 133      85.843  21.054  77.737  1.00  0.00           O
ATOM   8051  O12 POPE2 133      84.993  22.104  79.797  1.00  0.00           O
ATOM   8052  C1  POPE2 133      86.735  20.254  76.937  1.00  0.00           C
ATOM   8055  C2  POPE2 133      86.645  20.644  75.427  1.00  0.00           C
ATOM   8057  O21 POPE2 133      87.943  20.754  74.807  1.00  0.00           O
ATOM   8058  C21 POPE2 133      88.794  21.664  75.247  1.00  0.00           C
ATOM   8059  O22 POPE2 133      88.585  22.474  76.127  1.00  0.00           O
ATOM   8060  C22 POPE2 133      90.174  21.484  74.567  1.00  0.00           C
ATOM   8063  C3  POPE2 133      85.695  21.874  75.237  1.00  0.00           C
ATOM   8066  O31 POPE2 133      85.373  22.174  73.867  1.00  0.00           O
ATOM   8067  C31 POPE2 133      85.883  23.314  73.427  1.00  0.00           C
ATOM   8068  O32 POPE2 133      86.924  23.804  73.817  1.00  0.00           O
ATOM   8069  C32 POPE2 133      84.904  23.994  72.467  1.00  0.00           C
ATOM   8072  C23 POPE2 133      90.613  22.634  73.617  1.00  0.00           C
ATOM   8075  C24 POPE2 133      91.023  22.114  72.217  1.00  0.00           C
ATOM   8078  C25 POPE2 133      91.395  23.204  71.207  1.00  0.00           C
ATOM   8081  C26 POPE2 133      91.255  22.754  69.737  1.00  0.00           C
ATOM   8084  C27 POPE2 133      91.854  23.744  68.737  1.00  0.00           C
ATOM   8087  C28 POPE2 133      91.285  23.654  67.307  1.00  0.00           C
ATOM   8090  C29 POPE2 133      91.404  22.294  66.667  1.00  0.00           C
ATOM   8092 0C21 POPE2 133      92.035  22.004  65.507  1.00  0.00           C
ATOM   8094 1C21 POPE2 133      92.803  22.974  64.637  1.00  0.00           C
ATOM   8097 2C21 POPE2 133      91.945  23.704  63.577  1.00  0.00           C
ATOM   8100 3C21 POPE2 133      91.203  22.754  62.607  1.00  0.00           C
ATOM   8103 4C21 POPE2 133      90.563  23.454  61.397  1.00  0.00           C
ATOM   8106 5C21 POPE2 133      89.813  24.764  61.707  1.00  0.00           C
ATOM   8109 6C21 POPE2 133      88.694  24.634  62.747  1.00  0.00           C
ATOM   8112 7C21 POPE2 133      88.445  25.944  63.507  1.00  0.00           C
ATOM   8115 8C21 POPE2 133      87.395  25.804  64.607  1.00  0.00           C
ATOM   8119  C33 POPE2 133      84.104  23.024  71.577  1.00  0.00           C
ATOM   8122  C34 POPE2 133      82.895  23.674  70.897  1.00  0.00           C
ATOM   8125  C35 POPE2 133      83.165  24.034  69.427  1.00  0.00           C
ATOM   8128  C36 POPE2 133      81.895  24.484  68.697  1.00  0.00           C
ATOM   8131  C37 POPE2 133      82.104  24.564  67.177  1.00  0.00           C
ATOM   8134  C38 POPE2 133      80.883  25.114  66.427  1.00  0.00           C
ATOM   8137  C39 POPE2 133      80.954  24.814  64.927  1.00  0.00           C
ATOM   8140 0C31 POPE2 133      79.704  25.224  64.147  1.00  0.00           C
ATOM   8143 1C31 POPE2 133      79.655  24.504  62.797  1.00  0.00           C
ATOM   8146 2C31 POPE2 133      78.504  24.954  61.887  1.00  0.00           C
ATOM   8149 3C31 POPE2 133      78.243  23.924  60.777  1.00  0.00           C
ATOM   8152 4C31 POPE2 133      77.365  22.764  61.247  1.00  0.00           C
ATOM   8155 5C31 POPE2 133      77.373  21.564  60.287  1.00  0.00           C
ATOM   8158 6C31 POPE2 133      76.453  20.434  60.757  1.00  0.00           C
ATOM   8162  NH3 POPE3 134       7.624  91.224  81.667  1.00  0.00           N
ATOM   8166  C12 POPE3 134       7.515  92.533  82.417  1.00  0.00           C
ATOM   8169  C11 POPE3 134       8.125  93.714  81.627  1.00  0.00           C
ATOM   8172  P   POPE3 134       7.155  96.184  81.837  1.00  0.00           P
ATOM   8173  O13 POPE3 134       5.785  96.214  82.417  1.00  0.00           O
ATOM   8174  O14 POPE3 134       7.955  97.414  82.007  1.00  0.00           O
ATOM   8175  O11 POPE3 134       6.985  95.904  80.307  1.00  0.00           O
ATOM   8176  O12 POPE3 134       7.975  94.934  82.367  1.00  0.00           O
ATOM   8177  C1  POPE3 134       7.915  96.304  79.307  1.00  0.00           C
ATOM   8180  C2  POPE3 134       7.575  95.594  77.957  1.00  0.00           C
ATOM   8182  O21 POPE3 134       8.084  96.294  76.807  1.00  0.00           O
ATOM   8183  C21 POPE3 134       9.375  96.194  76.657  1.00  0.00           C
ATOM   8184  O22 POPE3 134      10.215  96.103  77.537  1.00  0.00           O
ATOM   8185  C22 POPE3 134       9.664  96.074  75.157  1.00  0.00           C
ATOM   8188  C3  POPE3 134       6.044  95.464  77.707  1.00  0.00           C
ATOM   8191  O31 POPE3 134       5.785  94.753  76.477  1.00  0.00           O
ATOM   8192  C31 POPE3 134       4.664  95.074  75.847  1.00  0.00           C
ATOM   8193  O32 POPE3 134       3.805  95.844  76.237  1.00  0.00           O
ATOM   8194  C32 POPE3 134       4.675  94.384  74.497  1.00  0.00           C
ATOM   8197  C23 POPE3 134       9.024  94.764  74.607  1.00  0.00           C
ATOM   8200  C24 POPE3 134       9.253  94.513  73.107  1.00  0.00           C
ATOM   8203  C25 POPE3 134       8.514  95.483  72.187  1.00  0.00           C
ATOM   8206  C26 POPE3 134       8.555  95.023  70.717  1.00  0.00           C
ATOM   8209  C27 POPE3 134       7.933  96.034  69.737  1.00  0.00           C
ATOM   8212  C28 POPE3 134       7.865  95.524  68.277  1.00  0.00           C
ATOM   8215  C29 POPE3 134       9.205  95.534  67.587  1.00  0.00           C
ATOM   8217 0C21 POPE3 134       9.495  95.054  66.367  1.00  0.00           C
ATOM   8219 1C21 POPE3 134       8.564  94.354  65.397  1.00  0.00           C
ATOM   8222 2C21 POPE3 134       9.085  92.934  65.077  1.00  0.00           C
ATOM   8225 3C21 POPE3 134       8.475  92.284  63.817  1.00  0.00           C
ATOM   8228 4C21 POPE3 134       8.984  90.844  63.647  1.00  0.00           C
ATOM   8231 5C21 POPE3 134       8.604  90.173  62.317  1.00  0.00           C
ATOM   8234 6C21 POPE3 134       9.504  90.583  61.137  1.00  0.00           C
ATOM   8237 7C21 POPE3 134       9.184  89.814  59.847  1.00  0.00           C
ATOM   8240 8C21 POPE3 134      10.215  90.004  58.737  1.00  0.00           C
ATOM   8244  C33 POPE3 134       3.914  95.133  73.397  1.00  0.00           C
ATOM   8247  C34 POPE3 134       3.954  94.284  72.117  1.00  0.00           C
ATOM   8250  C35 POPE3 134       3.124  94.853  70.977  1.00  0.00           C
ATOM   8253  C36 POPE3 134       3.855  96.003  70.277  1.00  0.00           C
ATOM   8256  C37 POPE3 134       3.175  96.484  68.997  1.00  0.00           C
ATOM   8259  C38 POPE3 134       3.905  97.684  68.407  1.00  0.00           C
ATOM   8262  C39 POPE3 134       3.565  97.954  66.937  1.00  0.00           C
ATOM   8265 0C31 POPE3 134       4.104  96.854  66.007  1.00  0.00           C
ATOM   8268 1C31 POPE3 134       4.225  97.253  64.537  1.00  0.00           C
ATOM   8271 2C31 POPE3 134       5.615  97.764  64.127  1.00  0.00           C
ATOM   8274 3C31 POPE3 134       5.975  99.154  64.667  1.00  0.00           C
ATOM   8277 4C31 POPE3 134       7.375  99.594  64.227  1.00  0.00           C
ATOM   8280 5C31 POPE3 134       7.734 101.003  64.727  1.00  0.00           C
ATOM   8283 6C31 POPE3 134       9.145 101.444  64.317  1.00  0.00           C
ATOM   8287  NH3 POPE4 135      18.454   6.044  81.787  1.00  0.00           N
ATOM   8291  C12 POPE4 135      19.594   6.184  82.767  1.00  0.00           C
ATOM   8294  C11 POPE4 135      19.924   4.874  83.497  1.00  0.00           C
ATOM   8297  P   POPE4 135      22.514   4.904  84.107  1.00  0.00           P
ATOM   8298  O13 POPE4 135      23.194   6.074  84.717  1.00  0.00           O
ATOM   8299  O14 POPE4 135      23.003   3.534  84.387  1.00  0.00           O
ATOM   8300  O11 POPE4 135      22.555   5.154  82.547  1.00  0.00           O
ATOM   8301  O12 POPE4 135      20.984   5.054  84.437  1.00  0.00           O
ATOM   8302  C1  POPE4 135      23.854   5.104  81.957  1.00  0.00           C
ATOM   8305  C2  POPE4 135      23.805   5.884  80.627  1.00  0.00           C
ATOM   8307  O21 POPE4 135      25.134   6.034  80.097  1.00  0.00           O
ATOM   8308  C21 POPE4 135      25.875   6.994  80.637  1.00  0.00           C
ATOM   8309  O22 POPE4 135      25.635   7.614  81.647  1.00  0.00           O
ATOM   8310  C22 POPE4 135      27.134   7.154  79.817  1.00  0.00           C
ATOM   8313  C3  POPE4 135      23.024   7.234  80.777  1.00  0.00           C
ATOM   8316  O31 POPE4 135      23.384   8.194  79.757  1.00  0.00           O
ATOM   8317  C31 POPE4 135      22.764   7.944  78.607  1.00  0.00           C
ATOM   8318  O32 POPE4 135      21.994   7.014  78.407  1.00  0.00           O
ATOM   8319  C32 POPE4 135      23.215   8.944  77.567  1.00  0.00           C
ATOM   8322  C23 POPE4 135      27.325   8.554  79.167  1.00  0.00           C
ATOM   8325  C24 POPE4 135      28.545   8.654  78.217  1.00  0.00           C
ATOM   8328  C25 POPE4 135      28.424   7.894  76.877  1.00  0.00           C
ATOM   8331  C26 POPE4 135      29.734   7.914  76.057  1.00  0.00           C
ATOM   8334  C27 POPE4 135      29.674   7.124  74.737  1.00  0.00           C
ATOM   8337  C28 POPE4 135      31.035   6.954  74.007  1.00  0.00           C
ATOM   8340  C29 POPE4 135      31.635   8.234  73.487  1.00  0.00           C
ATOM   8342 0C21 POPE4 135      32.294   8.434  72.317  1.00  0.00           C
ATOM   8344 1C21 POPE4 135      32.625   7.404  71.257  1.00  0.00           C
ATOM   8347 2C21 POPE4 135      31.663   7.434  70.057  1.00  0.00           C
ATOM   8350 3C21 POPE4 135      32.375   7.084  68.737  1.00  0.00           C
ATOM   8353 4C21 POPE4 135      31.434   6.964  67.527  1.00  0.00           C
ATOM   8356 5C21 POPE4 135      30.575   5.694  67.557  1.00  0.00           C
ATOM   8359 6C21 POPE4 135      29.715   5.554  66.287  1.00  0.00           C
ATOM   8362 7C21 POPE4 135      28.764   4.354  66.357  1.00  0.00           C
ATOM   8365 8C21 POPE4 135      27.694   4.334  65.267  1.00  0.00           C
ATOM   8369  C33 POPE4 135      23.014   8.394  76.147  1.00  0.00           C
ATOM   8372  C34 POPE4 135      23.965   9.064  75.157  1.00  0.00           C
ATOM   8375  C35 POPE4 135      23.934   8.414  73.767  1.00  0.00           C
ATOM   8378  C36 POPE4 135      22.715   8.814  72.957  1.00  0.00           C
ATOM   8381  C37 POPE4 135      22.694   8.144  71.577  1.00  0.00           C
ATOM   8384  C38 POPE4 135      21.444   8.524  70.777  1.00  0.00           C
ATOM   8387  C39 POPE4 135      21.163   7.564  69.617  1.00  0.00           C
ATOM   8390 0C31 POPE4 135      22.183   7.604  68.477  1.00  0.00           C
ATOM   8393 1C31 POPE4 135      21.785   6.624  67.367  1.00  0.00           C
ATOM   8396 2C31 POPE4 135      22.604   6.754  66.067  1.00  0.00           C
ATOM   8399 3C31 POPE4 135      22.475   8.134  65.397  1.00  0.00           C
ATOM   8402 4C31 POPE4 135      22.913   8.114  63.927  1.00  0.00           C
ATOM   8405 5C31 POPE4 135      22.934   9.514  63.297  1.00  0.00           C
ATOM   8408 6C31 POPE4 135      23.594   9.524  61.907  1.00  0.00           C
ATOM   8412  NH3 POPE5 136       0.005  96.114  76.397  1.00  0.00           N
ATOM   8416  C12 POPE5 136       0.755  96.954  77.397  1.00  0.00           C
ATOM   8419  C11 POPE5 136       0.485  98.474  77.227  1.00  0.00           C
ATOM   8422  P   POPE5 136       1.465  99.364  79.487  1.00  0.00           P
ATOM   8423  O13 POPE5 136       0.885  99.544  80.847  1.00  0.00           O
ATOM   8424  O14 POPE5 136       2.385  98.234  79.357  1.00  0.00           O
ATOM   8425  O11 POPE5 136       2.145 100.704  79.027  1.00  0.00           O
ATOM   8426  O12 POPE5 136       0.275  99.174  78.457  1.00  0.00           O
ATOM   8427  C1  POPE5 136       1.415 101.954  79.087  1.00  0.00           C
ATOM   8430  C2  POPE5 136       1.385 102.663  77.707  1.00  0.00           C
ATOM   8432  O21 POPE5 136       2.735 102.924  77.307  1.00  0.00           O
ATOM   8433  C21 POPE5 136       2.914 102.913  75.997  1.00  0.00           C
ATOM   8434  O22 POPE5 136       2.145 102.434  75.177  1.00  0.00           O
ATOM   8435  C22 POPE5 136       4.255 103.564  75.647  1.00  0.00           C
ATOM   8438  C3  POPE5 136       0.605 104.014  77.737  1.00  0.00           C
ATOM   8441  O31 POPE5 136       0.415 104.544  76.407  1.00  0.00           O
ATOM   8442  C31 POPE5 136      -0.662 104.104  75.777  1.00  0.00           C
ATOM   8443  O32 POPE5 136      -1.512 103.374  76.267  1.00  0.00           O
ATOM   8444  C32 POPE5 136      -0.702 104.624  74.347  1.00  0.00           C
ATOM   8447  C23 POPE5 136       4.215 104.354  74.317  1.00  0.00           C
ATOM   8450  C24 POPE5 136       4.545 103.503  73.077  1.00  0.00           C
ATOM   8453  C25 POPE5 136       4.464 104.284  71.757  1.00  0.00           C
ATOM   8456  C26 POPE5 136       5.805 104.354  70.987  1.00  0.00           C
ATOM   8459  C27 POPE5 136       5.634 104.934  69.567  1.00  0.00           C
ATOM   8462  C28 POPE5 136       6.905 105.574  68.977  1.00  0.00           C
ATOM   8465  C29 POPE5 136       8.064 104.624  68.777  1.00  0.00           C
ATOM   8467 0C21 POPE5 136       8.685 104.324  67.617  1.00  0.00           C
ATOM   8469 1C21 POPE5 136       8.365 104.853  66.237  1.00  0.00           C
ATOM   8472 2C21 POPE5 136       9.575 105.443  65.477  1.00  0.00           C
ATOM   8475 3C21 POPE5 136      10.094 106.764  66.087  1.00  0.00           C
ATOM   8478 4C21 POPE5 136      11.135 107.493  65.217  1.00  0.00           C
ATOM   8481 5C21 POPE5 136      10.554 108.053  63.907  1.00  0.00           C
ATOM   8484 6C21 POPE5 136      11.415 109.184  63.287  1.00  0.00           C
ATOM   8487 7C21 POPE5 136      10.795 109.794  62.027  1.00  0.00           C
ATOM   8490 8C21 POPE5 136      10.914 111.313  61.917  1.00  0.00           C
ATOM   8494  C33 POPE5 136      -0.602 103.444  73.347  1.00  0.00           C
ATOM   8497  C34 POPE5 136      -0.922 103.834  71.897  1.00  0.00           C
ATOM   8500  C35 POPE5 136       0.074 104.834  71.297  1.00  0.00           C
ATOM   8503  C36 POPE5 136      -0.115 105.023  69.787  1.00  0.00           C
ATOM   8506  C37 POPE5 136       1.095 105.704  69.127  1.00  0.00           C
ATOM   8509  C38 POPE5 136       0.794 106.184  67.707  1.00  0.00           C
ATOM   8512  C39 POPE5 136      -0.086 107.444  67.677  1.00  0.00           C
ATOM   8515 0C31 POPE5 136      -1.162 107.393  66.587  1.00  0.00           C
ATOM   8518 1C31 POPE5 136      -2.213 108.503  66.697  1.00  0.00           C
ATOM   8521 2C31 POPE5 136      -3.593 108.094  66.167  1.00  0.00           C
ATOM   8524 3C31 POPE5 136      -3.612 107.663  64.697  1.00  0.00           C
ATOM   8527 4C31 POPE5 136      -5.013 107.243  64.247  1.00  0.00           C
ATOM   8530 5C31 POPE5 136      -5.043 106.943  62.747  1.00  0.00           C
ATOM   8533 6C31 POPE5 136      -6.432 106.624  62.197  1.00  0.00           C
ATOM   8537  NH3 POPE6 137      40.333 120.964  37.817  1.00  0.00           N
ATOM   8541  C12 POPE6 137      41.785 121.214  37.517  1.00  0.00           C
ATOM   8544  C11 POPE6 137      41.975 122.404  36.577  1.00  0.00           C
ATOM   8547  P   POPE6 137      43.875 124.163  36.297  1.00  0.00           P
ATOM   8548  O13 POPE6 137      45.343 124.184  36.117  1.00  0.00           O
ATOM   8549  O14 POPE6 137      43.035 124.874  35.307  1.00  0.00           O
ATOM   8550  O11 POPE6 137      43.545 124.644  37.777  1.00  0.00           O
ATOM   8551  O12 POPE6 137      43.365 122.654  36.377  1.00  0.00           O
ATOM   8552  C1  POPE6 137      42.535 125.604  38.137  1.00  0.00           C
ATOM   8555  C2  POPE6 137      41.793 125.173  39.447  1.00  0.00           C
ATOM   8557  O21 POPE6 137      41.604 126.334  40.317  1.00  0.00           O
ATOM   8558  C21 POPE6 137      40.543 126.313  41.147  1.00  0.00           C
ATOM   8559  O22 POPE6 137      39.763 125.384  41.257  1.00  0.00           O
ATOM   8560  C22 POPE6 137      40.363 127.684  41.837  1.00  0.00           C
ATOM   8563  C3  POPE6 137      42.633 124.074  40.147  1.00  0.00           C
ATOM   8566  O31 POPE6 137      42.104 123.734  41.427  1.00  0.00           O
ATOM   8567  C31 POPE6 137      42.793 122.803  42.077  1.00  0.00           C
ATOM   8568  O32 POPE6 137      43.594 122.044  41.567  1.00  0.00           O
ATOM   8569  C32 POPE6 137      42.653 123.123  43.567  1.00  0.00           C
ATOM   8572  C23 POPE6 137      39.825 127.714  43.317  1.00  0.00           C
ATOM   8575  C24 POPE6 137      40.915 127.603  44.407  1.00  0.00           C
ATOM   8578  C25 POPE6 137      40.665 128.344  45.737  1.00  0.00           C
ATOM   8581  C26 POPE6 137      40.195 127.484  46.927  1.00  0.00           C
ATOM   8584  C27 POPE6 137      40.473 128.204  48.257  1.00  0.00           C
ATOM   8587  C28 POPE6 137      40.153 127.383  49.527  1.00  0.00           C
ATOM   8590  C29 POPE6 137      38.674 127.274  49.787  1.00  0.00           C
ATOM   8592 0C21 POPE6 137      38.014 127.824  50.827  1.00  0.00           C
ATOM   8594 1C21 POPE6 137      38.633 128.631  51.937  1.00  0.00           C
ATOM   8597 2C21 POPE6 137      37.583 129.011  52.997  1.00  0.00           C
ATOM   8600 3C21 POPE6 137      38.165 129.811  54.187  1.00  0.00           C
ATOM   8603 4C21 POPE6 137      37.075 130.131  55.227  1.00  0.00           C
ATOM   8606 5C21 POPE6 137      37.575 130.851  56.487  1.00  0.00           C
ATOM   8609 6C21 POPE6 137      38.654 130.061  57.247  1.00  0.00           C
ATOM   8612 7C21 POPE6 137      38.875 130.571  58.677  1.00  0.00           C
ATOM   8615 8C21 POPE6 137      39.743 129.631  59.517  1.00  0.00           C
ATOM   8619  C33 POPE6 137      42.274 122.024  44.577  1.00  0.00           C
ATOM   8622  C34 POPE6 137      42.035 122.784  45.897  1.00  0.00           C
ATOM   8625  C35 POPE6 137      41.453 122.024  47.087  1.00  0.00           C
ATOM   8628  C36 POPE6 137      41.364 123.004  48.267  1.00  0.00           C
ATOM   8631  C37 POPE6 137      40.683 122.464  49.527  1.00  0.00           C
ATOM   8634  C38 POPE6 137      39.153 122.374  49.387  1.00  0.00           C
ATOM   8637  C39 POPE6 137      38.403 122.404  50.717  1.00  0.00           C
ATOM   8640 0C31 POPE6 137      38.403 121.054  51.447  1.00  0.00           C
ATOM   8643 1C31 POPE6 137      37.563 121.094  52.737  1.00  0.00           C
ATOM   8646 2C31 POPE6 137      37.035 119.714  53.177  1.00  0.00           C
ATOM   8649 3C31 POPE6 137      35.915 119.224  52.247  1.00  0.00           C
ATOM   8652 4C31 POPE6 137      35.325 117.864  52.637  1.00  0.00           C
ATOM   8655 5C31 POPE6 137      34.223 117.444  51.657  1.00  0.00           C
ATOM   8658 6C31 POPE6 137      33.735 116.014  51.857  1.00  0.00           C
ATOM   8662  NH3 POPE7 138      89.804 129.240  78.277  1.00  0.00           N
ATOM   8666  C12 POPE7 138      88.464 128.731  78.767  1.00  0.00           C
ATOM   8669  C11 POPE7 138      87.413 128.751  77.637  1.00  0.00           C
ATOM   8672  P   POPE7 138      85.893 126.574  77.737  1.00  0.00           P
ATOM   8673  O13 POPE7 138      86.623 125.684  78.677  1.00  0.00           O
ATOM   8674  O14 POPE7 138      84.424 126.404  77.697  1.00  0.00           O
ATOM   8675  O11 POPE7 138      86.475 126.283  76.287  1.00  0.00           O
ATOM   8676  O12 POPE7 138      86.234 128.074  78.047  1.00  0.00           O
ATOM   8677  C1  POPE7 138      86.215 124.964  75.777  1.00  0.00           C
ATOM   8680  C2  POPE7 138      86.334 124.934  74.237  1.00  0.00           C
ATOM   8682  O21 POPE7 138      86.404 123.584  73.767  1.00  0.00           O
ATOM   8683  C21 POPE7 138      87.413 122.814  74.107  1.00  0.00           C
ATOM   8684  O22 POPE7 138      88.393 123.104  74.767  1.00  0.00           O
ATOM   8685  C22 POPE7 138      87.055 121.404  73.617  1.00  0.00           C
ATOM   8688  C3  POPE7 138      87.535 125.753  73.697  1.00  0.00           C
ATOM   8691  O31 POPE7 138      87.924 125.434  72.347  1.00  0.00           O
ATOM   8692  C31 POPE7 138      87.093 125.834  71.387  1.00  0.00           C
ATOM   8693  O32 POPE7 138      86.014 126.364  71.557  1.00  0.00           O
ATOM   8694  C32 POPE7 138      87.794 125.704  70.037  1.00  0.00           C
ATOM   8697  C23 POPE7 138      88.035 120.284  74.007  1.00  0.00           C
ATOM   8700  C24 POPE7 138      87.264 118.953  74.057  1.00  0.00           C
ATOM   8703  C25 POPE7 138      88.113 117.694  73.997  1.00  0.00           C
ATOM   8706  C26 POPE7 138      87.243 116.434  73.927  1.00  0.00           C
ATOM   8709  C27 POPE7 138      88.013 115.144  73.627  1.00  0.00           C
ATOM   8712  C28 POPE7 138      87.093 113.913  73.667  1.00  0.00           C
ATOM   8715  C29 POPE7 138      87.674 112.754  72.907  1.00  0.00           C
ATOM   8717 0C21 POPE7 138      87.374 112.444  71.627  1.00  0.00           C
ATOM   8719 1C21 POPE7 138      86.434 113.214  70.737  1.00  0.00           C
ATOM   8722 2C21 POPE7 138      86.964 113.384  69.297  1.00  0.00           C
ATOM   8725 3C21 POPE7 138      86.993 112.064  68.527  1.00  0.00           C
ATOM   8728 4C21 POPE7 138      87.365 112.214  67.047  1.00  0.00           C
ATOM   8731 5C21 POPE7 138      87.304 110.874  66.297  1.00  0.00           C
ATOM   8734 6C21 POPE7 138      88.493 109.964  66.617  1.00  0.00           C
ATOM   8737 7C21 POPE7 138      88.305 108.524  66.117  1.00  0.00           C
ATOM   8740 8C21 POPE7 138      89.535 107.644  66.337  1.00  0.00           C
ATOM   8744  C33 POPE7 138      87.085 124.893  68.917  1.00  0.00           C
ATOM   8747  C34 POPE7 138      87.985 124.914  67.667  1.00  0.00           C
ATOM   8750  C35 POPE7 138      87.505 124.193  66.397  1.00  0.00           C
ATOM   8753  C36 POPE7 138      88.685 124.134  65.407  1.00  0.00           C
ATOM   8756  C37 POPE7 138      88.383 123.594  63.997  1.00  0.00           C
ATOM   8759  C38 POPE7 138      89.664 123.624  63.147  1.00  0.00           C
ATOM   8762  C39 POPE7 138      89.515 123.164  61.687  1.00  0.00           C
ATOM   8765 0C31 POPE7 138      88.533 124.004  60.867  1.00  0.00           C
ATOM   8768 1C31 POPE7 138      88.813 123.944  59.357  1.00  0.00           C
ATOM   8771 2C31 POPE7 138      87.833 124.774  58.507  1.00  0.00           C
ATOM   8774 3C31 POPE7 138      86.383 124.264  58.567  1.00  0.00           C
ATOM   8777 4C31 POPE7 138      85.494 124.874  57.477  1.00  0.00           C
ATOM   8780 5C31 POPE7 138      84.164 124.124  57.307  1.00  0.00           C
ATOM   8783 6C31 POPE7 138      83.335 124.634  56.137  1.00  0.00           C
ATOM   8787  NH3 POPE8 139      37.755  59.354  39.357  1.00  0.00           N
ATOM   8791  C12 POPE8 139      37.504  60.634  40.107  1.00  0.00           C
ATOM   8794  C11 POPE8 139      36.685  61.624  39.277  1.00  0.00           C
ATOM   8797  P   POPE8 139      35.154  63.704  39.537  1.00  0.00           P
ATOM   8798  O13 POPE8 139      35.854  65.014  39.437  1.00  0.00           O
ATOM   8799  O14 POPE8 139      34.505  63.194  38.307  1.00  0.00           O
ATOM   8800  O11 POPE8 139      34.044  63.954  40.597  1.00  0.00           O
ATOM   8801  O12 POPE8 139      36.125  62.604  40.147  1.00  0.00           O
ATOM   8802  C1  POPE8 139      33.665  63.024  41.607  1.00  0.00           C
ATOM   8805  C2  POPE8 139      34.163  63.454  43.027  1.00  0.00           C
ATOM   8807  O21 POPE8 139      33.255  62.864  43.967  1.00  0.00           O
ATOM   8808  C21 POPE8 139      33.774  62.504  45.127  1.00  0.00           C
ATOM   8809  O22 POPE8 139      34.934  62.674  45.467  1.00  0.00           O
ATOM   8810  C22 POPE8 139      32.715  61.754  45.927  1.00  0.00           C
ATOM   8813  C3  POPE8 139      34.163  65.004  43.157  1.00  0.00           C
ATOM   8816  O31 POPE8 139      34.604  65.504  44.437  1.00  0.00           O
ATOM   8817  C31 POPE8 139      34.715  66.834  44.447  1.00  0.00           C
ATOM   8818  O32 POPE8 139      34.444  67.564  43.507  1.00  0.00           O
ATOM   8819  C32 POPE8 139      35.243  67.294  45.797  1.00  0.00           C
ATOM   8822  C23 POPE8 139      33.255  61.104  47.217  1.00  0.00           C
ATOM   8825  C24 POPE8 139      33.365  62.094  48.377  1.00  0.00           C
ATOM   8828  C25 POPE8 139      32.005  62.414  49.017  1.00  0.00           C
ATOM   8831  C26 POPE8 139      32.035  63.714  49.807  1.00  0.00           C
ATOM   8834  C27 POPE8 139      30.724  64.004  50.547  1.00  0.00           C
ATOM   8837  C28 POPE8 139      30.703  65.424  51.137  1.00  0.00           C
ATOM   8840  C29 POPE8 139      31.694  65.624  52.267  1.00  0.00           C
ATOM   8842 0C21 POPE8 139      31.414  65.674  53.577  1.00  0.00           C
ATOM   8844 1C21 POPE8 139      30.045  65.524  54.177  1.00  0.00           C
ATOM   8847 2C21 POPE8 139      29.683  64.054  54.507  1.00  0.00           C
ATOM   8850 3C21 POPE8 139      28.184  63.734  54.357  1.00  0.00           C
ATOM   8853 4C21 POPE8 139      27.234  64.754  55.007  1.00  0.00           C
ATOM   8856 5C21 POPE8 139      25.764  64.404  54.777  1.00  0.00           C
ATOM   8859 6C21 POPE8 139      24.854  65.634  54.727  1.00  0.00           C
ATOM   8862 7C21 POPE8 139      23.365  65.284  54.547  1.00  0.00           C
ATOM   8865 8C21 POPE8 139      22.455  66.514  54.677  1.00  0.00           C
ATOM   8869  C33 POPE8 139      34.134  67.864  46.727  1.00  0.00           C
ATOM   8872  C34 POPE8 139      33.563  66.784  47.667  1.00  0.00           C
ATOM   8875  C35 POPE8 139      34.453  66.524  48.897  1.00  0.00           C
ATOM   8878  C36 POPE8 139      34.285  67.584  49.997  1.00  0.00           C
ATOM   8881  C37 POPE8 139      35.264  67.434  51.167  1.00  0.00           C
ATOM   8884  C38 POPE8 139      35.145  68.604  52.157  1.00  0.00           C
ATOM   8887  C39 POPE8 139      36.235  68.624  53.247  1.00  0.00           C
ATOM   8890 0C31 POPE8 139      36.125  67.504  54.287  1.00  0.00           C
ATOM   8893 1C31 POPE8 139      34.825  67.544  55.117  1.00  0.00           C
ATOM   8896 2C31 POPE8 139      34.903  66.574  56.297  1.00  0.00           C
ATOM   8899 3C31 POPE8 139      33.625  66.494  57.137  1.00  0.00           C
ATOM   8902 4C31 POPE8 139      33.875  65.624  58.377  1.00  0.00           C
ATOM   8905 5C31 POPE8 139      32.604  65.274  59.157  1.00  0.00           C
ATOM   8908 6C31 POPE8 139      32.935  64.554  60.457  1.00  0.00           C
ATOM   8912  NH3 POPE9 140      23.884  36.384  81.967  1.00  0.00           N
ATOM   8916  C12 POPE9 140      22.645  37.244  82.117  1.00  0.00           C
ATOM   8919  C11 POPE9 140      21.365  36.454  82.537  1.00  0.00           C
ATOM   8922  P   POPE9 140      19.325  35.164  81.387  1.00  0.00           P
ATOM   8923  O13 POPE9 140      19.504  33.904  80.647  1.00  0.00           O
ATOM   8924  O14 POPE9 140      18.725  35.084  82.747  1.00  0.00           O
ATOM   8925  O11 POPE9 140      18.405  36.094  80.477  1.00  0.00           O
ATOM   8926  O12 POPE9 140      20.735  35.894  81.397  1.00  0.00           O
ATOM   8927  C1  POPE9 140      17.934  37.364  80.947  1.00  0.00           C
ATOM   8930  C2  POPE9 140      17.004  38.094  79.927  1.00  0.00           C
ATOM   8932  O21 POPE9 140      15.764  37.374  79.747  1.00  0.00           O
ATOM   8933  C21 POPE9 140      15.495  36.954  78.517  1.00  0.00           C
ATOM   8934  O22 POPE9 140      16.155  36.144  77.897  1.00  0.00           O
ATOM   8935  C22 POPE9 140      14.174  37.594  78.087  1.00  0.00           C
ATOM   8938  C3  POPE9 140      17.753  38.544  78.617  1.00  0.00           C
ATOM   8941  O31 POPE9 140      16.944  39.284  77.667  1.00  0.00           O
ATOM   8942  C31 POPE9 140      16.924  40.614  77.807  1.00  0.00           C
ATOM   8943  O32 POPE9 140      17.485  41.214  78.707  1.00  0.00           O
ATOM   8944  C32 POPE9 140      16.135  41.314  76.697  1.00  0.00           C
ATOM   8947  C23 POPE9 140      13.765  37.344  76.627  1.00  0.00           C
ATOM   8950  C24 POPE9 140      13.003  36.034  76.407  1.00  0.00           C
ATOM   8953  C25 POPE9 140      12.734  35.744  74.927  1.00  0.00           C
ATOM   8956  C26 POPE9 140      12.175  36.934  74.127  1.00  0.00           C
ATOM   8959  C27 POPE9 140      11.795  36.524  72.697  1.00  0.00           C
ATOM   8962  C28 POPE9 140      11.524  37.704  71.727  1.00  0.00           C
ATOM   8965  C29 POPE9 140      11.214  37.144  70.357  1.00  0.00           C
ATOM   8967 0C21 POPE9 140      11.715  37.514  69.167  1.00  0.00           C
ATOM   8969 1C21 POPE9 140      12.655  38.654  68.857  1.00  0.00           C
ATOM   8972 2C21 POPE9 140      12.365  39.304  67.487  1.00  0.00           C
ATOM   8975 3C21 POPE9 140      12.625  38.384  66.277  1.00  0.00           C
ATOM   8978 4C21 POPE9 140      12.305  39.014  64.907  1.00  0.00           C
ATOM   8981 5C21 POPE9 140      13.314  40.084  64.487  1.00  0.00           C
ATOM   8984 6C21 POPE9 140      13.165  40.524  63.017  1.00  0.00           C
ATOM   8987 7C21 POPE9 140      14.155  41.624  62.647  1.00  0.00           C
ATOM   8990 8C21 POPE9 140      13.984  42.204  61.247  1.00  0.00           C
ATOM   8994  C33 POPE9 140      15.725  40.464  75.477  1.00  0.00           C
ATOM   8997  C34 POPE9 140      16.854  40.174  74.487  1.00  0.00           C
ATOM   9000  C35 POPE9 140      17.194  41.354  73.557  1.00  0.00           C
ATOM   9003  C36 POPE9 140      16.155  41.644  72.457  1.00  0.00           C
ATOM   9006  C37 POPE9 140      16.595  42.794  71.537  1.00  0.00           C
ATOM   9009  C38 POPE9 140      15.865  42.824  70.177  1.00  0.00           C
ATOM   9012  C39 POPE9 140      14.433  43.394  70.197  1.00  0.00           C
ATOM   9015 0C31 POPE9 140      14.384  44.914  69.957  1.00  0.00           C
ATOM   9018 1C31 POPE9 140      12.995  45.544  70.117  1.00  0.00           C
ATOM   9021 2C31 POPE9 140      13.003  47.074  69.947  1.00  0.00           C
ATOM   9024 3C31 POPE9 140      12.375  47.574  68.637  1.00  0.00           C
ATOM   9027 4C31 POPE9 140      10.844  47.464  68.617  1.00  0.00           C
ATOM   9030 5C31 POPE9 140      10.223  48.004  67.317  1.00  0.00           C
ATOM   9033 6C31 POPE9 140       8.694  47.924  67.307  1.00  0.00           C
ATOM   9037  NH3 POPE  141      86.775  72.474  76.607  1.00  0.00           N
ATOM   9041  C12 POPE  141      86.014  71.264  76.127  1.00  0.00           C
ATOM   9044  C11 POPE  141      84.655  71.144  76.817  1.00  0.00           C
ATOM   9047  P   POPE  141      84.135  68.614  77.147  1.00  0.00           P
ATOM   9048  O13 POPE  141      85.454  68.564  77.787  1.00  0.00           O
ATOM   9049  O14 POPE  141      82.973  68.384  78.027  1.00  0.00           O
ATOM   9050  O11 POPE  141      84.014  67.514  75.997  1.00  0.00           O
ATOM   9051  O12 POPE  141      83.965  69.964  76.367  1.00  0.00           O
ATOM   9052  C1  POPE  141      84.754  67.724  74.777  1.00  0.00           C
ATOM   9055  C2  POPE  141      84.813  66.454  73.847  1.00  0.00           C
ATOM   9057  O21 POPE  141      86.173  66.194  73.457  1.00  0.00           O
ATOM   9058  C21 POPE  141      86.775  67.054  72.667  1.00  0.00           C
ATOM   9059  O22 POPE  141      86.483  68.214  72.477  1.00  0.00           O
ATOM   9060  C22 POPE  141      87.895  66.274  71.967  1.00  0.00           C
ATOM   9063  C3  POPE  141      83.813  66.454  72.617  1.00  0.00           C
ATOM   9066  O31 POPE  141      84.223  65.694  71.457  1.00  0.00           O
ATOM   9067  C31 POPE  141      83.393  65.534  70.397  1.00  0.00           C
ATOM   9068  O32 POPE  141      83.803  65.334  69.267  1.00  0.00           O
ATOM   9069  C32 POPE  141      81.895  65.484  70.717  1.00  0.00           C
ATOM   9072  C23 POPE  141      87.395  65.694  70.617  1.00  0.00           C
ATOM   9075  C24 POPE  141      88.324  64.603  70.067  1.00  0.00           C
ATOM   9078  C25 POPE  141      88.243  64.454  68.547  1.00  0.00           C
ATOM   9081  C26 POPE  141      86.875  64.104  67.937  1.00  0.00           C
ATOM   9084  C27 POPE  141      86.945  64.244  66.407  1.00  0.00           C
ATOM   9087  C28 POPE  141      85.734  63.694  65.617  1.00  0.00           C
ATOM   9090  C29 POPE  141      84.524  64.594  65.697  1.00  0.00           C
ATOM   9092 0C21 POPE  141      83.785  65.154  64.717  1.00  0.00           C
ATOM   9094 1C21 POPE  141      83.843  65.134  63.207  1.00  0.00           C
ATOM   9097 2C21 POPE  141      84.604  64.074  62.357  1.00  0.00           C
ATOM   9100 3C21 POPE  141      83.965  62.674  62.357  1.00  0.00           C
ATOM   9103 4C21 POPE  141      84.445  61.804  61.187  1.00  0.00           C
ATOM   9106 5C21 POPE  141      83.294  61.344  60.277  1.00  0.00           C
ATOM   9109 6C21 POPE  141      83.755  60.624  58.997  1.00  0.00           C
ATOM   9112 7C21 POPE  141      82.575  60.174  58.127  1.00  0.00           C
ATOM   9115 8C21 POPE  141      82.973  59.344  56.907  1.00  0.00           C
ATOM   9119  C33 POPE  141      81.154  66.844  70.607  1.00  0.00           C
ATOM   9122  C34 POPE  141      79.633  66.694  70.397  1.00  0.00           C
ATOM   9125  C35 POPE  141      79.214  66.044  69.067  1.00  0.00           C
ATOM   9128  C36 POPE  141      79.725  66.804  67.837  1.00  0.00           C
ATOM   9131  C37 POPE  141      79.493  66.024  66.537  1.00  0.00           C
ATOM   9134  C38 POPE  141      80.035  66.774  65.307  1.00  0.00           C
ATOM   9137  C39 POPE  141      80.105  65.914  64.037  1.00  0.00           C
ATOM   9140 0C31 POPE  141      78.734  65.494  63.487  1.00  0.00           C
ATOM   9143 1C31 POPE  141      78.225  64.164  64.067  1.00  0.00           C
ATOM   9146 2C31 POPE  141      76.725  63.914  63.847  1.00  0.00           C
ATOM   9149 3C31 POPE  141      76.403  63.604  62.387  1.00  0.00           C
ATOM   9152 4C31 POPE  141      74.935  63.824  62.047  1.00  0.00           C
ATOM   9155 5C31 POPE  141      74.785  64.384  60.637  1.00  0.00           C
ATOM   9158 6C31 POPE  141      73.404  64.974  60.397  1.00  0.00           C
ATOM   9162  NH3 POPE  142      23.264  60.014  38.997  1.00  0.00           N
ATOM   9166  C12 POPE  142      23.844  60.824  37.887  1.00  0.00           C
ATOM   9169  C11 POPE  142      23.174  60.434  36.567  1.00  0.00           C
ATOM   9172  P   POPE  142      20.654  59.724  36.847  1.00  0.00           P
ATOM   9173  O13 POPE  142      19.415  60.174  36.177  1.00  0.00           O
ATOM   9174  O14 POPE  142      21.174  58.364  36.637  1.00  0.00           O
ATOM   9175  O11 POPE  142      20.455  59.924  38.407  1.00  0.00           O
ATOM   9176  O12 POPE  142      21.793  60.764  36.627  1.00  0.00           O
ATOM   9177  C1  POPE  142      19.325  59.264  39.007  1.00  0.00           C
ATOM   9180  C2  POPE  142      19.334  59.494  40.537  1.00  0.00           C
ATOM   9182  O21 POPE  142      18.884  58.294  41.177  1.00  0.00           O
ATOM   9183  C21 POPE  142      18.563  58.244  42.437  1.00  0.00           C
ATOM   9184  O22 POPE  142      17.885  59.034  43.077  1.00  0.00           O
ATOM   9185  C22 POPE  142      19.375  57.114  43.057  1.00  0.00           C
ATOM   9188  C3  POPE  142      18.654  60.834  40.947  1.00  0.00           C
ATOM   9191  O31 POPE  142      19.205  61.294  42.207  1.00  0.00           O
ATOM   9192  C31 POPE  142      18.354  61.974  42.947  1.00  0.00           C
ATOM   9193  O32 POPE  142      17.274  62.404  42.607  1.00  0.00           O
ATOM   9194  C32 POPE  142      19.004  62.224  44.307  1.00  0.00           C
ATOM   9197  C23 POPE  142      19.444  57.184  44.597  1.00  0.00           C
ATOM   9200  C24 POPE  142      20.643  56.394  45.127  1.00  0.00           C
ATOM   9203  C25 POPE  142      20.643  56.204  46.657  1.00  0.00           C
ATOM   9206  C26 POPE  142      19.625  55.174  47.137  1.00  0.00           C
ATOM   9209  C27 POPE  142      19.854  54.804  48.617  1.00  0.00           C
ATOM   9212  C28 POPE  142      18.665  54.084  49.287  1.00  0.00           C
ATOM   9215  C29 POPE  142      17.485  55.014  49.447  1.00  0.00           C
ATOM   9217 0C21 POPE  142      16.684  55.104  50.527  1.00  0.00           C
ATOM   9219 1C21 POPE  142      16.745  54.244  51.767  1.00  0.00           C
ATOM   9222 2C21 POPE  142      15.345  54.124  52.397  1.00  0.00           C
ATOM   9225 3C21 POPE  142      15.354  53.364  53.727  1.00  0.00           C
ATOM   9228 4C21 POPE  142      14.004  53.424  54.457  1.00  0.00           C
ATOM   9231 5C21 POPE  142      14.024  52.644  55.777  1.00  0.00           C
ATOM   9234 6C21 POPE  142      12.754  52.844  56.617  1.00  0.00           C
ATOM   9237 7C21 POPE  142      12.734  51.934  57.857  1.00  0.00           C
ATOM   9240 8C21 POPE  142      11.465  52.074  58.717  1.00  0.00           C
ATOM   9244  C33 POPE  142      18.003  62.784  45.347  1.00  0.00           C
ATOM   9247  C34 POPE  142      18.694  63.234  46.647  1.00  0.00           C
ATOM   9250  C35 POPE  142      17.674  63.544  47.757  1.00  0.00           C
ATOM   9253  C36 POPE  142      18.314  64.044  49.057  1.00  0.00           C
ATOM   9256  C37 POPE  142      17.274  64.254  50.177  1.00  0.00           C
ATOM   9259  C38 POPE  142      17.815  65.064  51.367  1.00  0.00           C
ATOM   9262  C39 POPE  142      17.774  64.314  52.707  1.00  0.00           C
ATOM   9265 0C31 POPE  142      19.114  63.694  53.117  1.00  0.00           C
ATOM   9268 1C31 POPE  142      18.984  62.924  54.447  1.00  0.00           C
ATOM   9271 2C31 POPE  142      20.333  62.444  55.007  1.00  0.00           C
ATOM   9274 3C31 POPE  142      20.174  61.334  56.057  1.00  0.00           C
ATOM   9277 4C31 POPE  142      19.494  61.774  57.367  1.00  0.00           C
ATOM   9280 5C31 POPE  142      19.223  60.564  58.277  1.00  0.00           C
ATOM   9283 6C31 POPE  142      18.674  60.924  59.667  1.00  0.00           C
ATOM   9287  NH3 POPE  143     110.604  72.654  38.657  1.00  0.00           N
ATOM   9291  C12 POPE  143     109.913  72.694  37.327  1.00  0.00           C
ATOM   9294  C11 POPE  143     109.164  71.384  37.037  1.00  0.00           C
ATOM   9297  P   POPE  143     109.655  68.944  36.277  1.00  0.00           P
ATOM   9298  O13 POPE  143     109.633  69.114  34.807  1.00  0.00           O
ATOM   9299  O14 POPE  143     110.473  67.824  36.817  1.00  0.00           O
ATOM   9300  O11 POPE  143     108.203  68.794  36.887  1.00  0.00           O
ATOM   9301  O12 POPE  143     110.093  70.304  36.947  1.00  0.00           O
ATOM   9302  C1  POPE  143     108.184  68.234  38.207  1.00  0.00           C
ATOM   9305  C2  POPE  143     107.104  68.844  39.107  1.00  0.00           C
ATOM   9307  O21 POPE  143     106.714  67.944  40.157  1.00  0.00           O
ATOM   9308  C21 POPE  143     107.535  67.114  40.767  1.00  0.00           C
ATOM   9309  O22 POPE  143     108.715  66.874  40.527  1.00  0.00           O
ATOM   9310  C22 POPE  143     106.744  66.444  41.887  1.00  0.00           C
ATOM   9313  C3  POPE  143     105.893  69.324  38.237  1.00  0.00           C
ATOM   9316  O31 POPE  143     104.633  69.274  38.937  1.00  0.00           O
ATOM   9317  C31 POPE  143     104.044  68.084  38.897  1.00  0.00           C
ATOM   9318  O32 POPE  143     104.445  67.124  38.267  1.00  0.00           O
ATOM   9319  C32 POPE  143     102.755  68.124  39.727  1.00  0.00           C
ATOM   9322  C23 POPE  143     107.615  66.134  43.127  1.00  0.00           C
ATOM   9325  C24 POPE  143     106.785  65.444  44.227  1.00  0.00           C
ATOM   9328  C25 POPE  143     107.404  65.524  45.627  1.00  0.00           C
ATOM   9331  C26 POPE  143     106.973  66.774  46.407  1.00  0.00           C
ATOM   9334  C27 POPE  143     107.645  66.854  47.787  1.00  0.00           C
ATOM   9337  C28 POPE  143     107.015  67.894  48.737  1.00  0.00           C
ATOM   9340  C29 POPE  143     105.645  67.524  49.257  1.00  0.00           C
ATOM   9342 0C21 POPE  143     105.373  66.644  50.237  1.00  0.00           C
ATOM   9344 1C21 POPE  143     106.374  65.804  50.997  1.00  0.00           C
ATOM   9347 2C21 POPE  143     106.483  66.114  52.507  1.00  0.00           C
ATOM   9350 3C21 POPE  143     105.204  65.884  53.317  1.00  0.00           C
ATOM   9353 4C21 POPE  143     105.434  66.014  54.827  1.00  0.00           C
ATOM   9356 5C21 POPE  143     104.223  66.574  55.587  1.00  0.00           C
ATOM   9359 6C21 POPE  143     103.113  65.534  55.817  1.00  0.00           C
ATOM   9362 7C21 POPE  143     101.833  66.174  56.377  1.00  0.00           C
ATOM   9365 8C21 POPE  143     100.734  65.154  56.667  1.00  0.00           C
ATOM   9369  C33 POPE  143     102.444  66.784  40.447  1.00  0.00           C
ATOM   9372  C34 POPE  143     101.794  67.004  41.817  1.00  0.00           C
ATOM   9375  C35 POPE  143     102.824  67.434  42.877  1.00  0.00           C
ATOM   9378  C36 POPE  143     102.214  67.804  44.237  1.00  0.00           C
ATOM   9381  C37 POPE  143     103.314  68.254  45.217  1.00  0.00           C
ATOM   9384  C38 POPE  143     102.785  68.874  46.517  1.00  0.00           C
ATOM   9387  C39 POPE  143     102.174  67.874  47.507  1.00  0.00           C
ATOM   9390 0C31 POPE  143     101.924  68.544  48.867  1.00  0.00           C
ATOM   9393 1C31 POPE  143     101.424  67.584  49.967  1.00  0.00           C
ATOM   9396 2C31 POPE  143     101.623  68.194  51.367  1.00  0.00           C
ATOM   9399 3C31 POPE  143     100.945  67.414  52.497  1.00  0.00           C
ATOM   9402 4C31 POPE  143      99.484  67.814  52.707  1.00  0.00           C
ATOM   9405 5C31 POPE  143      98.825  67.074  53.877  1.00  0.00           C
ATOM   9408 6C31 POPE  143      97.344  67.434  54.057  1.00  0.00           C
ATOM   9412  NH3 POPE  144      88.364  96.184  78.167  1.00  0.00           N
ATOM   9416  C12 POPE  144      86.964  96.313  77.637  1.00  0.00           C
ATOM   9419  C11 POPE  144      85.945  96.614  78.737  1.00  0.00           C
ATOM   9422  P   POPE  144      83.364  96.084  78.697  1.00  0.00           P
ATOM   9423  O13 POPE  144      83.504  94.603  78.577  1.00  0.00           O
ATOM   9424  O14 POPE  144      83.145  96.624  80.057  1.00  0.00           O
ATOM   9425  O11 POPE  144      82.204  96.674  77.817  1.00  0.00           O
ATOM   9426  O12 POPE  144      84.664  96.774  78.117  1.00  0.00           O
ATOM   9427  C1  POPE  144      82.324  96.684  76.397  1.00  0.00           C
ATOM   9430  C2  POPE  144      81.483  97.814  75.717  1.00  0.00           C
ATOM   9432  O21 POPE  144      82.093  98.223  74.467  1.00  0.00           O
ATOM   9433  C21 POPE  144      82.124  97.314  73.477  1.00  0.00           C
ATOM   9434  O22 POPE  144      81.984  96.114  73.617  1.00  0.00           O
ATOM   9435  C22 POPE  144      82.505  98.014  72.147  1.00  0.00           C
ATOM   9438  C3  POPE  144      81.243  99.074  76.617  1.00  0.00           C
ATOM   9441  O31 POPE  144      80.005  99.774  76.307  1.00  0.00           O
ATOM   9442  C31 POPE  144      80.145 100.914  75.647  1.00  0.00           C
ATOM   9443  O32 POPE  144      81.215 101.394  75.297  1.00  0.00           O
ATOM   9444  C32 POPE  144      78.834 101.714  75.477  1.00  0.00           C
ATOM   9447  C23 POPE  144      81.635  97.663  70.907  1.00  0.00           C
ATOM   9450  C24 POPE  144      81.863  98.624  69.717  1.00  0.00           C
ATOM   9453  C25 POPE  144      81.154  98.193  68.417  1.00  0.00           C
ATOM   9456  C26 POPE  144      82.055  97.353  67.497  1.00  0.00           C
ATOM   9459  C27 POPE  144      81.383  96.074  66.947  1.00  0.00           C
ATOM   9462  C28 POPE  144      80.563  96.273  65.657  1.00  0.00           C
ATOM   9465  C29 POPE  144      81.465  96.504  64.467  1.00  0.00           C
ATOM   9467 0C21 POPE  144      82.133  95.544  63.807  1.00  0.00           C
ATOM   9469 1C21 POPE  144      82.064  94.064  64.057  1.00  0.00           C
ATOM   9472 2C21 POPE  144      82.435  93.244  62.797  1.00  0.00           C
ATOM   9475 3C21 POPE  144      81.544  93.554  61.587  1.00  0.00           C
ATOM   9478 4C21 POPE  144      81.875  92.724  60.337  1.00  0.00           C
ATOM   9481 5C21 POPE  144      81.145  93.274  59.097  1.00  0.00           C
ATOM   9484 6C21 POPE  144      81.004  92.264  57.947  1.00  0.00           C
ATOM   9487 7C21 POPE  144      82.313  91.884  57.257  1.00  0.00           C
ATOM   9490 8C21 POPE  144      82.085  91.054  55.977  1.00  0.00           C
ATOM   9494  C33 POPE  144      77.505 100.934  75.277  1.00  0.00           C
ATOM   9497  C34 POPE  144      76.733 101.383  74.017  1.00  0.00           C
ATOM   9500  C35 POPE  144      77.383 100.863  72.737  1.00  0.00           C
ATOM   9503  C36 POPE  144      76.854 101.344  71.377  1.00  0.00           C
ATOM   9506  C37 POPE  144      77.825 100.964  70.247  1.00  0.00           C
ATOM   9509  C38 POPE  144      77.395 101.364  68.827  1.00  0.00           C
ATOM   9512  C39 POPE  144      77.285 102.884  68.657  1.00  0.00           C
ATOM   9515 0C31 POPE  144      76.924 103.324  67.237  1.00  0.00           C
ATOM   9518 1C31 POPE  144      77.133 104.834  67.047  1.00  0.00           C
ATOM   9521 2C31 POPE  144      77.185 105.254  65.577  1.00  0.00           C
ATOM   9524 3C31 POPE  144      75.825 105.184  64.877  1.00  0.00           C
ATOM   9527 4C31 POPE  144      75.935 105.544  63.387  1.00  0.00           C
ATOM   9530 5C31 POPE  144      74.563 105.583  62.697  1.00  0.00           C
ATOM   9533 6C31 POPE  144      74.665 105.834  61.197  1.00  0.00           C
ATOM   9537  NH3 POPE  145     130.520  10.574  81.457  1.00  0.00           N
ATOM   9541  C12 POPE  145     130.480  11.124  82.857  1.00  0.00           C
ATOM   9544  C11 POPE  145     131.861  11.664  83.287  1.00  0.00           C
ATOM   9547  P   POPE  145     131.572  14.244  83.057  1.00  0.00           P
ATOM   9548  O13 POPE  145     130.730  14.054  84.257  1.00  0.00           O
ATOM   9549  O14 POPE  145     132.542  15.344  83.097  1.00  0.00           O
ATOM   9550  O11 POPE  145     130.572  14.564  81.907  1.00  0.00           O
ATOM   9551  O12 POPE  145     132.242  12.864  82.607  1.00  0.00           O
ATOM   9552  C1  POPE  145     130.650  14.074  80.567  1.00  0.00           C
ATOM   9555  C2  POPE  145     129.440  14.654  79.797  1.00  0.00           C
ATOM   9557  O21 POPE  145     129.275  14.094  78.477  1.00  0.00           O
ATOM   9558  C21 POPE  145     128.794  12.864  78.397  1.00  0.00           C
ATOM   9559  O22 POPE  145     128.855  12.004  79.247  1.00  0.00           O
ATOM   9560  C22 POPE  145     128.025  12.764  77.067  1.00  0.00           C
ATOM   9563  C3  POPE  145     129.611  16.214  79.747  1.00  0.00           C
ATOM   9566  O31 POPE  145     129.570  16.754  78.417  1.00  0.00           O
ATOM   9567  C31 POPE  145     130.641  16.434  77.687  1.00  0.00           C
ATOM   9568  O32 POPE  145     131.672  15.954  78.107  1.00  0.00           O
ATOM   9569  C32 POPE  145     130.230  16.614  76.237  1.00  0.00           C
ATOM   9572  C23 POPE  145     128.904  12.294  75.887  1.00  0.00           C
ATOM   9575  C24 POPE  145     128.134  12.374  74.557  1.00  0.00           C
ATOM   9578  C25 POPE  145     128.995  11.984  73.347  1.00  0.00           C
ATOM   9581  C26 POPE  145     128.314  12.264  71.997  1.00  0.00           C
ATOM   9584  C27 POPE  145     129.214  11.904  70.797  1.00  0.00           C
ATOM   9587  C28 POPE  145     128.703  12.414  69.437  1.00  0.00           C
ATOM   9590  C29 POPE  145     127.575  11.624  68.837  1.00  0.00           C
ATOM   9592 0C21 POPE  145     127.374  11.444  67.517  1.00  0.00           C
ATOM   9594 1C21 POPE  145     128.224  12.064  66.427  1.00  0.00           C
ATOM   9597 2C21 POPE  145     127.634  11.954  64.997  1.00  0.00           C
ATOM   9600 3C21 POPE  145     127.584  10.534  64.417  1.00  0.00           C
ATOM   9603 4C21 POPE  145     128.954   9.884  64.147  1.00  0.00           C
ATOM   9606 5C21 POPE  145     129.671  10.454  62.907  1.00  0.00           C
ATOM   9609 6C21 POPE  145     131.021   9.774  62.647  1.00  0.00           C
ATOM   9612 7C21 POPE  145     131.651  10.104  61.287  1.00  0.00           C
ATOM   9615 8C21 POPE  145     132.910   9.284  61.017  1.00  0.00           C
ATOM   9619  C33 POPE  145     131.201  15.914  75.277  1.00  0.00           C
ATOM   9622  C34 POPE  145     130.891  16.304  73.827  1.00  0.00           C
ATOM   9625  C35 POPE  145     129.422  16.124  73.437  1.00  0.00           C
ATOM   9628  C36 POPE  145     129.223  16.334  71.927  1.00  0.00           C
ATOM   9631  C37 POPE  145     127.755  16.484  71.507  1.00  0.00           C
ATOM   9634  C38 POPE  145     127.634  16.544  69.977  1.00  0.00           C
ATOM   9637  C39 POPE  145     126.273  17.034  69.437  1.00  0.00           C
ATOM   9640 0C31 POPE  145     125.053  16.474  70.177  1.00  0.00           C
ATOM   9643 1C31 POPE  145     123.743  16.674  69.387  1.00  0.00           C
ATOM   9646 2C31 POPE  145     122.505  16.374  70.237  1.00  0.00           C
ATOM   9649 3C31 POPE  145     121.264  15.984  69.417  1.00  0.00           C
ATOM   9652 4C31 POPE  145     120.093  16.984  69.447  1.00  0.00           C
ATOM   9655 5C31 POPE  145     120.364  18.274  68.667  1.00  0.00           C
ATOM   9658 6C31 POPE  145     119.165  19.224  68.617  1.00  0.00           C
ATOM   9662  NH3 POPE  146      77.493  73.264  38.227  1.00  0.00           N
ATOM   9666  C12 POPE  146      78.424  72.084  38.057  1.00  0.00           C
ATOM   9669  C11 POPE  146      77.715  70.884  37.407  1.00  0.00           C
ATOM   9672  P   POPE  146      78.554  68.384  36.947  1.00  0.00           P
ATOM   9673  O13 POPE  146      77.154  67.994  37.257  1.00  0.00           O
ATOM   9674  O14 POPE  146      79.083  67.884  35.667  1.00  0.00           O
ATOM   9675  O11 POPE  146      79.424  67.804  38.157  1.00  0.00           O
ATOM   9676  O12 POPE  146      78.715  69.944  37.007  1.00  0.00           O
ATOM   9677  C1  POPE  146      79.493  68.614  39.347  1.00  0.00           C
ATOM   9680  C2  POPE  146      79.464  67.774  40.667  1.00  0.00           C
ATOM   9682  O21 POPE  146      78.954  68.464  41.827  1.00  0.00           O
ATOM   9683  C21 POPE  146      79.264  69.724  42.087  1.00  0.00           C
ATOM   9684  O22 POPE  146      79.783  70.534  41.347  1.00  0.00           O
ATOM   9685  C22 POPE  146      78.874  70.034  43.527  1.00  0.00           C
ATOM   9688  C3  POPE  146      80.835  67.084  40.977  1.00  0.00           C
ATOM   9691  O31 POPE  146      81.325  67.374  42.307  1.00  0.00           O
ATOM   9692  C31 POPE  146      81.744  66.374  43.057  1.00  0.00           C
ATOM   9693  O32 POPE  146      81.623  65.184  42.817  1.00  0.00           O
ATOM   9694  C32 POPE  146      82.444  66.974  44.287  1.00  0.00           C
ATOM   9697  C23 POPE  146      79.824  71.074  44.167  1.00  0.00           C
ATOM   9700  C24 POPE  146      79.674  71.214  45.687  1.00  0.00           C
ATOM   9703  C25 POPE  146      79.824  69.864  46.397  1.00  0.00           C
ATOM   9706  C26 POPE  146      80.023  69.954  47.917  1.00  0.00           C
ATOM   9709  C27 POPE  146      79.773  68.594  48.557  1.00  0.00           C
ATOM   9712  C28 POPE  146      80.163  68.514  50.047  1.00  0.00           C
ATOM   9715  C29 POPE  146      79.844  67.154  50.597  1.00  0.00           C
ATOM   9717 0C21 POPE  146      79.445  66.864  51.847  1.00  0.00           C
ATOM   9719 1C21 POPE  146      79.255  67.834  52.987  1.00  0.00           C
ATOM   9722 2C21 POPE  146      80.385  67.724  54.017  1.00  0.00           C
ATOM   9725 3C21 POPE  146      80.053  68.524  55.287  1.00  0.00           C
ATOM   9728 4C21 POPE  146      81.215  68.554  56.297  1.00  0.00           C
ATOM   9731 5C21 POPE  146      80.914  69.424  57.517  1.00  0.00           C
ATOM   9734 6C21 POPE  146      79.783  68.864  58.387  1.00  0.00           C
ATOM   9737 7C21 POPE  146      79.344  69.814  59.507  1.00  0.00           C
ATOM   9740 8C21 POPE  146      78.155  69.254  60.297  1.00  0.00           C
ATOM   9744  C33 POPE  146      81.794  66.624  45.637  1.00  0.00           C
ATOM   9747  C34 POPE  146      82.243  65.284  46.227  1.00  0.00           C
ATOM   9750  C35 POPE  146      81.395  64.884  47.437  1.00  0.00           C
ATOM   9753  C36 POPE  146      81.635  63.434  47.907  1.00  0.00           C
ATOM   9756  C37 POPE  146      82.563  63.294  49.127  1.00  0.00           C
ATOM   9759  C38 POPE  146      82.615  61.834  49.597  1.00  0.00           C
ATOM   9762  C39 POPE  146      83.445  61.614  50.877  1.00  0.00           C
ATOM   9765 0C31 POPE  146      84.874  62.124  50.757  1.00  0.00           C
ATOM   9768 1C31 POPE  146      85.765  61.794  51.957  1.00  0.00           C
ATOM   9771 2C31 POPE  146      87.155  62.394  51.787  1.00  0.00           C
ATOM   9774 3C31 POPE  146      88.165  61.954  52.857  1.00  0.00           C
ATOM   9777 4C31 POPE  146      89.544  62.564  52.597  1.00  0.00           C
ATOM   9780 5C31 POPE  146      90.634  62.034  53.527  1.00  0.00           C
ATOM   9783 6C31 POPE  146      92.003  62.584  53.157  1.00  0.00           C
ATOM   9787  NH3 POPE  147      72.755 118.643  76.457  1.00  0.00           N
ATOM   9791  C12 POPE  147      73.203 117.974  77.727  1.00  0.00           C
ATOM   9794  C11 POPE  147      74.264 118.804  78.467  1.00  0.00           C
ATOM   9797  P   POPE  147      73.505 121.344  78.397  1.00  0.00           P
ATOM   9798  O13 POPE  147      74.435 122.294  79.017  1.00  0.00           O
ATOM   9799  O14 POPE  147      73.645 121.064  76.957  1.00  0.00           O
ATOM   9800  O11 POPE  147      71.975 121.724  78.657  1.00  0.00           O
ATOM   9801  O12 POPE  147      73.674 119.944  79.117  1.00  0.00           O
ATOM   9802  C1  POPE  147      71.225 122.383  77.617  1.00  0.00           C
ATOM   9805  C2  POPE  147      70.453 121.404  76.657  1.00  0.00           C
ATOM   9807  O21 POPE  147      69.844 122.184  75.617  1.00  0.00           O
ATOM   9808  C21 POPE  147      69.774 121.654  74.407  1.00  0.00           C
ATOM   9809  O22 POPE  147      70.255 120.583  74.067  1.00  0.00           O
ATOM   9810  C22 POPE  147      69.035 122.644  73.507  1.00  0.00           C
ATOM   9813  C3  POPE  147      69.365 120.574  77.407  1.00  0.00           C
ATOM   9816  O31 POPE  147      68.715 119.603  76.547  1.00  0.00           O
ATOM   9817  C31 POPE  147      69.303 118.424  76.457  1.00  0.00           C
ATOM   9818  O32 POPE  147      70.225 118.034  77.167  1.00  0.00           O
ATOM   9819  C32 POPE  147      68.785 117.654  75.257  1.00  0.00           C
ATOM   9822  C23 POPE  147      68.993 122.274  71.997  1.00  0.00           C
ATOM   9825  C24 POPE  147      68.174 123.314  71.207  1.00  0.00           C
ATOM   9828  C25 POPE  147      68.115 123.104  69.687  1.00  0.00           C
ATOM   9831  C26 POPE  147      69.453 123.314  68.967  1.00  0.00           C
ATOM   9834  C27 POPE  147      69.285 123.624  67.467  1.00  0.00           C
ATOM   9837  C28 POPE  147      70.604 124.114  66.827  1.00  0.00           C
ATOM   9840  C29 POPE  147      70.383 124.743  65.467  1.00  0.00           C
ATOM   9842 0C21 POPE  147      71.215 124.714  64.407  1.00  0.00           C
ATOM   9844 1C21 POPE  147      72.554 124.034  64.317  1.00  0.00           C
ATOM   9847 2C21 POPE  147      72.523 123.014  63.167  1.00  0.00           C
ATOM   9850 3C21 POPE  147      73.825 122.204  63.017  1.00  0.00           C
ATOM   9853 4C21 POPE  147      73.695 121.184  61.877  1.00  0.00           C
ATOM   9856 5C21 POPE  147      74.935 120.314  61.667  1.00  0.00           C
ATOM   9859 6C21 POPE  147      74.733 119.344  60.487  1.00  0.00           C
ATOM   9862 7C21 POPE  147      75.974 118.503  60.157  1.00  0.00           C
ATOM   9865 8C21 POPE  147      75.715 117.514  59.017  1.00  0.00           C
ATOM   9869  C33 POPE  147      69.895 116.884  74.497  1.00  0.00           C
ATOM   9872  C34 POPE  147      69.313 116.214  73.247  1.00  0.00           C
ATOM   9875  C35 POPE  147      70.243 115.203  72.547  1.00  0.00           C
ATOM   9878  C36 POPE  147      70.674 113.984  73.387  1.00  0.00           C
ATOM   9881  C37 POPE  147      72.035 114.144  74.087  1.00  0.00           C
ATOM   9884  C38 POPE  147      72.785 112.814  74.277  1.00  0.00           C
ATOM   9887  C39 POPE  147      73.513 112.284  73.027  1.00  0.00           C
ATOM   9890 0C31 POPE  147      74.665 113.193  72.587  1.00  0.00           C
ATOM   9893 1C31 POPE  147      75.795 112.493  71.807  1.00  0.00           C
ATOM   9896 2C31 POPE  147      77.075 112.324  72.637  1.00  0.00           C
ATOM   9899 3C31 POPE  147      76.905 111.453  73.897  1.00  0.00           C
ATOM   9902 4C31 POPE  147      78.215 111.264  74.667  1.00  0.00           C
ATOM   9905 5C31 POPE  147      78.063 110.354  75.887  1.00  0.00           C
ATOM   9908 6C31 POPE  147      79.363 110.203  76.677  1.00  0.00           C
ATOM   9912  NH3 POPE  148     122.444 110.063  38.347  1.00  0.00           N
ATOM   9916  C12 POPE  148     123.883 109.704  38.567  1.00  0.00           C
ATOM   9919  C11 POPE  148     124.044 108.764  39.787  1.00  0.00           C
ATOM   9922  P   POPE  148     126.594 108.114  39.587  1.00  0.00           P
ATOM   9923  O13 POPE  148     126.564 106.663  39.847  1.00  0.00           O
ATOM   9924  O14 POPE  148     126.553 108.444  38.147  1.00  0.00           O
ATOM   9925  O11 POPE  148     127.835 108.773  40.307  1.00  0.00           O
ATOM   9926  O12 POPE  148     125.365 108.783  40.307  1.00  0.00           O
ATOM   9927  C1  POPE  148     127.814 109.154  41.687  1.00  0.00           C
ATOM   9930  C2  POPE  148     128.275 108.014  42.627  1.00  0.00           C
ATOM   9932  O21 POPE  148     128.234 108.493  44.007  1.00  0.00           O
ATOM   9933  C21 POPE  148     127.964 107.563  44.907  1.00  0.00           C
ATOM   9934  O22 POPE  148     127.633 106.423  44.667  1.00  0.00           O
ATOM   9935  C22 POPE  148     128.134 108.104  46.347  1.00  0.00           C
ATOM   9938  C3  POPE  148     129.691 107.504  42.207  1.00  0.00           C
ATOM   9941  O31 POPE  148     130.182 106.404  43.017  1.00  0.00           O
ATOM   9942  C31 POPE  148     130.992 106.754  44.007  1.00  0.00           C
ATOM   9943  O32 POPE  148     131.311 107.894  44.287  1.00  0.00           O
ATOM   9944  C32 POPE  148     131.371 105.553  44.857  1.00  0.00           C
ATOM   9947  C23 POPE  148     127.374 107.243  47.397  1.00  0.00           C
ATOM   9950  C24 POPE  148     127.785 107.574  48.847  1.00  0.00           C
ATOM   9953  C25 POPE  148     127.365 106.514  49.887  1.00  0.00           C
ATOM   9956  C26 POPE  148     125.854 106.484  50.217  1.00  0.00           C
ATOM   9959  C27 POPE  148     125.454 105.314  51.157  1.00  0.00           C
ATOM   9962  C28 POPE  148     125.883 105.504  52.627  1.00  0.00           C
ATOM   9965  C29 POPE  148     125.473 104.303  53.457  1.00  0.00           C
ATOM   9967 0C21 POPE  148     124.515 104.244  54.397  1.00  0.00           C
ATOM   9969 1C21 POPE  148     123.624 105.374  54.867  1.00  0.00           C
ATOM   9972 2C21 POPE  148     123.165 105.194  56.337  1.00  0.00           C
ATOM   9975 3C21 POPE  148     122.204 104.004  56.537  1.00  0.00           C
ATOM   9978 4C21 POPE  148     122.824 102.854  57.347  1.00  0.00           C
ATOM   9981 5C21 POPE  148     122.505 102.913  58.847  1.00  0.00           C
ATOM   9984 6C21 POPE  148     121.074 102.434  59.187  1.00  0.00           C
ATOM   9987 7C21 POPE  148     120.893 102.174  60.687  1.00  0.00           C
ATOM   9990 8C21 POPE  148     119.535 101.593  61.067  1.00  0.00           C
ATOM   9994  C33 POPE  148     132.542 105.924  45.797  1.00  0.00           C
ATOM   9997  C34 POPE  148     132.941 104.804  46.767  1.00  0.00           C
ATOM  10000  C35 POPE  148     131.852 104.494  47.787  1.00  0.00           C
ATOM  10003  C36 POPE  148     132.301 103.554  48.907  1.00  0.00           C
ATOM  10006  C37 POPE  148     131.081 103.114  49.727  1.00  0.00           C
ATOM  10009  C38 POPE  148     131.391 102.523  51.107  1.00  0.00           C
ATOM  10012  C39 POPE  148     132.010 101.133  51.057  1.00  0.00           C
ATOM  10015 0C31 POPE  148     131.831 100.324  52.347  1.00  0.00           C
ATOM  10018 1C31 POPE  148     132.561  98.974  52.307  1.00  0.00           C
ATOM  10021 2C31 POPE  148     132.301  98.184  53.597  1.00  0.00           C
ATOM  10024 3C31 POPE  148     133.062  96.864  53.697  1.00  0.00           C
ATOM  10027 4C31 POPE  148     132.921  96.254  55.097  1.00  0.00           C
ATOM  10030 5C31 POPE  148     133.361  94.784  55.177  1.00  0.00           C
ATOM  10033 6C31 POPE  148     133.190  94.204  56.587  1.00  0.00           C
ATOM  10037  NH3 POPE  149      44.563 113.104  81.647  1.00  0.00           N
ATOM  10041  C12 POPE  149      45.403 112.144  82.437  1.00  0.00           C
ATOM  10044  C11 POPE  149      46.894 112.414  82.247  1.00  0.00           C
ATOM  10047  P   POPE  149      49.075 111.824  83.527  1.00  0.00           P
ATOM  10048  O13 POPE  149      49.083 113.134  84.197  1.00  0.00           O
ATOM  10049  O14 POPE  149      49.594 110.664  84.287  1.00  0.00           O
ATOM  10050  O11 POPE  149      49.854 111.954  82.147  1.00  0.00           O
ATOM  10051  O12 POPE  149      47.614 111.474  83.047  1.00  0.00           O
ATOM  10052  C1  POPE  149      49.924 110.853  81.227  1.00  0.00           C
ATOM  10055  C2  POPE  149      50.174 111.364  79.767  1.00  0.00           C
ATOM  10057  O21 POPE  149      49.743 110.384  78.807  1.00  0.00           O
ATOM  10058  C21 POPE  149      48.465 110.464  78.477  1.00  0.00           C
ATOM  10059  O22 POPE  149      47.625 111.173  79.017  1.00  0.00           O
ATOM  10060  C22 POPE  149      48.183 109.513  77.317  1.00  0.00           C
ATOM  10063  C3  POPE  149      51.663 111.714  79.497  1.00  0.00           C
ATOM  10066  O31 POPE  149      51.824 112.124  78.117  1.00  0.00           O
ATOM  10067  C31 POPE  149      52.973 111.803  77.537  1.00  0.00           C
ATOM  10068  O32 POPE  149      53.934 111.304  78.117  1.00  0.00           O
ATOM  10069  C32 POPE  149      52.863 112.103  76.047  1.00  0.00           C
ATOM  10072  C23 POPE  149      48.444 108.034  77.657  1.00  0.00           C
ATOM  10075  C24 POPE  149      49.113 107.243  76.527  1.00  0.00           C
ATOM  10078  C25 POPE  149      48.274 107.034  75.257  1.00  0.00           C
ATOM  10081  C26 POPE  149      48.274 108.214  74.277  1.00  0.00           C
ATOM  10084  C27 POPE  149      47.544 107.874  72.957  1.00  0.00           C
ATOM  10087  C28 POPE  149      47.614 108.994  71.907  1.00  0.00           C
ATOM  10090  C29 POPE  149      49.005 109.193  71.347  1.00  0.00           C
ATOM  10092 0C21 POPE  149      49.493 108.633  70.217  1.00  0.00           C
ATOM  10094 1C21 POPE  149      48.743 107.694  69.307  1.00  0.00           C
ATOM  10097 2C21 POPE  149      49.314 107.603  67.877  1.00  0.00           C
ATOM  10100 3C21 POPE  149      49.153 108.883  67.037  1.00  0.00           C
ATOM  10103 4C21 POPE  149      49.444 108.574  65.557  1.00  0.00           C
ATOM  10106 5C21 POPE  149      49.493 109.804  64.637  1.00  0.00           C
ATOM  10109 6C21 POPE  149      50.285 109.473  63.357  1.00  0.00           C
ATOM  10112 7C21 POPE  149      50.145 110.524  62.247  1.00  0.00           C
ATOM  10115 8C21 POPE  149      51.083 110.244  61.067  1.00  0.00           C
ATOM  10119  C33 POPE  149      52.625 113.594  75.737  1.00  0.00           C
ATOM  10122  C34 POPE  149      52.383 113.844  74.237  1.00  0.00           C
ATOM  10125  C35 POPE  149      52.285 115.324  73.847  1.00  0.00           C
ATOM  10128  C36 POPE  149      51.975 115.454  72.347  1.00  0.00           C
ATOM  10131  C37 POPE  149      51.663 116.873  71.857  1.00  0.00           C
ATOM  10134  C38 POPE  149      51.153 116.854  70.407  1.00  0.00           C
ATOM  10137  C39 POPE  149      50.974 118.254  69.807  1.00  0.00           C
ATOM  10140 0C31 POPE  149      50.444 118.244  68.367  1.00  0.00           C
ATOM  10143 1C31 POPE  149      51.554 118.363  67.317  1.00  0.00           C
ATOM  10146 2C31 POPE  149      51.063 118.334  65.867  1.00  0.00           C
ATOM  10149 3C31 POPE  149      52.194 118.584  64.847  1.00  0.00           C
ATOM  10152 4C31 POPE  149      51.863 118.034  63.447  1.00  0.00           C
ATOM  10155 5C31 POPE  149      52.965 118.304  62.417  1.00  0.00           C
ATOM  10158 6C31 POPE  149      52.825 117.454  61.157  1.00  0.00           C
ATOM  10162  NH3 POPE  150      12.785 106.644  38.247  1.00  0.00           N
ATOM  10166  C12 POPE  150      12.594 105.374  39.057  1.00  0.00           C
ATOM  10169  C11 POPE  150      11.305 104.603  38.727  1.00  0.00           C
ATOM  10172  P   POPE  150       9.605 102.934  39.757  1.00  0.00           P
ATOM  10173  O13 POPE  150       8.604 104.023  39.717  1.00  0.00           O
ATOM  10174  O14 POPE  150       9.415 101.884  38.737  1.00  0.00           O
ATOM  10175  O11 POPE  150       9.514 102.174  41.147  1.00  0.00           O
ATOM  10176  O12 POPE  150      11.075 103.564  39.697  1.00  0.00           O
ATOM  10177  C1  POPE  150       9.675 102.794  42.437  1.00  0.00           C
ATOM  10180  C2  POPE  150       9.285 101.894  43.657  1.00  0.00           C
ATOM  10182  O21 POPE  150       9.644 102.614  44.867  1.00  0.00           O
ATOM  10183  C21 POPE  150       8.825 102.594  45.907  1.00  0.00           C
ATOM  10184  O22 POPE  150       7.785 101.964  46.007  1.00  0.00           O
ATOM  10185  C22 POPE  150       9.475 103.363  47.077  1.00  0.00           C
ATOM  10188  C3  POPE  150      10.005 100.524  43.587  1.00  0.00           C
ATOM  10191  O31 POPE  150       9.205  99.443  44.127  1.00  0.00           O
ATOM  10192  C31 POPE  150       9.375  99.224  45.427  1.00  0.00           C
ATOM  10193  O32 POPE  150      10.254  99.743  46.107  1.00  0.00           O
ATOM  10194  C32 POPE  150       8.354  98.244  45.997  1.00  0.00           C
ATOM  10197  C23 POPE  150       8.535 104.214  47.977  1.00  0.00           C
ATOM  10200  C24 POPE  150       7.545 103.454  48.887  1.00  0.00           C
ATOM  10203  C25 POPE  150       6.674 104.384  49.747  1.00  0.00           C
ATOM  10206  C26 POPE  150       7.355 104.883  51.037  1.00  0.00           C
ATOM  10209  C27 POPE  150       6.644 106.114  51.657  1.00  0.00           C
ATOM  10212  C28 POPE  150       7.624 107.113  52.297  1.00  0.00           C
ATOM  10215  C29 POPE  150       7.095 108.534  52.317  1.00  0.00           C
ATOM  10217 0C21 POPE  150       6.475 109.163  53.337  1.00  0.00           C
ATOM  10219 1C21 POPE  150       6.144 108.594  54.687  1.00  0.00           C
ATOM  10222 2C21 POPE  150       4.625 108.684  54.947  1.00  0.00           C
ATOM  10225 3C21 POPE  150       4.215 108.223  56.347  1.00  0.00           C
ATOM  10228 4C21 POPE  150       2.694 108.304  56.547  1.00  0.00           C
ATOM  10231 5C21 POPE  150       2.244 108.123  58.007  1.00  0.00           C
ATOM  10234 6C21 POPE  150       2.754 106.833  58.667  1.00  0.00           C
ATOM  10237 7C21 POPE  150       2.115 106.634  60.047  1.00  0.00           C
ATOM  10240 8C21 POPE  150       2.645 105.413  60.797  1.00  0.00           C
ATOM  10244  C33 POPE  150       8.375  98.294  47.557  1.00  0.00           C
ATOM  10247  C34 POPE  150       7.344  97.374  48.247  1.00  0.00           C
ATOM  10250  C35 POPE  150       7.365  97.444  49.787  1.00  0.00           C
ATOM  10253  C36 POPE  150       7.064  98.834  50.367  1.00  0.00           C
ATOM  10256  C37 POPE  150       7.115  98.944  51.897  1.00  0.00           C
ATOM  10259  C38 POPE  150       7.045 100.413  52.327  1.00  0.00           C
ATOM  10262  C39 POPE  150       7.004 100.654  53.837  1.00  0.00           C
ATOM  10265 0C31 POPE  150       5.674 100.264  54.467  1.00  0.00           C
ATOM  10268 1C31 POPE  150       5.444 100.934  55.827  1.00  0.00           C
ATOM  10271 2C31 POPE  150       4.025 100.704  56.347  1.00  0.00           C
ATOM  10274 3C31 POPE  150       3.684 101.544  57.577  1.00  0.00           C
ATOM  10277 4C31 POPE  150       4.585 101.264  58.787  1.00  0.00           C
ATOM  10280 5C31 POPE  150       4.014 101.904  60.057  1.00  0.00           C
ATOM  10283 6C31 POPE  150       4.964 101.794  61.237  1.00  0.00           C
ATOM  10287  NH3 POPE  151      57.295  96.914  38.437  1.00  0.00           N
ATOM  10291  C12 POPE  151      56.954  98.384  38.517  1.00  0.00           C
ATOM  10294  C11 POPE  151      56.854  99.004  37.107  1.00  0.00           C
ATOM  10297  P   POPE  151      56.424 101.204  35.817  1.00  0.00           P
ATOM  10298  O13 POPE  151      57.734 101.864  36.017  1.00  0.00           O
ATOM  10299  O14 POPE  151      56.243 100.374  34.617  1.00  0.00           O
ATOM  10300  O11 POPE  151      55.223 102.234  35.907  1.00  0.00           O
ATOM  10301  O12 POPE  151      56.164 100.264  37.067  1.00  0.00           O
ATOM  10302  C1  POPE  151      55.444 103.514  36.487  1.00  0.00           C
ATOM  10305  C2  POPE  151      55.023 103.484  37.967  1.00  0.00           C
ATOM  10307  O21 POPE  151      54.584 104.804  38.337  1.00  0.00           O
ATOM  10308  C21 POPE  151      53.264 104.923  38.457  1.00  0.00           C
ATOM  10309  O22 POPE  151      52.453 104.053  38.197  1.00  0.00           O
ATOM  10310  C22 POPE  151      52.924 106.254  39.097  1.00  0.00           C
ATOM  10313  C3  POPE  151      56.133 103.014  38.927  1.00  0.00           C
ATOM  10316  O31 POPE  151      55.623 102.834  40.257  1.00  0.00           O
ATOM  10317  C31 POPE  151      54.914 101.724  40.467  1.00  0.00           C
ATOM  10318  O32 POPE  151      54.685 100.853  39.647  1.00  0.00           O
ATOM  10319  C32 POPE  151      54.444 101.714  41.917  1.00  0.00           C
ATOM  10322  C23 POPE  151      52.785 106.103  40.627  1.00  0.00           C
ATOM  10325  C24 POPE  151      51.613 105.214  41.067  1.00  0.00           C
ATOM  10328  C25 POPE  151      51.194 105.483  42.517  1.00  0.00           C
ATOM  10331  C26 POPE  151      52.215 105.114  43.607  1.00  0.00           C
ATOM  10334  C27 POPE  151      52.084 106.044  44.817  1.00  0.00           C
ATOM  10337  C28 POPE  151      52.863 105.564  46.057  1.00  0.00           C
ATOM  10340  C29 POPE  151      52.063 104.524  46.807  1.00  0.00           C
ATOM  10342 0C21 POPE  151      52.024 104.373  48.147  1.00  0.00           C
ATOM  10344 1C21 POPE  151      52.825 105.144  49.167  1.00  0.00           C
ATOM  10347 2C21 POPE  151      51.915 106.124  49.917  1.00  0.00           C
ATOM  10350 3C21 POPE  151      52.583 106.684  51.167  1.00  0.00           C
ATOM  10353 4C21 POPE  151      51.775 107.803  51.817  1.00  0.00           C
ATOM  10356 5C21 POPE  151      52.435 108.294  53.107  1.00  0.00           C
ATOM  10359 6C21 POPE  151      51.723 109.504  53.687  1.00  0.00           C
ATOM  10362 7C21 POPE  151      52.274 109.883  55.057  1.00  0.00           C
ATOM  10365 8C21 POPE  151      51.965 111.334  55.397  1.00  0.00           C
ATOM  10369  C33 POPE  151      55.543 102.204  42.887  1.00  0.00           C
ATOM  10372  C34 POPE  151      55.174 101.904  44.337  1.00  0.00           C
ATOM  10375  C35 POPE  151      56.203 102.414  45.337  1.00  0.00           C
ATOM  10378  C36 POPE  151      55.753 102.274  46.797  1.00  0.00           C
ATOM  10381  C37 POPE  151      56.604 103.034  47.807  1.00  0.00           C
ATOM  10384  C38 POPE  151      56.024 102.884  49.227  1.00  0.00           C
ATOM  10387  C39 POPE  151      56.583 103.934  50.197  1.00  0.00           C
ATOM  10390 0C31 POPE  151      55.895 103.904  51.567  1.00  0.00           C
ATOM  10393 1C31 POPE  151      56.045 105.234  52.317  1.00  0.00           C
ATOM  10396 2C31 POPE  151      55.363 105.273  53.697  1.00  0.00           C
ATOM  10399 3C31 POPE  151      55.924 104.274  54.717  1.00  0.00           C
ATOM  10402 4C31 POPE  151      57.444 104.384  54.937  1.00  0.00           C
ATOM  10405 5C31 POPE  151      57.955 103.474  56.057  1.00  0.00           C
ATOM  10408 6C31 POPE  151      59.475 103.484  56.187  1.00  0.00           C
ATOM  10412  NH3 POPE  152      75.965 102.423  36.707  1.00  0.00           N
ATOM  10416  C12 POPE  152      75.615 101.444  35.627  1.00  0.00           C
ATOM  10419  C11 POPE  152      74.104 101.133  35.667  1.00  0.00           C
ATOM  10422  P   POPE  152      71.854 102.554  35.407  1.00  0.00           P
ATOM  10423  O13 POPE  152      71.575 103.984  35.657  1.00  0.00           O
ATOM  10424  O14 POPE  152      71.674 102.044  34.047  1.00  0.00           O
ATOM  10425  O11 POPE  152      71.075 101.684  36.447  1.00  0.00           O
ATOM  10426  O12 POPE  152      73.354 102.344  35.867  1.00  0.00           O
ATOM  10427  C1  POPE  152      71.395 101.693  37.837  1.00  0.00           C
ATOM  10430  C2  POPE  152      70.655 102.834  38.587  1.00  0.00           C
ATOM  10432  O21 POPE  152      71.505 103.294  39.647  1.00  0.00           O
ATOM  10433  C21 POPE  152      72.255 104.354  39.387  1.00  0.00           C
ATOM  10434  O22 POPE  152      71.975 105.264  38.627  1.00  0.00           O
ATOM  10435  C22 POPE  152      73.604 104.174  40.107  1.00  0.00           C
ATOM  10438  C3  POPE  152      69.313 102.284  39.167  1.00  0.00           C
ATOM  10441  O31 POPE  152      69.563 101.264  40.167  1.00  0.00           O
ATOM  10442  C31 POPE  152      69.115 101.564  41.377  1.00  0.00           C
ATOM  10443  O32 POPE  152      68.365 102.484  41.647  1.00  0.00           O
ATOM  10444  C32 POPE  152      69.665 100.594  42.407  1.00  0.00           C
ATOM  10447  C23 POPE  152      73.535 103.424  41.477  1.00  0.00           C
ATOM  10450  C24 POPE  152      74.924 103.144  42.077  1.00  0.00           C
ATOM  10453  C25 POPE  152      74.883 102.533  43.497  1.00  0.00           C
ATOM  10456  C26 POPE  152      74.733 103.574  44.617  1.00  0.00           C
ATOM  10459  C27 POPE  152      74.743 102.964  46.027  1.00  0.00           C
ATOM  10462  C28 POPE  152      75.005 103.984  47.167  1.00  0.00           C
ATOM  10465  C29 POPE  152      76.434 104.484  47.157  1.00  0.00           C
ATOM  10467 0C21 POPE  152      77.255 104.664  48.207  1.00  0.00           C
ATOM  10469 1C21 POPE  152      76.953 104.494  49.667  1.00  0.00           C
ATOM  10472 2C21 POPE  152      77.554 105.684  50.437  1.00  0.00           C
ATOM  10475 3C21 POPE  152      77.215 105.693  51.927  1.00  0.00           C
ATOM  10478 4C21 POPE  152      77.854 106.894  52.647  1.00  0.00           C
ATOM  10481 5C21 POPE  152      77.773 106.803  54.177  1.00  0.00           C
ATOM  10484 6C21 POPE  152      76.395 107.194  54.727  1.00  0.00           C
ATOM  10487 7C21 POPE  152      76.263 106.894  56.227  1.00  0.00           C
ATOM  10490 8C21 POPE  152      74.945 107.383  56.817  1.00  0.00           C
ATOM  10494  C33 POPE  152      69.703 101.243  43.807  1.00  0.00           C
ATOM  10497  C34 POPE  152      70.843 102.264  43.957  1.00  0.00           C
ATOM  10500  C35 POPE  152      70.774 103.083  45.257  1.00  0.00           C
ATOM  10503  C36 POPE  152      70.634 102.243  46.527  1.00  0.00           C
ATOM  10506  C37 POPE  152      70.535 103.083  47.807  1.00  0.00           C
ATOM  10509  C38 POPE  152      69.984 102.243  48.967  1.00  0.00           C
ATOM  10512  C39 POPE  152      69.865 103.024  50.287  1.00  0.00           C
ATOM  10515 0C31 POPE  152      71.225 103.344  50.937  1.00  0.00           C
ATOM  10518 1C31 POPE  152      71.063 104.004  52.307  1.00  0.00           C
ATOM  10521 2C31 POPE  152      72.383 104.464  52.937  1.00  0.00           C
ATOM  10524 3C31 POPE  152      73.343 103.314  53.277  1.00  0.00           C
ATOM  10527 4C31 POPE  152      74.453 103.734  54.257  1.00  0.00           C
ATOM  10530 5C31 POPE  152      75.234 102.533  54.807  1.00  0.00           C
ATOM  10533 6C31 POPE  152      76.094 102.884  56.027  1.00  0.00           C
ATOM  10537  NH3 POPE  153      85.154 110.124  36.837  1.00  0.00           N
ATOM  10541  C12 POPE  153      85.814 110.244  35.487  1.00  0.00           C
ATOM  10544  C11 POPE  153      86.424 111.634  35.237  1.00  0.00           C
ATOM  10547  P   POPE  153      89.044 111.794  34.957  1.00  0.00           P
ATOM  10548  O13 POPE  153      89.285 110.454  34.387  1.00  0.00           O
ATOM  10549  O14 POPE  153      88.975 112.934  34.007  1.00  0.00           O
ATOM  10550  O11 POPE  153      90.124 112.134  36.077  1.00  0.00           O
ATOM  10551  O12 POPE  153      87.725 111.764  35.837  1.00  0.00           O
ATOM  10552  C1  POPE  153      91.023 111.164  36.637  1.00  0.00           C
ATOM  10555  C2  POPE  153      90.785 110.954  38.157  1.00  0.00           C
ATOM  10557  O21 POPE  153      91.604 109.874  38.617  1.00  0.00           O
ATOM  10558  C21 POPE  153      91.623 109.564  39.927  1.00  0.00           C
ATOM  10559  O22 POPE  153      91.505 108.424  40.347  1.00  0.00           O
ATOM  10560  C22 POPE  153      91.903 110.763  40.857  1.00  0.00           C
ATOM  10563  C3  POPE  153      89.275 110.654  38.407  1.00  0.00           C
ATOM  10566  O31 POPE  153      88.954 110.604  39.807  1.00  0.00           O
ATOM  10567  C31 POPE  153      87.654 110.374  39.997  1.00  0.00           C
ATOM  10568  O32 POPE  153      86.833 110.214  39.117  1.00  0.00           O
ATOM  10569  C32 POPE  153      87.365 110.364  41.497  1.00  0.00           C
ATOM  10572  C23 POPE  153      92.035 110.334  42.357  1.00  0.00           C
ATOM  10575  C24 POPE  153      92.295 111.504  43.327  1.00  0.00           C
ATOM  10578  C25 POPE  153      91.903 111.204  44.787  1.00  0.00           C
ATOM  10581  C26 POPE  153      92.684 110.044  45.437  1.00  0.00           C
ATOM  10584  C27 POPE  153      93.464 110.454  46.697  1.00  0.00           C
ATOM  10587  C28 POPE  153      94.434 109.364  47.187  1.00  0.00           C
ATOM  10590  C29 POPE  153      93.755 108.044  47.477  1.00  0.00           C
ATOM  10592 0C21 POPE  153      93.153 107.694  48.627  1.00  0.00           C
ATOM  10594 1C21 POPE  153      93.055 108.514  49.887  1.00  0.00           C
ATOM  10597 2C21 POPE  153      93.405 107.684  51.137  1.00  0.00           C
ATOM  10600 3C21 POPE  153      92.383 106.584  51.457  1.00  0.00           C
ATOM  10603 4C21 POPE  153      92.493 106.034  52.887  1.00  0.00           C
ATOM  10606 5C21 POPE  153      93.895 105.504  53.237  1.00  0.00           C
ATOM  10609 6C21 POPE  153      93.943 104.834  54.617  1.00  0.00           C
ATOM  10612 7C21 POPE  153      95.344 104.284  54.947  1.00  0.00           C
ATOM  10615 8C21 POPE  153      95.424 103.534  56.277  1.00  0.00           C
ATOM  10619  C33 POPE  153      88.374 109.524  42.317  1.00  0.00           C
ATOM  10622  C34 POPE  153      87.745 108.353  43.077  1.00  0.00           C
ATOM  10625  C35 POPE  153      87.273 108.704  44.487  1.00  0.00           C
ATOM  10628  C36 POPE  153      86.973 107.434  45.277  1.00  0.00           C
ATOM  10631  C37 POPE  153      86.693 107.654  46.767  1.00  0.00           C
ATOM  10634  C38 POPE  153      86.465 106.313  47.487  1.00  0.00           C
ATOM  10637  C39 POPE  153      85.874 106.453  48.887  1.00  0.00           C
ATOM  10640 0C31 POPE  153      85.404 105.103  49.437  1.00  0.00           C
ATOM  10643 1C31 POPE  153      84.445 105.254  50.617  1.00  0.00           C
ATOM  10646 2C31 POPE  153      83.743 103.953  51.007  1.00  0.00           C
ATOM  10649 3C31 POPE  153      82.453 104.193  51.797  1.00  0.00           C
ATOM  10652 4C31 POPE  153      82.663 104.954  53.117  1.00  0.00           C
ATOM  10655 5C31 POPE  153      81.355 105.194  53.867  1.00  0.00           C
ATOM  10658 6C31 POPE  153      81.544 106.024  55.147  1.00  0.00           C
ATOM  10662  NH3 POPE  154      52.554  68.724  39.907  1.00  0.00           N
ATOM  10666  C12 POPE  154      53.225  70.064  39.717  1.00  0.00           C
ATOM  10669  C11 POPE  154      52.544  71.134  40.587  1.00  0.00           C
ATOM  10672  P   POPE  154      52.435  73.584  41.287  1.00  0.00           P
ATOM  10673  O13 POPE  154      52.723  74.944  40.807  1.00  0.00           O
ATOM  10674  O14 POPE  154      51.055  73.304  41.717  1.00  0.00           O
ATOM  10675  O11 POPE  154      53.465  73.254  42.447  1.00  0.00           O
ATOM  10676  O12 POPE  154      52.903  72.484  40.217  1.00  0.00           O
ATOM  10677  C1  POPE  154      53.253  73.704  43.777  1.00  0.00           C
ATOM  10680  C2  POPE  154      52.625  72.604  44.677  1.00  0.00           C
ATOM  10682  O21 POPE  154      51.924  73.194  45.787  1.00  0.00           O
ATOM  10683  C21 POPE  154      52.653  73.834  46.687  1.00  0.00           C
ATOM  10684  O22 POPE  154      53.864  73.964  46.677  1.00  0.00           O
ATOM  10685  C22 POPE  154      51.743  74.334  47.807  1.00  0.00           C
ATOM  10688  C3  POPE  154      53.664  71.504  45.087  1.00  0.00           C
ATOM  10691  O31 POPE  154      53.285  70.844  46.317  1.00  0.00           O
ATOM  10692  C31 POPE  154      52.614  69.704  46.227  1.00  0.00           C
ATOM  10693  O32 POPE  154      52.514  69.014  45.227  1.00  0.00           O
ATOM  10694  C32 POPE  154      51.975  69.434  47.587  1.00  0.00           C
ATOM  10697  C23 POPE  154      51.705  75.864  47.847  1.00  0.00           C
ATOM  10700  C24 POPE  154      51.094  76.394  49.147  1.00  0.00           C
ATOM  10703  C25 POPE  154      49.555  76.354  49.167  1.00  0.00           C
ATOM  10706  C26 POPE  154      48.945  77.243  50.267  1.00  0.00           C
ATOM  10709  C27 POPE  154      49.384  76.924  51.697  1.00  0.00           C
ATOM  10712  C28 POPE  154      49.194  78.104  52.667  1.00  0.00           C
ATOM  10715  C29 POPE  154      47.744  78.444  52.857  1.00  0.00           C
ATOM  10717 0C21 POPE  154      47.115  78.784  53.987  1.00  0.00           C
ATOM  10719 1C21 POPE  154      47.703  78.913  55.377  1.00  0.00           C
ATOM  10722 2C21 POPE  154      46.835  78.164  56.407  1.00  0.00           C
ATOM  10725 3C21 POPE  154      46.694  78.923  57.737  1.00  0.00           C
ATOM  10728 4C21 POPE  154      45.634  78.284  58.637  1.00  0.00           C
ATOM  10731 5C21 POPE  154      45.354  79.114  59.897  1.00  0.00           C
ATOM  10734 6C21 POPE  154      44.205  78.564  60.747  1.00  0.00           C
ATOM  10737 7C21 POPE  154      43.813  79.524  61.877  1.00  0.00           C
ATOM  10740 8C21 POPE  154      42.583  79.084  62.687  1.00  0.00           C
ATOM  10744  C33 POPE  154      51.075  70.594  48.087  1.00  0.00           C
ATOM  10747  C34 POPE  154      51.304  70.884  49.577  1.00  0.00           C
ATOM  10750  C35 POPE  154      50.543  69.904  50.477  1.00  0.00           C
ATOM  10753  C36 POPE  154      51.094  69.754  51.897  1.00  0.00           C
ATOM  10756  C37 POPE  154      52.465  69.084  51.987  1.00  0.00           C
ATOM  10759  C38 POPE  154      53.074  69.144  53.387  1.00  0.00           C
ATOM  10762  C39 POPE  154      52.325  68.294  54.417  1.00  0.00           C
ATOM  10765 0C31 POPE  154      52.854  68.584  55.817  1.00  0.00           C
ATOM  10768 1C31 POPE  154      52.224  67.744  56.917  1.00  0.00           C
ATOM  10771 2C31 POPE  154      52.764  68.184  58.277  1.00  0.00           C
ATOM  10774 3C31 POPE  154      52.165  67.424  59.467  1.00  0.00           C
ATOM  10777 4C31 POPE  154      52.695  67.984  60.797  1.00  0.00           C
ATOM  10780 5C31 POPE  154      52.133  67.224  61.997  1.00  0.00           C
ATOM  10783 6C31 POPE  154      52.684  67.734  63.337  1.00  0.00           C
ATOM  10787  NH3 POPE  155      97.295  49.984  79.367  1.00  0.00           N
ATOM  10791  C12 POPE  155      97.484  49.654  77.917  1.00  0.00           C
ATOM  10794  C11 POPE  155      96.334  50.244  77.077  1.00  0.00           C
ATOM  10797  P   POPE  155      94.445  48.824  78.327  1.00  0.00           P
ATOM  10798  O13 POPE  155      93.044  48.724  77.857  1.00  0.00           O
ATOM  10799  O14 POPE  155      94.733  49.084  79.757  1.00  0.00           O
ATOM  10800  O11 POPE  155      95.395  47.654  77.867  1.00  0.00           O
ATOM  10801  O12 POPE  155      95.053  50.104  77.647  1.00  0.00           O
ATOM  10802  C1  POPE  155      95.124  46.714  76.827  1.00  0.00           C
ATOM  10805  C2  POPE  155      96.243  46.774  75.737  1.00  0.00           C
ATOM  10807  O21 POPE  155      95.743  46.384  74.457  1.00  0.00           O
ATOM  10808  C21 POPE  155      95.053  47.264  73.787  1.00  0.00           C
ATOM  10809  O22 POPE  155      94.593  48.314  74.207  1.00  0.00           O
ATOM  10810  C22 POPE  155      95.053  46.824  72.337  1.00  0.00           C
ATOM  10813  C3  POPE  155      97.493  45.914  76.067  1.00  0.00           C
ATOM  10816  O31 POPE  155      98.434  46.034  74.977  1.00  0.00           O
ATOM  10817  C31 POPE  155      98.574  45.124  73.987  1.00  0.00           C
ATOM  10818  O32 POPE  155      99.193  45.354  72.967  1.00  0.00           O
ATOM  10819  C32 POPE  155      97.943  43.744  74.227  1.00  0.00           C
ATOM  10822  C23 POPE  155      96.434  47.094  71.677  1.00  0.00           C
ATOM  10825  C24 POPE  155      96.664  46.324  70.377  1.00  0.00           C
ATOM  10828  C25 POPE  155      95.805  46.874  69.247  1.00  0.00           C
ATOM  10831  C26 POPE  155      96.115  46.294  67.867  1.00  0.00           C
ATOM  10834  C27 POPE  155      95.184  46.914  66.817  1.00  0.00           C
ATOM  10837  C28 POPE  155      95.734  46.884  65.387  1.00  0.00           C
ATOM  10840  C29 POPE  155      94.773  47.584  64.457  1.00  0.00           C
ATOM  10842 0C21 POPE  155      94.515  47.284  63.177  1.00  0.00           C
ATOM  10844 1C21 POPE  155      95.154  46.184  62.367  1.00  0.00           C
ATOM  10847 2C21 POPE  155      94.123  45.214  61.777  1.00  0.00           C
ATOM  10850 3C21 POPE  155      94.795  44.044  61.057  1.00  0.00           C
ATOM  10853 4C21 POPE  155      93.803  42.984  60.557  1.00  0.00           C
ATOM  10856 5C21 POPE  155      94.464  41.604  60.407  1.00  0.00           C
ATOM  10859 6C21 POPE  155      93.475  40.494  60.057  1.00  0.00           C
ATOM  10862 7C21 POPE  155      94.115  39.104  60.097  1.00  0.00           C
ATOM  10865 8C21 POPE  155      93.113  37.964  59.927  1.00  0.00           C
ATOM  10869  C33 POPE  155      96.413  43.594  73.987  1.00  0.00           C
ATOM  10872  C34 POPE  155      95.975  42.124  73.897  1.00  0.00           C
ATOM  10875  C35 POPE  155      96.124  41.474  72.527  1.00  0.00           C
ATOM  10878  C36 POPE  155      95.824  39.974  72.597  1.00  0.00           C
ATOM  10881  C37 POPE  155      96.194  39.234  71.297  1.00  0.00           C
ATOM  10884  C38 POPE  155      96.185  37.704  71.427  1.00  0.00           C
ATOM  10887  C39 POPE  155      96.794  37.014  70.197  1.00  0.00           C
ATOM  10890 0C31 POPE  155      95.785  36.784  69.067  1.00  0.00           C
ATOM  10893 1C31 POPE  155      96.424  36.054  67.877  1.00  0.00           C
ATOM  10896 2C31 POPE  155      95.395  35.464  66.897  1.00  0.00           C
ATOM  10899 3C31 POPE  155      95.264  36.214  65.557  1.00  0.00           C
ATOM  10902 4C31 POPE  155      96.564  36.274  64.747  1.00  0.00           C
ATOM  10905 5C31 POPE  155      96.355  36.724  63.297  1.00  0.00           C
ATOM  10908 6C31 POPE  155      97.663  36.924  62.527  1.00  0.00           C
ATOM  10912  NH3 POPE  156      79.204   7.284  78.397  1.00  0.00           N
ATOM  10916  C12 POPE  156      79.415   5.954  79.077  1.00  0.00           C
ATOM  10919  C11 POPE  156      80.905   5.724  79.317  1.00  0.00           C
ATOM  10922  P   POPE  156      82.563   4.024  80.397  1.00  0.00           P
ATOM  10923  O13 POPE  156      83.533   5.144  80.307  1.00  0.00           O
ATOM  10924  O14 POPE  156      82.484   3.294  81.677  1.00  0.00           O
ATOM  10925  O11 POPE  156      82.895   2.974  79.267  1.00  0.00           O
ATOM  10926  O12 POPE  156      81.094   4.494  80.017  1.00  0.00           O
ATOM  10927  C1  POPE  156      82.693   3.314  77.887  1.00  0.00           C
ATOM  10930  C2  POPE  156      83.523   2.374  76.987  1.00  0.00           C
ATOM  10932  O21 POPE  156      83.725   2.964  75.687  1.00  0.00           O
ATOM  10933  C21 POPE  156      82.785   2.814  74.777  1.00  0.00           C
ATOM  10934  O22 POPE  156      81.623   2.484  74.987  1.00  0.00           O
ATOM  10935  C22 POPE  156      83.343   3.074  73.387  1.00  0.00           C
ATOM  10938  C3  POPE  156      82.985   0.904  76.997  1.00  0.00           C
ATOM  10941  O31 POPE  156      83.715   0.104  76.057  1.00  0.00           O
ATOM  10942  C31 POPE  156      83.174  -0.716  75.157  1.00  0.00           C
ATOM  10943  O32 POPE  156      83.803  -1.223  74.247  1.00  0.00           O
ATOM  10944  C32 POPE  156      81.674  -0.986  75.357  1.00  0.00           C
ATOM  10947  C23 POPE  156      82.283   3.704  72.447  1.00  0.00           C
ATOM  10950  C24 POPE  156      82.803   3.874  71.007  1.00  0.00           C
ATOM  10953  C25 POPE  156      81.854   4.724  70.157  1.00  0.00           C
ATOM  10956  C26 POPE  156      82.283   4.804  68.677  1.00  0.00           C
ATOM  10959  C27 POPE  156      81.355   5.714  67.857  1.00  0.00           C
ATOM  10962  C28 POPE  156      81.635   5.664  66.337  1.00  0.00           C
ATOM  10965  C29 POPE  156      82.924   6.344  65.957  1.00  0.00           C
ATOM  10967 0C21 POPE  156      83.094   7.264  64.987  1.00  0.00           C
ATOM  10969 1C21 POPE  156      82.035   7.794  64.057  1.00  0.00           C
ATOM  10972 2C21 POPE  156      81.365   9.074  64.597  1.00  0.00           C
ATOM  10975 3C21 POPE  156      80.373   9.684  63.587  1.00  0.00           C
ATOM  10978 4C21 POPE  156      79.773  11.024  64.047  1.00  0.00           C
ATOM  10981 5C21 POPE  156      78.445  10.914  64.817  1.00  0.00           C
ATOM  10984 6C21 POPE  156      77.825  12.304  65.027  1.00  0.00           C
ATOM  10987 7C21 POPE  156      76.445  12.264  65.687  1.00  0.00           C
ATOM  10990 8C21 POPE  156      75.694  13.594  65.637  1.00  0.00           C
ATOM  10994  C33 POPE  156      81.094  -2.033  74.377  1.00  0.00           C
ATOM  10997  C34 POPE  156      79.564  -2.123  74.487  1.00  0.00           C
ATOM  11000  C35 POPE  156      78.865  -2.673  73.237  1.00  0.00           C
ATOM  11003  C36 POPE  156      79.064  -4.173  72.997  1.00  0.00           C
ATOM  11006  C37 POPE  156      78.365  -4.613  71.697  1.00  0.00           C
ATOM  11009  C38 POPE  156      78.594  -6.093  71.337  1.00  0.00           C
ATOM  11012  C39 POPE  156      78.053  -6.433  69.937  1.00  0.00           C
ATOM  11015 0C31 POPE  156      78.604  -7.753  69.397  1.00  0.00           C
ATOM  11018 1C31 POPE  156      78.225  -8.023  67.937  1.00  0.00           C
ATOM  11021 2C31 POPE  156      78.725  -9.383  67.457  1.00  0.00           C
ATOM  11024 3C31 POPE  156      78.274  -9.753  66.037  1.00  0.00           C
ATOM  11027 4C31 POPE  156      79.044  -9.023  64.927  1.00  0.00           C
ATOM  11030 5C31 POPE  156      78.794  -9.643  63.547  1.00  0.00           C
ATOM  11033 6C31 POPE  156      79.655  -9.043  62.427  1.00  0.00           C
ATOM  11037  NH3 POPE  157      11.504 115.074  81.617  1.00  0.00           N
ATOM  11041  C12 POPE  157      10.503 116.204  81.497  1.00  0.00           C
ATOM  11044  C11 POPE  157      10.564 117.243  82.627  1.00  0.00           C
ATOM  11047  P   POPE  157       8.994 119.373  82.897  1.00  0.00           P
ATOM  11048  O13 POPE  157       8.035 119.434  84.017  1.00  0.00           O
ATOM  11049  O14 POPE  157      10.234 120.154  83.027  1.00  0.00           O
ATOM  11050  O11 POPE  157       8.234 119.724  81.547  1.00  0.00           O
ATOM  11051  O12 POPE  157       9.285 117.824  82.777  1.00  0.00           O
ATOM  11052  C1  POPE  157       8.524 118.944  80.377  1.00  0.00           C
ATOM  11055  C2  POPE  157       7.865 119.574  79.127  1.00  0.00           C
ATOM  11057  O21 POPE  157       8.685 119.384  77.967  1.00  0.00           O
ATOM  11058  C21 POPE  157       9.664 120.224  77.697  1.00  0.00           C
ATOM  11059  O22 POPE  157      10.184 121.034  78.447  1.00  0.00           O
ATOM  11060  C22 POPE  157       9.955 120.084  76.207  1.00  0.00           C
ATOM  11063  C3  POPE  157       7.405 121.054  79.377  1.00  0.00           C
ATOM  11066  O31 POPE  157       6.805 121.624  78.197  1.00  0.00           O
ATOM  11067  C31 POPE  157       5.785 122.454  78.407  1.00  0.00           C
ATOM  11068  O32 POPE  157       5.365 122.803  79.497  1.00  0.00           O
ATOM  11069  C32 POPE  157       5.285 122.974  77.067  1.00  0.00           C
ATOM  11072  C23 POPE  157      10.514 121.394  75.637  1.00  0.00           C
ATOM  11075  C24 POPE  157      10.875 121.264  74.147  1.00  0.00           C
ATOM  11078  C25 POPE  157      11.024 122.633  73.487  1.00  0.00           C
ATOM  11081  C26 POPE  157      10.875 122.574  71.967  1.00  0.00           C
ATOM  11084  C27 POPE  157      11.904 121.674  71.267  1.00  0.00           C
ATOM  11087  C28 POPE  157      11.785 121.794  69.737  1.00  0.00           C
ATOM  11090  C29 POPE  157      12.885 121.084  68.997  1.00  0.00           C
ATOM  11092 0C21 POPE  157      13.564 121.544  67.927  1.00  0.00           C
ATOM  11094 1C21 POPE  157      13.365 122.874  67.247  1.00  0.00           C
ATOM  11097 2C21 POPE  157      14.694 123.584  66.917  1.00  0.00           C
ATOM  11100 3C21 POPE  157      14.524 125.103  66.857  1.00  0.00           C
ATOM  11103 4C21 POPE  157      15.844 125.853  66.597  1.00  0.00           C
ATOM  11106 5C21 POPE  157      15.704 127.334  66.937  1.00  0.00           C
ATOM  11109 6C21 POPE  157      17.004 128.134  66.767  1.00  0.00           C
ATOM  11112 7C21 POPE  157      16.825 129.601  67.167  1.00  0.00           C
ATOM  11115 8C21 POPE  157      18.115 130.411  67.077  1.00  0.00           C
ATOM  11119  C33 POPE  157       4.455 121.934  76.287  1.00  0.00           C
ATOM  11122  C34 POPE  157       2.984 121.844  76.727  1.00  0.00           C
ATOM  11125  C35 POPE  157       1.984 122.214  75.627  1.00  0.00           C
ATOM  11128  C36 POPE  157       2.045 121.313  74.377  1.00  0.00           C
ATOM  11131  C37 POPE  157       1.174 121.884  73.247  1.00  0.00           C
ATOM  11134  C38 POPE  157       1.305 121.124  71.917  1.00  0.00           C
ATOM  11137  C39 POPE  157       0.905 121.984  70.707  1.00  0.00           C
ATOM  11140 0C31 POPE  157      -0.552 122.474  70.757  1.00  0.00           C
ATOM  11143 1C31 POPE  157      -0.872 123.534  69.687  1.00  0.00           C
ATOM  11146 2C31 POPE  157      -2.233 124.224  69.927  1.00  0.00           C
ATOM  11149 3C31 POPE  157      -3.463 123.384  69.587  1.00  0.00           C
ATOM  11152 4C31 POPE  157      -3.982 123.624  68.167  1.00  0.00           C
ATOM  11155 5C31 POPE  157      -5.332 122.934  67.907  1.00  0.00           C
ATOM  11158 6C31 POPE  157      -6.033 123.444  66.657  1.00  0.00           C
ATOM  11162  NH3 POPE  158     107.264  42.334  37.967  1.00  0.00           N
ATOM  11166  C12 POPE  158     106.785  43.514  37.187  1.00  0.00           C
ATOM  11169  C11 POPE  158     105.874  44.324  38.087  1.00  0.00           C
ATOM  11172  P   POPE  158     105.005  46.644  37.437  1.00  0.00           P
ATOM  11173  O13 POPE  158     103.975  47.274  36.587  1.00  0.00           O
ATOM  11174  O14 POPE  158     104.944  46.934  38.877  1.00  0.00           O
ATOM  11175  O11 POPE  158     106.454  46.974  36.897  1.00  0.00           O
ATOM  11176  O12 POPE  158     105.005  45.094  37.277  1.00  0.00           O
ATOM  11177  C1  POPE  158     107.093  48.174  37.337  1.00  0.00           C
ATOM  11180  C2  POPE  158     108.074  47.874  38.487  1.00  0.00           C
ATOM  11182  O21 POPE  158     108.523  49.134  38.997  1.00  0.00           O
ATOM  11183  C21 POPE  158     108.234  49.544  40.247  1.00  0.00           C
ATOM  11184  O22 POPE  158     108.874  50.424  40.807  1.00  0.00           O
ATOM  11185  C22 POPE  158     107.015  48.884  40.927  1.00  0.00           C
ATOM  11188  C3  POPE  158     109.305  47.064  37.987  1.00  0.00           C
ATOM  11191  O31 POPE  158     110.473  47.264  38.787  1.00  0.00           O
ATOM  11192  C31 POPE  158     110.563  46.574  39.897  1.00  0.00           C
ATOM  11193  O32 POPE  158     109.733  45.784  40.317  1.00  0.00           O
ATOM  11194  C32 POPE  158     111.895  46.894  40.567  1.00  0.00           C
ATOM  11197  C23 POPE  158     106.615  49.644  42.217  1.00  0.00           C
ATOM  11200  C24 POPE  158     105.473  48.984  43.017  1.00  0.00           C
ATOM  11203  C25 POPE  158     105.333  49.554  44.447  1.00  0.00           C
ATOM  11206  C26 POPE  158     106.404  49.004  45.407  1.00  0.00           C
ATOM  11209  C27 POPE  158     106.395  49.584  46.827  1.00  0.00           C
ATOM  11212  C28 POPE  158     107.374  48.824  47.747  1.00  0.00           C
ATOM  11215  C29 POPE  158     107.624  49.484  49.087  1.00  0.00           C
ATOM  11217 0C21 POPE  158     107.354  48.984  50.307  1.00  0.00           C
ATOM  11219 1C21 POPE  158     106.645  47.694  50.617  1.00  0.00           C
ATOM  11222 2C21 POPE  158     105.814  47.784  51.917  1.00  0.00           C
ATOM  11225 3C21 POPE  158     106.645  47.554  53.197  1.00  0.00           C
ATOM  11228 4C21 POPE  158     105.874  47.934  54.467  1.00  0.00           C
ATOM  11231 5C21 POPE  158     106.594  47.494  55.747  1.00  0.00           C
ATOM  11234 6C21 POPE  158     105.893  47.934  57.047  1.00  0.00           C
ATOM  11237 7C21 POPE  158     106.744  47.614  58.287  1.00  0.00           C
ATOM  11240 8C21 POPE  158     106.115  48.004  59.617  1.00  0.00           C
ATOM  11244  C33 POPE  158     111.723  47.084  42.087  1.00  0.00           C
ATOM  11247  C34 POPE  158     113.063  47.224  42.827  1.00  0.00           C
ATOM  11250  C35 POPE  158     112.904  47.764  44.257  1.00  0.00           C
ATOM  11253  C36 POPE  158     111.993  46.904  45.147  1.00  0.00           C
ATOM  11256  C37 POPE  158     111.704  47.534  46.507  1.00  0.00           C
ATOM  11259  C38 POPE  158     110.914  46.564  47.397  1.00  0.00           C
ATOM  11262  C39 POPE  158     110.785  47.024  48.857  1.00  0.00           C
ATOM  11265 0C31 POPE  158     110.303  45.864  49.747  1.00  0.00           C
ATOM  11268 1C31 POPE  158     110.314  46.194  51.247  1.00  0.00           C
ATOM  11271 2C31 POPE  158     109.804  44.984  52.047  1.00  0.00           C
ATOM  11274 3C31 POPE  158     109.844  45.164  53.567  1.00  0.00           C
ATOM  11277 4C31 POPE  158     109.244  43.934  54.267  1.00  0.00           C
ATOM  11280 5C31 POPE  158     109.104  44.094  55.777  1.00  0.00           C
ATOM  11283 6C31 POPE  158     108.274  42.994  56.447  1.00  0.00           C
ATOM  11287  NH3 POPE  159      44.883 100.504  82.537  1.00  0.00           N
ATOM  11291  C12 POPE  159      43.653  99.804  83.017  1.00  0.00           C
ATOM  11294  C11 POPE  159      43.674  98.304  82.647  1.00  0.00           C
ATOM  11297  P   POPE  159      45.965  97.353  81.847  1.00  0.00           P
ATOM  11298  O13 POPE  159      46.125  98.594  81.057  1.00  0.00           O
ATOM  11299  O14 POPE  159      47.165  96.663  82.367  1.00  0.00           O
ATOM  11300  O11 POPE  159      45.184  96.283  81.037  1.00  0.00           O
ATOM  11301  O12 POPE  159      44.914  97.663  82.977  1.00  0.00           O
ATOM  11302  C1  POPE  159      45.285  96.283  79.617  1.00  0.00           C
ATOM  11305  C2  POPE  159      44.054  96.964  78.977  1.00  0.00           C
ATOM  11307  O21 POPE  159      43.764  96.194  77.797  1.00  0.00           O
ATOM  11308  C21 POPE  159      42.484  96.114  77.507  1.00  0.00           C
ATOM  11309  O22 POPE  159      41.575  96.484  78.237  1.00  0.00           O
ATOM  11310  C22 POPE  159      42.354  95.604  76.087  1.00  0.00           C
ATOM  11313  C3  POPE  159      44.293  98.484  78.647  1.00  0.00           C
ATOM  11316  O31 POPE  159      43.383  99.093  77.697  1.00  0.00           O
ATOM  11317  C31 POPE  159      43.703  98.913  76.427  1.00  0.00           C
ATOM  11318  O32 POPE  159      44.594  98.174  76.027  1.00  0.00           O
ATOM  11319  C32 POPE  159      42.843  99.724  75.497  1.00  0.00           C
ATOM  11322  C23 POPE  159      40.953  95.054  75.797  1.00  0.00           C
ATOM  11325  C24 POPE  159      40.725  94.743  74.317  1.00  0.00           C
ATOM  11328  C25 POPE  159      40.264  95.964  73.527  1.00  0.00           C
ATOM  11331  C26 POPE  159      40.044  95.674  72.037  1.00  0.00           C
ATOM  11334  C27 POPE  159      39.833  96.964  71.237  1.00  0.00           C
ATOM  11337  C28 POPE  159      39.563  96.733  69.737  1.00  0.00           C
ATOM  11340  C29 POPE  159      38.104  96.494  69.467  1.00  0.00           C
ATOM  11342 0C21 POPE  159      37.274  97.294  68.767  1.00  0.00           C
ATOM  11344 1C21 POPE  159      37.633  98.574  68.057  1.00  0.00           C
ATOM  11347 2C21 POPE  159      36.944  98.664  66.687  1.00  0.00           C
ATOM  11350 3C21 POPE  159      37.333  99.923  65.907  1.00  0.00           C
ATOM  11353 4C21 POPE  159      36.194 100.514  65.047  1.00  0.00           C
ATOM  11356 5C21 POPE  159      35.833  99.734  63.777  1.00  0.00           C
ATOM  11359 6C21 POPE  159      35.154  98.384  64.027  1.00  0.00           C
ATOM  11362 7C21 POPE  159      34.435  97.864  62.787  1.00  0.00           C
ATOM  11365 8C21 POPE  159      33.974  96.434  62.957  1.00  0.00           C
ATOM  11369  C33 POPE  159      43.305  99.473  74.037  1.00  0.00           C
ATOM  11372  C34 POPE  159      42.215  99.724  72.997  1.00  0.00           C
ATOM  11375  C35 POPE  159      42.663 100.644  71.857  1.00  0.00           C
ATOM  11378  C36 POPE  159      42.045 100.214  70.527  1.00  0.00           C
ATOM  11381  C37 POPE  159      42.274 101.224  69.397  1.00  0.00           C
ATOM  11384  C38 POPE  159      42.063 100.553  68.027  1.00  0.00           C
ATOM  11387  C39 POPE  159      42.003 101.534  66.847  1.00  0.00           C
ATOM  11390 0C31 POPE  159      41.793 100.774  65.537  1.00  0.00           C
ATOM  11393 1C31 POPE  159      41.325 101.654  64.377  1.00  0.00           C
ATOM  11396 2C31 POPE  159      41.185 100.853  63.077  1.00  0.00           C
ATOM  11399 3C31 POPE  159      40.483 101.644  61.967  1.00  0.00           C
ATOM  11402 4C31 POPE  159      38.973 101.394  61.887  1.00  0.00           C
ATOM  11405 5C31 POPE  159      38.154 102.663  61.607  1.00  0.00           C
ATOM  11408 6C31 POPE  159      36.764 102.374  61.037  1.00  0.00           C
ATOM  11412  NH3 POPE  160      12.524  46.794  35.747  1.00  0.00           N
ATOM  11416  C12 POPE  160      11.375  47.364  34.967  1.00  0.00           C
ATOM  11419  C11 POPE  160      10.104  47.244  35.807  1.00  0.00           C
ATOM  11422  P   POPE  160       9.174  44.824  35.657  1.00  0.00           P
ATOM  11423  O13 POPE  160       7.745  45.214  35.677  1.00  0.00           O
ATOM  11424  O14 POPE  160       9.785  44.484  34.357  1.00  0.00           O
ATOM  11425  O11 POPE  160       9.334  43.594  36.617  1.00  0.00           O
ATOM  11426  O12 POPE  160      10.005  45.934  36.407  1.00  0.00           O
ATOM  11427  C1  POPE  160       8.354  42.534  36.547  1.00  0.00           C
ATOM  11430  C2  POPE  160       7.754  42.284  37.947  1.00  0.00           C
ATOM  11432  O21 POPE  160       6.575  41.474  37.777  1.00  0.00           O
ATOM  11433  C21 POPE  160       6.385  40.584  38.747  1.00  0.00           C
ATOM  11434  O22 POPE  160       7.215  40.264  39.577  1.00  0.00           O
ATOM  11435  C22 POPE  160       4.934  40.124  38.747  1.00  0.00           C
ATOM  11438  C3  POPE  160       7.375  43.624  38.647  1.00  0.00           C
ATOM  11441  O31 POPE  160       6.184  43.504  39.427  1.00  0.00           O
ATOM  11442  C31 POPE  160       6.165  43.134  40.707  1.00  0.00           C
ATOM  11443  O32 POPE  160       5.124  42.964  41.327  1.00  0.00           O
ATOM  11444  C32 POPE  160       7.545  42.924  41.337  1.00  0.00           C
ATOM  11447  C23 POPE  160       4.615  39.454  40.097  1.00  0.00           C
ATOM  11450  C24 POPE  160       3.245  38.774  40.087  1.00  0.00           C
ATOM  11453  C25 POPE  160       3.135  37.634  41.117  1.00  0.00           C
ATOM  11456  C26 POPE  160       3.175  38.144  42.557  1.00  0.00           C
ATOM  11459  C27 POPE  160       3.354  37.034  43.597  1.00  0.00           C
ATOM  11462  C28 POPE  160       3.605  37.554  45.027  1.00  0.00           C
ATOM  11465  C29 POPE  160       2.365  38.154  45.647  1.00  0.00           C
ATOM  11467 0C21 POPE  160       1.445  37.494  46.357  1.00  0.00           C
ATOM  11469 1C21 POPE  160       1.474  36.034  46.697  1.00  0.00           C
ATOM  11472 2C21 POPE  160       0.985  35.754  48.127  1.00  0.00           C
ATOM  11475 3C21 POPE  160       2.004  36.194  49.197  1.00  0.00           C
ATOM  11478 4C21 POPE  160       1.515  35.854  50.607  1.00  0.00           C
ATOM  11481 5C21 POPE  160       2.494  36.324  51.677  1.00  0.00           C
ATOM  11484 6C21 POPE  160       1.975  36.004  53.077  1.00  0.00           C
ATOM  11487 7C21 POPE  160       2.964  36.434  54.167  1.00  0.00           C
ATOM  11490 8C21 POPE  160       2.474  36.064  55.557  1.00  0.00           C
ATOM  11494  C33 POPE  160       7.355  42.484  42.797  1.00  0.00           C
ATOM  11497  C34 POPE  160       8.655  42.354  43.587  1.00  0.00           C
ATOM  11500  C35 POPE  160       8.414  41.904  45.037  1.00  0.00           C
ATOM  11503  C36 POPE  160       7.415  42.764  45.807  1.00  0.00           C
ATOM  11506  C37 POPE  160       7.265  42.384  47.287  1.00  0.00           C
ATOM  11509  C38 POPE  160       5.984  42.984  47.887  1.00  0.00           C
ATOM  11512  C39 POPE  160       6.165  43.624  49.267  1.00  0.00           C
ATOM  11515 0C31 POPE  160       6.435  42.624  50.407  1.00  0.00           C
ATOM  11518 1C31 POPE  160       6.504  43.324  51.767  1.00  0.00           C
ATOM  11521 2C31 POPE  160       6.345  42.364  52.957  1.00  0.00           C
ATOM  11524 3C31 POPE  160       7.585  41.504  53.247  1.00  0.00           C
ATOM  11527 4C31 POPE  160       7.225  40.244  54.057  1.00  0.00           C
ATOM  11530 5C31 POPE  160       8.455  39.424  54.467  1.00  0.00           C
ATOM  11533 6C31 POPE  160       8.134  38.074  55.117  1.00  0.00           C
ATOM  11537  NH3 POPE  161      38.314  11.664  83.497  1.00  0.00           N
ATOM  11541  C12 POPE  161      37.194  12.614  83.817  1.00  0.00           C
ATOM  11544  C11 POPE  161      37.685  13.854  84.587  1.00  0.00           C
ATOM  11547  P   POPE  161      36.994  16.144  83.497  1.00  0.00           P
ATOM  11548  O13 POPE  161      35.735  16.534  82.807  1.00  0.00           O
ATOM  11549  O14 POPE  161      37.743  17.204  84.217  1.00  0.00           O
ATOM  11550  O11 POPE  161      37.944  15.494  82.427  1.00  0.00           O
ATOM  11551  O12 POPE  161      36.735  14.924  84.477  1.00  0.00           O
ATOM  11552  C1  POPE  161      38.615  16.194  81.367  1.00  0.00           C
ATOM  11555  C2  POPE  161      38.524  15.304  80.097  1.00  0.00           C
ATOM  11557  O21 POPE  161      39.475  15.694  79.067  1.00  0.00           O
ATOM  11558  C21 POPE  161      40.005  14.684  78.377  1.00  0.00           C
ATOM  11559  O22 POPE  161      39.953  13.514  78.707  1.00  0.00           O
ATOM  11560  C22 POPE  161      40.674  15.154  77.087  1.00  0.00           C
ATOM  11563  C3  POPE  161      37.075  15.254  79.547  1.00  0.00           C
ATOM  11566  O31 POPE  161      37.083  14.434  78.377  1.00  0.00           O
ATOM  11567  C31 POPE  161      35.954  14.224  77.757  1.00  0.00           C
ATOM  11568  O32 POPE  161      34.845  14.604  78.097  1.00  0.00           O
ATOM  11569  C32 POPE  161      36.325  13.454  76.487  1.00  0.00           C
ATOM  11572  C23 POPE  161      40.764  13.974  76.087  1.00  0.00           C
ATOM  11575  C24 POPE  161      40.574  14.354  74.617  1.00  0.00           C
ATOM  11578  C25 POPE  161      41.663  15.274  74.057  1.00  0.00           C
ATOM  11581  C26 POPE  161      41.514  15.434  72.527  1.00  0.00           C
ATOM  11584  C27 POPE  161      42.154  16.734  72.027  1.00  0.00           C
ATOM  11587  C28 POPE  161      42.194  16.864  70.497  1.00  0.00           C
ATOM  11590  C29 POPE  161      43.334  16.104  69.867  1.00  0.00           C
ATOM  11592 0C21 POPE  161      44.005  16.454  68.757  1.00  0.00           C
ATOM  11594 1C21 POPE  161      43.755  17.674  67.897  1.00  0.00           C
ATOM  11597 2C21 POPE  161      45.044  18.404  67.467  1.00  0.00           C
ATOM  11600 3C21 POPE  161      45.985  18.764  68.617  1.00  0.00           C
ATOM  11603 4C21 POPE  161      47.045  19.794  68.197  1.00  0.00           C
ATOM  11606 5C21 POPE  161      48.194  19.894  69.207  1.00  0.00           C
ATOM  11609 6C21 POPE  161      49.194  20.994  68.817  1.00  0.00           C
ATOM  11612 7C21 POPE  161      50.483  20.934  69.637  1.00  0.00           C
ATOM  11615 8C21 POPE  161      51.514  21.974  69.197  1.00  0.00           C
ATOM  11619  C33 POPE  161      35.164  12.634  75.907  1.00  0.00           C
ATOM  11622  C34 POPE  161      34.774  13.134  74.517  1.00  0.00           C
ATOM  11625  C35 POPE  161      33.665  12.284  73.917  1.00  0.00           C
ATOM  11628  C36 POPE  161      32.875  13.024  72.847  1.00  0.00           C
ATOM  11631  C37 POPE  161      31.934  12.094  72.087  1.00  0.00           C
ATOM  11634  C38 POPE  161      30.794  12.854  71.407  1.00  0.00           C
ATOM  11637  C39 POPE  161      30.184  12.104  70.227  1.00  0.00           C
ATOM  11640 0C31 POPE  161      28.984  12.844  69.627  1.00  0.00           C
ATOM  11643 1C31 POPE  161      28.475  12.294  68.297  1.00  0.00           C
ATOM  11646 2C31 POPE  161      29.385  12.684  67.117  1.00  0.00           C
ATOM  11649 3C31 POPE  161      28.814  12.364  65.727  1.00  0.00           C
ATOM  11652 4C31 POPE  161      27.475  13.064  65.437  1.00  0.00           C
ATOM  11655 5C31 POPE  161      27.125  13.044  63.947  1.00  0.00           C
ATOM  11658 6C31 POPE  161      25.705  13.544  63.647  1.00  0.00           C
ATOM  11662  NH3 POPE  162      77.475  74.154  80.647  1.00  0.00           N
ATOM  11666  C12 POPE  162      76.313  74.603  81.497  1.00  0.00           C
ATOM  11669  C11 POPE  162      75.023  73.814  81.147  1.00  0.00           C
ATOM  11672  P   POPE  162      73.313  75.534  80.307  1.00  0.00           P
ATOM  11673  O13 POPE  162      71.953  76.064  80.617  1.00  0.00           O
ATOM  11674  O14 POPE  162      74.373  76.544  80.087  1.00  0.00           O
ATOM  11675  O11 POPE  162      73.174  74.494  79.107  1.00  0.00           O
ATOM  11676  O12 POPE  162      73.843  74.574  81.457  1.00  0.00           O
ATOM  11677  C1  POPE  162      73.155  75.014  77.767  1.00  0.00           C
ATOM  11680  C2  POPE  162      72.965  73.934  76.647  1.00  0.00           C
ATOM  11682  O21 POPE  162      72.625  74.584  75.407  1.00  0.00           O
ATOM  11683  C21 POPE  162      71.395  75.044  75.277  1.00  0.00           C
ATOM  11684  O22 POPE  162      70.575  75.254  76.177  1.00  0.00           O
ATOM  11685  C22 POPE  162      71.024  75.164  73.807  1.00  0.00           C
ATOM  11688  C3  POPE  162      71.993  72.734  76.917  1.00  0.00           C
ATOM  11691  O31 POPE  162      71.615  72.034  75.707  1.00  0.00           O
ATOM  11692  C31 POPE  162      72.523  71.204  75.187  1.00  0.00           C
ATOM  11693  O32 POPE  162      73.615  70.964  75.667  1.00  0.00           O
ATOM  11694  C32 POPE  162      72.005  70.524  73.917  1.00  0.00           C
ATOM  11697  C23 POPE  162      69.813  74.254  73.527  1.00  0.00           C
ATOM  11700  C24 POPE  162      69.395  74.214  72.057  1.00  0.00           C
ATOM  11703  C25 POPE  162      70.153  73.204  71.207  1.00  0.00           C
ATOM  11706  C26 POPE  162      69.335  72.734  69.997  1.00  0.00           C
ATOM  11709  C27 POPE  162      69.005  71.224  70.007  1.00  0.00           C
ATOM  11712  C28 POPE  162      69.115  70.564  68.627  1.00  0.00           C
ATOM  11715  C29 POPE  162      70.553  70.524  68.187  1.00  0.00           C
ATOM  11717 0C21 POPE  162      71.354  69.444  68.117  1.00  0.00           C
ATOM  11719 1C21 POPE  162      70.993  68.004  68.407  1.00  0.00           C
ATOM  11722 2C21 POPE  162      71.243  67.124  67.167  1.00  0.00           C
ATOM  11725 3C21 POPE  162      70.153  67.243  66.097  1.00  0.00           C
ATOM  11728 4C21 POPE  162      70.694  67.204  64.657  1.00  0.00           C
ATOM  11731 5C21 POPE  162      71.554  65.974  64.317  1.00  0.00           C
ATOM  11734 6C21 POPE  162      70.774  64.644  64.347  1.00  0.00           C
ATOM  11737 7C21 POPE  162      71.604  63.484  63.787  1.00  0.00           C
ATOM  11740 8C21 POPE  162      70.854  62.144  63.737  1.00  0.00           C
ATOM  11744  C33 POPE  162      72.953  69.404  73.407  1.00  0.00           C
ATOM  11747  C34 POPE  162      72.354  68.544  72.277  1.00  0.00           C
ATOM  11750  C35 POPE  162      73.383  67.664  71.537  1.00  0.00           C
ATOM  11753  C36 POPE  162      74.384  68.493  70.727  1.00  0.00           C
ATOM  11756  C37 POPE  162      74.854  67.834  69.417  1.00  0.00           C
ATOM  11759  C38 POPE  162      75.774  68.794  68.647  1.00  0.00           C
ATOM  11762  C39 POPE  162      76.285  68.264  67.297  1.00  0.00           C
ATOM  11765 0C31 POPE  162      75.273  68.394  66.157  1.00  0.00           C
ATOM  11768 1C31 POPE  162      75.953  68.264  64.787  1.00  0.00           C
ATOM  11771 2C31 POPE  162      75.005  68.164  63.587  1.00  0.00           C
ATOM  11774 3C31 POPE  162      73.924  69.254  63.507  1.00  0.00           C
ATOM  11777 4C31 POPE  162      74.453  70.694  63.407  1.00  0.00           C
ATOM  11780 5C31 POPE  162      73.303  71.714  63.267  1.00  0.00           C
ATOM  11783 6C31 POPE  162      73.763  73.164  63.107  1.00  0.00           C
ATOM  11787  NH3 POPE  163      86.884 130.841  35.827  1.00  0.00           N
ATOM  11791  C12 POPE  163      88.113 129.991  35.737  1.00  0.00           C
ATOM  11794  C11 POPE  163      88.673 129.731  37.137  1.00  0.00           C
ATOM  11797  P   POPE  163      87.964 127.413  38.127  1.00  0.00           P
ATOM  11798  O13 POPE  163      86.924 126.904  39.047  1.00  0.00           O
ATOM  11799  O14 POPE  163      88.094 126.754  36.807  1.00  0.00           O
ATOM  11800  O11 POPE  163      89.384 127.413  38.837  1.00  0.00           O
ATOM  11801  O12 POPE  163      87.755 128.971  37.917  1.00  0.00           O
ATOM  11802  C1  POPE  163      89.574 127.814  40.197  1.00  0.00           C
ATOM  11805  C2  POPE  163      90.225 126.663  41.017  1.00  0.00           C
ATOM  11807  O21 POPE  163      90.264 127.103  42.377  1.00  0.00           O
ATOM  11808  C21 POPE  163      90.154 126.133  43.287  1.00  0.00           C
ATOM  11809  O22 POPE  163      90.053 124.944  43.047  1.00  0.00           O
ATOM  11810  C22 POPE  163      90.124 126.784  44.677  1.00  0.00           C
ATOM  11813  C3  POPE  163      91.645 126.304  40.467  1.00  0.00           C
ATOM  11816  O31 POPE  163      92.444 125.574  41.427  1.00  0.00           O
ATOM  11817  C31 POPE  163      93.434 126.254  42.027  1.00  0.00           C
ATOM  11818  O32 POPE  163      93.663 127.434  41.897  1.00  0.00           O
ATOM  11819  C32 POPE  163      94.104 125.314  43.017  1.00  0.00           C
ATOM  11822  C23 POPE  163      91.115 126.184  45.697  1.00  0.00           C
ATOM  11825  C24 POPE  163      92.015 127.264  46.307  1.00  0.00           C
ATOM  11828  C25 POPE  163      92.704 126.864  47.617  1.00  0.00           C
ATOM  11831  C26 POPE  163      93.685 127.954  48.087  1.00  0.00           C
ATOM  11834  C27 POPE  163      94.164 127.814  49.537  1.00  0.00           C
ATOM  11837  C28 POPE  163      95.373 128.710  49.877  1.00  0.00           C
ATOM  11840  C29 POPE  163      95.023 130.171  50.037  1.00  0.00           C
ATOM  11842 0C21 POPE  163      94.835 130.811  51.207  1.00  0.00           C
ATOM  11844 1C21 POPE  163      94.854 130.161  52.567  1.00  0.00           C
ATOM  11847 2C21 POPE  163      96.273 130.021  53.147  1.00  0.00           C
ATOM  11850 3C21 POPE  163      96.395 128.960  54.247  1.00  0.00           C
ATOM  11853 4C21 POPE  163      97.833 128.741  54.707  1.00  0.00           C
ATOM  11856 5C21 POPE  163      97.973 127.584  55.697  1.00  0.00           C
ATOM  11859 6C21 POPE  163      99.415 127.454  56.207  1.00  0.00           C
ATOM  11862 7C21 POPE  163      99.593 126.334  57.237  1.00  0.00           C
ATOM  11865 8C21 POPE  163     101.063 126.054  57.547  1.00  0.00           C
ATOM  11869  C33 POPE  163      95.434 125.844  43.587  1.00  0.00           C
ATOM  11872  C34 POPE  163      96.023 124.923  44.667  1.00  0.00           C
ATOM  11875  C35 POPE  163      95.454 125.194  46.067  1.00  0.00           C
ATOM  11878  C36 POPE  163      95.983 124.224  47.137  1.00  0.00           C
ATOM  11881  C37 POPE  163      95.734 124.714  48.577  1.00  0.00           C
ATOM  11884  C38 POPE  163      96.194 123.724  49.657  1.00  0.00           C
ATOM  11887  C39 POPE  163      96.434 124.364  51.027  1.00  0.00           C
ATOM  11890 0C31 POPE  163      95.215 124.373  51.957  1.00  0.00           C
ATOM  11893 1C31 POPE  163      95.594 124.564  53.437  1.00  0.00           C
ATOM  11896 2C31 POPE  163      94.524 124.034  54.407  1.00  0.00           C
ATOM  11899 3C31 POPE  163      94.975 123.974  55.877  1.00  0.00           C
ATOM  11902 4C31 POPE  163      94.804 125.294  56.637  1.00  0.00           C
ATOM  11905 5C31 POPE  163      95.333 125.214  58.067  1.00  0.00           C
ATOM  11908 6C31 POPE  163      95.005 126.443  58.917  1.00  0.00           C
ATOM  11912  NH3 POPE  164      36.904 112.274  37.077  1.00  0.00           N
ATOM  11916  C12 POPE  164      35.825 111.584  37.897  1.00  0.00           C
ATOM  11919  C11 POPE  164      35.965 110.054  37.967  1.00  0.00           C
ATOM  11922  P   POPE  164      35.264 108.044  39.447  1.00  0.00           P
ATOM  11923  O13 POPE  164      34.954 107.164  38.297  1.00  0.00           O
ATOM  11924  O14 POPE  164      36.563 107.864  40.117  1.00  0.00           O
ATOM  11925  O11 POPE  164      34.104 107.854  40.517  1.00  0.00           O
ATOM  11926  O12 POPE  164      35.094 109.554  38.987  1.00  0.00           O
ATOM  11927  C1  POPE  164      34.044 108.684  41.677  1.00  0.00           C
ATOM  11930  C2  POPE  164      33.974 107.803  42.957  1.00  0.00           C
ATOM  11932  O21 POPE  164      33.375 108.534  44.047  1.00  0.00           O
ATOM  11933  C21 POPE  164      33.993 108.743  45.197  1.00  0.00           C
ATOM  11934  O22 POPE  164      35.185 108.883  45.397  1.00  0.00           O
ATOM  11935  C22 POPE  164      32.903 108.724  46.287  1.00  0.00           C
ATOM  11938  C3  POPE  164      35.294 107.013  43.237  1.00  0.00           C
ATOM  11941  O31 POPE  164      35.083 105.944  44.197  1.00  0.00           O
ATOM  11942  C31 POPE  164      34.555 104.853  43.647  1.00  0.00           C
ATOM  11943  O32 POPE  164      34.264 104.734  42.477  1.00  0.00           O
ATOM  11944  C32 POPE  164      34.274 103.764  44.687  1.00  0.00           C
ATOM  11947  C23 POPE  164      33.395 108.174  47.647  1.00  0.00           C
ATOM  11950  C24 POPE  164      34.075 109.233  48.517  1.00  0.00           C
ATOM  11953  C25 POPE  164      34.965 108.594  49.597  1.00  0.00           C
ATOM  11956  C26 POPE  164      35.154 109.484  50.837  1.00  0.00           C
ATOM  11959  C27 POPE  164      33.965 109.364  51.797  1.00  0.00           C
ATOM  11962  C28 POPE  164      34.075 110.244  53.047  1.00  0.00           C
ATOM  11965  C29 POPE  164      34.985 109.664  54.107  1.00  0.00           C
ATOM  11967 0C21 POPE  164      34.715 109.484  55.407  1.00  0.00           C
ATOM  11969 1C21 POPE  164      33.435 109.834  56.127  1.00  0.00           C
ATOM  11972 2C21 POPE  164      33.633 110.734  57.357  1.00  0.00           C
ATOM  11975 3C21 POPE  164      32.274 111.164  57.937  1.00  0.00           C
ATOM  11978 4C21 POPE  164      32.354 112.074  59.167  1.00  0.00           C
ATOM  11981 5C21 POPE  164      32.773 111.334  60.437  1.00  0.00           C
ATOM  11984 6C21 POPE  164      32.715 112.224  61.687  1.00  0.00           C
ATOM  11987 7C21 POPE  164      32.973 111.434  62.977  1.00  0.00           C
ATOM  11990 8C21 POPE  164      32.764 112.264  64.247  1.00  0.00           C
ATOM  11994  C33 POPE  164      34.743 104.104  46.117  1.00  0.00           C
ATOM  11997  C34 POPE  164      34.735 102.864  47.007  1.00  0.00           C
ATOM  12000  C35 POPE  164      35.465 103.114  48.327  1.00  0.00           C
ATOM  12003  C36 POPE  164      35.665 101.824  49.127  1.00  0.00           C
ATOM  12006  C37 POPE  164      36.563 102.024  50.357  1.00  0.00           C
ATOM  12009  C38 POPE  164      37.185 100.714  50.827  1.00  0.00           C
ATOM  12012  C39 POPE  164      36.153  99.684  51.287  1.00  0.00           C
ATOM  12015 0C31 POPE  164      36.793  98.374  51.767  1.00  0.00           C
ATOM  12018 1C31 POPE  164      35.794  97.504  52.527  1.00  0.00           C
ATOM  12021 2C31 POPE  164      36.435  96.254  53.137  1.00  0.00           C
ATOM  12024 3C31 POPE  164      35.555  95.604  54.227  1.00  0.00           C
ATOM  12027 4C31 POPE  164      34.134  95.314  53.737  1.00  0.00           C
ATOM  12030 5C31 POPE  164      33.294  94.513  54.737  1.00  0.00           C
ATOM  12033 6C31 POPE  164      31.865  94.303  54.247  1.00  0.00           C
ATOM  12037  NH3 POPE  165      53.513  99.714  37.247  1.00  0.00           N
ATOM  12041  C12 POPE  165      52.814  99.193  36.017  1.00  0.00           C
ATOM  12044  C11 POPE  165      53.155  97.724  35.657  1.00  0.00           C
ATOM  12047  P   POPE  165      53.724  96.423  37.837  1.00  0.00           P
ATOM  12048  O13 POPE  165      55.063  96.054  37.307  1.00  0.00           O
ATOM  12049  O14 POPE  165      53.685  97.574  38.777  1.00  0.00           O
ATOM  12050  O11 POPE  165      53.004  95.173  38.447  1.00  0.00           O
ATOM  12051  O12 POPE  165      52.764  96.764  36.647  1.00  0.00           O
ATOM  12052  C1  POPE  165      53.563  94.394  39.497  1.00  0.00           C
ATOM  12055  C2  POPE  165      52.993  94.804  40.887  1.00  0.00           C
ATOM  12057  O21 POPE  165      53.053  93.704  41.797  1.00  0.00           O
ATOM  12058  C21 POPE  165      54.275  93.314  42.147  1.00  0.00           C
ATOM  12059  O22 POPE  165      55.325  93.824  41.777  1.00  0.00           O
ATOM  12060  C22 POPE  165      54.153  92.184  43.167  1.00  0.00           C
ATOM  12063  C3  POPE  165      51.505  95.264  40.777  1.00  0.00           C
ATOM  12066  O31 POPE  165      50.844  95.284  42.057  1.00  0.00           O
ATOM  12067  C31 POPE  165      50.854  96.404  42.747  1.00  0.00           C
ATOM  12068  O32 POPE  165      51.294  97.484  42.387  1.00  0.00           O
ATOM  12069  C32 POPE  165      50.244  96.114  44.117  1.00  0.00           C
ATOM  12072  C23 POPE  165      54.763  92.594  44.527  1.00  0.00           C
ATOM  12075  C24 POPE  165      54.503  91.584  45.647  1.00  0.00           C
ATOM  12078  C25 POPE  165      54.694  92.243  47.027  1.00  0.00           C
ATOM  12081  C26 POPE  165      54.524  91.283  48.217  1.00  0.00           C
ATOM  12084  C27 POPE  165      55.865  90.723  48.737  1.00  0.00           C
ATOM  12087  C28 POPE  165      55.725  89.964  50.077  1.00  0.00           C
ATOM  12090  C29 POPE  165      57.024  89.464  50.657  1.00  0.00           C
ATOM  12092 0C21 POPE  165      57.854  90.144  51.457  1.00  0.00           C
ATOM  12094 1C21 POPE  165      57.723  91.574  51.917  1.00  0.00           C
ATOM  12097 2C21 POPE  165      57.255  91.693  53.387  1.00  0.00           C
ATOM  12100 3C21 POPE  165      58.134  90.914  54.377  1.00  0.00           C
ATOM  12103 4C21 POPE  165      57.814  91.273  55.837  1.00  0.00           C
ATOM  12106 5C21 POPE  165      58.453  90.324  56.867  1.00  0.00           C
ATOM  12109 6C21 POPE  165      59.974  90.464  56.977  1.00  0.00           C
ATOM  12112 7C21 POPE  165      60.574  89.414  57.927  1.00  0.00           C
ATOM  12115 8C21 POPE  165      62.094  89.484  58.027  1.00  0.00           C
ATOM  12119  C33 POPE  165      51.133  95.214  45.007  1.00  0.00           C
ATOM  12122  C34 POPE  165      50.483  94.874  46.347  1.00  0.00           C
ATOM  12125  C35 POPE  165      50.385  96.074  47.297  1.00  0.00           C
ATOM  12128  C36 POPE  165      49.633  95.754  48.597  1.00  0.00           C
ATOM  12131  C37 POPE  165      49.594  96.943  49.557  1.00  0.00           C
ATOM  12134  C38 POPE  165      48.813  96.654  50.847  1.00  0.00           C
ATOM  12137  C39 POPE  165      49.594  95.763  51.827  1.00  0.00           C
ATOM  12140 0C31 POPE  165      50.304  96.553  52.927  1.00  0.00           C
ATOM  12143 1C31 POPE  165      50.935  95.614  53.967  1.00  0.00           C
ATOM  12146 2C31 POPE  165      51.285  96.313  55.277  1.00  0.00           C
ATOM  12149 3C31 POPE  165      52.325  97.434  55.137  1.00  0.00           C
ATOM  12152 4C31 POPE  165      52.625  98.024  56.517  1.00  0.00           C
ATOM  12155 5C31 POPE  165      53.804  99.004  56.577  1.00  0.00           C
ATOM  12158 6C31 POPE  165      54.124  99.424  58.007  1.00  0.00           C
ATOM  12162  NH3 POPE  166      12.665  22.564  38.677  1.00  0.00           N
ATOM  12166  C12 POPE  166      11.995  23.914  38.737  1.00  0.00           C
ATOM  12169  C11 POPE  166      12.214  24.714  37.437  1.00  0.00           C
ATOM  12172  P   POPE  166      12.984  27.164  38.117  1.00  0.00           P
ATOM  12173  O13 POPE  166      12.225  28.364  38.507  1.00  0.00           O
ATOM  12174  O14 POPE  166      14.124  27.324  37.177  1.00  0.00           O
ATOM  12175  O11 POPE  166      13.555  26.504  39.457  1.00  0.00           O
ATOM  12176  O12 POPE  166      11.933  26.094  37.617  1.00  0.00           O
ATOM  12177  C1  POPE  166      14.174  27.354  40.437  1.00  0.00           C
ATOM  12180  C2  POPE  166      13.165  27.994  41.447  1.00  0.00           C
ATOM  12182  O21 POPE  166      13.944  28.574  42.507  1.00  0.00           O
ATOM  12183  C21 POPE  166      13.344  29.534  43.207  1.00  0.00           C
ATOM  12184  O22 POPE  166      12.335  30.144  42.887  1.00  0.00           O
ATOM  12185  C22 POPE  166      14.104  29.724  44.497  1.00  0.00           C
ATOM  12188  C3  POPE  166      12.155  26.964  42.027  1.00  0.00           C
ATOM  12191  O31 POPE  166      11.224  27.634  42.897  1.00  0.00           O
ATOM  12192  C31 POPE  166      10.285  26.924  43.487  1.00  0.00           C
ATOM  12193  O32 POPE  166      10.055  25.744  43.277  1.00  0.00           O
ATOM  12194  C32 POPE  166       9.524  27.854  44.427  1.00  0.00           C
ATOM  12197  C23 POPE  166      13.234  30.134  45.707  1.00  0.00           C
ATOM  12200  C24 POPE  166      14.045  30.024  46.997  1.00  0.00           C
ATOM  12203  C25 POPE  166      13.234  30.234  48.267  1.00  0.00           C
ATOM  12206  C26 POPE  166      13.955  29.664  49.507  1.00  0.00           C
ATOM  12209  C27 POPE  166      13.145  29.834  50.797  1.00  0.00           C
ATOM  12212  C28 POPE  166      13.655  28.914  51.927  1.00  0.00           C
ATOM  12215  C29 POPE  166      12.644  28.824  53.037  1.00  0.00           C
ATOM  12217 0C21 POPE  166      12.575  29.624  54.117  1.00  0.00           C
ATOM  12219 1C21 POPE  166      13.495  30.774  54.447  1.00  0.00           C
ATOM  12222 2C21 POPE  166      12.734  32.094  54.677  1.00  0.00           C
ATOM  12225 3C21 POPE  166      13.664  33.134  55.317  1.00  0.00           C
ATOM  12228 4C21 POPE  166      13.014  34.504  55.587  1.00  0.00           C
ATOM  12231 5C21 POPE  166      13.865  35.384  56.517  1.00  0.00           C
ATOM  12234 6C21 POPE  166      15.285  35.674  56.017  1.00  0.00           C
ATOM  12237 7C21 POPE  166      16.295  35.864  57.167  1.00  0.00           C
ATOM  12240 8C21 POPE  166      17.744  36.014  56.697  1.00  0.00           C
ATOM  12244  C33 POPE  166       8.905  29.044  43.667  1.00  0.00           C
ATOM  12247  C34 POPE  166       8.575  30.224  44.587  1.00  0.00           C
ATOM  12250  C35 POPE  166       7.905  31.364  43.827  1.00  0.00           C
ATOM  12253  C36 POPE  166       7.595  32.574  44.707  1.00  0.00           C
ATOM  12256  C37 POPE  166       6.845  33.654  43.917  1.00  0.00           C
ATOM  12259  C38 POPE  166       6.424  34.884  44.737  1.00  0.00           C
ATOM  12262  C39 POPE  166       7.564  35.644  45.437  1.00  0.00           C
ATOM  12265 0C31 POPE  166       8.555  36.324  44.487  1.00  0.00           C
ATOM  12268 1C31 POPE  166       9.524  37.284  45.197  1.00  0.00           C
ATOM  12271 2C31 POPE  166      10.385  38.104  44.217  1.00  0.00           C
ATOM  12274 3C31 POPE  166      11.144  39.254  44.887  1.00  0.00           C
ATOM  12277 4C31 POPE  166      11.795  40.214  43.867  1.00  0.00           C
ATOM  12280 5C31 POPE  166      12.344  41.504  44.507  1.00  0.00           C
ATOM  12283 6C31 POPE  166      12.734  42.584  43.507  1.00  0.00           C
ATOM  12287  NH3 POPE  167      79.094  14.194  78.177  1.00  0.00           N
ATOM  12291  C12 POPE  167      77.804  14.894  78.487  1.00  0.00           C
ATOM  12294  C11 POPE  167      77.145  15.404  77.187  1.00  0.00           C
ATOM  12297  P   POPE  167      74.873  16.724  77.347  1.00  0.00           P
ATOM  12298  O13 POPE  167      74.313  15.524  77.987  1.00  0.00           O
ATOM  12299  O14 POPE  167      74.424  17.984  77.977  1.00  0.00           O
ATOM  12300  O11 POPE  167      74.545  16.744  75.797  1.00  0.00           O
ATOM  12301  O12 POPE  167      76.434  16.614  77.437  1.00  0.00           O
ATOM  12302  C1  POPE  167      73.594  15.804  75.277  1.00  0.00           C
ATOM  12305  C2  POPE  167      74.243  14.494  74.737  1.00  0.00           C
ATOM  12307  O21 POPE  167      74.435  14.614  73.327  1.00  0.00           O
ATOM  12308  C21 POPE  167      75.674  14.784  72.927  1.00  0.00           C
ATOM  12309  O22 POPE  167      76.645  15.064  73.627  1.00  0.00           O
ATOM  12310  C22 POPE  167      75.764  14.464  71.437  1.00  0.00           C
ATOM  12313  C3  POPE  167      73.373  13.234  75.037  1.00  0.00           C
ATOM  12316  O31 POPE  167      73.325  12.264  73.977  1.00  0.00           O
ATOM  12317  C31 POPE  167      74.325  11.424  73.787  1.00  0.00           C
ATOM  12318  O32 POPE  167      75.325  11.334  74.477  1.00  0.00           O
ATOM  12319  C32 POPE  167      73.993  10.634  72.507  1.00  0.00           C
ATOM  12322  C23 POPE  167      76.835  13.384  71.197  1.00  0.00           C
ATOM  12325  C24 POPE  167      77.063  12.994  69.727  1.00  0.00           C
ATOM  12328  C25 POPE  167      78.334  12.144  69.547  1.00  0.00           C
ATOM  12331  C26 POPE  167      78.264  10.744  70.197  1.00  0.00           C
ATOM  12334  C27 POPE  167      79.614  10.254  70.757  1.00  0.00           C
ATOM  12337  C28 POPE  167      80.385   9.264  69.847  1.00  0.00           C
ATOM  12340  C29 POPE  167      80.905   9.894  68.577  1.00  0.00           C
ATOM  12342 0C21 POPE  167      82.184  10.004  68.177  1.00  0.00           C
ATOM  12344 1C21 POPE  167      83.405   9.524  68.947  1.00  0.00           C
ATOM  12347 2C21 POPE  167      84.593   9.024  68.087  1.00  0.00           C
ATOM  12350 3C21 POPE  167      84.975   9.864  66.857  1.00  0.00           C
ATOM  12353 4C21 POPE  167      86.424   9.614  66.417  1.00  0.00           C
ATOM  12356 5C21 POPE  167      86.945  10.454  65.247  1.00  0.00           C
ATOM  12359 6C21 POPE  167      88.265   9.884  64.677  1.00  0.00           C
ATOM  12362 7C21 POPE  167      88.005   8.844  63.587  1.00  0.00           C
ATOM  12365 8C21 POPE  167      89.263   8.164  63.037  1.00  0.00           C
ATOM  12369  C33 POPE  167      74.833   9.364  72.217  1.00  0.00           C
ATOM  12372  C34 POPE  167      74.354   8.634  70.947  1.00  0.00           C
ATOM  12375  C35 POPE  167      74.483   9.494  69.667  1.00  0.00           C
ATOM  12378  C36 POPE  167      74.243   8.704  68.367  1.00  0.00           C
ATOM  12381  C37 POPE  167      74.593   9.534  67.117  1.00  0.00           C
ATOM  12384  C38 POPE  167      74.155   8.914  65.777  1.00  0.00           C
ATOM  12387  C39 POPE  167      74.785   7.554  65.437  1.00  0.00           C
ATOM  12390 0C31 POPE  167      76.304   7.594  65.247  1.00  0.00           C
ATOM  12393 1C31 POPE  167      76.905   6.244  64.797  1.00  0.00           C
ATOM  12396 2C31 POPE  167      77.785   6.374  63.537  1.00  0.00           C
ATOM  12399 3C31 POPE  167      78.794   5.234  63.347  1.00  0.00           C
ATOM  12402 4C31 POPE  167      78.174   3.854  63.117  1.00  0.00           C
ATOM  12405 5C31 POPE  167      79.234   2.734  63.177  1.00  0.00           C
ATOM  12408 6C31 POPE  167      78.645   1.334  62.997  1.00  0.00           C
ATOM  12412  NH3 POPE  168     104.464  85.634  36.147  1.00  0.00           N
ATOM  12416  C12 POPE  168     103.825  84.314  35.777  1.00  0.00           C
ATOM  12419  C11 POPE  168     104.684  83.094  36.187  1.00  0.00           C
ATOM  12422  P   POPE  168     104.464  80.534  36.757  1.00  0.00           P
ATOM  12423  O13 POPE  168     103.414  79.484  36.707  1.00  0.00           O
ATOM  12424  O14 POPE  168     105.723  80.254  36.037  1.00  0.00           O
ATOM  12425  O11 POPE  168     104.824  80.754  38.257  1.00  0.00           O
ATOM  12426  O12 POPE  168     103.874  81.904  36.257  1.00  0.00           O
ATOM  12427  C1  POPE  168     104.135  81.624  39.137  1.00  0.00           C
ATOM  12430  C2  POPE  168     105.124  82.064  40.237  1.00  0.00           C
ATOM  12432  O21 POPE  168     104.633  83.193  40.977  1.00  0.00           O
ATOM  12433  C21 POPE  168     104.434  84.354  40.367  1.00  0.00           C
ATOM  12434  O22 POPE  168     104.655  84.603  39.187  1.00  0.00           O
ATOM  12435  C22 POPE  168     103.834  85.314  41.397  1.00  0.00           C
ATOM  12438  C3  POPE  168     106.604  82.253  39.767  1.00  0.00           C
ATOM  12441  O31 POPE  168     107.493  81.634  40.717  1.00  0.00           O
ATOM  12442  C31 POPE  168     107.973  82.444  41.647  1.00  0.00           C
ATOM  12443  O32 POPE  168     107.985  83.654  41.597  1.00  0.00           O
ATOM  12444  C32 POPE  168     108.615  81.614  42.767  1.00  0.00           C
ATOM  12447  C23 POPE  168     104.824  85.634  42.557  1.00  0.00           C
ATOM  12450  C24 POPE  168     104.135  86.124  43.837  1.00  0.00           C
ATOM  12453  C25 POPE  168     105.063  86.084  45.057  1.00  0.00           C
ATOM  12456  C26 POPE  168     104.333  86.334  46.387  1.00  0.00           C
ATOM  12459  C27 POPE  168     105.225  86.064  47.617  1.00  0.00           C
ATOM  12462  C28 POPE  168     104.484  86.264  48.957  1.00  0.00           C
ATOM  12465  C29 POPE  168     103.615  85.074  49.277  1.00  0.00           C
ATOM  12467 0C21 POPE  168     103.895  84.104  50.167  1.00  0.00           C
ATOM  12469 1C21 POPE  168     105.145  84.004  51.007  1.00  0.00           C
ATOM  12472 2C21 POPE  168     104.953  84.574  52.427  1.00  0.00           C
ATOM  12475 3C21 POPE  168     103.934  83.794  53.267  1.00  0.00           C
ATOM  12478 4C21 POPE  168     103.913  84.224  54.747  1.00  0.00           C
ATOM  12481 5C21 POPE  168     103.393  85.654  54.967  1.00  0.00           C
ATOM  12484 6C21 POPE  168     102.344  85.723  56.087  1.00  0.00           C
ATOM  12487 7C21 POPE  168     101.615  87.074  56.127  1.00  0.00           C
ATOM  12490 8C21 POPE  168     100.535  87.184  57.207  1.00  0.00           C
ATOM  12494  C33 POPE  168     108.165  82.024  44.187  1.00  0.00           C
ATOM  12497  C34 POPE  168     108.995  81.304  45.257  1.00  0.00           C
ATOM  12500  C35 POPE  168     108.405  81.394  46.667  1.00  0.00           C
ATOM  12503  C36 POPE  168     108.813  82.644  47.457  1.00  0.00           C
ATOM  12506  C37 POPE  168     110.264  82.574  47.967  1.00  0.00           C
ATOM  12509  C38 POPE  168     110.653  83.734  48.907  1.00  0.00           C
ATOM  12512  C39 POPE  168     109.684  83.874  50.087  1.00  0.00           C
ATOM  12515 0C31 POPE  168     110.225  84.694  51.267  1.00  0.00           C
ATOM  12518 1C31 POPE  168     109.193  84.684  52.407  1.00  0.00           C
ATOM  12521 2C31 POPE  168     109.783  84.883  53.807  1.00  0.00           C
ATOM  12524 3C31 POPE  168     108.825  84.333  54.867  1.00  0.00           C
ATOM  12527 4C31 POPE  168     109.384  84.314  56.297  1.00  0.00           C
ATOM  12530 5C31 POPE  168     108.703  83.234  57.147  1.00  0.00           C
ATOM  12533 6C31 POPE  168     109.135  83.204  58.617  1.00  0.00           C
ATOM  12537  NH3 POPE  169      77.403  88.923  79.917  1.00  0.00           N
ATOM  12541  C12 POPE  169      76.733  87.904  80.807  1.00  0.00           C
ATOM  12544  C11 POPE  169      77.703  86.964  81.507  1.00  0.00           C
ATOM  12547  P   POPE  169      76.785  84.424  81.627  1.00  0.00           P
[truncated: 1,700,645 more chars]
