# Supplementary material for: Characterizing Membrane Association and Periplasmic Transfer of Bacterial Lipoproteins through Molecular Dynamics Simulations
Source: Structure. 2020 Apr 7;28(4):475–487.e3. doi: 10.1016/j.str.2020.01.012 (PMC7139219; doi:10.1016/j.str.2020.01.012)
Supplement: Data S1. Final Coordinates from Simulations (Y–Z), Related to Figure 3 [file mmc3.zip › Y-Z/YSAB-3-atomistic.pdb]

TITLE     Protein
REMARK    THIS IS A SIMULATION BOX
CRYST1  129.614  129.614  126.001  90.00  90.00  90.00 P 1           1
MODEL        1
ATOM      1  N   CYSTA   1      63.467  43.197  75.530  1.00  0.00           N
ATOM      3  CA  CYSTA   1      64.587  43.957  76.011  1.00  0.00           C
ATOM      5  C   CYSTA   1      65.057  43.367  77.331  1.00  0.00           C
ATOM      6  O   CYSTA   1      66.247  43.387  77.640  1.00  0.00           O
ATOM      7  CB  CYSTA   1      64.197  45.437  76.240  1.00  0.00           C
ATOM     10  SG  CYSTA   1      63.497  46.247  74.761  1.00  0.00           S
ATOM     11  C1  CYSTA   1      62.067  46.927  75.661  1.00  0.00           C
ATOM     14  CA1 CYSTA   1      63.547  42.287  74.570  1.00  0.00           C
ATOM     15  OA1 CYSTA   1      62.857  41.307  74.671  1.00  0.00           O
ATOM     16  CA2 CYSTA   1      64.377  42.457  73.330  1.00  0.00           C
ATOM     19  C11 CYSTA   1      61.367  48.157  75.031  1.00  0.00           C
ATOM     21  O11 CYSTA   1      60.907  47.817  73.721  1.00  0.00           O
ATOM     22  CX1 CYSTA   1      61.027  48.497  72.631  1.00  0.00           C
ATOM     23  OX1 CYSTA   1      61.687  49.507  72.410  1.00  0.00           O
ATOM     24  CX2 CYSTA   1      60.107  47.867  71.600  1.00  0.00           C
ATOM     27  C12 CYSTA   1      62.117  49.507  75.250  1.00  0.00           C
ATOM     30  O12 CYSTA   1      63.367  49.617  74.531  1.00  0.00           O
ATOM     31  CD1 CYSTA   1      63.907  50.807  74.701  1.00  0.00           C
ATOM     32  OD1 CYSTA   1      63.487  51.677  75.440  1.00  0.00           O
ATOM     33  CD2 CYSTA   1      65.147  50.947  73.811  1.00  0.00           C
ATOM     36  CA3 CYSTA   1      65.637  41.567  73.371  1.00  0.00           C
ATOM     39  CA4 CYSTA   1      66.157  41.257  71.950  1.00  0.00           C
ATOM     42  CA5 CYSTA   1      67.197  42.237  71.390  1.00  0.00           C
ATOM     45  CA6 CYSTA   1      66.687  43.677  71.291  1.00  0.00           C
ATOM     48  CA7 CYSTA   1      67.467  44.507  70.261  1.00  0.00           C
ATOM     51  CA8 CYSTA   1      66.957  44.277  68.831  1.00  0.00           C
ATOM     54  CA9 CYSTA   1      67.287  45.417  67.850  1.00  0.00           C
ATOM     57 0CA1 CYSTA   1      68.717  45.427  67.291  1.00  0.00           C
ATOM     60 1CA1 CYSTA   1      68.757  46.177  65.951  1.00  0.00           C
ATOM     63 2CA1 CYSTA   1      70.147  46.217  65.311  1.00  0.00           C
ATOM     66 3CA1 CYSTA   1      70.157  46.857  63.910  1.00  0.00           C
ATOM     69 4CA1 CYSTA   1      69.547  45.967  62.811  1.00  0.00           C
ATOM     72 5CA1 CYSTA   1      70.457  44.787  62.410  1.00  0.00           C
ATOM     75 6CA1 CYSTA   1      69.887  43.947  61.270  1.00  0.00           C
ATOM     79  CD3 CYSTA   1      65.107  52.217  72.910  1.00  0.00           C
ATOM     82  CD4 CYSTA   1      64.297  51.967  71.631  1.00  0.00           C
ATOM     85  CD5 CYSTA   1      63.997  53.167  70.721  1.00  0.00           C
ATOM     88  CD6 CYSTA   1      65.117  54.147  70.370  1.00  0.00           C
ATOM     91  CD7 CYSTA   1      64.517  55.427  69.750  1.00  0.00           C
ATOM     94  CD8 CYSTA   1      65.537  56.397  69.160  1.00  0.00           C
ATOM     97  CD9 CYSTA   1      64.897  57.657  68.561  1.00  0.00           C
ATOM    100 0CD1 CYSTA   1      65.887  58.547  67.791  1.00  0.00           C
ATOM    103 1CD1 CYSTA   1      65.177  59.717  67.101  1.00  0.00           C
ATOM    106 2CD1 CYSTA   1      66.137  60.647  66.340  1.00  0.00           C
ATOM    109 3CD1 CYSTA   1      65.437  61.747  65.521  1.00  0.00           C
ATOM    112 4CD1 CYSTA   1      64.687  62.837  66.301  1.00  0.00           C
ATOM    115 5CD1 CYSTA   1      65.537  63.707  67.231  1.00  0.00           C
ATOM    118 6CD1 CYSTA   1      64.737  64.827  67.930  1.00  0.00           C
ATOM    122  CX3 CYSTA   1      60.397  48.417  70.210  1.00  0.00           C
ATOM    125  CX4 CYSTA   1      59.457  47.957  69.110  1.00  0.00           C
ATOM    128  CX5 CYSTA   1      59.627  48.857  67.881  1.00  0.00           C
ATOM    131  CX6 CYSTA   1      58.867  48.317  66.670  1.00  0.00           C
ATOM    134  CX7 CYSTA   1      58.927  49.237  65.441  1.00  0.00           C
ATOM    137  CX8 CYSTA   1      58.297  48.567  64.201  1.00  0.00           C
ATOM    140  CX9 CYSTA   1      59.177  47.467  63.680  1.00  0.00           C
ATOM    142 0CX1 CYSTA   1      58.867  46.597  62.701  1.00  0.00           C
ATOM    144 1CX1 CYSTA   1      57.547  46.527  61.961  1.00  0.00           C
ATOM    147 2CX1 CYSTA   1      57.547  47.417  60.711  1.00  0.00           C
ATOM    150 3CX1 CYSTA   1      56.287  47.227  59.871  1.00  0.00           C
ATOM    153 4CX1 CYSTA   1      56.057  48.367  58.881  1.00  0.00           C
ATOM    156 5CX1 CYSTA   1      57.177  48.537  57.850  1.00  0.00           C
ATOM    159 6CX1 CYSTA   1      56.787  49.567  56.781  1.00  0.00           C
ATOM    162 7CX1 CYSTA   1      57.947  49.967  55.881  1.00  0.00           C
ATOM    165 8CX1 CYSTA   1      57.557  51.027  54.851  1.00  0.00           C
ATOM    169  N   SER A   2      64.097  42.887  78.150  1.00  0.00           N
ATOM    171  CA  SER A   2      64.207  42.687  79.581  1.00  0.00           C
ATOM    173  CB  SER A   2      62.927  43.237  80.280  1.00  0.00           C
ATOM    176  OG  SER A   2      61.737  42.737  79.670  1.00  0.00           O
ATOM    178  C   SER A   2      64.447  41.217  79.911  1.00  0.00           C
ATOM    179  O   SER A   2      63.987  40.327  79.210  1.00  0.00           O
ATOM    180  N   THR A   3      65.277  40.957  80.941  1.00  0.00           N
ATOM    182  CA  THR A   3      65.677  39.627  81.430  1.00  0.00           C
ATOM    184  CB  THR A   3      64.467  38.677  81.710  1.00  0.00           C
ATOM    186  OG1 THR A   3      64.027  38.837  83.060  1.00  0.00           O
ATOM    188  CG2 THR A   3      64.687  37.177  81.491  1.00  0.00           C
ATOM    192  C   THR A   3      67.017  39.037  80.890  1.00  0.00           C
ATOM    193  O   THR A   3      67.487  38.067  81.480  1.00  0.00           O
ATOM    194  N   PRO A   4      67.777  39.607  79.911  1.00  0.00           N
ATOM    195  CD  PRO A   4      67.127  39.987  78.641  1.00  0.00           C
ATOM    198  CA  PRO A   4      69.177  39.197  79.660  1.00  0.00           C
ATOM    200  CB  PRO A   4      69.107  38.777  78.180  1.00  0.00           C
ATOM    203  CG  PRO A   4      68.167  39.807  77.541  1.00  0.00           C
ATOM    206  C   PRO A   4      70.227  40.337  79.901  1.00  0.00           C
ATOM    207  O   PRO A   4      69.857  41.497  80.101  1.00  0.00           O
ATOM    208  N   SER A   5      71.567  40.047  79.881  1.00  0.00           N
ATOM    210  CA  SER A   5      72.557  40.597  80.851  1.00  0.00           C
ATOM    212  CB  SER A   5      72.967  39.347  81.681  1.00  0.00           C
ATOM    215  OG  SER A   5      71.857  38.927  82.471  1.00  0.00           O
ATOM    217  C   SER A   5      73.907  41.357  80.471  1.00  0.00           C
ATOM    218  O   SER A   5      74.957  40.717  80.451  1.00  0.00           O
ATOM    219  N   PRO A   6      73.947  42.697  80.200  1.00  0.00           N
ATOM    220  CD  PRO A   6      72.737  43.127  79.491  1.00  0.00           C
ATOM    223  CA  PRO A   6      75.187  43.437  79.691  1.00  0.00           C
ATOM    225  CB  PRO A   6      74.567  44.077  78.401  1.00  0.00           C
ATOM    228  CG  PRO A   6      73.117  44.397  78.781  1.00  0.00           C
ATOM    231  C   PRO A   6      75.927  44.677  80.411  1.00  0.00           C
ATOM    232  O   PRO A   6      75.317  45.747  80.451  1.00  0.00           O
ATOM    233  N   VAL A   7      77.247  44.667  80.860  1.00  0.00           N
ATOM    235  CA  VAL A   7      78.237  45.837  80.820  1.00  0.00           C
ATOM    237  CB  VAL A   7      79.277  45.517  79.730  1.00  0.00           C
ATOM    239  CG1 VAL A   7      80.697  45.997  79.990  1.00  0.00           C
ATOM    243  CG2 VAL A   7      78.837  46.117  78.371  1.00  0.00           C
ATOM    247  C   VAL A   7      78.707  46.667  82.140  1.00  0.00           C
ATOM    248  O   VAL A   7      77.787  47.017  82.850  1.00  0.00           O
ATOM    249  N   GLN A   8      79.987  47.087  82.581  1.00  0.00           N
ATOM    251  CA  GLN A   8      80.217  47.977  83.791  1.00  0.00           C
ATOM    253  CB  GLN A   8      80.307  47.167  85.130  1.00  0.00           C
ATOM    256  CG  GLN A   8      81.717  47.047  85.790  1.00  0.00           C
ATOM    259  CD  GLN A   8      81.817  45.937  86.831  1.00  0.00           C
ATOM    260  OE1 GLN A   8      80.927  45.727  87.661  1.00  0.00           O
ATOM    261  NE2 GLN A   8      82.977  45.257  86.791  1.00  0.00           N
ATOM    264  C   GLN A   8      81.297  49.167  83.860  1.00  0.00           C
ATOM    265  O   GLN A   8      81.997  49.487  82.920  1.00  0.00           O
ATOM    266  N   LYS A   9      81.357  49.867  85.051  1.00  0.00           N
ATOM    268  CA  LYS A   9      82.187  50.957  85.661  1.00  0.00           C
ATOM    270  CB  LYS A   9      83.707  50.767  86.071  1.00  0.00           C
ATOM    273  CG  LYS A   9      84.267  51.927  86.971  1.00  0.00           C
ATOM    276  CD  LYS A   9      85.767  51.867  87.381  1.00  0.00           C
ATOM    279  CE  LYS A   9      86.217  53.017  88.311  1.00  0.00           C
ATOM    282  NZ  LYS A   9      87.667  52.977  88.591  1.00  0.00           N
ATOM    286  C   LYS A   9      81.917  52.367  85.191  1.00  0.00           C
ATOM    287  O   LYS A   9      80.927  52.977  85.591  1.00  0.00           O
ATOM    288  N   ALA A  10      82.807  52.937  84.341  1.00  0.00           N
ATOM    290  CA  ALA A  10      82.667  54.257  83.731  1.00  0.00           C
ATOM    292  CB  ALA A  10      83.917  54.547  82.890  1.00  0.00           C
ATOM    296  C   ALA A  10      81.437  54.277  82.860  1.00  0.00           C
ATOM    297  O   ALA A  10      80.717  55.257  82.721  1.00  0.00           O
ATOM    298  N   GLN A  11      81.207  53.097  82.271  1.00  0.00           N
ATOM    300  CA  GLN A  11      80.217  52.807  81.271  1.00  0.00           C
ATOM    302  CB  GLN A  11      80.927  52.037  80.130  1.00  0.00           C
ATOM    305  CG  GLN A  11      82.057  52.917  79.520  1.00  0.00           C
ATOM    308  CD  GLN A  11      83.027  52.187  78.600  1.00  0.00           C
ATOM    309  OE1 GLN A  11      84.007  51.587  79.061  1.00  0.00           O
ATOM    310  NE2 GLN A  11      82.837  52.347  77.280  1.00  0.00           N
ATOM    313  C   GLN A  11      78.957  52.187  81.890  1.00  0.00           C
ATOM    314  O   GLN A  11      77.987  51.857  81.211  1.00  0.00           O
ATOM    315  N   ARG A  12      78.887  52.117  83.241  1.00  0.00           N
ATOM    317  CA  ARG A  12      77.657  51.737  83.941  1.00  0.00           C
ATOM    319  CB  ARG A  12      77.557  50.217  84.231  1.00  0.00           C
ATOM    322  CG  ARG A  12      76.307  49.647  84.950  1.00  0.00           C
ATOM    325  CD  ARG A  12      76.357  48.117  84.930  1.00  0.00           C
ATOM    328  NE  ARG A  12      75.547  47.437  85.991  1.00  0.00           N
ATOM    330  CZ  ARG A  12      75.697  46.147  86.281  1.00  0.00           C
ATOM    331  NH1 ARG A  12      76.597  45.377  85.691  1.00  0.00           N
ATOM    334  NH2 ARG A  12      74.897  45.587  87.160  1.00  0.00           N
ATOM    337  C   ARG A  12      77.577  52.507  85.221  1.00  0.00           C
ATOM    338  O   ARG A  12      77.627  51.987  86.340  1.00  0.00           O
ATOM    339  N   VAL A  13      77.437  53.827  85.101  1.00  0.00           N
ATOM    341  CA  VAL A  13      77.167  54.677  86.231  1.00  0.00           C
ATOM    343  CB  VAL A  13      77.617  56.117  86.011  1.00  0.00           C
ATOM    345  CG1 VAL A  13      77.717  56.827  87.381  1.00  0.00           C
ATOM    349  CG2 VAL A  13      78.977  56.157  85.291  1.00  0.00           C
ATOM    353  C   VAL A  13      75.677  54.607  86.530  1.00  0.00           C
ATOM    354  O   VAL A  13      74.837  54.977  85.721  1.00  0.00           O
ATOM    355  N   LYS A  14      75.347  54.087  87.721  1.00  0.00           N
ATOM    357  CA  LYS A  14      73.997  53.867  88.191  1.00  0.00           C
ATOM    359  CB  LYS A  14      73.927  52.637  89.131  1.00  0.00           C
ATOM    362  CG  LYS A  14      74.387  51.267  88.571  1.00  0.00           C
ATOM    365  CD  LYS A  14      74.357  50.197  89.691  1.00  0.00           C
ATOM    368  CE  LYS A  14      74.617  48.747  89.271  1.00  0.00           C
ATOM    371  NZ  LYS A  14      74.647  47.857  90.451  1.00  0.00           N
ATOM    375  C   LYS A  14      73.597  55.147  88.930  1.00  0.00           C
ATOM    376  O   LYS A  14      73.997  55.367  90.081  1.00  0.00           O
ATOM    377  N   VAL A  15      72.857  56.027  88.241  1.00  0.00           N
ATOM    379  CA  VAL A  15      72.457  57.337  88.740  1.00  0.00           C
ATOM    381  CB  VAL A  15      73.047  58.507  87.951  1.00  0.00           C
ATOM    383  CG1 VAL A  15      72.787  59.827  88.721  1.00  0.00           C
ATOM    387  CG2 VAL A  15      74.557  58.317  87.691  1.00  0.00           C
ATOM    391  C   VAL A  15      70.947  57.447  88.581  1.00  0.00           C
ATOM    392  O   VAL A  15      70.447  57.197  87.481  1.00  0.00           O
ATOM    393  N   ASP A  16      70.227  57.877  89.631  1.00  0.00           N
ATOM    395  CA  ASP A  16      68.807  58.127  89.551  1.00  0.00           C
ATOM    397  CB  ASP A  16      68.107  57.087  90.431  1.00  0.00           C
ATOM    400  CG  ASP A  16      66.607  57.207  90.370  1.00  0.00           C
ATOM    401  OD1 ASP A  16      66.047  57.587  89.310  1.00  0.00           O
ATOM    402  OD2 ASP A  16      65.977  56.897  91.411  1.00  0.00           O
ATOM    403  C   ASP A  16      68.467  59.577  89.981  1.00  0.00           C
ATOM    404  O   ASP A  16      68.527  59.927  91.170  1.00  0.00           O
ATOM    405  N   PRO A  17      68.127  60.427  89.041  1.00  0.00           N
ATOM    406  CD  PRO A  17      68.787  60.407  87.750  1.00  0.00           C
ATOM    409  CA  PRO A  17      67.547  61.737  89.331  1.00  0.00           C
ATOM    411  CB  PRO A  17      67.827  62.547  88.051  1.00  0.00           C
ATOM    414  CG  PRO A  17      69.067  61.877  87.471  1.00  0.00           C
ATOM    417  C   PRO A  17      66.057  61.697  89.651  1.00  0.00           C
ATOM    418  O   PRO A  17      65.307  60.907  89.090  1.00  0.00           O
ATOM    419  N   LEU A  18      65.627  62.557  90.600  1.00  0.00           N
ATOM    421  CA  LEU A  18      64.257  62.797  91.001  1.00  0.00           C
ATOM    423  CB  LEU A  18      64.147  64.027  91.941  1.00  0.00           C
ATOM    426  CG  LEU A  18      64.927  63.917  93.250  1.00  0.00           C
ATOM    428  CD1 LEU A  18      64.817  65.257  93.991  1.00  0.00           C
ATOM    432  CD2 LEU A  18      64.417  62.757  94.110  1.00  0.00           C
ATOM    436  C   LEU A  18      63.227  63.037  89.911  1.00  0.00           C
ATOM    437  O   LEU A  18      63.527  63.477  88.810  1.00  0.00           O
ATOM    438  N   ARG A  19      61.957  62.807  90.311  1.00  0.00           N
ATOM    440  CA  ARG A  19      60.727  63.107  89.601  1.00  0.00           C
ATOM    442  CB  ARG A  19      60.127  64.537  89.771  1.00  0.00           C
ATOM    445  CG  ARG A  19      61.087  65.737  89.971  1.00  0.00           C
ATOM    448  CD  ARG A  19      61.297  66.707  88.781  1.00  0.00           C
ATOM    451  NE  ARG A  19      59.987  67.097  88.161  1.00  0.00           N
ATOM    453  CZ  ARG A  19      58.957  67.637  88.791  1.00  0.00           C
ATOM    454  NH1 ARG A  19      59.007  68.077  90.031  1.00  0.00           N
ATOM    457  NH2 ARG A  19      57.797  67.757  88.180  1.00  0.00           N
ATOM    460  C   ARG A  19      60.517  62.467  88.231  1.00  0.00           C
ATOM    461  O   ARG A  19      60.937  62.957  87.191  1.00  0.00           O
ATOM    462  N   SER A  20      59.797  61.337  88.221  1.00  0.00           N
ATOM    464  CA  SER A  20      59.607  60.517  87.040  1.00  0.00           C
ATOM    466  CB  SER A  20      59.557  59.017  87.420  1.00  0.00           C
ATOM    469  OG  SER A  20      60.597  58.727  88.351  1.00  0.00           O
ATOM    471  C   SER A  20      58.317  60.917  86.360  1.00  0.00           C
ATOM    472  O   SER A  20      57.217  60.577  86.801  1.00  0.00           O
ATOM    473  N   LEU A  21      58.427  61.747  85.301  1.00  0.00           N
ATOM    475  CA  LEU A  21      57.297  62.347  84.631  1.00  0.00           C
ATOM    477  CB  LEU A  21      57.717  63.597  83.801  1.00  0.00           C
ATOM    480  CG  LEU A  21      57.847  64.927  84.590  1.00  0.00           C
ATOM    482  CD1 LEU A  21      58.457  64.787  85.991  1.00  0.00           C
ATOM    486  CD2 LEU A  21      58.687  65.927  83.791  1.00  0.00           C
ATOM    490  C   LEU A  21      56.567  61.337  83.750  1.00  0.00           C
ATOM    491  O   LEU A  21      57.087  60.837  82.761  1.00  0.00           O
ATOM    492  N   ASN A  22      55.307  61.037  84.090  1.00  0.00           N
ATOM    494  CA  ASN A  22      54.447  60.167  83.320  1.00  0.00           C
ATOM    496  CB  ASN A  22      53.587  59.347  84.331  1.00  0.00           C
ATOM    499  CG  ASN A  22      52.837  58.197  83.680  1.00  0.00           C
ATOM    500  OD1 ASN A  22      51.867  58.407  82.960  1.00  0.00           O
ATOM    501  ND2 ASN A  22      53.257  56.937  83.960  1.00  0.00           N
ATOM    504  C   ASN A  22      53.597  61.047  82.411  1.00  0.00           C
ATOM    505  O   ASN A  22      53.157  62.107  82.840  1.00  0.00           O
ATOM    506  N   MET A  23      53.307  60.657  81.151  1.00  0.00           N
ATOM    508  CA  MET A  23      52.517  61.507  80.241  1.00  0.00           C
ATOM    510  CB  MET A  23      52.267  60.817  78.871  1.00  0.00           C
ATOM    513  CG  MET A  23      53.557  60.667  78.060  1.00  0.00           C
ATOM    516  SD  MET A  23      53.447  59.577  76.611  1.00  0.00           S
ATOM    517  CE  MET A  23      53.057  60.877  75.411  1.00  0.00           C
ATOM    521  C   MET A  23      51.177  62.007  80.770  1.00  0.00           C
ATOM    522  O   MET A  23      50.787  63.147  80.591  1.00  0.00           O
ATOM    523  N   GLU A  24      50.447  61.147  81.480  1.00  0.00           N
ATOM    525  CA  GLU A  24      49.167  61.387  82.121  1.00  0.00           C
ATOM    527  CB  GLU A  24      48.767  60.027  82.710  1.00  0.00           C
ATOM    530  CG  GLU A  24      48.697  58.957  81.600  1.00  0.00           C
ATOM    533  CD  GLU A  24      48.507  57.547  82.121  1.00  0.00           C
ATOM    534  OE1 GLU A  24      48.227  57.317  83.320  1.00  0.00           O
ATOM    535  OE2 GLU A  24      48.677  56.657  81.231  1.00  0.00           O
ATOM    536  C   GLU A  24      49.227  62.457  83.211  1.00  0.00           C
ATOM    537  O   GLU A  24      48.367  63.317  83.371  1.00  0.00           O
ATOM    538  N   ALA A  25      50.327  62.467  83.971  1.00  0.00           N
ATOM    540  CA  ALA A  25      50.677  63.567  84.841  1.00  0.00           C
ATOM    542  CB  ALA A  25      51.897  63.177  85.711  1.00  0.00           C
ATOM    546  C   ALA A  25      50.937  64.887  84.100  1.00  0.00           C
ATOM    547  O   ALA A  25      50.467  65.937  84.530  1.00  0.00           O
ATOM    548  N   LEU A  26      51.647  64.817  82.941  1.00  0.00           N
ATOM    550  CA  LEU A  26      51.887  65.927  82.030  1.00  0.00           C
ATOM    552  CB  LEU A  26      52.927  65.577  80.920  1.00  0.00           C
ATOM    555  CG  LEU A  26      54.347  65.197  81.411  1.00  0.00           C
ATOM    557  CD1 LEU A  26      55.257  64.807  80.230  1.00  0.00           C
ATOM    561  CD2 LEU A  26      55.027  66.327  82.191  1.00  0.00           C
ATOM    565  C   LEU A  26      50.627  66.557  81.421  1.00  0.00           C
ATOM    566  O   LEU A  26      50.567  67.777  81.260  1.00  0.00           O
ATOM    567  N   CYS A  27      49.587  65.767  81.050  1.00  0.00           N
ATOM    569  CA  CYS A  27      48.307  66.227  80.481  1.00  0.00           C
ATOM    571  CB  CYS A  27      47.377  65.007  80.180  1.00  0.00           C
ATOM    574  SG  CYS A  27      48.117  63.847  79.000  1.00  0.00           S
ATOM    576  C   CYS A  27      47.527  67.167  81.380  1.00  0.00           C
ATOM    577  O   CYS A  27      46.817  68.077  80.960  1.00  0.00           O
ATOM    578  N   LYS A  28      47.617  66.907  82.680  1.00  0.00           N
ATOM    580  CA  LYS A  28      46.897  67.627  83.690  1.00  0.00           C
ATOM    582  CB  LYS A  28      46.727  66.727  84.920  1.00  0.00           C
ATOM    585  CG  LYS A  28      45.967  65.427  84.610  1.00  0.00           C
ATOM    588  CD  LYS A  28      45.847  64.547  85.851  1.00  0.00           C
ATOM    591  CE  LYS A  28      45.057  63.277  85.581  1.00  0.00           C
ATOM    594  NZ  LYS A  28      45.007  62.417  86.771  1.00  0.00           N
ATOM    598  C   LYS A  28      47.557  68.937  84.100  1.00  0.00           C
ATOM    599  O   LYS A  28      48.767  69.097  84.030  1.00  0.00           O
ATOM    600  N   ASP A  29      46.747  69.917  84.601  1.00  0.00           N
ATOM    602  CA  ASP A  29      47.207  71.217  85.070  1.00  0.00           C
ATOM    604  CB  ASP A  29      45.997  72.047  85.640  1.00  0.00           C
ATOM    607  CG  ASP A  29      46.327  73.507  85.941  1.00  0.00           C
ATOM    608  OD1 ASP A  29      47.277  74.027  85.311  1.00  0.00           O
ATOM    609  OD2 ASP A  29      45.577  74.187  86.691  1.00  0.00           O
ATOM    610  C   ASP A  29      48.337  71.117  86.100  1.00  0.00           C
ATOM    611  O   ASP A  29      48.147  70.597  87.210  1.00  0.00           O
ATOM    612  N   GLN A  30      49.547  71.597  85.741  1.00  0.00           N
ATOM    614  CA  GLN A  30      50.737  71.587  86.561  1.00  0.00           C
ATOM    616  CB  GLN A  30      52.027  72.057  85.820  1.00  0.00           C
ATOM    619  CG  GLN A  30      51.927  73.387  85.010  1.00  0.00           C
ATOM    622  CD  GLN A  30      51.217  73.237  83.661  1.00  0.00           C
ATOM    623  OE1 GLN A  30      50.737  72.167  83.280  1.00  0.00           O
ATOM    624  NE2 GLN A  30      51.147  74.327  82.881  1.00  0.00           N
ATOM    627  C   GLN A  30      50.567  72.337  87.860  1.00  0.00           C
ATOM    628  O   GLN A  30      50.127  73.487  87.890  1.00  0.00           O
ATOM    629  N   ALA A  31      50.867  71.677  88.980  1.00  0.00           N
ATOM    631  CA  ALA A  31      50.577  72.227  90.291  1.00  0.00           C
ATOM    633  CB  ALA A  31      49.077  72.087  90.571  1.00  0.00           C
ATOM    637  C   ALA A  31      51.367  71.487  91.331  1.00  0.00           C
ATOM    638  O   ALA A  31      51.747  70.337  91.110  1.00  0.00           O
ATOM    639  N   ALA A  32      51.597  72.077  92.521  1.00  0.00           N
ATOM    641  CA  ALA A  32      52.387  71.477  93.591  1.00  0.00           C
ATOM    643  CB  ALA A  32      52.657  72.527  94.680  1.00  0.00           C
ATOM    647  C   ALA A  32      51.767  70.227  94.181  1.00  0.00           C
ATOM    648  O   ALA A  32      52.447  69.307  94.621  1.00  0.00           O
ATOM    649  N   LYS A  33      50.427  70.147  94.100  1.00  0.00           N
ATOM    651  CA  LYS A  33      49.647  68.947  94.260  1.00  0.00           C
ATOM    653  CB  LYS A  33      48.147  69.287  94.191  1.00  0.00           C
ATOM    656  CG  LYS A  33      47.607  70.157  95.331  1.00  0.00           C
ATOM    659  CD  LYS A  33      46.177  70.617  95.000  1.00  0.00           C
ATOM    662  CE  LYS A  33      45.537  71.527  96.041  1.00  0.00           C
ATOM    665  NZ  LYS A  33      44.127  71.737  95.680  1.00  0.00           N
ATOM    669  C   LYS A  33      49.937  67.787  93.290  1.00  0.00           C
ATOM    670  O   LYS A  33      49.787  66.627  93.690  1.00  0.00           O
ATOM    671  N   ARG A  34      50.307  68.047  92.011  1.00  0.00           N
ATOM    673  CA  ARG A  34      50.587  67.007  91.021  1.00  0.00           C
ATOM    675  CB  ARG A  34      49.977  67.357  89.631  1.00  0.00           C
ATOM    678  CG  ARG A  34      48.447  67.427  89.621  1.00  0.00           C
ATOM    681  CD  ARG A  34      47.837  67.307  88.231  1.00  0.00           C
ATOM    684  NE  ARG A  34      46.367  67.177  88.491  1.00  0.00           N
ATOM    686  CZ  ARG A  34      45.457  68.107  88.280  1.00  0.00           C
ATOM    687  NH1 ARG A  34      45.737  69.317  87.840  1.00  0.00           N
ATOM    690  NH2 ARG A  34      44.187  67.787  88.430  1.00  0.00           N
ATOM    693  C   ARG A  34      52.077  66.797  90.761  1.00  0.00           C
ATOM    694  O   ARG A  34      52.577  65.667  90.691  1.00  0.00           O
ATOM    695  N   TYR A  35      52.807  67.917  90.610  1.00  0.00           N
ATOM    697  CA  TYR A  35      54.167  67.987  90.121  1.00  0.00           C
ATOM    699  CB  TYR A  35      54.387  69.267  89.250  1.00  0.00           C
ATOM    702  CG  TYR A  35      54.107  69.007  87.791  1.00  0.00           C
ATOM    703  CD1 TYR A  35      52.877  68.497  87.341  1.00  0.00           C
ATOM    705  CE1 TYR A  35      52.617  68.347  85.971  1.00  0.00           C
ATOM    707  CZ  TYR A  35      53.597  68.687  85.041  1.00  0.00           C
ATOM    708  OH  TYR A  35      53.317  68.637  83.670  1.00  0.00           O
ATOM    710  CD2 TYR A  35      55.087  69.327  86.841  1.00  0.00           C
ATOM    712  CE2 TYR A  35      54.847  69.137  85.481  1.00  0.00           C
ATOM    714  C   TYR A  35      55.137  68.027  91.281  1.00  0.00           C
ATOM    715  O   TYR A  35      56.357  67.997  91.081  1.00  0.00           O
ATOM    716  N   ASN A  36      54.587  68.017  92.521  1.00  0.00           N
ATOM    718  CA  ASN A  36      55.327  67.997  93.760  1.00  0.00           C
ATOM    720  CB  ASN A  36      56.007  66.617  93.980  1.00  0.00           C
ATOM    723  CG  ASN A  36      54.987  65.507  93.871  1.00  0.00           C
ATOM    724  OD1 ASN A  36      53.797  65.697  94.170  1.00  0.00           O
ATOM    725  ND2 ASN A  36      55.417  64.317  93.390  1.00  0.00           N
ATOM    728  C   ASN A  36      56.307  69.157  93.901  1.00  0.00           C
ATOM    729  O   ASN A  36      56.077  70.257  93.401  1.00  0.00           O
ATOM    730  N   THR A  37      57.437  68.917  94.581  1.00  0.00           N
ATOM    732  CA  THR A  37      58.477  69.897  94.810  1.00  0.00           C
ATOM    734  CB  THR A  37      59.157  69.707  96.161  1.00  0.00           C
ATOM    736  OG1 THR A  37      58.207  69.817  97.221  1.00  0.00           O
ATOM    738  CG2 THR A  37      60.227  70.777  96.411  1.00  0.00           C
ATOM    742  C   THR A  37      59.547  69.807  93.731  1.00  0.00           C
ATOM    743  O   THR A  37      60.127  68.747  93.491  1.00  0.00           O
ATOM    744  N   GLY A  38      59.837  70.937  93.051  1.00  0.00           N
ATOM    746  CA  GLY A  38      61.007  71.057  92.201  1.00  0.00           C
ATOM    749  C   GLY A  38      62.287  71.087  93.000  1.00  0.00           C
ATOM    750  O   GLY A  38      62.407  71.747  94.030  1.00  0.00           O
ATOM    751  N   GLU A  39      63.307  70.377  92.521  1.00  0.00           N
ATOM    753  CA  GLU A  39      64.617  70.377  93.100  1.00  0.00           C
ATOM    755  CB  GLU A  39      65.397  69.137  92.601  1.00  0.00           C
ATOM    758  CG  GLU A  39      65.797  69.127  91.091  1.00  0.00           C
ATOM    761  CD  GLU A  39      64.697  68.677  90.121  1.00  0.00           C
ATOM    762  OE1 GLU A  39      63.537  68.497  90.571  1.00  0.00           O
ATOM    763  OE2 GLU A  39      64.997  68.557  88.911  1.00  0.00           O
ATOM    764  C   GLU A  39      65.377  71.667  92.811  1.00  0.00           C
ATOM    765  O   GLU A  39      66.327  71.997  93.521  1.00  0.00           O
ATOM    766  N   GLN A  40      64.957  72.447  91.801  1.00  0.00           N
ATOM    768  CA  GLN A  40      65.447  73.787  91.561  1.00  0.00           C
ATOM    770  CB  GLN A  40      66.597  73.787  90.521  1.00  0.00           C
ATOM    773  CG  GLN A  40      67.237  75.177  90.270  1.00  0.00           C
ATOM    776  CD  GLN A  40      68.607  75.077  89.581  1.00  0.00           C
ATOM    777  OE1 GLN A  40      69.067  74.057  89.090  1.00  0.00           O
ATOM    778  NE2 GLN A  40      69.317  76.227  89.520  1.00  0.00           N
ATOM    781  C   GLN A  40      64.297  74.707  91.151  1.00  0.00           C
ATOM    782  O   GLN A  40      63.507  74.427  90.250  1.00  0.00           O
ATOM    783  N   LYS A  41      64.207  75.877  91.801  1.00  0.00           N
ATOM    785  CA  LYS A  41      63.567  77.027  91.200  1.00  0.00           C
ATOM    787  CB  LYS A  41      62.677  77.787  92.201  1.00  0.00           C
ATOM    790  CG  LYS A  41      61.467  76.997  92.710  1.00  0.00           C
ATOM    793  CD  LYS A  41      60.587  77.937  93.530  1.00  0.00           C
ATOM    796  CE  LYS A  41      59.317  77.337  94.120  1.00  0.00           C
ATOM    799  NZ  LYS A  41      58.617  78.427  94.831  1.00  0.00           N
ATOM    803  C   LYS A  41      64.647  77.967  90.721  1.00  0.00           C
ATOM    804  O   LYS A  41      65.757  77.977  91.260  1.00  0.00           O
ATOM    805  N   ILE A  42      64.347  78.807  89.721  1.00  0.00           N
ATOM    807  CA  ILE A  42      65.217  79.887  89.280  1.00  0.00           C
ATOM    809  CB  ILE A  42      64.657  80.637  88.081  1.00  0.00           C
ATOM    811  CG2 ILE A  42      63.487  81.557  88.501  1.00  0.00           C
ATOM    815  CG1 ILE A  42      65.737  81.377  87.261  1.00  0.00           C
ATOM    818  CD  ILE A  42      65.177  81.997  85.971  1.00  0.00           C
ATOM    822  C   ILE A  42      65.527  80.847  90.411  1.00  0.00           C
ATOM    823  O   ILE A  42      64.727  81.037  91.331  1.00  0.00           O
ATOM    824  N   ASP A  43      66.717  81.467  90.420  1.00  0.00           N
ATOM    826  CA  ASP A  43      67.147  82.267  91.551  1.00  0.00           C
ATOM    828  CB  ASP A  43      68.587  81.907  91.941  1.00  0.00           C
ATOM    831  CG  ASP A  43      69.637  81.957  90.840  1.00  0.00           C
ATOM    832  OD1 ASP A  43      69.367  82.277  89.660  1.00  0.00           O
ATOM    833  OD2 ASP A  43      70.767  81.537  91.200  1.00  0.00           O
ATOM    834  C   ASP A  43      66.917  83.737  91.331  1.00  0.00           C
ATOM    835  O   ASP A  43      67.157  84.577  92.191  1.00  0.00           O
ATOM    836  N   VAL A  44      66.267  84.067  90.200  1.00  0.00           N
ATOM    838  CA  VAL A  44      65.477  85.257  90.081  1.00  0.00           C
ATOM    840  CB  VAL A  44      64.947  85.417  88.661  1.00  0.00           C
ATOM    842  CG1 VAL A  44      64.227  86.767  88.530  1.00  0.00           C
ATOM    846  CG2 VAL A  44      66.107  85.317  87.651  1.00  0.00           C
ATOM    850  C   VAL A  44      64.307  85.237  91.071  1.00  0.00           C
ATOM    851  O   VAL A  44      63.497  84.317  91.091  1.00  0.00           O
ATOM    852  N   THR A  45      64.197  86.267  91.930  1.00  0.00           N
ATOM    854  CA  THR A  45      63.267  86.277  93.051  1.00  0.00           C
ATOM    856  CB  THR A  45      63.917  86.847  94.301  1.00  0.00           C
ATOM    858  OG1 THR A  45      64.597  88.057  93.991  1.00  0.00           O
ATOM    860  CG2 THR A  45      64.957  85.867  94.860  1.00  0.00           C
ATOM    864  C   THR A  45      62.017  87.107  92.780  1.00  0.00           C
ATOM    865  O   THR A  45      61.177  87.317  93.661  1.00  0.00           O
ATOM    866  N   ALA A  46      61.897  87.647  91.561  1.00  0.00           N
ATOM    868  CA  ALA A  46      60.707  88.307  91.071  1.00  0.00           C
ATOM    870  CB  ALA A  46      61.137  89.667  90.481  1.00  0.00           C
ATOM    874  C   ALA A  46      60.047  87.517  89.961  1.00  0.00           C
ATOM    875  O   ALA A  46      58.917  87.797  89.570  1.00  0.00           O
ATOM    876  N   PHE A  47      60.747  86.487  89.441  1.00  0.00           N
ATOM    878  CA  PHE A  47      60.287  85.667  88.340  1.00  0.00           C
ATOM    880  CB  PHE A  47      61.247  85.787  87.121  1.00  0.00           C
ATOM    883  CG  PHE A  47      60.737  85.027  85.930  1.00  0.00           C
ATOM    884  CD1 PHE A  47      59.827  85.627  85.051  1.00  0.00           C
ATOM    886  CE1 PHE A  47      59.417  84.957  83.890  1.00  0.00           C
ATOM    888  CZ  PHE A  47      59.907  83.687  83.600  1.00  0.00           C
ATOM    890  CD2 PHE A  47      61.217  83.737  85.640  1.00  0.00           C
ATOM    892  CE2 PHE A  47      60.797  83.057  84.491  1.00  0.00           C
ATOM    894  C   PHE A  47      60.217  84.247  88.851  1.00  0.00           C
ATOM    895  O   PHE A  47      61.217  83.537  88.930  1.00  0.00           O
ATOM    896  N   GLU A  48      59.017  83.797  89.210  1.00  0.00           N
ATOM    898  CA  GLU A  48      58.837  82.487  89.791  1.00  0.00           C
ATOM    900  CB  GLU A  48      57.557  82.427  90.650  1.00  0.00           C
ATOM    903  CG  GLU A  48      57.067  81.017  91.091  1.00  0.00           C
ATOM    906  CD  GLU A  48      57.687  80.487  92.370  1.00  0.00           C
ATOM    907  OE1 GLU A  48      58.497  81.177  93.010  1.00  0.00           O
ATOM    908  OE2 GLU A  48      57.337  79.337  92.780  1.00  0.00           O
ATOM    909  C   GLU A  48      58.897  81.407  88.721  1.00  0.00           C
ATOM    910  O   GLU A  48      58.197  81.477  87.710  1.00  0.00           O
ATOM    911  N   GLN A  49      59.747  80.387  88.880  1.00  0.00           N
ATOM    913  CA  GLN A  49      59.887  79.387  87.860  1.00  0.00           C
ATOM    915  CB  GLN A  49      61.067  79.677  86.900  1.00  0.00           C
ATOM    918  CG  GLN A  49      61.187  78.687  85.721  1.00  0.00           C
ATOM    921  CD  GLN A  49      62.457  78.987  84.930  1.00  0.00           C
ATOM    922  OE1 GLN A  49      63.587  78.827  85.390  1.00  0.00           O
ATOM    923  NE2 GLN A  49      62.277  79.477  83.680  1.00  0.00           N
ATOM    926  C   GLN A  49      60.157  78.077  88.521  1.00  0.00           C
ATOM    927  O   GLN A  49      60.857  77.977  89.520  1.00  0.00           O
ATOM    928  N   PHE A  50      59.587  77.007  87.951  1.00  0.00           N
ATOM    930  CA  PHE A  50      59.687  75.677  88.451  1.00  0.00           C
ATOM    932  CB  PHE A  50      58.247  75.167  88.711  1.00  0.00           C
ATOM    935  CG  PHE A  50      58.167  73.797  89.310  1.00  0.00           C
ATOM    936  CD1 PHE A  50      58.347  72.647  88.521  1.00  0.00           C
ATOM    938  CE1 PHE A  50      58.157  71.377  89.061  1.00  0.00           C
ATOM    940  CZ  PHE A  50      57.767  71.237  90.401  1.00  0.00           C
ATOM    942  CD2 PHE A  50      57.807  73.647  90.650  1.00  0.00           C
ATOM    944  CE2 PHE A  50      57.617  72.377  91.200  1.00  0.00           C
ATOM    946  C   PHE A  50      60.417  74.867  87.391  1.00  0.00           C
ATOM    947  O   PHE A  50      59.957  74.777  86.250  1.00  0.00           O
ATOM    948  N   GLN A  51      61.567  74.267  87.730  1.00  0.00           N
ATOM    950  CA  GLN A  51      62.247  73.377  86.821  1.00  0.00           C
ATOM    952  CB  GLN A  51      63.787  73.547  86.880  1.00  0.00           C
ATOM    955  CG  GLN A  51      64.557  72.647  85.890  1.00  0.00           C
ATOM    958  CD  GLN A  51      66.057  72.857  86.001  1.00  0.00           C
ATOM    959  OE1 GLN A  51      66.577  73.547  86.880  1.00  0.00           O
ATOM    960  NE2 GLN A  51      66.817  72.167  85.121  1.00  0.00           N
ATOM    963  C   GLN A  51      61.867  71.957  87.170  1.00  0.00           C
ATOM    964  O   GLN A  51      61.897  71.557  88.331  1.00  0.00           O
ATOM    965  N   GLY A  52      61.437  71.147  86.180  1.00  0.00           N
ATOM    967  CA  GLY A  52      61.157  69.737  86.401  1.00  0.00           C
ATOM    970  C   GLY A  52      61.917  68.917  85.420  1.00  0.00           C
ATOM    971  O   GLY A  52      61.677  68.987  84.221  1.00  0.00           O
ATOM    972  N   SER A  53      62.857  68.097  85.901  1.00  0.00           N
ATOM    974  CA  SER A  53      63.737  67.347  85.021  1.00  0.00           C
ATOM    976  CB  SER A  53      65.207  67.767  85.221  1.00  0.00           C
ATOM    979  OG  SER A  53      65.397  69.157  84.930  1.00  0.00           O
ATOM    981  C   SER A  53      63.627  65.877  85.320  1.00  0.00           C
ATOM    982  O   SER A  53      63.957  65.437  86.421  1.00  0.00           O
ATOM    983  N   TYR A  54      63.207  65.067  84.331  1.00  0.00           N
ATOM    985  CA  TYR A  54      63.357  63.617  84.380  1.00  0.00           C
ATOM    987  CB  TYR A  54      62.107  62.837  83.860  1.00  0.00           C
ATOM    990  CG  TYR A  54      62.317  61.337  83.791  1.00  0.00           C
ATOM    991  CD1 TYR A  54      62.777  60.587  84.891  1.00  0.00           C
ATOM    993  CE1 TYR A  54      62.977  59.207  84.780  1.00  0.00           C
ATOM    995  CZ  TYR A  54      62.707  58.557  83.560  1.00  0.00           C
ATOM    996  OH  TYR A  54      62.887  57.167  83.420  1.00  0.00           O
ATOM    998  CD2 TYR A  54      62.057  60.667  82.590  1.00  0.00           C
ATOM   1000  CE2 TYR A  54      62.257  59.287  82.471  1.00  0.00           C
ATOM   1002  C   TYR A  54      64.607  63.297  83.581  1.00  0.00           C
ATOM   1003  O   TYR A  54      64.677  63.417  82.360  1.00  0.00           O
ATOM   1004  N   GLU A  55      65.667  62.947  84.301  1.00  0.00           N
ATOM   1006  CA  GLU A  55      66.957  62.707  83.711  1.00  0.00           C
ATOM   1008  CB  GLU A  55      68.037  63.697  84.221  1.00  0.00           C
ATOM   1011  CG  GLU A  55      67.687  65.177  83.960  1.00  0.00           C
ATOM   1014  CD  GLU A  55      68.817  66.157  84.260  1.00  0.00           C
ATOM   1015  OE1 GLU A  55      69.827  65.737  84.881  1.00  0.00           O
ATOM   1016  OE2 GLU A  55      68.717  67.337  83.820  1.00  0.00           O
ATOM   1017  C   GLU A  55      67.337  61.297  84.081  1.00  0.00           C
ATOM   1018  O   GLU A  55      67.097  60.867  85.200  1.00  0.00           O
ATOM   1019  N   MET A  56      67.947  60.557  83.161  1.00  0.00           N
ATOM   1021  CA  MET A  56      68.657  59.337  83.441  1.00  0.00           C
ATOM   1023  CB  MET A  56      68.167  58.177  82.521  1.00  0.00           C
ATOM   1026  CG  MET A  56      66.647  57.907  82.610  1.00  0.00           C
ATOM   1029  SD  MET A  56      66.077  56.577  81.500  1.00  0.00           S
ATOM   1030  CE  MET A  56      66.937  55.247  82.391  1.00  0.00           C
ATOM   1034  C   MET A  56      70.107  59.647  83.130  1.00  0.00           C
ATOM   1035  O   MET A  56      70.457  59.947  81.981  1.00  0.00           O
ATOM   1036  N   ARG A  57      70.987  59.647  84.140  1.00  0.00           N
ATOM   1038  CA  ARG A  57      72.377  60.057  83.971  1.00  0.00           C
ATOM   1040  CB  ARG A  57      72.827  61.027  85.090  1.00  0.00           C
ATOM   1043  CG  ARG A  57      72.127  62.407  85.121  1.00  0.00           C
ATOM   1046  CD  ARG A  57      72.597  63.237  86.320  1.00  0.00           C
ATOM   1049  NE  ARG A  57      71.967  64.587  86.291  1.00  0.00           N
ATOM   1051  CZ  ARG A  57      72.227  65.557  87.160  1.00  0.00           C
ATOM   1052  NH1 ARG A  57      73.157  65.437  88.071  1.00  0.00           N
ATOM   1055  NH2 ARG A  57      71.527  66.667  87.061  1.00  0.00           N
ATOM   1058  C   ARG A  57      73.297  58.847  83.930  1.00  0.00           C
ATOM   1059  O   ARG A  57      72.927  57.757  84.350  1.00  0.00           O
ATOM   1060  N   GLY A  58      74.517  59.017  83.390  1.00  0.00           N
ATOM   1062  CA  GLY A  58      75.517  57.967  83.390  1.00  0.00           C
ATOM   1065  C   GLY A  58      76.427  58.137  82.210  1.00  0.00           C
ATOM   1066  O   GLY A  58      76.627  59.257  81.750  1.00  0.00           O
ATOM   1067  N   TYR A  59      76.997  57.037  81.681  1.00  0.00           N
ATOM   1069  CA  TYR A  59      77.737  57.047  80.420  1.00  0.00           C
ATOM   1071  CB  TYR A  59      78.317  55.627  80.191  1.00  0.00           C
ATOM   1074  CG  TYR A  59      79.087  55.437  78.901  1.00  0.00           C
ATOM   1075  CD1 TYR A  59      80.127  56.317  78.560  1.00  0.00           C
ATOM   1077  CE1 TYR A  59      80.857  56.137  77.381  1.00  0.00           C
ATOM   1079  CZ  TYR A  59      80.597  55.047  76.541  1.00  0.00           C
ATOM   1080  OH  TYR A  59      81.397  54.867  75.390  1.00  0.00           O
ATOM   1082  CD2 TYR A  59      78.807  54.357  78.030  1.00  0.00           C
ATOM   1084  CE2 TYR A  59      79.567  54.157  76.871  1.00  0.00           C
ATOM   1086  C   TYR A  59      76.887  57.467  79.231  1.00  0.00           C
ATOM   1087  O   TYR A  59      77.237  58.357  78.471  1.00  0.00           O
ATOM   1088  N   THR A  60      75.697  56.877  79.140  1.00  0.00           N
ATOM   1090  CA  THR A  60      74.717  57.177  78.121  1.00  0.00           C
ATOM   1092  CB  THR A  60      74.267  55.947  77.350  1.00  0.00           C
ATOM   1094  OG1 THR A  60      75.397  55.297  76.780  1.00  0.00           O
ATOM   1096  CG2 THR A  60      73.357  56.347  76.180  1.00  0.00           C
ATOM   1100  C   THR A  60      73.537  57.767  78.831  1.00  0.00           C
ATOM   1101  O   THR A  60      72.737  57.077  79.471  1.00  0.00           O
ATOM   1102  N   PHE A  61      73.377  59.097  78.760  1.00  0.00           N
ATOM   1104  CA  PHE A  61      72.307  59.807  79.421  1.00  0.00           C
ATOM   1106  CB  PHE A  61      72.757  61.227  79.911  1.00  0.00           C
ATOM   1109  CG  PHE A  61      73.267  62.117  78.810  1.00  0.00           C
ATOM   1110  CD1 PHE A  61      72.427  63.077  78.221  1.00  0.00           C
ATOM   1112  CE1 PHE A  61      72.907  63.927  77.210  1.00  0.00           C
ATOM   1114  CZ  PHE A  61      74.227  63.807  76.760  1.00  0.00           C
ATOM   1116  CD2 PHE A  61      74.617  62.057  78.390  1.00  0.00           C
ATOM   1118  CE2 PHE A  61      75.087  62.887  77.370  1.00  0.00           C
ATOM   1120  C   PHE A  61      71.047  59.837  78.560  1.00  0.00           C
ATOM   1121  O   PHE A  61      71.107  59.717  77.341  1.00  0.00           O
ATOM   1122  N   ARG A  62      69.867  59.957  79.170  1.00  0.00           N
ATOM   1124  CA  ARG A  62      68.617  60.297  78.480  1.00  0.00           C
ATOM   1126  CB  ARG A  62      67.637  59.097  78.390  1.00  0.00           C
ATOM   1129  CG  ARG A  62      66.187  59.417  77.951  1.00  0.00           C
ATOM   1132  CD  ARG A  62      65.347  58.137  77.901  1.00  0.00           C
ATOM   1135  NE  ARG A  62      63.977  58.417  77.381  1.00  0.00           N
ATOM   1137  CZ  ARG A  62      63.117  57.467  77.030  1.00  0.00           C
ATOM   1138  NH1 ARG A  62      63.247  56.207  77.360  1.00  0.00           N
ATOM   1141  NH2 ARG A  62      62.087  57.797  76.291  1.00  0.00           N
ATOM   1144  C   ARG A  62      68.007  61.387  79.310  1.00  0.00           C
ATOM   1145  O   ARG A  62      68.007  61.267  80.530  1.00  0.00           O
ATOM   1146  N   LYS A  63      67.567  62.507  78.721  1.00  0.00           N
ATOM   1148  CA  LYS A  63      67.167  63.657  79.511  1.00  0.00           C
ATOM   1150  CB  LYS A  63      68.287  64.707  79.621  1.00  0.00           C
ATOM   1153  CG  LYS A  63      69.487  64.267  80.460  1.00  0.00           C
ATOM   1156  CD  LYS A  63      70.577  65.347  80.441  1.00  0.00           C
ATOM   1159  CE  LYS A  63      71.737  65.037  81.380  1.00  0.00           C
ATOM   1162  NZ  LYS A  63      72.667  66.177  81.441  1.00  0.00           N
ATOM   1166  C   LYS A  63      65.977  64.377  78.941  1.00  0.00           C
ATOM   1167  O   LYS A  63      65.997  64.827  77.791  1.00  0.00           O
ATOM   1168  N   GLU A  64      64.957  64.557  79.791  1.00  0.00           N
ATOM   1170  CA  GLU A  64      63.727  65.247  79.500  1.00  0.00           C
ATOM   1172  CB  GLU A  64      62.507  64.317  79.670  1.00  0.00           C
ATOM   1175  CG  GLU A  64      62.527  63.167  78.651  1.00  0.00           C
ATOM   1178  CD  GLU A  64      61.787  61.927  79.100  1.00  0.00           C
ATOM   1179  OE1 GLU A  64      60.777  62.077  79.831  1.00  0.00           O
ATOM   1180  OE2 GLU A  64      62.227  60.807  78.680  1.00  0.00           O
ATOM   1181  C   GLU A  64      63.627  66.407  80.451  1.00  0.00           C
ATOM   1182  O   GLU A  64      64.017  66.337  81.620  1.00  0.00           O
ATOM   1183  N   GLN A  65      63.177  67.557  79.950  1.00  0.00           N
ATOM   1185  CA  GLN A  65      63.217  68.797  80.680  1.00  0.00           C
ATOM   1187  CB  GLN A  65      64.297  69.727  80.101  1.00  0.00           C
ATOM   1190  CG  GLN A  65      65.717  69.117  80.151  1.00  0.00           C
ATOM   1193  CD  GLN A  65      66.367  69.057  81.541  1.00  0.00           C
ATOM   1194  OE1 GLN A  65      66.807  70.087  82.061  1.00  0.00           O
ATOM   1195  NE2 GLN A  65      66.567  67.837  82.070  1.00  0.00           N
ATOM   1198  C   GLN A  65      61.847  69.417  80.571  1.00  0.00           C
ATOM   1199  O   GLN A  65      61.167  69.317  79.551  1.00  0.00           O
ATOM   1200  N   PHE A  66      61.347  70.007  81.651  1.00  0.00           N
ATOM   1202  CA  PHE A  66      60.057  70.657  81.710  1.00  0.00           C
ATOM   1204  CB  PHE A  66      59.077  69.777  82.551  1.00  0.00           C
ATOM   1207  CG  PHE A  66      57.697  70.357  82.610  1.00  0.00           C
ATOM   1208  CD1 PHE A  66      57.327  71.237  83.641  1.00  0.00           C
ATOM   1210  CE1 PHE A  66      56.007  71.697  83.750  1.00  0.00           C
ATOM   1212  CZ  PHE A  66      55.047  71.297  82.811  1.00  0.00           C
ATOM   1214  CD2 PHE A  66      56.727  69.957  81.681  1.00  0.00           C
ATOM   1216  CE2 PHE A  66      55.417  70.417  81.780  1.00  0.00           C
ATOM   1218  C   PHE A  66      60.257  71.997  82.381  1.00  0.00           C
ATOM   1219  O   PHE A  66      60.747  72.057  83.511  1.00  0.00           O
ATOM   1220  N   VAL A  67      59.887  73.107  81.710  1.00  0.00           N
ATOM   1222  CA  VAL A  67      60.147  74.427  82.251  1.00  0.00           C
ATOM   1224  CB  VAL A  67      61.087  75.257  81.401  1.00  0.00           C
ATOM   1226  CG1 VAL A  67      61.367  76.607  82.081  1.00  0.00           C
ATOM   1230  CG2 VAL A  67      62.397  74.497  81.211  1.00  0.00           C
ATOM   1234  C   VAL A  67      58.837  75.157  82.411  1.00  0.00           C
ATOM   1235  O   VAL A  67      58.057  75.337  81.480  1.00  0.00           O
ATOM   1236  N   CYS A  68      58.537  75.567  83.651  1.00  0.00           N
ATOM   1238  CA  CYS A  68      57.247  76.107  84.011  1.00  0.00           C
ATOM   1240  CB  CYS A  68      56.507  75.077  84.911  1.00  0.00           C
ATOM   1243  SG  CYS A  68      55.027  75.637  85.820  1.00  0.00           S
ATOM   1245  C   CYS A  68      57.437  77.447  84.660  1.00  0.00           C
ATOM   1246  O   CYS A  68      58.007  77.567  85.750  1.00  0.00           O
ATOM   1247  N   SER A  69      56.997  78.507  83.971  1.00  0.00           N
ATOM   1249  CA  SER A  69      57.227  79.877  84.400  1.00  0.00           C
ATOM   1251  CB  SER A  69      57.897  80.757  83.320  1.00  0.00           C
ATOM   1254  OG  SER A  69      59.197  80.217  83.060  1.00  0.00           O
ATOM   1256  C   SER A  69      55.937  80.487  84.870  1.00  0.00           C
ATOM   1257  O   SER A  69      54.877  80.247  84.291  1.00  0.00           O
ATOM   1258  N   PHE A  70      56.037  81.257  85.971  1.00  0.00           N
ATOM   1260  CA  PHE A  70      54.947  81.897  86.681  1.00  0.00           C
ATOM   1262  CB  PHE A  70      54.877  81.487  88.171  1.00  0.00           C
ATOM   1265  CG  PHE A  70      54.547  80.037  88.311  1.00  0.00           C
ATOM   1266  CD1 PHE A  70      55.557  79.067  88.371  1.00  0.00           C
ATOM   1268  CE1 PHE A  70      55.247  77.717  88.560  1.00  0.00           C
ATOM   1270  CZ  PHE A  70      53.907  77.317  88.680  1.00  0.00           C
ATOM   1272  CD2 PHE A  70      53.207  79.627  88.441  1.00  0.00           C
ATOM   1274  CE2 PHE A  70      52.887  78.277  88.620  1.00  0.00           C
ATOM   1276  C   PHE A  70      55.067  83.427  86.631  1.00  0.00           C
ATOM   1277  O   PHE A  70      56.137  84.007  86.471  1.00  0.00           O
ATOM   1278  N   ASP A  71      53.897  84.097  86.731  1.00  0.00           N
ATOM   1280  CA  ASP A  71      53.697  85.517  86.771  1.00  0.00           C
ATOM   1282  CB  ASP A  71      52.257  85.877  86.271  1.00  0.00           C
ATOM   1285  CG  ASP A  71      51.957  87.357  85.991  1.00  0.00           C
ATOM   1286  OD1 ASP A  71      52.477  88.237  86.710  1.00  0.00           O
ATOM   1287  OD2 ASP A  71      51.147  87.627  85.051  1.00  0.00           O
ATOM   1288  C   ASP A  71      53.997  85.907  88.211  1.00  0.00           C
ATOM   1289  O   ASP A  71      54.217  85.067  89.090  1.00  0.00           O
ATOM   1290  N   ALA A  72      54.077  87.197  88.480  1.00  0.00           N
ATOM   1292  CA  ALA A  72      54.367  87.687  89.791  1.00  0.00           C
ATOM   1294  CB  ALA A  72      54.997  89.067  89.640  1.00  0.00           C
ATOM   1298  C   ALA A  72      53.127  87.697  90.680  1.00  0.00           C
ATOM   1299  O   ALA A  72      53.237  87.707  91.911  1.00  0.00           O
ATOM   1300  N   ASP A  73      51.907  87.617  90.081  1.00  0.00           N
ATOM   1302  CA  ASP A  73      50.687  87.477  90.851  1.00  0.00           C
ATOM   1304  CB  ASP A  73      49.507  88.147  90.070  1.00  0.00           C
ATOM   1307  CG  ASP A  73      48.867  87.357  88.941  1.00  0.00           C
ATOM   1308  OD1 ASP A  73      49.367  86.257  88.581  1.00  0.00           O
ATOM   1309  OD2 ASP A  73      47.837  87.867  88.410  1.00  0.00           O
ATOM   1310  C   ASP A  73      50.477  86.047  91.320  1.00  0.00           C
ATOM   1311  O   ASP A  73      49.757  85.787  92.291  1.00  0.00           O
ATOM   1312  N   GLY A  74      51.227  85.097  90.711  1.00  0.00           N
ATOM   1314  CA  GLY A  74      51.247  83.687  91.060  1.00  0.00           C
ATOM   1317  C   GLY A  74      50.667  82.837  89.981  1.00  0.00           C
ATOM   1318  O   GLY A  74      50.737  81.607  90.081  1.00  0.00           O
ATOM   1319  N   HIS A  75      50.087  83.457  88.941  1.00  0.00           N
ATOM   1321  CA  HIS A  75      49.557  82.817  87.761  1.00  0.00           C
ATOM   1323  CB  HIS A  75      48.797  83.827  86.890  1.00  0.00           C
ATOM   1326  ND1 HIS A  75      47.067  82.217  86.011  1.00  0.00           N
ATOM   1327  CG  HIS A  75      47.997  83.227  85.770  1.00  0.00           C
ATOM   1328  CE1 HIS A  75      46.537  81.977  84.821  1.00  0.00           C
ATOM   1330  NE2 HIS A  75      47.067  82.777  83.860  1.00  0.00           N
ATOM   1332  CD2 HIS A  75      48.007  83.577  84.461  1.00  0.00           C
ATOM   1334  C   HIS A  75      50.597  82.147  86.890  1.00  0.00           C
ATOM   1335  O   HIS A  75      51.757  82.527  86.841  1.00  0.00           O
ATOM   1336  N   PHE A  76      50.197  81.097  86.170  1.00  0.00           N
ATOM   1338  CA  PHE A  76      51.027  80.327  85.261  1.00  0.00           C
ATOM   1340  CB  PHE A  76      50.527  78.857  85.331  1.00  0.00           C
ATOM   1343  CG  PHE A  76      51.127  78.047  84.240  1.00  0.00           C
ATOM   1344  CD1 PHE A  76      52.467  77.647  84.321  1.00  0.00           C
ATOM   1346  CE1 PHE A  76      53.107  77.107  83.211  1.00  0.00           C
ATOM   1348  CZ  PHE A  76      52.397  76.947  82.011  1.00  0.00           C
ATOM   1350  CD2 PHE A  76      50.407  77.857  83.041  1.00  0.00           C
ATOM   1352  CE2 PHE A  76      51.047  77.307  81.930  1.00  0.00           C
ATOM   1354  C   PHE A  76      51.007  80.917  83.831  1.00  0.00           C
ATOM   1355  O   PHE A  76      49.967  81.397  83.401  1.00  0.00           O
ATOM   1356  N   LEU A  77      52.137  80.897  83.060  1.00  0.00           N
ATOM   1358  CA  LEU A  77      52.137  81.447  81.691  1.00  0.00           C
ATOM   1360  CB  LEU A  77      52.687  82.897  81.590  1.00  0.00           C
ATOM   1363  CG  LEU A  77      51.967  84.017  82.391  1.00  0.00           C
ATOM   1365  CD1 LEU A  77      52.827  85.287  82.411  1.00  0.00           C
ATOM   1369  CD2 LEU A  77      50.587  84.297  81.801  1.00  0.00           C
ATOM   1373  C   LEU A  77      52.897  80.687  80.591  1.00  0.00           C
ATOM   1374  O   LEU A  77      52.637  80.937  79.421  1.00  0.00           O
ATOM   1375  N   HIS A  78      53.857  79.767  80.871  1.00  0.00           N
ATOM   1377  CA  HIS A  78      54.657  79.197  79.771  1.00  0.00           C
ATOM   1379  CB  HIS A  78      56.007  79.907  79.551  1.00  0.00           C
ATOM   1382  ND1 HIS A  78      55.627  81.507  77.700  1.00  0.00           N
ATOM   1383  CG  HIS A  78      55.907  81.297  79.051  1.00  0.00           C
ATOM   1384  CE1 HIS A  78      55.877  82.787  77.510  1.00  0.00           C
ATOM   1386  NE2 HIS A  78      56.327  83.397  78.631  1.00  0.00           N
ATOM   1388  CD2 HIS A  78      56.337  82.447  79.631  1.00  0.00           C
ATOM   1390  C   HIS A  78      54.957  77.727  79.920  1.00  0.00           C
ATOM   1391  O   HIS A  78      55.477  77.307  80.951  1.00  0.00           O
ATOM   1392  N   LEU A  79      54.677  76.987  78.820  1.00  0.00           N
ATOM   1394  CA  LEU A  79      54.217  75.607  78.721  1.00  0.00           C
ATOM   1396  CB  LEU A  79      54.827  74.597  79.730  1.00  0.00           C
ATOM   1399  CG  LEU A  79      54.577  73.077  79.461  1.00  0.00           C
ATOM   1401  CD1 LEU A  79      53.267  72.577  80.081  1.00  0.00           C
ATOM   1405  CD2 LEU A  79      54.627  72.687  77.971  1.00  0.00           C
ATOM   1409  C   LEU A  79      52.667  75.687  78.591  1.00  0.00           C
ATOM   1410  OT1 LEU A  79      51.877  75.257  79.450  1.00  0.00           O
ATOM   1411  OT2 LEU A  79      52.267  76.307  77.560  1.00  0.00           O
ATOM   1412  NH3 POPEB  80      40.987 124.317  79.911  1.00  0.00           N
ATOM   1416  C12 POPEB  80      39.937 125.027  80.721  1.00  0.00           C
ATOM   1419  C11 POPEB  80      38.547 124.397  80.560  1.00  0.00           C
ATOM   1422  P   POPEB  80      36.767 125.647  79.081  1.00  0.00           P
ATOM   1423  O13 POPEB  80      37.057 126.977  79.640  1.00  0.00           O
ATOM   1424  O14 POPEB  80      35.527 125.007  79.581  1.00  0.00           O
ATOM   1425  O11 POPEB  80      36.597 125.717  77.510  1.00  0.00           O
ATOM   1426  O12 POPEB  80      37.997 124.677  79.280  1.00  0.00           O
ATOM   1427  C1  POPEB  80      35.627 124.827  76.900  1.00  0.00           C
ATOM   1430  C2  POPEB  80      35.997 124.417  75.440  1.00  0.00           C
ATOM   1432  O21 POPEB  80      36.047 125.517  74.531  1.00  0.00           O
ATOM   1433  C21 POPEB  80      34.937 126.147  74.180  1.00  0.00           C
ATOM   1434  O22 POPEB  80      33.837 126.047  74.691  1.00  0.00           O
ATOM   1435  C22 POPEB  80      35.277 127.007  72.961  1.00  0.00           C
ATOM   1438  C3  POPEB  80      35.127 123.237  74.891  1.00  0.00           C
ATOM   1441  O31 POPEB  80      35.767 122.657  73.741  1.00  0.00           O
ATOM   1442  C31 POPEB  80      35.337 123.027  72.551  1.00  0.00           C
ATOM   1443  O32 POPEB  80      34.447 123.817  72.320  1.00  0.00           O
ATOM   1444  C32 POPEB  80      36.227 122.347  71.501  1.00  0.00           C
ATOM   1447  C23 POPEB  80      34.777 128.471  73.011  1.00  0.00           C
ATOM   1450  C24 POPEB  80      35.357 129.231  71.810  1.00  0.00           C
ATOM   1453  C25 POPEB  80      35.187 130.751  71.851  1.00  0.00           C
ATOM   1456  C26 POPEB  80      33.727 131.221  71.911  1.00  0.00           C
ATOM   1459  C27 POPEB  80      33.577 132.691  71.480  1.00  0.00           C
ATOM   1462  C28 POPEB  80      32.127 133.201  71.561  1.00  0.00           C
ATOM   1465  C29 POPEB  80      31.707 133.571  72.961  1.00  0.00           C
ATOM   1467 0C21 POPEB  80      30.607 134.271  73.271  1.00  0.00           C
ATOM   1469 1C21 POPEB  80      29.577 134.791  72.291  1.00  0.00           C
ATOM   1472 2C21 POPEB  80      28.477 133.741  72.021  1.00  0.00           C
ATOM   1475 3C21 POPEB  80      27.367 134.311  71.131  1.00  0.00           C
ATOM   1478 4C21 POPEB  80      26.307 133.281  70.700  1.00  0.00           C
ATOM   1481 5C21 POPEB  80      25.357 132.871  71.820  1.00  0.00           C
ATOM   1484 6C21 POPEB  80      23.997 132.381  71.291  1.00  0.00           C
ATOM   1487 7C21 POPEB  80      23.057 131.961  72.421  1.00  0.00           C
ATOM   1490 8C21 POPEB  80      21.967 130.971  71.991  1.00  0.00           C
ATOM   1494  C33 POPEB  80      35.587 122.347  70.090  1.00  0.00           C
ATOM   1497  C34 POPEB  80      35.637 123.697  69.360  1.00  0.00           C
ATOM   1500  C35 POPEB  80      34.687 123.677  68.161  1.00  0.00           C
ATOM   1503  C36 POPEB  80      34.537 125.007  67.390  1.00  0.00           C
ATOM   1506  C37 POPEB  80      33.347 124.907  66.420  1.00  0.00           C
ATOM   1509  C38 POPEB  80      32.987 126.137  65.581  1.00  0.00           C
ATOM   1512  C39 POPEB  80      31.577 125.997  64.971  1.00  0.00           C
ATOM   1515 0C31 POPEB  80      31.377 124.757  64.081  1.00  0.00           C
ATOM   1518 1C31 POPEB  80      29.947 124.587  63.530  1.00  0.00           C
ATOM   1521 2C31 POPEB  80      29.837 123.387  62.561  1.00  0.00           C
ATOM   1524 3C31 POPEB  80      28.797 122.317  62.951  1.00  0.00           C
ATOM   1527 4C31 POPEB  80      27.357 122.637  62.530  1.00  0.00           C
ATOM   1530 5C31 POPEB  80      26.447 121.397  62.640  1.00  0.00           C
ATOM   1533 6C31 POPEB  80      25.017 121.637  62.171  1.00  0.00           C
ATOM   1537  NH3 POPEC  81      61.007  99.207  42.990  1.00  0.00           N
ATOM   1541  C12 POPEC  81      60.287  99.787  41.820  1.00  0.00           C
ATOM   1544  C11 POPEC  81      58.857 100.177  42.201  1.00  0.00           C
ATOM   1547  P   POPEC  81      57.807 102.017  40.661  1.00  0.00           P
ATOM   1548  O13 POPEC  81      58.657 103.017  41.321  1.00  0.00           O
ATOM   1549  O14 POPEC  81      57.797 102.087  39.180  1.00  0.00           O
ATOM   1550  O11 POPEC  81      56.337 102.107  41.210  1.00  0.00           O
ATOM   1551  O12 POPEC  81      58.177 100.537  41.020  1.00  0.00           O
ATOM   1552  C1  POPEC  81      55.427 103.067  40.641  1.00  0.00           C
ATOM   1555  C2  POPEC  81      54.347 103.517  41.660  1.00  0.00           C
ATOM   1557  O21 POPEC  81      54.767 104.697  42.371  1.00  0.00           O
ATOM   1558  C21 POPEC  81      55.877 104.627  43.101  1.00  0.00           C
ATOM   1559  O22 POPEC  81      56.417 103.607  43.491  1.00  0.00           O
ATOM   1560  C22 POPEC  81      56.337 106.057  43.411  1.00  0.00           C
ATOM   1563  C3  POPEC  81      53.817 102.367  42.571  1.00  0.00           C
ATOM   1566  O31 POPEC  81      52.467 102.577  42.990  1.00  0.00           O
ATOM   1567  C31 POPEC  81      52.087 102.917  44.230  1.00  0.00           C
ATOM   1568  O32 POPEC  81      50.917 102.987  44.580  1.00  0.00           O
ATOM   1569  C32 POPEC  81      53.237 103.347  45.151  1.00  0.00           C
ATOM   1572  C23 POPEC  81      57.667 106.157  44.201  1.00  0.00           C
ATOM   1575  C24 POPEC  81      57.507 105.707  45.661  1.00  0.00           C
ATOM   1578  C25 POPEC  81      57.367 106.827  46.711  1.00  0.00           C
ATOM   1581  C26 POPEC  81      56.207 107.777  46.431  1.00  0.00           C
ATOM   1584  C27 POPEC  81      55.967 108.797  47.551  1.00  0.00           C
ATOM   1587  C28 POPEC  81      54.817 109.777  47.231  1.00  0.00           C
ATOM   1590  C29 POPEC  81      53.467 109.097  47.091  1.00  0.00           C
ATOM   1592 0C21 POPEC  81      52.297 109.547  47.561  1.00  0.00           C
ATOM   1594 1C21 POPEC  81      52.087 110.817  48.341  1.00  0.00           C
ATOM   1597 2C21 POPEC  81      51.787 110.547  49.820  1.00  0.00           C
ATOM   1600 3C21 POPEC  81      52.497 111.537  50.731  1.00  0.00           C
ATOM   1603 4C21 POPEC  81      52.117 111.317  52.201  1.00  0.00           C
ATOM   1606 5C21 POPEC  81      52.757 112.317  53.180  1.00  0.00           C
ATOM   1609 6C21 POPEC  81      52.457 113.787  52.831  1.00  0.00           C
ATOM   1612 7C21 POPEC  81      52.657 114.707  54.041  1.00  0.00           C
ATOM   1615 8C21 POPEC  81      52.397 116.187  53.761  1.00  0.00           C
ATOM   1619  C33 POPEC  81      52.697 103.907  46.480  1.00  0.00           C
ATOM   1622  C34 POPEC  81      53.777 104.447  47.410  1.00  0.00           C
ATOM   1625  C35 POPEC  81      53.147 105.007  48.691  1.00  0.00           C
ATOM   1628  C36 POPEC  81      54.117 105.797  49.570  1.00  0.00           C
ATOM   1631  C37 POPEC  81      53.447 106.247  50.881  1.00  0.00           C
ATOM   1634  C38 POPEC  81      54.307 107.237  51.670  1.00  0.00           C
ATOM   1637  C39 POPEC  81      53.867 107.327  53.141  1.00  0.00           C
ATOM   1640 0C31 POPEC  81      54.547 108.477  53.881  1.00  0.00           C
ATOM   1643 1C31 POPEC  81      54.157 108.517  55.360  1.00  0.00           C
ATOM   1646 2C31 POPEC  81      54.397 109.887  56.011  1.00  0.00           C
ATOM   1649 3C31 POPEC  81      55.877 110.297  56.070  1.00  0.00           C
ATOM   1652 4C31 POPEC  81      56.027 111.727  56.581  1.00  0.00           C
ATOM   1655 5C31 POPEC  81      57.467 112.197  56.781  1.00  0.00           C
ATOM   1658 6C31 POPEC  81      57.537 113.497  57.600  1.00  0.00           C
ATOM   1662  NH3 POPED  82     121.337 121.997  37.061  1.00  0.00           N
ATOM   1666  C12 POPED  82     120.127 121.397  36.401  1.00  0.00           C
ATOM   1669  C11 POPED  82     118.847 121.607  37.231  1.00  0.00           C
ATOM   1672  P   POPED  82     117.197 119.587  36.761  1.00  0.00           P
ATOM   1673  O13 POPED  82     115.767 119.697  37.131  1.00  0.00           O
ATOM   1674  O14 POPED  82     117.537 118.687  35.630  1.00  0.00           O
ATOM   1675  O11 POPED  82     117.957 119.077  38.041  1.00  0.00           O
ATOM   1676  O12 POPED  82     117.757 121.037  36.511  1.00  0.00           O
ATOM   1677  C1  POPED  82     117.457 118.027  38.881  1.00  0.00           C
ATOM   1680  C2  POPED  82     117.127 118.477  40.340  1.00  0.00           C
ATOM   1682  O21 POPED  82     116.817 117.257  41.061  1.00  0.00           O
ATOM   1683  C21 POPED  82     117.157 117.277  42.330  1.00  0.00           C
ATOM   1684  O22 POPED  82     117.607 118.227  42.951  1.00  0.00           O
ATOM   1685  C22 POPED  82     116.907 115.927  42.990  1.00  0.00           C
ATOM   1688  C3  POPED  82     115.947 119.497  40.381  1.00  0.00           C
ATOM   1691  O31 POPED  82     115.687 120.137  41.660  1.00  0.00           O
ATOM   1692  C31 POPED  82     114.887 119.457  42.491  1.00  0.00           C
ATOM   1693  O32 POPED  82     114.417 118.357  42.260  1.00  0.00           O
ATOM   1694  C32 POPED  82     114.607 120.257  43.770  1.00  0.00           C
ATOM   1697  C23 POPED  82     116.617 116.207  44.481  1.00  0.00           C
ATOM   1700  C24 POPED  82     116.257 114.987  45.321  1.00  0.00           C
ATOM   1703  C25 POPED  82     116.087 115.377  46.781  1.00  0.00           C
ATOM   1706  C26 POPED  82     115.957 114.187  47.730  1.00  0.00           C
ATOM   1709  C27 POPED  82     116.177 114.647  49.170  1.00  0.00           C
ATOM   1712  C28 POPED  82     116.207 113.497  50.181  1.00  0.00           C
ATOM   1715  C29 POPED  82     116.627 114.027  51.520  1.00  0.00           C
ATOM   1717 0C21 POPED  82     117.827 113.837  52.101  1.00  0.00           C
ATOM   1719 1C21 POPED  82     118.957 112.997  51.561  1.00  0.00           C
ATOM   1722 2C21 POPED  82     119.867 112.457  52.670  1.00  0.00           C
ATOM   1725 3C21 POPED  82     120.797 113.507  53.311  1.00  0.00           C
ATOM   1728 4C21 POPED  82     121.727 112.877  54.351  1.00  0.00           C
ATOM   1731 5C21 POPED  82     122.027 113.787  55.550  1.00  0.00           C
ATOM   1734 6C21 POPED  82     123.187 114.767  55.321  1.00  0.00           C
ATOM   1737 7C21 POPED  82     123.487 115.567  56.590  1.00  0.00           C
ATOM   1740 8C21 POPED  82     124.737 116.437  56.511  1.00  0.00           C
ATOM   1744  C33 POPED  82     114.707 119.377  45.041  1.00  0.00           C
ATOM   1747  C34 POPED  82     114.097 120.037  46.291  1.00  0.00           C
ATOM   1750  C35 POPED  82     114.297 119.187  47.561  1.00  0.00           C
ATOM   1753  C36 POPED  82     113.127 119.277  48.551  1.00  0.00           C
ATOM   1756  C37 POPED  82     113.367 118.587  49.910  1.00  0.00           C
ATOM   1759  C38 POPED  82     114.377 119.337  50.791  1.00  0.00           C
ATOM   1762  C39 POPED  82     114.467 118.777  52.221  1.00  0.00           C
ATOM   1765 0C31 POPED  82     115.477 119.547  53.081  1.00  0.00           C
ATOM   1768 1C31 POPED  82     115.677 118.937  54.471  1.00  0.00           C
ATOM   1771 2C31 POPED  82     114.687 119.427  55.541  1.00  0.00           C
ATOM   1774 3C31 POPED  82     115.057 120.797  56.131  1.00  0.00           C
ATOM   1777 4C31 POPED  82     114.277 121.137  57.401  1.00  0.00           C
ATOM   1780 5C31 POPED  82     114.747 122.447  58.060  1.00  0.00           C
ATOM   1783 6C31 POPED  82     114.037 122.767  59.380  1.00  0.00           C
ATOM   1787  NH3 POPEE  83     128.951 110.917  35.381  1.00  0.00           N
ATOM   1791  C12 POPEE  83     127.677 111.597  35.820  1.00  0.00           C
ATOM   1794  C11 POPEE  83     127.757 113.107  35.581  1.00  0.00           C
ATOM   1797  P   POPEE  83     125.887 114.617  36.641  1.00  0.00           P
ATOM   1798  O13 POPEE  83     126.667 115.867  36.590  1.00  0.00           O
ATOM   1799  O14 POPEE  83     124.417 114.707  36.511  1.00  0.00           O
ATOM   1800  O11 POPEE  83     126.297 113.817  37.941  1.00  0.00           O
ATOM   1801  O12 POPEE  83     126.447 113.677  35.500  1.00  0.00           O
ATOM   1802  C1  POPEE  83     126.817 114.467  39.110  1.00  0.00           C
ATOM   1805  C2  POPEE  83     126.487 113.587  40.340  1.00  0.00           C
ATOM   1807  O21 POPEE  83     126.747 114.227  41.600  1.00  0.00           O
ATOM   1808  C21 POPEE  83     127.987 114.367  42.031  1.00  0.00           C
ATOM   1809  O22 POPEE  83     129.011 114.227  41.371  1.00  0.00           O
ATOM   1810  C22 POPEE  83     127.947 114.767  43.510  1.00  0.00           C
ATOM   1813  C3  POPEE  83     127.067 112.137  40.230  1.00  0.00           C
ATOM   1816  O31 POPEE  83     126.067 111.137  40.541  1.00  0.00           O
ATOM   1817  C31 POPEE  83     125.757 111.017  41.820  1.00  0.00           C
ATOM   1818  O32 POPEE  83     126.327 111.547  42.761  1.00  0.00           O
ATOM   1819  C32 POPEE  83     124.527 110.117  41.950  1.00  0.00           C
ATOM   1822  C23 POPEE  83     128.691 113.777  44.440  1.00  0.00           C
ATOM   1825  C24 POPEE  83     130.131 114.207  44.750  1.00  0.00           C
ATOM   1828  C25 POPEE  83     130.981 113.137  45.441  1.00  0.00           C
ATOM   1831  C26 POPEE  83     130.331 112.527  46.691  1.00  0.00           C
ATOM   1834  C27 POPEE  83     131.271 111.617  47.500  1.00  0.00           C
ATOM   1837  C28 POPEE  83     130.541 110.777  48.570  1.00  0.00           C
ATOM   1840  C29 POPEE  83     129.891 111.657  49.610  1.00  0.00           C
ATOM   1842 0C21 POPEE  83     128.921 111.287  50.480  1.00  0.00           C
ATOM   1844 1C21 POPEE  83     128.341 109.897  50.591  1.00  0.00           C
ATOM   1847 2C21 POPEE  83     127.837 109.437  51.971  1.00  0.00           C
ATOM   1850 3C21 POPEE  83     128.941 109.177  53.011  1.00  0.00           C
ATOM   1853 4C21 POPEE  83     128.481 109.407  54.461  1.00  0.00           C
ATOM   1856 5C21 POPEE  83     127.567 108.297  55.000  1.00  0.00           C
ATOM   1859 6C21 POPEE  83     127.557 108.307  56.541  1.00  0.00           C
ATOM   1862 7C21 POPEE  83     126.687 107.207  57.151  1.00  0.00           C
ATOM   1865 8C21 POPEE  83     126.867 107.087  58.671  1.00  0.00           C
ATOM   1869  C33 POPEE  83     124.187 109.807  43.421  1.00  0.00           C
ATOM   1872  C34 POPEE  83     123.007 108.847  43.551  1.00  0.00           C
ATOM   1875  C35 POPEE  83     121.637 109.477  43.260  1.00  0.00           C
ATOM   1878  C36 POPEE  83     120.567 108.397  43.200  1.00  0.00           C
ATOM   1881  C37 POPEE  83     119.137 108.937  43.161  1.00  0.00           C
ATOM   1884  C38 POPEE  83     118.127 107.817  42.840  1.00  0.00           C
ATOM   1887  C39 POPEE  83     116.737 108.367  42.520  1.00  0.00           C
ATOM   1890 0C31 POPEE  83     115.907 107.437  41.631  1.00  0.00           C
ATOM   1893 1C31 POPEE  83     115.027 106.447  42.400  1.00  0.00           C
ATOM   1896 2C31 POPEE  83     114.187 105.597  41.441  1.00  0.00           C
ATOM   1899 3C31 POPEE  83     113.107 104.747  42.121  1.00  0.00           C
ATOM   1902 4C31 POPEE  83     113.627 103.567  42.941  1.00  0.00           C
ATOM   1905 5C31 POPEE  83     112.497 102.737  43.570  1.00  0.00           C
ATOM   1908 6C31 POPEE  83     112.997 101.507  44.320  1.00  0.00           C
ATOM   1912  NH3 POPEF  84      70.707 115.927  37.631  1.00  0.00           N
ATOM   1916  C12 POPEF  84      70.367 115.207  36.360  1.00  0.00           C
ATOM   1919  C11 POPEF  84      70.627 113.727  36.600  1.00  0.00           C
ATOM   1922  P   POPEF  84      71.037 111.947  34.760  1.00  0.00           P
ATOM   1923  O13 POPEF  84      70.207 110.967  34.061  1.00  0.00           O
ATOM   1924  O14 POPEF  84      71.977 112.747  33.940  1.00  0.00           O
ATOM   1925  O11 POPEF  84      71.807 111.247  35.930  1.00  0.00           O
ATOM   1926  O12 POPEF  84      70.097 112.937  35.541  1.00  0.00           O
ATOM   1927  C1  POPEF  84      71.127 110.457  36.911  1.00  0.00           C
ATOM   1930  C2  POPEF  84      71.907 110.427  38.250  1.00  0.00           C
ATOM   1932  O21 POPEF  84      70.937 110.417  39.291  1.00  0.00           O
ATOM   1933  C21 POPEF  84      70.517 109.237  39.680  1.00  0.00           C
ATOM   1934  O22 POPEF  84      70.967 108.167  39.310  1.00  0.00           O
ATOM   1935  C22 POPEF  84      69.447 109.467  40.750  1.00  0.00           C
ATOM   1938  C3  POPEF  84      72.807 111.687  38.451  1.00  0.00           C
ATOM   1941  O31 POPEF  84      73.657 111.577  39.610  1.00  0.00           O
ATOM   1942  C31 POPEF  84      73.107 111.917  40.771  1.00  0.00           C
ATOM   1943  O32 POPEF  84      71.977 112.337  40.940  1.00  0.00           O
ATOM   1944  C32 POPEF  84      74.107 111.697  41.891  1.00  0.00           C
ATOM   1947  C23 POPEF  84      69.247 108.247  41.660  1.00  0.00           C
ATOM   1950  C24 POPEF  84      68.887 108.617  43.101  1.00  0.00           C
ATOM   1953  C25 POPEF  84      70.037 109.357  43.790  1.00  0.00           C
ATOM   1956  C26 POPEF  84      69.847 109.487  45.300  1.00  0.00           C
ATOM   1959  C27 POPEF  84      70.747 110.577  45.890  1.00  0.00           C
ATOM   1962  C28 POPEF  84      70.487 110.827  47.390  1.00  0.00           C
ATOM   1965  C29 POPEF  84      71.087 109.757  48.271  1.00  0.00           C
ATOM   1967 0C21 POPEF  84      71.797 109.977  49.380  1.00  0.00           C
ATOM   1969 1C21 POPEF  84      72.097 111.337  49.951  1.00  0.00           C
ATOM   1972 2C21 POPEF  84      73.147 111.327  51.081  1.00  0.00           C
ATOM   1975 3C21 POPEF  84      72.757 110.497  52.320  1.00  0.00           C
ATOM   1978 4C21 POPEF  84      73.717 110.787  53.481  1.00  0.00           C
ATOM   1981 5C21 POPEF  84      73.567 109.817  54.661  1.00  0.00           C
ATOM   1984 6C21 POPEF  84      74.557 110.137  55.781  1.00  0.00           C
ATOM   1987 7C21 POPEF  84      74.557 109.087  56.901  1.00  0.00           C
ATOM   1990 8C21 POPEF  84      75.547 109.407  58.031  1.00  0.00           C
ATOM   1994  C33 POPEF  84      73.377 111.737  43.250  1.00  0.00           C
ATOM   1997  C34 POPEF  84      74.327 111.467  44.421  1.00  0.00           C
ATOM   2000  C35 POPEF  84      74.887 110.047  44.401  1.00  0.00           C
ATOM   2003  C36 POPEF  84      75.687 109.707  45.661  1.00  0.00           C
ATOM   2006  C37 POPEF  84      74.797 109.507  46.891  1.00  0.00           C
ATOM   2009  C38 POPEF  84      75.487 108.787  48.060  1.00  0.00           C
ATOM   2012  C39 POPEF  84      76.137 107.467  47.640  1.00  0.00           C
ATOM   2015 0C31 POPEF  84      76.457 106.497  48.780  1.00  0.00           C
ATOM   2018 1C31 POPEF  84      77.467 105.437  48.320  1.00  0.00           C
ATOM   2021 2C31 POPEF  84      77.467 104.137  49.131  1.00  0.00           C
ATOM   2024 3C31 POPEF  84      77.797 104.307  50.620  1.00  0.00           C
ATOM   2027 4C31 POPEF  84      76.677 103.787  51.530  1.00  0.00           C
ATOM   2030 5C31 POPEF  84      76.997 103.947  53.021  1.00  0.00           C
ATOM   2033 6C31 POPEF  84      75.787 103.687  53.910  1.00  0.00           C
ATOM   2037  NH3 POPEG  85      73.827  36.497  33.401  1.00  0.00           N
ATOM   2041  C12 POPEG  85      73.517  37.947  33.171  1.00  0.00           C
ATOM   2044  C11 POPEG  85      74.747  38.847  33.321  1.00  0.00           C
ATOM   2047  P   POPEG  85      75.367  41.347  32.881  1.00  0.00           P
ATOM   2048  O13 POPEG  85      76.587  40.747  32.301  1.00  0.00           O
ATOM   2049  O14 POPEG  85      74.737  42.447  32.121  1.00  0.00           O
ATOM   2050  O11 POPEG  85      75.757  41.797  34.330  1.00  0.00           O
ATOM   2051  O12 POPEG  85      74.327  40.187  33.131  1.00  0.00           O
ATOM   2052  C1  POPEG  85      74.887  42.487  35.221  1.00  0.00           C
ATOM   2055  C2  POPEG  85      74.517  41.627  36.461  1.00  0.00           C
ATOM   2057  O21 POPEG  85      73.907  42.517  37.410  1.00  0.00           O
ATOM   2058  C21 POPEG  85      72.687  42.217  37.811  1.00  0.00           C
ATOM   2059  O22 POPEG  85      71.857  41.617  37.151  1.00  0.00           O
ATOM   2060  C22 POPEG  85      72.537  42.877  39.191  1.00  0.00           C
ATOM   2063  C3  POPEG  85      75.777  40.997  37.131  1.00  0.00           C
ATOM   2066  O31 POPEG  85      75.557  40.747  38.541  1.00  0.00           O
ATOM   2067  C31 POPEG  85      76.437  39.947  39.120  1.00  0.00           C
ATOM   2068  O32 POPEG  85      77.557  39.667  38.710  1.00  0.00           O
ATOM   2069  C32 POPEG  85      75.847  39.357  40.401  1.00  0.00           C
ATOM   2072  C23 POPEG  85      72.177  41.907  40.340  1.00  0.00           C
ATOM   2075  C24 POPEG  85      71.737  42.597  41.631  1.00  0.00           C
ATOM   2078  C25 POPEG  85      72.797  43.477  42.280  1.00  0.00           C
ATOM   2081  C26 POPEG  85      72.167  44.297  43.411  1.00  0.00           C
ATOM   2084  C27 POPEG  85      73.107  45.357  43.980  1.00  0.00           C
ATOM   2087  C28 POPEG  85      72.347  46.387  44.851  1.00  0.00           C
ATOM   2090  C29 POPEG  85      71.867  45.847  46.171  1.00  0.00           C
ATOM   2092 0C21 POPEG  85      71.797  46.547  47.320  1.00  0.00           C
ATOM   2094 1C21 POPEG  85      72.137  48.017  47.451  1.00  0.00           C
ATOM   2097 2C21 POPEG  85      71.567  48.717  48.701  1.00  0.00           C
ATOM   2100 3C21 POPEG  85      72.497  48.667  49.930  1.00  0.00           C
ATOM   2103 4C21 POPEG  85      72.417  47.387  50.771  1.00  0.00           C
ATOM   2106 5C21 POPEG  85      71.117  47.307  51.590  1.00  0.00           C
ATOM   2109 6C21 POPEG  85      71.037  46.077  52.500  1.00  0.00           C
ATOM   2112 7C21 POPEG  85      69.857  46.147  53.471  1.00  0.00           C
ATOM   2115 8C21 POPEG  85      69.687  44.867  54.300  1.00  0.00           C
ATOM   2119  C33 POPEG  85      76.857  39.057  41.530  1.00  0.00           C
ATOM   2122  C34 POPEG  85      76.207  38.187  42.610  1.00  0.00           C
ATOM   2125  C35 POPEG  85      77.097  37.887  43.821  1.00  0.00           C
ATOM   2128  C36 POPEG  85      77.177  39.057  44.811  1.00  0.00           C
ATOM   2131  C37 POPEG  85      78.077  38.737  46.020  1.00  0.00           C
ATOM   2134  C38 POPEG  85      78.287  39.957  46.940  1.00  0.00           C
ATOM   2137  C39 POPEG  85      78.767  39.587  48.351  1.00  0.00           C
ATOM   2140 0C31 POPEG  85      77.587  39.287  49.271  1.00  0.00           C
ATOM   2143 1C31 POPEG  85      77.987  39.107  50.731  1.00  0.00           C
ATOM   2146 2C31 POPEG  85      76.757  38.937  51.620  1.00  0.00           C
ATOM   2149 3C31 POPEG  85      77.097  38.547  53.060  1.00  0.00           C
ATOM   2152 4C31 POPEG  85      75.817  38.357  53.881  1.00  0.00           C
ATOM   2155 5C31 POPEG  85      76.067  37.857  55.300  1.00  0.00           C
ATOM   2158 6C31 POPEG  85      74.767  37.547  56.041  1.00  0.00           C
ATOM   2162  NH3 POPEH  86      17.827  19.317  34.641  1.00  0.00           N
ATOM   2166  C12 POPEH  86      16.377  19.227  34.281  1.00  0.00           C
ATOM   2169  C11 POPEH  86      15.997  17.757  34.061  1.00  0.00           C
ATOM   2172  P   POPEH  86      14.097  16.187  33.350  1.00  0.00           P
ATOM   2173  O13 POPEH  86      12.717  16.207  32.840  1.00  0.00           O
ATOM   2174  O14 POPEH  86      15.037  15.327  32.601  1.00  0.00           O
ATOM   2175  O11 POPEH  86      14.067  15.687  34.830  1.00  0.00           O
ATOM   2176  O12 POPEH  86      14.687  17.657  33.491  1.00  0.00           O
ATOM   2177  C1  POPEH  86      13.887  14.297  35.121  1.00  0.00           C
ATOM   2180  C2  POPEH  86      12.767  14.097  36.160  1.00  0.00           C
ATOM   2182  O21 POPEH  86      13.157  14.847  37.311  1.00  0.00           O
ATOM   2183  C21 POPEH  86      12.227  15.277  38.141  1.00  0.00           C
ATOM   2184  O22 POPEH  86      11.027  15.057  38.070  1.00  0.00           O
ATOM   2185  C22 POPEH  86      12.947  16.067  39.221  1.00  0.00           C
ATOM   2188  C3  POPEH  86      12.637  12.587  36.480  1.00  0.00           C
ATOM   2191  O31 POPEH  86      11.577  12.307  37.410  1.00  0.00           O
ATOM   2192  C31 POPEH  86      10.377  12.247  36.860  1.00  0.00           C
ATOM   2193  O32 POPEH  86      10.147  12.297  35.661  1.00  0.00           O
ATOM   2194  C32 POPEH  86       9.317  12.147  37.941  1.00  0.00           C
ATOM   2197  C23 POPEH  86      12.097  16.787  40.280  1.00  0.00           C
ATOM   2200  C24 POPEH  86      12.957  17.077  41.501  1.00  0.00           C
ATOM   2203  C25 POPEH  86      12.897  15.957  42.530  1.00  0.00           C
ATOM   2206  C26 POPEH  86      11.907  16.307  43.640  1.00  0.00           C
ATOM   2209  C27 POPEH  86      11.907  15.297  44.780  1.00  0.00           C
ATOM   2212  C28 POPEH  86      11.267  15.887  46.041  1.00  0.00           C
ATOM   2215  C29 POPEH  86       9.787  16.137  45.890  1.00  0.00           C
ATOM   2217 0C21 POPEH  86       9.067  16.927  46.701  1.00  0.00           C
ATOM   2219 1C21 POPEH  86       9.587  17.647  47.920  1.00  0.00           C
ATOM   2222 2C21 POPEH  86       8.787  17.237  49.160  1.00  0.00           C
ATOM   2225 3C21 POPEH  86       9.477  17.667  50.471  1.00  0.00           C
ATOM   2228 4C21 POPEH  86       8.607  17.357  51.701  1.00  0.00           C
ATOM   2231 5C21 POPEH  86       9.347  17.537  53.031  1.00  0.00           C
ATOM   2234 6C21 POPEH  86       8.417  17.517  54.250  1.00  0.00           C
ATOM   2237 7C21 POPEH  86       9.207  17.477  55.560  1.00  0.00           C
ATOM   2240 8C21 POPEH  86       8.427  17.807  56.841  1.00  0.00           C
ATOM   2244  C33 POPEH  86       9.777  11.327  39.160  1.00  0.00           C
ATOM   2247  C34 POPEH  86       8.737  11.427  40.270  1.00  0.00           C
ATOM   2250  C35 POPEH  86       9.117  10.627  41.520  1.00  0.00           C
ATOM   2253  C36 POPEH  86       8.127  10.967  42.641  1.00  0.00           C
ATOM   2256  C37 POPEH  86       8.367  10.177  43.931  1.00  0.00           C
ATOM   2259  C38 POPEH  86       7.437  10.657  45.061  1.00  0.00           C
ATOM   2262  C39 POPEH  86       7.777  12.047  45.610  1.00  0.00           C
ATOM   2265 0C31 POPEH  86       9.177  12.147  46.241  1.00  0.00           C
ATOM   2268 1C31 POPEH  86       9.127  12.707  47.670  1.00  0.00           C
ATOM   2271 2C31 POPEH  86      10.487  12.747  48.360  1.00  0.00           C
ATOM   2274 3C31 POPEH  86      10.387  13.337  49.780  1.00  0.00           C
ATOM   2277 4C31 POPEH  86      11.637  14.107  50.210  1.00  0.00           C
ATOM   2280 5C31 POPEH  86      11.517  14.627  51.641  1.00  0.00           C
ATOM   2283 6C31 POPEH  86      12.707  15.477  52.101  1.00  0.00           C
ATOM   2287  NH3 POPEI  87     100.997  80.927  35.391  1.00  0.00           N
ATOM   2291  C12 POPEI  87      99.627  80.287  35.331  1.00  0.00           C
ATOM   2294  C11 POPEI  87      99.677  78.757  35.521  1.00  0.00           C
ATOM   2297  P   POPEI  87      98.147  76.687  35.921  1.00  0.00           P
ATOM   2298  O13 POPEI  87      96.717  76.327  35.991  1.00  0.00           O
ATOM   2299  O14 POPEI  87      99.017  75.717  35.201  1.00  0.00           O
ATOM   2300  O11 POPEI  87      98.687  76.857  37.400  1.00  0.00           O
ATOM   2301  O12 POPEI  87      98.377  78.157  35.350  1.00  0.00           O
ATOM   2302  C1  POPEI  87      98.127  76.177  38.530  1.00  0.00           C
ATOM   2305  C2  POPEI  87      97.387  77.077  39.561  1.00  0.00           C
ATOM   2307  O21 POPEI  87      96.787  76.147  40.480  1.00  0.00           O
ATOM   2308  C21 POPEI  87      97.007  76.357  41.761  1.00  0.00           C
ATOM   2309  O22 POPEI  87      97.487  77.347  42.270  1.00  0.00           O
ATOM   2310  C22 POPEI  87      96.637  75.077  42.511  1.00  0.00           C
ATOM   2313  C3  POPEI  87      96.297  77.967  38.891  1.00  0.00           C
ATOM   2316  O31 POPEI  87      95.657  78.887  39.801  1.00  0.00           O
ATOM   2317  C31 POPEI  87      94.607  78.477  40.490  1.00  0.00           C
ATOM   2318  O32 POPEI  87      94.097  77.367  40.471  1.00  0.00           O
ATOM   2319  C32 POPEI  87      94.187  79.597  41.431  1.00  0.00           C
ATOM   2322  C23 POPEI  87      96.877  75.157  44.030  1.00  0.00           C
ATOM   2325  C24 POPEI  87      96.217  73.977  44.750  1.00  0.00           C
ATOM   2328  C25 POPEI  87      96.577  73.867  46.241  1.00  0.00           C
ATOM   2331  C26 POPEI  87      96.307  75.157  47.031  1.00  0.00           C
ATOM   2334  C27 POPEI  87      96.367  74.917  48.551  1.00  0.00           C
ATOM   2337  C28 POPEI  87      95.907  76.127  49.391  1.00  0.00           C
ATOM   2340  C29 POPEI  87      96.787  77.347  49.211  1.00  0.00           C
ATOM   2342 0C21 POPEI  87      97.037  78.287  50.131  1.00  0.00           C
ATOM   2344 1C21 POPEI  87      96.507  78.337  51.541  1.00  0.00           C
ATOM   2347 2C21 POPEI  87      97.657  78.317  52.570  1.00  0.00           C
ATOM   2350 3C21 POPEI  87      97.157  78.507  54.011  1.00  0.00           C
ATOM   2353 4C21 POPEI  87      98.317  78.667  55.000  1.00  0.00           C
ATOM   2356 5C21 POPEI  87      97.867  78.897  56.451  1.00  0.00           C
ATOM   2359 6C21 POPEI  87      97.187  77.667  57.080  1.00  0.00           C
ATOM   2362 7C21 POPEI  87      96.907  77.857  58.570  1.00  0.00           C
ATOM   2365 8C21 POPEI  87      96.057  76.737  59.180  1.00  0.00           C
ATOM   2369  C33 POPEI  87      95.117  79.617  42.651  1.00  0.00           C
ATOM   2372  C34 POPEI  87      94.837  80.787  43.611  1.00  0.00           C
ATOM   2375  C35 POPEI  87      95.717  80.677  44.860  1.00  0.00           C
ATOM   2378  C36 POPEI  87      95.377  81.727  45.930  1.00  0.00           C
ATOM   2381  C37 POPEI  87      96.337  81.627  47.121  1.00  0.00           C
ATOM   2384  C38 POPEI  87      95.797  82.207  48.430  1.00  0.00           C
ATOM   2387  C39 POPEI  87      96.947  82.387  49.430  1.00  0.00           C
ATOM   2390 0C31 POPEI  87      96.547  82.507  50.901  1.00  0.00           C
ATOM   2393 1C31 POPEI  87      97.767  82.937  51.730  1.00  0.00           C
ATOM   2396 2C31 POPEI  87      97.847  82.377  53.151  1.00  0.00           C
ATOM   2399 3C31 POPEI  87      99.247  82.507  53.780  1.00  0.00           C
ATOM   2402 4C31 POPEI  87     100.347  81.767  53.000  1.00  0.00           C
ATOM   2405 5C31 POPEI  87     101.617  81.507  53.811  1.00  0.00           C
ATOM   2408 6C31 POPEI  87     102.697  80.757  53.021  1.00  0.00           C
ATOM   2412  NH3 POPEJ  88      47.797  35.377  76.721  1.00  0.00           N
ATOM   2416  C12 POPEJ  88      47.607  33.907  77.000  1.00  0.00           C
ATOM   2419  C11 POPEJ  88      46.127  33.517  76.871  1.00  0.00           C
ATOM   2422  P   POPEJ  88      45.867  31.137  75.811  1.00  0.00           P
ATOM   2423  O13 POPEJ  88      44.527  31.337  75.230  1.00  0.00           O
ATOM   2424  O14 POPEJ  88      46.207  29.777  76.270  1.00  0.00           O
ATOM   2425  O11 POPEJ  88      46.997  31.627  74.801  1.00  0.00           O
ATOM   2426  O12 POPEJ  88      45.987  32.107  77.061  1.00  0.00           O
ATOM   2427  C1  POPEJ  88      48.067  30.737  74.450  1.00  0.00           C
ATOM   2430  C2  POPEJ  88      47.837  29.967  73.101  1.00  0.00           C
ATOM   2432  O21 POPEJ  88      47.557  30.837  72.000  1.00  0.00           O
ATOM   2433  C21 POPEJ  88      48.497  31.687  71.670  1.00  0.00           C
ATOM   2434  O22 POPEJ  88      49.607  31.797  72.161  1.00  0.00           O
ATOM   2435  C22 POPEJ  88      48.077  32.397  70.391  1.00  0.00           C
ATOM   2438  C3  POPEJ  88      46.657  28.947  73.200  1.00  0.00           C
ATOM   2441  O31 POPEJ  88      46.377  28.257  71.961  1.00  0.00           O
ATOM   2442  C31 POPEJ  88      47.227  27.287  71.641  1.00  0.00           C
ATOM   2443  O32 POPEJ  88      48.227  26.997  72.270  1.00  0.00           O
ATOM   2444  C32 POPEJ  88      46.667  26.557  70.420  1.00  0.00           C
ATOM   2447  C23 POPEJ  88      48.477  31.567  69.151  1.00  0.00           C
ATOM   2450  C24 POPEJ  88      47.757  32.017  67.881  1.00  0.00           C
ATOM   2453  C25 POPEJ  88      48.307  31.337  66.620  1.00  0.00           C
ATOM   2456  C26 POPEJ  88      47.457  31.607  65.370  1.00  0.00           C
ATOM   2459  C27 POPEJ  88      48.177  31.187  64.071  1.00  0.00           C
ATOM   2462  C28 POPEJ  88      47.247  30.527  63.021  1.00  0.00           C
ATOM   2465  C29 POPEJ  88      46.277  31.497  62.401  1.00  0.00           C
ATOM   2467 0C21 POPEJ  88      45.747  31.397  61.160  1.00  0.00           C
ATOM   2469 1C21 POPEJ  88      45.997  30.287  60.170  1.00  0.00           C
ATOM   2472 2C21 POPEJ  88      44.717  29.557  59.721  1.00  0.00           C
ATOM   2475 3C21 POPEJ  88      43.777  30.417  58.871  1.00  0.00           C
ATOM   2478 4C21 POPEJ  88      42.637  29.617  58.200  1.00  0.00           C
ATOM   2481 5C21 POPEJ  88      41.747  28.847  59.191  1.00  0.00           C
ATOM   2484 6C21 POPEJ  88      40.477  28.317  58.530  1.00  0.00           C
ATOM   2487 7C21 POPEJ  88      39.617  27.457  59.471  1.00  0.00           C
ATOM   2490 8C21 POPEJ  88      38.327  26.937  58.820  1.00  0.00           C
ATOM   2494  C33 POPEJ  88      47.677  26.177  69.320  1.00  0.00           C
ATOM   2497  C34 POPEJ  88      47.147  25.017  68.460  1.00  0.00           C
ATOM   2500  C35 POPEJ  88      48.067  24.597  67.311  1.00  0.00           C
ATOM   2503  C36 POPEJ  88      47.637  23.307  66.590  1.00  0.00           C
ATOM   2506  C37 POPEJ  88      48.547  22.957  65.410  1.00  0.00           C
ATOM   2509  C38 POPEJ  88      48.307  21.527  64.881  1.00  0.00           C
ATOM   2512  C39 POPEJ  88      49.257  21.127  63.741  1.00  0.00           C
ATOM   2515 0C31 POPEJ  88      48.727  21.487  62.340  1.00  0.00           C
ATOM   2518 1C31 POPEJ  88      49.657  20.997  61.221  1.00  0.00           C
ATOM   2521 2C31 POPEJ  88      48.957  20.937  59.851  1.00  0.00           C
ATOM   2524 3C31 POPEJ  88      49.787  20.247  58.761  1.00  0.00           C
ATOM   2527 4C31 POPEJ  88      48.967  19.947  57.500  1.00  0.00           C
ATOM   2530 5C31 POPEJ  88      49.697  19.017  56.520  1.00  0.00           C
ATOM   2533 6C31 POPEJ  88      48.797  18.487  55.401  1.00  0.00           C
ATOM   2537  NH3 POPEK  89     102.407  68.007  33.311  1.00  0.00           N
ATOM   2541  C12 POPEK  89     103.477  67.587  32.350  1.00  0.00           C
ATOM   2544  C11 POPEK  89     104.857  68.047  32.850  1.00  0.00           C
ATOM   2547  P   POPEK  89     106.127  65.827  33.401  1.00  0.00           P
ATOM   2548  O13 POPEK  89     104.867  65.237  33.911  1.00  0.00           O
ATOM   2549  O14 POPEK  89     107.007  64.987  32.581  1.00  0.00           O
ATOM   2550  O11 POPEK  89     106.987  66.467  34.571  1.00  0.00           O
ATOM   2551  O12 POPEK  89     105.857  67.107  32.501  1.00  0.00           O
ATOM   2552  C1  POPEK  89     107.967  65.637  35.221  1.00  0.00           C
ATOM   2555  C2  POPEK  89     108.207  66.087  36.691  1.00  0.00           C
ATOM   2557  O21 POPEK  89     109.227  65.307  37.330  1.00  0.00           O
ATOM   2558  C21 POPEK  89     110.467  65.477  36.940  1.00  0.00           C
ATOM   2559  O22 POPEK  89     110.857  66.227  36.061  1.00  0.00           O
ATOM   2560  C22 POPEK  89     111.387  64.617  37.811  1.00  0.00           C
ATOM   2563  C3  POPEK  89     106.937  65.947  37.561  1.00  0.00           C
ATOM   2566  O31 POPEK  89     106.877  66.947  38.601  1.00  0.00           O
ATOM   2567  C31 POPEK  89     107.447  66.667  39.760  1.00  0.00           C
ATOM   2568  O32 POPEK  89     108.207  65.747  39.991  1.00  0.00           O
ATOM   2569  C32 POPEK  89     106.997  67.717  40.781  1.00  0.00           C
ATOM   2572  C23 POPEK  89     112.547  65.447  38.411  1.00  0.00           C
ATOM   2575  C24 POPEK  89     113.347  64.697  39.481  1.00  0.00           C
ATOM   2578  C25 POPEK  89     114.667  65.387  39.851  1.00  0.00           C
ATOM   2581  C26 POPEK  89     114.947  65.397  41.360  1.00  0.00           C
ATOM   2584  C27 POPEK  89     116.057  66.377  41.740  1.00  0.00           C
ATOM   2587  C28 POPEK  89     116.187  66.647  43.260  1.00  0.00           C
ATOM   2590  C29 POPEK  89     115.137  67.627  43.741  1.00  0.00           C
ATOM   2592 0C21 POPEK  89     115.337  68.627  44.621  1.00  0.00           C
ATOM   2594 1C21 POPEK  89     116.617  68.907  45.360  1.00  0.00           C
ATOM   2597 2C21 POPEK  89     117.527  69.977  44.731  1.00  0.00           C
ATOM   2600 3C21 POPEK  89     116.917  71.397  44.710  1.00  0.00           C
ATOM   2603 4C21 POPEK  89     117.957  72.517  44.561  1.00  0.00           C
ATOM   2606 5C21 POPEK  89     119.047  72.487  45.651  1.00  0.00           C
ATOM   2609 6C21 POPEK  89     119.677  73.857  45.921  1.00  0.00           C
ATOM   2612 7C21 POPEK  89     120.687  73.827  47.070  1.00  0.00           C
ATOM   2615 8C21 POPEK  89     121.047  75.217  47.590  1.00  0.00           C
ATOM   2619  C33 POPEK  89     106.157  67.107  41.921  1.00  0.00           C
ATOM   2622  C34 POPEK  89     105.607  68.207  42.821  1.00  0.00           C
ATOM   2625  C35 POPEK  89     104.587  67.747  43.871  1.00  0.00           C
ATOM   2628  C36 POPEK  89     105.227  67.027  45.070  1.00  0.00           C
ATOM   2631  C37 POPEK  89     105.187  65.497  44.951  1.00  0.00           C
ATOM   2634  C38 POPEK  89     105.397  64.737  46.270  1.00  0.00           C
ATOM   2637  C39 POPEK  89     104.347  65.097  47.331  1.00  0.00           C
ATOM   2640 0C31 POPEK  89     104.367  64.247  48.610  1.00  0.00           C
ATOM   2643 1C31 POPEK  89     103.317  64.767  49.601  1.00  0.00           C
ATOM   2646 2C31 POPEK  89     103.147  63.897  50.860  1.00  0.00           C
ATOM   2649 3C31 POPEK  89     104.397  63.817  51.740  1.00  0.00           C
ATOM   2652 4C31 POPEK  89     104.067  63.377  53.171  1.00  0.00           C
ATOM   2655 5C31 POPEK  89     105.267  63.407  54.120  1.00  0.00           C
ATOM   2658 6C31 POPEK  89     104.857  63.077  55.560  1.00  0.00           C
ATOM   2662  NH3 POPEL  90      33.857  31.257  34.721  1.00  0.00           N
ATOM   2666  C12 POPEL  90      33.097  32.477  35.141  1.00  0.00           C
ATOM   2669  C11 POPEL  90      32.467  33.187  33.921  1.00  0.00           C
ATOM   2672  P   POPEL  90      32.077  35.507  35.061  1.00  0.00           P
ATOM   2673  O13 POPEL  90      33.387  35.897  34.511  1.00  0.00           O
ATOM   2674  O14 POPEL  90      31.077  36.597  35.141  1.00  0.00           O
ATOM   2675  O11 POPEL  90      32.267  34.897  36.501  1.00  0.00           O
ATOM   2676  O12 POPEL  90      31.547  34.227  34.300  1.00  0.00           O
ATOM   2677  C1  POPEL  90      31.107  34.447  37.201  1.00  0.00           C
ATOM   2680  C2  POPEL  90      31.347  34.497  38.731  1.00  0.00           C
ATOM   2682  O21 POPEL  90      30.057  34.647  39.320  1.00  0.00           O
ATOM   2683  C21 POPEL  90      29.567  33.797  40.221  1.00  0.00           C
ATOM   2684  O22 POPEL  90      28.367  33.597  40.370  1.00  0.00           O
ATOM   2685  C22 POPEL  90      30.637  33.017  41.000  1.00  0.00           C
ATOM   2688  C3  POPEL  90      32.227  35.697  39.110  1.00  0.00           C
ATOM   2691  O31 POPEL  90      32.487  35.777  40.531  1.00  0.00           O
ATOM   2692  C31 POPEL  90      33.657  35.297  40.901  1.00  0.00           C
ATOM   2693  O32 POPEL  90      34.247  34.387  40.350  1.00  0.00           O
ATOM   2694  C32 POPEL  90      34.257  36.137  42.021  1.00  0.00           C
ATOM   2697  C23 POPEL  90      30.097  32.277  42.250  1.00  0.00           C
ATOM   2700  C24 POPEL  90      30.957  31.047  42.551  1.00  0.00           C
ATOM   2703  C25 POPEL  90      30.247  29.957  43.371  1.00  0.00           C
ATOM   2706  C26 POPEL  90      29.887  30.407  44.791  1.00  0.00           C
ATOM   2709  C27 POPEL  90      29.617  29.207  45.711  1.00  0.00           C
ATOM   2712  C28 POPEL  90      29.347  29.577  47.180  1.00  0.00           C
ATOM   2715  C29 POPEL  90      30.537  30.257  47.811  1.00  0.00           C
ATOM   2717 0C21 POPEL  90      30.957  30.167  49.090  1.00  0.00           C
ATOM   2719 1C21 POPEL  90      30.367  29.317  50.170  1.00  0.00           C
ATOM   2722 2C21 POPEL  90      31.477  28.597  50.951  1.00  0.00           C
ATOM   2725 3C21 POPEL  90      30.947  27.297  51.561  1.00  0.00           C
ATOM   2728 4C21 POPEL  90      31.947  26.657  52.530  1.00  0.00           C
ATOM   2731 5C21 POPEL  90      31.547  26.827  54.001  1.00  0.00           C
ATOM   2734 6C21 POPEL  90      30.207  26.157  54.320  1.00  0.00           C
ATOM   2737 7C21 POPEL  90      30.057  25.767  55.801  1.00  0.00           C
ATOM   2740 8C21 POPEL  90      28.687  25.157  56.110  1.00  0.00           C
ATOM   2744  C33 POPEL  90      35.177  35.367  43.000  1.00  0.00           C
ATOM   2747  C34 POPEL  90      36.407  36.187  43.401  1.00  0.00           C
ATOM   2750  C35 POPEL  90      37.557  35.337  43.971  1.00  0.00           C
ATOM   2753  C36 POPEL  90      37.417  34.927  45.441  1.00  0.00           C
ATOM   2756  C37 POPEL  90      38.177  35.847  46.420  1.00  0.00           C
ATOM   2759  C38 POPEL  90      37.407  37.107  46.831  1.00  0.00           C
ATOM   2762  C39 POPEL  90      36.417  36.857  47.990  1.00  0.00           C
ATOM   2765 0C31 POPEL  90      37.097  37.007  49.360  1.00  0.00           C
ATOM   2768 1C31 POPEL  90      36.147  36.837  50.550  1.00  0.00           C
ATOM   2771 2C31 POPEL  90      36.797  37.277  51.870  1.00  0.00           C
ATOM   2774 3C31 POPEL  90      35.857  37.227  53.081  1.00  0.00           C
ATOM   2777 4C31 POPEL  90      36.567  37.647  54.380  1.00  0.00           C
ATOM   2780 5C31 POPEL  90      35.577  37.897  55.531  1.00  0.00           C
ATOM   2783 6C31 POPEL  90      36.237  38.277  56.860  1.00  0.00           C
ATOM   2787  NH3 POPEM  91      -1.343  50.917  35.350  1.00  0.00           N
ATOM   2791  C12 POPEM  91       0.107  50.817  35.690  1.00  0.00           C
ATOM   2794  C11 POPEM  91       0.997  51.457  34.621  1.00  0.00           C
ATOM   2797  P   POPEM  91       3.507  52.087  34.500  1.00  0.00           P
ATOM   2798  O13 POPEM  91       3.247  52.597  33.150  1.00  0.00           O
ATOM   2799  O14 POPEM  91       4.817  51.477  34.811  1.00  0.00           O
ATOM   2800  O11 POPEM  91       3.307  53.257  35.550  1.00  0.00           O
ATOM   2801  O12 POPEM  91       2.347  51.097  34.900  1.00  0.00           O
ATOM   2802  C1  POPEM  91       2.777  53.087  36.870  1.00  0.00           C
ATOM   2805  C2  POPEM  91       3.877  53.357  37.910  1.00  0.00           C
ATOM   2807  O21 POPEM  91       3.617  52.697  39.160  1.00  0.00           O
ATOM   2808  C21 POPEM  91       2.747  53.257  39.981  1.00  0.00           C
ATOM   2809  O22 POPEM  91       1.897  54.087  39.701  1.00  0.00           O
ATOM   2810  C22 POPEM  91       2.947  52.657  41.381  1.00  0.00           C
ATOM   2813  C3  POPEM  91       4.257  54.857  38.041  1.00  0.00           C
ATOM   2816  O31 POPEM  91       5.107  55.067  39.180  1.00  0.00           O
ATOM   2817  C31 POPEM  91       6.397  54.817  39.030  1.00  0.00           C
ATOM   2818  O32 POPEM  91       6.957  54.627  37.961  1.00  0.00           O
ATOM   2819  C32 POPEM  91       7.077  54.857  40.410  1.00  0.00           C
ATOM   2822  C23 POPEM  91       2.017  53.287  42.431  1.00  0.00           C
ATOM   2825  C24 POPEM  91       2.407  52.887  43.860  1.00  0.00           C
ATOM   2828  C25 POPEM  91       3.507  53.757  44.491  1.00  0.00           C
ATOM   2831  C26 POPEM  91       3.077  54.607  45.711  1.00  0.00           C
ATOM   2834  C27 POPEM  91       2.487  53.827  46.901  1.00  0.00           C
ATOM   2837  C28 POPEM  91       2.527  54.657  48.200  1.00  0.00           C
ATOM   2840  C29 POPEM  91       1.577  54.137  49.261  1.00  0.00           C
ATOM   2842 0C21 POPEM  91       0.767  54.907  50.011  1.00  0.00           C
ATOM   2844 1C21 POPEM  91       0.677  56.407  49.941  1.00  0.00           C
ATOM   2847 2C21 POPEM  91      -0.423  57.017  50.841  1.00  0.00           C
ATOM   2850 3C21 POPEM  91      -0.223  56.757  52.340  1.00  0.00           C
ATOM   2853 4C21 POPEM  91      -1.153  57.617  53.211  1.00  0.00           C
ATOM   2856 5C21 POPEM  91      -1.073  57.267  54.691  1.00  0.00           C
ATOM   2859 6C21 POPEM  91      -2.177  57.947  55.521  1.00  0.00           C
ATOM   2862 7C21 POPEM  91      -2.157  57.507  56.991  1.00  0.00           C
ATOM   2865 8C21 POPEM  91      -3.227  58.177  57.850  1.00  0.00           C
ATOM   2869  C33 POPEM  91       6.147  54.607  41.641  1.00  0.00           C
ATOM   2872  C34 POPEM  91       6.637  55.327  42.901  1.00  0.00           C
ATOM   2875  C35 POPEM  91       7.967  54.797  43.440  1.00  0.00           C
ATOM   2878  C36 POPEM  91       8.067  54.947  44.960  1.00  0.00           C
ATOM   2881  C37 POPEM  91       9.417  54.487  45.511  1.00  0.00           C
ATOM   2884  C38 POPEM  91       9.427  54.377  47.041  1.00  0.00           C
ATOM   2887  C39 POPEM  91      10.737  53.767  47.551  1.00  0.00           C
ATOM   2890 0C31 POPEM  91      10.797  53.577  49.071  1.00  0.00           C
ATOM   2893 1C31 POPEM  91      11.967  52.677  49.491  1.00  0.00           C
ATOM   2896 2C31 POPEM  91      12.007  52.417  51.011  1.00  0.00           C
ATOM   2899 3C31 POPEM  91      13.247  51.637  51.441  1.00  0.00           C
ATOM   2902 4C31 POPEM  91      13.297  51.427  52.961  1.00  0.00           C
ATOM   2905 5C31 POPEM  91      14.527  50.657  53.430  1.00  0.00           C
ATOM   2908 6C31 POPEM  91      14.517  50.337  54.921  1.00  0.00           C
ATOM   2912  NH3 POPEN  92     117.017  81.587  72.131  1.00  0.00           N
ATOM   2916  C12 POPEN  92     116.877  81.177  73.561  1.00  0.00           C
ATOM   2919  C11 POPEN  92     116.787  79.647  73.671  1.00  0.00           C
ATOM   2922  P   POPEN  92     119.137  78.587  74.081  1.00  0.00           P
ATOM   2923  O13 POPEN  92     120.107  79.697  74.050  1.00  0.00           O
ATOM   2924  O14 POPEN  92     118.597  78.167  75.401  1.00  0.00           O
ATOM   2925  O11 POPEN  92     119.687  77.327  73.291  1.00  0.00           O
ATOM   2926  O12 POPEN  92     117.947  79.037  73.130  1.00  0.00           O
ATOM   2927  C1  POPEN  92     120.637  76.397  73.831  1.00  0.00           C
ATOM   2930  C2  POPEN  92     121.917  76.317  72.941  1.00  0.00           C
ATOM   2932  O21 POPEN  92     122.857  75.497  73.651  1.00  0.00           O
ATOM   2933  C21 POPEN  92     124.067  75.367  73.120  1.00  0.00           C
ATOM   2934  O22 POPEN  92     124.297  75.187  71.930  1.00  0.00           O
ATOM   2935  C22 POPEN  92     125.087  75.517  74.250  1.00  0.00           C
ATOM   2938  C3  POPEN  92     122.487  77.747  72.651  1.00  0.00           C
ATOM   2941  O31 POPEN  92     123.167  77.907  71.390  1.00  0.00           O
ATOM   2942  C31 POPEN  92     122.357  78.127  70.360  1.00  0.00           C
ATOM   2943  O32 POPEN  92     121.207  77.767  70.251  1.00  0.00           O
ATOM   2944  C32 POPEN  92     123.057  79.087  69.411  1.00  0.00           C
ATOM   2947  C23 POPEN  92     126.367  74.677  74.071  1.00  0.00           C
ATOM   2950  C24 POPEN  92     127.577  75.357  74.731  1.00  0.00           C
ATOM   2953  C25 POPEN  92     128.037  76.667  74.081  1.00  0.00           C
ATOM   2956  C26 POPEN  92     128.221  76.547  72.561  1.00  0.00           C
ATOM   2959  C27 POPEN  92     128.991  77.707  71.911  1.00  0.00           C
ATOM   2962  C28 POPEN  92     129.181  77.417  70.410  1.00  0.00           C
ATOM   2965  C29 POPEN  92     129.921  78.507  69.680  1.00  0.00           C
ATOM   2967 0C21 POPEN  92     130.831  78.327  68.701  1.00  0.00           C
ATOM   2969 1C21 POPEN  92     131.321  77.017  68.151  1.00  0.00           C
ATOM   2972 2C21 POPEN  92     130.311  76.267  67.250  1.00  0.00           C
ATOM   2975 3C21 POPEN  92     131.021  75.157  66.451  1.00  0.00           C
ATOM   2978 4C21 POPEN  92     130.091  74.227  65.661  1.00  0.00           C
ATOM   2981 5C21 POPEN  92     130.901  73.267  64.780  1.00  0.00           C
ATOM   2984 6C21 POPEN  92     130.051  72.307  63.941  1.00  0.00           C
ATOM   2987 7C21 POPEN  92     130.911  71.397  63.050  1.00  0.00           C
ATOM   2990 8C21 POPEN  92     130.111  70.487  62.121  1.00  0.00           C
ATOM   2994  C33 POPEN  92     122.757  80.547  69.811  1.00  0.00           C
ATOM   2997  C34 POPEN  92     122.067  81.397  68.741  1.00  0.00           C
ATOM   3000  C35 POPEN  92     120.697  80.877  68.311  1.00  0.00           C
ATOM   3003  C36 POPEN  92     119.977  81.897  67.430  1.00  0.00           C
ATOM   3006  C37 POPEN  92     118.937  81.257  66.501  1.00  0.00           C
ATOM   3009  C38 POPEN  92     118.157  82.307  65.690  1.00  0.00           C
ATOM   3012  C39 POPEN  92     117.317  81.717  64.551  1.00  0.00           C
ATOM   3015 0C31 POPEN  92     118.157  81.377  63.311  1.00  0.00           C
ATOM   3018 1C31 POPEN  92     117.387  80.597  62.231  1.00  0.00           C
ATOM   3021 2C31 POPEN  92     116.077  81.267  61.800  1.00  0.00           C
ATOM   3024 3C31 POPEN  92     115.387  80.537  60.641  1.00  0.00           C
ATOM   3027 4C31 POPEN  92     114.017  81.157  60.311  1.00  0.00           C
ATOM   3030 5C31 POPEN  92     113.327  80.487  59.120  1.00  0.00           C
ATOM   3033 6C31 POPEN  92     111.987  81.137  58.761  1.00  0.00           C
ATOM   3037  NH3 POPEO  93     113.307  44.707  77.170  1.00  0.00           N
ATOM   3041  C12 POPEO  93     113.667  46.127  77.510  1.00  0.00           C
ATOM   3044  C11 POPEO  93     112.497  47.127  77.331  1.00  0.00           C
ATOM   3047  P   POPEO  93     110.007  47.467  78.161  1.00  0.00           P
ATOM   3048  O13 POPEO  93     109.927  48.947  78.331  1.00  0.00           O
ATOM   3049  O14 POPEO  93     109.097  46.627  78.950  1.00  0.00           O
ATOM   3050  O11 POPEO  93     109.737  47.137  76.640  1.00  0.00           O
ATOM   3051  O12 POPEO  93     111.507  46.957  78.340  1.00  0.00           O
ATOM   3052  C1  POPEO  93     108.837  47.987  75.921  1.00  0.00           C
ATOM   3055  C2  POPEO  93     108.607  47.437  74.500  1.00  0.00           C
ATOM   3057  O21 POPEO  93     107.977  46.137  74.621  1.00  0.00           O
ATOM   3058  C21 POPEO  93     107.327  45.797  73.511  1.00  0.00           C
ATOM   3059  O22 POPEO  93     106.997  46.597  72.640  1.00  0.00           O
ATOM   3060  C22 POPEO  93     106.997  44.317  73.530  1.00  0.00           C
ATOM   3063  C3  POPEO  93     109.947  47.377  73.691  1.00  0.00           C
ATOM   3066  O31 POPEO  93     109.947  46.317  72.721  1.00  0.00           O
ATOM   3067  C31 POPEO  93     110.217  46.437  71.420  1.00  0.00           C
ATOM   3068  O32 POPEO  93     109.967  45.577  70.601  1.00  0.00           O
ATOM   3069  C32 POPEO  93     110.907  47.757  71.051  1.00  0.00           C
ATOM   3072  C23 POPEO  93     105.647  44.027  72.840  1.00  0.00           C
ATOM   3075  C24 POPEO  93     105.767  43.797  71.331  1.00  0.00           C
ATOM   3078  C25 POPEO  93     106.407  42.427  71.051  1.00  0.00           C
ATOM   3081  C26 POPEO  93     106.287  41.997  69.591  1.00  0.00           C
ATOM   3084  C27 POPEO  93     106.797  40.567  69.401  1.00  0.00           C
ATOM   3087  C28 POPEO  93     106.507  39.987  68.011  1.00  0.00           C
ATOM   3090  C29 POPEO  93     107.127  40.787  66.901  1.00  0.00           C
ATOM   3092 0C21 POPEO  93     108.247  40.457  66.231  1.00  0.00           C
ATOM   3094 1C21 POPEO  93     109.107  39.247  66.471  1.00  0.00           C
ATOM   3097 2C21 POPEO  93     110.267  39.137  65.451  1.00  0.00           C
ATOM   3100 3C21 POPEO  93     111.277  40.287  65.541  1.00  0.00           C
ATOM   3103 4C21 POPEO  93     112.257  40.347  64.360  1.00  0.00           C
ATOM   3106 5C21 POPEO  93     113.227  41.527  64.521  1.00  0.00           C
ATOM   3109 6C21 POPEO  93     113.647  42.157  63.180  1.00  0.00           C
ATOM   3112 7C21 POPEO  93     114.417  43.467  63.381  1.00  0.00           C
ATOM   3115 8C21 POPEO  93     114.957  44.067  62.080  1.00  0.00           C
ATOM   3119  C33 POPEO  93     111.297  47.817  69.561  1.00  0.00           C
ATOM   3122  C34 POPEO  93     112.167  49.037  69.240  1.00  0.00           C
ATOM   3125  C35 POPEO  93     113.647  48.767  69.521  1.00  0.00           C
ATOM   3128  C36 POPEO  93     114.477  50.047  69.671  1.00  0.00           C
ATOM   3131  C37 POPEO  93     115.987  49.747  69.761  1.00  0.00           C
ATOM   3134  C38 POPEO  93     116.787  50.437  68.651  1.00  0.00           C
ATOM   3137  C39 POPEO  93     116.377  50.007  67.231  1.00  0.00           C
ATOM   3140 0C31 POPEO  93     117.207  50.727  66.171  1.00  0.00           C
ATOM   3143 1C31 POPEO  93     116.707  50.427  64.761  1.00  0.00           C
ATOM   3146 2C31 POPEO  93     117.527  51.147  63.691  1.00  0.00           C
ATOM   3149 3C31 POPEO  93     116.957  50.987  62.270  1.00  0.00           C
ATOM   3152 4C31 POPEO  93     115.577  51.637  62.131  1.00  0.00           C
ATOM   3155 5C31 POPEO  93     115.117  51.767  60.671  1.00  0.00           C
ATOM   3158 6C31 POPEO  93     113.647  52.167  60.550  1.00  0.00           C
ATOM   3162  NH3 POPEP  94      55.287  63.647  39.851  1.00  0.00           N
ATOM   3166  C12 POPEP  94      54.027  64.247  39.331  1.00  0.00           C
ATOM   3169  C11 POPEP  94      53.257  64.807  40.531  1.00  0.00           C
ATOM   3172  P   POPEP  94      51.207  66.367  40.671  1.00  0.00           P
ATOM   3173  O13 POPEP  94      52.007  67.427  40.020  1.00  0.00           O
ATOM   3174  O14 POPEP  94      49.737  66.287  40.511  1.00  0.00           O
ATOM   3175  O11 POPEP  94      51.577  66.367  42.210  1.00  0.00           O
ATOM   3176  O12 POPEP  94      51.877  65.017  40.181  1.00  0.00           O
ATOM   3177  C1  POPEP  94      51.807  67.597  42.901  1.00  0.00           C
ATOM   3180  C2  POPEP  94      52.357  67.287  44.310  1.00  0.00           C
ATOM   3182  O21 POPEP  94      52.507  68.517  45.041  1.00  0.00           O
ATOM   3183  C21 POPEP  94      52.367  68.397  46.350  1.00  0.00           C
ATOM   3184  O22 POPEP  94      51.847  67.477  46.930  1.00  0.00           O
ATOM   3185  C22 POPEP  94      52.887  69.657  47.041  1.00  0.00           C
ATOM   3188  C3  POPEP  94      53.727  66.557  44.250  1.00  0.00           C
ATOM   3191  O31 POPEP  94      53.777  65.557  45.300  1.00  0.00           O
ATOM   3192  C31 POPEP  94      54.407  64.457  44.910  1.00  0.00           C
ATOM   3193  O32 POPEP  94      55.417  64.427  44.221  1.00  0.00           O
ATOM   3194  C32 POPEP  94      53.497  63.257  45.201  1.00  0.00           C
ATOM   3197  C23 POPEP  94      52.147  69.967  48.360  1.00  0.00           C
ATOM   3200  C24 POPEP  94      52.647  71.257  49.011  1.00  0.00           C
ATOM   3203  C25 POPEP  94      53.987  71.097  49.721  1.00  0.00           C
ATOM   3206  C26 POPEP  94      53.837  70.617  51.171  1.00  0.00           C
ATOM   3209  C27 POPEP  94      55.177  70.547  51.921  1.00  0.00           C
ATOM   3212  C28 POPEP  94      55.027  70.117  53.390  1.00  0.00           C
ATOM   3215  C29 POPEP  94      56.287  70.347  54.180  1.00  0.00           C
ATOM   3217 0C21 POPEP  94      57.097  69.407  54.710  1.00  0.00           C
ATOM   3219 1C21 POPEP  94      56.927  67.907  54.621  1.00  0.00           C
ATOM   3222 2C21 POPEP  94      56.217  67.317  55.851  1.00  0.00           C
ATOM   3225 3C21 POPEP  94      57.027  67.437  57.151  1.00  0.00           C
ATOM   3228 4C21 POPEP  94      56.187  67.087  58.390  1.00  0.00           C
ATOM   3231 5C21 POPEP  94      56.997  67.037  59.691  1.00  0.00           C
ATOM   3234 6C21 POPEP  94      56.117  67.007  60.941  1.00  0.00           C
ATOM   3237 7C21 POPEP  94      56.917  66.837  62.231  1.00  0.00           C
ATOM   3240 8C21 POPEP  94      56.037  66.737  63.481  1.00  0.00           C
ATOM   3244  C33 POPEP  94      52.377  63.437  46.261  1.00  0.00           C
ATOM   3247  C34 POPEP  94      51.267  62.377  46.121  1.00  0.00           C
ATOM   3250  C35 POPEP  94      50.057  62.617  47.041  1.00  0.00           C
ATOM   3253  C36 POPEP  94      50.257  62.147  48.491  1.00  0.00           C
ATOM   3256  C37 POPEP  94      48.967  62.267  49.320  1.00  0.00           C
ATOM   3259  C38 POPEP  94      48.947  61.347  50.550  1.00  0.00           C
ATOM   3262  C39 POPEP  94      49.977  61.727  51.620  1.00  0.00           C
ATOM   3265 0C31 POPEP  94      49.847  60.817  52.850  1.00  0.00           C
ATOM   3268 1C31 POPEP  94      50.637  61.327  54.071  1.00  0.00           C
ATOM   3271 2C31 POPEP  94      50.547  60.377  55.270  1.00  0.00           C
ATOM   3274 3C31 POPEP  94      49.117  59.997  55.711  1.00  0.00           C
ATOM   3277 4C31 POPEP  94      48.187  61.177  56.020  1.00  0.00           C
ATOM   3280 5C31 POPEP  94      46.747  60.707  56.311  1.00  0.00           C
ATOM   3283 6C31 POPEP  94      46.117  61.337  57.551  1.00  0.00           C
ATOM   3287  NH3 POPEQ  95       7.247  15.857  77.710  1.00  0.00           N
ATOM   3291  C12 POPEQ  95       5.947  15.797  78.480  1.00  0.00           C
ATOM   3294  C11 POPEQ  95       5.837  14.567  79.421  1.00  0.00           C
ATOM   3297  P   POPEQ  95       3.257  14.567  79.800  1.00  0.00           P
ATOM   3298  O13 POPEQ  95       3.197  13.627  78.661  1.00  0.00           O
ATOM   3299  O14 POPEQ  95       2.217  14.387  80.851  1.00  0.00           O
ATOM   3300  O11 POPEQ  95       3.047  16.047  79.280  1.00  0.00           O
ATOM   3301  O12 POPEQ  95       4.737  14.637  80.350  1.00  0.00           O
ATOM   3302  C1  POPEQ  95       2.337  16.157  78.051  1.00  0.00           C
ATOM   3305  C2  POPEQ  95       2.037  17.637  77.730  1.00  0.00           C
ATOM   3307  O21 POPEQ  95       1.417  17.747  76.441  1.00  0.00           O
ATOM   3308  C21 POPEQ  95       2.137  17.417  75.381  1.00  0.00           C
ATOM   3309  O22 POPEQ  95       3.317  17.127  75.370  1.00  0.00           O
ATOM   3310  C22 POPEQ  95       1.237  17.377  74.141  1.00  0.00           C
ATOM   3313  C3  POPEQ  95       3.297  18.537  77.920  1.00  0.00           C
ATOM   3316  O31 POPEQ  95       3.107  19.787  77.251  1.00  0.00           O
ATOM   3317  C31 POPEQ  95       3.927  20.047  76.260  1.00  0.00           C
ATOM   3318  O32 POPEQ  95       5.037  19.557  76.091  1.00  0.00           O
ATOM   3319  C32 POPEQ  95       3.187  20.907  75.241  1.00  0.00           C
ATOM   3322  C23 POPEQ  95       1.577  18.407  73.031  1.00  0.00           C
ATOM   3325  C24 POPEQ  95       1.247  17.867  71.641  1.00  0.00           C
ATOM   3328  C25 POPEQ  95       1.657  18.807  70.500  1.00  0.00           C
ATOM   3331  C26 POPEQ  95       1.757  18.087  69.160  1.00  0.00           C
ATOM   3334  C27 POPEQ  95       2.077  19.037  68.000  1.00  0.00           C
ATOM   3337  C28 POPEQ  95       2.527  18.327  66.711  1.00  0.00           C
ATOM   3340  C29 POPEQ  95       1.457  17.457  66.101  1.00  0.00           C
ATOM   3342 0C21 POPEQ  95       0.857  17.617  64.910  1.00  0.00           C
ATOM   3344 1C21 POPEQ  95       1.067  18.717  63.901  1.00  0.00           C
ATOM   3347 2C21 POPEQ  95       1.407  18.157  62.511  1.00  0.00           C
ATOM   3350 3C21 POPEQ  95       1.767  19.247  61.501  1.00  0.00           C
ATOM   3353 4C21 POPEQ  95       3.017  20.057  61.880  1.00  0.00           C
ATOM   3356 5C21 POPEQ  95       3.947  20.347  60.700  1.00  0.00           C
ATOM   3359 6C21 POPEQ  95       3.277  21.157  59.591  1.00  0.00           C
ATOM   3362 7C21 POPEQ  95       4.217  21.407  58.411  1.00  0.00           C
ATOM   3365 8C21 POPEQ  95       3.537  22.137  57.250  1.00  0.00           C
ATOM   3369  C33 POPEQ  95       4.097  21.857  74.450  1.00  0.00           C
ATOM   3372  C34 POPEQ  95       3.547  22.017  73.031  1.00  0.00           C
ATOM   3375  C35 POPEQ  95       4.307  23.057  72.210  1.00  0.00           C
ATOM   3378  C36 POPEQ  95       3.867  23.067  70.750  1.00  0.00           C
ATOM   3381  C37 POPEQ  95       4.667  24.047  69.901  1.00  0.00           C
ATOM   3384  C38 POPEQ  95       4.327  23.947  68.401  1.00  0.00           C
ATOM   3387  C39 POPEQ  95       5.097  24.947  67.541  1.00  0.00           C
ATOM   3390 0C31 POPEQ  95       4.627  26.397  67.721  1.00  0.00           C
ATOM   3393 1C31 POPEQ  95       5.207  27.327  66.651  1.00  0.00           C
ATOM   3396 2C31 POPEQ  95       4.727  28.787  66.761  1.00  0.00           C
ATOM   3399 3C31 POPEQ  95       5.217  29.507  68.031  1.00  0.00           C
ATOM   3402 4C31 POPEQ  95       4.987  31.017  67.971  1.00  0.00           C
ATOM   3405 5C31 POPEQ  95       5.497  31.757  69.211  1.00  0.00           C
ATOM   3408 6C31 POPEQ  95       5.267  33.267  69.151  1.00  0.00           C
ATOM   3412  NH3 POPER  96      53.207   8.407  80.481  1.00  0.00           N
ATOM   3416  C12 POPER  96      53.077   9.857  80.881  1.00  0.00           C
ATOM   3419  C11 POPER  96      51.617  10.297  81.100  1.00  0.00           C
ATOM   3422  P   POPER  96      50.287  12.587  81.281  1.00  0.00           P
ATOM   3423  O13 POPER  96      49.077  11.737  81.310  1.00  0.00           O
ATOM   3424  O14 POPER  96      50.427  13.657  82.280  1.00  0.00           O
ATOM   3425  O11 POPER  96      50.527  13.257  79.850  1.00  0.00           O
ATOM   3426  O12 POPER  96      51.597  11.697  81.371  1.00  0.00           O
ATOM   3427  C1  POPER  96      50.407  12.557  78.620  1.00  0.00           C
ATOM   3430  C2  POPER  96      51.217  13.257  77.500  1.00  0.00           C
ATOM   3432  O21 POPER  96      51.017  12.567  76.250  1.00  0.00           O
ATOM   3433  C21 POPER  96      50.177  13.207  75.451  1.00  0.00           C
ATOM   3434  O22 POPER  96      49.477  14.157  75.790  1.00  0.00           O
ATOM   3435  C22 POPER  96      50.367  12.777  74.020  1.00  0.00           C
ATOM   3438  C3  POPER  96      52.737  13.337  77.791  1.00  0.00           C
ATOM   3441  O31 POPER  96      53.537  13.337  76.581  1.00  0.00           O
ATOM   3442  C31 POPER  96      54.337  12.307  76.421  1.00  0.00           C
ATOM   3443  O32 POPER  96      54.597  11.457  77.261  1.00  0.00           O
ATOM   3444  C32 POPER  96      54.947  12.377  75.041  1.00  0.00           C
ATOM   3447  C23 POPER  96      51.357  13.757  73.360  1.00  0.00           C
ATOM   3450  C24 POPER  96      51.607  13.437  71.891  1.00  0.00           C
ATOM   3453  C25 POPER  96      50.437  13.787  70.981  1.00  0.00           C
ATOM   3456  C26 POPER  96      50.757  13.517  69.510  1.00  0.00           C
ATOM   3459  C27 POPER  96      49.557  13.817  68.610  1.00  0.00           C
ATOM   3462  C28 POPER  96      49.877  13.617  67.121  1.00  0.00           C
ATOM   3465  C29 POPER  96      48.667  13.997  66.301  1.00  0.00           C
ATOM   3467 0C21 POPER  96      48.367  13.567  65.070  1.00  0.00           C
ATOM   3469 1C21 POPER  96      49.187  12.627  64.221  1.00  0.00           C
ATOM   3472 2C21 POPER  96      48.357  11.467  63.651  1.00  0.00           C
ATOM   3475 3C21 POPER  96      47.387  11.897  62.541  1.00  0.00           C
ATOM   3478 4C21 POPER  96      46.787  10.697  61.781  1.00  0.00           C
ATOM   3481 5C21 POPER  96      45.757  11.087  60.711  1.00  0.00           C
ATOM   3484 6C21 POPER  96      46.287  12.027  59.621  1.00  0.00           C
ATOM   3487 7C21 POPER  96      45.247  12.247  58.511  1.00  0.00           C
ATOM   3490 8C21 POPER  96      45.597  13.347  57.511  1.00  0.00           C
ATOM   3494  C33 POPER  96      56.447  12.117  75.171  1.00  0.00           C
ATOM   3497  C34 POPER  96      57.217  12.597  73.951  1.00  0.00           C
ATOM   3500  C35 POPER  96      57.157  11.667  72.740  1.00  0.00           C
ATOM   3503  C36 POPER  96      57.567  12.447  71.501  1.00  0.00           C
ATOM   3506  C37 POPER  96      57.627  11.647  70.191  1.00  0.00           C
ATOM   3509  C38 POPER  96      58.317  12.517  69.141  1.00  0.00           C
ATOM   3512  C39 POPER  96      58.477  11.877  67.751  1.00  0.00           C
ATOM   3515 0C31 POPER  96      59.207  12.877  66.841  1.00  0.00           C
ATOM   3518 1C31 POPER  96      59.307  12.437  65.381  1.00  0.00           C
ATOM   3521 2C31 POPER  96      59.697  13.587  64.440  1.00  0.00           C
ATOM   3524 3C31 POPER  96      58.667  14.727  64.461  1.00  0.00           C
ATOM   3527 4C31 POPER  96      58.807  15.717  63.311  1.00  0.00           C
ATOM   3530 5C31 POPER  96      57.707  16.787  63.371  1.00  0.00           C
ATOM   3533 6C31 POPER  96      57.657  17.677  62.131  1.00  0.00           C
ATOM   3537  NH3 POPES  97      59.257  81.267  39.661  1.00  0.00           N
ATOM   3541  C12 POPES  97      60.737  81.077  39.461  1.00  0.00           C
ATOM   3544  C11 POPES  97      61.307  82.217  38.611  1.00  0.00           C
ATOM   3547  P   POPES  97      60.317  84.637  39.090  1.00  0.00           P
ATOM   3548  O13 POPES  97      59.007  83.957  39.041  1.00  0.00           O
ATOM   3549  O14 POPES  97      60.707  85.407  37.881  1.00  0.00           O
ATOM   3550  O11 POPES  97      60.427  85.497  40.441  1.00  0.00           O
ATOM   3551  O12 POPES  97      61.317  83.447  39.331  1.00  0.00           O
ATOM   3552  C1  POPES  97      60.467  84.677  41.631  1.00  0.00           C
ATOM   3555  C2  POPES  97      60.487  85.417  42.990  1.00  0.00           C
ATOM   3557  O21 POPES  97      60.547  84.397  44.011  1.00  0.00           O
ATOM   3558  C21 POPES  97      61.667  84.357  44.721  1.00  0.00           C
ATOM   3559  O22 POPES  97      62.607  85.127  44.621  1.00  0.00           O
ATOM   3560  C22 POPES  97      61.647  83.137  45.641  1.00  0.00           C
ATOM   3563  C3  POPES  97      59.197  86.257  43.171  1.00  0.00           C
ATOM   3566  O31 POPES  97      59.317  87.197  44.261  1.00  0.00           O
ATOM   3567  C31 POPES  97      58.847  86.807  45.430  1.00  0.00           C
ATOM   3568  O32 POPES  97      58.387  85.707  45.680  1.00  0.00           O
ATOM   3569  C32 POPES  97      58.937  87.947  46.441  1.00  0.00           C
ATOM   3572  C23 POPES  97      62.827  83.197  46.641  1.00  0.00           C
ATOM   3575  C24 POPES  97      63.037  81.897  47.421  1.00  0.00           C
ATOM   3578  C25 POPES  97      64.217  81.987  48.401  1.00  0.00           C
ATOM   3581  C26 POPES  97      65.587  82.237  47.740  1.00  0.00           C
ATOM   3584  C27 POPES  97      66.707  82.417  48.770  1.00  0.00           C
ATOM   3587  C28 POPES  97      68.107  82.487  48.130  1.00  0.00           C
ATOM   3590  C29 POPES  97      68.617  81.137  47.730  1.00  0.00           C
ATOM   3592 0C21 POPES  97      69.797  80.577  48.081  1.00  0.00           C
ATOM   3594 1C21 POPES  97      70.887  81.157  48.941  1.00  0.00           C
ATOM   3597 2C21 POPES  97      71.367  80.167  50.020  1.00  0.00           C
ATOM   3600 3C21 POPES  97      70.287  79.817  51.041  1.00  0.00           C
ATOM   3603 4C21 POPES  97      70.697  78.647  51.950  1.00  0.00           C
ATOM   3606 5C21 POPES  97      69.537  78.187  52.840  1.00  0.00           C
ATOM   3609 6C21 POPES  97      69.877  76.947  53.671  1.00  0.00           C
ATOM   3612 7C21 POPES  97      68.637  76.317  54.331  1.00  0.00           C
ATOM   3615 8C21 POPES  97      68.967  75.097  55.191  1.00  0.00           C
ATOM   3619  C33 POPES  97      60.307  88.667  46.390  1.00  0.00           C
ATOM   3622  C34 POPES  97      60.517  89.577  47.600  1.00  0.00           C
ATOM   3625  C35 POPES  97      60.877  88.797  48.881  1.00  0.00           C
ATOM   3628  C36 POPES  97      61.077  89.737  50.070  1.00  0.00           C
ATOM   3631  C37 POPES  97      61.367  88.997  51.381  1.00  0.00           C
ATOM   3634  C38 POPES  97      61.247  89.947  52.581  1.00  0.00           C
ATOM   3637  C39 POPES  97      61.557  89.287  53.920  1.00  0.00           C
ATOM   3640 0C31 POPES  97      61.427  90.287  55.081  1.00  0.00           C
ATOM   3643 1C31 POPES  97      61.727  89.647  56.441  1.00  0.00           C
ATOM   3646 2C31 POPES  97      61.527  90.587  57.631  1.00  0.00           C
ATOM   3649 3C31 POPES  97      62.447  91.827  57.640  1.00  0.00           C
ATOM   3652 4C31 POPES  97      63.947  91.487  57.581  1.00  0.00           C
ATOM   3655 5C31 POPES  97      64.837  92.717  57.800  1.00  0.00           C
ATOM   3658 6C31 POPES  97      66.327  92.427  57.561  1.00  0.00           C
ATOM   3662  NH3 POPET  98      68.237 128.047  78.820  1.00  0.00           N
ATOM   3666  C12 POPET  98      66.887 127.497  79.181  1.00  0.00           C
ATOM   3669  C11 POPET  98      66.637 126.177  78.430  1.00  0.00           C
ATOM   3672  P   POPET  98      65.377 124.067  79.341  1.00  0.00           P
ATOM   3673  O13 POPET  98      66.377 123.957  80.420  1.00  0.00           O
ATOM   3674  O14 POPET  98      63.977 123.717  79.680  1.00  0.00           O
ATOM   3675  O11 POPET  98      65.837 123.227  78.081  1.00  0.00           O
ATOM   3676  O12 POPET  98      65.417 125.567  78.860  1.00  0.00           O
ATOM   3677  C1  POPET  98      67.187 122.767  77.911  1.00  0.00           C
ATOM   3680  C2  POPET  98      67.927 123.477  76.740  1.00  0.00           C
ATOM   3682  O21 POPET  98      67.467 122.887  75.521  1.00  0.00           O
ATOM   3683  C21 POPET  98      66.447 123.477  74.920  1.00  0.00           C
ATOM   3684  O22 POPET  98      65.957 124.547  75.221  1.00  0.00           O
ATOM   3685  C22 POPET  98      66.067 122.577  73.741  1.00  0.00           C
ATOM   3688  C3  POPET  98      69.467 123.287  76.890  1.00  0.00           C
ATOM   3691  O31 POPET  98      70.237 124.197  76.091  1.00  0.00           O
ATOM   3692  C31 POPET  98      70.457 125.407  76.581  1.00  0.00           C
ATOM   3693  O32 POPET  98      69.967 125.877  77.601  1.00  0.00           O
ATOM   3694  C32 POPET  98      71.437 126.157  75.680  1.00  0.00           C
ATOM   3697  C23 POPET  98      65.137 123.237  72.710  1.00  0.00           C
ATOM   3700  C24 POPET  98      65.957 123.927  71.631  1.00  0.00           C
ATOM   3703  C25 POPET  98      65.117 124.497  70.490  1.00  0.00           C
ATOM   3706  C26 POPET  98      66.047 125.137  69.461  1.00  0.00           C
ATOM   3709  C27 POPET  98      65.437 125.237  68.060  1.00  0.00           C
ATOM   3712  C28 POPET  98      66.457 125.767  67.031  1.00  0.00           C
ATOM   3715  C29 POPET  98      66.647 127.247  67.191  1.00  0.00           C
ATOM   3717 0C21 POPET  98      66.427 128.187  66.250  1.00  0.00           C
ATOM   3719 1C21 POPET  98      66.037 127.927  64.820  1.00  0.00           C
ATOM   3722 2C21 POPET  98      66.807 128.851  63.871  1.00  0.00           C
ATOM   3725 3C21 POPET  98      66.797 128.361  62.421  1.00  0.00           C
ATOM   3728 4C21 POPET  98      67.837 129.111  61.590  1.00  0.00           C
ATOM   3731 5C21 POPET  98      68.057 128.531  60.191  1.00  0.00           C
ATOM   3734 6C21 POPET  98      69.427 128.901  59.621  1.00  0.00           C
ATOM   3737 7C21 POPET  98      69.547 128.611  58.110  1.00  0.00           C
ATOM   3740 8C21 POPET  98      70.977 128.771  57.581  1.00  0.00           C
ATOM   3744  C33 POPET  98      70.957 127.597  75.431  1.00  0.00           C
ATOM   3747  C34 POPET  98      71.777 128.361  74.370  1.00  0.00           C
ATOM   3750  C35 POPET  98      71.647 127.827  72.920  1.00  0.00           C
ATOM   3753  C36 POPET  98      72.327 128.781  71.921  1.00  0.00           C
ATOM   3756  C37 POPET  98      72.227 128.351  70.441  1.00  0.00           C
ATOM   3759  C38 POPET  98      72.947 129.361  69.531  1.00  0.00           C
ATOM   3762  C39 POPET  98      73.007 128.951  68.050  1.00  0.00           C
ATOM   3765 0C31 POPET  98      73.887 129.891  67.231  1.00  0.00           C
ATOM   3768 1C31 POPET  98      74.467 129.251  65.960  1.00  0.00           C
ATOM   3771 2C31 POPET  98      75.107 130.281  65.020  1.00  0.00           C
ATOM   3774 3C31 POPET  98      75.787 129.641  63.801  1.00  0.00           C
ATOM   3777 4C31 POPET  98      77.317 129.551  63.941  1.00  0.00           C
ATOM   3780 5C31 POPET  98      77.977 128.781  62.791  1.00  0.00           C
ATOM   3783 6C31 POPET  98      79.497 128.931  62.751  1.00  0.00           C
ATOM   3787  NH3 POPEU  99      44.397  77.097  39.291  1.00  0.00           N
ATOM   3791  C12 POPEU  99      45.317  78.227  38.951  1.00  0.00           C
ATOM   3794  C11 POPEU  99      44.747  79.137  37.831  1.00  0.00           C
ATOM   3797  P   POPEU  99      42.147  79.377  38.000  1.00  0.00           P
ATOM   3798  O13 POPEU  99      41.477  80.077  36.880  1.00  0.00           O
ATOM   3799  O14 POPEU  99      42.207  77.907  37.920  1.00  0.00           O
ATOM   3800  O11 POPEU  99      41.357  79.707  39.331  1.00  0.00           O
ATOM   3801  O12 POPEU  99      43.607  79.897  38.271  1.00  0.00           O
ATOM   3802  C1  POPEU  99      41.227  81.067  39.750  1.00  0.00           C
ATOM   3805  C2  POPEU  99      40.737  81.197  41.231  1.00  0.00           C
ATOM   3807  O21 POPEU  99      41.797  81.077  42.190  1.00  0.00           O
ATOM   3808  C21 POPEU  99      42.757  81.977  42.221  1.00  0.00           C
ATOM   3809  O22 POPEU  99      42.967  82.857  41.410  1.00  0.00           O
ATOM   3810  C22 POPEU  99      43.527  81.767  43.530  1.00  0.00           C
ATOM   3813  C3  POPEU  99      39.617  80.187  41.590  1.00  0.00           C
ATOM   3816  O31 POPEU  99      39.507  80.037  43.021  1.00  0.00           O
ATOM   3817  C31 POPEU  99      39.987  78.917  43.551  1.00  0.00           C
ATOM   3818  O32 POPEU  99      40.157  77.867  42.951  1.00  0.00           O
ATOM   3819  C32 POPEU  99      40.347  79.147  45.020  1.00  0.00           C
ATOM   3822  C23 POPEU  99      42.997  82.627  44.690  1.00  0.00           C
ATOM   3825  C24 POPEU  99      43.337  82.057  46.070  1.00  0.00           C
ATOM   3828  C25 POPEU  99      44.837  81.987  46.381  1.00  0.00           C
ATOM   3831  C26 POPEU  99      45.507  83.377  46.390  1.00  0.00           C
ATOM   3834  C27 POPEU  99      46.757  83.407  47.270  1.00  0.00           C
ATOM   3837  C28 POPEU  99      47.047  84.797  47.870  1.00  0.00           C
ATOM   3840  C29 POPEU  99      47.697  85.757  46.901  1.00  0.00           C
ATOM   3842 0C21 POPEU  99      48.687  86.617  47.180  1.00  0.00           C
ATOM   3844 1C21 POPEU  99      49.377  86.807  48.520  1.00  0.00           C
ATOM   3847 2C21 POPEU  99      48.707  87.847  49.450  1.00  0.00           C
ATOM   3850 3C21 POPEU  99      47.427  87.327  50.121  1.00  0.00           C
ATOM   3853 4C21 POPEU  99      46.727  88.357  51.011  1.00  0.00           C
ATOM   3856 5C21 POPEU  99      45.407  87.817  51.581  1.00  0.00           C
ATOM   3859 6C21 POPEU  99      44.467  88.947  52.031  1.00  0.00           C
ATOM   3862 7C21 POPEU  99      43.087  88.427  52.451  1.00  0.00           C
ATOM   3865 8C21 POPEU  99      42.087  89.547  52.710  1.00  0.00           C
ATOM   3869  C33 POPEU  99      40.137  77.927  45.960  1.00  0.00           C
ATOM   3872  C34 POPEU  99      41.367  77.577  46.810  1.00  0.00           C
ATOM   3875  C35 POPEU  99      41.097  76.417  47.780  1.00  0.00           C
ATOM   3878  C36 POPEU  99      42.327  76.027  48.631  1.00  0.00           C
ATOM   3881  C37 POPEU  99      42.077  74.817  49.541  1.00  0.00           C
ATOM   3884  C38 POPEU  99      43.267  74.437  50.430  1.00  0.00           C
ATOM   3887  C39 POPEU  99      43.417  75.297  51.701  1.00  0.00           C
ATOM   3890 0C31 POPEU  99      44.537  74.777  52.600  1.00  0.00           C
ATOM   3893 1C31 POPEU  99      44.757  75.597  53.881  1.00  0.00           C
ATOM   3896 2C31 POPEU  99      45.937  75.047  54.701  1.00  0.00           C
ATOM   3899 3C31 POPEU  99      46.377  75.947  55.871  1.00  0.00           C
ATOM   3902 4C31 POPEU  99      47.617  75.387  56.581  1.00  0.00           C
ATOM   3905 5C31 POPEU  99      48.007  76.187  57.831  1.00  0.00           C
ATOM   3908 6C31 POPEU  99      49.147  75.557  58.631  1.00  0.00           C
ATOM   3912  NH3 POPEV 100      17.237  38.907  80.650  1.00  0.00           N
ATOM   3916  C12 POPEV 100      15.727  38.837  80.680  1.00  0.00           C
ATOM   3919  C11 POPEV 100      15.077  39.857  79.730  1.00  0.00           C
ATOM   3922  P   POPEV 100      12.537  39.337  79.310  1.00  0.00           P
ATOM   3923  O13 POPEV 100      12.487  37.937  79.730  1.00  0.00           O
ATOM   3924  O14 POPEV 100      11.287  40.107  79.481  1.00  0.00           O
ATOM   3925  O11 POPEV 100      13.027  39.437  77.820  1.00  0.00           O
ATOM   3926  O12 POPEV 100      13.707  40.057  80.110  1.00  0.00           O
ATOM   3927  C1  POPEV 100      12.517  38.637  76.751  1.00  0.00           C
ATOM   3930  C2  POPEV 100      11.837  39.567  75.700  1.00  0.00           C
ATOM   3932  O21 POPEV 100      11.877  39.037  74.360  1.00  0.00           O
ATOM   3933  C21 POPEV 100      13.037  39.157  73.731  1.00  0.00           C
ATOM   3934  O22 POPEV 100      14.077  38.627  74.081  1.00  0.00           O
ATOM   3935  C22 POPEV 100      12.917  40.097  72.530  1.00  0.00           C
ATOM   3938  C3  POPEV 100      12.377  41.037  75.750  1.00  0.00           C
ATOM   3941  O31 POPEV 100      11.717  41.787  74.721  1.00  0.00           O
ATOM   3942  C31 POPEV 100      11.887  43.097  74.731  1.00  0.00           C
ATOM   3943  O32 POPEV 100      12.747  43.717  75.340  1.00  0.00           O
ATOM   3944  C32 POPEV 100      10.657  43.677  74.011  1.00  0.00           C
ATOM   3947  C23 POPEV 100      13.037  39.377  71.171  1.00  0.00           C
ATOM   3950  C24 POPEV 100      12.897  40.377  70.011  1.00  0.00           C
ATOM   3953  C25 POPEV 100      13.287  39.797  68.631  1.00  0.00           C
ATOM   3956  C26 POPEV 100      12.427  38.607  68.161  1.00  0.00           C
ATOM   3959  C27 POPEV 100      12.937  38.057  66.820  1.00  0.00           C
ATOM   3962  C28 POPEV 100      12.467  36.627  66.511  1.00  0.00           C
ATOM   3965  C29 POPEV 100      11.067  36.477  65.981  1.00  0.00           C
ATOM   3967 0C21 POPEV 100      10.687  36.227  64.710  1.00  0.00           C
ATOM   3969 1C21 POPEV 100      11.587  36.107  63.500  1.00  0.00           C
ATOM   3972 2C21 POPEV 100      11.447  34.777  62.710  1.00  0.00           C
ATOM   3975 3C21 POPEV 100      12.087  33.567  63.411  1.00  0.00           C
ATOM   3978 4C21 POPEV 100      12.067  32.307  62.530  1.00  0.00           C
ATOM   3981 5C21 POPEV 100      12.487  31.027  63.281  1.00  0.00           C
ATOM   3984 6C21 POPEV 100      13.987  30.927  63.621  1.00  0.00           C
ATOM   3987 7C21 POPEV 100      14.857  30.487  62.430  1.00  0.00           C
ATOM   3990 8C21 POPEV 100      16.317  30.237  62.821  1.00  0.00           C
ATOM   3994  C33 POPEV 100      10.837  45.087  73.441  1.00  0.00           C
ATOM   3997  C34 POPEV 100      10.807  45.117  71.911  1.00  0.00           C
ATOM   4000  C35 POPEV 100      11.817  44.177  71.261  1.00  0.00           C
ATOM   4003  C36 POPEV 100      12.037  44.557  69.791  1.00  0.00           C
ATOM   4006  C37 POPEV 100      13.247  43.857  69.160  1.00  0.00           C
ATOM   4009  C38 POPEV 100      13.817  44.697  68.000  1.00  0.00           C
ATOM   4012  C39 POPEV 100      15.187  44.197  67.541  1.00  0.00           C
ATOM   4015 0C31 POPEV 100      15.827  45.127  66.511  1.00  0.00           C
ATOM   4018 1C31 POPEV 100      17.257  44.707  66.140  1.00  0.00           C
ATOM   4021 2C31 POPEV 100      18.037  45.797  65.391  1.00  0.00           C
ATOM   4024 3C31 POPEV 100      17.307  46.367  64.160  1.00  0.00           C
ATOM   4027 4C31 POPEV 100      17.077  45.347  63.041  1.00  0.00           C
ATOM   4030 5C31 POPEV 100      16.137  45.877  61.961  1.00  0.00           C
ATOM   4033 6C31 POPEV 100      16.037  44.967  60.741  1.00  0.00           C
ATOM   4037  NH3 POPEW 101      72.037 112.267  80.110  1.00  0.00           N
ATOM   4041  C12 POPEW 101      71.727 112.737  81.500  1.00  0.00           C
ATOM   4044  C11 POPEW 101      70.257 113.197  81.600  1.00  0.00           C
ATOM   4047  P   POPEW 101      68.637 111.337  80.581  1.00  0.00           P
ATOM   4048  O13 POPEW 101      68.767 109.887  80.770  1.00  0.00           O
ATOM   4049  O14 POPEW 101      67.277 111.887  80.360  1.00  0.00           O
ATOM   4050  O11 POPEW 101      69.547 111.737  79.341  1.00  0.00           O
ATOM   4051  O12 POPEW 101      69.387 112.077  81.771  1.00  0.00           O
ATOM   4052  C1  POPEW 101      68.927 111.767  78.051  1.00  0.00           C
ATOM   4055  C2  POPEW 101      69.957 112.187  76.961  1.00  0.00           C
ATOM   4057  O21 POPEW 101      69.407 112.607  75.700  1.00  0.00           O
ATOM   4058  C21 POPEW 101      68.177 112.447  75.291  1.00  0.00           C
ATOM   4059  O22 POPEW 101      67.247 111.907  75.881  1.00  0.00           O
ATOM   4060  C22 POPEW 101      68.087 112.977  73.840  1.00  0.00           C
ATOM   4063  C3  POPEW 101      71.047 111.107  76.710  1.00  0.00           C
ATOM   4066  O31 POPEW 101      72.347 111.707  76.590  1.00  0.00           O
ATOM   4067  C31 POPEW 101      72.947 111.687  75.401  1.00  0.00           C
ATOM   4068  O32 POPEW 101      72.517 111.137  74.401  1.00  0.00           O
ATOM   4069  C32 POPEW 101      74.297 112.437  75.521  1.00  0.00           C
ATOM   4072  C23 POPEW 101      67.727 111.877  72.811  1.00  0.00           C
ATOM   4075  C24 POPEW 101      68.927 110.977  72.460  1.00  0.00           C
ATOM   4078  C25 POPEW 101      68.657 109.797  71.511  1.00  0.00           C
ATOM   4081  C26 POPEW 101      68.017 110.137  70.140  1.00  0.00           C
ATOM   4084  C27 POPEW 101      68.077 108.947  69.160  1.00  0.00           C
ATOM   4087  C28 POPEW 101      67.347 109.187  67.811  1.00  0.00           C
ATOM   4090  C29 POPEW 101      67.957 110.267  66.961  1.00  0.00           C
ATOM   4092 0C21 POPEW 101      67.507 110.647  65.741  1.00  0.00           C
ATOM   4094 1C21 POPEW 101      66.327 110.087  65.000  1.00  0.00           C
ATOM   4097 2C21 POPEW 101      65.237 111.167  64.860  1.00  0.00           C
ATOM   4100 3C21 POPEW 101      64.007 110.717  64.061  1.00  0.00           C
ATOM   4103 4C21 POPEW 101      62.857 111.747  64.160  1.00  0.00           C
ATOM   4106 5C21 POPEW 101      61.627 111.347  63.351  1.00  0.00           C
ATOM   4109 6C21 POPEW 101      60.397 112.207  63.651  1.00  0.00           C
ATOM   4112 7C21 POPEW 101      59.117 111.647  63.011  1.00  0.00           C
ATOM   4115 8C21 POPEW 101      57.867 112.477  63.291  1.00  0.00           C
ATOM   4119  C33 POPEW 101      74.597 113.427  74.370  1.00  0.00           C
ATOM   4122  C34 POPEW 101      75.477 112.847  73.260  1.00  0.00           C
ATOM   4125  C35 POPEW 101      76.977 112.887  73.590  1.00  0.00           C
ATOM   4128  C36 POPEW 101      77.867 112.397  72.430  1.00  0.00           C
ATOM   4131  C37 POPEW 101      79.337 112.817  72.610  1.00  0.00           C
ATOM   4134  C38 POPEW 101      80.137 112.847  71.291  1.00  0.00           C
ATOM   4137  C39 POPEW 101      81.627 113.087  71.550  1.00  0.00           C
ATOM   4140 0C31 POPEW 101      82.477 113.207  70.291  1.00  0.00           C
ATOM   4143 1C31 POPEW 101      83.967 113.257  70.630  1.00  0.00           C
ATOM   4146 2C31 POPEW 101      84.887 113.637  69.461  1.00  0.00           C
ATOM   4149 3C31 POPEW 101      84.647 112.837  68.171  1.00  0.00           C
ATOM   4152 4C31 POPEW 101      85.007 111.347  68.281  1.00  0.00           C
ATOM   4155 5C31 POPEW 101      84.737 110.597  66.971  1.00  0.00           C
ATOM   4158 6C31 POPEW 101      85.287 109.177  66.971  1.00  0.00           C
ATOM   4162  NH3 POPEX 102      15.777  79.687  78.781  1.00  0.00           N
ATOM   4166  C12 POPEX 102      17.117  79.197  78.280  1.00  0.00           C
ATOM   4169  C11 POPEX 102      18.267  79.477  79.280  1.00  0.00           C
ATOM   4172  P   POPEX 102      18.307  82.087  79.400  1.00  0.00           P
ATOM   4173  O13 POPEX 102      19.207  82.877  80.261  1.00  0.00           O
ATOM   4174  O14 POPEX 102      16.917  81.867  79.870  1.00  0.00           O
ATOM   4175  O11 POPEX 102      18.137  82.737  77.971  1.00  0.00           O
ATOM   4176  O12 POPEX 102      18.947  80.717  79.030  1.00  0.00           O
ATOM   4177  C1  POPEX 102      19.117  83.047  77.000  1.00  0.00           C
ATOM   4180  C2  POPEX 102      18.707  82.507  75.600  1.00  0.00           C
ATOM   4182  O21 POPEX 102      19.327  83.357  74.621  1.00  0.00           O
ATOM   4183  C21 POPEX 102      19.627  82.797  73.460  1.00  0.00           C
ATOM   4184  O22 POPEX 102      19.537  81.617  73.200  1.00  0.00           O
ATOM   4185  C22 POPEX 102      20.157  83.867  72.500  1.00  0.00           C
ATOM   4188  C3  POPEX 102      17.167  82.497  75.390  1.00  0.00           C
ATOM   4191  O31 POPEX 102      16.757  82.007  74.100  1.00  0.00           O
ATOM   4192  C31 POPEX 102      16.787  80.677  73.980  1.00  0.00           C
ATOM   4193  O32 POPEX 102      17.057  79.897  74.871  1.00  0.00           O
ATOM   4194  C32 POPEX 102      16.337  80.277  72.570  1.00  0.00           C
ATOM   4197  C23 POPEX 102      19.617  83.727  71.051  1.00  0.00           C
ATOM   4200  C24 POPEX 102      20.467  84.447  69.981  1.00  0.00           C
ATOM   4203  C25 POPEX 102      20.527  85.977  70.100  1.00  0.00           C
ATOM   4206  C26 POPEX 102      20.977  86.687  68.811  1.00  0.00           C
ATOM   4209  C27 POPEX 102      19.857  86.747  67.751  1.00  0.00           C
ATOM   4212  C28 POPEX 102      20.207  87.647  66.550  1.00  0.00           C
ATOM   4215  C29 POPEX 102      19.067  87.627  65.550  1.00  0.00           C
ATOM   4217 0C21 POPEX 102      19.137  87.317  64.240  1.00  0.00           C
ATOM   4219 1C21 POPEX 102      20.367  86.937  63.451  1.00  0.00           C
ATOM   4222 2C21 POPEX 102      20.137  85.817  62.421  1.00  0.00           C
ATOM   4225 3C21 POPEX 102      20.097  84.407  63.021  1.00  0.00           C
ATOM   4228 4C21 POPEX 102      20.477  83.297  62.021  1.00  0.00           C
ATOM   4231 5C21 POPEX 102      19.477  83.087  60.871  1.00  0.00           C
ATOM   4234 6C21 POPEX 102      18.127  82.537  61.340  1.00  0.00           C
ATOM   4237 7C21 POPEX 102      17.207  82.157  60.191  1.00  0.00           C
ATOM   4240 8C21 POPEX 102      15.817  81.697  60.651  1.00  0.00           C
ATOM   4244  C33 POPEX 102      17.327  79.307  71.901  1.00  0.00           C
ATOM   4247  C34 POPEX 102      16.767  78.647  70.630  1.00  0.00           C
ATOM   4250  C35 POPEX 102      16.397  79.607  69.491  1.00  0.00           C
ATOM   4253  C36 POPEX 102      17.617  80.327  68.901  1.00  0.00           C
ATOM   4256  C37 POPEX 102      17.247  81.297  67.780  1.00  0.00           C
ATOM   4259  C38 POPEX 102      18.387  82.277  67.481  1.00  0.00           C
ATOM   4262  C39 POPEX 102      19.637  81.627  66.880  1.00  0.00           C
ATOM   4265 0C31 POPEX 102      20.777  82.637  66.701  1.00  0.00           C
ATOM   4268 1C31 POPEX 102      21.917  82.117  65.820  1.00  0.00           C
ATOM   4271 2C31 POPEX 102      22.937  83.227  65.500  1.00  0.00           C
ATOM   4274 3C31 POPEX 102      23.657  82.977  64.170  1.00  0.00           C
ATOM   4277 4C31 POPEX 102      24.057  84.277  63.451  1.00  0.00           C
ATOM   4280 5C31 POPEX 102      24.597  83.987  62.051  1.00  0.00           C
ATOM   4283 6C31 POPEX 102      24.937  85.257  61.280  1.00  0.00           C
ATOM   4287  NH3 POPEY 103       1.037  69.777  36.070  1.00  0.00           N
ATOM   4291  C12 POPEY 103       1.637  69.037  34.921  1.00  0.00           C
ATOM   4294  C11 POPEY 103       2.587  69.927  34.121  1.00  0.00           C
ATOM   4297  P   POPEY 103       4.547  68.377  33.261  1.00  0.00           P
ATOM   4298  O13 POPEY 103       4.407  67.407  34.381  1.00  0.00           O
ATOM   4299  O14 POPEY 103       4.857  67.847  31.921  1.00  0.00           O
ATOM   4300  O11 POPEY 103       5.497  69.577  33.661  1.00  0.00           O
ATOM   4301  O12 POPEY 103       3.177  69.137  33.110  1.00  0.00           O
ATOM   4302  C1  POPEY 103       6.687  69.507  34.430  1.00  0.00           C
ATOM   4305  C2  POPEY 103       6.407  69.487  35.971  1.00  0.00           C
ATOM   4307  O21 POPEY 103       6.897  70.657  36.670  1.00  0.00           O
ATOM   4308  C21 POPEY 103       8.217  70.827  36.680  1.00  0.00           C
ATOM   4309  O22 POPEY 103       9.017  70.217  36.000  1.00  0.00           O
ATOM   4310  C22 POPEY 103       8.657  71.887  37.701  1.00  0.00           C
ATOM   4313  C3  POPEY 103       6.827  68.157  36.651  1.00  0.00           C
ATOM   4316  O31 POPEY 103       6.027  67.897  37.800  1.00  0.00           O
ATOM   4317  C31 POPEY 103       6.447  68.357  38.971  1.00  0.00           C
ATOM   4318  O32 POPEY 103       7.457  68.997  39.170  1.00  0.00           O
ATOM   4319  C32 POPEY 103       5.377  68.017  40.011  1.00  0.00           C
ATOM   4322  C23 POPEY 103       9.747  71.377  38.701  1.00  0.00           C
ATOM   4325  C24 POPEY 103      10.097  72.397  39.811  1.00  0.00           C
ATOM   4328  C25 POPEY 103      10.787  71.767  41.041  1.00  0.00           C
ATOM   4331  C26 POPEY 103      10.487  72.497  42.371  1.00  0.00           C
ATOM   4334  C27 POPEY 103      11.117  71.807  43.601  1.00  0.00           C
ATOM   4337  C28 POPEY 103      10.487  72.237  44.941  1.00  0.00           C
ATOM   4340  C29 POPEY 103      11.077  71.507  46.121  1.00  0.00           C
ATOM   4342 0C21 POPEY 103      11.537  72.047  47.270  1.00  0.00           C
ATOM   4344 1C21 POPEY 103      11.517  73.517  47.581  1.00  0.00           C
ATOM   4347 2C21 POPEY 103      12.007  73.887  48.990  1.00  0.00           C
ATOM   4350 3C21 POPEY 103      11.057  73.447  50.121  1.00  0.00           C
ATOM   4353 4C21 POPEY 103      11.357  74.207  51.431  1.00  0.00           C
ATOM   4356 5C21 POPEY 103      10.347  73.887  52.541  1.00  0.00           C
ATOM   4359 6C21 POPEY 103      10.497  74.817  53.761  1.00  0.00           C
ATOM   4362 7C21 POPEY 103       9.387  74.607  54.791  1.00  0.00           C
ATOM   4365 8C21 POPEY 103       9.437  75.597  55.960  1.00  0.00           C
ATOM   4369  C33 POPEY 103       5.547  68.627  41.420  1.00  0.00           C
ATOM   4372  C34 POPEY 103       5.117  67.647  42.511  1.00  0.00           C
ATOM   4375  C35 POPEY 103       5.097  68.277  43.910  1.00  0.00           C
ATOM   4378  C36 POPEY 103       4.917  67.237  45.020  1.00  0.00           C
ATOM   4381  C37 POPEY 103       4.737  67.887  46.390  1.00  0.00           C
ATOM   4384  C38 POPEY 103       4.727  66.897  47.570  1.00  0.00           C
ATOM   4387  C39 POPEY 103       3.637  65.817  47.491  1.00  0.00           C
ATOM   4390 0C31 POPEY 103       3.577  64.967  48.770  1.00  0.00           C
ATOM   4393 1C31 POPEY 103       2.767  63.687  48.590  1.00  0.00           C
ATOM   4396 2C31 POPEY 103       3.007  62.647  49.701  1.00  0.00           C
ATOM   4399 3C31 POPEY 103       2.217  62.897  50.981  1.00  0.00           C
ATOM   4402 4C31 POPEY 103       2.497  61.807  52.021  1.00  0.00           C
ATOM   4405 5C31 POPEY 103       1.417  61.727  53.101  1.00  0.00           C
ATOM   4408 6C31 POPEY 103       1.607  60.567  54.081  1.00  0.00           C
ATOM   4412  NH3 POPEZ 104     115.677  38.857  35.851  1.00  0.00           N
ATOM   4416  C12 POPEZ 104     115.717  38.077  37.151  1.00  0.00           C
ATOM   4419  C11 POPEZ 104     116.227  36.657  36.880  1.00  0.00           C
ATOM   4422  P   POPEZ 104     115.157  34.887  38.530  1.00  0.00           P
ATOM   4423  O13 POPEZ 104     114.307  35.527  39.561  1.00  0.00           O
ATOM   4424  O14 POPEZ 104     114.437  34.397  37.320  1.00  0.00           O
ATOM   4425  O11 POPEZ 104     115.957  33.687  39.170  1.00  0.00           O
ATOM   4426  O12 POPEZ 104     116.277  35.917  38.101  1.00  0.00           O
ATOM   4427  C1  POPEZ 104     115.997  33.587  40.591  1.00  0.00           C
ATOM   4430  C2  POPEZ 104     117.227  32.757  41.020  1.00  0.00           C
ATOM   4432  O21 POPEZ 104     116.987  32.117  42.280  1.00  0.00           O
ATOM   4433  C21 POPEZ 104     116.867  32.867  43.351  1.00  0.00           C
ATOM   4434  O22 POPEZ 104     117.057  34.067  43.451  1.00  0.00           O
ATOM   4435  C22 POPEZ 104     116.367  31.967  44.481  1.00  0.00           C
ATOM   4438  C3  POPEZ 104     118.537  33.577  40.991  1.00  0.00           C
ATOM   4441  O31 POPEZ 104     119.587  32.967  41.771  1.00  0.00           O
ATOM   4442  C31 POPEZ 104     120.117  31.887  41.231  1.00  0.00           C
ATOM   4443  O32 POPEZ 104     119.977  31.517  40.071  1.00  0.00           O
ATOM   4444  C32 POPEZ 104     120.927  31.107  42.260  1.00  0.00           C
ATOM   4447  C23 POPEZ 104     115.697  32.747  45.641  1.00  0.00           C
ATOM   4450  C24 POPEZ 104     114.377  32.087  46.061  1.00  0.00           C
ATOM   4453  C25 POPEZ 104     113.607  32.887  47.121  1.00  0.00           C
ATOM   4456  C26 POPEZ 104     114.147  32.717  48.541  1.00  0.00           C
ATOM   4459  C27 POPEZ 104     113.337  33.487  49.591  1.00  0.00           C
ATOM   4462  C28 POPEZ 104     114.067  33.577  50.941  1.00  0.00           C
ATOM   4465  C29 POPEZ 104     113.927  32.317  51.750  1.00  0.00           C
ATOM   4467 0C21 POPEZ 104     114.067  32.277  53.091  1.00  0.00           C
ATOM   4469 1C21 POPEZ 104     114.447  33.457  53.941  1.00  0.00           C
ATOM   4472 2C21 POPEZ 104     113.257  34.377  54.291  1.00  0.00           C
ATOM   4475 3C21 POPEZ 104     112.297  33.777  55.311  1.00  0.00           C
ATOM   4478 4C21 POPEZ 104     111.117  34.697  55.620  1.00  0.00           C
ATOM   4481 5C21 POPEZ 104     110.467  34.367  56.961  1.00  0.00           C
ATOM   4484 6C21 POPEZ 104     109.177  35.147  57.241  1.00  0.00           C
ATOM   4487 7C21 POPEZ 104     108.697  34.937  58.680  1.00  0.00           C
ATOM   4490 8C21 POPEZ 104     107.437  35.737  59.030  1.00  0.00           C
ATOM   4494  C33 POPEZ 104     121.017  31.787  43.650  1.00  0.00           C
ATOM   4497  C34 POPEZ 104     121.807  30.927  44.640  1.00  0.00           C
ATOM   4500  C35 POPEZ 104     122.137  31.627  45.971  1.00  0.00           C
ATOM   4503  C36 POPEZ 104     120.907  32.027  46.800  1.00  0.00           C
ATOM   4506  C37 POPEZ 104     121.337  32.407  48.231  1.00  0.00           C
ATOM   4509  C38 POPEZ 104     120.217  32.927  49.131  1.00  0.00           C
ATOM   4512  C39 POPEZ 104     119.677  34.307  48.721  1.00  0.00           C
ATOM   4515 0C31 POPEZ 104     118.907  34.997  49.851  1.00  0.00           C
ATOM   4518 1C31 POPEZ 104     118.587  36.467  49.551  1.00  0.00           C
ATOM   4521 2C31 POPEZ 104     118.257  37.297  50.801  1.00  0.00           C
ATOM   4524 3C31 POPEZ 104     116.987  36.837  51.541  1.00  0.00           C
ATOM   4527 4C31 POPEZ 104     116.617  37.747  52.721  1.00  0.00           C
ATOM   4530 5C31 POPEZ 104     115.327  37.297  53.411  1.00  0.00           C
ATOM   4533 6C31 POPEZ 104     114.907  38.177  54.591  1.00  0.00           C
ATOM   4537  NH3 POPEa 105      62.527  51.177  79.981  1.00  0.00           N
ATOM   4541  C12 POPEa 105      62.837  52.357  79.100  1.00  0.00           C
ATOM   4544  C11 POPEa 105      63.617  53.437  79.901  1.00  0.00           C
ATOM   4547  P   POPEa 105      66.097  52.717  79.350  1.00  0.00           P
ATOM   4548  O13 POPEa 105      66.007  51.337  78.860  1.00  0.00           O
ATOM   4549  O14 POPEa 105      67.427  53.107  79.881  1.00  0.00           O
ATOM   4550  O11 POPEa 105      65.717  53.637  78.140  1.00  0.00           O
ATOM   4551  O12 POPEa 105      64.907  52.987  80.350  1.00  0.00           O
ATOM   4552  C1  POPEa 105      66.477  54.757  77.721  1.00  0.00           C
ATOM   4555  C2  POPEa 105      67.357  54.417  76.491  1.00  0.00           C
ATOM   4557  O21 POPEa 105      67.377  55.467  75.481  1.00  0.00           O
ATOM   4558  C21 POPEa 105      66.197  55.817  74.930  1.00  0.00           C
ATOM   4559  O22 POPEa 105      65.147  55.247  75.060  1.00  0.00           O
ATOM   4560  C22 POPEa 105      66.457  57.057  74.071  1.00  0.00           C
ATOM   4563  C3  POPEa 105      67.047  53.047  75.851  1.00  0.00           C
ATOM   4566  O31 POPEa 105      67.897  52.867  74.691  1.00  0.00           O
ATOM   4567  C31 POPEa 105      68.927  52.017  74.840  1.00  0.00           C
ATOM   4568  O32 POPEa 105      69.257  51.487  75.881  1.00  0.00           O
ATOM   4569  C32 POPEa 105      69.657  52.077  73.500  1.00  0.00           C
ATOM   4572  C23 POPEa 105      65.177  57.907  73.860  1.00  0.00           C
ATOM   4575  C24 POPEa 105      65.457  59.417  73.850  1.00  0.00           C
ATOM   4578  C25 POPEa 105      64.207  60.267  74.180  1.00  0.00           C
ATOM   4581  C26 POPEa 105      64.517  61.767  74.360  1.00  0.00           C
ATOM   4584  C27 POPEa 105      63.897  62.417  75.600  1.00  0.00           C
ATOM   4587  C28 POPEa 105      63.927  63.957  75.530  1.00  0.00           C
ATOM   4590  C29 POPEa 105      62.677  64.577  74.971  1.00  0.00           C
ATOM   4592 0C21 POPEa 105      62.507  65.257  73.820  1.00  0.00           C
ATOM   4594 1C21 POPEa 105      63.557  65.607  72.800  1.00  0.00           C
ATOM   4597 2C21 POPEa 105      63.187  66.847  71.950  1.00  0.00           C
ATOM   4600 3C21 POPEa 105      61.927  66.657  71.101  1.00  0.00           C
ATOM   4603 4C21 POPEa 105      61.637  67.837  70.140  1.00  0.00           C
ATOM   4606 5C21 POPEa 105      60.347  67.617  69.341  1.00  0.00           C
ATOM   4609 6C21 POPEa 105      60.567  67.607  67.821  1.00  0.00           C
ATOM   4612 7C21 POPEa 105      59.337  67.137  67.041  1.00  0.00           C
ATOM   4615 8C21 POPEa 105      59.577  67.107  65.531  1.00  0.00           C
ATOM   4619  C33 POPEa 105      70.637  50.937  73.250  1.00  0.00           C
ATOM   4622  C34 POPEa 105      71.327  50.997  71.880  1.00  0.00           C
ATOM   4625  C35 POPEa 105      70.357  50.907  70.690  1.00  0.00           C
ATOM   4628  C36 POPEa 105      71.057  50.917  69.331  1.00  0.00           C
ATOM   4631  C37 POPEa 105      70.057  51.067  68.180  1.00  0.00           C
ATOM   4634  C38 POPEa 105      70.687  51.497  66.851  1.00  0.00           C
ATOM   4637  C39 POPEa 105      71.547  50.407  66.191  1.00  0.00           C
ATOM   4640 0C31 POPEa 105      71.927  50.777  64.761  1.00  0.00           C
ATOM   4643 1C31 POPEa 105      72.737  49.687  64.041  1.00  0.00           C
ATOM   4646 2C31 POPEa 105      72.397  49.557  62.551  1.00  0.00           C
ATOM   4649 3C31 POPEa 105      72.727  50.807  61.721  1.00  0.00           C
ATOM   4652 4C31 POPEa 105      72.147  50.717  60.300  1.00  0.00           C
ATOM   4655 5C31 POPEa 105      72.397  51.987  59.481  1.00  0.00           C
ATOM   4658 6C31 POPEa 105      71.577  52.027  58.180  1.00  0.00           C
ATOM   4662  NH3 POPEb 106     123.787 128.187  76.950  1.00  0.00           N
ATOM   4666  C12 POPEb 106     123.427 126.717  76.900  1.00  0.00           C
ATOM   4669  C11 POPEb 106     123.337 126.057  78.280  1.00  0.00           C
ATOM   4672  P   POPEb 106     122.987 123.577  77.450  1.00  0.00           P
ATOM   4673  O13 POPEb 106     124.467 123.427  77.461  1.00  0.00           O
ATOM   4674  O14 POPEb 106     122.137 122.457  77.920  1.00  0.00           O
ATOM   4675  O11 POPEb 106     122.497 124.047  76.011  1.00  0.00           O
ATOM   4676  O12 POPEb 106     122.577 124.857  78.280  1.00  0.00           O
ATOM   4677  C1  POPEb 106     122.607 123.237  74.840  1.00  0.00           C
ATOM   4680  C2  POPEb 106     122.467 124.137  73.570  1.00  0.00           C
ATOM   4682  O21 POPEb 106     122.627 123.427  72.331  1.00  0.00           O
ATOM   4683  C21 POPEb 106     123.847 123.027  72.000  1.00  0.00           C
ATOM   4684  O22 POPEb 106     124.817 122.957  72.721  1.00  0.00           O
ATOM   4685  C22 POPEb 106     123.867 122.727  70.500  1.00  0.00           C
ATOM   4688  C3  POPEb 106     123.387 125.387  73.701  1.00  0.00           C
ATOM   4691  O31 POPEb 106     123.537 126.157  72.491  1.00  0.00           O
ATOM   4692  C31 POPEb 106     123.797 127.447  72.710  1.00  0.00           C
ATOM   4693  O32 POPEb 106     123.897 127.957  73.820  1.00  0.00           O
ATOM   4694  C32 POPEb 106     123.967 128.197  71.401  1.00  0.00           C
ATOM   4697  C23 POPEb 106     124.287 121.277  70.170  1.00  0.00           C
ATOM   4700  C24 POPEb 106     123.997 120.977  68.691  1.00  0.00           C
ATOM   4703  C25 POPEb 106     123.927 119.477  68.341  1.00  0.00           C
ATOM   4706  C26 POPEb 106     125.287 118.767  68.371  1.00  0.00           C
ATOM   4709  C27 POPEb 106     125.187 117.387  67.710  1.00  0.00           C
ATOM   4712  C28 POPEb 106     126.507 116.607  67.761  1.00  0.00           C
ATOM   4715  C29 POPEb 106     126.387 115.317  66.991  1.00  0.00           C
ATOM   4717 0C21 POPEb 106     127.087 114.917  65.911  1.00  0.00           C
ATOM   4719 1C21 POPEb 106     128.167 115.667  65.191  1.00  0.00           C
ATOM   4722 2C21 POPEb 106     129.381 114.807  64.801  1.00  0.00           C
ATOM   4725 3C21 POPEb 106     129.021 113.577  63.960  1.00  0.00           C
ATOM   4728 4C21 POPEb 106     130.171 113.067  63.091  1.00  0.00           C
ATOM   4731 5C21 POPEb 106     131.291 112.357  63.881  1.00  0.00           C
ATOM   4734 6C21 POPEb 106     132.291 111.697  62.920  1.00  0.00           C
ATOM   4737 7C21 POPEb 106     133.371 110.877  63.621  1.00  0.00           C
ATOM   4740 8C21 POPEb 106     134.291 110.177  62.631  1.00  0.00           C
ATOM   4744  C33 POPEb 106     122.957 127.827  70.300  1.00  0.00           C
ATOM   4747  C34 POPEb 106     123.467 126.797  69.291  1.00  0.00           C
ATOM   4750  C35 POPEb 106     122.387 126.447  68.260  1.00  0.00           C
ATOM   4753  C36 POPEb 106     122.937 125.807  66.981  1.00  0.00           C
ATOM   4756  C37 POPEb 106     121.847 125.557  65.921  1.00  0.00           C
ATOM   4759  C38 POPEb 106     121.387 124.087  65.851  1.00  0.00           C
ATOM   4762  C39 POPEb 106     122.337 123.187  65.030  1.00  0.00           C
ATOM   4765 0C31 POPEb 106     121.737 122.707  63.691  1.00  0.00           C
ATOM   4768 1C31 POPEb 106     121.457 123.837  62.681  1.00  0.00           C
ATOM   4771 2C31 POPEb 106     120.737 123.337  61.410  1.00  0.00           C
ATOM   4774 3C31 POPEb 106     120.347 124.477  60.461  1.00  0.00           C
ATOM   4777 4C31 POPEb 106     119.337 124.037  59.391  1.00  0.00           C
ATOM   4780 5C31 POPEb 106     118.887 125.197  58.491  1.00  0.00           C
ATOM   4783 6C31 POPEb 106     117.767 124.817  57.520  1.00  0.00           C
ATOM   4787  NH3 POPEc 107      54.347 118.647  36.880  1.00  0.00           N
ATOM   4791  C12 POPEc 107      54.907 117.577  37.770  1.00  0.00           C
ATOM   4794  C11 POPEc 107      55.727 116.577  36.940  1.00  0.00           C
ATOM   4797  P   POPEc 107      57.237 117.587  35.020  1.00  0.00           P
ATOM   4798  O13 POPEc 107      57.457 116.367  34.230  1.00  0.00           O
ATOM   4799  O14 POPEc 107      56.127 118.507  34.641  1.00  0.00           O
ATOM   4800  O11 POPEc 107      58.587 118.397  35.191  1.00  0.00           O
ATOM   4801  O12 POPEc 107      56.937 117.197  36.511  1.00  0.00           O
ATOM   4802  C1  POPEc 107      59.457 118.227  36.301  1.00  0.00           C
ATOM   4805  C2  POPEc 107      59.607 119.537  37.101  1.00  0.00           C
ATOM   4807  O21 POPEc 107      60.277 119.197  38.320  1.00  0.00           O
ATOM   4808  C21 POPEc 107      61.147 120.067  38.790  1.00  0.00           C
ATOM   4809  O22 POPEc 107      61.517 121.097  38.241  1.00  0.00           O
ATOM   4810  C22 POPEc 107      61.617 119.597  40.160  1.00  0.00           C
ATOM   4813  C3  POPEc 107      58.237 120.197  37.431  1.00  0.00           C
ATOM   4816  O31 POPEc 107      58.417 121.527  37.951  1.00  0.00           O
ATOM   4817  C31 POPEc 107      57.297 122.237  38.011  1.00  0.00           C
ATOM   4818  O32 POPEc 107      56.167 121.797  37.840  1.00  0.00           O
ATOM   4819  C32 POPEc 107      57.657 123.687  38.320  1.00  0.00           C
ATOM   4822  C23 POPEc 107      60.467 119.717  41.191  1.00  0.00           C
ATOM   4825  C24 POPEc 107      60.727 118.997  42.520  1.00  0.00           C
ATOM   4828  C25 POPEc 107      62.007 119.397  43.250  1.00  0.00           C
ATOM   4831  C26 POPEc 107      61.827 119.317  44.780  1.00  0.00           C
ATOM   4834  C27 POPEc 107      63.117 119.557  45.570  1.00  0.00           C
ATOM   4837  C28 POPEc 107      62.867 119.707  47.091  1.00  0.00           C
ATOM   4840  C29 POPEc 107      62.217 121.027  47.410  1.00  0.00           C
ATOM   4842 0C21 POPEc 107      62.567 121.917  48.360  1.00  0.00           C
ATOM   4844 1C21 POPEc 107      63.657 121.787  49.391  1.00  0.00           C
ATOM   4847 2C21 POPEc 107      63.127 122.067  50.801  1.00  0.00           C
ATOM   4850 3C21 POPEc 107      62.017 121.107  51.261  1.00  0.00           C
ATOM   4853 4C21 POPEc 107      61.867 121.077  52.791  1.00  0.00           C
ATOM   4856 5C21 POPEc 107      61.637 122.457  53.411  1.00  0.00           C
ATOM   4859 6C21 POPEc 107      61.707 122.427  54.941  1.00  0.00           C
ATOM   4862 7C21 POPEc 107      61.637 123.817  55.560  1.00  0.00           C
ATOM   4865 8C21 POPEc 107      61.977 123.817  57.051  1.00  0.00           C
ATOM   4869  C33 POPEc 107      56.537 124.497  39.011  1.00  0.00           C
ATOM   4872  C34 POPEc 107      56.957 125.947  39.300  1.00  0.00           C
ATOM   4875  C35 POPEc 107      56.427 127.007  38.311  1.00  0.00           C
ATOM   4878  C36 POPEc 107      54.927 127.317  38.451  1.00  0.00           C
ATOM   4881  C37 POPEc 107      54.517 128.007  39.780  1.00  0.00           C
ATOM   4884  C38 POPEc 107      53.637 127.117  40.671  1.00  0.00           C
ATOM   4887  C39 POPEc 107      52.947 127.827  41.841  1.00  0.00           C
ATOM   4890 0C31 POPEc 107      51.907 126.907  42.501  1.00  0.00           C
ATOM   4893 1C31 POPEc 107      51.077 127.517  43.650  1.00  0.00           C
ATOM   4896 2C31 POPEc 107      50.167 128.671  43.211  1.00  0.00           C
ATOM   4899 3C31 POPEc 107      48.727 128.561  43.741  1.00  0.00           C
ATOM   4902 4C31 POPEc 107      47.837 129.701  43.241  1.00  0.00           C
ATOM   4905 5C31 POPEc 107      46.357 129.521  43.621  1.00  0.00           C
ATOM   4908 6C31 POPEc 107      45.437 130.591  43.031  1.00  0.00           C
ATOM   4912  NH3 POPEd 108       7.707  50.257  34.330  1.00  0.00           N
ATOM   4916  C12 POPEd 108       7.237  48.847  34.000  1.00  0.00           C
ATOM   4919  C11 POPEd 108       7.717  47.727  34.960  1.00  0.00           C
ATOM   4922  P   POPEd 108       6.217  45.517  35.221  1.00  0.00           P
ATOM   4923  O13 POPEd 108       6.387  44.087  34.860  1.00  0.00           O
ATOM   4924  O14 POPEd 108       4.877  46.037  34.900  1.00  0.00           O
ATOM   4925  O11 POPEd 108       6.497  45.707  36.761  1.00  0.00           O
ATOM   4926  O12 POPEd 108       7.287  46.437  34.491  1.00  0.00           O
ATOM   4927  C1  POPEd 108       5.507  46.257  37.641  1.00  0.00           C
ATOM   4930  C2  POPEd 108       5.967  46.157  39.120  1.00  0.00           C
ATOM   4932  O21 POPEd 108       6.627  47.367  39.510  1.00  0.00           O
ATOM   4933  C21 POPEd 108       5.887  48.297  40.081  1.00  0.00           C
ATOM   4934  O22 POPEd 108       4.677  48.357  40.110  1.00  0.00           O
ATOM   4935  C22 POPEd 108       6.837  49.247  40.830  1.00  0.00           C
ATOM   4938  C3  POPEd 108       6.957  44.967  39.331  1.00  0.00           C
ATOM   4941  O31 POPEd 108       7.177  44.647  40.741  1.00  0.00           O
ATOM   4942  C31 POPEd 108       8.207  45.297  41.280  1.00  0.00           C
ATOM   4943  O32 POPEd 108       8.937  46.077  40.700  1.00  0.00           O
ATOM   4944  C32 POPEd 108       8.417  44.827  42.721  1.00  0.00           C
ATOM   4947  C23 POPEd 108       6.477  49.417  42.330  1.00  0.00           C
ATOM   4950  C24 POPEd 108       7.287  50.527  43.021  1.00  0.00           C
ATOM   4953  C25 POPEd 108       6.607  51.107  44.261  1.00  0.00           C
ATOM   4956  C26 POPEd 108       6.637  50.217  45.521  1.00  0.00           C
ATOM   4959  C27 POPEd 108       7.307  50.937  46.701  1.00  0.00           C
ATOM   4962  C28 POPEd 108       7.167  50.197  48.050  1.00  0.00           C
ATOM   4965  C29 POPEd 108       7.657  51.077  49.170  1.00  0.00           C
ATOM   4967 0C21 POPEd 108       8.357  50.727  50.261  1.00  0.00           C
ATOM   4969 1C21 POPEd 108       8.767  49.337  50.680  1.00  0.00           C
ATOM   4972 2C21 POPEd 108       8.617  49.107  52.201  1.00  0.00           C
ATOM   4975 3C21 POPEd 108       7.157  49.157  52.681  1.00  0.00           C
ATOM   4978 4C21 POPEd 108       6.967  48.887  54.180  1.00  0.00           C
ATOM   4981 5C21 POPEd 108       7.367  47.487  54.640  1.00  0.00           C
ATOM   4984 6C21 POPEd 108       6.927  47.207  56.090  1.00  0.00           C
ATOM   4987 7C21 POPEd 108       7.277  45.797  56.590  1.00  0.00           C
ATOM   4990 8C21 POPEd 108       7.027  45.627  58.091  1.00  0.00           C
ATOM   4994  C33 POPEd 108       9.927  44.587  42.980  1.00  0.00           C
ATOM   4997  C34 POPEd 108      10.297  44.447  44.461  1.00  0.00           C
ATOM   5000  C35 POPEd 108      11.807  44.217  44.610  1.00  0.00           C
ATOM   5003  C36 POPEd 108      12.257  43.747  46.000  1.00  0.00           C
ATOM   5006  C37 POPEd 108      13.717  43.287  45.971  1.00  0.00           C
ATOM   5009  C38 POPEd 108      14.027  42.067  46.851  1.00  0.00           C
ATOM   5012  C39 POPEd 108      13.687  42.257  48.320  1.00  0.00           C
ATOM   5015 0C31 POPEd 108      14.117  41.057  49.170  1.00  0.00           C
ATOM   5018 1C31 POPEd 108      13.657  41.167  50.620  1.00  0.00           C
ATOM   5021 2C31 POPEd 108      14.017  39.917  51.431  1.00  0.00           C
ATOM   5024 3C31 POPEd 108      13.717  40.087  52.930  1.00  0.00           C
ATOM   5027 4C31 POPEd 108      14.187  38.887  53.761  1.00  0.00           C
ATOM   5030 5C31 POPEd 108      14.157  39.157  55.261  1.00  0.00           C
ATOM   5033 6C31 POPEd 108      14.697  37.987  56.081  1.00  0.00           C
ATOM   5037  NH3 POPEe 109     131.591  90.487  37.660  1.00  0.00           N
ATOM   5041  C12 POPEe 109     130.561  90.617  36.571  1.00  0.00           C
ATOM   5044  C11 POPEe 109     130.761  89.577  35.451  1.00  0.00           C
ATOM   5047  P   POPEe 109     131.221  86.957  35.261  1.00  0.00           P
ATOM   5048  O13 POPEe 109     130.221  86.087  34.600  1.00  0.00           O
ATOM   5049  O14 POPEe 109     132.321  87.407  34.400  1.00  0.00           O
ATOM   5050  O11 POPEe 109     131.761  86.207  36.550  1.00  0.00           O
ATOM   5051  O12 POPEe 109     130.511  88.237  35.901  1.00  0.00           O
ATOM   5052  C1  POPEe 109     130.891  85.557  37.491  1.00  0.00           C
ATOM   5055  C2  POPEe 109     131.221  85.987  38.951  1.00  0.00           C
ATOM   5057  O21 POPEe 109     130.191  85.547  39.851  1.00  0.00           O
ATOM   5058  C21 POPEe 109     129.001  86.127  39.811  1.00  0.00           C
ATOM   5059  O22 POPEe 109     128.651  87.077  39.131  1.00  0.00           O
ATOM   5060  C22 POPEe 109     128.067  85.367  40.781  1.00  0.00           C
ATOM   5063  C3  POPEe 109     131.551  87.517  39.011  1.00  0.00           C
ATOM   5066  O31 POPEe 109     131.171  88.207  40.201  1.00  0.00           O
ATOM   5067  C31 POPEe 109     131.861  88.017  41.311  1.00  0.00           C
ATOM   5068  O32 POPEe 109     132.921  87.437  41.431  1.00  0.00           O
ATOM   5069  C32 POPEe 109     130.981  88.647  42.400  1.00  0.00           C
ATOM   5072  C23 POPEe 109     126.567  85.687  40.581  1.00  0.00           C
ATOM   5075  C24 POPEe 109     125.647  84.727  41.340  1.00  0.00           C
ATOM   5078  C25 POPEe 109     125.607  84.927  42.860  1.00  0.00           C
ATOM   5081  C26 POPEe 109     124.527  85.927  43.330  1.00  0.00           C
ATOM   5084  C27 POPEe 109     124.487  86.047  44.860  1.00  0.00           C
ATOM   5087  C28 POPEe 109     123.377  86.977  45.401  1.00  0.00           C
ATOM   5090  C29 POPEe 109     121.997  86.427  45.100  1.00  0.00           C
ATOM   5092 0C21 POPEe 109     120.977  86.287  45.960  1.00  0.00           C
ATOM   5094 1C21 POPEe 109     120.907  86.707  47.401  1.00  0.00           C
ATOM   5097 2C21 POPEe 109     119.657  87.567  47.640  1.00  0.00           C
ATOM   5100 3C21 POPEe 109     119.457  87.907  49.131  1.00  0.00           C
ATOM   5103 4C21 POPEe 109     118.077  88.537  49.391  1.00  0.00           C
ATOM   5106 5C21 POPEe 109     117.997  89.267  50.741  1.00  0.00           C
ATOM   5109 6C21 POPEe 109     118.807  90.567  50.820  1.00  0.00           C
ATOM   5112 7C21 POPEe 109     118.507  91.567  49.691  1.00  0.00           C
ATOM   5115 8C21 POPEe 109     119.097  92.957  49.921  1.00  0.00           C
ATOM   5119  C33 POPEe 109     131.361  88.327  43.860  1.00  0.00           C
ATOM   5122  C34 POPEe 109     130.281  88.857  44.820  1.00  0.00           C
ATOM   5125  C35 POPEe 109     130.611  88.707  46.311  1.00  0.00           C
ATOM   5128  C36 POPEe 109     130.901  87.257  46.721  1.00  0.00           C
ATOM   5131  C37 POPEe 109     130.671  87.037  48.221  1.00  0.00           C
ATOM   5134  C38 POPEe 109     130.901  85.587  48.651  1.00  0.00           C
ATOM   5137  C39 POPEe 109     130.001  85.167  49.820  1.00  0.00           C
ATOM   5140 0C31 POPEe 109     130.131  86.017  51.090  1.00  0.00           C
ATOM   5143 1C31 POPEe 109     129.121  85.537  52.140  1.00  0.00           C
ATOM   5146 2C31 POPEe 109     129.241  86.277  53.481  1.00  0.00           C
ATOM   5149 3C31 POPEe 109     128.191  85.807  54.491  1.00  0.00           C
ATOM   5152 4C31 POPEe 109     128.251  84.307  54.770  1.00  0.00           C
ATOM   5155 5C31 POPEe 109     127.317  83.867  55.901  1.00  0.00           C
ATOM   5158 6C31 POPEe 109     127.207  82.347  56.011  1.00  0.00           C
ATOM   5162  NH3 POPEf 110     106.697  14.507  38.691  1.00  0.00           N
ATOM   5166  C12 POPEf 110     106.767  15.307  37.431  1.00  0.00           C
ATOM   5169  C11 POPEf 110     108.177  15.127  36.841  1.00  0.00           C
ATOM   5172  P   POPEf 110     110.687  15.047  37.470  1.00  0.00           P
ATOM   5173  O13 POPEf 110     110.927  15.487  36.080  1.00  0.00           O
ATOM   5174  O14 POPEf 110     111.057  13.667  37.800  1.00  0.00           O
ATOM   5175  O11 POPEf 110     111.487  16.007  38.430  1.00  0.00           O
ATOM   5176  O12 POPEf 110     109.177  15.337  37.860  1.00  0.00           O
ATOM   5177  C1  POPEf 110     111.997  15.517  39.690  1.00  0.00           C
ATOM   5180  C2  POPEf 110     110.907  15.357  40.791  1.00  0.00           C
ATOM   5182  O21 POPEf 110     111.297  16.097  41.971  1.00  0.00           O
ATOM   5183  C21 POPEf 110     112.197  15.537  42.770  1.00  0.00           C
ATOM   5184  O22 POPEf 110     112.787  14.487  42.581  1.00  0.00           O
ATOM   5185  C22 POPEf 110     112.417  16.407  44.011  1.00  0.00           C
ATOM   5188  C3  POPEf 110     110.497  13.867  41.061  1.00  0.00           C
ATOM   5191  O31 POPEf 110     109.727  13.717  42.270  1.00  0.00           O
ATOM   5192  C31 POPEf 110     109.857  12.537  42.881  1.00  0.00           C
ATOM   5193  O32 POPEf 110     110.627  11.647  42.561  1.00  0.00           O
ATOM   5194  C32 POPEf 110     108.837  12.417  44.020  1.00  0.00           C
ATOM   5197  C23 POPEf 110     112.107  15.677  45.340  1.00  0.00           C
ATOM   5200  C24 POPEf 110     112.267  16.607  46.550  1.00  0.00           C
ATOM   5203  C25 POPEf 110     111.837  15.977  47.881  1.00  0.00           C
ATOM   5206  C26 POPEf 110     112.027  16.967  49.050  1.00  0.00           C
ATOM   5209  C27 POPEf 110     111.727  16.337  50.420  1.00  0.00           C
ATOM   5212  C28 POPEf 110     112.007  17.317  51.571  1.00  0.00           C
ATOM   5215  C29 POPEf 110     111.787  16.647  52.901  1.00  0.00           C
ATOM   5217 0C21 POPEf 110     112.747  16.117  53.671  1.00  0.00           C
ATOM   5219 1C21 POPEf 110     114.217  16.087  53.330  1.00  0.00           C
ATOM   5222 2C21 POPEf 110     115.027  15.317  54.391  1.00  0.00           C
ATOM   5225 3C21 POPEf 110     115.067  16.037  55.750  1.00  0.00           C
ATOM   5228 4C21 POPEf 110     115.667  15.157  56.851  1.00  0.00           C
ATOM   5231 5C21 POPEf 110     115.847  15.907  58.171  1.00  0.00           C
ATOM   5234 6C21 POPEf 110     116.167  14.987  59.360  1.00  0.00           C
ATOM   5237 7C21 POPEf 110     116.157  15.747  60.700  1.00  0.00           C
ATOM   5240 8C21 POPEf 110     116.397  14.837  61.911  1.00  0.00           C
ATOM   5244  C33 POPEf 110     109.247  13.147  45.311  1.00  0.00           C
ATOM   5247  C34 POPEf 110     108.667  12.497  46.571  1.00  0.00           C
ATOM   5250  C35 POPEf 110     109.017  13.277  47.850  1.00  0.00           C
ATOM   5253  C36 POPEf 110     108.517  12.577  49.120  1.00  0.00           C
ATOM   5256  C37 POPEf 110     109.087  13.187  50.401  1.00  0.00           C
ATOM   5259  C38 POPEf 110     108.817  12.297  51.620  1.00  0.00           C
ATOM   5262  C39 POPEf 110     109.557  12.767  52.891  1.00  0.00           C
ATOM   5265 0C31 POPEf 110     109.237  11.857  54.081  1.00  0.00           C
ATOM   5268 1C31 POPEf 110     110.067  12.157  55.331  1.00  0.00           C
ATOM   5271 2C31 POPEf 110     109.527  11.407  56.561  1.00  0.00           C
ATOM   5274 3C31 POPEf 110     110.437  11.477  57.791  1.00  0.00           C
ATOM   5277 4C31 POPEf 110     111.677  10.577  57.660  1.00  0.00           C
ATOM   5280 5C31 POPEf 110     112.567  10.597  58.910  1.00  0.00           C
ATOM   5283 6C31 POPEf 110     113.737   9.617  58.811  1.00  0.00           C
ATOM   5287  NH3 POPEg 111      51.267  56.297  80.650  1.00  0.00           N
ATOM   5291  C12 POPEg 111      52.297  57.267  80.110  1.00  0.00           C
ATOM   5294  C11 POPEg 111      53.727  56.737  80.401  1.00  0.00           C
ATOM   5297  P   POPEg 111      56.187  57.287  80.811  1.00  0.00           P
ATOM   5298  O13 POPEg 111      56.267  57.157  82.291  1.00  0.00           O
ATOM   5299  O14 POPEg 111      56.347  55.997  80.101  1.00  0.00           O
ATOM   5300  O11 POPEg 111      57.187  58.397  80.261  1.00  0.00           O
ATOM   5301  O12 POPEg 111      54.707  57.797  80.471  1.00  0.00           O
ATOM   5302  C1  POPEg 111      56.657  59.567  79.621  1.00  0.00           C
ATOM   5305  C2  POPEg 111      57.707  60.687  79.280  1.00  0.00           C
ATOM   5307  O21 POPEg 111      56.997  61.837  78.731  1.00  0.00           O
ATOM   5308  C21 POPEg 111      56.667  61.817  77.450  1.00  0.00           C
ATOM   5309  O22 POPEg 111      56.657  60.847  76.721  1.00  0.00           O
ATOM   5310  C22 POPEg 111      56.227  63.227  77.011  1.00  0.00           C
ATOM   5313  C3  POPEg 111      58.907  60.197  78.390  1.00  0.00           C
ATOM   5316  O31 POPEg 111      59.317  61.237  77.481  1.00  0.00           O
ATOM   5317  C31 POPEg 111      59.937  60.907  76.390  1.00  0.00           C
ATOM   5318  O32 POPEg 111      60.547  59.877  76.161  1.00  0.00           O
ATOM   5319  C32 POPEg 111      59.487  61.907  75.331  1.00  0.00           C
ATOM   5322  C23 POPEg 111      56.227  63.397  75.471  1.00  0.00           C
ATOM   5325  C24 POPEg 111      55.267  64.507  74.981  1.00  0.00           C
ATOM   5328  C25 POPEg 111      55.867  65.327  73.831  1.00  0.00           C
ATOM   5331  C26 POPEg 111      54.837  66.137  73.000  1.00  0.00           C
ATOM   5334  C27 POPEg 111      55.517  67.187  72.101  1.00  0.00           C
ATOM   5337  C28 POPEg 111      54.817  67.457  70.750  1.00  0.00           C
ATOM   5340  C29 POPEg 111      53.397  67.957  70.901  1.00  0.00           C
ATOM   5342 0C21 POPEg 111      52.827  69.007  70.270  1.00  0.00           C
ATOM   5344 1C21 POPEg 111      53.457  69.917  69.240  1.00  0.00           C
ATOM   5347 2C21 POPEg 111      52.427  70.417  68.200  1.00  0.00           C
ATOM   5350 3C21 POPEg 111      51.907  69.307  67.270  1.00  0.00           C
ATOM   5353 4C21 POPEg 111      51.037  69.827  66.110  1.00  0.00           C
ATOM   5356 5C21 POPEg 111      51.447  69.257  64.741  1.00  0.00           C
ATOM   5359 6C21 POPEg 111      51.177  67.747  64.580  1.00  0.00           C
ATOM   5362 7C21 POPEg 111      51.957  67.137  63.411  1.00  0.00           C
ATOM   5365 8C21 POPEg 111      51.827  65.617  63.301  1.00  0.00           C
ATOM   5369  C33 POPEg 111      60.397  61.977  74.090  1.00  0.00           C
ATOM   5372  C34 POPEg 111      59.627  61.857  72.770  1.00  0.00           C
ATOM   5375  C35 POPEg 111      60.377  62.517  71.610  1.00  0.00           C
ATOM   5378  C36 POPEg 111      61.827  62.027  71.490  1.00  0.00           C
ATOM   5381  C37 POPEg 111      62.507  62.537  70.230  1.00  0.00           C
ATOM   5384  C38 POPEg 111      63.767  61.767  69.860  1.00  0.00           C
ATOM   5387  C39 POPEg 111      65.027  62.057  70.680  1.00  0.00           C
ATOM   5390 0C31 POPEg 111      66.187  61.167  70.210  1.00  0.00           C
ATOM   5393 1C31 POPEg 111      67.527  61.367  70.911  1.00  0.00           C
ATOM   5396 2C31 POPEg 111      68.547  60.397  70.311  1.00  0.00           C
ATOM   5399 3C31 POPEg 111      69.837  60.197  71.101  1.00  0.00           C
ATOM   5402 4C31 POPEg 111      70.727  61.427  71.261  1.00  0.00           C
ATOM   5405 5C31 POPEg 111      71.047  62.147  69.951  1.00  0.00           C
ATOM   5408 6C31 POPEg 111      72.217  63.137  70.000  1.00  0.00           C
ATOM   5412  NH3 POPEh 112      13.137 111.077  77.360  1.00  0.00           N
ATOM   5416  C12 POPEh 112      13.177 112.567  77.531  1.00  0.00           C
ATOM   5419  C11 POPEh 112      11.947 113.147  78.231  1.00  0.00           C
ATOM   5422  P   POPEh 112      11.017 115.577  78.571  1.00  0.00           P
ATOM   5423  O13 POPEh 112      10.387 115.247  79.860  1.00  0.00           O
ATOM   5424  O14 POPEh 112      11.527 116.967  78.381  1.00  0.00           O
ATOM   5425  O11 POPEh 112       9.957 115.317  77.440  1.00  0.00           O
ATOM   5426  O12 POPEh 112      12.147 114.557  78.241  1.00  0.00           O
ATOM   5427  C1  POPEh 112      10.257 115.067  76.071  1.00  0.00           C
ATOM   5430  C2  POPEh 112       9.407 115.997  75.180  1.00  0.00           C
ATOM   5432  O21 POPEh 112       9.247 115.427  73.871  1.00  0.00           O
ATOM   5433  C21 POPEh 112      10.297 115.317  73.101  1.00  0.00           C
ATOM   5434  O22 POPEh 112      11.457 115.597  73.401  1.00  0.00           O
ATOM   5435  C22 POPEh 112       9.777 114.777  71.761  1.00  0.00           C
ATOM   5438  C3  POPEh 112       9.947 117.467  75.191  1.00  0.00           C
ATOM   5441  O31 POPEh 112       9.647 118.217  73.990  1.00  0.00           O
ATOM   5442  C31 POPEh 112      10.677 118.747  73.341  1.00  0.00           C
ATOM   5443  O32 POPEh 112      11.847 118.657  73.680  1.00  0.00           O
ATOM   5444  C32 POPEh 112      10.187 119.477  72.101  1.00  0.00           C
ATOM   5447  C23 POPEh 112      10.597 115.117  70.490  1.00  0.00           C
ATOM   5450  C24 POPEh 112       9.917 114.547  69.240  1.00  0.00           C
ATOM   5453  C25 POPEh 112      10.567 114.917  67.901  1.00  0.00           C
ATOM   5456  C26 POPEh 112      10.287 116.377  67.481  1.00  0.00           C
ATOM   5459  C27 POPEh 112      10.517 116.647  65.981  1.00  0.00           C
ATOM   5462  C28 POPEh 112       9.567 117.737  65.451  1.00  0.00           C
ATOM   5465  C29 POPEh 112       9.787 118.067  64.001  1.00  0.00           C
ATOM   5467 0C21 POPEh 112       8.967 117.807  62.961  1.00  0.00           C
ATOM   5469 1C21 POPEh 112       7.607 117.137  63.000  1.00  0.00           C
ATOM   5472 2C21 POPEh 112       6.657 117.767  61.971  1.00  0.00           C
ATOM   5475 3C21 POPEh 112       5.267 117.117  61.911  1.00  0.00           C
ATOM   5478 4C21 POPEh 112       4.397 117.777  60.820  1.00  0.00           C
ATOM   5481 5C21 POPEh 112       2.967 117.237  60.760  1.00  0.00           C
ATOM   5484 6C21 POPEh 112       2.147 117.887  59.640  1.00  0.00           C
ATOM   5487 7C21 POPEh 112       0.657 117.537  59.731  1.00  0.00           C
ATOM   5490 8C21 POPEh 112      -0.233 118.187  58.660  1.00  0.00           C
ATOM   5494  C33 POPEh 112      11.257 120.457  71.581  1.00  0.00           C
ATOM   5497  C34 POPEh 112      11.087 120.797  70.100  1.00  0.00           C
ATOM   5500  C35 POPEh 112       9.827 121.597  69.750  1.00  0.00           C
ATOM   5503  C36 POPEh 112       9.817 121.927  68.250  1.00  0.00           C
ATOM   5506  C37 POPEh 112       8.687 122.867  67.831  1.00  0.00           C
ATOM   5509  C38 POPEh 112       8.927 123.527  66.460  1.00  0.00           C
ATOM   5512  C39 POPEh 112       9.117 122.557  65.291  1.00  0.00           C
ATOM   5515 0C31 POPEh 112       7.807 122.047  64.671  1.00  0.00           C
ATOM   5518 1C31 POPEh 112       7.747 122.347  63.171  1.00  0.00           C
ATOM   5521 2C31 POPEh 112       6.457 121.867  62.500  1.00  0.00           C
ATOM   5524 3C31 POPEh 112       6.517 121.827  60.960  1.00  0.00           C
ATOM   5527 4C31 POPEh 112       7.657 120.967  60.410  1.00  0.00           C
ATOM   5530 5C31 POPEh 112       7.357 120.387  59.020  1.00  0.00           C
ATOM   5533 6C31 POPEh 112       8.447 119.437  58.500  1.00  0.00           C
ATOM   5537  NH3 POPEi 113      74.967 105.097  36.321  1.00  0.00           N
ATOM   5541  C12 POPEi 113      74.527 106.187  35.381  1.00  0.00           C
ATOM   5544  C11 POPEi 113      75.577 107.307  35.240  1.00  0.00           C
ATOM   5547  P   POPEi 113      78.097 106.497  35.451  1.00  0.00           P
ATOM   5548  O13 POPEi 113      78.337 105.047  35.230  1.00  0.00           O
ATOM   5549  O14 POPEi 113      79.147 107.467  35.051  1.00  0.00           O
ATOM   5550  O11 POPEi 113      77.737 106.747  36.950  1.00  0.00           O
ATOM   5551  O12 POPEi 113      76.797 106.867  34.671  1.00  0.00           O
ATOM   5552  C1  POPEi 113      77.977 107.997  37.600  1.00  0.00           C
ATOM   5555  C2  POPEi 113      78.247 107.817  39.110  1.00  0.00           C
ATOM   5557  O21 POPEi 113      77.077 107.987  39.931  1.00  0.00           O
ATOM   5558  C21 POPEi 113      76.027 107.207  39.760  1.00  0.00           C
ATOM   5559  O22 POPEi 113      75.767 106.497  38.801  1.00  0.00           O
ATOM   5560  C22 POPEi 113      75.157 107.337  41.010  1.00  0.00           C
ATOM   5563  C3  POPEi 113      79.337 108.867  39.531  1.00  0.00           C
ATOM   5566  O31 POPEi 113      79.527 108.917  40.951  1.00  0.00           O
ATOM   5567  C31 POPEi 113      80.207 109.977  41.360  1.00  0.00           C
ATOM   5568  O32 POPEi 113      80.847 110.727  40.661  1.00  0.00           O
ATOM   5569  C32 POPEi 113      80.047 110.087  42.870  1.00  0.00           C
ATOM   5572  C23 POPEi 113      73.837 106.557  40.901  1.00  0.00           C
ATOM   5575  C24 POPEi 113      72.877 106.807  42.080  1.00  0.00           C
ATOM   5578  C25 POPEi 113      73.377 106.307  43.440  1.00  0.00           C
ATOM   5581  C26 POPEi 113      73.507 104.787  43.541  1.00  0.00           C
ATOM   5584  C27 POPEi 113      74.187 104.297  44.831  1.00  0.00           C
ATOM   5587  C28 POPEi 113      74.127 102.767  44.971  1.00  0.00           C
ATOM   5590  C29 POPEi 113      75.167 102.237  45.930  1.00  0.00           C
ATOM   5592 0C21 POPEi 113      74.977 101.717  47.151  1.00  0.00           C
ATOM   5594 1C21 POPEi 113      73.687 101.557  47.910  1.00  0.00           C
ATOM   5597 2C21 POPEi 113      73.897 102.047  49.351  1.00  0.00           C
ATOM   5600 3C21 POPEi 113      72.767 101.667  50.311  1.00  0.00           C
ATOM   5603 4C21 POPEi 113      73.207 101.857  51.761  1.00  0.00           C
ATOM   5606 5C21 POPEi 113      72.057 101.927  52.761  1.00  0.00           C
ATOM   5609 6C21 POPEi 113      72.427 101.317  54.110  1.00  0.00           C
ATOM   5612 7C21 POPEi 113      71.577 101.847  55.261  1.00  0.00           C
ATOM   5615 8C21 POPEi 113      71.797 101.037  56.530  1.00  0.00           C
ATOM   5619  C33 POPEi 113      81.007 111.107  43.500  1.00  0.00           C
ATOM   5622  C34 POPEi 113      80.647 111.437  44.951  1.00  0.00           C
ATOM   5625  C35 POPEi 113      80.567 110.197  45.841  1.00  0.00           C
ATOM   5628  C36 POPEi 113      80.137 110.557  47.261  1.00  0.00           C
ATOM   5631  C37 POPEi 113      79.887 109.307  48.120  1.00  0.00           C
ATOM   5634  C38 POPEi 113      79.277 109.617  49.500  1.00  0.00           C
ATOM   5637  C39 POPEi 113      80.307 109.987  50.570  1.00  0.00           C
ATOM   5640 0C31 POPEi 113      80.677 111.477  50.651  1.00  0.00           C
ATOM   5643 1C31 POPEi 113      81.857 111.687  51.610  1.00  0.00           C
ATOM   5646 2C31 POPEi 113      82.407 113.117  51.641  1.00  0.00           C
ATOM   5649 3C31 POPEi 113      81.477 114.157  52.291  1.00  0.00           C
ATOM   5652 4C31 POPEi 113      81.457 114.077  53.820  1.00  0.00           C
ATOM   5655 5C31 POPEi 113      80.627 115.197  54.461  1.00  0.00           C
ATOM   5658 6C31 POPEi 113      80.687 115.207  55.991  1.00  0.00           C
ATOM   5662  NH3 POPEj 114      87.137 112.137  38.360  1.00  0.00           N
ATOM   5666  C12 POPEj 114      86.867 110.647  38.371  1.00  0.00           C
ATOM   5669  C11 POPEj 114      86.657 110.097  36.940  1.00  0.00           C
ATOM   5672  P   POPEj 114      88.647 108.637  36.201  1.00  0.00           P
ATOM   5673  O13 POPEj 114      89.497 109.687  36.800  1.00  0.00           O
ATOM   5674  O14 POPEj 114      88.517 108.577  34.721  1.00  0.00           O
ATOM   5675  O11 POPEj 114      89.107 107.237  36.791  1.00  0.00           O
ATOM   5676  O12 POPEj 114      87.197 108.767  36.810  1.00  0.00           O
ATOM   5677  C1  POPEj 114      89.647 107.157  38.120  1.00  0.00           C
ATOM   5680  C2  POPEj 114      88.517 107.037  39.160  1.00  0.00           C
ATOM   5682  O21 POPEj 114      89.047 106.797  40.490  1.00  0.00           O
ATOM   5683  C21 POPEj 114      89.247 107.917  41.171  1.00  0.00           C
ATOM   5684  O22 POPEj 114      89.167 109.037  40.711  1.00  0.00           O
ATOM   5685  C22 POPEj 114      89.607 107.587  42.610  1.00  0.00           C
ATOM   5688  C3  POPEj 114      87.587 105.867  38.780  1.00  0.00           C
ATOM   5691  O31 POPEj 114      86.497 105.697  39.710  1.00  0.00           O
ATOM   5692  C31 POPEj 114      85.467 106.527  39.531  1.00  0.00           C
ATOM   5693  O32 POPEj 114      85.357 107.367  38.660  1.00  0.00           O
ATOM   5694  C32 POPEj 114      84.377 106.177  40.521  1.00  0.00           C
ATOM   5697  C23 POPEj 114      88.387 107.827  43.530  1.00  0.00           C
ATOM   5700  C24 POPEj 114      88.767 108.057  44.991  1.00  0.00           C
ATOM   5703  C25 POPEj 114      89.367 106.827  45.680  1.00  0.00           C
ATOM   5706  C26 POPEj 114      88.577 106.437  46.940  1.00  0.00           C
ATOM   5709  C27 POPEj 114      89.267 105.347  47.761  1.00  0.00           C
ATOM   5712  C28 POPEj 114      88.587 105.067  49.110  1.00  0.00           C
ATOM   5715  C29 POPEj 114      87.287 104.317  48.990  1.00  0.00           C
ATOM   5717 0C21 POPEj 114      86.597 103.797  50.011  1.00  0.00           C
ATOM   5719 1C21 POPEj 114      86.967 103.907  51.471  1.00  0.00           C
ATOM   5722 2C21 POPEj 114      88.067 102.937  51.950  1.00  0.00           C
ATOM   5725 3C21 POPEj 114      87.717 101.457  51.781  1.00  0.00           C
ATOM   5728 4C21 POPEj 114      88.887 100.507  52.110  1.00  0.00           C
ATOM   5731 5C21 POPEj 114      89.317 100.497  53.590  1.00  0.00           C
ATOM   5734 6C21 POPEj 114      88.247  99.947  54.541  1.00  0.00           C
ATOM   5737 7C21 POPEj 114      88.707  99.897  56.000  1.00  0.00           C
ATOM   5740 8C21 POPEj 114      87.627  99.407  56.971  1.00  0.00           C
ATOM   5744  C33 POPEj 114      83.917 107.357  41.410  1.00  0.00           C
ATOM   5747  C34 POPEj 114      84.827 107.597  42.621  1.00  0.00           C
ATOM   5750  C35 POPEj 114      84.247 108.607  43.621  1.00  0.00           C
ATOM   5753  C36 POPEj 114      85.217 108.897  44.770  1.00  0.00           C
ATOM   5756  C37 POPEj 114      84.697 109.887  45.820  1.00  0.00           C
ATOM   5759  C38 POPEj 114      85.847 110.487  46.651  1.00  0.00           C
ATOM   5762  C39 POPEj 114      85.367 111.337  47.840  1.00  0.00           C
ATOM   5765 0C31 POPEj 114      85.577 110.657  49.201  1.00  0.00           C
ATOM   5768 1C31 POPEj 114      84.767 109.357  49.380  1.00  0.00           C
ATOM   5771 2C31 POPEj 114      85.167 108.567  50.641  1.00  0.00           C
ATOM   5774 3C31 POPEj 114      84.757 109.257  51.961  1.00  0.00           C
ATOM   5777 4C31 POPEj 114      85.337 108.537  53.190  1.00  0.00           C
ATOM   5780 5C31 POPEj 114      84.927 109.217  54.500  1.00  0.00           C
ATOM   5783 6C31 POPEj 114      85.487 108.517  55.741  1.00  0.00           C
ATOM   5787  NH3 POPEk 115      55.567  35.847  75.941  1.00  0.00           N
ATOM   5791  C12 POPEk 115      55.587  37.257  76.460  1.00  0.00           C
ATOM   5794  C11 POPEk 115      56.487  37.407  77.700  1.00  0.00           C
ATOM   5797  P   POPEk 115      58.707  36.057  77.531  1.00  0.00           P
ATOM   5798  O13 POPEk 115      60.117  36.317  77.210  1.00  0.00           O
ATOM   5799  O14 POPEk 115      58.377  35.547  78.871  1.00  0.00           O
ATOM   5800  O11 POPEk 115      58.067  35.137  76.371  1.00  0.00           O
ATOM   5801  O12 POPEk 115      57.857  37.357  77.300  1.00  0.00           O
ATOM   5802  C1  POPEk 115      58.897  34.387  75.471  1.00  0.00           C
ATOM   5805  C2  POPEk 115      59.047  35.047  74.050  1.00  0.00           C
ATOM   5807  O21 POPEk 115      58.507  34.257  72.961  1.00  0.00           O
ATOM   5808  C21 POPEk 115      57.237  33.887  73.011  1.00  0.00           C
ATOM   5809  O22 POPEk 115      56.377  34.407  73.710  1.00  0.00           O
ATOM   5810  C22 POPEk 115      57.007  32.687  72.091  1.00  0.00           C
ATOM   5813  C3  POPEk 115      60.547  35.327  73.691  1.00  0.00           C
ATOM   5816  O31 POPEk 115      61.127  34.247  72.941  1.00  0.00           O
ATOM   5817  C31 POPEk 115      61.057  34.147  71.581  1.00  0.00           C
ATOM   5818  O32 POPEk 115      61.087  33.067  71.011  1.00  0.00           O
ATOM   5819  C32 POPEk 115      61.047  35.487  70.841  1.00  0.00           C
ATOM   5822  C23 POPEk 115      57.167  32.907  70.550  1.00  0.00           C
ATOM   5825  C24 POPEk 115      55.857  32.607  69.801  1.00  0.00           C
ATOM   5828  C25 POPEk 115      56.027  32.107  68.351  1.00  0.00           C
ATOM   5831  C26 POPEk 115      56.427  30.627  68.241  1.00  0.00           C
ATOM   5834  C27 POPEk 115      56.367  30.097  66.800  1.00  0.00           C
ATOM   5837  C28 POPEk 115      56.437  28.557  66.730  1.00  0.00           C
ATOM   5840  C29 POPEk 115      56.447  28.027  65.321  1.00  0.00           C
ATOM   5842 0C21 POPEk 115      56.147  26.767  64.951  1.00  0.00           C
ATOM   5844 1C21 POPEk 115      55.737  25.647  65.871  1.00  0.00           C
ATOM   5847 2C21 POPEk 115      55.037  24.477  65.140  1.00  0.00           C
ATOM   5850 3C21 POPEk 115      53.587  24.737  64.710  1.00  0.00           C
ATOM   5853 4C21 POPEk 115      53.397  25.517  63.401  1.00  0.00           C
ATOM   5856 5C21 POPEk 115      51.937  25.507  62.910  1.00  0.00           C
ATOM   5859 6C21 POPEk 115      50.967  26.327  63.770  1.00  0.00           C
ATOM   5862 7C21 POPEk 115      49.547  26.337  63.180  1.00  0.00           C
ATOM   5865 8C21 POPEk 115      48.557  27.267  63.871  1.00  0.00           C
ATOM   5869  C33 POPEk 115      60.707  35.417  69.331  1.00  0.00           C
ATOM   5872  C34 POPEk 115      60.757  36.827  68.701  1.00  0.00           C
ATOM   5875  C35 POPEk 115      59.817  37.027  67.500  1.00  0.00           C
ATOM   5878  C36 POPEk 115      59.597  38.507  67.171  1.00  0.00           C
ATOM   5881  C37 POPEk 115      58.607  38.787  66.020  1.00  0.00           C
ATOM   5884  C38 POPEk 115      57.227  38.117  66.191  1.00  0.00           C
ATOM   5887  C39 POPEk 115      56.037  38.897  65.581  1.00  0.00           C
ATOM   5890 0C31 POPEk 115      56.227  39.407  64.151  1.00  0.00           C
ATOM   5893 1C31 POPEk 115      55.537  40.767  63.860  1.00  0.00           C
ATOM   5896 2C31 POPEk 115      54.057  40.687  63.451  1.00  0.00           C
ATOM   5899 3C31 POPEk 115      53.057  40.217  64.531  1.00  0.00           C
ATOM   5902 4C31 POPEk 115      53.027  41.087  65.801  1.00  0.00           C
ATOM   5905 5C31 POPEk 115      51.817  40.757  66.691  1.00  0.00           C
ATOM   5908 6C31 POPEk 115      51.777  41.507  68.021  1.00  0.00           C
ATOM   5912  NH3 POPEl 116      47.117  66.367  39.570  1.00  0.00           N
ATOM   5916  C12 POPEl 116      46.147  65.697  38.621  1.00  0.00           C
ATOM   5919  C11 POPEl 116      46.227  64.157  38.660  1.00  0.00           C
ATOM   5922  P   POPEl 116      44.527  62.357  37.511  1.00  0.00           P
ATOM   5923  O13 POPEl 116      43.167  62.667  37.000  1.00  0.00           O
ATOM   5924  O14 POPEl 116      45.587  62.157  36.501  1.00  0.00           O
ATOM   5925  O11 POPEl 116      44.497  61.067  38.411  1.00  0.00           O
ATOM   5926  O12 POPEl 116      44.947  63.557  38.440  1.00  0.00           O
ATOM   5927  C1  POPEl 116      44.257  60.987  39.811  1.00  0.00           C
ATOM   5930  C2  POPEl 116      44.567  59.547  40.350  1.00  0.00           C
ATOM   5932  O21 POPEl 116      44.997  59.617  41.730  1.00  0.00           O
ATOM   5933  C21 POPEl 116      43.987  59.727  42.581  1.00  0.00           C
ATOM   5934  O22 POPEl 116      42.817  59.917  42.270  1.00  0.00           O
ATOM   5935  C22 POPEl 116      44.497  59.547  44.011  1.00  0.00           C
ATOM   5938  C3  POPEl 116      45.677  58.837  39.521  1.00  0.00           C
ATOM   5941  O31 POPEl 116      46.547  57.977  40.311  1.00  0.00           O
ATOM   5942  C31 POPEl 116      47.777  57.887  39.780  1.00  0.00           C
ATOM   5943  O32 POPEl 116      48.067  58.267  38.650  1.00  0.00           O
ATOM   5944  C32 POPEl 116      48.797  57.327  40.791  1.00  0.00           C
ATOM   5947  C23 POPEl 116      43.907  58.267  44.661  1.00  0.00           C
ATOM   5950  C24 POPEl 116      44.627  57.797  45.941  1.00  0.00           C
ATOM   5953  C25 POPEl 116      44.777  58.857  47.051  1.00  0.00           C
ATOM   5956  C26 POPEl 116      43.467  59.317  47.710  1.00  0.00           C
ATOM   5959  C27 POPEl 116      42.867  58.307  48.710  1.00  0.00           C
ATOM   5962  C28 POPEl 116      41.837  58.937  49.680  1.00  0.00           C
ATOM   5965  C29 POPEl 116      40.427  58.947  49.160  1.00  0.00           C
ATOM   5967 0C21 POPEl 116      39.307  59.057  49.901  1.00  0.00           C
ATOM   5969 1C21 POPEl 116      39.217  59.237  51.390  1.00  0.00           C
ATOM   5972 2C21 POPEl 116      38.307  58.187  52.061  1.00  0.00           C
ATOM   5975 3C21 POPEl 116      38.277  58.317  53.590  1.00  0.00           C
ATOM   5978 4C21 POPEl 116      37.317  57.317  54.250  1.00  0.00           C
ATOM   5981 5C21 POPEl 116      37.287  57.397  55.781  1.00  0.00           C
ATOM   5984 6C21 POPEl 116      36.457  56.257  56.390  1.00  0.00           C
ATOM   5987 7C21 POPEl 116      36.447  56.217  57.920  1.00  0.00           C
ATOM   5990 8C21 POPEl 116      35.837  54.927  58.471  1.00  0.00           C
ATOM   5994  C33 POPEl 116      48.287  57.147  42.241  1.00  0.00           C
ATOM   5997  C34 POPEl 116      49.407  57.027  43.291  1.00  0.00           C
ATOM   6000  C35 POPEl 116      48.867  57.097  44.731  1.00  0.00           C
ATOM   6003  C36 POPEl 116      49.987  57.037  45.781  1.00  0.00           C
ATOM   6006  C37 POPEl 116      49.487  57.137  47.231  1.00  0.00           C
ATOM   6009  C38 POPEl 116      50.647  56.947  48.221  1.00  0.00           C
ATOM   6012  C39 POPEl 116      50.227  56.837  49.691  1.00  0.00           C
ATOM   6015 0C31 POPEl 116      51.417  56.357  50.541  1.00  0.00           C
ATOM   6018 1C31 POPEl 116      51.237  56.587  52.041  1.00  0.00           C
ATOM   6021 2C31 POPEl 116      52.467  56.117  52.840  1.00  0.00           C
ATOM   6024 3C31 POPEl 116      52.447  56.597  54.300  1.00  0.00           C
ATOM   6027 4C31 POPEl 116      51.267  56.037  55.100  1.00  0.00           C
ATOM   6030 5C31 POPEl 116      51.217  56.557  56.550  1.00  0.00           C
ATOM   6033 6C31 POPEl 116      50.067  55.947  57.360  1.00  0.00           C
ATOM   6037  NH3 POPEm 117     119.587  51.557  77.870  1.00  0.00           N
ATOM   6041  C12 POPEm 117     119.297  50.487  76.831  1.00  0.00           C
ATOM   6044  C11 POPEm 117     120.437  49.457  76.611  1.00  0.00           C
ATOM   6047  P   POPEm 117     121.347  47.777  74.741  1.00  0.00           P
ATOM   6048  O13 POPEm 117     122.317  48.297  73.750  1.00  0.00           O
ATOM   6049  O14 POPEm 117     121.917  47.017  75.871  1.00  0.00           O
ATOM   6050  O11 POPEm 117     120.357  46.847  73.920  1.00  0.00           O
ATOM   6051  O12 POPEm 117     120.387  48.927  75.280  1.00  0.00           O
ATOM   6052  C1  POPEm 117     119.587  47.377  72.811  1.00  0.00           C
ATOM   6055  C2  POPEm 117     120.357  47.427  71.441  1.00  0.00           C
ATOM   6057  O21 POPEm 117     119.417  47.327  70.350  1.00  0.00           O
ATOM   6058  C21 POPEm 117     119.867  47.677  69.151  1.00  0.00           C
ATOM   6059  O22 POPEm 117     120.947  48.217  68.941  1.00  0.00           O
ATOM   6060  C22 POPEm 117     118.867  47.217  68.091  1.00  0.00           C
ATOM   6063  C3  POPEm 117     121.397  46.257  71.360  1.00  0.00           C
ATOM   6066  O31 POPEm 117     122.437  46.387  70.340  1.00  0.00           O
ATOM   6067  C31 POPEm 117     122.247  45.607  69.250  1.00  0.00           C
ATOM   6068  O32 POPEm 117     121.267  44.927  69.050  1.00  0.00           O
ATOM   6069  C32 POPEm 117     123.437  45.727  68.311  1.00  0.00           C
ATOM   6072  C23 POPEm 117     119.487  46.917  66.701  1.00  0.00           C
ATOM   6075  C24 POPEm 117     118.437  46.787  65.601  1.00  0.00           C
ATOM   6078  C25 POPEm 117     119.027  46.647  64.180  1.00  0.00           C
ATOM   6081  C26 POPEm 117     117.927  46.447  63.120  1.00  0.00           C
ATOM   6084  C27 POPEm 117     118.447  46.187  61.701  1.00  0.00           C
ATOM   6087  C28 POPEm 117     118.227  47.347  60.711  1.00  0.00           C
ATOM   6090  C29 POPEm 117     119.257  48.447  60.820  1.00  0.00           C
ATOM   6092 0C21 POPEm 117     119.947  48.987  59.801  1.00  0.00           C
ATOM   6094 1C21 POPEm 117     119.767  48.647  58.341  1.00  0.00           C
ATOM   6097 2C21 POPEm 117     120.297  49.727  57.371  1.00  0.00           C
ATOM   6100 3C21 POPEm 117     121.817  49.667  57.140  1.00  0.00           C
ATOM   6103 4C21 POPEm 117     122.287  50.677  56.090  1.00  0.00           C
ATOM   6106 5C21 POPEm 117     123.687  50.377  55.521  1.00  0.00           C
ATOM   6109 6C21 POPEm 117     123.657  49.317  54.411  1.00  0.00           C
ATOM   6112 7C21 POPEm 117     124.987  49.177  53.660  1.00  0.00           C
ATOM   6115 8C21 POPEm 117     124.877  48.257  52.441  1.00  0.00           C
ATOM   6119  C33 POPEm 117     122.947  45.757  66.841  1.00  0.00           C
ATOM   6122  C34 POPEm 117     124.027  46.107  65.811  1.00  0.00           C
ATOM   6125  C35 POPEm 117     125.207  45.137  65.781  1.00  0.00           C
ATOM   6128  C36 POPEm 117     125.897  45.127  64.411  1.00  0.00           C
ATOM   6131  C37 POPEm 117     127.007  44.077  64.291  1.00  0.00           C
ATOM   6134  C38 POPEm 117     127.457  43.887  62.840  1.00  0.00           C
ATOM   6137  C39 POPEm 117     128.441  42.727  62.670  1.00  0.00           C
ATOM   6140 0C31 POPEm 117     128.841  42.467  61.210  1.00  0.00           C
ATOM   6143 1C31 POPEm 117     129.921  41.397  61.110  1.00  0.00           C
ATOM   6146 2C31 POPEm 117     130.041  40.747  59.721  1.00  0.00           C
ATOM   6149 3C31 POPEm 117     131.001  39.547  59.721  1.00  0.00           C
ATOM   6152 4C31 POPEm 117     131.201  38.937  58.330  1.00  0.00           C
ATOM   6155 5C31 POPEm 117     132.191  37.757  58.351  1.00  0.00           C
ATOM   6158 6C31 POPEm 117     132.541  37.257  56.950  1.00  0.00           C
ATOM   6162  NH3 POPEn 118      80.797  97.997  36.020  1.00  0.00           N
ATOM   6166  C12 POPEn 118      81.507  99.207  36.571  1.00  0.00           C
ATOM   6169  C11 POPEn 118      80.597 100.447  36.610  1.00  0.00           C
ATOM   6172  P   POPEn 118      81.457 102.177  38.421  1.00  0.00           P
ATOM   6173  O13 POPEn 118      82.777 102.857  38.491  1.00  0.00           O
ATOM   6174  O14 POPEn 118      80.257 102.987  38.720  1.00  0.00           O
ATOM   6175  O11 POPEn 118      81.487 100.857  39.261  1.00  0.00           O
ATOM   6176  O12 POPEn 118      81.347 101.617  36.940  1.00  0.00           O
ATOM   6177  C1  POPEn 118      81.477 100.907  40.690  1.00  0.00           C
ATOM   6180  C2  POPEn 118      80.247 100.137  41.241  1.00  0.00           C
ATOM   6182  O21 POPEn 118      80.417  99.857  42.641  1.00  0.00           O
ATOM   6183  C21 POPEn 118      80.067 100.857  43.430  1.00  0.00           C
ATOM   6184  O22 POPEn 118      79.807 101.997  43.060  1.00  0.00           O
ATOM   6185  C22 POPEn 118      79.957 100.357  44.871  1.00  0.00           C
ATOM   6188  C3  POPEn 118      80.027  98.817  40.441  1.00  0.00           C
ATOM   6191  O31 POPEn 118      79.187  97.867  41.140  1.00  0.00           O
ATOM   6192  C31 POPEn 118      79.377  96.607  40.811  1.00  0.00           C
ATOM   6193  O32 POPEn 118      80.177  96.207  39.970  1.00  0.00           O
ATOM   6194  C32 POPEn 118      78.637  95.697  41.761  1.00  0.00           C
ATOM   6197  C23 POPEn 118      79.427 101.447  45.830  1.00  0.00           C
ATOM   6200  C24 POPEn 118      79.127 100.927  47.241  1.00  0.00           C
ATOM   6203  C25 POPEn 118      80.367 100.897  48.151  1.00  0.00           C
ATOM   6206  C26 POPEn 118      80.067 100.517  49.610  1.00  0.00           C
ATOM   6209  C27 POPEn 118      81.347 100.397  50.451  1.00  0.00           C
ATOM   6212  C28 POPEn 118      81.127  99.977  51.921  1.00  0.00           C
ATOM   6215  C29 POPEn 118      80.747 101.127  52.821  1.00  0.00           C
ATOM   6217 0C21 POPEn 118      81.377 101.507  53.951  1.00  0.00           C
ATOM   6219 1C21 POPEn 118      82.557 100.817  54.601  1.00  0.00           C
ATOM   6222 2C21 POPEn 118      83.927 101.387  54.170  1.00  0.00           C
ATOM   6225 3C21 POPEn 118      84.247 102.797  54.691  1.00  0.00           C
ATOM   6228 4C21 POPEn 118      84.977 102.827  56.051  1.00  0.00           C
ATOM   6231 5C21 POPEn 118      85.547 104.227  56.360  1.00  0.00           C
ATOM   6234 6C21 POPEn 118      86.427 104.317  57.621  1.00  0.00           C
ATOM   6237 7C21 POPEn 118      87.627 103.357  57.610  1.00  0.00           C
ATOM   6240 8C21 POPEn 118      88.737 103.747  58.590  1.00  0.00           C
ATOM   6244  C33 POPEn 118      79.557  95.307  42.941  1.00  0.00           C
ATOM   6247  C34 POPEn 118      78.827  94.697  44.141  1.00  0.00           C
ATOM   6250  C35 POPEn 118      77.687  95.557  44.710  1.00  0.00           C
ATOM   6253  C36 POPEn 118      77.997  97.047  44.890  1.00  0.00           C
ATOM   6256  C37 POPEn 118      76.987  97.757  45.791  1.00  0.00           C
ATOM   6259  C38 POPEn 118      77.217  97.447  47.280  1.00  0.00           C
ATOM   6262  C39 POPEn 118      76.347  98.257  48.241  1.00  0.00           C
ATOM   6265 0C31 POPEn 118      76.797  98.037  49.691  1.00  0.00           C
ATOM   6268 1C31 POPEn 118      76.147  98.977  50.711  1.00  0.00           C
ATOM   6271 2C31 POPEn 118      76.757  98.757  52.101  1.00  0.00           C
ATOM   6274 3C31 POPEn 118      76.167  99.647  53.200  1.00  0.00           C
ATOM   6277 4C31 POPEn 118      76.767  99.317  54.580  1.00  0.00           C
ATOM   6280 5C31 POPEn 118      76.237 100.217  55.711  1.00  0.00           C
ATOM   6283 6C31 POPEn 118      76.787  99.817  57.091  1.00  0.00           C
ATOM   6287  NH3 POPEo 119     109.147  63.647  32.061  1.00  0.00           N
ATOM   6291  C12 POPEo 119     110.277  64.637  32.011  1.00  0.00           C
ATOM   6294  C11 POPEo 119     109.757  66.047  31.631  1.00  0.00           C
ATOM   6297  P   POPEo 119     110.687  68.407  30.930  1.00  0.00           P
ATOM   6298  O13 POPEo 119     110.677  68.257  29.451  1.00  0.00           O
ATOM   6299  O14 POPEo 119     109.557  69.137  31.561  1.00  0.00           O
ATOM   6300  O11 POPEo 119     112.047  69.057  31.351  1.00  0.00           O
ATOM   6301  O12 POPEo 119     110.837  66.967  31.570  1.00  0.00           O
ATOM   6302  C1  POPEo 119     112.227  69.577  32.671  1.00  0.00           C
ATOM   6305  C2  POPEo 119     112.487  68.487  33.740  1.00  0.00           C
ATOM   6307  O21 POPEo 119     112.827  69.137  34.970  1.00  0.00           O
ATOM   6308  C21 POPEo 119     111.827  69.327  35.791  1.00  0.00           C
ATOM   6309  O22 POPEo 119     110.637  69.177  35.531  1.00  0.00           O
ATOM   6310  C22 POPEo 119     112.417  69.657  37.151  1.00  0.00           C
ATOM   6313  C3  POPEo 119     113.657  67.577  33.340  1.00  0.00           C
ATOM   6316  O31 POPEo 119     114.207  66.897  34.491  1.00  0.00           O
ATOM   6317  C31 POPEo 119     115.287  67.447  35.030  1.00  0.00           C
ATOM   6318  O32 POPEo 119     115.987  68.317  34.530  1.00  0.00           O
ATOM   6319  C32 POPEo 119     115.557  66.777  36.381  1.00  0.00           C
ATOM   6322  C23 POPEo 119     111.367  69.557  38.281  1.00  0.00           C
ATOM   6325  C24 POPEo 119     111.987  69.197  39.631  1.00  0.00           C
ATOM   6328  C25 POPEo 119     110.887  68.787  40.610  1.00  0.00           C
ATOM   6331  C26 POPEo 119     111.397  68.267  41.950  1.00  0.00           C
ATOM   6334  C27 POPEo 119     110.217  67.777  42.811  1.00  0.00           C
ATOM   6337  C28 POPEo 119     110.647  67.257  44.191  1.00  0.00           C
ATOM   6340  C29 POPEo 119     109.447  66.757  44.941  1.00  0.00           C
ATOM   6342 0C21 POPEo 119     108.937  67.237  46.090  1.00  0.00           C
ATOM   6344 1C21 POPEo 119     109.477  68.417  46.870  1.00  0.00           C
ATOM   6347 2C21 POPEo 119     110.017  68.017  48.250  1.00  0.00           C
ATOM   6350 3C21 POPEo 119     111.127  66.957  48.200  1.00  0.00           C
ATOM   6353 4C21 POPEo 119     111.907  66.897  49.510  1.00  0.00           C
ATOM   6356 5C21 POPEo 119     112.797  65.657  49.640  1.00  0.00           C
ATOM   6359 6C21 POPEo 119     113.527  65.627  50.991  1.00  0.00           C
ATOM   6362 7C21 POPEo 119     114.157  64.257  51.301  1.00  0.00           C
ATOM   6365 8C21 POPEo 119     114.757  64.187  52.701  1.00  0.00           C
ATOM   6369  C33 POPEo 119     117.037  66.807  36.820  1.00  0.00           C
ATOM   6372  C34 POPEo 119     117.507  68.127  37.451  1.00  0.00           C
ATOM   6375  C35 POPEo 119     116.767  68.537  38.741  1.00  0.00           C
ATOM   6378  C36 POPEo 119     117.597  69.497  39.610  1.00  0.00           C
ATOM   6381  C37 POPEo 119     116.907  70.057  40.871  1.00  0.00           C
ATOM   6384  C38 POPEo 119     115.997  71.267  40.591  1.00  0.00           C
ATOM   6387  C39 POPEo 119     116.797  72.567  40.480  1.00  0.00           C
ATOM   6390 0C31 POPEo 119     115.977  73.717  39.871  1.00  0.00           C
ATOM   6393 1C31 POPEo 119     115.547  74.817  40.841  1.00  0.00           C
ATOM   6396 2C31 POPEo 119     114.987  76.027  40.071  1.00  0.00           C
ATOM   6399 3C31 POPEo 119     114.767  77.287  40.921  1.00  0.00           C
ATOM   6402 4C31 POPEo 119     113.997  77.057  42.231  1.00  0.00           C
ATOM   6405 5C31 POPEo 119     113.837  78.377  43.011  1.00  0.00           C
ATOM   6408 6C31 POPEo 119     113.207  78.217  44.391  1.00  0.00           C
ATOM   6412  NH3 POPEp 120      50.137  71.947  39.931  1.00  0.00           N
ATOM   6416  C12 POPEp 120      49.127  73.037  40.191  1.00  0.00           C
ATOM   6419  C11 POPEp 120      48.687  73.747  38.891  1.00  0.00           C
ATOM   6422  P   POPEp 120      50.017  76.037  38.770  1.00  0.00           P
ATOM   6423  O13 POPEp 120      51.327  76.087  39.450  1.00  0.00           O
ATOM   6424  O14 POPEp 120      49.927  76.957  37.621  1.00  0.00           O
ATOM   6425  O11 POPEp 120      48.927  76.387  39.851  1.00  0.00           O
ATOM   6426  O12 POPEp 120      49.737  74.547  38.320  1.00  0.00           O
ATOM   6427  C1  POPEp 120      49.407  76.677  41.181  1.00  0.00           C
ATOM   6430  C2  POPEp 120      48.227  76.787  42.151  1.00  0.00           C
ATOM   6432  O21 POPEp 120      48.667  76.647  43.510  1.00  0.00           O
ATOM   6433  C21 POPEp 120      48.817  75.467  44.081  1.00  0.00           C
ATOM   6434  O22 POPEp 120      48.927  74.387  43.520  1.00  0.00           O
ATOM   6435  C22 POPEp 120      48.747  75.677  45.601  1.00  0.00           C
ATOM   6438  C3  POPEp 120      47.077  75.827  41.761  1.00  0.00           C
ATOM   6441  O31 POPEp 120      46.097  75.787  42.800  1.00  0.00           O
ATOM   6442  C31 POPEp 120      45.357  76.867  42.951  1.00  0.00           C
ATOM   6443  O32 POPEp 120      45.107  77.687  42.070  1.00  0.00           O
ATOM   6444  C32 POPEp 120      44.977  76.957  44.411  1.00  0.00           C
ATOM   6447  C23 POPEp 120      48.627  74.357  46.390  1.00  0.00           C
ATOM   6450  C24 POPEp 120      48.307  74.587  47.881  1.00  0.00           C
ATOM   6453  C25 POPEp 120      48.317  73.267  48.671  1.00  0.00           C
ATOM   6456  C26 POPEp 120      47.847  73.377  50.121  1.00  0.00           C
ATOM   6459  C27 POPEp 120      48.057  72.067  50.881  1.00  0.00           C
ATOM   6462  C28 POPEp 120      47.557  72.097  52.340  1.00  0.00           C
ATOM   6465  C29 POPEp 120      47.997  70.867  53.091  1.00  0.00           C
ATOM   6467 0C21 POPEp 120      47.327  70.217  54.071  1.00  0.00           C
ATOM   6469 1C21 POPEp 120      45.987  70.587  54.661  1.00  0.00           C
ATOM   6472 2C21 POPEp 120      46.187  71.187  56.061  1.00  0.00           C
ATOM   6475 3C21 POPEp 120      44.877  71.597  56.750  1.00  0.00           C
ATOM   6478 4C21 POPEp 120      45.167  72.337  58.070  1.00  0.00           C
ATOM   6481 5C21 POPEp 120      43.937  72.517  58.960  1.00  0.00           C
ATOM   6484 6C21 POPEp 120      42.927  73.527  58.411  1.00  0.00           C
ATOM   6487 7C21 POPEp 120      41.797  73.817  59.411  1.00  0.00           C
ATOM   6490 8C21 POPEp 120      40.837  74.897  58.931  1.00  0.00           C
ATOM   6494  C33 POPEp 120      45.167  78.357  45.030  1.00  0.00           C
ATOM   6497  C34 POPEp 120      44.787  78.307  46.520  1.00  0.00           C
ATOM   6500  C35 POPEp 120      45.977  78.437  47.481  1.00  0.00           C
ATOM   6503  C36 POPEp 120      45.607  77.917  48.871  1.00  0.00           C
ATOM   6506  C37 POPEp 120      46.507  78.437  49.991  1.00  0.00           C
ATOM   6509  C38 POPEp 120      45.987  78.017  51.371  1.00  0.00           C
ATOM   6512  C39 POPEp 120      46.737  78.667  52.530  1.00  0.00           C
ATOM   6515 0C31 POPEp 120      48.037  77.947  52.910  1.00  0.00           C
ATOM   6518 1C31 POPEp 120      48.757  78.667  54.050  1.00  0.00           C
ATOM   6521 2C31 POPEp 120      50.147  78.107  54.360  1.00  0.00           C
ATOM   6524 3C31 POPEp 120      51.017  79.057  55.201  1.00  0.00           C
ATOM   6527 4C31 POPEp 120      50.457  79.317  56.610  1.00  0.00           C
ATOM   6530 5C31 POPEp 120      51.377  80.217  57.451  1.00  0.00           C
ATOM   6533 6C31 POPEp 120      50.887  80.457  58.881  1.00  0.00           C
ATOM   6537  NH3 POPEq 121      75.507  82.207  36.160  1.00  0.00           N
ATOM   6541  C12 POPEq 121      76.907  82.607  35.760  1.00  0.00           C
ATOM   6544  C11 POPEq 121      77.937  81.477  35.921  1.00  0.00           C
ATOM   6547  P   POPEq 121      80.607  81.467  35.871  1.00  0.00           P
ATOM   6548  O13 POPEq 121      81.127  80.647  34.760  1.00  0.00           O
ATOM   6549  O14 POPEq 121      81.407  82.637  36.280  1.00  0.00           O
ATOM   6550  O11 POPEq 121      80.427  80.507  37.131  1.00  0.00           O
ATOM   6551  O12 POPEq 121      79.177  81.967  35.441  1.00  0.00           O
ATOM   6552  C1  POPEq 121      81.487  79.577  37.470  1.00  0.00           C
ATOM   6555  C2  POPEq 121      82.297  79.967  38.770  1.00  0.00           C
ATOM   6557  O21 POPEq 121      81.897  79.097  39.871  1.00  0.00           O
ATOM   6558  C21 POPEq 121      82.897  78.537  40.550  1.00  0.00           C
ATOM   6559  O22 POPEq 121      84.077  78.787  40.410  1.00  0.00           O
ATOM   6560  C22 POPEq 121      82.377  77.447  41.490  1.00  0.00           C
ATOM   6563  C3  POPEq 121      82.127  81.477  39.110  1.00  0.00           C
ATOM   6566  O31 POPEq 121      82.437  81.807  40.471  1.00  0.00           O
ATOM   6567  C31 POPEq 121      82.447  83.127  40.680  1.00  0.00           C
ATOM   6568  O32 POPEq 121      82.357  83.967  39.791  1.00  0.00           O
ATOM   6569  C32 POPEq 121      82.607  83.417  42.171  1.00  0.00           C
ATOM   6572  C23 POPEq 121      82.497  77.777  43.000  1.00  0.00           C
ATOM   6575  C24 POPEq 121      82.797  76.577  43.891  1.00  0.00           C
ATOM   6578  C25 POPEq 121      82.617  76.887  45.391  1.00  0.00           C
ATOM   6581  C26 POPEq 121      83.447  78.077  45.901  1.00  0.00           C
ATOM   6584  C27 POPEq 121      83.667  78.027  47.421  1.00  0.00           C
ATOM   6587  C28 POPEq 121      84.717  79.017  47.961  1.00  0.00           C
ATOM   6590  C29 POPEq 121      84.227  80.427  48.190  1.00  0.00           C
ATOM   6592 0C21 POPEq 121      84.037  81.007  49.391  1.00  0.00           C
ATOM   6594 1C21 POPEq 121      84.277  80.347  50.721  1.00  0.00           C
ATOM   6597 2C21 POPEq 121      83.967  81.247  51.940  1.00  0.00           C
ATOM   6600 3C21 POPEq 121      84.957  82.407  52.161  1.00  0.00           C
ATOM   6603 4C21 POPEq 121      86.427  81.977  52.390  1.00  0.00           C
ATOM   6606 5C21 POPEq 121      86.587  80.937  53.511  1.00  0.00           C
ATOM   6609 6C21 POPEq 121      88.047  80.557  53.761  1.00  0.00           C
ATOM   6612 7C21 POPEq 121      88.167  79.377  54.741  1.00  0.00           C
ATOM   6615 8C21 POPEq 121      89.607  78.987  55.051  1.00  0.00           C
ATOM   6619  C33 POPEq 121      81.337  84.007  42.831  1.00  0.00           C
ATOM   6622  C34 POPEq 121      81.307  83.907  44.360  1.00  0.00           C
ATOM   6625  C35 POPEq 121      81.147  82.457  44.831  1.00  0.00           C
ATOM   6628  C36 POPEq 121      80.787  82.307  46.311  1.00  0.00           C
ATOM   6631  C37 POPEq 121      80.717  80.827  46.721  1.00  0.00           C
ATOM   6634  C38 POPEq 121      79.577  80.497  47.691  1.00  0.00           C
ATOM   6637  C39 POPEq 121      78.367  79.907  46.950  1.00  0.00           C
ATOM   6640 0C31 POPEq 121      77.147  79.637  47.850  1.00  0.00           C
ATOM   6643 1C31 POPEq 121      75.957  79.177  47.000  1.00  0.00           C
ATOM   6646 2C31 POPEq 121      74.607  79.137  47.740  1.00  0.00           C
ATOM   6649 3C31 POPEq 121      73.407  78.917  46.800  1.00  0.00           C
ATOM   6652 4C31 POPEq 121      73.227  80.057  45.791  1.00  0.00           C
ATOM   6655 5C31 POPEq 121      71.897  80.077  45.030  1.00  0.00           C
ATOM   6658 6C31 POPEq 121      71.847  81.187  43.971  1.00  0.00           C
ATOM   6662  NH3 POPEr 122      47.227  59.117  36.241  1.00  0.00           N
ATOM   6666  C12 POPEr 122      48.137  60.287  36.000  1.00  0.00           C
ATOM   6669  C11 POPEr 122      49.627  59.907  36.090  1.00  0.00           C
ATOM   6672  P   POPEr 122      51.967  61.107  36.030  1.00  0.00           P
ATOM   6673  O13 POPEr 122      52.427  59.707  35.921  1.00  0.00           O
ATOM   6674  O14 POPEr 122      52.507  62.047  35.030  1.00  0.00           O
ATOM   6675  O11 POPEr 122      52.307  61.647  37.481  1.00  0.00           O
ATOM   6676  O12 POPEr 122      50.387  61.097  35.951  1.00  0.00           O
ATOM   6677  C1  POPEr 122      52.467  60.767  38.590  1.00  0.00           C
ATOM   6680  C2  POPEr 122      51.827  61.377  39.861  1.00  0.00           C
ATOM   6682  O21 POPEr 122      52.117  60.547  41.000  1.00  0.00           O
ATOM   6683  C21 POPEr 122      53.327  60.737  41.520  1.00  0.00           C
ATOM   6684  O22 POPEr 122      54.087  61.647  41.251  1.00  0.00           O
ATOM   6685  C22 POPEr 122      53.657  59.587  42.460  1.00  0.00           C
ATOM   6688  C3  POPEr 122      50.307  61.507  39.631  1.00  0.00           C
ATOM   6691  O31 POPEr 122      49.627  62.237  40.671  1.00  0.00           O
ATOM   6692  C31 POPEr 122      49.017  61.507  41.600  1.00  0.00           C
ATOM   6693  O32 POPEr 122      49.217  60.327  41.831  1.00  0.00           O
ATOM   6694  C32 POPEr 122      47.977  62.357  42.320  1.00  0.00           C
ATOM   6697  C23 POPEr 122      53.127  59.757  43.901  1.00  0.00           C
ATOM   6700  C24 POPEr 122      53.557  58.577  44.770  1.00  0.00           C
ATOM   6703  C25 POPEr 122      53.377  58.807  46.280  1.00  0.00           C
ATOM   6706  C26 POPEr 122      54.447  59.727  46.891  1.00  0.00           C
ATOM   6709  C27 POPEr 122      54.127  60.127  48.341  1.00  0.00           C
ATOM   6712  C28 POPEr 122      54.517  59.037  49.351  1.00  0.00           C
ATOM   6715  C29 POPEr 122      53.827  59.247  50.680  1.00  0.00           C
ATOM   6717 0C21 POPEr 122      54.407  59.337  51.891  1.00  0.00           C
ATOM   6719 1C21 POPEr 122      55.877  59.257  52.191  1.00  0.00           C
ATOM   6722 2C21 POPEr 122      56.217  59.967  53.520  1.00  0.00           C
ATOM   6725 3C21 POPEr 122      56.157  61.507  53.451  1.00  0.00           C
ATOM   6728 4C21 POPEr 122      56.477  62.177  54.791  1.00  0.00           C
ATOM   6731 5C21 POPEr 122      55.257  62.257  55.721  1.00  0.00           C
ATOM   6734 6C21 POPEr 122      55.627  62.687  57.140  1.00  0.00           C
ATOM   6737 7C21 POPEr 122      54.387  62.857  58.031  1.00  0.00           C
ATOM   6740 8C21 POPEr 122      54.737  62.997  59.521  1.00  0.00           C
ATOM   6744  C33 POPEr 122      48.427  62.797  43.731  1.00  0.00           C
ATOM   6747  C34 POPEr 122      47.387  63.637  44.481  1.00  0.00           C
ATOM   6750  C35 POPEr 122      46.297  62.807  45.181  1.00  0.00           C
ATOM   6753  C36 POPEr 122      45.267  63.697  45.901  1.00  0.00           C
ATOM   6756  C37 POPEr 122      44.447  62.937  46.950  1.00  0.00           C
ATOM   6759  C38 POPEr 122      43.357  63.797  47.610  1.00  0.00           C
ATOM   6762  C39 POPEr 122      42.747  63.127  48.860  1.00  0.00           C
ATOM   6765 0C31 POPEr 122      43.477  63.497  50.160  1.00  0.00           C
ATOM   6768 1C31 POPEr 122      43.087  62.597  51.331  1.00  0.00           C
ATOM   6771 2C31 POPEr 122      43.707  63.007  52.681  1.00  0.00           C
ATOM   6774 3C31 POPEr 122      43.117  64.287  53.281  1.00  0.00           C
ATOM   6777 4C31 POPEr 122      43.357  64.387  54.791  1.00  0.00           C
ATOM   6780 5C31 POPEr 122      42.717  65.617  55.430  1.00  0.00           C
ATOM   6783 6C31 POPEr 122      42.857  65.647  56.950  1.00  0.00           C
ATOM   6787  NH3 POPEs 123       9.057  38.757  78.840  1.00  0.00           N
ATOM   6791  C12 POPEs 123       7.937  39.597  79.390  1.00  0.00           C
ATOM   6794  C11 POPEs 123       6.567  38.937  79.191  1.00  0.00           C
ATOM   6797  P   POPEs 123       4.017  39.317  79.181  1.00  0.00           P
ATOM   6798  O13 POPEs 123       3.957  37.967  79.780  1.00  0.00           O
ATOM   6799  O14 POPEs 123       3.077  40.337  79.691  1.00  0.00           O
ATOM   6800  O11 POPEs 123       3.777  39.157  77.630  1.00  0.00           O
ATOM   6801  O12 POPEs 123       5.497  39.897  79.310  1.00  0.00           O
ATOM   6802  C1  POPEs 123       3.727  40.277  76.740  1.00  0.00           C
ATOM   6805  C2  POPEs 123       4.367  39.867  75.401  1.00  0.00           C
ATOM   6807  O21 POPEs 123       3.547  38.847  74.780  1.00  0.00           O
ATOM   6808  C21 POPEs 123       3.797  38.697  73.481  1.00  0.00           C
ATOM   6809  O22 POPEs 123       4.397  39.477  72.770  1.00  0.00           O
ATOM   6810  C22 POPEs 123       3.197  37.367  73.000  1.00  0.00           C
ATOM   6813  C3  POPEs 123       5.787  39.327  75.720  1.00  0.00           C
ATOM   6816  O31 POPEs 123       6.617  39.187  74.551  1.00  0.00           O
ATOM   6817  C31 POPEs 123       7.907  39.417  74.801  1.00  0.00           C
ATOM   6818  O32 POPEs 123       8.407  39.397  75.910  1.00  0.00           O
ATOM   6819  C32 POPEs 123       8.607  39.737  73.481  1.00  0.00           C
ATOM   6822  C23 POPEs 123       3.427  37.197  71.490  1.00  0.00           C
ATOM   6825  C24 POPEs 123       2.867  35.907  70.881  1.00  0.00           C
ATOM   6828  C25 POPEs 123       2.107  36.147  69.561  1.00  0.00           C
ATOM   6831  C26 POPEs 123       2.917  36.907  68.491  1.00  0.00           C
ATOM   6834  C27 POPEs 123       1.997  37.497  67.410  1.00  0.00           C
ATOM   6837  C28 POPEs 123       2.597  38.747  66.721  1.00  0.00           C
ATOM   6840  C29 POPEs 123       1.517  39.607  66.110  1.00  0.00           C
ATOM   6842 0C21 POPEs 123       1.097  39.597  64.831  1.00  0.00           C
ATOM   6844 1C21 POPEs 123       1.617  38.727  63.710  1.00  0.00           C
ATOM   6847 2C21 POPEs 123       0.677  37.547  63.390  1.00  0.00           C
ATOM   6850 3C21 POPEs 123      -0.783  37.967  63.141  1.00  0.00           C
ATOM   6853 4C21 POPEs 123      -1.637  36.897  62.441  1.00  0.00           C
ATOM   6856 5C21 POPEs 123      -1.313  36.777  60.941  1.00  0.00           C
ATOM   6859 6C21 POPEs 123      -2.227  35.777  60.221  1.00  0.00           C
ATOM   6862 7C21 POPEs 123      -2.047  35.817  58.701  1.00  0.00           C
ATOM   6865 8C21 POPEs 123      -2.997  34.877  57.951  1.00  0.00           C
ATOM   6869  C33 POPEs 123       7.937  40.927  72.740  1.00  0.00           C
ATOM   6872  C34 POPEs 123       8.537  41.157  71.350  1.00  0.00           C
ATOM   6875  C35 POPEs 123       7.787  42.237  70.570  1.00  0.00           C
ATOM   6878  C36 POPEs 123       8.227  42.347  69.110  1.00  0.00           C
ATOM   6881  C37 POPEs 123       7.237  43.197  68.301  1.00  0.00           C
ATOM   6884  C38 POPEs 123       7.617  43.387  66.831  1.00  0.00           C
ATOM   6887  C39 POPEs 123       7.427  42.137  65.960  1.00  0.00           C
ATOM   6890 0C31 POPEs 123       8.707  41.327  65.680  1.00  0.00           C
ATOM   6893 1C31 POPEs 123       8.657  40.667  64.291  1.00  0.00           C
ATOM   6896 2C31 POPEs 123       9.877  39.807  63.951  1.00  0.00           C
ATOM   6899 3C31 POPEs 123      11.187  40.607  63.820  1.00  0.00           C
ATOM   6902 4C31 POPEs 123      12.337  39.757  63.241  1.00  0.00           C
ATOM   6905 5C31 POPEs 123      13.677  40.497  63.241  1.00  0.00           C
ATOM   6908 6C31 POPEs 123      14.867  39.617  62.831  1.00  0.00           C
ATOM   6912  NH3 POPEt 124      40.417 109.547  39.391  1.00  0.00           N
ATOM   6916  C12 POPEt 124      41.327 108.677  38.570  1.00  0.00           C
ATOM   6919  C11 POPEt 124      42.717 109.297  38.360  1.00  0.00           C
ATOM   6922  P   POPEt 124      44.607 109.457  36.530  1.00  0.00           P
ATOM   6923  O13 POPEt 124      44.857 108.657  35.311  1.00  0.00           O
ATOM   6924  O14 POPEt 124      44.607 110.927  36.451  1.00  0.00           O
ATOM   6925  O11 POPEt 124      45.527 108.937  37.691  1.00  0.00           O
ATOM   6926  O12 POPEt 124      43.217 108.927  37.080  1.00  0.00           O
ATOM   6927  C1  POPEt 124      46.557 109.737  38.260  1.00  0.00           C
ATOM   6930  C2  POPEt 124      47.297 108.937  39.380  1.00  0.00           C
ATOM   6932  O21 POPEt 124      46.547 108.957  40.601  1.00  0.00           O
ATOM   6933  C21 POPEt 124      45.557 108.107  40.750  1.00  0.00           C
ATOM   6934  O22 POPEt 124      45.097 107.327  39.941  1.00  0.00           O
ATOM   6935  C22 POPEt 124      45.047 108.277  42.180  1.00  0.00           C
ATOM   6938  C3  POPEt 124      48.727 109.497  39.701  1.00  0.00           C
ATOM   6941  O31 POPEt 124      48.707 110.817  40.280  1.00  0.00           O
ATOM   6942  C31 POPEt 124      48.607 110.837  41.610  1.00  0.00           C
ATOM   6943  O32 POPEt 124      48.807 109.897  42.361  1.00  0.00           O
ATOM   6944  C32 POPEt 124      48.167 112.247  42.010  1.00  0.00           C
ATOM   6947  C23 POPEt 124      46.107 107.867  43.241  1.00  0.00           C
ATOM   6950  C24 POPEt 124      45.877 108.537  44.601  1.00  0.00           C
ATOM   6953  C25 POPEt 124      44.577 108.107  45.280  1.00  0.00           C
ATOM   6956  C26 POPEt 124      44.697 107.987  46.800  1.00  0.00           C
ATOM   6959  C27 POPEt 124      43.417 107.467  47.471  1.00  0.00           C
ATOM   6962  C28 POPEt 124      43.617 107.157  48.971  1.00  0.00           C
ATOM   6965  C29 POPEt 124      43.987 108.377  49.780  1.00  0.00           C
ATOM   6967 0C21 POPEt 124      43.497 108.727  50.981  1.00  0.00           C
ATOM   6969 1C21 POPEt 124      42.477 107.967  51.781  1.00  0.00           C
ATOM   6972 2C21 POPEt 124      43.137 106.907  52.691  1.00  0.00           C
ATOM   6975 3C21 POPEt 124      44.057 107.507  53.761  1.00  0.00           C
ATOM   6978 4C21 POPEt 124      44.347 106.527  54.901  1.00  0.00           C
ATOM   6981 5C21 POPEt 124      43.157 106.377  55.860  1.00  0.00           C
ATOM   6984 6C21 POPEt 124      43.427 105.347  56.971  1.00  0.00           C
ATOM   6987 7C21 POPEt 124      42.327 105.307  58.031  1.00  0.00           C
ATOM   6990 8C21 POPEt 124      42.607 104.337  59.180  1.00  0.00           C
ATOM   6994  C33 POPEt 124      47.627 112.287  43.451  1.00  0.00           C
ATOM   6997  C34 POPEt 124      48.737 112.387  44.510  1.00  0.00           C
ATOM   7000  C35 POPEt 124      48.197 112.587  45.930  1.00  0.00           C
ATOM   7003  C36 POPEt 124      47.847 111.297  46.680  1.00  0.00           C
ATOM   7006  C37 POPEt 124      47.467 111.587  48.141  1.00  0.00           C
ATOM   7009  C38 POPEt 124      47.337 110.337  49.011  1.00  0.00           C
ATOM   7012  C39 POPEt 124      46.867 110.657  50.451  1.00  0.00           C
ATOM   7015 0C31 POPEt 124      47.897 111.457  51.250  1.00  0.00           C
ATOM   7018 1C31 POPEt 124      47.467 111.767  52.691  1.00  0.00           C
ATOM   7021 2C31 POPEt 124      48.557 112.497  53.481  1.00  0.00           C
ATOM   7024 3C31 POPEt 124      48.177 112.857  54.921  1.00  0.00           C
ATOM   7027 4C31 POPEt 124      48.157 111.637  55.851  1.00  0.00           C
ATOM   7030 5C31 POPEt 124      48.007 111.997  57.331  1.00  0.00           C
ATOM   7033 6C31 POPEt 124      47.927 110.777  58.250  1.00  0.00           C
ATOM   7037  NH3 POPEu 125      36.237   6.897  38.050  1.00  0.00           N
ATOM   7041  C12 POPEu 125      35.937   8.297  37.590  1.00  0.00           C
ATOM   7044  C11 POPEu 125      34.607   8.847  38.091  1.00  0.00           C
ATOM   7047  P   POPEu 125      33.097  10.787  37.121  1.00  0.00           P
ATOM   7048  O13 POPEu 125      33.017  11.207  35.711  1.00  0.00           O
ATOM   7049  O14 POPEu 125      32.017   9.847  37.530  1.00  0.00           O
ATOM   7050  O11 POPEu 125      33.077  12.047  38.081  1.00  0.00           O
ATOM   7051  O12 POPEu 125      34.487  10.127  37.470  1.00  0.00           O
ATOM   7052  C1  POPEu 125      33.907  12.207  39.230  1.00  0.00           C
ATOM   7055  C2  POPEu 125      33.077  12.317  40.550  1.00  0.00           C
ATOM   7057  O21 POPEu 125      33.617  11.397  41.530  1.00  0.00           O
ATOM   7058  C21 POPEu 125      33.507  11.797  42.800  1.00  0.00           C
ATOM   7059  O22 POPEu 125      32.997  12.837  43.171  1.00  0.00           O
ATOM   7060  C22 POPEu 125      34.147  10.787  43.761  1.00  0.00           C
ATOM   7063  C3  POPEu 125      31.557  12.047  40.300  1.00  0.00           C
ATOM   7066  O31 POPEu 125      30.807  12.397  41.471  1.00  0.00           O
ATOM   7067  C31 POPEu 125      29.537  12.047  41.490  1.00  0.00           C
ATOM   7068  O32 POPEu 125      28.927  11.467  40.610  1.00  0.00           O
ATOM   7069  C32 POPEu 125      28.927  12.567  42.791  1.00  0.00           C
ATOM   7072  C23 POPEu 125      35.217  11.487  44.640  1.00  0.00           C
ATOM   7075  C24 POPEu 125      35.617  10.707  45.901  1.00  0.00           C
ATOM   7078  C25 POPEu 125      34.587  10.817  47.031  1.00  0.00           C
ATOM   7081  C26 POPEu 125      35.087  10.187  48.341  1.00  0.00           C
ATOM   7084  C27 POPEu 125      34.037  10.247  49.461  1.00  0.00           C
ATOM   7087  C28 POPEu 125      34.377   9.307  50.641  1.00  0.00           C
ATOM   7090  C29 POPEu 125      33.207   8.877  51.490  1.00  0.00           C
ATOM   7092 0C21 POPEu 125      32.507   9.617  52.371  1.00  0.00           C
ATOM   7094 1C21 POPEu 125      32.717  11.067  52.730  1.00  0.00           C
ATOM   7097 2C21 POPEu 125      33.487  11.287  54.041  1.00  0.00           C
ATOM   7100 3C21 POPEu 125      33.007  10.457  55.251  1.00  0.00           C
ATOM   7103 4C21 POPEu 125      33.847   9.197  55.531  1.00  0.00           C
ATOM   7106 5C21 POPEu 125      35.307   9.507  55.890  1.00  0.00           C
ATOM   7109 6C21 POPEu 125      36.107   8.277  56.340  1.00  0.00           C
ATOM   7112 7C21 POPEu 125      37.567   8.577  56.721  1.00  0.00           C
ATOM   7115 8C21 POPEu 125      38.407   7.307  56.901  1.00  0.00           C
ATOM   7119  C33 POPEu 125      28.827  11.467  43.871  1.00  0.00           C
ATOM   7122  C34 POPEu 125      30.197  10.987  44.370  1.00  0.00           C
ATOM   7125  C35 POPEu 125      30.137  10.117  45.630  1.00  0.00           C
ATOM   7128  C36 POPEu 125      29.427  10.827  46.791  1.00  0.00           C
ATOM   7131  C37 POPEu 125      29.687  10.247  48.171  1.00  0.00           C
ATOM   7134  C38 POPEu 125      28.847  10.927  49.261  1.00  0.00           C
ATOM   7137  C39 POPEu 125      29.167  10.377  50.661  1.00  0.00           C
ATOM   7140 0C31 POPEu 125      28.067  10.727  51.670  1.00  0.00           C
ATOM   7143 1C31 POPEu 125      28.327  10.177  53.070  1.00  0.00           C
ATOM   7146 2C31 POPEu 125      27.077  10.147  53.971  1.00  0.00           C
ATOM   7149 3C31 POPEu 125      26.437  11.527  54.230  1.00  0.00           C
ATOM   7152 4C31 POPEu 125      25.347  11.907  53.221  1.00  0.00           C
ATOM   7155 5C31 POPEu 125      24.837  13.347  53.390  1.00  0.00           C
ATOM   7158 6C31 POPEu 125      23.887  13.767  52.270  1.00  0.00           C
ATOM   7162  NH3 POPEv 126       6.647 100.997  77.761  1.00  0.00           N
ATOM   7166  C12 POPEv 126       6.307 100.087  78.901  1.00  0.00           C
ATOM   7169  C11 POPEv 126       7.577  99.547  79.590  1.00  0.00           C
ATOM   7172  P   POPEv 126       8.117  97.327  78.270  1.00  0.00           P
ATOM   7173  O13 POPEv 126       9.537  96.957  78.430  1.00  0.00           O
ATOM   7174  O14 POPEv 126       7.167  96.227  78.051  1.00  0.00           O
ATOM   7175  O11 POPEv 126       7.997  98.377  77.081  1.00  0.00           O
ATOM   7176  O12 POPEv 126       7.637  98.117  79.561  1.00  0.00           O
ATOM   7177  C1  POPEv 126       8.417  97.917  75.781  1.00  0.00           C
ATOM   7180  C2  POPEv 126       9.787  98.507  75.320  1.00  0.00           C
ATOM   7182  O21 POPEv 126      10.617  97.447  74.780  1.00  0.00           O
ATOM   7183  C21 POPEv 126      10.417  97.217  73.491  1.00  0.00           C
ATOM   7184  O22 POPEv 126       9.597  97.777  72.791  1.00  0.00           O
ATOM   7185  C22 POPEv 126      11.487  96.227  73.000  1.00  0.00           C
ATOM   7188  C3  POPEv 126      10.627  99.237  76.410  1.00  0.00           C
ATOM   7191  O31 POPEv 126      11.797  99.737  75.750  1.00  0.00           O
ATOM   7192  C31 POPEv 126      12.967  99.567  76.331  1.00  0.00           C
ATOM   7193  O32 POPEv 126      13.177  99.417  77.521  1.00  0.00           O
ATOM   7194  C32 POPEv 126      14.047  99.567  75.241  1.00  0.00           C
ATOM   7197  C23 POPEv 126      11.027  95.357  71.810  1.00  0.00           C
ATOM   7200  C24 POPEv 126      12.137  94.467  71.231  1.00  0.00           C
ATOM   7203  C25 POPEv 126      11.647  93.577  70.070  1.00  0.00           C
ATOM   7206  C26 POPEv 126      12.777  92.767  69.421  1.00  0.00           C
ATOM   7209  C27 POPEv 126      12.317  91.917  68.221  1.00  0.00           C
ATOM   7212  C28 POPEv 126      13.447  91.127  67.541  1.00  0.00           C
ATOM   7215  C29 POPEv 126      14.467  92.027  66.870  1.00  0.00           C
ATOM   7217 0C21 POPEv 126      15.477  91.647  66.070  1.00  0.00           C
ATOM   7219 1C21 POPEv 126      15.817  90.247  65.641  1.00  0.00           C
ATOM   7222 2C21 POPEv 126      16.027  90.147  64.110  1.00  0.00           C
ATOM   7225 3C21 POPEv 126      14.737  90.237  63.291  1.00  0.00           C
ATOM   7228 4C21 POPEv 126      15.007  90.267  61.781  1.00  0.00           C
ATOM   7231 5C21 POPEv 126      13.727  90.147  60.930  1.00  0.00           C
ATOM   7234 6C21 POPEv 126      14.007  90.157  59.421  1.00  0.00           C
ATOM   7237 7C21 POPEv 126      12.847  89.587  58.590  1.00  0.00           C
ATOM   7240 8C21 POPEv 126      13.157  89.507  57.091  1.00  0.00           C
ATOM   7244  C33 POPEv 126      15.037  98.367  75.320  1.00  0.00           C
ATOM   7247  C34 POPEv 126      15.717  98.067  73.971  1.00  0.00           C
ATOM   7250  C35 POPEv 126      16.197  99.327  73.250  1.00  0.00           C
ATOM   7253  C36 POPEv 126      17.237  99.047  72.151  1.00  0.00           C
ATOM   7256  C37 POPEv 126      17.567 100.317  71.350  1.00  0.00           C
ATOM   7259  C38 POPEv 126      18.927 100.267  70.641  1.00  0.00           C
ATOM   7262  C39 POPEv 126      19.487 101.667  70.340  1.00  0.00           C
ATOM   7265 0C31 POPEv 126      18.617 102.557  69.430  1.00  0.00           C
ATOM   7268 1C31 POPEv 126      19.267 103.947  69.261  1.00  0.00           C
ATOM   7271 2C31 POPEv 126      18.457 104.987  68.481  1.00  0.00           C
ATOM   7274 3C31 POPEv 126      18.187 104.617  67.010  1.00  0.00           C
ATOM   7277 4C31 POPEv 126      17.837 105.847  66.160  1.00  0.00           C
ATOM   7280 5C31 POPEv 126      17.577 105.497  64.691  1.00  0.00           C
ATOM   7283 6C31 POPEv 126      17.467 106.737  63.801  1.00  0.00           C
ATOM   7287  NH3 POPEw 127     124.227   7.607  80.031  1.00  0.00           N
ATOM   7291  C12 POPEw 127     122.747   7.487  80.250  1.00  0.00           C
ATOM   7294  C11 POPEw 127     122.057   7.737  78.911  1.00  0.00           C
ATOM   7297  P   POPEw 127     122.247   6.797  76.480  1.00  0.00           P
ATOM   7298  O13 POPEw 127     123.397   6.737  75.571  1.00  0.00           O
ATOM   7299  O14 POPEw 127     121.447   5.567  76.640  1.00  0.00           O
ATOM   7300  O11 POPEw 127     121.357   8.047  76.120  1.00  0.00           O
ATOM   7301  O12 POPEw 127     122.857   7.197  77.860  1.00  0.00           O
ATOM   7302  C1  POPEw 127     120.237   7.947  75.250  1.00  0.00           C
ATOM   7305  C2  POPEw 127     120.577   7.957  73.721  1.00  0.00           C
ATOM   7307  O21 POPEw 127     119.907   9.087  73.161  1.00  0.00           O
ATOM   7308  C21 POPEw 127     120.067   9.487  71.891  1.00  0.00           C
ATOM   7309  O22 POPEw 127     119.167  10.017  71.250  1.00  0.00           O
ATOM   7310  C22 POPEw 127     121.507   9.367  71.360  1.00  0.00           C
ATOM   7313  C3  POPEw 127     120.097   6.617  73.050  1.00  0.00           C
ATOM   7316  O31 POPEw 127     120.107   6.677  71.600  1.00  0.00           O
ATOM   7317  C31 POPEw 127     119.727   5.537  71.030  1.00  0.00           C
ATOM   7318  O32 POPEw 127     119.587   4.477  71.610  1.00  0.00           O
ATOM   7319  C32 POPEw 127     119.277   5.807  69.591  1.00  0.00           C
ATOM   7322  C23 POPEw 127     121.737  10.157  70.030  1.00  0.00           C
ATOM   7325  C24 POPEw 127     122.507   9.357  68.960  1.00  0.00           C
ATOM   7328  C25 POPEw 127     122.257   9.847  67.520  1.00  0.00           C
ATOM   7331  C26 POPEw 127     122.967  11.157  67.151  1.00  0.00           C
ATOM   7334  C27 POPEw 127     122.777  11.507  65.671  1.00  0.00           C
ATOM   7337  C28 POPEw 127     123.347  12.867  65.240  1.00  0.00           C
ATOM   7340  C29 POPEw 127     124.857  12.957  65.321  1.00  0.00           C
ATOM   7342 0C21 POPEw 127     125.717  12.637  64.331  1.00  0.00           C
ATOM   7344 1C21 POPEw 127     125.377  12.057  62.980  1.00  0.00           C
ATOM   7347 2C21 POPEw 127     126.337  10.897  62.640  1.00  0.00           C
ATOM   7350 3C21 POPEw 127     126.007  10.197  61.311  1.00  0.00           C
ATOM   7353 4C21 POPEw 127     126.967   9.027  61.041  1.00  0.00           C
ATOM   7356 5C21 POPEw 127     126.597   8.157  59.831  1.00  0.00           C
ATOM   7359 6C21 POPEw 127     126.967   8.757  58.460  1.00  0.00           C
ATOM   7362 7C21 POPEw 127     126.737   7.757  57.320  1.00  0.00           C
ATOM   7365 8C21 POPEw 127     127.107   8.307  55.941  1.00  0.00           C
ATOM   7369  C33 POPEw 127     120.407   5.907  68.551  1.00  0.00           C
ATOM   7372  C34 POPEw 127     120.027   6.787  67.351  1.00  0.00           C
ATOM   7375  C35 POPEw 127     119.037   6.137  66.371  1.00  0.00           C
ATOM   7378  C36 POPEw 127     119.717   5.207  65.350  1.00  0.00           C
ATOM   7381  C37 POPEw 127     118.897   5.037  64.061  1.00  0.00           C
ATOM   7384  C38 POPEw 127     119.677   4.457  62.860  1.00  0.00           C
ATOM   7387  C39 POPEw 127     120.987   5.187  62.491  1.00  0.00           C
ATOM   7390 0C31 POPEw 127     120.827   6.677  62.110  1.00  0.00           C
ATOM   7393 1C31 POPEw 127     121.987   7.557  62.590  1.00  0.00           C
ATOM   7396 2C31 POPEw 127     121.797   9.047  62.270  1.00  0.00           C
ATOM   7399 3C31 POPEw 127     121.957   9.387  60.781  1.00  0.00           C
ATOM   7402 4C31 POPEw 127     121.667  10.867  60.480  1.00  0.00           C
ATOM   7405 5C31 POPEw 127     121.657  11.207  58.980  1.00  0.00           C
ATOM   7408 6C31 POPEw 127     121.047  12.557  58.651  1.00  0.00           C
ATOM   7412  NH3 POPEx 128       0.127  42.007  77.061  1.00  0.00           N
ATOM   7416  C12 POPEx 128       0.317  43.477  77.180  1.00  0.00           C
ATOM   7419  C11 POPEx 128      -0.813  44.217  76.441  1.00  0.00           C
ATOM   7422  P   POPEx 128      -0.803  46.817  76.041  1.00  0.00           P
ATOM   7423  O13 POPEx 128       0.127  47.447  77.011  1.00  0.00           O
ATOM   7424  O14 POPEx 128      -2.257  46.747  76.301  1.00  0.00           O
ATOM   7425  O11 POPEx 128      -0.523  47.437  74.621  1.00  0.00           O
ATOM   7426  O12 POPEx 128      -0.283  45.357  75.790  1.00  0.00           O
ATOM   7427  C1  POPEx 128      -1.203  46.937  73.471  1.00  0.00           C
ATOM   7430  C2  POPEx 128      -1.013  47.907  72.270  1.00  0.00           C
ATOM   7432  O21 POPEx 128       0.187  47.557  71.561  1.00  0.00           O
ATOM   7433  C21 POPEx 128       1.357  48.087  71.860  1.00  0.00           C
ATOM   7434  O22 POPEx 128       1.607  48.907  72.721  1.00  0.00           O
ATOM   7435  C22 POPEx 128       2.437  47.397  71.020  1.00  0.00           C
ATOM   7438  C3  POPEx 128      -1.223  49.397  72.670  1.00  0.00           C
ATOM   7441  O31 POPEx 128      -0.763  50.307  71.641  1.00  0.00           O
ATOM   7442  C31 POPEx 128      -0.613  51.547  72.121  1.00  0.00           C
ATOM   7443  O32 POPEx 128      -1.263  52.017  73.031  1.00  0.00           O
ATOM   7444  C32 POPEx 128       0.567  52.207  71.410  1.00  0.00           C
ATOM   7447  C23 POPEx 128       3.527  48.327  70.441  1.00  0.00           C
ATOM   7450  C24 POPEx 128       4.567  47.487  69.671  1.00  0.00           C
ATOM   7453  C25 POPEx 128       5.447  48.247  68.671  1.00  0.00           C
ATOM   7456  C26 POPEx 128       4.647  48.977  67.581  1.00  0.00           C
ATOM   7459  C27 POPEx 128       5.437  49.237  66.291  1.00  0.00           C
ATOM   7462  C28 POPEx 128       4.597  49.937  65.201  1.00  0.00           C
ATOM   7465  C29 POPEx 128       3.427  49.117  64.710  1.00  0.00           C
ATOM   7467 0C21 POPEx 128       3.367  48.387  63.570  1.00  0.00           C
ATOM   7469 1C21 POPEx 128       4.487  48.197  62.581  1.00  0.00           C
ATOM   7472 2C21 POPEx 128       4.367  46.877  61.781  1.00  0.00           C
ATOM   7475 3C21 POPEx 128       3.277  46.907  60.690  1.00  0.00           C
ATOM   7478 4C21 POPEx 128       3.137  45.557  59.981  1.00  0.00           C
ATOM   7481 5C21 POPEx 128       2.097  45.537  58.840  1.00  0.00           C
ATOM   7484 6C21 POPEx 128       0.677  45.877  59.310  1.00  0.00           C
ATOM   7487 7C21 POPEx 128      -0.403  45.197  58.451  1.00  0.00           C
ATOM   7490 8C21 POPEx 128      -1.837  45.477  58.910  1.00  0.00           C
ATOM   7494  C33 POPEx 128       0.337  53.667  70.951  1.00  0.00           C
ATOM   7497  C34 POPEx 128       1.597  54.247  70.300  1.00  0.00           C
ATOM   7500  C35 POPEx 128       1.457  55.707  69.831  1.00  0.00           C
ATOM   7503  C36 POPEx 128       1.277  56.677  71.000  1.00  0.00           C
ATOM   7506  C37 POPEx 128       1.247  58.157  70.610  1.00  0.00           C
ATOM   7509  C38 POPEx 128       2.607  58.877  70.511  1.00  0.00           C
ATOM   7512  C39 POPEx 128       3.367  58.707  69.201  1.00  0.00           C
ATOM   7515 0C31 POPEx 128       2.637  59.197  67.930  1.00  0.00           C
ATOM   7518 1C31 POPEx 128       3.567  59.067  66.721  1.00  0.00           C
ATOM   7521 2C31 POPEx 128       3.057  59.637  65.401  1.00  0.00           C
ATOM   7524 3C31 POPEx 128       4.047  59.307  64.271  1.00  0.00           C
ATOM   7527 4C31 POPEx 128       3.777  60.037  62.951  1.00  0.00           C
ATOM   7530 5C31 POPEx 128       4.847  59.697  61.901  1.00  0.00           C
ATOM   7533 6C31 POPEx 128       4.617  60.367  60.541  1.00  0.00           C
ATOM   7537  NH3 POPEy 129      78.097  30.657  77.621  1.00  0.00           N
ATOM   7541  C12 POPEy 129      76.857  29.947  78.100  1.00  0.00           C
ATOM   7544  C11 POPEy 129      77.127  28.887  79.191  1.00  0.00           C
ATOM   7547  P   POPEy 129      76.157  26.417  79.331  1.00  0.00           P
ATOM   7548  O13 POPEy 129      77.407  26.087  80.051  1.00  0.00           O
ATOM   7549  O14 POPEy 129      74.887  25.847  79.821  1.00  0.00           O
ATOM   7550  O11 POPEy 129      76.307  25.957  77.820  1.00  0.00           O
ATOM   7551  O12 POPEy 129      76.037  27.977  79.161  1.00  0.00           O
ATOM   7552  C1  POPEy 129      77.597  26.067  77.221  1.00  0.00           C
ATOM   7555  C2  POPEy 129      77.507  25.807  75.711  1.00  0.00           C
ATOM   7557  O21 POPEy 129      78.677  26.317  75.060  1.00  0.00           O
ATOM   7558  C21 POPEy 129      79.707  25.507  74.981  1.00  0.00           C
ATOM   7559  O22 POPEy 129      79.867  24.487  75.630  1.00  0.00           O
ATOM   7560  C22 POPEy 129      80.657  26.047  73.920  1.00  0.00           C
ATOM   7563  C3  POPEy 129      76.257  26.487  75.070  1.00  0.00           C
ATOM   7566  O31 POPEy 129      76.467  27.137  73.801  1.00  0.00           O
ATOM   7567  C31 POPEy 129      76.667  26.467  72.651  1.00  0.00           C
ATOM   7568  O32 POPEy 129      76.857  27.027  71.581  1.00  0.00           O
ATOM   7569  C32 POPEy 129      76.577  24.947  72.791  1.00  0.00           C
ATOM   7572  C23 POPEy 129      80.787  25.057  72.751  1.00  0.00           C
ATOM   7575  C24 POPEy 129      81.907  25.467  71.800  1.00  0.00           C
ATOM   7578  C25 POPEy 129      82.357  24.307  70.911  1.00  0.00           C
ATOM   7581  C26 POPEy 129      81.287  23.957  69.881  1.00  0.00           C
ATOM   7584  C27 POPEy 129      81.877  23.237  68.660  1.00  0.00           C
ATOM   7587  C28 POPEy 129      80.767  22.667  67.780  1.00  0.00           C
ATOM   7590  C29 POPEy 129      79.827  23.657  67.140  1.00  0.00           C
ATOM   7592 0C21 POPEy 129      78.677  23.277  66.550  1.00  0.00           C
ATOM   7594 1C21 POPEy 129      78.227  21.847  66.381  1.00  0.00           C
ATOM   7597 2C21 POPEy 129      78.017  21.467  64.901  1.00  0.00           C
ATOM   7600 3C21 POPEy 129      76.727  22.047  64.300  1.00  0.00           C
ATOM   7603 4C21 POPEy 129      76.717  22.077  62.761  1.00  0.00           C
ATOM   7606 5C21 POPEy 129      76.917  20.707  62.091  1.00  0.00           C
ATOM   7609 6C21 POPEy 129      75.657  19.837  62.051  1.00  0.00           C
ATOM   7612 7C21 POPEy 129      75.887  18.517  61.291  1.00  0.00           C
ATOM   7615 8C21 POPEy 129      74.607  17.727  61.051  1.00  0.00           C
ATOM   7619  C33 POPEy 129      76.787  24.217  71.451  1.00  0.00           C
ATOM   7622  C34 POPEy 129      77.017  22.727  71.670  1.00  0.00           C
ATOM   7625  C35 POPEy 129      77.167  21.957  70.350  1.00  0.00           C
ATOM   7628  C36 POPEy 129      75.827  21.717  69.640  1.00  0.00           C
ATOM   7631  C37 POPEy 129      75.757  20.287  69.090  1.00  0.00           C
ATOM   7634  C38 POPEy 129      74.567  20.027  68.180  1.00  0.00           C
ATOM   7637  C39 POPEy 129      74.407  18.547  67.840  1.00  0.00           C
ATOM   7640 0C31 POPEy 129      73.697  18.297  66.501  1.00  0.00           C
ATOM   7643 1C31 POPEy 129      73.447  16.807  66.270  1.00  0.00           C
ATOM   7646 2C31 POPEy 129      73.647  16.397  64.811  1.00  0.00           C
ATOM   7649 3C31 POPEy 129      73.287  14.927  64.570  1.00  0.00           C
ATOM   7652 4C31 POPEy 129      73.507  14.507  63.120  1.00  0.00           C
ATOM   7655 5C31 POPEy 129      72.887  13.137  62.791  1.00  0.00           C
ATOM   7658 6C31 POPEy 129      73.137  12.707  61.350  1.00  0.00           C
ATOM   7662  NH3 POPEz 130      35.607 100.167  79.730  1.00  0.00           N
ATOM   7666  C12 POPEz 130      34.217 100.657  80.070  1.00  0.00           C
ATOM   7669  C11 POPEz 130      33.107  99.647  79.640  1.00  0.00           C
ATOM   7672  P   POPEz 130      30.807  98.667  80.451  1.00  0.00           P
ATOM   7673  O13 POPEz 130      31.477  97.367  80.350  1.00  0.00           O
ATOM   7674  O14 POPEz 130      30.067  98.857  81.721  1.00  0.00           O
ATOM   7675  O11 POPEz 130      29.907  98.907  79.191  1.00  0.00           O
ATOM   7676  O12 POPEz 130      31.937  99.807  80.431  1.00  0.00           O
ATOM   7677  C1  POPEz 130      29.017  97.927  78.610  1.00  0.00           C
ATOM   7680  C2  POPEz 130      29.527  97.327  77.261  1.00  0.00           C
ATOM   7682  O21 POPEz 130      28.397  96.757  76.550  1.00  0.00           O
ATOM   7683  C21 POPEz 130      28.487  96.777  75.221  1.00  0.00           C
ATOM   7684  O22 POPEz 130      29.307  97.397  74.580  1.00  0.00           O
ATOM   7685  C22 POPEz 130      27.427  95.847  74.601  1.00  0.00           C
ATOM   7688  C3  POPEz 130      30.627  96.247  77.500  1.00  0.00           C
ATOM   7691  O31 POPEz 130      31.187  95.697  76.281  1.00  0.00           O
ATOM   7692  C31 POPEz 130      30.767  94.477  75.960  1.00  0.00           C
ATOM   7693  O32 POPEz 130      29.847  93.887  76.491  1.00  0.00           O
ATOM   7694  C32 POPEz 130      31.587  93.907  74.801  1.00  0.00           C
ATOM   7697  C23 POPEz 130      26.837  96.367  73.260  1.00  0.00           C
ATOM   7700  C24 POPEz 130      27.747  96.137  72.041  1.00  0.00           C
ATOM   7703  C25 POPEz 130      27.377  97.037  70.851  1.00  0.00           C
ATOM   7706  C26 POPEz 130      28.337  96.917  69.661  1.00  0.00           C
ATOM   7709  C27 POPEz 130      28.137  98.037  68.631  1.00  0.00           C
ATOM   7712  C28 POPEz 130      29.337  98.267  67.691  1.00  0.00           C
ATOM   7715  C29 POPEz 130      29.527  97.267  66.581  1.00  0.00           C
ATOM   7717 0C21 POPEz 130      29.727  97.557  65.280  1.00  0.00           C
ATOM   7719 1C21 POPEz 130      29.807  98.927  64.651  1.00  0.00           C
ATOM   7722 2C21 POPEz 130      30.887  99.047  63.561  1.00  0.00           C
ATOM   7725 3C21 POPEz 130      32.327  99.097  64.100  1.00  0.00           C
ATOM   7728 4C21 POPEz 130      33.377  98.717  63.050  1.00  0.00           C
ATOM   7731 5C21 POPEz 130      34.747  98.397  63.660  1.00  0.00           C
ATOM   7734 6C21 POPEz 130      35.697  97.737  62.651  1.00  0.00           C
ATOM   7737 7C21 POPEz 130      36.967  97.147  63.291  1.00  0.00           C
ATOM   7740 8C21 POPEz 130      37.897  96.477  62.291  1.00  0.00           C
ATOM   7744  C33 POPEz 130      31.067  94.387  73.430  1.00  0.00           C
ATOM   7747  C34 POPEz 130      32.177  94.457  72.381  1.00  0.00           C
ATOM   7750  C35 POPEz 130      31.767  95.317  71.191  1.00  0.00           C
ATOM   7753  C36 POPEz 130      32.937  95.577  70.230  1.00  0.00           C
ATOM   7756  C37 POPEz 130      32.567  96.557  69.120  1.00  0.00           C
ATOM   7759  C38 POPEz 130      33.777  97.007  68.281  1.00  0.00           C
ATOM   7762  C39 POPEz 130      34.347  95.917  67.360  1.00  0.00           C
ATOM   7765 0C31 POPEz 130      33.377  95.517  66.241  1.00  0.00           C
ATOM   7768 1C31 POPEz 130      34.057  94.747  65.100  1.00  0.00           C
ATOM   7771 2C31 POPEz 130      33.247  94.777  63.791  1.00  0.00           C
ATOM   7774 3C31 POPEz 130      32.137  93.717  63.731  1.00  0.00           C
ATOM   7777 4C31 POPEz 130      32.577  92.467  62.951  1.00  0.00           C
ATOM   7780 5C31 POPEz 130      31.467  91.427  62.800  1.00  0.00           C
ATOM   7783 6C31 POPEz 130      31.827  90.307  61.831  1.00  0.00           C
ATOM   7787  NH3 POPE0 131      64.337   6.347  34.750  1.00  0.00           N
ATOM   7791  C12 POPE0 131      63.237   5.817  33.881  1.00  0.00           C
ATOM   7794  C11 POPE0 131      63.567   4.377  33.461  1.00  0.00           C
ATOM   7797  P   POPE0 131      64.067   2.007  34.341  1.00  0.00           P
ATOM   7798  O13 POPE0 131      62.797   1.247  34.451  1.00  0.00           O
ATOM   7799  O14 POPE0 131      64.857   1.887  33.091  1.00  0.00           O
ATOM   7800  O11 POPE0 131      64.937   1.657  35.610  1.00  0.00           O
ATOM   7801  O12 POPE0 131      63.757   3.547  34.600  1.00  0.00           O
ATOM   7802  C1  POPE0 131      64.467   2.017  36.930  1.00  0.00           C
ATOM   7805  C2  POPE0 131      63.577   0.927  37.610  1.00  0.00           C
ATOM   7807  O21 POPE0 131      63.197   1.387  38.920  1.00  0.00           O
ATOM   7808  C21 POPE0 131      62.237   2.297  38.961  1.00  0.00           C
ATOM   7809  O22 POPE0 131      61.467   2.537  38.041  1.00  0.00           O
ATOM   7810  C22 POPE0 131      62.277   3.057  40.291  1.00  0.00           C
ATOM   7813  C3  POPE0 131      64.287  -0.473  37.711  1.00  0.00           C
ATOM   7816  O31 POPE0 131      64.977  -0.653  38.961  1.00  0.00           O
ATOM   7817  C31 POPE0 131      66.247  -0.293  39.001  1.00  0.00           C
ATOM   7818  O32 POPE0 131      66.977  -0.073  38.050  1.00  0.00           O
ATOM   7819  C32 POPE0 131      66.617  -0.043  40.471  1.00  0.00           C
ATOM   7822  C23 POPE0 131      61.337   2.497  41.391  1.00  0.00           C
ATOM   7825  C24 POPE0 131      61.287   3.397  42.641  1.00  0.00           C
ATOM   7828  C25 POPE0 131      62.537   3.347  43.561  1.00  0.00           C
ATOM   7831  C26 POPE0 131      62.307   4.117  44.871  1.00  0.00           C
ATOM   7834  C27 POPE0 131      63.487   4.107  45.871  1.00  0.00           C
ATOM   7837  C28 POPE0 131      63.237   4.947  47.151  1.00  0.00           C
ATOM   7840  C29 POPE0 131      62.097   4.437  48.000  1.00  0.00           C
ATOM   7842 0C21 POPE0 131      61.537   5.057  49.061  1.00  0.00           C
ATOM   7844 1C21 POPE0 131      61.937   6.397  49.640  1.00  0.00           C
ATOM   7847 2C21 POPE0 131      62.637   6.257  51.011  1.00  0.00           C
ATOM   7850 3C21 POPE0 131      61.717   5.787  52.161  1.00  0.00           C
ATOM   7853 4C21 POPE0 131      62.517   5.687  53.471  1.00  0.00           C
ATOM   7856 5C21 POPE0 131      61.747   5.177  54.710  1.00  0.00           C
ATOM   7859 6C21 POPE0 131      60.657   6.127  55.230  1.00  0.00           C
ATOM   7862 7C21 POPE0 131      60.047   5.687  56.571  1.00  0.00           C
ATOM   7865 8C21 POPE0 131      58.907   6.607  57.021  1.00  0.00           C
ATOM   7869  C33 POPE0 131      65.557   0.827  41.191  1.00  0.00           C
ATOM   7872  C34 POPE0 131      66.067   1.597  42.421  1.00  0.00           C
ATOM   7875  C35 POPE0 131      66.537   0.697  43.561  1.00  0.00           C
ATOM   7878  C36 POPE0 131      66.357   1.357  44.930  1.00  0.00           C
ATOM   7881  C37 POPE0 131      66.957   0.497  46.041  1.00  0.00           C
ATOM   7884  C38 POPE0 131      66.437   0.817  47.441  1.00  0.00           C
ATOM   7887  C39 POPE0 131      66.667   2.257  47.901  1.00  0.00           C
ATOM   7890 0C31 POPE0 131      66.127   2.447  49.320  1.00  0.00           C
ATOM   7893 1C31 POPE0 131      66.537   3.787  49.951  1.00  0.00           C
ATOM   7896 2C31 POPE0 131      66.007   3.987  51.371  1.00  0.00           C
ATOM   7899 3C31 POPE0 131      66.647   3.027  52.381  1.00  0.00           C
ATOM   7902 4C31 POPE0 131      66.037   3.147  53.791  1.00  0.00           C
ATOM   7905 5C31 POPE0 131      66.517   2.037  54.731  1.00  0.00           C
ATOM   7908 6C31 POPE0 131      65.827   2.067  56.090  1.00  0.00           C
ATOM   7912  NH3 POPE1 132      20.827  42.217  35.441  1.00  0.00           N
ATOM   7916  C12 POPE1 132      21.867  42.997  34.680  1.00  0.00           C
ATOM   7919  C11 POPE1 132      21.927  44.487  35.090  1.00  0.00           C
ATOM   7922  P   POPE1 132      24.467  44.887  34.370  1.00  0.00           P
ATOM   7923  O13 POPE1 132      24.617  43.597  33.631  1.00  0.00           O
ATOM   7924  O14 POPE1 132      25.277  46.057  33.961  1.00  0.00           O
ATOM   7925  O11 POPE1 132      24.797  44.587  35.871  1.00  0.00           O
ATOM   7926  O12 POPE1 132      22.927  45.267  34.421  1.00  0.00           O
ATOM   7927  C1  POPE1 132      24.607  45.567  36.901  1.00  0.00           C
ATOM   7930  C2  POPE1 132      23.987  44.897  38.161  1.00  0.00           C
ATOM   7932  O21 POPE1 132      24.697  45.347  39.320  1.00  0.00           O
ATOM   7933  C21 POPE1 132      23.997  45.257  40.451  1.00  0.00           C
ATOM   7934  O22 POPE1 132      22.787  45.127  40.541  1.00  0.00           O
ATOM   7935  C22 POPE1 132      24.997  45.207  41.610  1.00  0.00           C
ATOM   7938  C3  POPE1 132      24.107  43.347  38.070  1.00  0.00           C
ATOM   7941  O31 POPE1 132      23.527  42.657  39.191  1.00  0.00           O
ATOM   7942  C31 POPE1 132      22.237  42.377  39.061  1.00  0.00           C
ATOM   7943  O32 POPE1 132      21.547  42.657  38.081  1.00  0.00           O
ATOM   7944  C32 POPE1 132      21.767  41.557  40.261  1.00  0.00           C
ATOM   7947  C23 POPE1 132      24.327  45.387  42.990  1.00  0.00           C
ATOM   7950  C24 POPE1 132      25.287  45.027  44.131  1.00  0.00           C
ATOM   7953  C25 POPE1 132      24.777  45.487  45.490  1.00  0.00           C
ATOM   7956  C26 POPE1 132      25.687  45.047  46.641  1.00  0.00           C
ATOM   7959  C27 POPE1 132      25.457  45.827  47.941  1.00  0.00           C
ATOM   7962  C28 POPE1 132      25.087  44.937  49.141  1.00  0.00           C
ATOM   7965  C29 POPE1 132      25.217  45.697  50.441  1.00  0.00           C
ATOM   7967 0C21 POPE1 132      24.237  46.137  51.250  1.00  0.00           C
ATOM   7969 1C21 POPE1 132      22.747  45.967  51.101  1.00  0.00           C
ATOM   7972 2C21 POPE1 132      22.127  45.267  52.331  1.00  0.00           C
ATOM   7975 3C21 POPE1 132      22.197  46.117  53.621  1.00  0.00           C
ATOM   7978 4C21 POPE1 132      21.727  45.397  54.890  1.00  0.00           C
ATOM   7981 5C21 POPE1 132      22.537  44.127  55.151  1.00  0.00           C
ATOM   7984 6C21 POPE1 132      22.347  43.557  56.561  1.00  0.00           C
ATOM   7987 7C21 POPE1 132      22.887  42.127  56.660  1.00  0.00           C
ATOM   7990 8C21 POPE1 132      22.707  41.527  58.050  1.00  0.00           C
ATOM   7994  C33 POPE1 132      20.357  41.917  40.771  1.00  0.00           C
ATOM   7997  C34 POPE1 132      20.357  42.817  42.010  1.00  0.00           C
ATOM   8000  C35 POPE1 132      20.807  42.067  43.271  1.00  0.00           C
ATOM   8003  C36 POPE1 132      20.607  42.867  44.570  1.00  0.00           C
ATOM   8006  C37 POPE1 132      21.117  42.067  45.781  1.00  0.00           C
ATOM   8009  C38 POPE1 132      20.837  42.757  47.121  1.00  0.00           C
ATOM   8012  C39 POPE1 132      22.047  42.797  48.070  1.00  0.00           C
ATOM   8015 0C31 POPE1 132      21.947  41.857  49.291  1.00  0.00           C
ATOM   8018 1C31 POPE1 132      23.257  41.857  50.100  1.00  0.00           C
ATOM   8021 2C31 POPE1 132      23.257  40.897  51.301  1.00  0.00           C
ATOM   8024 3C31 POPE1 132      24.647  40.777  51.950  1.00  0.00           C
ATOM   8027 4C31 POPE1 132      25.597  39.857  51.160  1.00  0.00           C
ATOM   8030 5C31 POPE1 132      27.027  39.787  51.721  1.00  0.00           C
ATOM   8033 6C31 POPE1 132      27.917  38.787  50.971  1.00  0.00           C
ATOM   8037  NH3 POPE2 133     118.687  96.547  77.430  1.00  0.00           N
ATOM   8041  C12 POPE2 133     117.947  95.517  76.620  1.00  0.00           C
ATOM   8044  C11 POPE2 133     117.887  94.197  77.381  1.00  0.00           C
ATOM   8047  P   POPE2 133     115.737  92.967  76.611  1.00  0.00           P
ATOM   8048  O13 POPE2 133     115.297  93.077  78.010  1.00  0.00           O
ATOM   8049  O14 POPE2 133     115.477  91.677  75.951  1.00  0.00           O
ATOM   8050  O11 POPE2 133     115.217  94.177  75.731  1.00  0.00           O
ATOM   8051  O12 POPE2 133     117.297  93.177  76.581  1.00  0.00           O
ATOM   8052  C1  POPE2 133     114.717  93.957  74.401  1.00  0.00           C
ATOM   8055  C2  POPE2 133     115.837  93.557  73.401  1.00  0.00           C
ATOM   8057  O21 POPE2 133     116.197  94.667  72.561  1.00  0.00           O
ATOM   8058  C21 POPE2 133     115.947  94.657  71.280  1.00  0.00           C
ATOM   8059  O22 POPE2 133     115.117  93.997  70.671  1.00  0.00           O
ATOM   8060  C22 POPE2 133     116.997  95.547  70.620  1.00  0.00           C
ATOM   8063  C3  POPE2 133     115.577  92.167  72.710  1.00  0.00           C
ATOM   8066  O31 POPE2 133     116.647  91.847  71.800  1.00  0.00           O
ATOM   8067  C31 POPE2 133     116.837  90.557  71.571  1.00  0.00           C
ATOM   8068  O32 POPE2 133     116.177  89.657  72.070  1.00  0.00           O
ATOM   8069  C32 POPE2 133     117.947  90.387  70.541  1.00  0.00           C
ATOM   8072  C23 POPE2 133     116.667  95.777  69.141  1.00  0.00           C
ATOM   8075  C24 POPE2 133     117.687  96.657  68.430  1.00  0.00           C
ATOM   8078  C25 POPE2 133     117.197  96.987  67.021  1.00  0.00           C
ATOM   8081  C26 POPE2 133     118.247  97.697  66.180  1.00  0.00           C
ATOM   8084  C27 POPE2 133     117.627  98.377  64.951  1.00  0.00           C
ATOM   8087  C28 POPE2 133     118.677  98.917  63.971  1.00  0.00           C
ATOM   8090  C29 POPE2 133     119.267  97.807  63.141  1.00  0.00           C
ATOM   8092 0C21 POPE2 133     120.137  97.987  62.140  1.00  0.00           C
ATOM   8094 1C21 POPE2 133     120.717  99.307  61.721  1.00  0.00           C
ATOM   8097 2C21 POPE2 133     122.167  99.227  61.191  1.00  0.00           C
ATOM   8100 3C21 POPE2 133     122.247  99.097  59.661  1.00  0.00           C
ATOM   8103 4C21 POPE2 133     121.687  97.777  59.110  1.00  0.00           C
ATOM   8106 5C21 POPE2 133     121.677  97.707  57.570  1.00  0.00           C
ATOM   8109 6C21 POPE2 133     121.237  96.317  57.101  1.00  0.00           C
ATOM   8112 7C21 POPE2 133     120.827  96.247  55.620  1.00  0.00           C
ATOM   8115 8C21 POPE2 133     120.747  94.807  55.100  1.00  0.00           C
ATOM   8119  C33 POPE2 133     117.527  90.887  69.141  1.00  0.00           C
ATOM   8122  C34 POPE2 133     118.687  90.867  68.130  1.00  0.00           C
ATOM   8125  C35 POPE2 133     118.317  91.397  66.730  1.00  0.00           C
ATOM   8128  C36 POPE2 133     117.347  90.477  65.981  1.00  0.00           C
ATOM   8131  C37 POPE2 133     116.957  90.917  64.561  1.00  0.00           C
ATOM   8134  C38 POPE2 133     115.857  90.047  63.941  1.00  0.00           C
ATOM   8137  C39 POPE2 133     115.357  90.517  62.561  1.00  0.00           C
ATOM   8140 0C31 POPE2 133     113.887  90.137  62.320  1.00  0.00           C
ATOM   8143 1C31 POPE2 133     113.337  90.547  60.951  1.00  0.00           C
ATOM   8146 2C31 POPE2 133     111.827  90.307  60.841  1.00  0.00           C
ATOM   8149 3C31 POPE2 133     111.197  90.827  59.531  1.00  0.00           C
ATOM   8152 4C31 POPE2 133     111.477  89.937  58.311  1.00  0.00           C
ATOM   8155 5C31 POPE2 133     110.437  88.827  58.120  1.00  0.00           C
ATOM   8158 6C31 POPE2 133     110.767  87.877  56.961  1.00  0.00           C
ATOM   8162  NH3 POPE3 134      40.287  35.247  78.180  1.00  0.00           N
ATOM   8166  C12 POPE3 134      41.557  35.857  78.711  1.00  0.00           C
ATOM   8169  C11 POPE3 134      42.437  36.437  77.590  1.00  0.00           C
ATOM   8172  P   POPE3 134      44.907  37.327  77.321  1.00  0.00           P
ATOM   8173  O13 POPE3 134      44.687  38.757  77.000  1.00  0.00           O
ATOM   8174  O14 POPE3 134      46.157  37.037  78.060  1.00  0.00           O
ATOM   8175  O11 POPE3 134      44.947  36.497  75.971  1.00  0.00           O
ATOM   8176  O12 POPE3 134      43.707  36.727  78.140  1.00  0.00           O
ATOM   8177  C1  POPE3 134      44.697  37.187  74.741  1.00  0.00           C
ATOM   8180  C2  POPE3 134      44.687  36.187  73.561  1.00  0.00           C
ATOM   8182  O21 POPE3 134      44.637  36.957  72.351  1.00  0.00           O
ATOM   8183  C21 POPE3 134      44.677  36.267  71.231  1.00  0.00           C
ATOM   8184  O22 POPE3 134      43.707  35.767  70.680  1.00  0.00           O
ATOM   8185  C22 POPE3 134      46.097  36.237  70.700  1.00  0.00           C
ATOM   8188  C3  POPE3 134      43.507  35.167  73.770  1.00  0.00           C
ATOM   8191  O31 POPE3 134      43.297  34.117  72.811  1.00  0.00           O
ATOM   8192  C31 POPE3 134      44.297  33.267  72.561  1.00  0.00           C
ATOM   8193  O32 POPE3 134      45.477  33.457  72.791  1.00  0.00           O
ATOM   8194  C32 POPE3 134      43.707  31.997  71.911  1.00  0.00           C
ATOM   8197  C23 POPE3 134      46.147  35.887  69.201  1.00  0.00           C
ATOM   8200  C24 POPE3 134      47.557  36.027  68.621  1.00  0.00           C
ATOM   8203  C25 POPE3 134      47.607  35.637  67.140  1.00  0.00           C
ATOM   8206  C26 POPE3 134      47.277  36.787  66.180  1.00  0.00           C
ATOM   8209  C27 POPE3 134      46.957  36.277  64.770  1.00  0.00           C
ATOM   8212  C28 POPE3 134      46.987  37.397  63.731  1.00  0.00           C
ATOM   8215  C29 POPE3 134      46.547  36.897  62.381  1.00  0.00           C
ATOM   8217 0C21 POPE3 134      47.337  36.377  61.420  1.00  0.00           C
ATOM   8219 1C21 POPE3 134      48.827  36.167  61.511  1.00  0.00           C
ATOM   8222 2C21 POPE3 134      49.597  37.017  60.480  1.00  0.00           C
ATOM   8225 3C21 POPE3 134      49.817  38.477  60.930  1.00  0.00           C
ATOM   8228 4C21 POPE3 134      50.567  39.277  59.851  1.00  0.00           C
ATOM   8231 5C21 POPE3 134      51.317  40.507  60.381  1.00  0.00           C
ATOM   8234 6C21 POPE3 134      52.327  41.037  59.360  1.00  0.00           C
ATOM   8237 7C21 POPE3 134      53.177  42.207  59.890  1.00  0.00           C
ATOM   8240 8C21 POPE3 134      54.087  42.827  58.820  1.00  0.00           C
ATOM   8244  C33 POPE3 134      44.427  31.497  70.630  1.00  0.00           C
ATOM   8247  C34 POPE3 134      43.717  30.287  69.971  1.00  0.00           C
ATOM   8250  C35 POPE3 134      44.447  29.757  68.710  1.00  0.00           C
ATOM   8253  C36 POPE3 134      43.677  28.637  67.990  1.00  0.00           C
ATOM   8256  C37 POPE3 134      44.397  28.087  66.740  1.00  0.00           C
ATOM   8259  C38 POPE3 134      43.497  27.177  65.901  1.00  0.00           C
ATOM   8262  C39 POPE3 134      44.197  26.587  64.671  1.00  0.00           C
ATOM   8265 0C31 POPE3 134      43.217  25.957  63.671  1.00  0.00           C
ATOM   8268 1C31 POPE3 134      43.937  25.377  62.451  1.00  0.00           C
ATOM   8271 2C31 POPE3 134      43.007  25.087  61.261  1.00  0.00           C
ATOM   8274 3C31 POPE3 134      43.787  24.727  60.000  1.00  0.00           C
ATOM   8277 4C31 POPE3 134      44.227  23.257  59.930  1.00  0.00           C
ATOM   8280 5C31 POPE3 134      45.097  22.987  58.701  1.00  0.00           C
ATOM   8283 6C31 POPE3 134      45.557  21.537  58.610  1.00  0.00           C
ATOM   8287  NH3 POPE4 135     117.007  -1.023  80.221  1.00  0.00           N
ATOM   8291  C12 POPE4 135     115.707  -0.253  80.130  1.00  0.00           C
ATOM   8294  C11 POPE4 135     115.887   1.277  80.270  1.00  0.00           C
ATOM   8297  P   POPE4 135     113.297   1.807  80.381  1.00  0.00           P
ATOM   8298  O13 POPE4 135     112.517   3.027  80.121  1.00  0.00           O
ATOM   8299  O14 POPE4 135     113.387   1.407  81.801  1.00  0.00           O
ATOM   8300  O11 POPE4 135     112.737   0.647  79.481  1.00  0.00           O
ATOM   8301  O12 POPE4 135     114.757   2.017  79.800  1.00  0.00           O
ATOM   8302  C1  POPE4 135     111.877   0.807  78.351  1.00  0.00           C
ATOM   8305  C2  POPE4 135     112.597   1.377  77.090  1.00  0.00           C
ATOM   8307  O21 POPE4 135     111.767   1.207  75.921  1.00  0.00           O
ATOM   8308  C21 POPE4 135     111.207   2.327  75.451  1.00  0.00           C
ATOM   8309  O22 POPE4 135     111.217   3.407  76.041  1.00  0.00           O
ATOM   8310  C22 POPE4 135     110.667   2.097  74.041  1.00  0.00           C
ATOM   8313  C3  POPE4 135     113.987   0.707  76.850  1.00  0.00           C
ATOM   8316  O31 POPE4 135     114.747   1.147  75.691  1.00  0.00           O
ATOM   8317  C31 POPE4 135     115.067   2.447  75.641  1.00  0.00           C
ATOM   8318  O32 POPE4 135     114.577   3.327  76.310  1.00  0.00           O
ATOM   8319  C32 POPE4 135     116.177   2.667  74.621  1.00  0.00           C
ATOM   8322  C23 POPE4 135     110.377   3.417  73.281  1.00  0.00           C
ATOM   8325  C24 POPE4 135     109.647   3.227  71.930  1.00  0.00           C
ATOM   8328  C25 POPE4 135     108.247   2.607  72.091  1.00  0.00           C
ATOM   8331  C26 POPE4 135     107.357   2.677  70.841  1.00  0.00           C
ATOM   8334  C27 POPE4 135     105.927   2.217  71.180  1.00  0.00           C
ATOM   8337  C28 POPE4 135     105.007   1.897  69.981  1.00  0.00           C
ATOM   8340  C29 POPE4 135     104.567   3.067  69.131  1.00  0.00           C
ATOM   8342 0C21 POPE4 135     103.307   3.567  69.041  1.00  0.00           C
ATOM   8344 1C21 POPE4 135     102.107   3.057  69.811  1.00  0.00           C
ATOM   8347 2C21 POPE4 135     100.707   3.417  69.281  1.00  0.00           C
ATOM   8350 3C21 POPE4 135     100.307   2.717  67.971  1.00  0.00           C
ATOM   8353 4C21 POPE4 135     100.607   3.557  66.730  1.00  0.00           C
ATOM   8356 5C21 POPE4 135     100.387   2.757  65.430  1.00  0.00           C
ATOM   8359 6C21 POPE4 135      98.917   2.507  65.081  1.00  0.00           C
ATOM   8362 7C21 POPE4 135      98.807   1.767  63.750  1.00  0.00           C
ATOM   8365 8C21 POPE4 135      97.367   1.597  63.271  1.00  0.00           C
ATOM   8369  C33 POPE4 135     115.687   3.067  73.221  1.00  0.00           C
ATOM   8372  C34 POPE4 135     116.897   3.477  72.360  1.00  0.00           C
ATOM   8375  C35 POPE4 135     116.677   3.297  70.851  1.00  0.00           C
ATOM   8378  C36 POPE4 135     115.787   4.367  70.221  1.00  0.00           C
ATOM   8381  C37 POPE4 135     115.707   4.227  68.701  1.00  0.00           C
ATOM   8384  C38 POPE4 135     114.877   5.307  68.011  1.00  0.00           C
ATOM   8387  C39 POPE4 135     114.907   5.147  66.490  1.00  0.00           C
ATOM   8390 0C31 POPE4 135     114.267   6.307  65.741  1.00  0.00           C
ATOM   8393 1C31 POPE4 135     114.657   6.267  64.261  1.00  0.00           C
ATOM   8396 2C31 POPE4 135     114.077   7.397  63.421  1.00  0.00           C
ATOM   8399 3C31 POPE4 135     114.477   7.277  61.940  1.00  0.00           C
ATOM   8402 4C31 POPE4 135     115.977   7.527  61.701  1.00  0.00           C
ATOM   8405 5C31 POPE4 135     116.397   7.187  60.261  1.00  0.00           C
ATOM   8408 6C31 POPE4 135     117.887   7.417  60.020  1.00  0.00           C
ATOM   8412  NH3 POPE5 136      30.887  68.187  80.350  1.00  0.00           N
ATOM   8416  C12 POPE5 136      31.657  68.277  81.631  1.00  0.00           C
ATOM   8419  C11 POPE5 136      32.957  69.067  81.471  1.00  0.00           C
ATOM   8422  P   POPE5 136      34.967  67.927  82.700  1.00  0.00           P
ATOM   8423  O13 POPE5 136      35.987  68.447  81.760  1.00  0.00           O
ATOM   8424  O14 POPE5 136      35.407  67.737  84.090  1.00  0.00           O
ATOM   8425  O11 POPE5 136      34.387  66.557  82.121  1.00  0.00           O
ATOM   8426  O12 POPE5 136      33.727  68.907  82.661  1.00  0.00           O
ATOM   8427  C1  POPE5 136      35.197  65.657  81.351  1.00  0.00           C
ATOM   8430  C2  POPE5 136      34.697  65.447  79.881  1.00  0.00           C
ATOM   8432  O21 POPE5 136      34.497  66.707  79.231  1.00  0.00           O
ATOM   8433  C21 POPE5 136      35.617  67.277  78.820  1.00  0.00           C
ATOM   8434  O22 POPE5 136      36.727  66.777  78.880  1.00  0.00           O
ATOM   8435  C22 POPE5 136      35.277  68.667  78.250  1.00  0.00           C
ATOM   8438  C3  POPE5 136      33.377  64.647  79.841  1.00  0.00           C
ATOM   8441  O31 POPE5 136      32.897  64.457  78.491  1.00  0.00           O
ATOM   8442  C31 POPE5 136      32.017  65.347  78.060  1.00  0.00           C
ATOM   8443  O32 POPE5 136      31.727  66.397  78.620  1.00  0.00           O
ATOM   8444  C32 POPE5 136      31.427  64.937  76.710  1.00  0.00           C
ATOM   8447  C23 POPE5 136      34.277  68.657  77.061  1.00  0.00           C
ATOM   8450  C24 POPE5 136      33.547  69.997  76.871  1.00  0.00           C
ATOM   8453  C25 POPE5 136      33.187  70.327  75.411  1.00  0.00           C
ATOM   8456  C26 POPE5 136      32.387  69.257  74.640  1.00  0.00           C
ATOM   8459  C27 POPE5 136      32.247  69.597  73.141  1.00  0.00           C
ATOM   8462  C28 POPE5 136      31.717  68.437  72.280  1.00  0.00           C
ATOM   8465  C29 POPE5 136      31.957  68.677  70.811  1.00  0.00           C
ATOM   8467 0C21 POPE5 136      31.047  68.667  69.811  1.00  0.00           C
ATOM   8469 1C21 POPE5 136      29.577  68.357  69.921  1.00  0.00           C
ATOM   8472 2C21 POPE5 136      29.047  67.457  68.780  1.00  0.00           C
ATOM   8475 3C21 POPE5 136      29.767  66.097  68.691  1.00  0.00           C
ATOM   8478 4C21 POPE5 136      28.887  64.917  68.241  1.00  0.00           C
ATOM   8481 5C21 POPE5 136      28.117  65.097  66.921  1.00  0.00           C
ATOM   8484 6C21 POPE5 136      28.987  65.367  65.690  1.00  0.00           C
ATOM   8487 7C21 POPE5 136      28.197  65.197  64.391  1.00  0.00           C
ATOM   8490 8C21 POPE5 136      28.937  65.687  63.141  1.00  0.00           C
ATOM   8494  C33 POPE5 136      30.607  66.107  76.110  1.00  0.00           C
ATOM   8497  C34 POPE5 136      30.057  65.857  74.701  1.00  0.00           C
ATOM   8500  C35 POPE5 136      29.017  64.727  74.601  1.00  0.00           C
ATOM   8503  C36 POPE5 136      28.167  64.847  73.330  1.00  0.00           C
ATOM   8506  C37 POPE5 136      27.007  63.847  73.250  1.00  0.00           C
ATOM   8509  C38 POPE5 136      25.767  64.407  72.511  1.00  0.00           C
ATOM   8512  C39 POPE5 136      26.037  64.847  71.070  1.00  0.00           C
ATOM   8515 0C31 POPE5 136      24.777  65.387  70.391  1.00  0.00           C
ATOM   8518 1C31 POPE5 136      24.927  65.557  68.881  1.00  0.00           C
ATOM   8521 2C31 POPE5 136      23.617  65.967  68.200  1.00  0.00           C
ATOM   8524 3C31 POPE5 136      23.637  65.867  66.670  1.00  0.00           C
ATOM   8527 4C31 POPE5 136      23.927  64.437  66.180  1.00  0.00           C
ATOM   8530 5C31 POPE5 136      23.557  64.217  64.721  1.00  0.00           C
ATOM   8533 6C31 POPE5 136      23.847  62.787  64.250  1.00  0.00           C
ATOM   8537  NH3 POPE6 137      59.397  30.037  38.180  1.00  0.00           N
ATOM   8541  C12 POPE6 137      60.737  29.747  38.811  1.00  0.00           C
ATOM   8544  C11 POPE6 137      61.567  28.787  37.961  1.00  0.00           C
ATOM   8547  P   POPE6 137      63.227  26.937  38.701  1.00  0.00           P
ATOM   8548  O13 POPE6 137      62.047  26.107  39.041  1.00  0.00           O
ATOM   8549  O14 POPE6 137      63.867  26.617  37.421  1.00  0.00           O
ATOM   8550  O11 POPE6 137      64.307  26.887  39.861  1.00  0.00           O
ATOM   8551  O12 POPE6 137      62.737  28.437  38.710  1.00  0.00           O
ATOM   8552  C1  POPE6 137      65.167  28.017  40.151  1.00  0.00           C
ATOM   8555  C2  POPE6 137      64.937  28.637  41.571  1.00  0.00           C
ATOM   8557  O21 POPE6 137      65.587  27.807  42.571  1.00  0.00           O
ATOM   8558  C21 POPE6 137      66.207  28.457  43.551  1.00  0.00           C
ATOM   8559  O22 POPE6 137      66.227  29.667  43.710  1.00  0.00           O
ATOM   8560  C22 POPE6 137      66.997  27.457  44.401  1.00  0.00           C
ATOM   8563  C3  POPE6 137      63.407  28.797  41.841  1.00  0.00           C
ATOM   8566  O31 POPE6 137      63.067  28.997  43.221  1.00  0.00           O
ATOM   8567  C31 POPE6 137      62.647  30.187  43.580  1.00  0.00           C
ATOM   8568  O32 POPE6 137      62.707  31.217  42.920  1.00  0.00           O
ATOM   8569  C32 POPE6 137      61.827  30.007  44.851  1.00  0.00           C
ATOM   8572  C23 POPE6 137      67.817  28.147  45.511  1.00  0.00           C
ATOM   8575  C24 POPE6 137      68.647  27.147  46.331  1.00  0.00           C
ATOM   8578  C25 POPE6 137      69.637  27.827  47.280  1.00  0.00           C
ATOM   8581  C26 POPE6 137      69.027  28.357  48.581  1.00  0.00           C
ATOM   8584  C27 POPE6 137      70.077  29.087  49.430  1.00  0.00           C
ATOM   8587  C28 POPE6 137      69.537  29.697  50.741  1.00  0.00           C
ATOM   8590  C29 POPE6 137      70.557  30.627  51.340  1.00  0.00           C
ATOM   8592 0C21 POPE6 137      70.707  30.937  52.640  1.00  0.00           C
ATOM   8594 1C21 POPE6 137      69.867  30.417  53.780  1.00  0.00           C
ATOM   8597 2C21 POPE6 137      70.657  29.387  54.610  1.00  0.00           C
ATOM   8600 3C21 POPE6 137      71.857  29.977  55.370  1.00  0.00           C
ATOM   8603 4C21 POPE6 137      72.627  28.897  56.151  1.00  0.00           C
ATOM   8606 5C21 POPE6 137      73.647  29.507  57.110  1.00  0.00           C
ATOM   8609 6C21 POPE6 137      74.337  28.447  57.980  1.00  0.00           C
ATOM   8612 7C21 POPE6 137      75.377  29.057  58.931  1.00  0.00           C
ATOM   8615 8C21 POPE6 137      76.057  28.037  59.840  1.00  0.00           C
ATOM   8619  C33 POPE6 137      62.487  30.607  46.101  1.00  0.00           C
ATOM   8622  C34 POPE6 137      63.607  29.707  46.641  1.00  0.00           C
ATOM   8625  C35 POPE6 137      64.227  30.187  47.961  1.00  0.00           C
ATOM   8628  C36 POPE6 137      63.207  30.387  49.090  1.00  0.00           C
ATOM   8631  C37 POPE6 137      63.877  30.577  50.451  1.00  0.00           C
ATOM   8634  C38 POPE6 137      62.917  30.917  51.610  1.00  0.00           C
ATOM   8637  C39 POPE6 137      61.647  30.047  51.680  1.00  0.00           C
ATOM   8640 0C31 POPE6 137      60.807  30.307  52.941  1.00  0.00           C
ATOM   8643 1C31 POPE6 137      61.507  29.877  54.240  1.00  0.00           C
ATOM   8646 2C31 POPE6 137      60.587  29.947  55.471  1.00  0.00           C
ATOM   8649 3C31 POPE6 137      61.267  29.437  56.750  1.00  0.00           C
ATOM   8652 4C31 POPE6 137      60.317  29.487  57.951  1.00  0.00           C
ATOM   8655 5C31 POPE6 137      60.907  28.827  59.211  1.00  0.00           C
ATOM   8658 6C31 POPE6 137      59.957  28.867  60.401  1.00  0.00           C
ATOM   8662  NH3 POPE7 138     115.457  27.847  79.701  1.00  0.00           N
ATOM   8666  C12 POPE7 138     115.887  26.877  80.770  1.00  0.00           C
ATOM   8669  C11 POPE7 138     116.567  25.667  80.130  1.00  0.00           C
ATOM   8672  P   POPE7 138     116.217  23.367  81.340  1.00  0.00           P
ATOM   8673  O13 POPE7 138     117.107  22.487  82.131  1.00  0.00           O
ATOM   8674  O14 POPE7 138     114.867  23.637  81.900  1.00  0.00           O
ATOM   8675  O11 POPE7 138     116.147  22.827  79.860  1.00  0.00           O
ATOM   8676  O12 POPE7 138     116.987  24.737  81.141  1.00  0.00           O
ATOM   8677  C1  POPE7 138     115.087  21.957  79.441  1.00  0.00           C
ATOM   8680  C2  POPE7 138     114.947  21.877  77.890  1.00  0.00           C
ATOM   8682  O21 POPE7 138     114.627  20.527  77.541  1.00  0.00           O
ATOM   8683  C21 POPE7 138     113.867  20.347  76.471  1.00  0.00           C
ATOM   8684  O22 POPE7 138     113.157  21.187  75.951  1.00  0.00           O
ATOM   8685  C22 POPE7 138     114.157  18.947  75.960  1.00  0.00           C
ATOM   8688  C3  POPE7 138     116.257  22.277  77.151  1.00  0.00           C
ATOM   8691  O31 POPE7 138     116.107  22.147  75.720  1.00  0.00           O
ATOM   8692  C31 POPE7 138     117.037  22.797  75.031  1.00  0.00           C
ATOM   8693  O32 POPE7 138     117.967  23.417  75.521  1.00  0.00           O
ATOM   8694  C32 POPE7 138     116.787  22.657  73.530  1.00  0.00           C
ATOM   8697  C23 POPE7 138     112.927  18.237  75.370  1.00  0.00           C
ATOM   8700  C24 POPE7 138     113.257  17.597  74.020  1.00  0.00           C
ATOM   8703  C25 POPE7 138     113.277  18.657  72.910  1.00  0.00           C
ATOM   8706  C26 POPE7 138     113.287  18.057  71.501  1.00  0.00           C
ATOM   8709  C27 POPE7 138     113.047  19.107  70.410  1.00  0.00           C
ATOM   8712  C28 POPE7 138     112.647  18.507  69.061  1.00  0.00           C
ATOM   8715  C29 POPE7 138     113.737  17.637  68.471  1.00  0.00           C
ATOM   8717 0C21 POPE7 138     114.407  17.837  67.331  1.00  0.00           C
ATOM   8719 1C21 POPE7 138     114.247  18.987  66.360  1.00  0.00           C
ATOM   8722 2C21 POPE7 138     115.617  19.407  65.801  1.00  0.00           C
ATOM   8725 3C21 POPE7 138     115.517  20.227  64.510  1.00  0.00           C
ATOM   8728 4C21 POPE7 138     116.877  20.407  63.840  1.00  0.00           C
ATOM   8731 5C21 POPE7 138     116.787  21.057  62.451  1.00  0.00           C
ATOM   8734 6C21 POPE7 138     118.137  21.047  61.721  1.00  0.00           C
ATOM   8737 7C21 POPE7 138     118.117  21.897  60.451  1.00  0.00           C
ATOM   8740 8C21 POPE7 138     119.517  22.237  59.930  1.00  0.00           C
ATOM   8744  C33 POPE7 138     115.347  23.057  73.110  1.00  0.00           C
ATOM   8747  C34 POPE7 138     115.107  22.977  71.600  1.00  0.00           C
ATOM   8750  C35 POPE7 138     113.607  22.927  71.270  1.00  0.00           C
ATOM   8753  C36 POPE7 138     113.297  22.657  69.780  1.00  0.00           C
ATOM   8756  C37 POPE7 138     112.917  23.917  68.980  1.00  0.00           C
ATOM   8759  C38 POPE7 138     112.347  23.617  67.570  1.00  0.00           C
ATOM   8762  C39 POPE7 138     110.857  23.207  67.530  1.00  0.00           C
ATOM   8765 0C31 POPE7 138     110.567  21.717  67.730  1.00  0.00           C
ATOM   8768 1C31 POPE7 138     109.107  21.327  67.460  1.00  0.00           C
ATOM   8771 2C31 POPE7 138     108.727  19.937  68.011  1.00  0.00           C
ATOM   8774 3C31 POPE7 138     109.337  18.747  67.250  1.00  0.00           C
ATOM   8777 4C31 POPE7 138     108.617  18.417  65.930  1.00  0.00           C
ATOM   8780 5C31 POPE7 138     109.197  17.177  65.240  1.00  0.00           C
ATOM   8783 6C31 POPE7 138     108.377  16.567  64.090  1.00  0.00           C
ATOM   8787  NH3 POPE8 139      23.307  77.517  37.140  1.00  0.00           N
ATOM   8791  C12 POPE8 139      23.477  76.727  35.860  1.00  0.00           C
ATOM   8794  C11 POPE8 139      24.847  76.007  35.771  1.00  0.00           C
ATOM   8797  P   POPE8 139      25.567  75.177  38.130  1.00  0.00           P
ATOM   8798  O13 POPE8 139      26.977  75.617  38.000  1.00  0.00           O
ATOM   8799  O14 POPE8 139      24.647  76.067  38.871  1.00  0.00           O
ATOM   8800  O11 POPE8 139      25.487  73.747  38.770  1.00  0.00           O
ATOM   8801  O12 POPE8 139      24.917  74.937  36.701  1.00  0.00           O
ATOM   8802  C1  POPE8 139      24.257  73.037  38.931  1.00  0.00           C
ATOM   8805  C2  POPE8 139      23.987  72.817  40.441  1.00  0.00           C
ATOM   8807  O21 POPE8 139      23.107  71.687  40.641  1.00  0.00           O
ATOM   8808  C21 POPE8 139      21.817  71.837  40.791  1.00  0.00           C
ATOM   8809  O22 POPE8 139      21.137  72.797  40.451  1.00  0.00           O
ATOM   8810  C22 POPE8 139      21.237  70.607  41.490  1.00  0.00           C
ATOM   8813  C3  POPE8 139      23.627  74.157  41.160  1.00  0.00           C
ATOM   8816  O31 POPE8 139      23.327  73.967  42.561  1.00  0.00           O
ATOM   8817  C31 POPE8 139      23.187  75.107  43.241  1.00  0.00           C
ATOM   8818  O32 POPE8 139      23.487  76.217  42.831  1.00  0.00           O
ATOM   8819  C32 POPE8 139      22.437  74.797  44.541  1.00  0.00           C
ATOM   8822  C23 POPE8 139      20.337  70.977  42.701  1.00  0.00           C
ATOM   8825  C24 POPE8 139      19.637  69.767  43.330  1.00  0.00           C
ATOM   8828  C25 POPE8 139      20.447  69.177  44.481  1.00  0.00           C
ATOM   8831  C26 POPE8 139      20.377  69.987  45.781  1.00  0.00           C
ATOM   8834  C27 POPE8 139      21.377  69.477  46.820  1.00  0.00           C
ATOM   8837  C28 POPE8 139      21.227  70.187  48.171  1.00  0.00           C
ATOM   8840  C29 POPE8 139      22.297  69.717  49.120  1.00  0.00           C
ATOM   8842 0C21 POPE8 139      22.737  70.397  50.191  1.00  0.00           C
ATOM   8844 1C21 POPE8 139      22.257  71.737  50.661  1.00  0.00           C
ATOM   8847 2C21 POPE8 139      20.867  71.677  51.311  1.00  0.00           C
ATOM   8850 3C21 POPE8 139      20.527  72.977  52.051  1.00  0.00           C
ATOM   8853 4C21 POPE8 139      19.107  72.967  52.631  1.00  0.00           C
ATOM   8856 5C21 POPE8 139      18.877  74.127  53.601  1.00  0.00           C
ATOM   8859 6C21 POPE8 139      17.447  74.157  54.151  1.00  0.00           C
ATOM   8862 7C21 POPE8 139      17.297  75.127  55.331  1.00  0.00           C
ATOM   8865 8C21 POPE8 139      15.857  75.247  55.830  1.00  0.00           C
ATOM   8869  C33 POPE8 139      20.897  74.927  44.370  1.00  0.00           C
ATOM   8872  C34 POPE8 139      20.057  74.087  45.340  1.00  0.00           C
ATOM   8875  C35 POPE8 139      20.257  74.387  46.841  1.00  0.00           C
ATOM   8878  C36 POPE8 139      19.477  75.607  47.340  1.00  0.00           C
ATOM   8881  C37 POPE8 139      19.717  75.877  48.840  1.00  0.00           C
ATOM   8884  C38 POPE8 139      18.727  76.887  49.450  1.00  0.00           C
ATOM   8887  C39 POPE8 139      18.757  78.297  48.831  1.00  0.00           C
ATOM   8890 0C31 POPE8 139      20.077  79.057  49.050  1.00  0.00           C
ATOM   8893 1C31 POPE8 139      19.927  80.547  48.701  1.00  0.00           C
ATOM   8896 2C31 POPE8 139      21.177  81.397  49.020  1.00  0.00           C
ATOM   8899 3C31 POPE8 139      21.017  82.867  48.601  1.00  0.00           C
ATOM   8902 4C31 POPE8 139      19.977  83.617  49.440  1.00  0.00           C
ATOM   8905 5C31 POPE8 139      19.697  85.037  48.951  1.00  0.00           C
ATOM   8908 6C31 POPE8 139      18.667  85.747  49.840  1.00  0.00           C
ATOM   8912  NH3 POPE9 140      72.847  24.847  78.541  1.00  0.00           N
ATOM   8916  C12 POPE9 140      71.707  25.807  78.670  1.00  0.00           C
ATOM   8919  C11 POPE9 140      72.137  27.237  78.340  1.00  0.00           C
ATOM   8922  P   POPE9 140      70.607  29.307  78.771  1.00  0.00           P
ATOM   8923  O13 POPE9 140      69.147  29.507  78.620  1.00  0.00           O
ATOM   8924  O14 POPE9 140      71.237  29.297  80.101  1.00  0.00           O
ATOM   8925  O11 POPE9 140      71.347  30.347  77.890  1.00  0.00           O
ATOM   8926  O12 POPE9 140      70.957  27.977  78.010  1.00  0.00           O
ATOM   8927  C1  POPE9 140      70.767  30.807  76.681  1.00  0.00           C
ATOM   8930  C2  POPE9 140      71.817  31.717  76.001  1.00  0.00           C
ATOM   8932  O21 POPE9 140      71.457  32.027  74.640  1.00  0.00           O
ATOM   8933  C21 POPE9 140      71.547  31.027  73.791  1.00  0.00           C
ATOM   8934  O22 POPE9 140      71.677  29.847  74.061  1.00  0.00           O
ATOM   8935  C22 POPE9 140      71.617  31.557  72.371  1.00  0.00           C
ATOM   8938  C3  POPE9 140      73.277  31.157  76.151  1.00  0.00           C
ATOM   8941  O31 POPE9 140      74.277  32.057  75.621  1.00  0.00           O
ATOM   8942  C31 POPE9 140      75.407  31.517  75.171  1.00  0.00           C
ATOM   8943  O32 POPE9 140      76.507  31.737  75.650  1.00  0.00           O
ATOM   8944  C32 POPE9 140      75.167  30.617  73.951  1.00  0.00           C
ATOM   8947  C23 POPE9 140      71.947  30.417  71.371  1.00  0.00           C
ATOM   8950  C24 POPE9 140      72.447  30.917  70.020  1.00  0.00           C
ATOM   8953  C25 POPE9 140      71.347  31.147  68.980  1.00  0.00           C
ATOM   8956  C26 POPE9 140      70.277  32.187  69.370  1.00  0.00           C
ATOM   8959  C27 POPE9 140      69.357  32.507  68.190  1.00  0.00           C
ATOM   8962  C28 POPE9 140      68.147  33.407  68.530  1.00  0.00           C
ATOM   8965  C29 POPE9 140      68.537  34.717  69.151  1.00  0.00           C
ATOM   8967 0C21 POPE9 140      68.617  35.907  68.541  1.00  0.00           C
ATOM   8969 1C21 POPE9 140      68.367  36.177  67.080  1.00  0.00           C
ATOM   8972 2C21 POPE9 140      68.637  37.647  66.711  1.00  0.00           C
ATOM   8975 3C21 POPE9 140      68.447  37.927  65.210  1.00  0.00           C
ATOM   8978 4C21 POPE9 140      68.557  39.417  64.840  1.00  0.00           C
ATOM   8981 5C21 POPE9 140      68.127  39.717  63.401  1.00  0.00           C
ATOM   8984 6C21 POPE9 140      69.097  39.177  62.331  1.00  0.00           C
ATOM   8987 7C21 POPE9 140      68.557  39.347  60.911  1.00  0.00           C
ATOM   8990 8C21 POPE9 140      69.537  38.877  59.831  1.00  0.00           C
ATOM   8994  C33 POPE9 140      76.367  30.587  72.971  1.00  0.00           C
ATOM   8997  C34 POPE9 140      76.467  31.817  72.041  1.00  0.00           C
ATOM   9000  C35 POPE9 140      76.787  33.137  72.761  1.00  0.00           C
ATOM   9003  C36 POPE9 140      77.127  34.307  71.820  1.00  0.00           C
ATOM   9006  C37 POPE9 140      77.127  35.627  72.600  1.00  0.00           C
ATOM   9009  C38 POPE9 140      77.677  36.857  71.860  1.00  0.00           C
ATOM   9012  C39 POPE9 140      76.777  37.417  70.741  1.00  0.00           C
ATOM   9015 0C31 POPE9 140      76.987  36.747  69.380  1.00  0.00           C
ATOM   9018 1C31 POPE9 140      76.607  37.657  68.200  1.00  0.00           C
ATOM   9021 2C31 POPE9 140      77.117  37.107  66.870  1.00  0.00           C
ATOM   9024 3C31 POPE9 140      77.157  38.167  65.750  1.00  0.00           C
ATOM   9027 4C31 POPE9 140      77.717  37.597  64.440  1.00  0.00           C
ATOM   9030 5C31 POPE9 140      77.797  38.637  63.320  1.00  0.00           C
ATOM   9033 6C31 POPE9 140      78.467  38.117  62.051  1.00  0.00           C
ATOM   9037  NH3 POPE  141     105.047 111.397  76.211  1.00  0.00           N
ATOM   9041  C12 POPE  141     104.057 110.697  77.081  1.00  0.00           C
ATOM   9044  C11 POPE  141     103.817 109.247  76.651  1.00  0.00           C
ATOM   9047  P   POPE  141     101.407 108.327  77.261  1.00  0.00           P
ATOM   9048  O13 POPE  141     101.387 107.177  76.331  1.00  0.00           O
ATOM   9049  O14 POPE  141     100.667 108.197  78.530  1.00  0.00           O
ATOM   9050  O11 POPE  141     100.917 109.637  76.520  1.00  0.00           O
ATOM   9051  O12 POPE  141     102.917 108.667  77.570  1.00  0.00           O
ATOM   9052  C1  POPE  141      99.997 109.567  75.420  1.00  0.00           C
ATOM   9055  C2  POPE  141     100.667 110.037  74.110  1.00  0.00           C
ATOM   9057  O21 POPE  141      99.747 110.737  73.250  1.00  0.00           O
ATOM   9058  C21 POPE  141      98.887 109.937  72.610  1.00  0.00           C
ATOM   9059  O22 POPE  141      98.537 108.827  72.961  1.00  0.00           O
ATOM   9060  C22 POPE  141      98.637 110.497  71.210  1.00  0.00           C
ATOM   9063  C3  POPE  141     101.497 108.957  73.320  1.00  0.00           C
ATOM   9066  O31 POPE  141     101.787 109.387  71.971  1.00  0.00           O
ATOM   9067  C31 POPE  141     102.607 110.407  71.800  1.00  0.00           C
ATOM   9068  O32 POPE  141     103.407 110.847  72.610  1.00  0.00           O
ATOM   9069  C32 POPE  141     102.267 111.077  70.461  1.00  0.00           C
ATOM   9072  C23 POPE  141      97.687 111.707  71.101  1.00  0.00           C
ATOM   9075  C24 POPE  141      97.867 112.497  69.780  1.00  0.00           C
ATOM   9078  C25 POPE  141      97.987 111.667  68.481  1.00  0.00           C
ATOM   9081  C26 POPE  141      96.797 110.737  68.180  1.00  0.00           C
ATOM   9084  C27 POPE  141      96.827 110.167  66.750  1.00  0.00           C
ATOM   9087  C28 POPE  141      95.777 109.067  66.511  1.00  0.00           C
ATOM   9090  C29 POPE  141      95.407 108.877  65.061  1.00  0.00           C
ATOM   9092 0C21 POPE  141      95.857 107.947  64.201  1.00  0.00           C
ATOM   9094 1C21 POPE  141      96.887 106.887  64.471  1.00  0.00           C
ATOM   9097 2C21 POPE  141      98.127 106.987  63.581  1.00  0.00           C
ATOM   9100 3C21 POPE  141      97.857 106.667  62.101  1.00  0.00           C
ATOM   9103 4C21 POPE  141      99.157 106.587  61.301  1.00  0.00           C
ATOM   9106 5C21 POPE  141      99.047 107.057  59.851  1.00  0.00           C
ATOM   9109 6C21 POPE  141      98.637 108.527  59.731  1.00  0.00           C
ATOM   9112 7C21 POPE  141      99.007 109.147  58.390  1.00  0.00           C
ATOM   9115 8C21 POPE  141      98.567 110.607  58.291  1.00  0.00           C
ATOM   9119  C33 POPE  141     103.467 111.597  69.651  1.00  0.00           C
ATOM   9122  C34 POPE  141     102.967 112.287  68.371  1.00  0.00           C
ATOM   9125  C35 POPE  141     104.107 112.667  67.430  1.00  0.00           C
ATOM   9128  C36 POPE  141     103.657 113.107  66.030  1.00  0.00           C
ATOM   9131  C37 POPE  141     104.847 113.307  65.070  1.00  0.00           C
ATOM   9134  C38 POPE  141     104.467 113.407  63.581  1.00  0.00           C
ATOM   9137  C39 POPE  141     103.347 114.417  63.281  1.00  0.00           C
ATOM   9140 0C31 POPE  141     103.737 115.887  63.511  1.00  0.00           C
ATOM   9143 1C31 POPE  141     102.487 116.767  63.581  1.00  0.00           C
ATOM   9146 2C31 POPE  141     102.777 118.277  63.721  1.00  0.00           C
ATOM   9149 3C31 POPE  141     101.467 119.047  63.920  1.00  0.00           C
ATOM   9152 4C31 POPE  141     101.567 120.567  63.750  1.00  0.00           C
ATOM   9155 5C31 POPE  141     100.167 121.207  63.721  1.00  0.00           C
ATOM   9158 6C31 POPE  141     100.177 122.707  63.421  1.00  0.00           C
ATOM   9162  NH3 POPE  142      91.277  64.247  34.960  1.00  0.00           N
ATOM   9166  C12 POPE  142      92.337  65.007  34.211  1.00  0.00           C
ATOM   9169  C11 POPE  142      91.857  66.357  33.661  1.00  0.00           C
ATOM   9172  P   POPE  142      93.937  67.887  33.221  1.00  0.00           P
ATOM   9173  O13 POPE  142      95.087  67.737  32.291  1.00  0.00           O
ATOM   9174  O14 POPE  142      93.407  69.267  33.360  1.00  0.00           O
ATOM   9175  O11 POPE  142      94.397  67.337  34.621  1.00  0.00           O
ATOM   9176  O12 POPE  142      92.797  66.907  32.750  1.00  0.00           O
ATOM   9177  C1  POPE  142      94.167  68.027  35.851  1.00  0.00           C
ATOM   9180  C2  POPE  142      94.167  67.017  37.021  1.00  0.00           C
ATOM   9182  O21 POPE  142      94.287  67.687  38.281  1.00  0.00           O
ATOM   9183  C21 POPE  142      93.207  68.297  38.751  1.00  0.00           C
ATOM   9184  O22 POPE  142      92.877  69.437  38.500  1.00  0.00           O
ATOM   9185  C22 POPE  142      92.587  67.367  39.801  1.00  0.00           C
ATOM   9188  C3  POPE  142      95.357  66.027  36.921  1.00  0.00           C
ATOM   9191  O31 POPE  142      95.257  64.987  37.910  1.00  0.00           O
ATOM   9192  C31 POPE  142      96.067  64.867  38.980  1.00  0.00           C
ATOM   9193  O32 POPE  142      96.097  63.867  39.690  1.00  0.00           O
ATOM   9194  C32 POPE  142      96.967  66.077  39.240  1.00  0.00           C
ATOM   9197  C23 POPE  142      92.067  68.117  41.041  1.00  0.00           C
ATOM   9200  C24 POPE  142      92.247  67.287  42.330  1.00  0.00           C
ATOM   9203  C25 POPE  142      91.597  67.967  43.541  1.00  0.00           C
ATOM   9206  C26 POPE  142      92.047  67.377  44.890  1.00  0.00           C
ATOM   9209  C27 POPE  142      91.327  68.057  46.070  1.00  0.00           C
ATOM   9212  C28 POPE  142      91.867  67.607  47.441  1.00  0.00           C
ATOM   9215  C29 POPE  142      90.937  68.027  48.561  1.00  0.00           C
ATOM   9217 0C21 POPE  142      91.297  68.457  49.780  1.00  0.00           C
ATOM   9219 1C21 POPE  142      92.707  68.577  50.300  1.00  0.00           C
ATOM   9222 2C21 POPE  142      92.777  69.077  51.761  1.00  0.00           C
ATOM   9225 3C21 POPE  142      92.367  70.547  51.940  1.00  0.00           C
ATOM   9228 4C21 POPE  142      92.697  71.077  53.341  1.00  0.00           C
ATOM   9231 5C21 POPE  142      92.487  72.587  53.481  1.00  0.00           C
ATOM   9234 6C21 POPE  142      92.957  73.127  54.840  1.00  0.00           C
ATOM   9237 7C21 POPE  142      92.907  74.657  54.941  1.00  0.00           C
ATOM   9240 8C21 POPE  142      93.427  75.187  56.280  1.00  0.00           C
ATOM   9244  C33 POPE  142      97.497  66.087  40.700  1.00  0.00           C
ATOM   9247  C34 POPE  142      98.377  67.317  40.981  1.00  0.00           C
ATOM   9250  C35 POPE  142      98.987  67.337  42.381  1.00  0.00           C
ATOM   9253  C36 POPE  142      99.957  68.507  42.590  1.00  0.00           C
ATOM   9256  C37 POPE  142     100.577  68.527  44.001  1.00  0.00           C
ATOM   9259  C38 POPE  142     100.317  69.837  44.770  1.00  0.00           C
ATOM   9262  C39 POPE  142     100.807  69.797  46.231  1.00  0.00           C
ATOM   9265 0C31 POPE  142     100.537  71.107  46.991  1.00  0.00           C
ATOM   9268 1C31 POPE  142     100.767  70.987  48.511  1.00  0.00           C
ATOM   9271 2C31 POPE  142     100.297  72.217  49.300  1.00  0.00           C
ATOM   9274 3C31 POPE  142     101.237  73.437  49.211  1.00  0.00           C
ATOM   9277 4C31 POPE  142     100.607  74.707  49.820  1.00  0.00           C
ATOM   9280 5C31 POPE  142     101.307  75.997  49.391  1.00  0.00           C
ATOM   9283 6C31 POPE  142     100.907  77.227  50.221  1.00  0.00           C
ATOM   9287  NH3 POPE  143      88.567  24.737  34.981  1.00  0.00           N
ATOM   9291  C12 POPE  143      88.647  26.087  34.321  1.00  0.00           C
ATOM   9294  C11 POPE  143      90.087  26.497  33.901  1.00  0.00           C
ATOM   9297  P   POPE  143      92.077  24.967  34.801  1.00  0.00           P
ATOM   9298  O13 POPE  143      92.527  23.587  34.600  1.00  0.00           O
ATOM   9299  O14 POPE  143      93.117  26.027  34.960  1.00  0.00           O
ATOM   9300  O11 POPE  143      91.127  25.017  36.070  1.00  0.00           O
ATOM   9301  O12 POPE  143      91.017  25.427  33.701  1.00  0.00           O
ATOM   9302  C1  POPE  143      91.387  25.867  37.190  1.00  0.00           C
ATOM   9305  C2  POPE  143      91.547  25.027  38.481  1.00  0.00           C
ATOM   9307  O21 POPE  143      90.367  25.177  39.291  1.00  0.00           O
ATOM   9308  C21 POPE  143      90.237  26.307  39.981  1.00  0.00           C
ATOM   9309  O22 POPE  143      90.927  27.307  39.890  1.00  0.00           O
ATOM   9310  C22 POPE  143      89.137  26.117  41.030  1.00  0.00           C
ATOM   9313  C3  POPE  143      92.907  25.327  39.211  1.00  0.00           C
ATOM   9316  O31 POPE  143      92.847  24.917  40.591  1.00  0.00           O
ATOM   9317  C31 POPE  143      93.987  24.847  41.251  1.00  0.00           C
ATOM   9318  O32 POPE  143      95.107  24.897  40.771  1.00  0.00           O
ATOM   9319  C32 POPE  143      93.607  24.747  42.730  1.00  0.00           C
ATOM   9322  C23 POPE  143      89.217  24.747  41.771  1.00  0.00           C
ATOM   9325  C24 POPE  143      88.317  24.717  43.021  1.00  0.00           C
ATOM   9328  C25 POPE  143      88.527  23.477  43.910  1.00  0.00           C
ATOM   9331  C26 POPE  143      87.657  23.557  45.181  1.00  0.00           C
ATOM   9334  C27 POPE  143      88.157  22.667  46.340  1.00  0.00           C
ATOM   9337  C28 POPE  143      87.447  22.927  47.691  1.00  0.00           C
ATOM   9340  C29 POPE  143      87.737  24.307  48.211  1.00  0.00           C
ATOM   9342 0C21 POPE  143      87.947  24.687  49.491  1.00  0.00           C
ATOM   9344 1C21 POPE  143      87.867  23.827  50.721  1.00  0.00           C
ATOM   9347 2C21 POPE  143      88.057  24.747  51.950  1.00  0.00           C
ATOM   9350 3C21 POPE  143      87.927  24.027  53.291  1.00  0.00           C
ATOM   9353 4C21 POPE  143      88.357  24.947  54.440  1.00  0.00           C
ATOM   9356 5C21 POPE  143      88.207  24.357  55.841  1.00  0.00           C
ATOM   9359 6C21 POPE  143      88.947  23.027  56.020  1.00  0.00           C
ATOM   9362 7C21 POPE  143      89.207  22.667  57.491  1.00  0.00           C
ATOM   9365 8C21 POPE  143      90.047  21.397  57.670  1.00  0.00           C
ATOM   9369  C33 POPE  143      94.577  25.467  43.671  1.00  0.00           C
ATOM   9372  C34 POPE  143      93.887  25.917  44.971  1.00  0.00           C
ATOM   9375  C35 POPE  143      93.647  24.797  45.981  1.00  0.00           C
ATOM   9378  C36 POPE  143      92.677  25.227  47.091  1.00  0.00           C
ATOM   9381  C37 POPE  143      92.557  24.187  48.211  1.00  0.00           C
ATOM   9384  C38 POPE  143      91.717  24.667  49.401  1.00  0.00           C
ATOM   9387  C39 POPE  143      92.247  25.937  50.110  1.00  0.00           C
ATOM   9390 0C31 POPE  143      93.667  25.807  50.671  1.00  0.00           C
ATOM   9393 1C31 POPE  143      94.197  27.137  51.231  1.00  0.00           C
ATOM   9396 2C31 POPE  143      95.647  27.037  51.750  1.00  0.00           C
ATOM   9399 3C31 POPE  143      95.777  26.257  53.070  1.00  0.00           C
ATOM   9402 4C31 POPE  143      97.207  26.297  53.621  1.00  0.00           C
ATOM   9405 5C31 POPE  143      97.397  25.457  54.890  1.00  0.00           C
ATOM   9408 6C31 POPE  143      98.857  25.397  55.340  1.00  0.00           C
ATOM   9412  NH3 POPE  144      11.177  -3.317  78.180  1.00  0.00           N
ATOM   9416  C12 POPE  144      12.077  -2.587  77.210  1.00  0.00           C
ATOM   9419  C11 POPE  144      12.147  -1.083  77.500  1.00  0.00           C
ATOM   9422  P   POPE  144       9.617  -0.503  77.081  1.00  0.00           P
ATOM   9423  O13 POPE  144       8.887  -1.767  77.350  1.00  0.00           O
ATOM   9424  O14 POPE  144       8.917   0.757  77.360  1.00  0.00           O
ATOM   9425  O11 POPE  144      10.137  -0.513  75.580  1.00  0.00           O
ATOM   9426  O12 POPE  144      10.907  -0.573  77.990  1.00  0.00           O
ATOM   9427  C1  POPE  144       9.487   0.267  74.541  1.00  0.00           C
ATOM   9430  C2  POPE  144      10.447   1.257  73.831  1.00  0.00           C
ATOM   9432  O21 POPE  144      11.287   0.527  72.910  1.00  0.00           O
ATOM   9433  C21 POPE  144      11.377   0.977  71.670  1.00  0.00           C
ATOM   9434  O22 POPE  144      10.677   1.847  71.180  1.00  0.00           O
ATOM   9435  C22 POPE  144      12.577   0.307  71.000  1.00  0.00           C
ATOM   9438  C3  POPE  144      11.307   1.977  74.901  1.00  0.00           C
ATOM   9441  O31 POPE  144      12.347   2.817  74.341  1.00  0.00           O
ATOM   9442  C31 POPE  144      13.527   2.227  74.291  1.00  0.00           C
ATOM   9443  O32 POPE  144      13.767   1.037  74.430  1.00  0.00           O
ATOM   9444  C32 POPE  144      14.607   3.297  74.201  1.00  0.00           C
ATOM   9447  C23 POPE  144      13.447   1.297  70.201  1.00  0.00           C
ATOM   9450  C24 POPE  144      12.867   1.597  68.820  1.00  0.00           C
ATOM   9453  C25 POPE  144      13.787   2.457  67.951  1.00  0.00           C
ATOM   9456  C26 POPE  144      13.807   3.937  68.351  1.00  0.00           C
ATOM   9459  C27 POPE  144      14.847   4.757  67.581  1.00  0.00           C
ATOM   9462  C28 POPE  144      14.697   4.737  66.051  1.00  0.00           C
ATOM   9465  C29 POPE  144      15.707   5.657  65.401  1.00  0.00           C
ATOM   9467 0C21 POPE  144      16.797   5.307  64.691  1.00  0.00           C
ATOM   9469 1C21 POPE  144      17.287   3.907  64.391  1.00  0.00           C
ATOM   9472 2C21 POPE  144      18.807   3.697  64.570  1.00  0.00           C
ATOM   9475 3C21 POPE  144      19.707   4.677  63.801  1.00  0.00           C
ATOM   9478 4C21 POPE  144      21.197   4.317  63.920  1.00  0.00           C
ATOM   9481 5C21 POPE  144      22.147   5.397  63.351  1.00  0.00           C
ATOM   9484 6C21 POPE  144      22.257   5.317  61.820  1.00  0.00           C
ATOM   9487 7C21 POPE  144      23.257   6.287  61.191  1.00  0.00           C
ATOM   9490 8C21 POPE  144      23.497   5.937  59.721  1.00  0.00           C
ATOM   9494  C33 POPE  144      15.047   3.727  72.780  1.00  0.00           C
ATOM   9497  C34 POPE  144      16.277   4.637  72.930  1.00  0.00           C
ATOM   9500  C35 POPE  144      16.777   5.337  71.670  1.00  0.00           C
ATOM   9503  C36 POPE  144      17.557   4.417  70.721  1.00  0.00           C
ATOM   9506  C37 POPE  144      18.137   5.187  69.521  1.00  0.00           C
ATOM   9509  C38 POPE  144      18.527   4.277  68.341  1.00  0.00           C
ATOM   9512  C39 POPE  144      19.947   3.677  68.401  1.00  0.00           C
ATOM   9515 0C31 POPE  144      21.037   4.687  68.031  1.00  0.00           C
ATOM   9518 1C31 POPE  144      22.387   4.027  67.751  1.00  0.00           C
ATOM   9521 2C31 POPE  144      23.517   5.057  67.651  1.00  0.00           C
ATOM   9524 3C31 POPE  144      24.897   4.447  67.410  1.00  0.00           C
ATOM   9527 4C31 POPE  144      25.307   4.357  65.941  1.00  0.00           C
ATOM   9530 5C31 POPE  144      26.767   3.917  65.811  1.00  0.00           C
ATOM   9533 6C31 POPE  144      27.367   4.137  64.430  1.00  0.00           C
ATOM   9537  NH3 POPE  145     102.797  99.537  77.121  1.00  0.00           N
ATOM   9541  C12 POPE  145     102.977  99.147  75.680  1.00  0.00           C
ATOM   9544  C11 POPE  145     102.017  99.967  74.820  1.00  0.00           C
ATOM   9547  P   POPE  145      99.907 101.477  75.331  1.00  0.00           P
ATOM   9548  O13 POPE  145      98.857 101.467  76.380  1.00  0.00           O
ATOM   9549  O14 POPE  145     100.777 102.677  75.340  1.00  0.00           O
ATOM   9550  O11 POPE  145      99.217 101.347  73.931  1.00  0.00           O
ATOM   9551  O12 POPE  145     100.757 100.147  75.471  1.00  0.00           O
ATOM   9552  C1  POPE  145      99.907 101.057  72.721  1.00  0.00           C
ATOM   9555  C2  POPE  145      99.727 102.207  71.701  1.00  0.00           C
ATOM   9557  O21 POPE  145      98.997 101.777  70.541  1.00  0.00           O
ATOM   9558  C21 POPE  145      99.517 100.817  69.780  1.00  0.00           C
ATOM   9559  O22 POPE  145     100.547 100.197  69.981  1.00  0.00           O
ATOM   9560  C22 POPE  145      98.587 100.597  68.610  1.00  0.00           C
ATOM   9563  C3  POPE  145     101.067 102.937  71.371  1.00  0.00           C
ATOM   9566  O31 POPE  145     100.797 104.317  71.041  1.00  0.00           O
ATOM   9567  C31 POPE  145     100.277 104.447  69.831  1.00  0.00           C
ATOM   9568  O32 POPE  145     100.587 103.807  68.850  1.00  0.00           O
ATOM   9569  C32 POPE  145      99.137 105.467  69.890  1.00  0.00           C
ATOM   9572  C23 POPE  145      99.377 100.677  67.291  1.00  0.00           C
ATOM   9575  C24 POPE  145      98.477 100.457  66.070  1.00  0.00           C
ATOM   9578  C25 POPE  145      99.217 100.587  64.750  1.00  0.00           C
ATOM   9581  C26 POPE  145      99.657 102.017  64.440  1.00  0.00           C
ATOM   9584  C27 POPE  145     100.497 102.077  63.171  1.00  0.00           C
ATOM   9587  C28 POPE  145     100.907 103.507  62.821  1.00  0.00           C
ATOM   9590  C29 POPE  145     101.587 103.547  61.480  1.00  0.00           C
ATOM   9592 0C21 POPE  145     102.667 104.257  61.140  1.00  0.00           C
ATOM   9594 1C21 POPE  145     103.437 105.227  62.010  1.00  0.00           C
ATOM   9597 2C21 POPE  145     104.907 104.797  62.171  1.00  0.00           C
ATOM   9600 3C21 POPE  145     105.147 103.827  63.341  1.00  0.00           C
ATOM   9603 4C21 POPE  145     106.627 103.467  63.481  1.00  0.00           C
ATOM   9606 5C21 POPE  145     106.977 102.747  64.791  1.00  0.00           C
ATOM   9609 6C21 POPE  145     108.497 102.697  65.030  1.00  0.00           C
ATOM   9612 7C21 POPE  145     108.877 102.317  66.460  1.00  0.00           C
ATOM   9615 8C21 POPE  145     110.357 102.577  66.750  1.00  0.00           C
ATOM   9619  C33 POPE  145      99.607 106.877  70.321  1.00  0.00           C
ATOM   9622  C34 POPE  145      99.637 107.907  69.191  1.00  0.00           C
ATOM   9625  C35 POPE  145     100.347 107.477  67.901  1.00  0.00           C
ATOM   9628  C36 POPE  145     100.677 108.717  67.070  1.00  0.00           C
ATOM   9631  C37 POPE  145     100.867 108.407  65.591  1.00  0.00           C
ATOM   9634  C38 POPE  145     101.127 109.667  64.750  1.00  0.00           C
ATOM   9637  C39 POPE  145     101.277 109.327  63.271  1.00  0.00           C
ATOM   9640 0C31 POPE  145     101.977 110.427  62.460  1.00  0.00           C
ATOM   9643 1C31 POPE  145     102.337 109.947  61.051  1.00  0.00           C
ATOM   9646 2C31 POPE  145     103.237 110.917  60.291  1.00  0.00           C
ATOM   9649 3C31 POPE  145     102.527 112.207  59.851  1.00  0.00           C
ATOM   9652 4C31 POPE  145     103.497 113.177  59.151  1.00  0.00           C
ATOM   9655 5C31 POPE  145     102.777 114.397  58.541  1.00  0.00           C
ATOM   9658 6C31 POPE  145     103.737 115.347  57.821  1.00  0.00           C
ATOM   9662  NH3 POPE  146      34.507  70.987  35.991  1.00  0.00           N
ATOM   9666  C12 POPE  146      33.157  70.887  36.651  1.00  0.00           C
ATOM   9669  C11 POPE  146      32.407  69.657  36.140  1.00  0.00           C
ATOM   9672  P   POPE  146      32.757  67.137  35.651  1.00  0.00           P
ATOM   9673  O13 POPE  146      31.327  66.867  35.921  1.00  0.00           O
ATOM   9674  O14 POPE  146      33.117  67.177  34.211  1.00  0.00           O
ATOM   9675  O11 POPE  146      33.647  66.067  36.371  1.00  0.00           O
ATOM   9676  O12 POPE  146      33.247  68.517  36.261  1.00  0.00           O
ATOM   9677  C1  POPE  146      34.677  66.377  37.311  1.00  0.00           C
ATOM   9680  C2  POPE  146      34.167  66.377  38.780  1.00  0.00           C
ATOM   9682  O21 POPE  146      35.267  66.807  39.601  1.00  0.00           O
ATOM   9683  C21 POPE  146      34.957  67.147  40.841  1.00  0.00           C
ATOM   9684  O22 POPE  146      33.907  66.937  41.410  1.00  0.00           O
ATOM   9685  C22 POPE  146      36.027  68.027  41.441  1.00  0.00           C
ATOM   9688  C3  POPE  146      33.597  64.947  39.131  1.00  0.00           C
ATOM   9691  O31 POPE  146      32.797  64.817  40.340  1.00  0.00           O
ATOM   9692  C31 POPE  146      31.747  65.657  40.441  1.00  0.00           C
ATOM   9693  O32 POPE  146      31.327  66.327  39.521  1.00  0.00           O
ATOM   9694  C32 POPE  146      31.037  65.477  41.791  1.00  0.00           C
ATOM   9697  C23 POPE  146      35.277  69.247  42.010  1.00  0.00           C
ATOM   9700  C24 POPE  146      36.157  70.457  42.270  1.00  0.00           C
ATOM   9703  C25 POPE  146      36.737  70.517  43.681  1.00  0.00           C
ATOM   9706  C26 POPE  146      35.717  70.897  44.770  1.00  0.00           C
ATOM   9709  C27 POPE  146      36.407  71.527  46.000  1.00  0.00           C
ATOM   9712  C28 POPE  146      35.537  71.627  47.261  1.00  0.00           C
ATOM   9715  C29 POPE  146      34.327  72.517  47.131  1.00  0.00           C
ATOM   9717 0C21 POPE  146      33.267  72.467  47.961  1.00  0.00           C
ATOM   9719 1C21 POPE  146      33.157  71.567  49.170  1.00  0.00           C
ATOM   9722 2C21 POPE  146      32.427  72.237  50.350  1.00  0.00           C
ATOM   9725 3C21 POPE  146      32.277  71.297  51.550  1.00  0.00           C
ATOM   9728 4C21 POPE  146      33.447  71.327  52.541  1.00  0.00           C
ATOM   9731 5C21 POPE  146      33.097  70.577  53.840  1.00  0.00           C
ATOM   9734 6C21 POPE  146      34.177  70.717  54.910  1.00  0.00           C
ATOM   9737 7C21 POPE  146      33.807  70.097  56.270  1.00  0.00           C
ATOM   9740 8C21 POPE  146      32.577  70.727  56.950  1.00  0.00           C
ATOM   9744  C33 POPE  146      29.947  66.557  42.041  1.00  0.00           C
ATOM   9747  C34 POPE  146      29.177  66.447  43.381  1.00  0.00           C
ATOM   9750  C35 POPE  146      30.107  66.117  44.551  1.00  0.00           C
ATOM   9753  C36 POPE  146      29.527  66.297  45.960  1.00  0.00           C
ATOM   9756  C37 POPE  146      30.597  65.997  47.031  1.00  0.00           C
ATOM   9759  C38 POPE  146      30.097  65.987  48.481  1.00  0.00           C
ATOM   9762  C39 POPE  146      29.877  67.387  49.050  1.00  0.00           C
ATOM   9765 0C31 POPE  146      29.397  67.367  50.511  1.00  0.00           C
ATOM   9768 1C31 POPE  146      29.377  68.777  51.101  1.00  0.00           C
ATOM   9771 2C31 POPE  146      28.727  68.937  52.481  1.00  0.00           C
ATOM   9774 3C31 POPE  146      29.507  68.257  53.610  1.00  0.00           C
ATOM   9777 4C31 POPE  146      28.917  68.627  54.981  1.00  0.00           C
ATOM   9780 5C31 POPE  146      29.677  67.977  56.140  1.00  0.00           C
ATOM   9783 6C31 POPE  146      29.107  68.387  57.511  1.00  0.00           C
ATOM   9787  NH3 POPE  147      64.927 111.257  79.110  1.00  0.00           N
ATOM   9791  C12 POPE  147      64.117 110.147  79.730  1.00  0.00           C
ATOM   9794  C11 POPE  147      63.757 109.097  78.661  1.00  0.00           C
ATOM   9797  P   POPE  147      63.627 107.047  80.280  1.00  0.00           P
ATOM   9798  O13 POPE  147      63.497 107.787  81.551  1.00  0.00           O
ATOM   9799  O14 POPE  147      62.977 105.727  80.161  1.00  0.00           O
ATOM   9800  O11 POPE  147      65.147 106.947  79.831  1.00  0.00           O
ATOM   9801  O12 POPE  147      63.027 107.987  79.161  1.00  0.00           O
ATOM   9802  C1  POPE  147      65.517 106.167  78.690  1.00  0.00           C
ATOM   9805  C2  POPE  147      66.537 106.907  77.761  1.00  0.00           C
ATOM   9807  O21 POPE  147      65.937 107.257  76.500  1.00  0.00           O
ATOM   9808  C21 POPE  147      65.687 106.237  75.680  1.00  0.00           C
ATOM   9809  O22 POPE  147      65.547 105.077  76.021  1.00  0.00           O
ATOM   9810  C22 POPE  147      65.597 106.697  74.230  1.00  0.00           C
ATOM   9813  C3  POPE  147      67.867 106.097  77.570  1.00  0.00           C
ATOM   9816  O31 POPE  147      68.587 106.467  76.380  1.00  0.00           O
ATOM   9817  C31 POPE  147      69.557 107.337  76.520  1.00  0.00           C
ATOM   9818  O32 POPE  147      69.907 107.897  77.551  1.00  0.00           O
ATOM   9819  C32 POPE  147      70.247 107.527  75.160  1.00  0.00           C
ATOM   9822  C23 POPE  147      66.707 106.047  73.351  1.00  0.00           C
ATOM   9825  C24 POPE  147      66.597 106.337  71.851  1.00  0.00           C
ATOM   9828  C25 POPE  147      65.367 105.697  71.171  1.00  0.00           C
ATOM   9831  C26 POPE  147      65.217 106.107  69.701  1.00  0.00           C
ATOM   9834  C27 POPE  147      64.037 105.367  69.030  1.00  0.00           C
ATOM   9837  C28 POPE  147      63.967 105.597  67.511  1.00  0.00           C
ATOM   9840  C29 POPE  147      63.037 104.627  66.810  1.00  0.00           C
ATOM   9842 0C21 POPE  147      62.177 104.917  65.820  1.00  0.00           C
ATOM   9844 1C21 POPE  147      62.027 106.257  65.151  1.00  0.00           C
ATOM   9847 2C21 POPE  147      60.897 106.267  64.090  1.00  0.00           C
ATOM   9850 3C21 POPE  147      59.487 106.197  64.691  1.00  0.00           C
ATOM   9853 4C21 POPE  147      58.407 106.427  63.610  1.00  0.00           C
ATOM   9856 5C21 POPE  147      56.967 106.297  64.110  1.00  0.00           C
ATOM   9859 6C21 POPE  147      56.557 107.407  65.090  1.00  0.00           C
ATOM   9862 7C21 POPE  147      55.067 107.357  65.461  1.00  0.00           C
ATOM   9865 8C21 POPE  147      54.607 108.537  66.311  1.00  0.00           C
ATOM   9869  C33 POPE  147      70.757 106.197  74.570  1.00  0.00           C
ATOM   9872  C34 POPE  147      71.497 106.397  73.241  1.00  0.00           C
ATOM   9875  C35 POPE  147      70.557 106.467  72.031  1.00  0.00           C
ATOM   9878  C36 POPE  147      71.257 106.897  70.731  1.00  0.00           C
ATOM   9881  C37 POPE  147      70.767 106.107  69.510  1.00  0.00           C
ATOM   9884  C38 POPE  147      71.297 106.697  68.190  1.00  0.00           C
ATOM   9887  C39 POPE  147      70.747 105.967  66.961  1.00  0.00           C
ATOM   9890 0C31 POPE  147      70.837 106.837  65.700  1.00  0.00           C
ATOM   9893 1C31 POPE  147      70.327 106.107  64.450  1.00  0.00           C
ATOM   9896 2C31 POPE  147      70.257 107.027  63.231  1.00  0.00           C
ATOM   9899 3C31 POPE  147      69.687 106.357  61.971  1.00  0.00           C
ATOM   9902 4C31 POPE  147      70.607 105.267  61.401  1.00  0.00           C
ATOM   9905 5C31 POPE  147      69.977 104.517  60.221  1.00  0.00           C
ATOM   9908 6C31 POPE  147      70.807 103.347  59.721  1.00  0.00           C
ATOM   9912  NH3 POPE  148     125.077  -1.807  35.911  1.00  0.00           N
ATOM   9916  C12 POPE  148     126.367  -1.327  36.530  1.00  0.00           C
ATOM   9919  C11 POPE  148     127.267  -0.723  35.430  1.00  0.00           C
ATOM   9922  P   POPE  148     127.147   1.877  35.550  1.00  0.00           P
ATOM   9923  O13 POPE  148     128.231   2.427  34.711  1.00  0.00           O
ATOM   9924  O14 POPE  148     125.957   2.737  35.690  1.00  0.00           O
ATOM   9925  O11 POPE  148     127.657   1.507  36.971  1.00  0.00           O
ATOM   9926  O12 POPE  148     126.697   0.487  34.941  1.00  0.00           O
ATOM   9927  C1  POPE  148     128.701   2.227  37.621  1.00  0.00           C
ATOM   9930  C2  POPE  148     128.661   1.937  39.131  1.00  0.00           C
ATOM   9932  O21 POPE  148     129.021   0.547  39.261  1.00  0.00           O
ATOM   9933  C21 POPE  148     129.661   0.217  40.350  1.00  0.00           C
ATOM   9934  O22 POPE  148     129.811   0.897  41.350  1.00  0.00           O
ATOM   9935  C22 POPE  148     130.241  -1.183  40.121  1.00  0.00           C
ATOM   9938  C3  POPE  148     127.247   2.227  39.721  1.00  0.00           C
ATOM   9941  O31 POPE  148     127.107   1.707  41.051  1.00  0.00           O
ATOM   9942  C31 POPE  148     127.147   2.567  42.051  1.00  0.00           C
ATOM   9943  O32 POPE  148     127.067   3.777  41.971  1.00  0.00           O
ATOM   9944  C32 POPE  148     127.217   1.747  43.341  1.00  0.00           C
ATOM   9947  C23 POPE  148     130.741  -1.857  41.410  1.00  0.00           C
ATOM   9950  C24 POPE  148     129.601  -2.377  42.301  1.00  0.00           C
ATOM   9953  C25 POPE  148     130.061  -3.437  43.311  1.00  0.00           C
ATOM   9956  C26 POPE  148     131.291  -3.007  44.131  1.00  0.00           C
ATOM   9959  C27 POPE  148     131.761  -4.097  45.100  1.00  0.00           C
ATOM   9962  C28 POPE  148     133.101  -3.747  45.781  1.00  0.00           C
ATOM   9965  C29 POPE  148     133.001  -2.567  46.711  1.00  0.00           C
ATOM   9967 0C21 POPE  148     132.681  -2.647  48.011  1.00  0.00           C
ATOM   9969 1C21 POPE  148     132.351  -3.937  48.721  1.00  0.00           C
ATOM   9972 2C21 POPE  148     131.751  -3.737  50.121  1.00  0.00           C
ATOM   9975 3C21 POPE  148     132.771  -3.227  51.151  1.00  0.00           C
ATOM   9978 4C21 POPE  148     132.221  -3.247  52.581  1.00  0.00           C
ATOM   9981 5C21 POPE  148     133.271  -2.807  53.610  1.00  0.00           C
ATOM   9984 6C21 POPE  148     132.741  -2.827  55.051  1.00  0.00           C
ATOM   9987 7C21 POPE  148     132.761  -4.217  55.680  1.00  0.00           C
ATOM   9990 8C21 POPE  148     132.011  -4.277  57.021  1.00  0.00           C
ATOM   9994  C33 POPE  148     127.317   2.617  44.610  1.00  0.00           C
ATOM   9997  C34 POPE  148     127.517   1.757  45.871  1.00  0.00           C
ATOM  10000  C35 POPE  148     127.957   2.587  47.070  1.00  0.00           C
ATOM  10003  C36 POPE  148     126.847   3.407  47.730  1.00  0.00           C
ATOM  10006  C37 POPE  148     127.407   4.627  48.481  1.00  0.00           C
ATOM  10009  C38 POPE  148     126.367   5.317  49.360  1.00  0.00           C
ATOM  10012  C39 POPE  148     126.277   4.677  50.750  1.00  0.00           C
ATOM  10015 0C31 POPE  148     127.287   5.277  51.740  1.00  0.00           C
ATOM  10018 1C31 POPE  148     127.827   4.237  52.730  1.00  0.00           C
ATOM  10021 2C31 POPE  148     128.591   4.877  53.901  1.00  0.00           C
ATOM  10024 3C31 POPE  148     129.411   3.847  54.701  1.00  0.00           C
ATOM  10027 4C31 POPE  148     128.551   2.837  55.480  1.00  0.00           C
ATOM  10030 5C31 POPE  148     129.351   1.597  55.911  1.00  0.00           C
ATOM  10033 6C31 POPE  148     128.551   0.617  56.761  1.00  0.00           C
ATOM  10037  NH3 POPE  149     122.337 102.997  78.480  1.00  0.00           N
ATOM  10041  C12 POPE  149     122.707 102.067  77.370  1.00  0.00           C
ATOM  10044  C11 POPE  149     124.037 101.357  77.640  1.00  0.00           C
ATOM  10047  P   POPE  149     123.407  98.947  76.831  1.00  0.00           P
ATOM  10048  O13 POPE  149     122.517  98.727  75.671  1.00  0.00           O
ATOM  10049  O14 POPE  149     122.697  99.017  78.140  1.00  0.00           O
ATOM  10050  O11 POPE  149     124.547  97.857  76.801  1.00  0.00           O
ATOM  10051  O12 POPE  149     124.187 100.307  76.681  1.00  0.00           O
ATOM  10052  C1  POPE  149     125.897  98.037  77.230  1.00  0.00           C
ATOM  10055  C2  POPE  149     126.827  98.897  76.301  1.00  0.00           C
ATOM  10057  O21 POPE  149     126.577  98.567  74.920  1.00  0.00           O
ATOM  10058  C21 POPE  149     126.827  99.537  74.050  1.00  0.00           C
ATOM  10059  O22 POPE  149     127.287 100.627  74.320  1.00  0.00           O
ATOM  10060  C22 POPE  149     126.597  99.017  72.621  1.00  0.00           C
ATOM  10063  C3  POPE  149     128.321  98.707  76.731  1.00  0.00           C
ATOM  10066  O31 POPE  149     129.271  99.507  75.980  1.00  0.00           O
ATOM  10067  C31 POPE  149     129.901  98.837  75.000  1.00  0.00           C
ATOM  10068  O32 POPE  149     129.751  97.657  74.761  1.00  0.00           O
ATOM  10069  C32 POPE  149     130.821  99.757  74.191  1.00  0.00           C
ATOM  10072  C23 POPE  149     126.327 100.147  71.590  1.00  0.00           C
ATOM  10075  C24 POPE  149     126.577  99.707  70.140  1.00  0.00           C
ATOM  10078  C25 POPE  149     126.207 100.817  69.151  1.00  0.00           C
ATOM  10081  C26 POPE  149     127.117 100.857  67.910  1.00  0.00           C
ATOM  10084  C27 POPE  149     126.767 102.047  66.991  1.00  0.00           C
ATOM  10087  C28 POPE  149     127.937 102.467  66.061  1.00  0.00           C
ATOM  10090  C29 POPE  149     128.067 103.967  66.030  1.00  0.00           C
ATOM  10092 0C21 POPE  149     127.877 104.807  65.000  1.00  0.00           C
ATOM  10094 1C21 POPE  149     127.527 104.457  63.570  1.00  0.00           C
ATOM  10097 2C21 POPE  149     128.651 104.907  62.621  1.00  0.00           C
ATOM  10100 3C21 POPE  149     128.761 106.437  62.491  1.00  0.00           C
ATOM  10103 4C21 POPE  149     129.911 106.887  61.590  1.00  0.00           C
ATOM  10106 5C21 POPE  149     129.851 108.387  61.291  1.00  0.00           C
ATOM  10109 6C21 POPE  149     130.651 108.797  60.051  1.00  0.00           C
ATOM  10112 7C21 POPE  149     130.151 110.127  59.471  1.00  0.00           C
ATOM  10115 8C21 POPE  149     130.861 110.527  58.180  1.00  0.00           C
ATOM  10119  C33 POPE  149     130.541  99.687  72.660  1.00  0.00           C
ATOM  10122  C34 POPE  149     131.641 100.337  71.800  1.00  0.00           C
ATOM  10125  C35 POPE  149     131.251 100.517  70.331  1.00  0.00           C
ATOM  10128  C36 POPE  149     132.431 100.337  69.360  1.00  0.00           C
ATOM  10131  C37 POPE  149     132.131 100.787  67.920  1.00  0.00           C
ATOM  10134  C38 POPE  149     133.161 100.237  66.921  1.00  0.00           C
ATOM  10137  C39 POPE  149     133.131 100.917  65.550  1.00  0.00           C
ATOM  10140 0C31 POPE  149     131.991 100.467  64.621  1.00  0.00           C
ATOM  10143 1C31 POPE  149     132.121 101.097  63.231  1.00  0.00           C
ATOM  10146 2C31 POPE  149     131.121 100.547  62.201  1.00  0.00           C
ATOM  10149 3C31 POPE  149     131.421 101.047  60.781  1.00  0.00           C
ATOM  10152 4C31 POPE  149     131.081 102.527  60.570  1.00  0.00           C
ATOM  10155 5C31 POPE  149     131.471 103.047  59.191  1.00  0.00           C
ATOM  10158 6C31 POPE  149     131.211 104.547  59.050  1.00  0.00           C
ATOM  10162  NH3 POPE  150      25.327  59.307  36.391  1.00  0.00           N
ATOM  10166  C12 POPE  150      24.827  60.567  35.700  1.00  0.00           C
ATOM  10169  C11 POPE  150      25.977  61.527  35.340  1.00  0.00           C
ATOM  10172  P   POPE  150      25.517  64.117  35.461  1.00  0.00           P
ATOM  10173  O13 POPE  150      26.917  64.487  35.771  1.00  0.00           O
ATOM  10174  O14 POPE  150      24.647  65.117  34.811  1.00  0.00           O
ATOM  10175  O11 POPE  150      24.817  63.687  36.810  1.00  0.00           O
ATOM  10176  O12 POPE  150      25.477  62.717  34.690  1.00  0.00           O
ATOM  10177  C1  POPE  150      24.647  64.677  37.821  1.00  0.00           C
ATOM  10180  C2  POPE  150      24.117  64.027  39.120  1.00  0.00           C
ATOM  10182  O21 POPE  150      24.447  64.857  40.251  1.00  0.00           O
ATOM  10183  C21 POPE  150      23.377  65.267  40.911  1.00  0.00           C
ATOM  10184  O22 POPE  150      22.227  65.197  40.511  1.00  0.00           O
ATOM  10185  C22 POPE  150      23.777  65.727  42.311  1.00  0.00           C
ATOM  10188  C3  POPE  150      24.737  62.637  39.411  1.00  0.00           C
ATOM  10191  O31 POPE  150      23.877  61.897  40.321  1.00  0.00           O
ATOM  10192  C31 POPE  150      23.687  60.617  39.970  1.00  0.00           C
ATOM  10193  O32 POPE  150      24.397  60.017  39.180  1.00  0.00           O
ATOM  10194  C32 POPE  150      22.467  60.087  40.711  1.00  0.00           C
ATOM  10197  C23 POPE  150      22.527  66.187  43.101  1.00  0.00           C
ATOM  10200  C24 POPE  150      22.867  66.857  44.440  1.00  0.00           C
ATOM  10203  C25 POPE  150      23.657  65.957  45.391  1.00  0.00           C
ATOM  10206  C26 POPE  150      23.727  66.537  46.810  1.00  0.00           C
ATOM  10209  C27 POPE  150      24.407  65.577  47.800  1.00  0.00           C
ATOM  10212  C28 POPE  150      24.377  66.047  49.261  1.00  0.00           C
ATOM  10215  C29 POPE  150      25.307  67.207  49.481  1.00  0.00           C
ATOM  10217 0C21 POPE  150      25.667  67.687  50.680  1.00  0.00           C
ATOM  10219 1C21 POPE  150      25.187  67.197  52.021  1.00  0.00           C
ATOM  10222 2C21 POPE  150      24.587  68.357  52.821  1.00  0.00           C
ATOM  10225 3C21 POPE  150      24.537  68.077  54.331  1.00  0.00           C
ATOM  10228 4C21 POPE  150      24.177  69.337  55.131  1.00  0.00           C
ATOM  10231 5C21 POPE  150      24.517  69.207  56.620  1.00  0.00           C
ATOM  10234 6C21 POPE  150      24.037  70.417  57.441  1.00  0.00           C
ATOM  10237 7C21 POPE  150      24.487  70.357  58.901  1.00  0.00           C
ATOM  10240 8C21 POPE  150      23.827  71.407  59.801  1.00  0.00           C
ATOM  10244  C33 POPE  150      22.747  58.787  41.480  1.00  0.00           C
ATOM  10247  C34 POPE  150      21.857  58.627  42.721  1.00  0.00           C
ATOM  10250  C35 POPE  150      22.207  59.567  43.881  1.00  0.00           C
ATOM  10253  C36 POPE  150      21.617  59.157  45.240  1.00  0.00           C
ATOM  10256  C37 POPE  150      21.917  60.227  46.291  1.00  0.00           C
ATOM  10259  C38 POPE  150      21.377  59.997  47.710  1.00  0.00           C
ATOM  10262  C39 POPE  150      21.327  61.307  48.530  1.00  0.00           C
ATOM  10265 0C31 POPE  150      22.447  61.517  49.570  1.00  0.00           C
ATOM  10268 1C31 POPE  150      22.327  62.917  50.221  1.00  0.00           C
ATOM  10271 2C31 POPE  150      23.187  63.137  51.471  1.00  0.00           C
ATOM  10274 3C31 POPE  150      22.597  62.437  52.710  1.00  0.00           C
ATOM  10277 4C31 POPE  150      23.387  62.677  54.001  1.00  0.00           C
ATOM  10280 5C31 POPE  150      22.767  61.917  55.191  1.00  0.00           C
ATOM  10283 6C31 POPE  150      23.537  62.087  56.501  1.00  0.00           C
ATOM  10287  NH3 POPE  151     100.567 128.711  40.141  1.00  0.00           N
ATOM  10291  C12 POPE  151     100.487 127.627  41.181  1.00  0.00           C
ATOM  10294  C11 POPE  151      99.067 127.467  41.721  1.00  0.00           C
ATOM  10297  P   POPE  151      96.917 126.307  40.791  1.00  0.00           P
ATOM  10298  O13 POPE  151      95.837 127.107  41.420  1.00  0.00           O
ATOM  10299  O14 POPE  151      96.607 125.747  39.461  1.00  0.00           O
ATOM  10300  O11 POPE  151      97.387 125.157  41.761  1.00  0.00           O
ATOM  10301  O12 POPE  151      98.187 127.247  40.620  1.00  0.00           O
ATOM  10302  C1  POPE  151      96.517 124.357  42.561  1.00  0.00           C
ATOM  10305  C2  POPE  151      96.897 124.557  44.061  1.00  0.00           C
ATOM  10307  O21 POPE  151      96.497 123.477  44.930  1.00  0.00           O
ATOM  10308  C21 POPE  151      95.217 123.177  45.051  1.00  0.00           C
ATOM  10309  O22 POPE  151      94.307 123.547  44.331  1.00  0.00           O
ATOM  10310  C22 POPE  151      95.057 122.317  46.311  1.00  0.00           C
ATOM  10313  C3  POPE  151      96.427 125.937  44.591  1.00  0.00           C
ATOM  10316  O31 POPE  151      97.027 126.257  45.860  1.00  0.00           O
ATOM  10317  C31 POPE  151      98.097 127.047  45.811  1.00  0.00           C
ATOM  10318  O32 POPE  151      98.587 127.527  44.811  1.00  0.00           O
ATOM  10319  C32 POPE  151      98.557 127.347  47.231  1.00  0.00           C
ATOM  10322  C23 POPE  151      94.077 122.967  47.320  1.00  0.00           C
ATOM  10325  C24 POPE  151      94.507 122.877  48.791  1.00  0.00           C
ATOM  10328  C25 POPE  151      93.437 123.487  49.710  1.00  0.00           C
ATOM  10331  C26 POPE  151      93.617 123.267  51.221  1.00  0.00           C
ATOM  10334  C27 POPE  151      92.437 123.867  52.010  1.00  0.00           C
ATOM  10337  C28 POPE  151      92.447 123.577  53.530  1.00  0.00           C
ATOM  10340  C29 POPE  151      92.127 122.137  53.860  1.00  0.00           C
ATOM  10342 0C21 POPE  151      91.547 121.687  54.991  1.00  0.00           C
ATOM  10344 1C21 POPE  151      91.097 122.507  56.160  1.00  0.00           C
ATOM  10347 2C21 POPE  151      89.587 122.307  56.420  1.00  0.00           C
ATOM  10350 3C21 POPE  151      89.037 123.247  57.500  1.00  0.00           C
ATOM  10353 4C21 POPE  151      87.517 123.407  57.401  1.00  0.00           C
ATOM  10356 5C21 POPE  151      87.097 124.347  56.261  1.00  0.00           C
ATOM  10359 6C21 POPE  151      85.597 124.317  55.960  1.00  0.00           C
ATOM  10362 7C21 POPE  151      85.207 125.367  54.910  1.00  0.00           C
ATOM  10365 8C21 POPE  151      83.747 125.287  54.471  1.00  0.00           C
ATOM  10369  C33 POPE  151      97.957 128.681  47.730  1.00  0.00           C
ATOM  10372  C34 POPE  151      97.007 128.491  48.931  1.00  0.00           C
ATOM  10375  C35 POPE  151      97.747 127.847  50.100  1.00  0.00           C
ATOM  10378  C36 POPE  151      97.087 128.047  51.460  1.00  0.00           C
ATOM  10381  C37 POPE  151      98.047 127.587  52.551  1.00  0.00           C
ATOM  10384  C38 POPE  151      97.507 127.767  53.971  1.00  0.00           C
ATOM  10387  C39 POPE  151      98.547 127.407  55.030  1.00  0.00           C
ATOM  10390 0C31 POPE  151      99.747 128.371  55.061  1.00  0.00           C
ATOM  10393 1C31 POPE  151      99.987 128.971  56.451  1.00  0.00           C
ATOM  10396 2C31 POPE  151     101.257 129.831  56.520  1.00  0.00           C
ATOM  10399 3C31 POPE  151     101.437 130.551  57.860  1.00  0.00           C
ATOM  10402 4C31 POPE  151     101.417 129.621  59.081  1.00  0.00           C
ATOM  10405 5C31 POPE  151     101.537 130.391  60.401  1.00  0.00           C
ATOM  10408 6C31 POPE  151     101.417 129.491  61.631  1.00  0.00           C
ATOM  10412  NH3 POPE  152     131.571  34.957  33.510  1.00  0.00           N
ATOM  10416  C12 POPE  152     130.771  35.217  34.760  1.00  0.00           C
ATOM  10419  C11 POPE  152     129.891  34.007  35.170  1.00  0.00           C
ATOM  10422  P   POPE  152     128.851  31.787  34.190  1.00  0.00           P
ATOM  10423  O13 POPE  152     127.527  32.417  34.260  1.00  0.00           O
ATOM  10424  O14 POPE  152     129.191  30.987  32.991  1.00  0.00           O
ATOM  10425  O11 POPE  152     129.181  31.007  35.531  1.00  0.00           O
ATOM  10426  O12 POPE  152     129.941  32.967  34.201  1.00  0.00           O
ATOM  10427  C1  POPE  152     128.501  29.787  35.911  1.00  0.00           C
ATOM  10430  C2  POPE  152     128.411  29.667  37.460  1.00  0.00           C
ATOM  10432  O21 POPE  152     128.351  28.287  37.881  1.00  0.00           O
ATOM  10433  C21 POPE  152     128.371  28.037  39.180  1.00  0.00           C
ATOM  10434  O22 POPE  152     128.591  28.827  40.081  1.00  0.00           O
ATOM  10435  C22 POPE  152     127.997  26.557  39.401  1.00  0.00           C
ATOM  10438  C3  POPE  152     127.227  30.517  38.021  1.00  0.00           C
ATOM  10441  O31 POPE  152     125.957  29.837  37.870  1.00  0.00           O
ATOM  10442  C31 POPE  152     124.857  30.367  38.411  1.00  0.00           C
ATOM  10443  O32 POPE  152     123.867  29.687  38.691  1.00  0.00           O
ATOM  10444  C32 POPE  152     124.987  31.867  38.691  1.00  0.00           C
ATOM  10447  C23 POPE  152     128.451  25.937  40.750  1.00  0.00           C
ATOM  10450  C24 POPE  152     127.877  24.537  41.041  1.00  0.00           C
ATOM  10453  C25 POPE  152     128.681  23.717  42.070  1.00  0.00           C
ATOM  10456  C26 POPE  152     128.681  24.287  43.500  1.00  0.00           C
ATOM  10459  C27 POPE  152     127.367  24.027  44.261  1.00  0.00           C
ATOM  10462  C28 POPE  152     127.337  24.697  45.661  1.00  0.00           C
ATOM  10465  C29 POPE  152     128.281  24.107  46.670  1.00  0.00           C
ATOM  10467 0C21 POPE  152     127.977  23.557  47.860  1.00  0.00           C
ATOM  10469 1C21 POPE  152     126.617  23.367  48.491  1.00  0.00           C
ATOM  10472 2C21 POPE  152     126.447  24.047  49.860  1.00  0.00           C
ATOM  10475 3C21 POPE  152     126.437  25.577  49.780  1.00  0.00           C
ATOM  10478 4C21 POPE  152     125.897  26.287  51.030  1.00  0.00           C
ATOM  10481 5C21 POPE  152     126.627  25.917  52.331  1.00  0.00           C
ATOM  10484 6C21 POPE  152     125.837  24.947  53.221  1.00  0.00           C
ATOM  10487 7C21 POPE  152     126.607  24.507  54.471  1.00  0.00           C
ATOM  10490 8C21 POPE  152     125.807  23.637  55.441  1.00  0.00           C
ATOM  10494  C33 POPE  152     123.757  32.567  39.320  1.00  0.00           C
ATOM  10497  C34 POPE  152     124.177  33.887  39.991  1.00  0.00           C
ATOM  10500  C35 POPE  152     123.077  34.557  40.820  1.00  0.00           C
ATOM  10503  C36 POPE  152     123.437  34.727  42.301  1.00  0.00           C
ATOM  10506  C37 POPE  152     122.287  35.397  43.060  1.00  0.00           C
ATOM  10509  C38 POPE  152     122.477  35.447  44.591  1.00  0.00           C
ATOM  10512  C39 POPE  152     121.157  35.617  45.340  1.00  0.00           C
ATOM  10515 0C31 POPE  152     120.297  36.777  44.820  1.00  0.00           C
ATOM  10518 1C31 POPE  152     118.897  36.787  45.441  1.00  0.00           C
ATOM  10521 2C31 POPE  152     117.887  37.487  44.521  1.00  0.00           C
ATOM  10524 3C31 POPE  152     116.667  38.027  45.261  1.00  0.00           C
ATOM  10527 4C31 POPE  152     115.897  36.977  46.061  1.00  0.00           C
ATOM  10530 5C31 POPE  152     114.767  37.627  46.870  1.00  0.00           C
ATOM  10533 6C31 POPE  152     114.427  36.847  48.141  1.00  0.00           C
ATOM  10537  NH3 POPE  153      91.417  94.137  36.171  1.00  0.00           N
ATOM  10541  C12 POPE  153      92.567  94.237  35.211  1.00  0.00           C
ATOM  10544  C11 POPE  153      93.887  93.867  35.901  1.00  0.00           C
ATOM  10547  P   POPE  153      94.157  91.267  35.991  1.00  0.00           P
ATOM  10548  O13 POPE  153      93.627  91.277  34.610  1.00  0.00           O
ATOM  10549  O14 POPE  153      95.607  91.037  36.201  1.00  0.00           O
ATOM  10550  O11 POPE  153      93.297  90.317  36.911  1.00  0.00           O
ATOM  10551  O12 POPE  153      93.787  92.647  36.651  1.00  0.00           O
ATOM  10552  C1  POPE  153      93.337  90.457  38.341  1.00  0.00           C
ATOM  10555  C2  POPE  153      93.917  89.177  38.971  1.00  0.00           C
ATOM  10557  O21 POPE  153      93.527  89.107  40.360  1.00  0.00           O
ATOM  10558  C21 POPE  153      92.607  88.167  40.550  1.00  0.00           C
ATOM  10559  O22 POPE  153      91.637  87.987  39.830  1.00  0.00           O
ATOM  10560  C22 POPE  153      93.167  87.147  41.541  1.00  0.00           C
ATOM  10563  C3  POPE  153      95.477  89.107  38.881  1.00  0.00           C
ATOM  10566  O31 POPE  153      96.057  88.927  40.181  1.00  0.00           O
ATOM  10567  C31 POPE  153      97.267  89.407  40.381  1.00  0.00           C
ATOM  10568  O32 POPE  153      97.907  90.087  39.580  1.00  0.00           O
ATOM  10569  C32 POPE  153      97.707  88.997  41.800  1.00  0.00           C
ATOM  10572  C23 POPE  153      92.547  87.187  42.951  1.00  0.00           C
ATOM  10575  C24 POPE  153      93.577  86.667  43.971  1.00  0.00           C
ATOM  10578  C25 POPE  153      93.127  86.737  45.430  1.00  0.00           C
ATOM  10581  C26 POPE  153      94.327  86.807  46.401  1.00  0.00           C
ATOM  10584  C27 POPE  153      93.987  86.447  47.850  1.00  0.00           C
ATOM  10587  C28 POPE  153      95.117  86.847  48.820  1.00  0.00           C
ATOM  10590  C29 POPE  153      94.937  86.277  50.210  1.00  0.00           C
ATOM  10592 0C21 POPE  153      94.557  86.947  51.311  1.00  0.00           C
ATOM  10594 1C21 POPE  153      94.167  88.407  51.371  1.00  0.00           C
ATOM  10597 2C21 POPE  153      93.077  88.717  52.421  1.00  0.00           C
ATOM  10600 3C21 POPE  153      93.587  88.747  53.871  1.00  0.00           C
ATOM  10603 4C21 POPE  153      92.457  89.007  54.871  1.00  0.00           C
ATOM  10606 5C21 POPE  153      92.897  89.007  56.340  1.00  0.00           C
ATOM  10609 6C21 POPE  153      93.737  90.237  56.740  1.00  0.00           C
ATOM  10612 7C21 POPE  153      93.947  90.317  58.260  1.00  0.00           C
ATOM  10615 8C21 POPE  153      94.817  91.497  58.701  1.00  0.00           C
ATOM  10619  C33 POPE  153      96.737  89.407  42.951  1.00  0.00           C
ATOM  10622  C34 POPE  153      96.867  88.517  44.211  1.00  0.00           C
ATOM  10625  C35 POPE  153      97.887  88.957  45.280  1.00  0.00           C
ATOM  10628  C36 POPE  153      97.267  89.847  46.371  1.00  0.00           C
ATOM  10631  C37 POPE  153      98.037  89.807  47.701  1.00  0.00           C
ATOM  10634  C38 POPE  153      97.247  90.417  48.871  1.00  0.00           C
ATOM  10637  C39 POPE  153      97.777  90.007  50.261  1.00  0.00           C
ATOM  10640 0C31 POPE  153      99.207  90.507  50.550  1.00  0.00           C
ATOM  10643 1C31 POPE  153      99.687  90.167  51.971  1.00  0.00           C
ATOM  10646 2C31 POPE  153     100.427  88.817  52.061  1.00  0.00           C
ATOM  10649 3C31 POPE  153     100.427  88.207  53.471  1.00  0.00           C
ATOM  10652 4C31 POPE  153     100.877  89.167  54.591  1.00  0.00           C
ATOM  10655 5C31 POPE  153     100.687  88.567  55.991  1.00  0.00           C
ATOM  10658 6C31 POPE  153     100.927  89.577  57.110  1.00  0.00           C
ATOM  10662  NH3 POPE  154       0.807  83.347  34.581  1.00  0.00           N
ATOM  10666  C12 POPE  154       2.027  82.627  34.051  1.00  0.00           C
ATOM  10669  C11 POPE  154       2.717  81.837  35.170  1.00  0.00           C
ATOM  10672  P   POPE  154       4.017  79.737  34.181  1.00  0.00           P
ATOM  10673  O13 POPE  154       3.147  79.677  32.980  1.00  0.00           O
ATOM  10674  O14 POPE  154       5.437  79.347  34.041  1.00  0.00           O
ATOM  10675  O11 POPE  154       3.337  78.877  35.340  1.00  0.00           O
ATOM  10676  O12 POPE  154       3.947  81.227  34.741  1.00  0.00           O
ATOM  10677  C1  POPE  154       3.977  78.617  36.600  1.00  0.00           C
ATOM  10680  C2  POPE  154       3.577  79.657  37.691  1.00  0.00           C
ATOM  10682  O21 POPE  154       4.487  79.727  38.790  1.00  0.00           O
ATOM  10683  C21 POPE  154       4.747  78.677  39.551  1.00  0.00           C
ATOM  10684  O22 POPE  154       4.217  77.577  39.481  1.00  0.00           O
ATOM  10685  C22 POPE  154       5.777  79.097  40.601  1.00  0.00           C
ATOM  10688  C3  POPE  154       2.097  79.517  38.120  1.00  0.00           C
ATOM  10691  O31 POPE  154       1.697  80.617  38.971  1.00  0.00           O
ATOM  10692  C31 POPE  154       1.627  80.367  40.270  1.00  0.00           C
ATOM  10693  O32 POPE  154       1.837  79.297  40.811  1.00  0.00           O
ATOM  10694  C32 POPE  154       1.357  81.687  41.000  1.00  0.00           C
ATOM  10697  C23 POPE  154       5.447  78.547  42.000  1.00  0.00           C
ATOM  10700  C24 POPE  154       6.427  79.077  43.060  1.00  0.00           C
ATOM  10703  C25 POPE  154       6.557  78.147  44.281  1.00  0.00           C
ATOM  10706  C26 POPE  154       5.297  78.067  45.131  1.00  0.00           C
ATOM  10709  C27 POPE  154       5.247  76.767  45.951  1.00  0.00           C
ATOM  10712  C28 POPE  154       4.167  76.777  47.031  1.00  0.00           C
ATOM  10715  C29 POPE  154       4.147  75.447  47.740  1.00  0.00           C
ATOM  10717 0C21 POPE  154       4.277  75.227  49.061  1.00  0.00           C
ATOM  10719 1C21 POPE  154       4.387  76.287  50.140  1.00  0.00           C
ATOM  10722 2C21 POPE  154       3.657  75.887  51.431  1.00  0.00           C
ATOM  10725 3C21 POPE  154       4.397  74.847  52.280  1.00  0.00           C
ATOM  10728 4C21 POPE  154       3.657  74.517  53.581  1.00  0.00           C
ATOM  10731 5C21 POPE  154       4.547  73.877  54.661  1.00  0.00           C
ATOM  10734 6C21 POPE  154       5.107  72.507  54.250  1.00  0.00           C
ATOM  10737 7C21 POPE  154       5.927  71.847  55.360  1.00  0.00           C
ATOM  10740 8C21 POPE  154       6.427  70.447  54.981  1.00  0.00           C
ATOM  10744  C33 POPE  154       0.057  81.647  41.831  1.00  0.00           C
ATOM  10747  C34 POPE  154       0.067  82.687  42.961  1.00  0.00           C
ATOM  10750  C35 POPE  154      -1.163  82.577  43.871  1.00  0.00           C
ATOM  10753  C36 POPE  154      -1.033  83.487  45.090  1.00  0.00           C
ATOM  10756  C37 POPE  154      -2.257  83.477  46.020  1.00  0.00           C
ATOM  10759  C38 POPE  154      -2.037  84.457  47.171  1.00  0.00           C
ATOM  10762  C39 POPE  154      -3.287  84.797  47.990  1.00  0.00           C
ATOM  10765 0C31 POPE  154      -3.757  83.697  48.941  1.00  0.00           C
ATOM  10768 1C31 POPE  154      -4.857  84.227  49.881  1.00  0.00           C
ATOM  10771 2C31 POPE  154      -5.457  83.147  50.791  1.00  0.00           C
ATOM  10774 3C31 POPE  154      -6.257  83.727  51.971  1.00  0.00           C
ATOM  10777 4C31 POPE  154      -7.417  84.637  51.561  1.00  0.00           C
ATOM  10780 5C31 POPE  154      -7.987  85.427  52.751  1.00  0.00           C
ATOM  10783 6C31 POPE  154      -8.947  86.537  52.331  1.00  0.00           C
ATOM  10787  NH3 POPE  155      95.437  47.907  79.100  1.00  0.00           N
ATOM  10791  C12 POPE  155      94.847  46.577  79.430  1.00  0.00           C
ATOM  10794  C11 POPE  155      93.317  46.677  79.271  1.00  0.00           C
ATOM  10797  P   POPE  155      91.627  48.677  79.341  1.00  0.00           P
ATOM  10798  O13 POPE  155      90.377  47.917  79.441  1.00  0.00           O
ATOM  10799  O14 POPE  155      91.687  50.037  79.911  1.00  0.00           O
ATOM  10800  O11 POPE  155      92.147  48.747  77.860  1.00  0.00           O
ATOM  10801  O12 POPE  155      92.797  47.807  79.981  1.00  0.00           O
ATOM  10802  C1  POPE  155      91.317  48.547  76.731  1.00  0.00           C
ATOM  10805  C2  POPE  155      92.167  48.727  75.451  1.00  0.00           C
ATOM  10807  O21 POPE  155      91.637  47.927  74.380  1.00  0.00           O
ATOM  10808  C21 POPE  155      90.527  48.397  73.850  1.00  0.00           C
ATOM  10809  O22 POPE  155      89.927  49.397  74.230  1.00  0.00           O
ATOM  10810  C22 POPE  155      90.187  47.547  72.621  1.00  0.00           C
ATOM  10813  C3  POPE  155      93.647  48.297  75.691  1.00  0.00           C
ATOM  10816  O31 POPE  155      94.377  48.257  74.450  1.00  0.00           O
ATOM  10817  C31 POPE  155      94.457  47.047  73.890  1.00  0.00           C
ATOM  10818  O32 POPE  155      94.207  45.987  74.430  1.00  0.00           O
ATOM  10819  C32 POPE  155      94.837  47.217  72.430  1.00  0.00           C
ATOM  10822  C23 POPE  155      89.707  48.337  71.381  1.00  0.00           C
ATOM  10825  C24 POPE  155      90.027  47.657  70.030  1.00  0.00           C
ATOM  10828  C25 POPE  155      89.817  46.137  70.030  1.00  0.00           C
ATOM  10831  C26 POPE  155      89.177  45.587  68.741  1.00  0.00           C
ATOM  10834  C27 POPE  155      88.607  44.177  68.971  1.00  0.00           C
ATOM  10837  C28 POPE  155      88.177  43.437  67.691  1.00  0.00           C
ATOM  10840  C29 POPE  155      87.057  44.097  66.930  1.00  0.00           C
ATOM  10842 0C21 POPE  155      86.717  43.767  65.671  1.00  0.00           C
ATOM  10844 1C21 POPE  155      87.397  42.677  64.881  1.00  0.00           C
ATOM  10847 2C21 POPE  155      88.637  43.187  64.120  1.00  0.00           C
ATOM  10850 3C21 POPE  155      88.317  44.037  62.891  1.00  0.00           C
ATOM  10853 4C21 POPE  155      87.807  43.207  61.701  1.00  0.00           C
ATOM  10856 5C21 POPE  155      87.867  43.977  60.381  1.00  0.00           C
ATOM  10859 6C21 POPE  155      87.637  43.057  59.170  1.00  0.00           C
ATOM  10862 7C21 POPE  155      88.087  43.667  57.840  1.00  0.00           C
ATOM  10865 8C21 POPE  155      88.017  42.657  56.680  1.00  0.00           C
ATOM  10869  C33 POPE  155      94.347  46.037  71.571  1.00  0.00           C
ATOM  10872  C34 POPE  155      94.967  46.127  70.170  1.00  0.00           C
ATOM  10875  C35 POPE  155      94.717  44.897  69.310  1.00  0.00           C
ATOM  10878  C36 POPE  155      93.347  44.847  68.631  1.00  0.00           C
ATOM  10881  C37 POPE  155      93.477  44.247  67.231  1.00  0.00           C
ATOM  10884  C38 POPE  155      92.137  43.917  66.571  1.00  0.00           C
ATOM  10887  C39 POPE  155      92.317  43.367  65.151  1.00  0.00           C
ATOM  10890 0C31 POPE  155      92.707  44.457  64.141  1.00  0.00           C
ATOM  10893 1C31 POPE  155      92.647  43.967  62.691  1.00  0.00           C
ATOM  10896 2C31 POPE  155      92.827  45.117  61.691  1.00  0.00           C
ATOM  10899 3C31 POPE  155      92.647  44.667  60.230  1.00  0.00           C
ATOM  10902 4C31 POPE  155      92.827  45.817  59.240  1.00  0.00           C
ATOM  10905 5C31 POPE  155      92.667  45.387  57.780  1.00  0.00           C
ATOM  10908 6C31 POPE  155      92.957  46.507  56.791  1.00  0.00           C
ATOM  10912  NH3 POPE  156       5.467  95.227  79.810  1.00  0.00           N
ATOM  10916  C12 POPE  156       5.367  93.767  79.441  1.00  0.00           C
ATOM  10919  C11 POPE  156       4.997  92.857  80.621  1.00  0.00           C
ATOM  10922  P   POPE  156       3.257  91.117  79.730  1.00  0.00           P
ATOM  10923  O13 POPE  156       2.817  89.947  80.530  1.00  0.00           O
ATOM  10924  O14 POPE  156       2.377  92.297  79.791  1.00  0.00           O
ATOM  10925  O11 POPE  156       3.387  90.707  78.211  1.00  0.00           O
ATOM  10926  O12 POPE  156       4.717  91.537  80.151  1.00  0.00           O
ATOM  10927  C1  POPE  156       2.487  89.737  77.671  1.00  0.00           C
ATOM  10930  C2  POPE  156       3.127  89.117  76.410  1.00  0.00           C
ATOM  10932  O21 POPE  156       2.227  88.127  75.860  1.00  0.00           O
ATOM  10933  C21 POPE  156       2.557  87.607  74.691  1.00  0.00           C
ATOM  10934  O22 POPE  156       2.547  86.407  74.450  1.00  0.00           O
ATOM  10935  C22 POPE  156       2.827  88.657  73.610  1.00  0.00           C
ATOM  10938  C3  POPE  156       4.517  88.497  76.740  1.00  0.00           C
ATOM  10941  O31 POPE  156       5.327  88.437  75.551  1.00  0.00           O
ATOM  10942  C31 POPE  156       6.617  88.267  75.801  1.00  0.00           C
ATOM  10943  O32 POPE  156       7.097  87.847  76.850  1.00  0.00           O
ATOM  10944  C32 POPE  156       7.437  88.767  74.621  1.00  0.00           C
ATOM  10947  C23 POPE  156       2.827  88.017  72.201  1.00  0.00           C
ATOM  10950  C24 POPE  156       3.237  89.017  71.110  1.00  0.00           C
ATOM  10953  C25 POPE  156       3.627  88.357  69.780  1.00  0.00           C
ATOM  10956  C26 POPE  156       2.527  87.527  69.110  1.00  0.00           C
ATOM  10959  C27 POPE  156       2.997  86.917  67.780  1.00  0.00           C
ATOM  10962  C28 POPE  156       1.887  86.337  66.880  1.00  0.00           C
ATOM  10965  C29 POPE  156       0.927  87.377  66.360  1.00  0.00           C
ATOM  10967 0C21 POPE  156       0.027  87.197  65.381  1.00  0.00           C
ATOM  10969 1C21 POPE  156      -0.233  85.907  64.651  1.00  0.00           C
ATOM  10972 2C21 POPE  156      -1.717  85.487  64.640  1.00  0.00           C
ATOM  10975 3C21 POPE  156      -2.367  85.417  66.030  1.00  0.00           C
ATOM  10978 4C21 POPE  156      -3.567  84.447  66.090  1.00  0.00           C
ATOM  10981 5C21 POPE  156      -4.767  84.847  65.221  1.00  0.00           C
ATOM  10984 6C21 POPE  156      -5.737  83.667  65.020  1.00  0.00           C
ATOM  10987 7C21 POPE  156      -7.017  84.057  64.261  1.00  0.00           C
ATOM  10990 8C21 POPE  156      -7.837  82.847  63.801  1.00  0.00           C
ATOM  10994  C33 POPE  156       6.907  90.107  74.050  1.00  0.00           C
ATOM  10997  C34 POPE  156       7.837  90.627  72.951  1.00  0.00           C
ATOM  11000  C35 POPE  156       7.157  91.567  71.950  1.00  0.00           C
ATOM  11003  C36 POPE  156       7.977  91.637  70.661  1.00  0.00           C
ATOM  11006  C37 POPE  156       7.247  92.347  69.510  1.00  0.00           C
ATOM  11009  C38 POPE  156       8.077  92.417  68.231  1.00  0.00           C
ATOM  11012  C39 POPE  156       8.097  91.047  67.541  1.00  0.00           C
ATOM  11015 0C31 POPE  156       8.857  91.047  66.221  1.00  0.00           C
ATOM  11018 1C31 POPE  156       8.767  89.657  65.581  1.00  0.00           C
ATOM  11021 2C31 POPE  156       9.567  89.547  64.291  1.00  0.00           C
ATOM  11024 3C31 POPE  156       9.467  88.127  63.741  1.00  0.00           C
ATOM  11027 4C31 POPE  156      10.357  87.917  62.520  1.00  0.00           C
ATOM  11030 5C31 POPE  156      10.167  86.527  61.930  1.00  0.00           C
ATOM  11033 6C31 POPE  156      11.157  86.277  60.811  1.00  0.00           C
ATOM  11037  NH3 POPE  157      78.197  -3.267  76.981  1.00  0.00           N
ATOM  11041  C12 POPE  157      78.627  -1.967  76.360  1.00  0.00           C
ATOM  11044  C11 POPE  157      77.967  -0.743  77.030  1.00  0.00           C
ATOM  11047  P   POPE  157      78.287   1.317  75.361  1.00  0.00           P
ATOM  11048  O13 POPE  157      78.857   2.657  75.571  1.00  0.00           O
ATOM  11049  O14 POPE  157      78.807   0.557  74.201  1.00  0.00           O
ATOM  11050  O11 POPE  157      76.707   1.327  75.320  1.00  0.00           O
ATOM  11051  O12 POPE  157      78.627   0.457  76.640  1.00  0.00           O
ATOM  11052  C1  POPE  157      75.957   1.177  74.110  1.00  0.00           C
ATOM  11055  C2  POPE  157      75.017   2.387  73.881  1.00  0.00           C
ATOM  11057  O21 POPE  157      75.537   3.337  72.920  1.00  0.00           O
ATOM  11058  C21 POPE  157      75.287   3.027  71.670  1.00  0.00           C
ATOM  11059  O22 POPE  157      74.897   1.947  71.270  1.00  0.00           O
ATOM  11060  C22 POPE  157      75.427   4.277  70.791  1.00  0.00           C
ATOM  11063  C3  POPE  157      74.707   3.157  75.191  1.00  0.00           C
ATOM  11066  O31 POPE  157      73.967   4.367  74.930  1.00  0.00           O
ATOM  11067  C31 POPE  157      72.697   4.207  74.631  1.00  0.00           C
ATOM  11068  O32 POPE  157      72.067   3.167  74.721  1.00  0.00           O
ATOM  11069  C32 POPE  157      72.157   5.537  74.110  1.00  0.00           C
ATOM  11072  C23 POPE  157      74.157   4.547  69.941  1.00  0.00           C
ATOM  11075  C24 POPE  157      74.137   3.767  68.610  1.00  0.00           C
ATOM  11078  C25 POPE  157      72.777   3.757  67.891  1.00  0.00           C
ATOM  11081  C26 POPE  157      72.167   5.137  67.621  1.00  0.00           C
ATOM  11084  C27 POPE  157      71.077   5.087  66.541  1.00  0.00           C
ATOM  11087  C28 POPE  157      70.447   6.457  66.231  1.00  0.00           C
ATOM  11090  C29 POPE  157      69.747   6.487  64.890  1.00  0.00           C
ATOM  11092 0C21 POPE  157      68.467   6.147  64.621  1.00  0.00           C
ATOM  11094 1C21 POPE  157      67.457   5.587  65.601  1.00  0.00           C
ATOM  11097 2C21 POPE  157      66.617   4.437  65.000  1.00  0.00           C
ATOM  11100 3C21 POPE  157      65.697   4.887  63.850  1.00  0.00           C
ATOM  11103 4C21 POPE  157      64.617   3.867  63.481  1.00  0.00           C
ATOM  11106 5C21 POPE  157      63.587   4.457  62.500  1.00  0.00           C
ATOM  11109 6C21 POPE  157      62.487   3.467  62.101  1.00  0.00           C
ATOM  11112 7C21 POPE  157      61.467   4.077  61.110  1.00  0.00           C
ATOM  11115 8C21 POPE  157      60.427   5.007  61.750  1.00  0.00           C
ATOM  11119  C33 POPE  157      70.887   5.377  73.241  1.00  0.00           C
ATOM  11122  C34 POPE  157      70.327   6.727  72.780  1.00  0.00           C
ATOM  11125  C35 POPE  157      69.157   6.597  71.810  1.00  0.00           C
ATOM  11128  C36 POPE  157      68.677   7.937  71.250  1.00  0.00           C
ATOM  11131  C37 POPE  157      67.567   7.757  70.191  1.00  0.00           C
ATOM  11134  C38 POPE  157      67.097   9.077  69.580  1.00  0.00           C
ATOM  11137  C39 POPE  157      65.597   9.337  69.780  1.00  0.00           C
ATOM  11140 0C31 POPE  157      64.687   8.397  68.971  1.00  0.00           C
ATOM  11143 1C31 POPE  157      63.197   8.657  69.230  1.00  0.00           C
ATOM  11146 2C31 POPE  157      62.277   8.097  68.141  1.00  0.00           C
ATOM  11149 3C31 POPE  157      62.347   6.577  67.961  1.00  0.00           C
ATOM  11152 4C31 POPE  157      61.387   6.097  66.860  1.00  0.00           C
ATOM  11155 5C31 POPE  157      61.187   4.587  66.831  1.00  0.00           C
ATOM  11158 6C31 POPE  157      60.067   4.157  65.881  1.00  0.00           C
ATOM  11162  NH3 POPE  158      90.937  89.157  36.461  1.00  0.00           N
ATOM  11166  C12 POPE  158      90.787  88.237  35.291  1.00  0.00           C
ATOM  11169  C11 POPE  158      92.167  87.787  34.791  1.00  0.00           C
ATOM  11172  P   POPE  158      94.397  86.777  35.771  1.00  0.00           P
ATOM  11173  O13 POPE  158      94.387  85.707  34.750  1.00  0.00           O
ATOM  11174  O14 POPE  158      95.417  87.837  35.630  1.00  0.00           O
ATOM  11175  O11 POPE  158      94.507  86.127  37.190  1.00  0.00           O
ATOM  11176  O12 POPE  158      92.957  87.387  35.901  1.00  0.00           O
ATOM  11177  C1  POPE  158      95.657  85.357  37.540  1.00  0.00           C
ATOM  11180  C2  POPE  158      95.287  84.547  38.790  1.00  0.00           C
ATOM  11182  O21 POPE  158      96.437  84.117  39.521  1.00  0.00           O
ATOM  11183  C21 POPE  158      96.837  84.927  40.471  1.00  0.00           C
ATOM  11184  O22 POPE  158      96.477  86.087  40.630  1.00  0.00           O
ATOM  11185  C22 POPE  158      97.787  84.187  41.410  1.00  0.00           C
ATOM  11188  C3  POPE  158      94.447  83.277  38.460  1.00  0.00           C
ATOM  11191  O31 POPE  158      93.167  83.257  39.131  1.00  0.00           O
ATOM  11192  C31 POPE  158      93.197  83.217  40.461  1.00  0.00           C
ATOM  11193  O32 POPE  158      94.177  83.257  41.171  1.00  0.00           O
ATOM  11194  C32 POPE  158      91.757  83.187  40.940  1.00  0.00           C
ATOM  11197  C23 POPE  158      97.787  84.807  42.821  1.00  0.00           C
ATOM  11200  C24 POPE  158      98.657  84.057  43.831  1.00  0.00           C
ATOM  11203  C25 POPE  158      98.607  84.757  45.201  1.00  0.00           C
ATOM  11206  C26 POPE  158      99.537  84.127  46.250  1.00  0.00           C
ATOM  11209  C27 POPE  158      99.487  84.857  47.590  1.00  0.00           C
ATOM  11212  C28 POPE  158     100.307  84.147  48.680  1.00  0.00           C
ATOM  11215  C29 POPE  158     100.367  84.887  49.991  1.00  0.00           C
ATOM  11217 0C21 POPE  158     101.367  85.677  50.401  1.00  0.00           C
ATOM  11219 1C21 POPE  158     102.587  86.027  49.591  1.00  0.00           C
ATOM  11222 2C21 POPE  158     103.827  85.127  49.791  1.00  0.00           C
ATOM  11225 3C21 POPE  158     104.617  85.487  51.051  1.00  0.00           C
ATOM  11228 4C21 POPE  158     104.117  84.797  52.320  1.00  0.00           C
ATOM  11231 5C21 POPE  158     104.397  85.637  53.570  1.00  0.00           C
ATOM  11234 6C21 POPE  158     103.887  84.957  54.840  1.00  0.00           C
ATOM  11237 7C21 POPE  158     103.917  85.897  56.051  1.00  0.00           C
ATOM  11240 8C21 POPE  158     103.237  85.317  57.291  1.00  0.00           C
ATOM  11244  C33 POPE  158      91.667  82.867  42.441  1.00  0.00           C
ATOM  11247  C34 POPE  158      90.227  82.877  42.930  1.00  0.00           C
ATOM  11250  C35 POPE  158      90.117  82.467  44.401  1.00  0.00           C
ATOM  11253  C36 POPE  158      90.527  83.587  45.370  1.00  0.00           C
ATOM  11256  C37 POPE  158      90.857  83.047  46.761  1.00  0.00           C
ATOM  11259  C38 POPE  158      90.937  84.127  47.840  1.00  0.00           C
ATOM  11262  C39 POPE  158      91.417  83.557  49.170  1.00  0.00           C
ATOM  11265 0C31 POPE  158      91.297  84.537  50.340  1.00  0.00           C
ATOM  11268 1C31 POPE  158      91.687  83.867  51.670  1.00  0.00           C
ATOM  11271 2C31 POPE  158      91.527  84.777  52.891  1.00  0.00           C
ATOM  11274 3C31 POPE  158      91.737  84.037  54.221  1.00  0.00           C
ATOM  11277 4C31 POPE  158      91.657  84.987  55.420  1.00  0.00           C
ATOM  11280 5C31 POPE  158      91.577  84.267  56.771  1.00  0.00           C
ATOM  11283 6C31 POPE  158      91.357  85.227  57.941  1.00  0.00           C
ATOM  11287  NH3 POPE  159       8.987  61.087  79.791  1.00  0.00           N
ATOM  11291  C12 POPE  159      10.237  60.317  80.140  1.00  0.00           C
ATOM  11294  C11 POPE  159      11.457  60.767  79.321  1.00  0.00           C
ATOM  11297  P   POPE  159      13.327  58.907  79.151  1.00  0.00           P
ATOM  11298  O13 POPE  159      14.427  59.407  78.280  1.00  0.00           O
ATOM  11299  O14 POPE  159      13.707  57.897  80.151  1.00  0.00           O
ATOM  11300  O11 POPE  159      12.207  58.327  78.200  1.00  0.00           O
ATOM  11301  O12 POPE  159      12.667  60.197  79.831  1.00  0.00           O
ATOM  11302  C1  POPE  159      12.447  58.467  76.801  1.00  0.00           C
ATOM  11305  C2  POPE  159      11.327  57.817  75.980  1.00  0.00           C
ATOM  11307  O21 POPE  159      11.837  57.417  74.680  1.00  0.00           O
ATOM  11308  C21 POPE  159      12.217  58.397  73.871  1.00  0.00           C
ATOM  11309  O22 POPE  159      12.277  59.577  74.120  1.00  0.00           O
ATOM  11310  C22 POPE  159      12.497  57.827  72.500  1.00  0.00           C
ATOM  11313  C3  POPE  159      10.057  58.707  75.901  1.00  0.00           C
ATOM  11316  O31 POPE  159       9.137  58.167  74.940  1.00  0.00           O
ATOM  11317  C31 POPE  159       8.297  57.247  75.390  1.00  0.00           C
ATOM  11318  O32 POPE  159       8.137  56.927  76.561  1.00  0.00           O
ATOM  11319  C32 POPE  159       7.727  56.507  74.191  1.00  0.00           C
ATOM  11322  C23 POPE  159      11.197  57.807  71.660  1.00  0.00           C
ATOM  11325  C24 POPE  159      11.427  57.397  70.201  1.00  0.00           C
ATOM  11328  C25 POPE  159      12.497  58.217  69.471  1.00  0.00           C
ATOM  11331  C26 POPE  159      12.287  59.737  69.471  1.00  0.00           C
ATOM  11334  C27 POPE  159      13.487  60.507  68.871  1.00  0.00           C
ATOM  11337  C28 POPE  159      13.597  60.417  67.331  1.00  0.00           C
ATOM  11340  C29 POPE  159      14.357  59.197  66.860  1.00  0.00           C
ATOM  11342 0C21 POPE  159      14.707  58.967  65.591  1.00  0.00           C
ATOM  11344 1C21 POPE  159      14.367  59.857  64.421  1.00  0.00           C
ATOM  11347 2C21 POPE  159      14.097  59.037  63.151  1.00  0.00           C
ATOM  11350 3C21 POPE  159      13.687  59.927  61.981  1.00  0.00           C
ATOM  11353 4C21 POPE  159      13.617  59.157  60.661  1.00  0.00           C
ATOM  11356 5C21 POPE  159      12.927  59.967  59.561  1.00  0.00           C
ATOM  11359 6C21 POPE  159      13.167  59.407  58.151  1.00  0.00           C
ATOM  11362 7C21 POPE  159      12.277  60.077  57.101  1.00  0.00           C
ATOM  11365 8C21 POPE  159      12.667  59.707  55.671  1.00  0.00           C
ATOM  11369  C33 POPE  159       7.017  57.507  73.271  1.00  0.00           C
ATOM  11372  C34 POPE  159       6.437  56.947  71.971  1.00  0.00           C
ATOM  11375  C35 POPE  159       7.427  56.997  70.811  1.00  0.00           C
ATOM  11378  C36 POPE  159       6.697  57.197  69.481  1.00  0.00           C
ATOM  11381  C37 POPE  159       7.607  57.217  68.250  1.00  0.00           C
ATOM  11384  C38 POPE  159       6.787  57.607  67.010  1.00  0.00           C
ATOM  11387  C39 POPE  159       7.537  57.477  65.680  1.00  0.00           C
ATOM  11390 0C31 POPE  159       8.237  58.767  65.251  1.00  0.00           C
ATOM  11393 1C31 POPE  159       8.817  58.647  63.840  1.00  0.00           C
ATOM  11396 2C31 POPE  159       9.187  59.997  63.211  1.00  0.00           C
ATOM  11399 3C31 POPE  159       9.677  59.857  61.761  1.00  0.00           C
ATOM  11402 4C31 POPE  159       8.567  59.447  60.781  1.00  0.00           C
ATOM  11405 5C31 POPE  159       9.097  59.207  59.360  1.00  0.00           C
ATOM  11408 6C31 POPE  159       7.987  59.017  58.320  1.00  0.00           C
ATOM  11412  NH3 POPE  160      79.687  37.797  38.681  1.00  0.00           N
ATOM  11416  C12 POPE  160      78.997  36.517  38.260  1.00  0.00           C
ATOM  11419  C11 POPE  160      77.627  36.857  37.711  1.00  0.00           C
ATOM  11422  P   POPE  160      75.657  36.057  36.350  1.00  0.00           P
ATOM  11423  O13 POPE  160      75.247  37.427  36.721  1.00  0.00           O
ATOM  11424  O14 POPE  160      75.887  35.877  34.910  1.00  0.00           O
ATOM  11425  O11 POPE  160      74.637  34.967  36.860  1.00  0.00           O
ATOM  11426  O12 POPE  160      77.007  35.707  37.121  1.00  0.00           O
ATOM  11427  C1  POPE  160      73.617  35.247  37.821  1.00  0.00           C
ATOM  11430  C2  POPE  160      73.857  34.557  39.191  1.00  0.00           C
ATOM  11432  O21 POPE  160      73.877  35.517  40.270  1.00  0.00           O
ATOM  11433  C21 POPE  160      72.697  35.937  40.690  1.00  0.00           C
ATOM  11434  O22 POPE  160      71.617  35.567  40.240  1.00  0.00           O
ATOM  11435  C22 POPE  160      72.927  36.827  41.921  1.00  0.00           C
ATOM  11438  C3  POPE  160      75.187  33.747  39.221  1.00  0.00           C
ATOM  11441  O31 POPE  160      75.337  33.117  40.500  1.00  0.00           O
ATOM  11442  C31 POPE  160      76.047  33.797  41.381  1.00  0.00           C
ATOM  11443  O32 POPE  160      76.787  34.737  41.150  1.00  0.00           O
ATOM  11444  C32 POPE  160      75.757  33.217  42.761  1.00  0.00           C
ATOM  11447  C23 POPE  160      71.697  36.927  42.831  1.00  0.00           C
ATOM  11450  C24 POPE  160      71.617  35.777  43.850  1.00  0.00           C
ATOM  11453  C25 POPE  160      72.637  35.917  44.991  1.00  0.00           C
ATOM  11456  C26 POPE  160      71.957  36.147  46.340  1.00  0.00           C
ATOM  11459  C27 POPE  160      72.937  36.317  47.511  1.00  0.00           C
ATOM  11462  C28 POPE  160      72.157  36.557  48.811  1.00  0.00           C
ATOM  11465  C29 POPE  160      72.977  36.787  50.051  1.00  0.00           C
ATOM  11467 0C21 POPE  160      72.517  37.007  51.301  1.00  0.00           C
ATOM  11469 1C21 POPE  160      71.077  37.137  51.771  1.00  0.00           C
ATOM  11472 2C21 POPE  160      70.047  37.767  50.801  1.00  0.00           C
ATOM  11475 3C21 POPE  160      68.697  38.067  51.451  1.00  0.00           C
ATOM  11478 4C21 POPE  160      67.657  38.677  50.490  1.00  0.00           C
ATOM  11481 5C21 POPE  160      67.377  37.757  49.300  1.00  0.00           C
ATOM  11484 6C21 POPE  160      66.197  38.207  48.430  1.00  0.00           C
ATOM  11487 7C21 POPE  160      66.027  37.287  47.221  1.00  0.00           C
ATOM  11490 8C21 POPE  160      64.817  37.637  46.360  1.00  0.00           C
ATOM  11494  C33 POPE  160      76.297  34.097  43.901  1.00  0.00           C
ATOM  11497  C34 POPE  160      76.157  33.387  45.251  1.00  0.00           C
ATOM  11500  C35 POPE  160      76.667  34.217  46.431  1.00  0.00           C
ATOM  11503  C36 POPE  160      76.197  33.607  47.751  1.00  0.00           C
ATOM  11506  C37 POPE  160      76.467  34.487  48.971  1.00  0.00           C
ATOM  11509  C38 POPE  160      75.617  34.017  50.151  1.00  0.00           C
ATOM  11512  C39 POPE  160      75.987  34.657  51.480  1.00  0.00           C
ATOM  11515 0C31 POPE  160      76.937  33.787  52.311  1.00  0.00           C
ATOM  11518 1C31 POPE  160      76.997  34.247  53.770  1.00  0.00           C
ATOM  11521 2C31 POPE  160      77.427  33.127  54.731  1.00  0.00           C
ATOM  11524 3C31 POPE  160      77.117  33.457  56.201  1.00  0.00           C
ATOM  11527 4C31 POPE  160      75.627  33.757  56.441  1.00  0.00           C
ATOM  11530 5C31 POPE  160      75.217  33.847  57.910  1.00  0.00           C
ATOM  11533 6C31 POPE  160      75.407  32.547  58.691  1.00  0.00           C
ATOM  11537  NH3 POPE  161      19.377  22.797  76.260  1.00  0.00           N
ATOM  11541  C12 POPE  161      19.777  23.957  77.121  1.00  0.00           C
ATOM  11544  C11 POPE  161      19.177  23.827  78.530  1.00  0.00           C
ATOM  11547  P   POPE  161      16.957  22.467  78.750  1.00  0.00           P
ATOM  11548  O13 POPE  161      17.607  21.827  79.901  1.00  0.00           O
ATOM  11549  O14 POPE  161      15.527  22.787  78.890  1.00  0.00           O
ATOM  11550  O11 POPE  161      17.277  21.657  77.420  1.00  0.00           O
ATOM  11551  O12 POPE  161      17.747  23.807  78.471  1.00  0.00           O
ATOM  11552  C1  POPE  161      16.387  20.687  76.850  1.00  0.00           C
ATOM  11555  C2  POPE  161      15.827  21.127  75.471  1.00  0.00           C
ATOM  11557  O21 POPE  161      16.867  21.107  74.461  1.00  0.00           O
ATOM  11558  C21 POPE  161      16.877  20.037  73.660  1.00  0.00           C
ATOM  11559  O22 POPE  161      16.197  19.037  73.801  1.00  0.00           O
ATOM  11560  C22 POPE  161      17.887  20.307  72.530  1.00  0.00           C
ATOM  11563  C3  POPE  161      15.137  22.537  75.541  1.00  0.00           C
ATOM  11566  O31 POPE  161      15.227  23.267  74.300  1.00  0.00           O
ATOM  11567  C31 POPE  161      16.407  23.887  74.170  1.00  0.00           C
ATOM  11568  O32 POPE  161      17.277  23.957  75.020  1.00  0.00           O
ATOM  11569  C32 POPE  161      16.577  24.407  72.761  1.00  0.00           C
ATOM  11572  C23 POPE  161      17.467  19.757  71.140  1.00  0.00           C
ATOM  11575  C24 POPE  161      16.137  20.337  70.630  1.00  0.00           C
ATOM  11578  C25 POPE  161      15.837  20.047  69.151  1.00  0.00           C
ATOM  11581  C26 POPE  161      14.407  20.467  68.741  1.00  0.00           C
ATOM  11584  C27 POPE  161      14.047  20.117  67.291  1.00  0.00           C
ATOM  11587  C28 POPE  161      12.567  20.357  66.930  1.00  0.00           C
ATOM  11590  C29 POPE  161      12.217  19.737  65.591  1.00  0.00           C
ATOM  11592 0C21 POPE  161      11.417  20.217  64.610  1.00  0.00           C
ATOM  11594 1C21 POPE  161      10.597  21.477  64.570  1.00  0.00           C
ATOM  11597 2C21 POPE  161       9.107  21.247  64.201  1.00  0.00           C
ATOM  11600 3C21 POPE  161       8.297  20.447  65.240  1.00  0.00           C
ATOM  11603 4C21 POPE  161       6.807  20.277  64.921  1.00  0.00           C
ATOM  11606 5C21 POPE  161       6.507  19.157  63.910  1.00  0.00           C
ATOM  11609 6C21 POPE  161       5.627  18.057  64.510  1.00  0.00           C
ATOM  11612 7C21 POPE  161       5.207  16.997  63.481  1.00  0.00           C
ATOM  11615 8C21 POPE  161       4.467  15.807  64.090  1.00  0.00           C
ATOM  11619  C33 POPE  161      17.617  25.557  72.740  1.00  0.00           C
ATOM  11622  C34 POPE  161      18.057  25.917  71.320  1.00  0.00           C
ATOM  11625  C35 POPE  161      16.967  26.627  70.521  1.00  0.00           C
ATOM  11628  C36 POPE  161      17.407  26.877  69.071  1.00  0.00           C
ATOM  11631  C37 POPE  161      16.377  27.667  68.250  1.00  0.00           C
ATOM  11634  C38 POPE  161      16.257  29.127  68.710  1.00  0.00           C
ATOM  11637  C39 POPE  161      15.267  29.947  67.891  1.00  0.00           C
ATOM  11640 0C31 POPE  161      15.177  31.367  68.430  1.00  0.00           C
ATOM  11643 1C31 POPE  161      14.117  32.207  67.721  1.00  0.00           C
ATOM  11646 2C31 POPE  161      14.237  33.727  67.941  1.00  0.00           C
ATOM  11649 3C31 POPE  161      13.917  34.247  69.351  1.00  0.00           C
ATOM  11652 4C31 POPE  161      15.067  34.097  70.360  1.00  0.00           C
ATOM  11655 5C31 POPE  161      14.867  34.857  71.680  1.00  0.00           C
ATOM  11658 6C31 POPE  161      15.947  34.507  72.721  1.00  0.00           C
ATOM  11662  NH3 POPE  162      71.047  77.137  78.021  1.00  0.00           N
ATOM  11666  C12 POPE  162      69.947  76.107  78.180  1.00  0.00           C
ATOM  11669  C11 POPE  162      68.547  76.747  78.091  1.00  0.00           C
ATOM  11672  P   POPE  162      66.087  76.367  78.791  1.00  0.00           P
ATOM  11673  O13 POPE  162      65.387  75.487  79.741  1.00  0.00           O
ATOM  11674  O14 POPE  162      66.207  77.797  79.151  1.00  0.00           O
ATOM  11675  O11 POPE  162      65.347  76.297  77.411  1.00  0.00           O
ATOM  11676  O12 POPE  162      67.527  75.797  78.410  1.00  0.00           O
ATOM  11677  C1  POPE  162      65.377  75.097  76.631  1.00  0.00           C
ATOM  11680  C2  POPE  162      65.607  75.477  75.151  1.00  0.00           C
ATOM  11682  O21 POPE  162      64.627  74.777  74.360  1.00  0.00           O
ATOM  11683  C21 POPE  162      63.757  75.517  73.701  1.00  0.00           C
ATOM  11684  O22 POPE  162      63.707  76.737  73.680  1.00  0.00           O
ATOM  11685  C22 POPE  162      62.777  74.577  73.000  1.00  0.00           C
ATOM  11688  C3  POPE  162      67.047  75.137  74.680  1.00  0.00           C
ATOM  11691  O31 POPE  162      67.517  76.077  73.691  1.00  0.00           O
ATOM  11692  C31 POPE  162      67.127  75.827  72.451  1.00  0.00           C
ATOM  11693  O32 POPE  162      66.377  74.927  72.110  1.00  0.00           O
ATOM  11694  C32 POPE  162      67.667  76.897  71.511  1.00  0.00           C
ATOM  11697  C23 POPE  162      61.837  75.297  72.010  1.00  0.00           C
ATOM  11700  C24 POPE  162      60.607  74.447  71.721  1.00  0.00           C
ATOM  11703  C25 POPE  162      59.657  75.067  70.680  1.00  0.00           C
ATOM  11706  C26 POPE  162      60.197  75.027  69.240  1.00  0.00           C
ATOM  11709  C27 POPE  162      59.097  74.697  68.221  1.00  0.00           C
ATOM  11712  C28 POPE  162      59.637  74.457  66.800  1.00  0.00           C
ATOM  11715  C29 POPE  162      59.667  75.707  65.960  1.00  0.00           C
ATOM  11717 0C21 POPE  162      59.357  75.777  64.651  1.00  0.00           C
ATOM  11719 1C21 POPE  162      58.977  74.607  63.770  1.00  0.00           C
ATOM  11722 2C21 POPE  162      58.507  75.057  62.371  1.00  0.00           C
ATOM  11725 3C21 POPE  162      57.077  75.627  62.351  1.00  0.00           C
ATOM  11728 4C21 POPE  162      56.027  74.527  62.201  1.00  0.00           C
ATOM  11731 5C21 POPE  162      54.587  75.037  62.381  1.00  0.00           C
ATOM  11734 6C21 POPE  162      53.557  73.957  62.051  1.00  0.00           C
ATOM  11737 7C21 POPE  162      52.127  74.397  62.410  1.00  0.00           C
ATOM  11740 8C21 POPE  162      51.057  73.367  62.051  1.00  0.00           C
ATOM  11744  C33 POPE  162      68.077  76.327  70.140  1.00  0.00           C
ATOM  11747  C34 POPE  162      69.547  75.887  70.131  1.00  0.00           C
ATOM  11750  C35 POPE  162      70.007  75.287  68.791  1.00  0.00           C
ATOM  11753  C36 POPE  162      69.667  76.157  67.581  1.00  0.00           C
ATOM  11756  C37 POPE  162      70.347  75.707  66.280  1.00  0.00           C
ATOM  11759  C38 POPE  162      69.427  75.867  65.070  1.00  0.00           C
ATOM  11762  C39 POPE  162      70.147  76.077  63.741  1.00  0.00           C
ATOM  11765 0C31 POPE  162      69.157  76.107  62.570  1.00  0.00           C
ATOM  11768 1C31 POPE  162      69.837  76.527  61.270  1.00  0.00           C
ATOM  11771 2C31 POPE  162      68.857  76.667  60.090  1.00  0.00           C
ATOM  11774 3C31 POPE  162      69.557  77.107  58.801  1.00  0.00           C
ATOM  11777 4C31 POPE  162      70.097  78.537  58.881  1.00  0.00           C
ATOM  11780 5C31 POPE  162      70.987  78.907  57.701  1.00  0.00           C
ATOM  11783 6C31 POPE  162      71.547  80.317  57.870  1.00  0.00           C
ATOM  11787  NH3 POPE  163      49.047  31.967  35.871  1.00  0.00           N
ATOM  11791  C12 POPE  163      49.397  30.557  35.490  1.00  0.00           C
ATOM  11794  C11 POPE  163      49.557  29.617  36.691  1.00  0.00           C
ATOM  11797  P   POPE  163      50.317  27.057  36.600  1.00  0.00           P
ATOM  11798  O13 POPE  163      49.597  26.447  35.471  1.00  0.00           O
ATOM  11799  O14 POPE  163      51.637  26.497  36.971  1.00  0.00           O
ATOM  11800  O11 POPE  163      49.327  26.997  37.831  1.00  0.00           O
ATOM  11801  O12 POPE  163      50.457  28.587  36.280  1.00  0.00           O
ATOM  11802  C1  POPE  163      49.727  27.277  39.170  1.00  0.00           C
ATOM  11805  C2  POPE  163      49.367  26.097  40.100  1.00  0.00           C
ATOM  11807  O21 POPE  163      49.667  26.457  41.461  1.00  0.00           O
ATOM  11808  C21 POPE  163      48.647  26.527  42.301  1.00  0.00           C
ATOM  11809  O22 POPE  163      47.467  26.537  42.000  1.00  0.00           O
ATOM  11810  C22 POPE  163      49.197  26.567  43.741  1.00  0.00           C
ATOM  11813  C3  POPE  163      50.157  24.807  39.721  1.00  0.00           C
ATOM  11816  O31 POPE  163      49.947  23.747  40.661  1.00  0.00           O
ATOM  11817  C31 POPE  163      50.807  23.697  41.680  1.00  0.00           C
ATOM  11818  O32 POPE  163      51.757  24.447  41.851  1.00  0.00           O
ATOM  11819  C32 POPE  163      50.347  22.597  42.631  1.00  0.00           C
ATOM  11822  C23 POPE  163      48.377  25.687  44.721  1.00  0.00           C
ATOM  11825  C24 POPE  163      48.927  25.697  46.160  1.00  0.00           C
ATOM  11828  C25 POPE  163      48.457  26.907  46.981  1.00  0.00           C
ATOM  11831  C26 POPE  163      48.917  26.877  48.451  1.00  0.00           C
ATOM  11834  C27 POPE  163      48.257  27.987  49.281  1.00  0.00           C
ATOM  11837  C28 POPE  163      47.657  27.537  50.630  1.00  0.00           C
ATOM  11840  C29 POPE  163      48.697  27.267  51.691  1.00  0.00           C
ATOM  11842 0C21 POPE  163      48.727  27.777  52.941  1.00  0.00           C
ATOM  11844 1C21 POPE  163      47.737  28.747  53.551  1.00  0.00           C
ATOM  11847 2C21 POPE  163      48.417  29.917  54.281  1.00  0.00           C
ATOM  11850 3C21 POPE  163      48.877  29.577  55.711  1.00  0.00           C
ATOM  11853 4C21 POPE  163      49.557  30.777  56.401  1.00  0.00           C
ATOM  11856 5C21 POPE  163      49.657  30.637  57.920  1.00  0.00           C
ATOM  11859 6C21 POPE  163      50.517  29.467  58.401  1.00  0.00           C
ATOM  11862 7C21 POPE  163      50.617  29.417  59.930  1.00  0.00           C
ATOM  11865 8C21 POPE  163      51.617  28.377  60.441  1.00  0.00           C
ATOM  11869  C33 POPE  163      51.057  22.587  44.001  1.00  0.00           C
ATOM  11872  C34 POPE  163      50.257  21.727  45.000  1.00  0.00           C
ATOM  11875  C35 POPE  163      50.867  21.707  46.410  1.00  0.00           C
ATOM  11878  C36 POPE  163      49.957  21.007  47.421  1.00  0.00           C
ATOM  11881  C37 POPE  163      50.497  21.027  48.850  1.00  0.00           C
ATOM  11884  C38 POPE  163      49.527  20.357  49.840  1.00  0.00           C
ATOM  11887  C39 POPE  163      50.027  20.307  51.291  1.00  0.00           C
ATOM  11890 0C31 POPE  163      50.027  21.667  52.010  1.00  0.00           C
ATOM  11893 1C31 POPE  163      50.427  21.487  53.491  1.00  0.00           C
ATOM  11896 2C31 POPE  163      50.377  22.757  54.341  1.00  0.00           C
ATOM  11899 3C31 POPE  163      48.987  23.387  54.491  1.00  0.00           C
ATOM  11902 4C31 POPE  163      48.947  24.397  55.641  1.00  0.00           C
ATOM  11905 5C31 POPE  163      47.637  25.187  55.721  1.00  0.00           C
ATOM  11908 6C31 POPE  163      47.587  26.157  56.911  1.00  0.00           C
ATOM  11912  NH3 POPE  164       8.777   8.957  33.461  1.00  0.00           N
ATOM  11916  C12 POPE  164      10.097   9.687  33.360  1.00  0.00           C
ATOM  11919  C11 POPE  164      11.247   9.027  34.141  1.00  0.00           C
ATOM  11922  P   POPE  164      13.737   9.987  33.670  1.00  0.00           P
ATOM  11923  O13 POPE  164      14.957   9.337  33.171  1.00  0.00           O
ATOM  11924  O14 POPE  164      13.477  11.327  33.091  1.00  0.00           O
ATOM  11925  O11 POPE  164      13.847  10.137  35.240  1.00  0.00           O
ATOM  11926  O12 POPE  164      12.467   9.107  33.410  1.00  0.00           O
ATOM  11927  C1  POPE  164      14.777   9.327  35.971  1.00  0.00           C
ATOM  11930  C2  POPE  164      14.147   8.787  37.270  1.00  0.00           C
ATOM  11932  O21 POPE  164      14.637   9.607  38.351  1.00  0.00           O
ATOM  11933  C21 POPE  164      13.847   9.757  39.391  1.00  0.00           C
ATOM  11934  O22 POPE  164      12.697   9.397  39.471  1.00  0.00           O
ATOM  11935  C22 POPE  164      14.607  10.497  40.500  1.00  0.00           C
ATOM  11938  C3  POPE  164      14.547   7.297  37.481  1.00  0.00           C
ATOM  11941  O31 POPE  164      13.557   6.577  38.231  1.00  0.00           O
ATOM  11942  C31 POPE  164      13.847   6.257  39.471  1.00  0.00           C
ATOM  11943  O32 POPE  164      14.827   6.597  40.110  1.00  0.00           O
ATOM  11944  C32 POPE  164      12.687   5.447  40.040  1.00  0.00           C
ATOM  11947  C23 POPE  164      13.827  10.557  41.831  1.00  0.00           C
ATOM  11950  C24 POPE  164      14.407  11.587  42.821  1.00  0.00           C
ATOM  11953  C25 POPE  164      13.617  11.677  44.141  1.00  0.00           C
ATOM  11956  C26 POPE  164      14.217  10.807  45.251  1.00  0.00           C
ATOM  11959  C27 POPE  164      13.307  10.737  46.490  1.00  0.00           C
ATOM  11962  C28 POPE  164      13.927   9.927  47.640  1.00  0.00           C
ATOM  11965  C29 POPE  164      12.897   9.587  48.691  1.00  0.00           C
ATOM  11967 0C21 POPE  164      13.007   9.627  50.030  1.00  0.00           C
ATOM  11969 1C21 POPE  164      14.217   9.997  50.851  1.00  0.00           C
ATOM  11972 2C21 POPE  164      13.937  11.117  51.880  1.00  0.00           C
ATOM  11975 3C21 POPE  164      12.767  10.827  52.831  1.00  0.00           C
ATOM  11978 4C21 POPE  164      12.707  11.787  54.030  1.00  0.00           C
ATOM  11981 5C21 POPE  164      11.417  11.637  54.851  1.00  0.00           C
ATOM  11984 6C21 POPE  164      11.397  12.517  56.101  1.00  0.00           C
ATOM  11987 7C21 POPE  164      10.037  12.527  56.810  1.00  0.00           C
ATOM  11990 8C21 POPE  164       9.977  13.487  57.990  1.00  0.00           C
ATOM  11994  C33 POPE  164      11.407   6.307  40.110  1.00  0.00           C
ATOM  11997  C34 POPE  164      10.217   5.517  40.651  1.00  0.00           C
ATOM  12000  C35 POPE  164      10.207   5.257  42.171  1.00  0.00           C
ATOM  12003  C36 POPE  164      10.377   6.497  43.070  1.00  0.00           C
ATOM  12006  C37 POPE  164      11.787   6.637  43.660  1.00  0.00           C
ATOM  12009  C38 POPE  164      11.867   7.657  44.801  1.00  0.00           C
ATOM  12012  C39 POPE  164      11.207   7.187  46.110  1.00  0.00           C
ATOM  12015 0C31 POPE  164      10.007   8.057  46.511  1.00  0.00           C
ATOM  12018 1C31 POPE  164       9.447   7.777  47.920  1.00  0.00           C
ATOM  12021 2C31 POPE  164       8.337   8.787  48.271  1.00  0.00           C
ATOM  12024 3C31 POPE  164       7.757   8.647  49.671  1.00  0.00           C
ATOM  12027 4C31 POPE  164       8.607   9.297  50.771  1.00  0.00           C
ATOM  12030 5C31 POPE  164       7.947   9.157  52.161  1.00  0.00           C
ATOM  12033 6C31 POPE  164       8.847   9.627  53.301  1.00  0.00           C
ATOM  12037  NH3 POPE  165     119.227   7.847  37.320  1.00  0.00           N
ATOM  12041  C12 POPE  165     118.547   6.577  36.880  1.00  0.00           C
ATOM  12044  C11 POPE  165     117.007   6.597  37.021  1.00  0.00           C
ATOM  12047  P   POPE  165     116.377   4.347  35.820  1.00  0.00           P
ATOM  12048  O13 POPE  165     116.157   3.917  34.430  1.00  0.00           O
ATOM  12049  O14 POPE  165     117.537   3.727  36.520  1.00  0.00           O
ATOM  12050  O11 POPE  165     115.057   4.037  36.660  1.00  0.00           O
ATOM  12051  O12 POPE  165     116.417   5.927  35.901  1.00  0.00           O
ATOM  12052  C1  POPE  165     115.177   3.587  38.021  1.00  0.00           C
ATOM  12055  C2  POPE  165     113.887   3.867  38.840  1.00  0.00           C
ATOM  12057  O21 POPE  165     114.197   3.717  40.240  1.00  0.00           O
ATOM  12058  C21 POPE  165     114.757   4.777  40.820  1.00  0.00           C
ATOM  12059  O22 POPE  165     115.137   5.777  40.230  1.00  0.00           O
ATOM  12060  C22 POPE  165     114.887   4.527  42.320  1.00  0.00           C
ATOM  12063  C3  POPE  165     112.697   2.927  38.430  1.00  0.00           C
ATOM  12066  O31 POPE  165     112.087   2.247  39.561  1.00  0.00           O
ATOM  12067  C31 POPE  165     111.217   2.977  40.261  1.00  0.00           C
ATOM  12068  O32 POPE  165     110.677   4.007  39.871  1.00  0.00           O
ATOM  12069  C32 POPE  165     111.077   2.377  41.660  1.00  0.00           C
ATOM  12072  C23 POPE  165     115.087   5.827  43.141  1.00  0.00           C
ATOM  12075  C24 POPE  165     115.367   5.597  44.640  1.00  0.00           C
ATOM  12078  C25 POPE  165     116.657   4.817  44.921  1.00  0.00           C
ATOM  12081  C26 POPE  165     117.097   4.917  46.390  1.00  0.00           C
ATOM  12084  C27 POPE  165     118.277   3.987  46.721  1.00  0.00           C
ATOM  12087  C28 POPE  165     118.587   3.937  48.221  1.00  0.00           C
ATOM  12090  C29 POPE  165     119.617   2.887  48.551  1.00  0.00           C
ATOM  12092 0C21 POPE  165     120.267   2.767  49.721  1.00  0.00           C
ATOM  12094 1C21 POPE  165     120.047   3.597  50.960  1.00  0.00           C
ATOM  12097 2C21 POPE  165     119.967   2.667  52.180  1.00  0.00           C
ATOM  12100 3C21 POPE  165     119.697   3.407  53.491  1.00  0.00           C
ATOM  12103 4C21 POPE  165     119.537   2.427  54.661  1.00  0.00           C
ATOM  12106 5C21 POPE  165     119.197   3.127  55.981  1.00  0.00           C
ATOM  12109 6C21 POPE  165     118.767   2.167  57.101  1.00  0.00           C
ATOM  12112 7C21 POPE  165     118.397   2.927  58.381  1.00  0.00           C
ATOM  12115 8C21 POPE  165     117.797   2.037  59.471  1.00  0.00           C
ATOM  12119  C33 POPE  165     110.517   3.387  42.701  1.00  0.00           C
ATOM  12122  C34 POPE  165     110.687   2.947  44.170  1.00  0.00           C
ATOM  12125  C35 POPE  165     110.007   1.617  44.521  1.00  0.00           C
ATOM  12128  C36 POPE  165     110.177   1.227  46.000  1.00  0.00           C
ATOM  12131  C37 POPE  165     109.517  -0.113  46.350  1.00  0.00           C
ATOM  12134  C38 POPE  165     110.317  -1.003  47.301  1.00  0.00           C
ATOM  12137  C39 POPE  165     110.377  -0.473  48.741  1.00  0.00           C
ATOM  12140 0C31 POPE  165     111.147  -1.397  49.680  1.00  0.00           C
ATOM  12143 1C31 POPE  165     110.987  -0.993  51.151  1.00  0.00           C
ATOM  12146 2C31 POPE  165     111.657  -1.987  52.101  1.00  0.00           C
ATOM  12149 3C31 POPE  165     111.707  -1.497  53.551  1.00  0.00           C
ATOM  12152 4C31 POPE  165     110.347  -1.457  54.250  1.00  0.00           C
ATOM  12155 5C31 POPE  165     110.417  -0.643  55.550  1.00  0.00           C
ATOM  12158 6C31 POPE  165     109.097  -0.593  56.331  1.00  0.00           C
ATOM  12162  NH3 POPE  166      77.567  13.907  36.940  1.00  0.00           N
ATOM  12166  C12 POPE  166      77.827  15.387  36.971  1.00  0.00           C
ATOM  12169  C11 POPE  166      79.257  15.827  37.351  1.00  0.00           C
ATOM  12172  P   POPE  166      78.957  18.367  36.670  1.00  0.00           P
ATOM  12173  O13 POPE  166      79.537  19.197  35.581  1.00  0.00           O
ATOM  12174  O14 POPE  166      77.487  18.207  36.691  1.00  0.00           O
ATOM  12175  O11 POPE  166      79.477  18.857  38.070  1.00  0.00           O
ATOM  12176  O12 POPE  166      79.647  16.947  36.550  1.00  0.00           O
ATOM  12177  C1  POPE  166      79.827  20.227  38.271  1.00  0.00           C
ATOM  12180  C2  POPE  166      80.497  20.357  39.640  1.00  0.00           C
ATOM  12182  O21 POPE  166      80.897  21.717  39.871  1.00  0.00           O
ATOM  12183  C21 POPE  166      80.347  22.477  40.830  1.00  0.00           C
ATOM  12184  O22 POPE  166      80.907  23.457  41.301  1.00  0.00           O
ATOM  12185  C22 POPE  166      78.957  21.987  41.311  1.00  0.00           C
ATOM  12188  C3  POPE  166      81.747  19.467  39.741  1.00  0.00           C
ATOM  12191  O31 POPE  166      82.127  19.387  41.131  1.00  0.00           O
ATOM  12192  C31 POPE  166      83.177  20.077  41.490  1.00  0.00           C
ATOM  12193  O32 POPE  166      83.997  20.587  40.741  1.00  0.00           O
ATOM  12194  C32 POPE  166      83.197  20.147  43.031  1.00  0.00           C
ATOM  12197  C23 POPE  166      78.167  23.057  42.121  1.00  0.00           C
ATOM  12200  C24 POPE  166      77.707  22.627  43.530  1.00  0.00           C
ATOM  12203  C25 POPE  166      78.807  22.047  44.421  1.00  0.00           C
ATOM  12206  C26 POPE  166      78.367  21.827  45.881  1.00  0.00           C
ATOM  12209  C27 POPE  166      79.247  20.787  46.590  1.00  0.00           C
ATOM  12212  C28 POPE  166      78.727  20.347  47.971  1.00  0.00           C
ATOM  12215  C29 POPE  166      79.057  21.307  49.090  1.00  0.00           C
ATOM  12217 0C21 POPE  166      79.027  20.987  50.401  1.00  0.00           C
ATOM  12219 1C21 POPE  166      78.637  19.647  50.971  1.00  0.00           C
ATOM  12222 2C21 POPE  166      79.147  19.367  52.401  1.00  0.00           C
ATOM  12225 3C21 POPE  166      80.677  19.217  52.511  1.00  0.00           C
ATOM  12228 4C21 POPE  166      81.147  18.827  53.920  1.00  0.00           C
ATOM  12231 5C21 POPE  166      82.627  18.437  53.931  1.00  0.00           C
ATOM  12234 6C21 POPE  166      83.157  17.987  55.311  1.00  0.00           C
ATOM  12237 7C21 POPE  166      84.537  17.327  55.170  1.00  0.00           C
ATOM  12240 8C21 POPE  166      85.237  16.987  56.501  1.00  0.00           C
ATOM  12244  C33 POPE  166      82.757  21.517  43.621  1.00  0.00           C
ATOM  12247  C34 POPE  166      83.237  21.697  45.070  1.00  0.00           C
ATOM  12250  C35 POPE  166      82.777  22.997  45.771  1.00  0.00           C
ATOM  12253  C36 POPE  166      83.577  23.247  47.070  1.00  0.00           C
ATOM  12256  C37 POPE  166      82.737  23.697  48.271  1.00  0.00           C
ATOM  12259  C38 POPE  166      83.557  23.767  49.570  1.00  0.00           C
ATOM  12262  C39 POPE  166      82.687  24.037  50.811  1.00  0.00           C
ATOM  12265 0C31 POPE  166      83.477  24.117  52.131  1.00  0.00           C
ATOM  12268 1C31 POPE  166      82.547  24.407  53.320  1.00  0.00           C
ATOM  12271 2C31 POPE  166      83.247  24.697  54.661  1.00  0.00           C
ATOM  12274 3C31 POPE  166      83.887  23.467  55.321  1.00  0.00           C
ATOM  12277 4C31 POPE  166      84.047  23.647  56.841  1.00  0.00           C
ATOM  12280 5C31 POPE  166      84.647  22.417  57.551  1.00  0.00           C
ATOM  12283 6C31 POPE  166      84.637  22.527  59.071  1.00  0.00           C
ATOM  12287  NH3 POPE  167      87.927  46.707  79.301  1.00  0.00           N
ATOM  12291  C12 POPE  167      88.787  45.497  79.511  1.00  0.00           C
ATOM  12294  C11 POPE  167      88.227  44.247  78.851  1.00  0.00           C
ATOM  12297  P   POPE  167      85.677  43.687  79.020  1.00  0.00           P
ATOM  12298  O13 POPE  167      85.017  42.427  79.450  1.00  0.00           O
ATOM  12299  O14 POPE  167      85.007  44.907  79.511  1.00  0.00           O
ATOM  12300  O11 POPE  167      85.767  43.747  77.440  1.00  0.00           O
ATOM  12301  O12 POPE  167      87.127  43.747  79.590  1.00  0.00           O
ATOM  12302  C1  POPE  167      84.567  43.667  76.670  1.00  0.00           C
ATOM  12305  C2  POPE  167      84.747  44.427  75.331  1.00  0.00           C
ATOM  12307  O21 POPE  167      83.447  44.737  74.770  1.00  0.00           O
ATOM  12308  C21 POPE  167      83.317  45.917  74.180  1.00  0.00           C
ATOM  12309  O22 POPE  167      84.197  46.747  74.030  1.00  0.00           O
ATOM  12310  C22 POPE  167      81.877  46.057  73.671  1.00  0.00           C
ATOM  12313  C3  POPE  167      85.637  43.617  74.351  1.00  0.00           C
ATOM  12316  O31 POPE  167      86.317  44.487  73.421  1.00  0.00           O
ATOM  12317  C31 POPE  167      85.627  44.787  72.340  1.00  0.00           C
ATOM  12318  O32 POPE  167      84.637  44.207  71.940  1.00  0.00           O
ATOM  12319  C32 POPE  167      86.207  46.037  71.691  1.00  0.00           C
ATOM  12322  C23 POPE  167      81.797  46.967  72.421  1.00  0.00           C
ATOM  12325  C24 POPE  167      80.357  47.337  72.021  1.00  0.00           C
ATOM  12328  C25 POPE  167      80.237  48.007  70.630  1.00  0.00           C
ATOM  12331  C26 POPE  167      80.777  47.137  69.481  1.00  0.00           C
ATOM  12334  C27 POPE  167      80.377  47.597  68.060  1.00  0.00           C
ATOM  12337  C28 POPE  167      81.057  46.687  67.010  1.00  0.00           C
ATOM  12340  C29 POPE  167      80.637  46.797  65.570  1.00  0.00           C
ATOM  12342 0C21 POPE  167      81.427  46.867  64.481  1.00  0.00           C
ATOM  12344 1C21 POPE  167      82.937  46.927  64.430  1.00  0.00           C
ATOM  12347 2C21 POPE  167      83.537  46.327  63.130  1.00  0.00           C
ATOM  12350 3C21 POPE  167      83.247  44.827  62.901  1.00  0.00           C
ATOM  12353 4C21 POPE  167      83.667  44.327  61.511  1.00  0.00           C
ATOM  12356 5C21 POPE  167      83.107  45.147  60.331  1.00  0.00           C
ATOM  12359 6C21 POPE  167      81.587  45.347  60.360  1.00  0.00           C
ATOM  12362 7C21 POPE  167      81.087  46.297  59.261  1.00  0.00           C
ATOM  12365 8C21 POPE  167      79.577  46.527  59.310  1.00  0.00           C
ATOM  12369  C33 POPE  167      85.497  46.397  70.381  1.00  0.00           C
ATOM  12372  C34 POPE  167      85.987  47.707  69.750  1.00  0.00           C
ATOM  12375  C35 POPE  167      85.467  47.857  68.320  1.00  0.00           C
ATOM  12378  C36 POPE  167      85.377  49.307  67.840  1.00  0.00           C
ATOM  12381  C37 POPE  167      84.777  49.357  66.431  1.00  0.00           C
ATOM  12384  C38 POPE  167      84.527  50.767  65.901  1.00  0.00           C
ATOM  12387  C39 POPE  167      84.167  50.737  64.411  1.00  0.00           C
ATOM  12390 0C31 POPE  167      84.077  52.127  63.770  1.00  0.00           C
ATOM  12393 1C31 POPE  167      84.137  52.037  62.241  1.00  0.00           C
ATOM  12396 2C31 POPE  167      84.087  53.397  61.541  1.00  0.00           C
ATOM  12399 3C31 POPE  167      84.117  53.297  60.011  1.00  0.00           C
ATOM  12402 4C31 POPE  167      85.437  52.737  59.450  1.00  0.00           C
ATOM  12405 5C31 POPE  167      85.417  52.617  57.920  1.00  0.00           C
ATOM  12408 6C31 POPE  167      86.737  52.147  57.320  1.00  0.00           C
ATOM  12412  NH3 POPE  168      55.907  49.767  35.871  1.00  0.00           N
ATOM  12416  C12 POPE  168      55.857  50.977  34.981  1.00  0.00           C
ATOM  12419  C11 POPE  168      55.267  52.197  35.661  1.00  0.00           C
ATOM  12422  P   POPE  168      55.427  54.807  35.261  1.00  0.00           P
ATOM  12423  O13 POPE  168      56.687  55.587  35.370  1.00  0.00           O
ATOM  12424  O14 POPE  168      54.457  55.167  34.211  1.00  0.00           O
ATOM  12425  O11 POPE  168      54.727  54.687  36.670  1.00  0.00           O
ATOM  12426  O12 POPE  168      55.807  53.307  34.970  1.00  0.00           O
ATOM  12427  C1  POPE  168      53.437  55.247  36.940  1.00  0.00           C
ATOM  12430  C2  POPE  168      52.807  54.587  38.211  1.00  0.00           C
ATOM  12432  O21 POPE  168      53.777  54.627  39.271  1.00  0.00           O
ATOM  12433  C21 POPE  168      53.277  54.527  40.500  1.00  0.00           C
ATOM  12434  O22 POPE  168      52.107  54.457  40.811  1.00  0.00           O
ATOM  12435  C22 POPE  168      54.457  54.527  41.461  1.00  0.00           C
ATOM  12438  C3  POPE  168      52.437  53.127  37.850  1.00  0.00           C
ATOM  12441  O31 POPE  168      52.007  52.357  38.990  1.00  0.00           O
ATOM  12442  C31 POPE  168      52.427  51.097  39.030  1.00  0.00           C
ATOM  12443  O32 POPE  168      52.967  50.497  38.130  1.00  0.00           O
ATOM  12444  C32 POPE  168      52.377  50.667  40.500  1.00  0.00           C
ATOM  12447  C23 POPE  168      54.077  54.897  42.901  1.00  0.00           C
ATOM  12450  C24 POPE  168      55.227  54.517  43.831  1.00  0.00           C
ATOM  12453  C25 POPE  168      55.247  55.267  45.170  1.00  0.00           C
ATOM  12456  C26 POPE  168      54.627  54.507  46.340  1.00  0.00           C
ATOM  12459  C27 POPE  168      55.107  55.127  47.670  1.00  0.00           C
ATOM  12462  C28 POPE  168      54.437  54.557  48.920  1.00  0.00           C
ATOM  12465  C29 POPE  168      54.847  53.127  49.201  1.00  0.00           C
ATOM  12467 0C21 POPE  168      55.787  52.717  50.070  1.00  0.00           C
ATOM  12469 1C21 POPE  168      56.657  53.607  50.930  1.00  0.00           C
ATOM  12472 2C21 POPE  168      56.227  53.547  52.410  1.00  0.00           C
ATOM  12475 3C21 POPE  168      57.047  54.457  53.330  1.00  0.00           C
ATOM  12478 4C21 POPE  168      56.337  54.697  54.671  1.00  0.00           C
ATOM  12481 5C21 POPE  168      57.057  55.687  55.601  1.00  0.00           C
ATOM  12484 6C21 POPE  168      56.097  56.317  56.620  1.00  0.00           C
ATOM  12487 7C21 POPE  168      56.737  57.427  57.460  1.00  0.00           C
ATOM  12490 8C21 POPE  168      55.707  58.317  58.151  1.00  0.00           C
ATOM  12494  C33 POPE  168      53.817  50.737  41.061  1.00  0.00           C
ATOM  12497  C34 POPE  168      53.887  50.987  42.581  1.00  0.00           C
ATOM  12500  C35 POPE  168      53.287  49.837  43.371  1.00  0.00           C
ATOM  12503  C36 POPE  168      53.607  49.907  44.871  1.00  0.00           C
ATOM  12506  C37 POPE  168      53.107  48.667  45.610  1.00  0.00           C
ATOM  12509  C38 POPE  168      53.447  48.687  47.101  1.00  0.00           C
ATOM  12512  C39 POPE  168      52.917  47.447  47.811  1.00  0.00           C
ATOM  12515 0C31 POPE  168      53.067  47.497  49.341  1.00  0.00           C
ATOM  12518 1C31 POPE  168      52.217  48.587  50.000  1.00  0.00           C
ATOM  12521 2C31 POPE  168      51.877  48.267  51.460  1.00  0.00           C
ATOM  12524 3C31 POPE  168      53.117  48.157  52.371  1.00  0.00           C
ATOM  12527 4C31 POPE  168      52.757  47.577  53.741  1.00  0.00           C
ATOM  12530 5C31 POPE  168      53.917  47.667  54.731  1.00  0.00           C
ATOM  12533 6C31 POPE  168      53.557  47.167  56.131  1.00  0.00           C
ATOM  12537  NH3 POPE  169      38.767  66.347  81.471  1.00  0.00           N
ATOM  12541  C12 POPE  169      39.227  64.927  81.301  1.00  0.00           C
ATOM  12544  C11 POPE  169      40.487  64.687  82.151  1.00  0.00           C
ATOM  12547  P   POPE  169      42.267  62.907  82.691  1.00  0.00           P
[truncated: 1,700,645 more chars]
