# Supplementary material for: Characterizing Membrane Association and Periplasmic Transfer of Bacterial Lipoproteins through Molecular Dynamics Simulations
Source: Structure. 2020 Apr 7;28(4):475–487.e3. doi: 10.1016/j.str.2020.01.012 (PMC7139219; doi:10.1016/j.str.2020.01.012)
Supplement: Data S1. Final Coordinates from Simulations (Y–Z), Related to Figure 3 [file mmc3.zip › Y-Z/YSAB-4-atomistic.pdb]

TITLE     Protein
REMARK    THIS IS A SIMULATION BOX
CRYST1  129.570  129.570  126.116  90.00  90.00  90.00 P 1           1
MODEL        1
ATOM      1  N   CYSTA   1      63.015  81.155  79.903  1.00  0.00           N
ATOM      3  CA  CYSTA   1      62.985  81.955  81.123  1.00  0.00           C
ATOM      5  C   CYSTA   1      61.885  81.645  82.213  1.00  0.00           C
ATOM      6  O   CYSTA   1      62.155  81.935  83.373  1.00  0.00           O
ATOM      7  CB  CYSTA   1      63.215  83.515  80.813  1.00  0.00           C
ATOM     10  SG  CYSTA   1      64.485  84.025  79.533  1.00  0.00           S
ATOM     11  C1  CYSTA   1      64.755  85.855  79.813  1.00  0.00           C
ATOM     14  CA1 CYSTA   1      64.115  80.425  79.553  1.00  0.00           C
ATOM     15  OA1 CYSTA   1      65.005  80.245  80.383  1.00  0.00           O
ATOM     16  CA2 CYSTA   1      64.355  79.895  78.163  1.00  0.00           C
ATOM     19  C11 CYSTA   1      65.925  86.705  79.123  1.00  0.00           C
ATOM     21  O11 CYSTA   1      65.695  87.025  77.723  1.00  0.00           O
ATOM     22  CX1 CYSTA   1      66.005  88.285  77.343  1.00  0.00           C
ATOM     23  OX1 CYSTA   1      66.425  89.155  78.083  1.00  0.00           O
ATOM     24  CX2 CYSTA   1      65.755  88.485  75.823  1.00  0.00           C
ATOM     27  C12 CYSTA   1      67.325  86.045  79.323  1.00  0.00           C
ATOM     30  O12 CYSTA   1      68.395  86.695  78.593  1.00  0.00           O
ATOM     31  CD1 CYSTA   1      69.105  86.165  77.593  1.00  0.00           C
ATOM     32  OD1 CYSTA   1      70.085  86.695  77.093  1.00  0.00           O
ATOM     33  CD2 CYSTA   1      68.625  84.785  77.173  1.00  0.00           C
ATOM     36  CA3 CYSTA   1      63.605  80.665  77.053  1.00  0.00           C
ATOM     39  CA4 CYSTA   1      62.115  80.335  77.003  1.00  0.00           C
ATOM     42  CA5 CYSTA   1      61.255  81.565  76.703  1.00  0.00           C
ATOM     45  CA6 CYSTA   1      59.805  81.415  77.163  1.00  0.00           C
ATOM     48  CA7 CYSTA   1      58.975  82.685  76.933  1.00  0.00           C
ATOM     51  CA8 CYSTA   1      58.795  83.055  75.453  1.00  0.00           C
ATOM     54  CA9 CYSTA   1      57.995  84.355  75.333  1.00  0.00           C
ATOM     57 0CA1 CYSTA   1      57.655  84.785  73.903  1.00  0.00           C
ATOM     60 1CA1 CYSTA   1      56.735  83.845  73.123  1.00  0.00           C
ATOM     63 2CA1 CYSTA   1      55.975  84.605  72.033  1.00  0.00           C
ATOM     66 3CA1 CYSTA   1      55.105  83.725  71.143  1.00  0.00           C
ATOM     69 4CA1 CYSTA   1      54.105  84.575  70.353  1.00  0.00           C
ATOM     72 5CA1 CYSTA   1      53.315  83.795  69.313  1.00  0.00           C
ATOM     75 6CA1 CYSTA   1      52.275  84.675  68.623  1.00  0.00           C
ATOM     79  CD3 CYSTA   1      69.565  84.085  76.163  1.00  0.00           C
ATOM     82  CD4 CYSTA   1      69.475  84.545  74.703  1.00  0.00           C
ATOM     85  CD5 CYSTA   1      70.285  83.595  73.803  1.00  0.00           C
ATOM     88  CD6 CYSTA   1      70.385  83.975  72.323  1.00  0.00           C
ATOM     91  CD7 CYSTA   1      69.045  83.855  71.593  1.00  0.00           C
ATOM     94  CD8 CYSTA   1      69.215  83.905  70.073  1.00  0.00           C
ATOM     97  CD9 CYSTA   1      67.895  83.905  69.303  1.00  0.00           C
ATOM    100 0CD1 CYSTA   1      68.135  83.725  67.803  1.00  0.00           C
ATOM    103 1CD1 CYSTA   1      66.875  83.845  66.943  1.00  0.00           C
ATOM    106 2CD1 CYSTA   1      67.205  83.615  65.463  1.00  0.00           C
ATOM    109 3CD1 CYSTA   1      66.025  83.865  64.503  1.00  0.00           C
ATOM    112 4CD1 CYSTA   1      66.425  83.815  63.013  1.00  0.00           C
ATOM    115 5CD1 CYSTA   1      66.825  82.415  62.523  1.00  0.00           C
ATOM    118 6CD1 CYSTA   1      67.375  82.375  61.093  1.00  0.00           C
ATOM    122  CX3 CYSTA   1      65.615  89.985  75.433  1.00  0.00           C
ATOM    125  CX4 CYSTA   1      65.125  90.365  74.003  1.00  0.00           C
ATOM    128  CX5 CYSTA   1      66.165  90.495  72.853  1.00  0.00           C
ATOM    131  CX6 CYSTA   1      65.805  91.575  71.803  1.00  0.00           C
ATOM    134  CX7 CYSTA   1      66.715  91.605  70.553  1.00  0.00           C
ATOM    137  CX8 CYSTA   1      66.395  92.725  69.533  1.00  0.00           C
ATOM    140  CX9 CYSTA   1      67.035  92.515  68.173  1.00  0.00           C
ATOM    142 0CX1 CYSTA   1      67.855  93.345  67.483  1.00  0.00           C
ATOM    144 1CX1 CYSTA   1      68.355  94.705  67.903  1.00  0.00           C
ATOM    147 2CX1 CYSTA   1      69.165  95.455  66.813  1.00  0.00           C
ATOM    150 3CX1 CYSTA   1      70.495  94.765  66.423  1.00  0.00           C
ATOM    153 4CX1 CYSTA   1      71.465  95.635  65.603  1.00  0.00           C
ATOM    156 5CX1 CYSTA   1      70.925  96.085  64.233  1.00  0.00           C
ATOM    159 6CX1 CYSTA   1      71.985  96.715  63.303  1.00  0.00           C
ATOM    162 7CX1 CYSTA   1      71.385  97.075  61.933  1.00  0.00           C
ATOM    165 8CX1 CYSTA   1      72.315  97.805  60.953  1.00  0.00           C
ATOM    169  N   SER A   2      60.645  81.095  81.943  1.00  0.00           N
ATOM    171  CA  SER A   2      59.635  80.625  82.963  1.00  0.00           C
ATOM    173  CB  SER A   2      58.285  80.185  82.323  1.00  0.00           C
ATOM    176  OG  SER A   2      57.585  81.355  81.893  1.00  0.00           O
ATOM    178  C   SER A   2      60.015  79.605  84.063  1.00  0.00           C
ATOM    179  O   SER A   2      61.145  79.125  84.113  1.00  0.00           O
ATOM    180  N   THR A   3      59.085  79.225  85.003  1.00  0.00           N
ATOM    182  CA  THR A   3      59.325  78.195  86.053  1.00  0.00           C
ATOM    184  CB  THR A   3      59.015  78.685  87.503  1.00  0.00           C
ATOM    186  OG1 THR A   3      60.195  79.045  88.223  1.00  0.00           O
ATOM    188  CG2 THR A   3      58.315  77.655  88.413  1.00  0.00           C
ATOM    192  C   THR A   3      58.875  76.715  85.803  1.00  0.00           C
ATOM    193  O   THR A   3      59.675  75.865  86.203  1.00  0.00           O
ATOM    194  N   PRO A   4      57.745  76.225  85.203  1.00  0.00           N
ATOM    195  CD  PRO A   4      56.525  77.045  85.183  1.00  0.00           C
ATOM    198  CA  PRO A   4      57.395  74.775  85.333  1.00  0.00           C
ATOM    200  CB  PRO A   4      56.045  74.875  86.053  1.00  0.00           C
ATOM    203  CG  PRO A   4      55.375  76.045  85.323  1.00  0.00           C
ATOM    206  C   PRO A   4      57.145  73.985  84.013  1.00  0.00           C
ATOM    207  O   PRO A   4      57.235  74.575  82.943  1.00  0.00           O
ATOM    208  N   SER A   5      56.815  72.645  84.083  1.00  0.00           N
ATOM    210  CA  SER A   5      56.525  71.755  82.913  1.00  0.00           C
ATOM    212  CB  SER A   5      57.865  71.165  82.303  1.00  0.00           C
ATOM    215  OG  SER A   5      58.675  72.155  81.663  1.00  0.00           O
ATOM    217  C   SER A   5      55.295  70.655  82.993  1.00  0.00           C
ATOM    218  O   SER A   5      55.645  69.485  83.093  1.00  0.00           O
ATOM    219  N   PRO A   6      53.895  70.965  82.873  1.00  0.00           N
ATOM    220  CD  PRO A   6      53.815  72.195  82.093  1.00  0.00           C
ATOM    223  CA  PRO A   6      52.715  70.135  82.273  1.00  0.00           C
ATOM    225  CB  PRO A   6      53.365  70.125  80.873  1.00  0.00           C
ATOM    228  CG  PRO A   6      53.865  71.605  80.683  1.00  0.00           C
ATOM    231  C   PRO A   6      51.755  68.805  82.673  1.00  0.00           C
ATOM    232  O   PRO A   6      52.385  67.775  82.803  1.00  0.00           O
ATOM    233  N   VAL A   7      50.295  68.745  82.753  1.00  0.00           N
ATOM    235  CA  VAL A   7      49.185  67.575  82.573  1.00  0.00           C
ATOM    237  CB  VAL A   7      47.895  67.915  81.773  1.00  0.00           C
ATOM    239  CG1 VAL A   7      46.835  68.735  82.553  1.00  0.00           C
ATOM    243  CG2 VAL A   7      48.135  68.545  80.393  1.00  0.00           C
ATOM    247  C   VAL A   7      48.625  66.455  83.653  1.00  0.00           C
ATOM    248  O   VAL A   7      49.515  65.875  84.243  1.00  0.00           O
ATOM    249  N   GLN A   8      47.215  66.065  83.893  1.00  0.00           N
ATOM    251  CA  GLN A   8      46.385  65.275  84.973  1.00  0.00           C
ATOM    253  CB  GLN A   8      45.645  66.275  85.963  1.00  0.00           C
ATOM    256  CG  GLN A   8      44.595  65.725  86.993  1.00  0.00           C
ATOM    259  CD  GLN A   8      44.225  66.625  88.183  1.00  0.00           C
ATOM    260  OE1 GLN A   8      45.045  66.825  89.083  1.00  0.00           O
ATOM    261  NE2 GLN A   8      42.945  67.045  88.273  1.00  0.00           N
ATOM    264  C   GLN A   8      45.585  63.805  84.873  1.00  0.00           C
ATOM    265  O   GLN A   8      45.275  63.275  83.813  1.00  0.00           O
ATOM    266  N   LYS A   9      45.275  63.085  86.053  1.00  0.00           N
ATOM    268  CA  LYS A   9      44.725  61.745  86.533  1.00  0.00           C
ATOM    270  CB  LYS A   9      43.235  61.515  87.103  1.00  0.00           C
ATOM    273  CG  LYS A   9      42.965  60.115  87.813  1.00  0.00           C
ATOM    276  CD  LYS A   9      41.545  59.775  88.383  1.00  0.00           C
ATOM    279  CE  LYS A   9      41.445  58.415  89.153  1.00  0.00           C
ATOM    282  NZ  LYS A   9      40.065  58.015  89.563  1.00  0.00           N
ATOM    286  C   LYS A   9      45.215  60.465  85.913  1.00  0.00           C
ATOM    287  O   LYS A   9      46.295  59.985  86.243  1.00  0.00           O
ATOM    288  N   ALA A  10      44.445  59.825  84.993  1.00  0.00           N
ATOM    290  CA  ALA A  10      44.875  58.585  84.353  1.00  0.00           C
ATOM    292  CB  ALA A  10      43.725  57.925  83.573  1.00  0.00           C
ATOM    296  C   ALA A  10      45.985  58.925  83.383  1.00  0.00           C
ATOM    297  O   ALA A  10      46.775  58.085  82.963  1.00  0.00           O
ATOM    298  N   GLN A  11      46.065  60.225  83.063  1.00  0.00           N
ATOM    300  CA  GLN A  11      47.075  60.805  82.243  1.00  0.00           C
ATOM    302  CB  GLN A  11      46.405  61.725  81.203  1.00  0.00           C
ATOM    305  CG  GLN A  11      45.525  60.885  80.253  1.00  0.00           C
ATOM    308  CD  GLN A  11      44.725  61.775  79.303  1.00  0.00           C
ATOM    309  OE1 GLN A  11      43.785  62.425  79.753  1.00  0.00           O
ATOM    310  NE2 GLN A  11      45.045  61.815  78.003  1.00  0.00           N
ATOM    313  C   GLN A  11      48.185  61.475  83.063  1.00  0.00           C
ATOM    314  O   GLN A  11      49.145  61.965  82.493  1.00  0.00           O
ATOM    315  N   ARG A  12      48.115  61.425  84.423  1.00  0.00           N
ATOM    317  CA  ARG A  12      49.115  61.985  85.313  1.00  0.00           C
ATOM    319  CB  ARG A  12      48.705  63.375  85.813  1.00  0.00           C
ATOM    322  CG  ARG A  12      49.635  64.245  86.693  1.00  0.00           C
ATOM    325  CD  ARG A  12      48.985  65.575  87.123  1.00  0.00           C
ATOM    328  NE  ARG A  12      49.895  66.535  87.793  1.00  0.00           N
ATOM    330  CZ  ARG A  12      49.495  67.745  88.133  1.00  0.00           C
ATOM    331  NH1 ARG A  12      48.365  68.265  87.713  1.00  0.00           N
ATOM    334  NH2 ARG A  12      50.185  68.435  88.993  1.00  0.00           N
ATOM    337  C   ARG A  12      49.225  61.125  86.523  1.00  0.00           C
ATOM    338  O   ARG A  12      48.725  61.435  87.613  1.00  0.00           O
ATOM    339  N   VAL A  13      49.895  59.995  86.353  1.00  0.00           N
ATOM    341  CA  VAL A  13      50.185  59.115  87.443  1.00  0.00           C
ATOM    343  CB  VAL A  13      50.135  57.665  87.013  1.00  0.00           C
ATOM    345  CG1 VAL A  13      50.215  56.785  88.273  1.00  0.00           C
ATOM    349  CG2 VAL A  13      48.855  57.385  86.213  1.00  0.00           C
ATOM    353  C   VAL A  13      51.575  59.465  87.923  1.00  0.00           C
ATOM    354  O   VAL A  13      52.545  59.345  87.173  1.00  0.00           O
ATOM    355  N   LYS A  14      51.715  59.895  89.183  1.00  0.00           N
ATOM    357  CA  LYS A  14      53.005  60.165  89.793  1.00  0.00           C
ATOM    359  CB  LYS A  14      52.835  61.105  91.023  1.00  0.00           C
ATOM    362  CG  LYS A  14      52.275  62.495  90.643  1.00  0.00           C
ATOM    365  CD  LYS A  14      51.905  63.425  91.803  1.00  0.00           C
ATOM    368  CE  LYS A  14      51.165  64.685  91.323  1.00  0.00           C
ATOM    371  NZ  LYS A  14      50.815  65.545  92.463  1.00  0.00           N
ATOM    375  C   LYS A  14      53.655  58.845  90.213  1.00  0.00           C
ATOM    376  O   LYS A  14      53.335  58.275  91.253  1.00  0.00           O
ATOM    377  N   VAL A  15      54.595  58.305  89.393  1.00  0.00           N
ATOM    379  CA  VAL A  15      55.295  57.085  89.753  1.00  0.00           C
ATOM    381  CB  VAL A  15      55.035  55.925  88.793  1.00  0.00           C
ATOM    383  CG1 VAL A  15      55.495  54.605  89.443  1.00  0.00           C
ATOM    387  CG2 VAL A  15      53.555  55.855  88.373  1.00  0.00           C
ATOM    391  C   VAL A  15      56.795  57.335  89.763  1.00  0.00           C
ATOM    392  O   VAL A  15      57.355  57.745  88.753  1.00  0.00           O
ATOM    393  N   ASP A  16      57.505  57.065  90.873  1.00  0.00           N
ATOM    395  CA  ASP A  16      58.955  57.235  90.903  1.00  0.00           C
ATOM    397  CB  ASP A  16      59.335  58.215  92.063  1.00  0.00           C
ATOM    400  CG  ASP A  16      60.675  58.945  91.973  1.00  0.00           C
ATOM    401  OD1 ASP A  16      61.335  58.915  90.903  1.00  0.00           O
ATOM    402  OD2 ASP A  16      61.025  59.615  92.983  1.00  0.00           O
ATOM    403  C   ASP A  16      59.535  55.845  91.133  1.00  0.00           C
ATOM    404  O   ASP A  16      59.275  55.245  92.193  1.00  0.00           O
ATOM    405  N   PRO A  17      60.245  55.245  90.193  1.00  0.00           N
ATOM    406  CD  PRO A  17      59.855  55.345  88.793  1.00  0.00           C
ATOM    409  CA  PRO A  17      60.965  54.005  90.463  1.00  0.00           C
ATOM    411  CB  PRO A  17      61.085  53.375  89.063  1.00  0.00           C
ATOM    414  CG  PRO A  17      59.835  53.885  88.353  1.00  0.00           C
ATOM    417  C   PRO A  17      62.335  54.265  91.033  1.00  0.00           C
ATOM    418  O   PRO A  17      62.695  55.415  91.283  1.00  0.00           O
ATOM    419  N   LEU A  18      63.145  53.205  91.233  1.00  0.00           N
ATOM    421  CA  LEU A  18      64.475  53.335  91.793  1.00  0.00           C
ATOM    423  CB  LEU A  18      64.895  52.085  92.593  1.00  0.00           C
ATOM    426  CG  LEU A  18      64.035  51.875  93.843  1.00  0.00           C
ATOM    428  CD1 LEU A  18      64.215  50.445  94.333  1.00  0.00           C
ATOM    432  CD2 LEU A  18      64.375  52.895  94.943  1.00  0.00           C
ATOM    436  C   LEU A  18      65.545  53.585  90.763  1.00  0.00           C
ATOM    437  O   LEU A  18      65.365  53.385  89.563  1.00  0.00           O
ATOM    438  N   ARG A  19      66.705  54.025  91.303  1.00  0.00           N
ATOM    440  CA  ARG A  19      68.005  54.115  90.693  1.00  0.00           C
ATOM    442  CB  ARG A  19      68.865  52.815  90.623  1.00  0.00           C
ATOM    445  CG  ARG A  19      68.185  51.415  90.673  1.00  0.00           C
ATOM    448  CD  ARG A  19      68.365  50.515  89.433  1.00  0.00           C
ATOM    451  NE  ARG A  19      69.775  50.585  88.913  1.00  0.00           N
ATOM    453  CZ  ARG A  19      70.845  50.205  89.593  1.00  0.00           C
ATOM    454  NH1 ARG A  19      70.765  49.525  90.713  1.00  0.00           N
ATOM    457  NH2 ARG A  19      72.055  50.505  89.163  1.00  0.00           N
ATOM    460  C   ARG A  19      68.125  55.025  89.473  1.00  0.00           C
ATOM    461  O   ARG A  19      67.905  54.615  88.333  1.00  0.00           O
ATOM    462  N   SER A  20      68.545  56.285  89.683  1.00  0.00           N
ATOM    464  CA  SER A  20      68.685  57.255  88.613  1.00  0.00           C
ATOM    466  CB  SER A  20      68.295  58.695  89.073  1.00  0.00           C
ATOM    469  OG  SER A  20      66.965  58.695  89.593  1.00  0.00           O
ATOM    471  C   SER A  20      70.105  57.235  88.083  1.00  0.00           C
ATOM    472  O   SER A  20      71.015  57.825  88.663  1.00  0.00           O
ATOM    473  N   LEU A  21      70.335  56.485  86.983  1.00  0.00           N
ATOM    475  CA  LEU A  21      71.595  56.215  86.313  1.00  0.00           C
ATOM    477  CB  LEU A  21      71.455  55.045  85.283  1.00  0.00           C
ATOM    480  CG  LEU A  21      71.495  53.595  85.803  1.00  0.00           C
ATOM    482  CD1 LEU A  21      70.765  53.405  87.133  1.00  0.00           C
ATOM    486  CD2 LEU A  21      70.885  52.635  84.763  1.00  0.00           C
ATOM    490  C   LEU A  21      72.125  57.415  85.553  1.00  0.00           C
ATOM    491  O   LEU A  21      71.905  57.565  84.353  1.00  0.00           O
ATOM    492  N   ASN A  22      72.925  58.275  86.213  1.00  0.00           N
ATOM    494  CA  ASN A  22      73.725  59.255  85.523  1.00  0.00           C
ATOM    496  CB  ASN A  22      74.535  60.115  86.533  1.00  0.00           C
ATOM    499  CG  ASN A  22      74.905  61.455  85.903  1.00  0.00           C
ATOM    500  OD1 ASN A  22      75.735  61.495  84.993  1.00  0.00           O
ATOM    501  ND2 ASN A  22      74.285  62.565  86.353  1.00  0.00           N
ATOM    504  C   ASN A  22      74.665  58.615  84.503  1.00  0.00           C
ATOM    505  O   ASN A  22      75.335  57.615  84.763  1.00  0.00           O
ATOM    506  N   MET A  23      74.775  59.225  83.303  1.00  0.00           N
ATOM    508  CA  MET A  23      75.695  58.785  82.263  1.00  0.00           C
ATOM    510  CB  MET A  23      75.585  59.675  81.003  1.00  0.00           C
ATOM    513  CG  MET A  23      74.245  59.555  80.263  1.00  0.00           C
ATOM    516  SD  MET A  23      74.145  60.735  78.883  1.00  0.00           S
ATOM    517  CE  MET A  23      75.005  59.775  77.603  1.00  0.00           C
ATOM    521  C   MET A  23      77.155  58.705  82.693  1.00  0.00           C
ATOM    522  O   MET A  23      77.855  57.765  82.343  1.00  0.00           O
ATOM    523  N   GLU A  24      77.645  59.645  83.513  1.00  0.00           N
ATOM    525  CA  GLU A  24      78.955  59.605  84.143  1.00  0.00           C
ATOM    527  CB  GLU A  24      79.105  60.855  85.023  1.00  0.00           C
ATOM    530  CG  GLU A  24      79.125  62.215  84.283  1.00  0.00           C
ATOM    533  CD  GLU A  24      79.195  63.365  85.283  1.00  0.00           C
ATOM    534  OE1 GLU A  24      79.075  63.105  86.513  1.00  0.00           O
ATOM    535  OE2 GLU A  24      79.385  64.535  84.843  1.00  0.00           O
ATOM    536  C   GLU A  24      79.185  58.385  85.063  1.00  0.00           C
ATOM    537  O   GLU A  24      80.285  57.835  85.213  1.00  0.00           O
ATOM    538  N   ALA A  25      78.115  57.975  85.773  1.00  0.00           N
ATOM    540  CA  ALA A  25      78.075  56.805  86.623  1.00  0.00           C
ATOM    542  CB  ALA A  25      76.855  56.965  87.553  1.00  0.00           C
ATOM    546  C   ALA A  25      78.015  55.505  85.833  1.00  0.00           C
ATOM    547  O   ALA A  25      78.475  54.465  86.303  1.00  0.00           O
ATOM    548  N   LEU A  26      77.475  55.545  84.583  1.00  0.00           N
ATOM    550  CA  LEU A  26      77.565  54.475  83.593  1.00  0.00           C
ATOM    552  CB  LEU A  26      76.555  54.665  82.413  1.00  0.00           C
ATOM    555  CG  LEU A  26      75.055  54.635  82.783  1.00  0.00           C
ATOM    557  CD1 LEU A  26      74.175  55.075  81.603  1.00  0.00           C
ATOM    561  CD2 LEU A  26      74.615  53.235  83.223  1.00  0.00           C
ATOM    565  C   LEU A  26      78.965  54.295  83.003  1.00  0.00           C
ATOM    566  O   LEU A  26      79.315  53.195  82.593  1.00  0.00           O
ATOM    567  N   CYS A  27      79.795  55.355  82.973  1.00  0.00           N
ATOM    569  CA  CYS A  27      81.125  55.355  82.353  1.00  0.00           C
ATOM    571  CB  CYS A  27      81.745  56.775  82.203  1.00  0.00           C
ATOM    574  SG  CYS A  27      80.805  57.975  81.243  1.00  0.00           S
ATOM    576  C   CYS A  27      82.215  54.625  83.143  1.00  0.00           C
ATOM    577  O   CYS A  27      83.335  54.475  82.653  1.00  0.00           O
ATOM    578  N   LYS A  28      81.925  54.255  84.403  1.00  0.00           N
ATOM    580  CA  LYS A  28      82.885  53.655  85.303  1.00  0.00           C
ATOM    582  CB  LYS A  28      82.875  54.355  86.693  1.00  0.00           C
ATOM    585  CG  LYS A  28      83.305  55.825  86.643  1.00  0.00           C
ATOM    588  CD  LYS A  28      83.325  56.445  88.043  1.00  0.00           C
ATOM    591  CE  LYS A  28      83.655  57.935  87.993  1.00  0.00           C
ATOM    594  NZ  LYS A  28      83.475  58.575  89.313  1.00  0.00           N
ATOM    598  C   LYS A  28      82.485  52.225  85.553  1.00  0.00           C
ATOM    599  O   LYS A  28      81.285  51.945  85.563  1.00  0.00           O
ATOM    600  N   ASP A  29      83.465  51.325  85.813  1.00  0.00           N
ATOM    602  CA  ASP A  29      83.285  49.965  86.313  1.00  0.00           C
ATOM    604  CB  ASP A  29      84.595  49.405  86.953  1.00  0.00           C
ATOM    607  CG  ASP A  29      84.495  47.995  87.553  1.00  0.00           C
ATOM    608  OD1 ASP A  29      83.785  47.135  86.993  1.00  0.00           O
ATOM    609  OD2 ASP A  29      85.235  47.735  88.553  1.00  0.00           O
ATOM    610  C   ASP A  29      82.065  49.785  87.213  1.00  0.00           C
ATOM    611  O   ASP A  29      81.965  50.375  88.303  1.00  0.00           O
ATOM    612  N   GLN A  30      81.115  48.965  86.733  1.00  0.00           N
ATOM    614  CA  GLN A  30      79.935  48.575  87.453  1.00  0.00           C
ATOM    616  CB  GLN A  30      78.845  47.955  86.543  1.00  0.00           C
ATOM    619  CG  GLN A  30      79.315  46.825  85.583  1.00  0.00           C
ATOM    622  CD  GLN A  30      79.865  47.305  84.233  1.00  0.00           C
ATOM    623  OE1 GLN A  30      79.875  48.505  83.943  1.00  0.00           O
ATOM    624  NE2 GLN A  30      80.335  46.335  83.413  1.00  0.00           N
ATOM    627  C   GLN A  30      80.245  47.685  88.643  1.00  0.00           C
ATOM    628  O   GLN A  30      80.805  46.595  88.543  1.00  0.00           O
ATOM    629  N   ALA A  31      79.835  48.095  89.853  1.00  0.00           N
ATOM    631  CA  ALA A  31      80.015  47.295  91.033  1.00  0.00           C
ATOM    633  CB  ALA A  31      81.425  47.525  91.633  1.00  0.00           C
ATOM    637  C   ALA A  31      78.995  47.755  92.043  1.00  0.00           C
ATOM    638  O   ALA A  31      78.515  48.875  91.933  1.00  0.00           O
ATOM    639  N   ALA A  32      78.705  46.965  93.093  1.00  0.00           N
ATOM    641  CA  ALA A  32      77.795  47.325  94.183  1.00  0.00           C
ATOM    643  CB  ALA A  32      77.815  46.185  95.203  1.00  0.00           C
ATOM    647  C   ALA A  32      78.145  48.625  94.893  1.00  0.00           C
ATOM    648  O   ALA A  32      77.295  49.395  95.313  1.00  0.00           O
ATOM    649  N   LYS A  33      79.455  48.915  94.953  1.00  0.00           N
ATOM    651  CA  LYS A  33      80.065  50.165  95.303  1.00  0.00           C
ATOM    653  CB  LYS A  33      81.585  50.015  95.083  1.00  0.00           C
ATOM    656  CG  LYS A  33      82.245  49.055  96.093  1.00  0.00           C
ATOM    659  CD  LYS A  33      83.765  49.215  96.103  1.00  0.00           C
ATOM    662  CE  LYS A  33      84.465  48.325  97.133  1.00  0.00           C
ATOM    665  NZ  LYS A  33      85.925  48.425  97.033  1.00  0.00           N
ATOM    669  C   LYS A  33      79.595  51.405  94.553  1.00  0.00           C
ATOM    670  O   LYS A  33      79.595  52.505  95.103  1.00  0.00           O
ATOM    671  N   ARG A  34      79.255  51.265  93.253  1.00  0.00           N
ATOM    673  CA  ARG A  34      78.845  52.355  92.413  1.00  0.00           C
ATOM    675  CB  ARG A  34      79.715  52.435  91.133  1.00  0.00           C
ATOM    678  CG  ARG A  34      81.175  52.815  91.403  1.00  0.00           C
ATOM    681  CD  ARG A  34      81.805  53.465  90.173  1.00  0.00           C
ATOM    684  NE  ARG A  34      83.205  53.775  90.563  1.00  0.00           N
ATOM    686  CZ  ARG A  34      84.235  52.985  90.303  1.00  0.00           C
ATOM    687  NH1 ARG A  34      84.175  51.875  89.623  1.00  0.00           N
ATOM    690  NH2 ARG A  34      85.415  53.335  90.773  1.00  0.00           N
ATOM    693  C   ARG A  34      77.415  52.235  91.973  1.00  0.00           C
ATOM    694  O   ARG A  34      76.725  53.235  91.823  1.00  0.00           O
ATOM    695  N   TYR A  35      76.915  51.015  91.733  1.00  0.00           N
ATOM    697  CA  TYR A  35      75.615  50.735  91.173  1.00  0.00           C
ATOM    699  CB  TYR A  35      75.665  49.515  90.193  1.00  0.00           C
ATOM    702  CG  TYR A  35      75.975  49.935  88.773  1.00  0.00           C
ATOM    703  CD1 TYR A  35      77.075  50.745  88.463  1.00  0.00           C
ATOM    705  CE1 TYR A  35      77.305  51.165  87.143  1.00  0.00           C
ATOM    707  CZ  TYR A  35      76.425  50.785  86.133  1.00  0.00           C
ATOM    708  OH  TYR A  35      76.665  51.195  84.813  1.00  0.00           O
ATOM    710  CD2 TYR A  35      75.115  49.535  87.733  1.00  0.00           C
ATOM    712  CE2 TYR A  35      75.325  49.985  86.423  1.00  0.00           C
ATOM    714  C   TYR A  35      74.585  50.445  92.253  1.00  0.00           C
ATOM    715  O   TYR A  35      73.395  50.335  91.943  1.00  0.00           O
ATOM    716  N   ASN A  36      75.005  50.355  93.533  1.00  0.00           N
ATOM    718  CA  ASN A  36      74.165  50.005  94.673  1.00  0.00           C
ATOM    720  CB  ASN A  36      73.215  51.185  95.043  1.00  0.00           C
ATOM    723  CG  ASN A  36      74.085  52.385  95.383  1.00  0.00           C
ATOM    724  OD1 ASN A  36      75.075  52.255  96.103  1.00  0.00           O
ATOM    725  ND2 ASN A  36      73.735  53.565  94.823  1.00  0.00           N
ATOM    728  C   ASN A  36      73.435  48.665  94.533  1.00  0.00           C
ATOM    729  O   ASN A  36      73.865  47.745  93.843  1.00  0.00           O
ATOM    730  N   THR A  37      72.325  48.495  95.253  1.00  0.00           N
ATOM    732  CA  THR A  37      71.545  47.265  95.243  1.00  0.00           C
ATOM    734  CB  THR A  37      70.795  47.105  96.573  1.00  0.00           C
ATOM    736  OG1 THR A  37      71.725  47.105  97.653  1.00  0.00           O
ATOM    738  CG2 THR A  37      70.075  45.755  96.663  1.00  0.00           C
ATOM    742  C   THR A  37      70.555  47.265  94.083  1.00  0.00           C
ATOM    743  O   THR A  37      69.715  48.165  93.983  1.00  0.00           O
ATOM    744  N   GLY A  38      70.625  46.285  93.163  1.00  0.00           N
ATOM    746  CA  GLY A  38      69.515  46.035  92.233  1.00  0.00           C
ATOM    749  C   GLY A  38      68.225  45.695  92.943  1.00  0.00           C
ATOM    750  O   GLY A  38      68.215  45.025  93.973  1.00  0.00           O
ATOM    751  N   GLU A  39      67.085  46.105  92.403  1.00  0.00           N
ATOM    753  CA  GLU A  39      65.805  45.675  92.913  1.00  0.00           C
ATOM    755  CB  GLU A  39      64.715  46.695  92.493  1.00  0.00           C
ATOM    758  CG  GLU A  39      64.475  46.915  90.973  1.00  0.00           C
ATOM    761  CD  GLU A  39      65.435  47.885  90.273  1.00  0.00           C
ATOM    762  OE1 GLU A  39      66.485  48.255  90.873  1.00  0.00           O
ATOM    763  OE2 GLU A  39      65.145  48.265  89.103  1.00  0.00           O
ATOM    764  C   GLU A  39      65.455  44.265  92.463  1.00  0.00           C
ATOM    765  O   GLU A  39      64.685  43.565  93.123  1.00  0.00           O
ATOM    766  N   GLN A  40      66.075  43.795  91.353  1.00  0.00           N
ATOM    768  CA  GLN A  40      65.925  42.435  90.883  1.00  0.00           C
ATOM    770  CB  GLN A  40      64.815  42.365  89.793  1.00  0.00           C
ATOM    773  CG  GLN A  40      64.425  40.945  89.303  1.00  0.00           C
ATOM    776  CD  GLN A  40      63.165  40.925  88.413  1.00  0.00           C
ATOM    777  OE1 GLN A  40      62.545  41.955  88.113  1.00  0.00           O
ATOM    778  NE2 GLN A  40      62.755  39.705  87.983  1.00  0.00           N
ATOM    781  C   GLN A  40      67.275  41.915  90.393  1.00  0.00           C
ATOM    782  O   GLN A  40      67.915  42.485  89.493  1.00  0.00           O
ATOM    783  N   LYS A  41      67.705  40.775  90.943  1.00  0.00           N
ATOM    785  CA  LYS A  41      68.495  39.805  90.213  1.00  0.00           C
ATOM    787  CB  LYS A  41      69.495  39.015  91.093  1.00  0.00           C
ATOM    790  CG  LYS A  41      70.525  39.905  91.783  1.00  0.00           C
ATOM    793  CD  LYS A  41      71.465  39.075  92.653  1.00  0.00           C
ATOM    796  CE  LYS A  41      72.515  39.905  93.383  1.00  0.00           C
ATOM    799  NZ  LYS A  41      73.545  39.025  93.943  1.00  0.00           N
ATOM    803  C   LYS A  41      67.555  38.805  89.603  1.00  0.00           C
ATOM    804  O   LYS A  41      66.485  38.505  90.143  1.00  0.00           O
ATOM    805  N   ILE A  42      67.995  38.235  88.453  1.00  0.00           N
ATOM    807  CA  ILE A  42      67.345  37.115  87.813  1.00  0.00           C
ATOM    809  CB  ILE A  42      68.135  36.675  86.573  1.00  0.00           C
ATOM    811  CG2 ILE A  42      69.465  35.985  86.973  1.00  0.00           C
ATOM    815  CG1 ILE A  42      67.265  35.795  85.643  1.00  0.00           C
ATOM    818  CD  ILE A  42      67.915  35.515  84.283  1.00  0.00           C
ATOM    822  C   ILE A  42      67.195  35.945  88.783  1.00  0.00           C
ATOM    823  O   ILE A  42      68.015  35.755  89.663  1.00  0.00           O
ATOM    824  N   ASP A  43      66.145  35.135  88.703  1.00  0.00           N
ATOM    826  CA  ASP A  43      65.935  34.105  89.713  1.00  0.00           C
ATOM    828  CB  ASP A  43      64.415  33.895  89.883  1.00  0.00           C
ATOM    831  CG  ASP A  43      63.815  33.425  88.563  1.00  0.00           C
ATOM    832  OD1 ASP A  43      63.775  34.235  87.603  1.00  0.00           O
ATOM    833  OD2 ASP A  43      63.515  32.215  88.463  1.00  0.00           O
ATOM    834  C   ASP A  43      66.665  32.795  89.383  1.00  0.00           C
ATOM    835  O   ASP A  43      66.445  31.775  90.043  1.00  0.00           O
ATOM    836  N   VAL A  44      67.575  32.825  88.373  1.00  0.00           N
ATOM    838  CA  VAL A  44      68.535  31.775  88.073  1.00  0.00           C
ATOM    840  CB  VAL A  44      69.105  31.875  86.643  1.00  0.00           C
ATOM    842  CG1 VAL A  44      69.955  30.635  86.323  1.00  0.00           C
ATOM    846  CG2 VAL A  44      67.985  31.975  85.603  1.00  0.00           C
ATOM    850  C   VAL A  44      69.695  31.835  89.063  1.00  0.00           C
ATOM    851  O   VAL A  44      70.415  32.815  89.163  1.00  0.00           O
ATOM    852  N   THR A  45      69.885  30.765  89.863  1.00  0.00           N
ATOM    854  CA  THR A  45      70.855  30.755  90.953  1.00  0.00           C
ATOM    856  CB  THR A  45      70.485  29.725  92.013  1.00  0.00           C
ATOM    858  OG1 THR A  45      70.315  28.415  91.473  1.00  0.00           O
ATOM    860  CG2 THR A  45      69.135  30.125  92.613  1.00  0.00           C
ATOM    864  C   THR A  45      72.305  30.535  90.533  1.00  0.00           C
ATOM    865  O   THR A  45      73.225  31.035  91.173  1.00  0.00           O
ATOM    866  N   ALA A  46      72.545  29.775  89.433  1.00  0.00           N
ATOM    868  CA  ALA A  46      73.825  29.715  88.773  1.00  0.00           C
ATOM    870  CB  ALA A  46      73.815  28.615  87.693  1.00  0.00           C
ATOM    874  C   ALA A  46      74.235  31.005  88.093  1.00  0.00           C
ATOM    875  O   ALA A  46      75.385  31.445  88.153  1.00  0.00           O
ATOM    876  N   PHE A  47      73.285  31.655  87.413  1.00  0.00           N
ATOM    878  CA  PHE A  47      73.605  32.745  86.523  1.00  0.00           C
ATOM    880  CB  PHE A  47      72.765  32.635  85.223  1.00  0.00           C
ATOM    883  CG  PHE A  47      73.125  33.675  84.193  1.00  0.00           C
ATOM    884  CD1 PHE A  47      74.105  33.395  83.233  1.00  0.00           C
ATOM    886  CE1 PHE A  47      74.315  34.255  82.143  1.00  0.00           C
ATOM    888  CZ  PHE A  47      73.565  35.425  82.033  1.00  0.00           C
ATOM    890  CD2 PHE A  47      72.415  34.875  84.093  1.00  0.00           C
ATOM    892  CE2 PHE A  47      72.615  35.745  83.013  1.00  0.00           C
ATOM    894  C   PHE A  47      73.335  34.025  87.263  1.00  0.00           C
ATOM    895  O   PHE A  47      72.195  34.465  87.403  1.00  0.00           O
ATOM    896  N   GLU A  48      74.395  34.665  87.763  1.00  0.00           N
ATOM    898  CA  GLU A  48      74.295  35.855  88.563  1.00  0.00           C
ATOM    900  CB  GLU A  48      75.535  35.905  89.483  1.00  0.00           C
ATOM    903  CG  GLU A  48      75.785  37.215  90.253  1.00  0.00           C
ATOM    906  CD  GLU A  48      74.865  37.545  91.413  1.00  0.00           C
ATOM    907  OE1 GLU A  48      74.215  36.675  92.043  1.00  0.00           O
ATOM    908  OE2 GLU A  48      74.895  38.755  91.763  1.00  0.00           O
ATOM    909  C   GLU A  48      74.085  37.065  87.673  1.00  0.00           C
ATOM    910  O   GLU A  48      74.875  37.345  86.773  1.00  0.00           O
ATOM    911  N   GLN A  49      72.975  37.795  87.853  1.00  0.00           N
ATOM    913  CA  GLN A  49      72.655  38.845  86.913  1.00  0.00           C
ATOM    915  CB  GLN A  49      71.655  38.425  85.803  1.00  0.00           C
ATOM    918  CG  GLN A  49      71.505  39.455  84.653  1.00  0.00           C
ATOM    921  CD  GLN A  49      70.445  39.045  83.623  1.00  0.00           C
ATOM    922  OE1 GLN A  49      69.275  38.865  83.953  1.00  0.00           O
ATOM    923  NE2 GLN A  49      70.835  38.935  82.343  1.00  0.00           N
ATOM    926  C   GLN A  49      72.055  39.965  87.703  1.00  0.00           C
ATOM    927  O   GLN A  49      71.265  39.755  88.623  1.00  0.00           O
ATOM    928  N   PHE A  50      72.425  41.185  87.343  1.00  0.00           N
ATOM    930  CA  PHE A  50      72.005  42.385  87.993  1.00  0.00           C
ATOM    932  CB  PHE A  50      73.295  43.165  88.403  1.00  0.00           C
ATOM    935  CG  PHE A  50      73.045  44.395  89.223  1.00  0.00           C
ATOM    936  CD1 PHE A  50      72.675  45.595  88.603  1.00  0.00           C
ATOM    938  CE1 PHE A  50      72.545  46.765  89.363  1.00  0.00           C
ATOM    940  CZ  PHE A  50      72.825  46.745  90.733  1.00  0.00           C
ATOM    942  CD2 PHE A  50      73.305  44.375  90.603  1.00  0.00           C
ATOM    944  CE2 PHE A  50      73.205  45.555  91.353  1.00  0.00           C
ATOM    946  C   PHE A  50      71.195  43.145  86.973  1.00  0.00           C
ATOM    947  O   PHE A  50      71.585  43.315  85.823  1.00  0.00           O
ATOM    948  N   GLN A  51      70.015  43.635  87.393  1.00  0.00           N
ATOM    950  CA  GLN A  51      69.205  44.485  86.573  1.00  0.00           C
ATOM    952  CB  GLN A  51      67.755  43.945  86.573  1.00  0.00           C
ATOM    955  CG  GLN A  51      66.775  44.715  85.663  1.00  0.00           C
ATOM    958  CD  GLN A  51      65.475  43.915  85.533  1.00  0.00           C
ATOM    959  OE1 GLN A  51      65.275  42.855  86.123  1.00  0.00           O
ATOM    960  NE2 GLN A  51      64.575  44.385  84.643  1.00  0.00           N
ATOM    963  C   GLN A  51      69.265  45.885  87.143  1.00  0.00           C
ATOM    964  O   GLN A  51      69.155  46.095  88.353  1.00  0.00           O
ATOM    965  N   GLY A  52      69.495  46.885  86.283  1.00  0.00           N
ATOM    967  CA  GLY A  52      69.335  48.265  86.703  1.00  0.00           C
ATOM    970  C   GLY A  52      68.385  48.905  85.763  1.00  0.00           C
ATOM    971  O   GLY A  52      68.665  49.015  84.573  1.00  0.00           O
ATOM    972  N   SER A  53      67.235  49.375  86.253  1.00  0.00           N
ATOM    974  CA  SER A  53      66.295  50.085  85.403  1.00  0.00           C
ATOM    976  CB  SER A  53      64.905  49.425  85.323  1.00  0.00           C
ATOM    979  OG  SER A  53      65.015  48.075  84.863  1.00  0.00           O
ATOM    981  C   SER A  53      66.095  51.475  85.943  1.00  0.00           C
ATOM    982  O   SER A  53      65.605  51.655  87.053  1.00  0.00           O
ATOM    983  N   TYR A  54      66.405  52.485  85.113  1.00  0.00           N
ATOM    985  CA  TYR A  54      65.865  53.815  85.283  1.00  0.00           C
ATOM    987  CB  TYR A  54      66.885  54.945  85.003  1.00  0.00           C
ATOM    990  CG  TYR A  54      66.255  56.315  85.063  1.00  0.00           C
ATOM    991  CD1 TYR A  54      65.685  56.795  86.253  1.00  0.00           C
ATOM    993  CE1 TYR A  54      65.155  58.085  86.323  1.00  0.00           C
ATOM    995  CZ  TYR A  54      65.195  58.925  85.203  1.00  0.00           C
ATOM    996  OH  TYR A  54      64.765  60.265  85.323  1.00  0.00           O
ATOM    998  CD2 TYR A  54      66.225  57.145  83.933  1.00  0.00           C
ATOM   1000  CE2 TYR A  54      65.705  58.435  83.993  1.00  0.00           C
ATOM   1002  C   TYR A  54      64.635  53.915  84.413  1.00  0.00           C
ATOM   1003  O   TYR A  54      64.675  53.945  83.183  1.00  0.00           O
ATOM   1004  N   GLU A  55      63.475  53.935  85.053  1.00  0.00           N
ATOM   1006  CA  GLU A  55      62.195  53.995  84.403  1.00  0.00           C
ATOM   1008  CB  GLU A  55      61.275  52.815  84.803  1.00  0.00           C
ATOM   1011  CG  GLU A  55      61.795  51.385  84.513  1.00  0.00           C
ATOM   1014  CD  GLU A  55      60.675  50.365  84.633  1.00  0.00           C
ATOM   1015  OE1 GLU A  55      59.495  50.755  84.813  1.00  0.00           O
ATOM   1016  OE2 GLU A  55      60.955  49.145  84.563  1.00  0.00           O
ATOM   1017  C   GLU A  55      61.535  55.245  84.933  1.00  0.00           C
ATOM   1018  O   GLU A  55      61.665  55.545  86.103  1.00  0.00           O
ATOM   1019  N   MET A  56      60.755  55.945  84.113  1.00  0.00           N
ATOM   1021  CA  MET A  56      59.815  56.925  84.603  1.00  0.00           C
ATOM   1023  CB  MET A  56      60.115  58.305  83.973  1.00  0.00           C
ATOM   1026  CG  MET A  56      61.505  58.875  84.333  1.00  0.00           C
ATOM   1029  SD  MET A  56      61.925  60.415  83.453  1.00  0.00           S
ATOM   1030  CE  MET A  56      60.855  61.465  84.473  1.00  0.00           C
ATOM   1034  C   MET A  56      58.475  56.365  84.173  1.00  0.00           C
ATOM   1035  O   MET A  56      58.315  55.945  83.023  1.00  0.00           O
ATOM   1036  N   ARG A  57      57.515  56.185  85.103  1.00  0.00           N
ATOM   1038  CA  ARG A  57      56.325  55.385  84.853  1.00  0.00           C
ATOM   1040  CB  ARG A  57      56.125  54.185  85.833  1.00  0.00           C
ATOM   1043  CG  ARG A  57      57.015  52.935  85.703  1.00  0.00           C
ATOM   1046  CD  ARG A  57      56.645  51.905  86.773  1.00  0.00           C
ATOM   1049  NE  ARG A  57      57.475  50.705  86.553  1.00  0.00           N
ATOM   1051  CZ  ARG A  57      57.275  49.505  87.083  1.00  0.00           C
ATOM   1052  NH1 ARG A  57      56.255  49.215  87.833  1.00  0.00           N
ATOM   1055  NH2 ARG A  57      58.215  48.615  86.873  1.00  0.00           N
ATOM   1058  C   ARG A  57      55.115  56.255  85.023  1.00  0.00           C
ATOM   1059  O   ARG A  57      55.055  57.095  85.903  1.00  0.00           O
ATOM   1060  N   GLY A  58      54.095  56.085  84.183  1.00  0.00           N
ATOM   1062  CA  GLY A  58      52.875  56.835  84.343  1.00  0.00           C
ATOM   1065  C   GLY A  58      52.095  56.635  83.113  1.00  0.00           C
ATOM   1066  O   GLY A  58      52.075  55.535  82.563  1.00  0.00           O
ATOM   1067  N   TYR A  59      51.405  57.685  82.643  1.00  0.00           N
ATOM   1069  CA  TYR A  59      50.675  57.685  81.383  1.00  0.00           C
ATOM   1071  CB  TYR A  59      49.875  58.995  81.333  1.00  0.00           C
ATOM   1074  CG  TYR A  59      49.175  59.265  80.023  1.00  0.00           C
ATOM   1075  CD1 TYR A  59      48.335  58.295  79.463  1.00  0.00           C
ATOM   1077  CE1 TYR A  59      47.655  58.545  78.263  1.00  0.00           C
ATOM   1079  CZ  TYR A  59      47.765  59.795  77.653  1.00  0.00           C
ATOM   1080  OH  TYR A  59      46.925  60.135  76.573  1.00  0.00           O
ATOM   1082  CD2 TYR A  59      49.325  60.495  79.363  1.00  0.00           C
ATOM   1084  CE2 TYR A  59      48.625  60.765  78.183  1.00  0.00           C
ATOM   1086  C   TYR A  59      51.535  57.535  80.143  1.00  0.00           C
ATOM   1087  O   TYR A  59      51.225  56.805  79.203  1.00  0.00           O
ATOM   1088  N   THR A  60      52.655  58.255  80.123  1.00  0.00           N
ATOM   1090  CA  THR A  60      53.595  58.195  79.033  1.00  0.00           C
ATOM   1092  CB  THR A  60      53.765  59.505  78.313  1.00  0.00           C
ATOM   1094  OG1 THR A  60      52.575  59.885  77.633  1.00  0.00           O
ATOM   1096  CG2 THR A  60      54.885  59.445  77.263  1.00  0.00           C
ATOM   1100  C   THR A  60      54.905  57.835  79.663  1.00  0.00           C
ATOM   1101  O   THR A  60      55.555  58.635  80.333  1.00  0.00           O
ATOM   1102  N   PHE A  61      55.335  56.585  79.483  1.00  0.00           N
ATOM   1104  CA  PHE A  61      56.525  56.105  80.143  1.00  0.00           C
ATOM   1106  CB  PHE A  61      56.385  54.615  80.553  1.00  0.00           C
ATOM   1109  CG  PHE A  61      56.215  53.715  79.363  1.00  0.00           C
ATOM   1110  CD1 PHE A  61      57.325  53.115  78.753  1.00  0.00           C
ATOM   1112  CE1 PHE A  61      57.165  52.325  77.603  1.00  0.00           C
ATOM   1114  CZ  PHE A  61      55.895  52.135  77.063  1.00  0.00           C
ATOM   1116  CD2 PHE A  61      54.945  53.505  78.823  1.00  0.00           C
ATOM   1118  CE2 PHE A  61      54.785  52.735  77.673  1.00  0.00           C
ATOM   1120  C   PHE A  61      57.755  56.335  79.273  1.00  0.00           C
ATOM   1121  O   PHE A  61      57.765  56.125  78.063  1.00  0.00           O
ATOM   1122  N   ARG A  62      58.845  56.735  79.933  1.00  0.00           N
ATOM   1124  CA  ARG A  62      60.165  56.805  79.393  1.00  0.00           C
ATOM   1126  CB  ARG A  62      60.785  58.215  79.623  1.00  0.00           C
ATOM   1129  CG  ARG A  62      62.205  58.415  79.043  1.00  0.00           C
ATOM   1132  CD  ARG A  62      62.715  59.855  79.233  1.00  0.00           C
ATOM   1135  NE  ARG A  62      64.155  59.915  78.813  1.00  0.00           N
ATOM   1137  CZ  ARG A  62      64.875  61.035  78.853  1.00  0.00           C
ATOM   1138  NH1 ARG A  62      64.315  62.215  79.013  1.00  0.00           N
ATOM   1141  NH2 ARG A  62      66.185  60.995  78.703  1.00  0.00           N
ATOM   1144  C   ARG A  62      60.935  55.735  80.133  1.00  0.00           C
ATOM   1145  O   ARG A  62      60.785  55.575  81.343  1.00  0.00           O
ATOM   1146  N   LYS A  63      61.725  54.905  79.433  1.00  0.00           N
ATOM   1148  CA  LYS A  63      62.435  53.825  80.073  1.00  0.00           C
ATOM   1150  CB  LYS A  63      61.725  52.455  79.933  1.00  0.00           C
ATOM   1153  CG  LYS A  63      60.485  52.295  80.833  1.00  0.00           C
ATOM   1156  CD  LYS A  63      59.755  50.965  80.573  1.00  0.00           C
ATOM   1159  CE  LYS A  63      58.465  50.835  81.393  1.00  0.00           C
ATOM   1162  NZ  LYS A  63      57.795  49.555  81.153  1.00  0.00           N
ATOM   1166  C   LYS A  63      63.845  53.685  79.563  1.00  0.00           C
ATOM   1167  O   LYS A  63      64.175  53.975  78.413  1.00  0.00           O
ATOM   1168  N   GLU A  64      64.735  53.205  80.433  1.00  0.00           N
ATOM   1170  CA  GLU A  64      66.115  52.955  80.153  1.00  0.00           C
ATOM   1172  CB  GLU A  64      67.015  54.135  80.603  1.00  0.00           C
ATOM   1175  CG  GLU A  64      66.755  55.405  79.753  1.00  0.00           C
ATOM   1178  CD  GLU A  64      67.305  56.695  80.343  1.00  0.00           C
ATOM   1179  OE1 GLU A  64      68.395  56.645  80.953  1.00  0.00           O
ATOM   1180  OE2 GLU A  64      66.625  57.755  80.143  1.00  0.00           O
ATOM   1181  C   GLU A  64      66.425  51.705  80.923  1.00  0.00           C
ATOM   1182  O   GLU A  64      65.815  51.425  81.953  1.00  0.00           O
ATOM   1183  N   GLN A  65      67.285  50.825  80.393  1.00  0.00           N
ATOM   1185  CA  GLN A  65      67.445  49.495  80.943  1.00  0.00           C
ATOM   1187  CB  GLN A  65      66.675  48.425  80.133  1.00  0.00           C
ATOM   1190  CG  GLN A  65      65.155  48.665  79.983  1.00  0.00           C
ATOM   1193  CD  GLN A  65      64.355  48.295  81.223  1.00  0.00           C
ATOM   1194  OE1 GLN A  65      64.135  47.095  81.423  1.00  0.00           O
ATOM   1195  NE2 GLN A  65      63.825  49.265  81.983  1.00  0.00           N
ATOM   1198  C   GLN A  65      68.905  49.155  80.863  1.00  0.00           C
ATOM   1199  O   GLN A  65      69.525  49.295  79.803  1.00  0.00           O
ATOM   1200  N   PHE A  66      69.485  48.655  81.953  1.00  0.00           N
ATOM   1202  CA  PHE A  66      70.855  48.235  82.043  1.00  0.00           C
ATOM   1204  CB  PHE A  66      71.585  49.155  83.053  1.00  0.00           C
ATOM   1207  CG  PHE A  66      73.055  48.895  83.103  1.00  0.00           C
ATOM   1208  CD1 PHE A  66      73.585  47.895  83.943  1.00  0.00           C
ATOM   1210  CE1 PHE A  66      74.975  47.725  84.043  1.00  0.00           C
ATOM   1212  CZ  PHE A  66      75.835  48.545  83.323  1.00  0.00           C
ATOM   1214  CD2 PHE A  66      73.935  49.715  82.373  1.00  0.00           C
ATOM   1216  CE2 PHE A  66      75.325  49.545  82.483  1.00  0.00           C
ATOM   1218  C   PHE A  66      70.865  46.785  82.483  1.00  0.00           C
ATOM   1219  O   PHE A  66      70.295  46.435  83.513  1.00  0.00           O
ATOM   1220  N   VAL A  67      71.505  45.885  81.713  1.00  0.00           N
ATOM   1222  CA  VAL A  67      71.495  44.465  82.003  1.00  0.00           C
ATOM   1224  CB  VAL A  67      70.855  43.655  80.893  1.00  0.00           C
ATOM   1226  CG1 VAL A  67      70.905  42.145  81.203  1.00  0.00           C
ATOM   1230  CG2 VAL A  67      69.395  44.115  80.743  1.00  0.00           C
ATOM   1234  C   VAL A  67      72.925  44.035  82.153  1.00  0.00           C
ATOM   1235  O   VAL A  67      73.725  44.235  81.253  1.00  0.00           O
ATOM   1236  N   CYS A  68      73.265  43.455  83.313  1.00  0.00           N
ATOM   1238  CA  CYS A  68      74.615  43.125  83.663  1.00  0.00           C
ATOM   1240  CB  CYS A  68      75.055  44.075  84.803  1.00  0.00           C
ATOM   1243  SG  CYS A  68      76.645  43.725  85.603  1.00  0.00           S
ATOM   1245  C   CYS A  68      74.685  41.675  84.053  1.00  0.00           C
ATOM   1246  O   CYS A  68      74.085  41.255  85.043  1.00  0.00           O
ATOM   1247  N   SER A  69      75.415  40.875  83.263  1.00  0.00           N
ATOM   1249  CA  SER A  69      75.495  39.435  83.473  1.00  0.00           C
ATOM   1251  CB  SER A  69      75.185  38.595  82.223  1.00  0.00           C
ATOM   1254  OG  SER A  69      73.875  38.895  81.703  1.00  0.00           O
ATOM   1256  C   SER A  69      76.885  39.065  83.963  1.00  0.00           C
ATOM   1257  O   SER A  69      77.885  39.635  83.513  1.00  0.00           O
ATOM   1258  N   PHE A  70      76.945  38.105  84.903  1.00  0.00           N
ATOM   1260  CA  PHE A  70      78.145  37.635  85.543  1.00  0.00           C
ATOM   1262  CB  PHE A  70      78.135  37.865  87.073  1.00  0.00           C
ATOM   1265  CG  PHE A  70      78.075  39.325  87.413  1.00  0.00           C
ATOM   1266  CD1 PHE A  70      76.845  39.995  87.493  1.00  0.00           C
ATOM   1268  CE1 PHE A  70      76.785  41.305  87.963  1.00  0.00           C
ATOM   1270  CZ  PHE A  70      77.945  41.945  88.403  1.00  0.00           C
ATOM   1272  CD2 PHE A  70      79.255  40.005  87.793  1.00  0.00           C
ATOM   1274  CE2 PHE A  70      79.185  41.305  88.293  1.00  0.00           C
ATOM   1276  C   PHE A  70      78.355  36.145  85.333  1.00  0.00           C
ATOM   1277  O   PHE A  70      77.425  35.335  85.273  1.00  0.00           O
ATOM   1278  N   ASP A  71      79.635  35.765  85.193  1.00  0.00           N
ATOM   1280  CA  ASP A  71      80.175  34.425  85.263  1.00  0.00           C
ATOM   1282  CB  ASP A  71      81.685  34.515  84.903  1.00  0.00           C
ATOM   1285  CG  ASP A  71      82.305  33.235  84.383  1.00  0.00           C
ATOM   1286  OD1 ASP A  71      81.965  32.125  84.833  1.00  0.00           O
ATOM   1287  OD2 ASP A  71      83.195  33.355  83.483  1.00  0.00           O
ATOM   1288  C   ASP A  71      79.925  33.755  86.623  1.00  0.00           C
ATOM   1289  O   ASP A  71      79.655  34.405  87.643  1.00  0.00           O
ATOM   1290  N   ALA A  72      80.045  32.425  86.683  1.00  0.00           N
ATOM   1292  CA  ALA A  72      79.845  31.635  87.883  1.00  0.00           C
ATOM   1294  CB  ALA A  72      79.705  30.135  87.513  1.00  0.00           C
ATOM   1298  C   ALA A  72      80.985  31.775  88.873  1.00  0.00           C
ATOM   1299  O   ALA A  72      80.875  31.425  90.053  1.00  0.00           O
ATOM   1300  N   ASP A  73      82.145  32.315  88.453  1.00  0.00           N
ATOM   1302  CA  ASP A  73      83.255  32.595  89.333  1.00  0.00           C
ATOM   1304  CB  ASP A  73      84.585  32.505  88.543  1.00  0.00           C
ATOM   1307  CG  ASP A  73      84.875  33.625  87.583  1.00  0.00           C
ATOM   1308  OD1 ASP A  73      84.065  34.555  87.473  1.00  0.00           O
ATOM   1309  OD2 ASP A  73      85.965  33.585  86.953  1.00  0.00           O
ATOM   1310  C   ASP A  73      83.075  33.915  90.093  1.00  0.00           C
ATOM   1311  O   ASP A  73      83.815  34.175  91.043  1.00  0.00           O
ATOM   1312  N   GLY A  74      82.085  34.745  89.703  1.00  0.00           N
ATOM   1314  CA  GLY A  74      81.845  36.075  90.273  1.00  0.00           C
ATOM   1317  C   GLY A  74      82.355  37.185  89.393  1.00  0.00           C
ATOM   1318  O   GLY A  74      82.305  38.345  89.763  1.00  0.00           O
ATOM   1319  N   HIS A  75      82.865  36.865  88.193  1.00  0.00           N
ATOM   1321  CA  HIS A  75      83.365  37.825  87.233  1.00  0.00           C
ATOM   1323  CB  HIS A  75      84.475  37.195  86.373  1.00  0.00           C
ATOM   1326  ND1 HIS A  75      85.975  39.075  85.843  1.00  0.00           N
ATOM   1327  CG  HIS A  75      85.055  38.155  85.413  1.00  0.00           C
ATOM   1328  CE1 HIS A  75      86.315  39.745  84.763  1.00  0.00           C
ATOM   1330  NE2 HIS A  75      85.645  39.315  83.673  1.00  0.00           N
ATOM   1332  CD2 HIS A  75      84.835  38.295  84.083  1.00  0.00           C
ATOM   1334  C   HIS A  75      82.295  38.385  86.303  1.00  0.00           C
ATOM   1335  O   HIS A  75      81.235  37.815  86.093  1.00  0.00           O
ATOM   1336  N   PHE A  76      82.545  39.555  85.713  1.00  0.00           N
ATOM   1338  CA  PHE A  76      81.605  40.315  84.913  1.00  0.00           C
ATOM   1340  CB  PHE A  76      81.815  41.815  85.353  1.00  0.00           C
ATOM   1343  CG  PHE A  76      81.145  42.685  84.363  1.00  0.00           C
ATOM   1344  CD1 PHE A  76      79.745  42.695  84.333  1.00  0.00           C
ATOM   1346  CE1 PHE A  76      79.105  42.945  83.123  1.00  0.00           C
ATOM   1348  CZ  PHE A  76      79.875  43.185  81.983  1.00  0.00           C
ATOM   1350  CD2 PHE A  76      81.895  43.125  83.263  1.00  0.00           C
ATOM   1352  CE2 PHE A  76      81.255  43.335  82.053  1.00  0.00           C
ATOM   1354  C   PHE A  76      81.695  40.005  83.383  1.00  0.00           C
ATOM   1355  O   PHE A  76      82.785  39.915  82.833  1.00  0.00           O
ATOM   1356  N   LEU A  77      80.555  39.835  82.623  1.00  0.00           N
ATOM   1358  CA  LEU A  77      80.635  39.395  81.213  1.00  0.00           C
ATOM   1360  CB  LEU A  77      80.245  37.905  81.033  1.00  0.00           C
ATOM   1363  CG  LEU A  77      81.095  36.865  81.773  1.00  0.00           C
ATOM   1365  CD1 LEU A  77      80.585  35.455  81.443  1.00  0.00           C
ATOM   1369  CD2 LEU A  77      82.575  36.935  81.393  1.00  0.00           C
ATOM   1373  C   LEU A  77      79.815  40.125  80.143  1.00  0.00           C
ATOM   1374  O   LEU A  77      80.205  40.095  78.983  1.00  0.00           O
ATOM   1375  N   HIS A  78      78.665  40.785  80.443  1.00  0.00           N
ATOM   1377  CA  HIS A  78      77.825  41.405  79.403  1.00  0.00           C
ATOM   1379  CB  HIS A  78      76.715  40.455  78.893  1.00  0.00           C
ATOM   1382  ND1 HIS A  78      77.745  39.275  76.983  1.00  0.00           N
ATOM   1383  CG  HIS A  78      77.265  39.215  78.273  1.00  0.00           C
ATOM   1384  CE1 HIS A  78      78.165  38.065  76.713  1.00  0.00           C
ATOM   1386  NE2 HIS A  78      77.935  37.205  77.733  1.00  0.00           N
ATOM   1388  CD2 HIS A  78      77.345  37.945  78.743  1.00  0.00           C
ATOM   1390  C   HIS A  78      77.155  42.705  79.883  1.00  0.00           C
ATOM   1391  O   HIS A  78      76.635  42.715  80.993  1.00  0.00           O
ATOM   1392  N   LEU A  79      77.205  43.765  79.033  1.00  0.00           N
ATOM   1394  CA  LEU A  79      77.415  45.195  79.343  1.00  0.00           C
ATOM   1396  CB  LEU A  79      76.185  46.065  79.753  1.00  0.00           C
ATOM   1399  CG  LEU A  79      76.375  47.625  79.643  1.00  0.00           C
ATOM   1401  CD1 LEU A  79      77.585  48.255  80.373  1.00  0.00           C
ATOM   1405  CD2 LEU A  79      76.435  48.105  78.183  1.00  0.00           C
ATOM   1409  C   LEU A  79      78.585  45.435  80.313  1.00  0.00           C
ATOM   1410  OT1 LEU A  79      79.745  45.425  79.823  1.00  0.00           O
ATOM   1411  OT2 LEU A  79      78.335  45.605  81.533  1.00  0.00           O
ATOM   1412  NH3 POPEB  80     110.475   0.795  76.423  1.00  0.00           N
ATOM   1416  C12 POPEB  80     111.265   2.065  76.463  1.00  0.00           C
ATOM   1419  C11 POPEB  80     110.485   3.135  77.233  1.00  0.00           C
ATOM   1422  P   POPEB  80     108.165   4.295  77.193  1.00  0.00           P
ATOM   1423  O13 POPEB  80     106.775   3.955  76.833  1.00  0.00           O
ATOM   1424  O14 POPEB  80     108.395   4.735  78.593  1.00  0.00           O
ATOM   1425  O11 POPEB  80     108.695   5.365  76.163  1.00  0.00           O
ATOM   1426  O12 POPEB  80     109.095   3.035  76.893  1.00  0.00           O
ATOM   1427  C1  POPEB  80     109.105   5.005  74.833  1.00  0.00           C
ATOM   1430  C2  POPEB  80     107.965   4.615  73.843  1.00  0.00           C
ATOM   1432  O21 POPEB  80     108.625   4.465  72.583  1.00  0.00           O
ATOM   1433  C21 POPEB  80     108.255   3.615  71.623  1.00  0.00           C
ATOM   1434  O22 POPEB  80     108.725   3.655  70.503  1.00  0.00           O
ATOM   1435  C22 POPEB  80     107.145   2.595  71.983  1.00  0.00           C
ATOM   1438  C3  POPEB  80     106.895   5.745  73.753  1.00  0.00           C
ATOM   1441  O31 POPEB  80     105.885   5.585  72.723  1.00  0.00           O
ATOM   1442  C31 POPEB  80     106.145   6.175  71.553  1.00  0.00           C
ATOM   1443  O32 POPEB  80     107.215   6.645  71.223  1.00  0.00           O
ATOM   1444  C32 POPEB  80     104.855   6.255  70.703  1.00  0.00           C
ATOM   1447  C23 POPEB  80     106.855   1.685  70.753  1.00  0.00           C
ATOM   1450  C24 POPEB  80     105.725   0.645  70.863  1.00  0.00           C
ATOM   1453  C25 POPEB  80     105.525  -0.185  69.573  1.00  0.00           C
ATOM   1456  C26 POPEB  80     104.565   0.455  68.543  1.00  0.00           C
ATOM   1459  C27 POPEB  80     104.795  -0.005  67.093  1.00  0.00           C
ATOM   1462  C28 POPEB  80     103.515  -0.075  66.223  1.00  0.00           C
ATOM   1465  C29 POPEB  80     102.745  -1.345  66.493  1.00  0.00           C
ATOM   1467 0C21 POPEB  80     102.225  -2.215  65.593  1.00  0.00           C
ATOM   1469 1C21 POPEB  80     102.225  -2.115  64.083  1.00  0.00           C
ATOM   1472 2C21 POPEB  80     100.795  -2.085  63.513  1.00  0.00           C
ATOM   1475 3C21 POPEB  80     100.035  -0.815  63.903  1.00  0.00           C
ATOM   1478 4C21 POPEB  80      98.545  -0.795  63.523  1.00  0.00           C
ATOM   1481 5C21 POPEB  80      98.225   0.135  62.343  1.00  0.00           C
ATOM   1484 6C21 POPEB  80      98.945  -0.295  61.063  1.00  0.00           C
ATOM   1487 7C21 POPEB  80      98.485   0.485  59.823  1.00  0.00           C
ATOM   1490 8C21 POPEB  80      99.015  -0.165  58.543  1.00  0.00           C
ATOM   1494  C33 POPEB  80     104.545   7.615  70.003  1.00  0.00           C
ATOM   1497  C34 POPEB  80     103.895   7.415  68.623  1.00  0.00           C
ATOM   1500  C35 POPEB  80     104.085   8.595  67.663  1.00  0.00           C
ATOM   1503  C36 POPEB  80     103.925   8.225  66.183  1.00  0.00           C
ATOM   1506  C37 POPEB  80     104.715   9.165  65.273  1.00  0.00           C
ATOM   1509  C38 POPEB  80     104.425   8.965  63.783  1.00  0.00           C
ATOM   1512  C39 POPEB  80     105.365   9.765  62.883  1.00  0.00           C
ATOM   1515 0C31 POPEB  80     106.765   9.145  62.753  1.00  0.00           C
ATOM   1518 1C31 POPEB  80     107.725  10.065  61.983  1.00  0.00           C
ATOM   1521 2C31 POPEB  80     109.145   9.515  61.873  1.00  0.00           C
ATOM   1524 3C31 POPEB  80     110.065  10.375  60.993  1.00  0.00           C
ATOM   1527 4C31 POPEB  80     110.345  11.775  61.573  1.00  0.00           C
ATOM   1530 5C31 POPEB  80     111.045  12.695  60.563  1.00  0.00           C
ATOM   1533 6C31 POPEB  80     111.395  14.065  61.133  1.00  0.00           C
ATOM   1537  NH3 POPEC  81      99.515  15.665  35.573  1.00  0.00           N
ATOM   1541  C12 POPEC  81     100.805  15.215  36.213  1.00  0.00           C
ATOM   1544  C11 POPEC  81     100.545  14.015  37.133  1.00  0.00           C
ATOM   1547  P   POPEC  81     102.485  14.395  38.863  1.00  0.00           P
ATOM   1548  O13 POPEC  81     103.245  13.495  39.743  1.00  0.00           O
ATOM   1549  O14 POPEC  81     103.235  15.425  38.113  1.00  0.00           O
ATOM   1550  O11 POPEC  81     101.345  15.155  39.653  1.00  0.00           O
ATOM   1551  O12 POPEC  81     101.715  13.525  37.793  1.00  0.00           O
ATOM   1552  C1  POPEC  81     100.435  14.435  40.483  1.00  0.00           C
ATOM   1555  C2  POPEC  81      99.905  15.255  41.693  1.00  0.00           C
ATOM   1557  O21 POPEC  81      98.565  14.785  41.903  1.00  0.00           O
ATOM   1558  C21 POPEC  81      98.115  14.605  43.133  1.00  0.00           C
ATOM   1559  O22 POPEC  81      97.015  14.995  43.513  1.00  0.00           O
ATOM   1560  C22 POPEC  81      99.025  13.735  43.993  1.00  0.00           C
ATOM   1563  C3  POPEC  81      99.845  16.795  41.493  1.00  0.00           C
ATOM   1566  O31 POPEC  81      99.355  17.465  42.673  1.00  0.00           O
ATOM   1567  C31 POPEC  81      98.245  18.185  42.633  1.00  0.00           C
ATOM   1568  O32 POPEC  81      97.485  18.305  41.673  1.00  0.00           O
ATOM   1569  C32 POPEC  81      98.025  18.865  43.993  1.00  0.00           C
ATOM   1572  C23 POPEC  81      99.595  14.495  45.213  1.00  0.00           C
ATOM   1575  C24 POPEC  81     100.745  13.745  45.893  1.00  0.00           C
ATOM   1578  C25 POPEC  81     100.355  12.385  46.503  1.00  0.00           C
ATOM   1581  C26 POPEC  81      99.455  12.495  47.733  1.00  0.00           C
ATOM   1584  C27 POPEC  81      99.055  11.125  48.313  1.00  0.00           C
ATOM   1587  C28 POPEC  81      98.265  11.315  49.613  1.00  0.00           C
ATOM   1590  C29 POPEC  81      97.795  10.055  50.293  1.00  0.00           C
ATOM   1592 0C21 POPEC  81      97.645   9.895  51.623  1.00  0.00           C
ATOM   1594 1C21 POPEC  81      97.925  10.925  52.693  1.00  0.00           C
ATOM   1597 2C21 POPEC  81      99.085  10.495  53.603  1.00  0.00           C
ATOM   1600 3C21 POPEC  81      99.485  11.615  54.583  1.00  0.00           C
ATOM   1603 4C21 POPEC  81     100.625  11.215  55.543  1.00  0.00           C
ATOM   1606 5C21 POPEC  81     100.135  11.015  56.983  1.00  0.00           C
ATOM   1609 6C21 POPEC  81     101.265  10.595  57.923  1.00  0.00           C
ATOM   1612 7C21 POPEC  81     100.755  10.185  59.313  1.00  0.00           C
ATOM   1615 8C21 POPEC  81     101.855   9.615  60.223  1.00  0.00           C
ATOM   1619  C33 POPEC  81      96.805  18.305  44.763  1.00  0.00           C
ATOM   1622  C34 POPEC  81      96.985  18.345  46.293  1.00  0.00           C
ATOM   1625  C35 POPEC  81      97.925  17.245  46.813  1.00  0.00           C
ATOM   1628  C36 POPEC  81      98.315  17.425  48.293  1.00  0.00           C
ATOM   1631  C37 POPEC  81      99.545  16.585  48.713  1.00  0.00           C
ATOM   1634  C38 POPEC  81      99.335  15.545  49.803  1.00  0.00           C
ATOM   1637  C39 POPEC  81      99.145  16.205  51.173  1.00  0.00           C
ATOM   1640 0C31 POPEC  81      98.935  15.215  52.313  1.00  0.00           C
ATOM   1643 1C31 POPEC  81      98.505  15.935  53.593  1.00  0.00           C
ATOM   1646 2C31 POPEC  81      98.185  14.975  54.723  1.00  0.00           C
ATOM   1649 3C31 POPEC  81      97.735  15.685  56.013  1.00  0.00           C
ATOM   1652 4C31 POPEC  81      96.695  14.845  56.763  1.00  0.00           C
ATOM   1655 5C31 POPEC  81      96.415  15.365  58.173  1.00  0.00           C
ATOM   1658 6C31 POPEC  81      95.295  14.595  58.873  1.00  0.00           C
ATOM   1662  NH3 POPED  82      24.415 118.235  36.813  1.00  0.00           N
ATOM   1666  C12 POPED  82      23.335 118.935  37.573  1.00  0.00           C
ATOM   1669  C11 POPED  82      23.765 120.355  37.953  1.00  0.00           C
ATOM   1672  P   POPED  82      23.825 120.485  40.553  1.00  0.00           P
ATOM   1673  O13 POPED  82      23.325 121.865  40.773  1.00  0.00           O
ATOM   1674  O14 POPED  82      22.865 119.365  40.633  1.00  0.00           O
ATOM   1675  O11 POPED  82      25.005 120.165  41.513  1.00  0.00           O
ATOM   1676  O12 POPED  82      24.555 120.375  39.143  1.00  0.00           O
ATOM   1677  C1  POPED  82      24.785 119.455  42.723  1.00  0.00           C
ATOM   1680  C2  POPED  82      25.325 120.285  43.913  1.00  0.00           C
ATOM   1682  O21 POPED  82      25.415 119.515  45.123  1.00  0.00           O
ATOM   1683  C21 POPED  82      24.305 119.095  45.683  1.00  0.00           C
ATOM   1684  O22 POPED  82      23.175 119.195  45.263  1.00  0.00           O
ATOM   1685  C22 POPED  82      24.685 118.375  46.983  1.00  0.00           C
ATOM   1688  C3  POPED  82      24.555 121.625  44.093  1.00  0.00           C
ATOM   1691  O31 POPED  82      24.915 122.295  45.323  1.00  0.00           O
ATOM   1692  C31 POPED  82      26.115 122.855  45.353  1.00  0.00           C
ATOM   1693  O32 POPED  82      26.955 122.825  44.473  1.00  0.00           O
ATOM   1694  C32 POPED  82      26.295 123.535  46.703  1.00  0.00           C
ATOM   1697  C23 POPED  82      25.115 119.385  48.073  1.00  0.00           C
ATOM   1700  C24 POPED  82      24.895 118.835  49.483  1.00  0.00           C
ATOM   1703  C25 POPED  82      24.945 119.935  50.543  1.00  0.00           C
ATOM   1706  C26 POPED  82      24.415 119.445  51.893  1.00  0.00           C
ATOM   1709  C27 POPED  82      24.355 120.565  52.923  1.00  0.00           C
ATOM   1712  C28 POPED  82      23.555 120.185  54.183  1.00  0.00           C
ATOM   1715  C29 POPED  82      24.305 119.245  55.093  1.00  0.00           C
ATOM   1717 0C21 POPED  82      24.635 119.465  56.373  1.00  0.00           C
ATOM   1719 1C21 POPED  82      24.345 120.715  57.173  1.00  0.00           C
ATOM   1722 2C21 POPED  82      25.625 121.525  57.433  1.00  0.00           C
ATOM   1725 3C21 POPED  82      26.375 121.035  58.683  1.00  0.00           C
ATOM   1728 4C21 POPED  82      27.815 121.575  58.773  1.00  0.00           C
ATOM   1731 5C21 POPED  82      28.455 121.195  60.103  1.00  0.00           C
ATOM   1734 6C21 POPED  82      29.985 121.195  60.083  1.00  0.00           C
ATOM   1737 7C21 POPED  82      30.555 120.705  61.423  1.00  0.00           C
ATOM   1740 8C21 POPED  82      32.075 120.595  61.443  1.00  0.00           C
ATOM   1744  C33 POPED  82      27.525 122.995  47.473  1.00  0.00           C
ATOM   1747  C34 POPED  82      27.815 123.745  48.783  1.00  0.00           C
ATOM   1750  C35 POPED  82      27.675 125.265  48.643  1.00  0.00           C
ATOM   1753  C36 POPED  82      28.375 126.045  49.763  1.00  0.00           C
ATOM   1756  C37 POPED  82      28.115 127.545  49.653  1.00  0.00           C
ATOM   1759  C38 POPED  82      28.955 128.375  50.633  1.00  0.00           C
ATOM   1762  C39 POPED  82      28.625 128.125  52.113  1.00  0.00           C
ATOM   1765 0C31 POPED  82      27.185 128.555  52.473  1.00  0.00           C
ATOM   1768 1C31 POPED  82      27.025 128.875  53.963  1.00  0.00           C
ATOM   1771 2C31 POPED  82      27.685 130.215  54.343  1.00  0.00           C
ATOM   1774 3C31 POPED  82      27.755 130.445  55.853  1.00  0.00           C
ATOM   1777 4C31 POPED  82      28.565 131.715  56.173  1.00  0.00           C
ATOM   1780 5C31 POPED  82      28.685 131.985  57.683  1.00  0.00           C
ATOM   1783 6C31 POPED  82      29.385 133.315  57.973  1.00  0.00           C
ATOM   1787  NH3 POPEE  83     113.155  33.785  39.883  1.00  0.00           N
ATOM   1791  C12 POPEE  83     111.665  33.995  39.813  1.00  0.00           C
ATOM   1794  C11 POPEE  83     110.975  33.275  38.633  1.00  0.00           C
ATOM   1797  P   POPEE  83     111.365  30.775  39.183  1.00  0.00           P
ATOM   1798  O13 POPEE  83     111.625  30.145  37.863  1.00  0.00           O
ATOM   1799  O14 POPEE  83     112.575  31.195  39.893  1.00  0.00           O
ATOM   1800  O11 POPEE  83     110.645  29.755  40.123  1.00  0.00           O
ATOM   1801  O12 POPEE  83     110.395  32.015  39.023  1.00  0.00           O
ATOM   1802  C1  POPEE  83     109.295  29.355  39.913  1.00  0.00           C
ATOM   1805  C2  POPEE  83     108.895  28.315  40.983  1.00  0.00           C
ATOM   1807  O21 POPEE  83     109.735  27.155  40.843  1.00  0.00           O
ATOM   1808  C21 POPEE  83     110.895  27.085  41.503  1.00  0.00           C
ATOM   1809  O22 POPEE  83     111.905  26.585  41.033  1.00  0.00           O
ATOM   1810  C22 POPEE  83     110.815  27.525  42.973  1.00  0.00           C
ATOM   1813  C3  POPEE  83     107.405  27.875  40.893  1.00  0.00           C
ATOM   1816  O31 POPEE  83     107.075  26.805  41.803  1.00  0.00           O
ATOM   1817  C31 POPEE  83     106.945  27.195  43.073  1.00  0.00           C
ATOM   1818  O32 POPEE  83     107.105  28.325  43.473  1.00  0.00           O
ATOM   1819  C32 POPEE  83     106.595  26.015  43.963  1.00  0.00           C
ATOM   1822  C23 POPEE  83     111.355  26.405  43.873  1.00  0.00           C
ATOM   1825  C24 POPEE  83     110.885  26.465  45.333  1.00  0.00           C
ATOM   1828  C25 POPEE  83     111.295  25.165  46.033  1.00  0.00           C
ATOM   1831  C26 POPEE  83     111.055  25.135  47.543  1.00  0.00           C
ATOM   1834  C27 POPEE  83     111.785  23.915  48.123  1.00  0.00           C
ATOM   1837  C28 POPEE  83     111.585  23.705  49.633  1.00  0.00           C
ATOM   1840  C29 POPEE  83     112.315  22.465  50.093  1.00  0.00           C
ATOM   1842 0C21 POPEE  83     113.605  22.415  50.493  1.00  0.00           C
ATOM   1844 1C21 POPEE  83     114.535  23.595  50.603  1.00  0.00           C
ATOM   1847 2C21 POPEE  83     115.435  23.485  51.843  1.00  0.00           C
ATOM   1850 3C21 POPEE  83     116.225  24.785  52.093  1.00  0.00           C
ATOM   1853 4C21 POPEE  83     117.345  24.615  53.123  1.00  0.00           C
ATOM   1856 5C21 POPEE  83     118.095  25.915  53.393  1.00  0.00           C
ATOM   1859 6C21 POPEE  83     119.385  25.695  54.193  1.00  0.00           C
ATOM   1862 7C21 POPEE  83     119.875  26.965  54.883  1.00  0.00           C
ATOM   1865 8C21 POPEE  83     121.165  26.765  55.683  1.00  0.00           C
ATOM   1869  C33 POPEE  83     106.335  26.445  45.433  1.00  0.00           C
ATOM   1872  C34 POPEE  83     106.105  25.215  46.313  1.00  0.00           C
ATOM   1875  C35 POPEE  83     106.165  25.485  47.823  1.00  0.00           C
ATOM   1878  C36 POPEE  83     105.075  26.435  48.333  1.00  0.00           C
ATOM   1881  C37 POPEE  83     105.085  26.525  49.863  1.00  0.00           C
ATOM   1884  C38 POPEE  83     103.995  27.435  50.453  1.00  0.00           C
ATOM   1887  C39 POPEE  83     104.305  27.855  51.903  1.00  0.00           C
ATOM   1890 0C31 POPEE  83     104.465  26.675  52.883  1.00  0.00           C
ATOM   1893 1C31 POPEE  83     105.015  27.155  54.233  1.00  0.00           C
ATOM   1896 2C31 POPEE  83     105.595  26.045  55.103  1.00  0.00           C
ATOM   1899 3C31 POPEE  83     106.385  26.625  56.293  1.00  0.00           C
ATOM   1902 4C31 POPEE  83     107.185  25.575  57.063  1.00  0.00           C
ATOM   1905 5C31 POPEE  83     108.155  26.205  58.073  1.00  0.00           C
ATOM   1908 6C31 POPEE  83     109.025  25.165  58.793  1.00  0.00           C
ATOM   1912  NH3 POPEF  84      27.285  27.655  39.053  1.00  0.00           N
ATOM   1916  C12 POPEF  84      27.855  26.855  37.923  1.00  0.00           C
ATOM   1919  C11 POPEF  84      29.395  26.885  37.953  1.00  0.00           C
ATOM   1922  P   POPEF  84      31.215  25.415  39.143  1.00  0.00           P
ATOM   1923  O13 POPEF  84      32.275  26.185  39.833  1.00  0.00           O
ATOM   1924  O14 POPEF  84      31.535  24.915  37.783  1.00  0.00           O
ATOM   1925  O11 POPEF  84      30.845  24.165  40.043  1.00  0.00           O
ATOM   1926  O12 POPEF  84      29.885  26.265  39.143  1.00  0.00           O
ATOM   1927  C1  POPEF  84      31.475  24.005  41.323  1.00  0.00           C
ATOM   1930  C2  POPEF  84      30.805  24.775  42.493  1.00  0.00           C
ATOM   1932  O21 POPEF  84      30.645  23.885  43.633  1.00  0.00           O
ATOM   1933  C21 POPEF  84      31.005  24.415  44.803  1.00  0.00           C
ATOM   1934  O22 POPEF  84      31.375  25.565  44.973  1.00  0.00           O
ATOM   1935  C22 POPEF  84      30.875  23.325  45.883  1.00  0.00           C
ATOM   1938  C3  POPEF  84      29.455  25.455  42.073  1.00  0.00           C
ATOM   1941  O31 POPEF  84      28.545  25.625  43.173  1.00  0.00           O
ATOM   1942  C31 POPEF  84      27.465  24.865  43.193  1.00  0.00           C
ATOM   1943  O32 POPEF  84      27.145  24.005  42.383  1.00  0.00           O
ATOM   1944  C32 POPEF  84      26.665  25.215  44.433  1.00  0.00           C
ATOM   1947  C23 POPEF  84      31.145  23.815  47.323  1.00  0.00           C
ATOM   1950  C24 POPEF  84      31.345  22.655  48.313  1.00  0.00           C
ATOM   1953  C25 POPEF  84      31.745  23.125  49.733  1.00  0.00           C
ATOM   1956  C26 POPEF  84      30.615  22.995  50.773  1.00  0.00           C
ATOM   1959  C27 POPEF  84      30.995  23.605  52.133  1.00  0.00           C
ATOM   1962  C28 POPEF  84      29.955  23.485  53.263  1.00  0.00           C
ATOM   1965  C29 POPEF  84      29.665  22.065  53.663  1.00  0.00           C
ATOM   1967 0C21 POPEF  84      29.915  21.495  54.853  1.00  0.00           C
ATOM   1969 1C21 POPEF  84      30.525  22.175  56.053  1.00  0.00           C
ATOM   1972 2C21 POPEF  84      30.245  21.425  57.373  1.00  0.00           C
ATOM   1975 3C21 POPEF  84      28.755  21.275  57.703  1.00  0.00           C
ATOM   1978 4C21 POPEF  84      28.495  20.595  59.053  1.00  0.00           C
ATOM   1981 5C21 POPEF  84      27.535  19.405  58.933  1.00  0.00           C
ATOM   1984 6C21 POPEF  84      27.105  18.825  60.283  1.00  0.00           C
ATOM   1987 7C21 POPEF  84      26.065  17.705  60.143  1.00  0.00           C
ATOM   1990 8C21 POPEF  84      25.585  17.145  61.483  1.00  0.00           C
ATOM   1994  C33 POPEF  84      27.565  25.295  45.683  1.00  0.00           C
ATOM   1997  C34 POPEF  84      26.765  25.855  46.843  1.00  0.00           C
ATOM   2000  C35 POPEF  84      27.635  26.265  48.033  1.00  0.00           C
ATOM   2003  C36 POPEF  84      28.425  27.545  47.763  1.00  0.00           C
ATOM   2006  C37 POPEF  84      29.935  27.405  48.023  1.00  0.00           C
ATOM   2009  C38 POPEF  84      30.325  26.975  49.453  1.00  0.00           C
ATOM   2012  C39 POPEF  84      29.515  27.715  50.533  1.00  0.00           C
ATOM   2015 0C31 POPEF  84      30.255  27.855  51.873  1.00  0.00           C
ATOM   2018 1C31 POPEF  84      29.495  28.795  52.823  1.00  0.00           C
ATOM   2021 2C31 POPEF  84      30.325  29.185  54.053  1.00  0.00           C
ATOM   2024 3C31 POPEF  84      31.365  30.285  53.753  1.00  0.00           C
ATOM   2027 4C31 POPEF  84      30.985  31.665  54.303  1.00  0.00           C
ATOM   2030 5C31 POPEF  84      32.085  32.705  54.113  1.00  0.00           C
ATOM   2033 6C31 POPEF  84      31.825  34.005  54.873  1.00  0.00           C
ATOM   2037  NH3 POPEG  85      95.275  51.085  41.263  1.00  0.00           N
ATOM   2041  C12 POPEG  85      94.145  50.365  41.963  1.00  0.00           C
ATOM   2044  C11 POPEG  85      93.635  49.205  41.113  1.00  0.00           C
ATOM   2047  P   POPEG  85      92.985  47.045  42.443  1.00  0.00           P
ATOM   2048  O13 POPEG  85      91.705  46.365  42.723  1.00  0.00           O
ATOM   2049  O14 POPEG  85      93.975  46.425  41.543  1.00  0.00           O
ATOM   2050  O11 POPEG  85      93.735  47.415  43.783  1.00  0.00           O
ATOM   2051  O12 POPEG  85      92.675  48.465  41.853  1.00  0.00           O
ATOM   2052  C1  POPEG  85      93.745  46.515  44.893  1.00  0.00           C
ATOM   2055  C2  POPEG  85      95.155  45.935  45.233  1.00  0.00           C
ATOM   2057  O21 POPEG  85      95.895  46.785  46.123  1.00  0.00           O
ATOM   2058  C21 POPEG  85      96.505  47.825  45.583  1.00  0.00           C
ATOM   2059  O22 POPEG  85      96.335  48.285  44.473  1.00  0.00           O
ATOM   2060  C22 POPEG  85      97.545  48.315  46.583  1.00  0.00           C
ATOM   2063  C3  POPEG  85      95.995  45.425  44.033  1.00  0.00           C
ATOM   2066  O31 POPEG  85      97.285  44.905  44.453  1.00  0.00           O
ATOM   2067  C31 POPEG  85      97.235  43.735  45.073  1.00  0.00           C
ATOM   2068  O32 POPEG  85      96.265  43.015  45.203  1.00  0.00           O
ATOM   2069  C32 POPEG  85      98.595  43.425  45.653  1.00  0.00           C
ATOM   2072  C23 POPEG  85      98.075  49.725  46.233  1.00  0.00           C
ATOM   2075  C24 POPEG  85      98.555  50.475  47.473  1.00  0.00           C
ATOM   2078  C25 POPEG  85      99.755  49.815  48.163  1.00  0.00           C
ATOM   2081  C26 POPEG  85      99.795  50.155  49.653  1.00  0.00           C
ATOM   2084  C27 POPEG  85     100.925  49.485  50.453  1.00  0.00           C
ATOM   2087  C28 POPEG  85     100.835  49.805  51.953  1.00  0.00           C
ATOM   2090  C29 POPEG  85     101.995  49.205  52.693  1.00  0.00           C
ATOM   2092 0C21 POPEG  85     102.205  49.325  54.023  1.00  0.00           C
ATOM   2094 1C21 POPEG  85     101.325  50.095  54.973  1.00  0.00           C
ATOM   2097 2C21 POPEG  85     100.275  49.195  55.653  1.00  0.00           C
ATOM   2100 3C21 POPEG  85      99.555  49.905  56.803  1.00  0.00           C
ATOM   2103 4C21 POPEG  85      98.285  49.185  57.273  1.00  0.00           C
ATOM   2106 5C21 POPEG  85      97.415  49.985  58.263  1.00  0.00           C
ATOM   2109 6C21 POPEG  85      97.665  49.665  59.753  1.00  0.00           C
ATOM   2112 7C21 POPEG  85      96.665  50.405  60.663  1.00  0.00           C
ATOM   2115 8C21 POPEG  85      96.875  50.145  62.163  1.00  0.00           C
ATOM   2119  C33 POPEG  85      98.445  43.005  47.113  1.00  0.00           C
ATOM   2122  C34 POPEG  85      97.845  44.125  47.983  1.00  0.00           C
ATOM   2125  C35 POPEG  85      97.875  43.755  49.473  1.00  0.00           C
ATOM   2128  C36 POPEG  85      97.025  44.695  50.343  1.00  0.00           C
ATOM   2131  C37 POPEG  85      97.445  44.645  51.813  1.00  0.00           C
ATOM   2134  C38 POPEG  85      97.725  45.975  52.523  1.00  0.00           C
ATOM   2137  C39 POPEG  85      98.235  45.745  53.953  1.00  0.00           C
ATOM   2140 0C31 POPEG  85      99.745  45.495  53.993  1.00  0.00           C
ATOM   2143 1C31 POPEG  85     100.195  44.565  55.133  1.00  0.00           C
ATOM   2146 2C31 POPEG  85     101.705  44.335  55.133  1.00  0.00           C
ATOM   2149 3C31 POPEG  85     102.515  45.565  55.593  1.00  0.00           C
ATOM   2152 4C31 POPEG  85     102.495  45.755  57.113  1.00  0.00           C
ATOM   2155 5C31 POPEG  85     103.215  47.015  57.593  1.00  0.00           C
ATOM   2158 6C31 POPEG  85     103.215  47.115  59.113  1.00  0.00           C
ATOM   2162  NH3 POPEH  86      37.755  10.595  41.093  1.00  0.00           N
ATOM   2166  C12 POPEH  86      38.705  11.765  41.113  1.00  0.00           C
ATOM   2169  C11 POPEH  86      39.055  12.295  42.513  1.00  0.00           C
ATOM   2172  P   POPEH  86      40.955  14.185  42.763  1.00  0.00           P
ATOM   2173  O13 POPEH  86      42.265  14.345  42.083  1.00  0.00           O
ATOM   2174  O14 POPEH  86      39.905  15.155  42.403  1.00  0.00           O
ATOM   2175  O11 POPEH  86      41.145  14.215  44.313  1.00  0.00           O
ATOM   2176  O12 POPEH  86      40.415  12.725  42.513  1.00  0.00           O
ATOM   2177  C1  POPEH  86      40.065  14.135  45.243  1.00  0.00           C
ATOM   2180  C2  POPEH  86      40.075  15.365  46.173  1.00  0.00           C
ATOM   2182  O21 POPEH  86      39.155  15.055  47.233  1.00  0.00           O
ATOM   2183  C21 POPEH  86      39.485  15.565  48.423  1.00  0.00           C
ATOM   2184  O22 POPEH  86      40.485  16.195  48.673  1.00  0.00           O
ATOM   2185  C22 POPEH  86      38.435  15.125  49.453  1.00  0.00           C
ATOM   2188  C3  POPEH  86      39.635  16.645  45.393  1.00  0.00           C
ATOM   2191  O31 POPEH  86      39.445  17.795  46.243  1.00  0.00           O
ATOM   2192  C31 POPEH  86      40.585  18.465  46.493  1.00  0.00           C
ATOM   2193  O32 POPEH  86      41.675  18.165  46.063  1.00  0.00           O
ATOM   2194  C32 POPEH  86      40.285  19.645  47.423  1.00  0.00           C
ATOM   2197  C23 POPEH  86      38.555  15.855  50.823  1.00  0.00           C
ATOM   2200  C24 POPEH  86      37.975  15.045  51.983  1.00  0.00           C
ATOM   2203  C25 POPEH  86      36.985  15.825  52.863  1.00  0.00           C
ATOM   2206  C26 POPEH  86      36.465  14.965  54.033  1.00  0.00           C
ATOM   2209  C27 POPEH  86      35.355  15.665  54.833  1.00  0.00           C
ATOM   2212  C28 POPEH  86      34.405  14.715  55.593  1.00  0.00           C
ATOM   2215  C29 POPEH  86      35.095  13.755  56.533  1.00  0.00           C
ATOM   2217 0C21 POPEH  86      34.465  12.785  57.203  1.00  0.00           C
ATOM   2219 1C21 POPEH  86      32.975  12.525  57.143  1.00  0.00           C
ATOM   2222 2C21 POPEH  86      32.425  11.815  58.393  1.00  0.00           C
ATOM   2225 3C21 POPEH  86      33.015  10.405  58.573  1.00  0.00           C
ATOM   2228 4C21 POPEH  86      32.295   9.565  59.643  1.00  0.00           C
ATOM   2231 5C21 POPEH  86      30.865   9.145  59.263  1.00  0.00           C
ATOM   2234 6C21 POPEH  86      30.685   8.645  57.823  1.00  0.00           C
ATOM   2237 7C21 POPEH  86      29.285   8.075  57.583  1.00  0.00           C
ATOM   2240 8C21 POPEH  86      28.955   7.985  56.093  1.00  0.00           C
ATOM   2244  C33 POPEH  86      41.515  20.535  47.673  1.00  0.00           C
ATOM   2247  C34 POPEH  86      41.425  21.315  48.993  1.00  0.00           C
ATOM   2250  C35 POPEH  86      42.645  21.085  49.903  1.00  0.00           C
ATOM   2253  C36 POPEH  86      42.465  21.685  51.303  1.00  0.00           C
ATOM   2256  C37 POPEH  86      43.315  20.975  52.363  1.00  0.00           C
ATOM   2259  C38 POPEH  86      42.815  21.205  53.803  1.00  0.00           C
ATOM   2262  C39 POPEH  86      41.605  20.325  54.153  1.00  0.00           C
ATOM   2265 0C31 POPEH  86      41.165  20.485  55.613  1.00  0.00           C
ATOM   2268 1C31 POPEH  86      39.905  19.675  55.943  1.00  0.00           C
ATOM   2271 2C31 POPEH  86      39.225  20.085  57.263  1.00  0.00           C
ATOM   2274 3C31 POPEH  86      40.135  19.995  58.493  1.00  0.00           C
ATOM   2277 4C31 POPEH  86      39.395  20.415  59.783  1.00  0.00           C
ATOM   2280 5C31 POPEH  86      40.225  20.165  61.043  1.00  0.00           C
ATOM   2283 6C31 POPEH  86      39.505  20.575  62.333  1.00  0.00           C
ATOM   2287  NH3 POPEI  87      59.225  69.835  42.853  1.00  0.00           N
ATOM   2291  C12 POPEI  87      58.665  71.015  43.603  1.00  0.00           C
ATOM   2294  C11 POPEI  87      58.735  72.325  42.763  1.00  0.00           C
ATOM   2297  P   POPEI  87      61.345  72.485  42.543  1.00  0.00           P
ATOM   2298  O13 POPEI  87      61.175  71.265  41.723  1.00  0.00           O
ATOM   2299  O14 POPEI  87      62.215  73.525  41.963  1.00  0.00           O
ATOM   2300  O11 POPEI  87      61.885  72.055  43.963  1.00  0.00           O
ATOM   2301  O12 POPEI  87      59.935  73.075  42.903  1.00  0.00           O
ATOM   2302  C1  POPEI  87      62.365  73.045  44.893  1.00  0.00           C
ATOM   2305  C2  POPEI  87      62.335  72.525  46.373  1.00  0.00           C
ATOM   2307  O21 POPEI  87      62.795  71.165  46.443  1.00  0.00           O
ATOM   2308  C21 POPEI  87      64.115  71.025  46.423  1.00  0.00           C
ATOM   2309  O22 POPEI  87      64.925  71.915  46.643  1.00  0.00           O
ATOM   2310  C22 POPEI  87      64.465  69.575  46.113  1.00  0.00           C
ATOM   2313  C3  POPEI  87      60.895  72.565  46.913  1.00  0.00           C
ATOM   2316  O31 POPEI  87      60.825  72.225  48.313  1.00  0.00           O
ATOM   2317  C31 POPEI  87      60.865  73.265  49.143  1.00  0.00           C
ATOM   2318  O32 POPEI  87      61.055  74.425  48.843  1.00  0.00           O
ATOM   2319  C32 POPEI  87      60.445  72.785  50.533  1.00  0.00           C
ATOM   2322  C23 POPEI  87      65.585  69.025  47.033  1.00  0.00           C
ATOM   2325  C24 POPEI  87      65.145  68.855  48.493  1.00  0.00           C
ATOM   2328  C25 POPEI  87      65.375  67.415  48.963  1.00  0.00           C
ATOM   2331  C26 POPEI  87      65.125  67.175  50.453  1.00  0.00           C
ATOM   2334  C27 POPEI  87      65.145  65.675  50.773  1.00  0.00           C
ATOM   2337  C28 POPEI  87      65.125  65.325  52.273  1.00  0.00           C
ATOM   2340  C29 POPEI  87      63.805  65.575  52.953  1.00  0.00           C
ATOM   2342 0C21 POPEI  87      62.965  64.665  53.483  1.00  0.00           C
ATOM   2344 1C21 POPEI  87      63.185  63.175  53.513  1.00  0.00           C
ATOM   2347 2C21 POPEI  87      61.985  62.335  53.013  1.00  0.00           C
ATOM   2350 3C21 POPEI  87      61.695  62.475  51.513  1.00  0.00           C
ATOM   2353 4C21 POPEI  87      60.715  61.395  51.033  1.00  0.00           C
ATOM   2356 5C21 POPEI  87      60.605  61.285  49.503  1.00  0.00           C
ATOM   2359 6C21 POPEI  87      59.575  62.235  48.893  1.00  0.00           C
ATOM   2362 7C21 POPEI  87      59.435  62.025  47.383  1.00  0.00           C
ATOM   2365 8C21 POPEI  87      58.205  62.705  46.793  1.00  0.00           C
ATOM   2369  C33 POPEI  87      59.945  73.895  51.473  1.00  0.00           C
ATOM   2372  C34 POPEI  87      59.055  73.315  52.593  1.00  0.00           C
ATOM   2375  C35 POPEI  87      59.815  72.495  53.653  1.00  0.00           C
ATOM   2378  C36 POPEI  87      60.595  73.365  54.643  1.00  0.00           C
ATOM   2381  C37 POPEI  87      59.675  74.065  55.673  1.00  0.00           C
ATOM   2384  C38 POPEI  87      60.315  75.285  56.333  1.00  0.00           C
ATOM   2387  C39 POPEI  87      61.345  74.935  57.423  1.00  0.00           C
ATOM   2390 0C31 POPEI  87      60.725  74.575  58.773  1.00  0.00           C
ATOM   2393 1C31 POPEI  87      61.785  74.305  59.853  1.00  0.00           C
ATOM   2396 2C31 POPEI  87      61.165  73.915  61.203  1.00  0.00           C
ATOM   2399 3C31 POPEI  87      60.665  75.115  62.023  1.00  0.00           C
ATOM   2402 4C31 POPEI  87      59.785  74.685  63.203  1.00  0.00           C
ATOM   2405 5C31 POPEI  87      59.745  75.675  64.383  1.00  0.00           C
ATOM   2408 6C31 POPEI  87      58.645  75.345  65.393  1.00  0.00           C
ATOM   2412  NH3 POPEJ  88      52.505  50.925  79.483  1.00  0.00           N
ATOM   2416  C12 POPEJ  88      52.645  51.415  80.893  1.00  0.00           C
ATOM   2419  C11 POPEJ  88      51.275  51.815  81.513  1.00  0.00           C
ATOM   2422  P   POPEJ  88      50.535  53.495  79.593  1.00  0.00           P
ATOM   2423  O13 POPEJ  88      49.325  54.345  79.563  1.00  0.00           O
ATOM   2424  O14 POPEJ  88      51.855  54.045  79.923  1.00  0.00           O
ATOM   2425  O11 POPEJ  88      50.695  52.615  78.283  1.00  0.00           O
ATOM   2426  O12 POPEJ  88      50.295  52.295  80.603  1.00  0.00           O
ATOM   2427  C1  POPEJ  88      51.045  53.105  76.993  1.00  0.00           C
ATOM   2430  C2  POPEJ  88      51.255  51.875  76.053  1.00  0.00           C
ATOM   2432  O21 POPEJ  88      52.595  51.715  75.563  1.00  0.00           O
ATOM   2433  C21 POPEJ  88      53.095  52.005  74.363  1.00  0.00           C
ATOM   2434  O22 POPEJ  88      54.015  51.375  73.853  1.00  0.00           O
ATOM   2435  C22 POPEJ  88      52.555  53.315  73.763  1.00  0.00           C
ATOM   2438  C3  POPEJ  88      50.075  51.655  75.063  1.00  0.00           C
ATOM   2441  O31 POPEJ  88      49.985  50.275  74.653  1.00  0.00           O
ATOM   2442  C31 POPEJ  88      50.465  49.985  73.453  1.00  0.00           C
ATOM   2443  O32 POPEJ  88      50.865  50.795  72.633  1.00  0.00           O
ATOM   2444  C32 POPEJ  88      50.505  48.465  73.293  1.00  0.00           C
ATOM   2447  C23 POPEJ  88      53.525  53.965  72.723  1.00  0.00           C
ATOM   2450  C24 POPEJ  88      52.945  55.275  72.183  1.00  0.00           C
ATOM   2453  C25 POPEJ  88      53.195  55.565  70.693  1.00  0.00           C
ATOM   2456  C26 POPEJ  88      52.135  56.525  70.143  1.00  0.00           C
ATOM   2459  C27 POPEJ  88      52.275  56.785  68.633  1.00  0.00           C
ATOM   2462  C28 POPEJ  88      50.915  56.985  67.933  1.00  0.00           C
ATOM   2465  C29 POPEJ  88      51.105  57.435  66.513  1.00  0.00           C
ATOM   2467 0C21 POPEJ  88      50.295  58.235  65.793  1.00  0.00           C
ATOM   2469 1C21 POPEJ  88      48.985  58.825  66.263  1.00  0.00           C
ATOM   2472 2C21 POPEJ  88      48.645  60.175  65.603  1.00  0.00           C
ATOM   2475 3C21 POPEJ  88      49.295  61.395  66.303  1.00  0.00           C
ATOM   2478 4C21 POPEJ  88      48.825  62.725  65.693  1.00  0.00           C
ATOM   2481 5C21 POPEJ  88      48.815  63.905  66.683  1.00  0.00           C
ATOM   2484 6C21 POPEJ  88      50.185  64.285  67.253  1.00  0.00           C
ATOM   2487 7C21 POPEJ  88      50.115  65.525  68.153  1.00  0.00           C
ATOM   2490 8C21 POPEJ  88      51.425  65.845  68.873  1.00  0.00           C
ATOM   2494  C33 POPEJ  88      50.535  47.945  71.843  1.00  0.00           C
ATOM   2497  C34 POPEJ  88      51.945  48.005  71.213  1.00  0.00           C
ATOM   2500  C35 POPEJ  88      52.005  47.325  69.843  1.00  0.00           C
ATOM   2503  C36 POPEJ  88      53.375  47.445  69.163  1.00  0.00           C
ATOM   2506  C37 POPEJ  88      53.295  47.205  67.653  1.00  0.00           C
ATOM   2509  C38 POPEJ  88      54.515  47.685  66.843  1.00  0.00           C
ATOM   2512  C39 POPEJ  88      55.665  46.675  66.753  1.00  0.00           C
ATOM   2515 0C31 POPEJ  88      55.675  45.825  65.463  1.00  0.00           C
ATOM   2518 1C31 POPEJ  88      54.545  44.785  65.383  1.00  0.00           C
ATOM   2521 2C31 POPEJ  88      54.775  43.695  64.323  1.00  0.00           C
ATOM   2524 3C31 POPEJ  88      55.975  42.765  64.603  1.00  0.00           C
ATOM   2527 4C31 POPEJ  88      55.915  42.105  65.993  1.00  0.00           C
ATOM   2530 5C31 POPEJ  88      56.975  41.025  66.223  1.00  0.00           C
ATOM   2533 6C31 POPEJ  88      56.925  40.455  67.643  1.00  0.00           C
ATOM   2537  NH3 POPEK  89      91.835 112.635  32.783  1.00  0.00           N
ATOM   2541  C12 POPEK  89      91.065 111.415  33.183  1.00  0.00           C
ATOM   2544  C11 POPEK  89      90.455 111.595  34.583  1.00  0.00           C
ATOM   2547  P   POPEK  89      88.955 109.495  34.913  1.00  0.00           P
ATOM   2548  O13 POPEK  89      87.715 109.055  34.253  1.00  0.00           O
ATOM   2549  O14 POPEK  89      90.175 108.745  34.583  1.00  0.00           O
ATOM   2550  O11 POPEK  89      88.725 109.465  36.473  1.00  0.00           O
ATOM   2551  O12 POPEK  89      89.145 111.035  34.633  1.00  0.00           O
ATOM   2552  C1  POPEK  89      89.735 109.885  37.383  1.00  0.00           C
ATOM   2555  C2  POPEK  89      89.685 108.935  38.583  1.00  0.00           C
ATOM   2557  O21 POPEK  89      90.325 109.605  39.703  1.00  0.00           O
ATOM   2558  C21 POPEK  89      89.515 109.825  40.753  1.00  0.00           C
ATOM   2559  O22 POPEK  89      88.435 109.285  40.913  1.00  0.00           O
ATOM   2560  C22 POPEK  89      90.125 110.785  41.753  1.00  0.00           C
ATOM   2563  C3  POPEK  89      90.385 107.605  38.183  1.00  0.00           C
ATOM   2566  O31 POPEK  89      90.145 106.605  39.173  1.00  0.00           O
ATOM   2567  C31 POPEK  89      89.095 105.815  39.003  1.00  0.00           C
ATOM   2568  O32 POPEK  89      88.455 105.665  37.973  1.00  0.00           O
ATOM   2569  C32 POPEK  89      88.825 105.105  40.323  1.00  0.00           C
ATOM   2572  C23 POPEK  89      88.995 111.595  42.433  1.00  0.00           C
ATOM   2575  C24 POPEK  89      89.505 112.675  43.413  1.00  0.00           C
ATOM   2578  C25 POPEK  89      90.225 112.135  44.643  1.00  0.00           C
ATOM   2581  C26 POPEK  89      89.365 111.235  45.533  1.00  0.00           C
ATOM   2584  C27 POPEK  89      90.135 110.715  46.763  1.00  0.00           C
ATOM   2587  C28 POPEK  89      90.365 111.775  47.853  1.00  0.00           C
ATOM   2590  C29 POPEK  89      89.095 112.015  48.643  1.00  0.00           C
ATOM   2592 0C21 POPEK  89      88.995 112.115  49.983  1.00  0.00           C
ATOM   2594 1C21 POPEK  89      90.125 112.105  50.983  1.00  0.00           C
ATOM   2597 2C21 POPEK  89      89.785 113.025  52.173  1.00  0.00           C
ATOM   2600 3C21 POPEK  89      90.725 112.875  53.383  1.00  0.00           C
ATOM   2603 4C21 POPEK  89      90.235 113.725  54.563  1.00  0.00           C
ATOM   2606 5C21 POPEK  89      90.905 113.405  55.903  1.00  0.00           C
ATOM   2609 6C21 POPEK  89      90.465 112.055  56.503  1.00  0.00           C
ATOM   2612 7C21 POPEK  89      90.915 111.885  57.963  1.00  0.00           C
ATOM   2615 8C21 POPEK  89      90.385 110.605  58.623  1.00  0.00           C
ATOM   2619  C33 POPEK  89      88.455 106.085  41.453  1.00  0.00           C
ATOM   2622  C34 POPEK  89      88.895 105.605  42.833  1.00  0.00           C
ATOM   2625  C35 POPEK  89      88.505 106.605  43.913  1.00  0.00           C
ATOM   2628  C36 POPEK  89      89.255 106.375  45.223  1.00  0.00           C
ATOM   2631  C37 POPEK  89      88.575 107.075  46.393  1.00  0.00           C
ATOM   2634  C38 POPEK  89      89.375 106.965  47.693  1.00  0.00           C
ATOM   2637  C39 POPEK  89      88.485 107.065  48.923  1.00  0.00           C
ATOM   2640 0C31 POPEK  89      89.095 107.905  50.043  1.00  0.00           C
ATOM   2643 1C31 POPEK  89      88.315 107.735  51.353  1.00  0.00           C
ATOM   2646 2C31 POPEK  89      88.865 108.525  52.543  1.00  0.00           C
ATOM   2649 3C31 POPEK  89      90.375 108.325  52.763  1.00  0.00           C
ATOM   2652 4C31 POPEK  89      90.795 108.555  54.223  1.00  0.00           C
ATOM   2655 5C31 POPEK  89      92.295 108.835  54.363  1.00  0.00           C
ATOM   2658 6C31 POPEK  89      92.825 108.575  55.773  1.00  0.00           C
ATOM   2662  NH3 POPEL  90      53.725  67.935  38.613  1.00  0.00           N
ATOM   2666  C12 POPEL  90      55.095  68.155  39.233  1.00  0.00           C
ATOM   2669  C11 POPEL  90      55.895  66.855  39.183  1.00  0.00           C
ATOM   2672  P   POPEL  90      57.485  66.715  41.323  1.00  0.00           P
ATOM   2673  O13 POPEL  90      58.695  65.885  41.423  1.00  0.00           O
ATOM   2674  O14 POPEL  90      57.485  68.015  42.043  1.00  0.00           O
ATOM   2675  O11 POPEL  90      56.245  65.855  41.733  1.00  0.00           O
ATOM   2676  O12 POPEL  90      57.185  66.985  39.783  1.00  0.00           O
ATOM   2677  C1  POPEL  90      55.325  66.235  42.753  1.00  0.00           C
ATOM   2680  C2  POPEL  90      55.415  65.195  43.903  1.00  0.00           C
ATOM   2682  O21 POPEL  90      54.125  64.985  44.513  1.00  0.00           O
ATOM   2683  C21 POPEL  90      53.285  64.195  43.853  1.00  0.00           C
ATOM   2684  O22 POPEL  90      53.415  63.765  42.723  1.00  0.00           O
ATOM   2685  C22 POPEL  90      52.045  63.935  44.693  1.00  0.00           C
ATOM   2688  C3  POPEL  90      56.515  65.565  44.943  1.00  0.00           C
ATOM   2691  O31 POPEL  90      56.095  65.375  46.313  1.00  0.00           O
ATOM   2692  C31 POPEL  90      56.535  66.245  47.223  1.00  0.00           C
ATOM   2693  O32 POPEL  90      57.285  67.175  46.983  1.00  0.00           O
ATOM   2694  C32 POPEL  90      55.945  65.955  48.603  1.00  0.00           C
ATOM   2697  C23 POPEL  90      51.575  62.465  44.573  1.00  0.00           C
ATOM   2700  C24 POPEL  90      52.325  61.495  45.493  1.00  0.00           C
ATOM   2703  C25 POPEL  90      51.835  61.605  46.943  1.00  0.00           C
ATOM   2706  C26 POPEL  90      52.545  60.685  47.943  1.00  0.00           C
ATOM   2709  C27 POPEL  90      52.175  61.075  49.393  1.00  0.00           C
ATOM   2712  C28 POPEL  90      53.215  60.665  50.443  1.00  0.00           C
ATOM   2715  C29 POPEL  90      52.905  59.305  51.003  1.00  0.00           C
ATOM   2717 0C21 POPEL  90      51.965  59.075  51.943  1.00  0.00           C
ATOM   2719 1C21 POPEL  90      51.085  60.135  52.573  1.00  0.00           C
ATOM   2722 2C21 POPEL  90      51.745  60.775  53.803  1.00  0.00           C
ATOM   2725 3C21 POPEL  90      51.915  59.805  54.973  1.00  0.00           C
ATOM   2728 4C21 POPEL  90      52.915  60.295  56.033  1.00  0.00           C
ATOM   2731 5C21 POPEL  90      53.405  59.145  56.913  1.00  0.00           C
ATOM   2734 6C21 POPEL  90      54.555  59.545  57.833  1.00  0.00           C
ATOM   2737 7C21 POPEL  90      55.345  58.335  58.343  1.00  0.00           C
ATOM   2740 8C21 POPEL  90      56.565  58.735  59.153  1.00  0.00           C
ATOM   2744  C33 POPEL  90      56.925  65.285  49.613  1.00  0.00           C
ATOM   2747  C34 POPEL  90      56.355  64.025  50.283  1.00  0.00           C
ATOM   2750  C35 POPEL  90      57.085  63.615  51.573  1.00  0.00           C
ATOM   2753  C36 POPEL  90      56.465  62.395  52.263  1.00  0.00           C
ATOM   2756  C37 POPEL  90      57.205  62.005  53.553  1.00  0.00           C
ATOM   2759  C38 POPEL  90      56.645  60.745  54.243  1.00  0.00           C
ATOM   2762  C39 POPEL  90      57.065  59.445  53.553  1.00  0.00           C
ATOM   2765 0C31 POPEL  90      56.625  58.185  54.323  1.00  0.00           C
ATOM   2768 1C31 POPEL  90      56.985  56.905  53.563  1.00  0.00           C
ATOM   2771 2C31 POPEL  90      56.885  55.635  54.413  1.00  0.00           C
ATOM   2774 3C31 POPEL  90      57.275  54.385  53.613  1.00  0.00           C
ATOM   2777 4C31 POPEL  90      57.565  53.175  54.503  1.00  0.00           C
ATOM   2780 5C31 POPEL  90      58.435  52.115  53.813  1.00  0.00           C
ATOM   2783 6C31 POPEL  90      57.715  51.365  52.693  1.00  0.00           C
ATOM   2787  NH3 POPEM  91      59.655  -0.465  40.313  1.00  0.00           N
ATOM   2791  C12 POPEM  91      60.035   0.985  40.233  1.00  0.00           C
ATOM   2794  C11 POPEM  91      59.345   1.735  39.103  1.00  0.00           C
ATOM   2797  P   POPEM  91      57.455   3.445  39.053  1.00  0.00           P
ATOM   2798  O13 POPEM  91      57.555   3.475  37.583  1.00  0.00           O
ATOM   2799  O14 POPEM  91      56.125   3.585  39.663  1.00  0.00           O
ATOM   2800  O11 POPEM  91      58.545   4.415  39.663  1.00  0.00           O
ATOM   2801  O12 POPEM  91      57.995   2.025  39.473  1.00  0.00           O
ATOM   2802  C1  POPEM  91      58.295   5.345  40.713  1.00  0.00           C
ATOM   2805  C2  POPEM  91      58.885   4.915  42.083  1.00  0.00           C
ATOM   2807  O21 POPEM  91      58.145   3.805  42.623  1.00  0.00           O
ATOM   2808  C21 POPEM  91      58.835   3.025  43.453  1.00  0.00           C
ATOM   2809  O22 POPEM  91      60.005   2.695  43.293  1.00  0.00           O
ATOM   2810  C22 POPEM  91      58.015   2.715  44.703  1.00  0.00           C
ATOM   2813  C3  POPEM  91      58.865   6.095  43.123  1.00  0.00           C
ATOM   2816  O31 POPEM  91      59.025   5.615  44.473  1.00  0.00           O
ATOM   2817  C31 POPEM  91      59.185   6.545  45.403  1.00  0.00           C
ATOM   2818  O32 POPEM  91      59.145   7.745  45.213  1.00  0.00           O
ATOM   2819  C32 POPEM  91      59.525   5.855  46.723  1.00  0.00           C
ATOM   2822  C23 POPEM  91      58.855   1.985  45.773  1.00  0.00           C
ATOM   2825  C24 POPEM  91      58.005   1.515  46.953  1.00  0.00           C
ATOM   2828  C25 POPEM  91      58.805   0.795  48.053  1.00  0.00           C
ATOM   2831  C26 POPEM  91      59.295   1.735  49.163  1.00  0.00           C
ATOM   2834  C27 POPEM  91      60.305   1.055  50.093  1.00  0.00           C
ATOM   2837  C28 POPEM  91      60.785   1.945  51.253  1.00  0.00           C
ATOM   2840  C29 POPEM  91      59.715   2.125  52.303  1.00  0.00           C
ATOM   2842 0C21 POPEM  91      59.785   1.705  53.583  1.00  0.00           C
ATOM   2844 1C21 POPEM  91      60.955   0.995  54.233  1.00  0.00           C
ATOM   2847 2C21 POPEM  91      62.155   1.925  54.523  1.00  0.00           C
ATOM   2850 3C21 POPEM  91      61.745   3.245  55.183  1.00  0.00           C
ATOM   2853 4C21 POPEM  91      62.915   4.105  55.703  1.00  0.00           C
ATOM   2856 5C21 POPEM  91      62.355   5.325  56.443  1.00  0.00           C
ATOM   2859 6C21 POPEM  91      63.385   6.125  57.243  1.00  0.00           C
ATOM   2862 7C21 POPEM  91      62.685   7.115  58.193  1.00  0.00           C
ATOM   2865 8C21 POPEM  91      63.625   8.125  58.843  1.00  0.00           C
ATOM   2869  C33 POPEM  91      59.135   6.655  47.983  1.00  0.00           C
ATOM   2872  C34 POPEM  91      58.065   5.945  48.823  1.00  0.00           C
ATOM   2875  C35 POPEM  91      57.775   6.695  50.123  1.00  0.00           C
ATOM   2878  C36 POPEM  91      56.685   6.025  50.973  1.00  0.00           C
ATOM   2881  C37 POPEM  91      56.815   6.425  52.453  1.00  0.00           C
ATOM   2884  C38 POPEM  91      55.585   6.085  53.293  1.00  0.00           C
ATOM   2887  C39 POPEM  91      55.775   6.515  54.753  1.00  0.00           C
ATOM   2890 0C31 POPEM  91      56.375   5.415  55.643  1.00  0.00           C
ATOM   2893 1C31 POPEM  91      56.695   5.915  57.053  1.00  0.00           C
ATOM   2896 2C31 POPEM  91      56.645   4.805  58.113  1.00  0.00           C
ATOM   2899 3C31 POPEM  91      55.205   4.525  58.583  1.00  0.00           C
ATOM   2902 4C31 POPEM  91      55.105   3.435  59.653  1.00  0.00           C
ATOM   2905 5C31 POPEM  91      53.705   3.355  60.273  1.00  0.00           C
ATOM   2908 6C31 POPEM  91      53.585   2.315  61.393  1.00  0.00           C
ATOM   2912  NH3 POPEN  92       5.555  99.605  79.003  1.00  0.00           N
ATOM   2916  C12 POPEN  92       5.525  99.305  80.473  1.00  0.00           C
ATOM   2919  C11 POPEN  92       5.405  97.795  80.673  1.00  0.00           C
ATOM   2922  P   POPEN  92       6.965  95.705  80.593  1.00  0.00           P
ATOM   2923  O13 POPEN  92       8.435  95.545  80.563  1.00  0.00           O
ATOM   2924  O14 POPEN  92       6.245  95.345  81.833  1.00  0.00           O
ATOM   2925  O11 POPEN  92       6.315  94.835  79.453  1.00  0.00           O
ATOM   2926  O12 POPEN  92       6.565  97.155  80.123  1.00  0.00           O
ATOM   2927  C1  POPEN  92       7.115  94.225  78.433  1.00  0.00           C
ATOM   2930  C2  POPEN  92       6.515  94.545  77.043  1.00  0.00           C
ATOM   2932  O21 POPEN  92       7.155  93.735  76.043  1.00  0.00           O
ATOM   2933  C21 POPEN  92       7.005  92.415  76.183  1.00  0.00           C
ATOM   2934  O22 POPEN  92       7.925  91.625  76.263  1.00  0.00           O
ATOM   2935  C22 POPEN  92       5.525  92.025  76.143  1.00  0.00           C
ATOM   2938  C3  POPEN  92       6.705  96.055  76.703  1.00  0.00           C
ATOM   2941  O31 POPEN  92       5.525  96.735  76.223  1.00  0.00           O
ATOM   2942  C31 POPEN  92       5.235  96.845  74.923  1.00  0.00           C
ATOM   2943  O32 POPEN  92       4.515  97.705  74.443  1.00  0.00           O
ATOM   2944  C32 POPEN  92       5.795  95.705  74.093  1.00  0.00           C
ATOM   2947  C23 POPEN  92       5.325  90.555  75.713  1.00  0.00           C
ATOM   2950  C24 POPEN  92       3.855  90.245  75.413  1.00  0.00           C
ATOM   2953  C25 POPEN  92       3.585  88.745  75.283  1.00  0.00           C
ATOM   2956  C26 POPEN  92       4.275  88.075  74.083  1.00  0.00           C
ATOM   2959  C27 POPEN  92       3.915  86.585  73.963  1.00  0.00           C
ATOM   2962  C28 POPEN  92       4.585  85.865  72.783  1.00  0.00           C
ATOM   2965  C29 POPEN  92       4.135  84.425  72.703  1.00  0.00           C
ATOM   2967 0C21 POPEN  92       3.555  83.835  71.643  1.00  0.00           C
ATOM   2969 1C21 POPEN  92       3.325  84.465  70.303  1.00  0.00           C
ATOM   2972 2C21 POPEN  92       3.325  83.435  69.153  1.00  0.00           C
ATOM   2975 3C21 POPEN  92       4.615  82.615  69.033  1.00  0.00           C
ATOM   2978 4C21 POPEN  92       4.545  81.535  67.943  1.00  0.00           C
ATOM   2981 5C21 POPEN  92       4.505  82.115  66.523  1.00  0.00           C
ATOM   2984 6C21 POPEN  92       4.435  81.035  65.443  1.00  0.00           C
ATOM   2987 7C21 POPEN  92       4.655  81.625  64.043  1.00  0.00           C
ATOM   2990 8C21 POPEN  92       4.725  80.575  62.923  1.00  0.00           C
ATOM   2994  C33 POPEN  92       5.355  95.705  72.603  1.00  0.00           C
ATOM   2997  C34 POPEN  92       5.415  94.285  72.013  1.00  0.00           C
ATOM   3000  C35 POPEN  92       6.745  93.545  72.293  1.00  0.00           C
ATOM   3003  C36 POPEN  92       6.665  92.045  72.013  1.00  0.00           C
ATOM   3006  C37 POPEN  92       7.885  91.295  72.563  1.00  0.00           C
ATOM   3009  C38 POPEN  92       7.935  89.815  72.183  1.00  0.00           C
ATOM   3012  C39 POPEN  92       8.255  89.605  70.693  1.00  0.00           C
ATOM   3015 0C31 POPEN  92       8.315  88.115  70.313  1.00  0.00           C
ATOM   3018 1C31 POPEN  92       8.845  87.905  68.883  1.00  0.00           C
ATOM   3021 2C31 POPEN  92       8.625  86.465  68.403  1.00  0.00           C
ATOM   3024 3C31 POPEN  92       7.185  86.185  67.953  1.00  0.00           C
ATOM   3027 4C31 POPEN  92       6.975  86.415  66.453  1.00  0.00           C
ATOM   3030 5C31 POPEN  92       5.555  86.025  66.003  1.00  0.00           C
ATOM   3033 6C31 POPEN  92       5.495  85.625  64.523  1.00  0.00           C
ATOM   3037  NH3 POPEO  93      25.425  73.715  84.683  1.00  0.00           N
ATOM   3041  C12 POPEO  93      25.155  74.915  83.833  1.00  0.00           C
ATOM   3044  C11 POPEO  93      25.005  76.185  84.663  1.00  0.00           C
ATOM   3047  P   POPEO  93      23.665  78.395  84.183  1.00  0.00           P
ATOM   3048  O13 POPEO  93      22.335  77.905  84.613  1.00  0.00           O
ATOM   3049  O14 POPEO  93      24.385  79.335  85.073  1.00  0.00           O
ATOM   3050  O11 POPEO  93      23.385  79.105  82.793  1.00  0.00           O
ATOM   3051  O12 POPEO  93      24.645  77.225  83.763  1.00  0.00           O
ATOM   3052  C1  POPEO  93      23.105  78.235  81.693  1.00  0.00           C
ATOM   3055  C2  POPEO  93      23.135  79.065  80.393  1.00  0.00           C
ATOM   3057  O21 POPEO  93      23.145  78.235  79.223  1.00  0.00           O
ATOM   3058  C21 POPEO  93      24.255  77.575  78.913  1.00  0.00           C
ATOM   3059  O22 POPEO  93      25.225  77.415  79.633  1.00  0.00           O
ATOM   3060  C22 POPEO  93      24.155  77.105  77.473  1.00  0.00           C
ATOM   3063  C3  POPEO  93      24.315  80.085  80.423  1.00  0.00           C
ATOM   3066  O31 POPEO  93      24.335  80.845  79.213  1.00  0.00           O
ATOM   3067  C31 POPEO  93      25.405  81.615  79.123  1.00  0.00           C
ATOM   3068  O32 POPEO  93      26.375  81.565  79.873  1.00  0.00           O
ATOM   3069  C32 POPEO  93      25.155  82.695  78.093  1.00  0.00           C
ATOM   3072  C23 POPEO  93      24.345  78.255  76.463  1.00  0.00           C
ATOM   3075  C24 POPEO  93      24.165  77.775  75.013  1.00  0.00           C
ATOM   3078  C25 POPEO  93      24.585  78.815  73.983  1.00  0.00           C
ATOM   3081  C26 POPEO  93      24.195  78.405  72.553  1.00  0.00           C
ATOM   3084  C27 POPEO  93      24.855  79.325  71.523  1.00  0.00           C
ATOM   3087  C28 POPEO  93      24.105  79.405  70.183  1.00  0.00           C
ATOM   3090  C29 POPEO  93      24.225  78.125  69.413  1.00  0.00           C
ATOM   3092 0C21 POPEO  93      25.255  77.805  68.613  1.00  0.00           C
ATOM   3094 1C21 POPEO  93      26.495  78.655  68.393  1.00  0.00           C
ATOM   3097 2C21 POPEO  93      27.765  77.785  68.413  1.00  0.00           C
ATOM   3100 3C21 POPEO  93      27.895  76.885  67.193  1.00  0.00           C
ATOM   3103 4C21 POPEO  93      28.855  75.715  67.393  1.00  0.00           C
ATOM   3106 5C21 POPEO  93      28.875  74.865  66.113  1.00  0.00           C
ATOM   3109 6C21 POPEO  93      29.815  73.655  66.153  1.00  0.00           C
ATOM   3112 7C21 POPEO  93      29.365  72.555  65.183  1.00  0.00           C
ATOM   3115 8C21 POPEO  93      30.435  71.495  64.943  1.00  0.00           C
ATOM   3119  C33 POPEO  93      25.425  82.235  76.643  1.00  0.00           C
ATOM   3122  C34 POPEO  93      25.215  83.405  75.683  1.00  0.00           C
ATOM   3125  C35 POPEO  93      25.105  83.005  74.213  1.00  0.00           C
ATOM   3128  C36 POPEO  93      26.405  82.465  73.593  1.00  0.00           C
ATOM   3131  C37 POPEO  93      26.535  82.815  72.093  1.00  0.00           C
ATOM   3134  C38 POPEO  93      27.455  81.865  71.303  1.00  0.00           C
ATOM   3137  C39 POPEO  93      28.885  81.765  71.843  1.00  0.00           C
ATOM   3140 0C31 POPEO  93      29.575  80.435  71.463  1.00  0.00           C
ATOM   3143 1C31 POPEO  93      30.185  80.425  70.053  1.00  0.00           C
ATOM   3146 2C31 POPEO  93      30.875  79.095  69.713  1.00  0.00           C
ATOM   3149 3C31 POPEO  93      32.135  78.785  70.553  1.00  0.00           C
ATOM   3152 4C31 POPEO  93      32.565  77.325  70.403  1.00  0.00           C
ATOM   3155 5C31 POPEO  93      33.595  76.905  71.463  1.00  0.00           C
ATOM   3158 6C31 POPEO  93      33.755  75.385  71.563  1.00  0.00           C
ATOM   3162  NH3 POPEP  94      81.785  34.345  39.863  1.00  0.00           N
ATOM   3166  C12 POPEP  94      81.635  34.155  38.383  1.00  0.00           C
ATOM   3169  C11 POPEP  94      81.845  35.505  37.683  1.00  0.00           C
ATOM   3172  P   POPEP  94      81.745  38.015  38.443  1.00  0.00           P
ATOM   3173  O13 POPEP  94      80.495  38.095  39.223  1.00  0.00           O
ATOM   3174  O14 POPEP  94      81.655  38.385  37.023  1.00  0.00           O
ATOM   3175  O11 POPEP  94      82.915  38.765  39.173  1.00  0.00           O
ATOM   3176  O12 POPEP  94      82.305  36.535  38.573  1.00  0.00           O
ATOM   3177  C1  POPEP  94      82.625  39.495  40.363  1.00  0.00           C
ATOM   3180  C2  POPEP  94      82.295  38.615  41.603  1.00  0.00           C
ATOM   3182  O21 POPEP  94      82.025  39.575  42.633  1.00  0.00           O
ATOM   3183  C21 POPEP  94      82.205  39.335  43.913  1.00  0.00           C
ATOM   3184  O22 POPEP  94      82.685  38.335  44.413  1.00  0.00           O
ATOM   3185  C22 POPEP  94      81.635  40.465  44.743  1.00  0.00           C
ATOM   3188  C3  POPEP  94      83.365  37.485  41.843  1.00  0.00           C
ATOM   3191  O31 POPEP  94      82.815  36.345  42.553  1.00  0.00           O
ATOM   3192  C31 POPEP  94      83.675  35.325  42.613  1.00  0.00           C
ATOM   3193  O32 POPEP  94      84.715  35.255  42.013  1.00  0.00           O
ATOM   3194  C32 POPEP  94      83.105  34.185  43.463  1.00  0.00           C
ATOM   3197  C23 POPEP  94      82.675  40.865  45.803  1.00  0.00           C
ATOM   3200  C24 POPEP  94      82.145  41.865  46.833  1.00  0.00           C
ATOM   3203  C25 POPEP  94      81.105  41.265  47.783  1.00  0.00           C
ATOM   3206  C26 POPEP  94      81.015  42.125  49.043  1.00  0.00           C
ATOM   3209  C27 POPEP  94      79.835  41.785  49.953  1.00  0.00           C
ATOM   3212  C28 POPEP  94      79.905  42.595  51.263  1.00  0.00           C
ATOM   3215  C29 POPEP  94      78.595  42.615  51.993  1.00  0.00           C
ATOM   3217 0C21 POPEP  94      78.285  41.885  53.073  1.00  0.00           C
ATOM   3219 1C21 POPEP  94      79.215  40.885  53.723  1.00  0.00           C
ATOM   3222 2C21 POPEP  94      78.505  40.075  54.823  1.00  0.00           C
ATOM   3225 3C21 POPEP  94      77.255  39.305  54.353  1.00  0.00           C
ATOM   3228 4C21 POPEP  94      76.605  38.485  55.483  1.00  0.00           C
ATOM   3231 5C21 POPEP  94      76.015  39.385  56.573  1.00  0.00           C
ATOM   3234 6C21 POPEP  94      75.275  38.635  57.683  1.00  0.00           C
ATOM   3237 7C21 POPEP  94      74.615  39.605  58.673  1.00  0.00           C
ATOM   3240 8C21 POPEP  94      74.095  38.955  59.963  1.00  0.00           C
ATOM   3244  C33 POPEP  94      83.285  34.425  44.973  1.00  0.00           C
ATOM   3247  C34 POPEP  94      82.825  33.235  45.823  1.00  0.00           C
ATOM   3250  C35 POPEP  94      83.805  32.055  45.843  1.00  0.00           C
ATOM   3253  C36 POPEP  94      83.155  30.745  46.313  1.00  0.00           C
ATOM   3256  C37 POPEP  94      84.115  29.555  46.293  1.00  0.00           C
ATOM   3259  C38 POPEP  94      83.405  28.195  46.453  1.00  0.00           C
ATOM   3262  C39 POPEP  94      82.995  27.845  47.893  1.00  0.00           C
ATOM   3265 0C31 POPEP  94      82.275  26.485  48.003  1.00  0.00           C
ATOM   3268 1C31 POPEP  94      82.205  25.955  49.453  1.00  0.00           C
ATOM   3271 2C31 POPEP  94      81.625  24.545  49.583  1.00  0.00           C
ATOM   3274 3C31 POPEP  94      81.735  23.945  51.003  1.00  0.00           C
ATOM   3277 4C31 POPEP  94      80.615  24.325  51.993  1.00  0.00           C
ATOM   3280 5C31 POPEP  94      80.765  23.585  53.333  1.00  0.00           C
ATOM   3283 6C31 POPEP  94      79.695  23.945  54.363  1.00  0.00           C
ATOM   3287  NH3 POPEQ  95     127.625  76.805  82.223  1.00  0.00           N
ATOM   3291  C12 POPEQ  95     128.355  76.775  83.543  1.00  0.00           C
ATOM   3294  C11 POPEQ  95     129.315  77.965  83.643  1.00  0.00           C
ATOM   3297  P   POPEQ  95     131.655  77.645  84.833  1.00  0.00           P
ATOM   3298  O13 POPEQ  95     132.045  77.445  86.243  1.00  0.00           O
ATOM   3299  O14 POPEQ  95     131.905  76.475  83.963  1.00  0.00           O
ATOM   3300  O11 POPEQ  95     132.445  78.895  84.283  1.00  0.00           O
ATOM   3301  O12 POPEQ  95     130.115  77.925  84.823  1.00  0.00           O
ATOM   3302  C1  POPEQ  95     131.835  80.165  83.993  1.00  0.00           C
ATOM   3305  C2  POPEQ  95     132.155  80.575  82.533  1.00  0.00           C
ATOM   3307  O21 POPEQ  95     131.255  81.605  82.093  1.00  0.00           O
ATOM   3308  C21 POPEQ  95     129.975  81.335  81.943  1.00  0.00           C
ATOM   3309  O22 POPEQ  95     129.475  80.225  81.853  1.00  0.00           O
ATOM   3310  C22 POPEQ  95     129.165  82.615  81.873  1.00  0.00           C
ATOM   3313  C3  POPEQ  95     132.355  79.325  81.583  1.00  0.00           C
ATOM   3316  O31 POPEQ  95     131.795  79.435  80.263  1.00  0.00           O
ATOM   3317  C31 POPEQ  95     130.915  78.495  79.903  1.00  0.00           C
ATOM   3318  O32 POPEQ  95     130.505  77.575  80.583  1.00  0.00           O
ATOM   3319  C32 POPEQ  95     130.505  78.705  78.463  1.00  0.00           C
ATOM   3322  C23 POPEQ  95     128.895  83.045  80.413  1.00  0.00           C
ATOM   3325  C24 POPEQ  95     127.645  83.925  80.283  1.00  0.00           C
ATOM   3328  C25 POPEQ  95     126.975  83.865  78.903  1.00  0.00           C
ATOM   3331  C26 POPEQ  95     126.135  82.595  78.733  1.00  0.00           C
ATOM   3334  C27 POPEQ  95     125.375  82.505  77.413  1.00  0.00           C
ATOM   3337  C28 POPEQ  95     125.045  81.045  77.043  1.00  0.00           C
ATOM   3340  C29 POPEQ  95     124.305  80.945  75.723  1.00  0.00           C
ATOM   3342 0C21 POPEQ  95     124.865  80.775  74.513  1.00  0.00           C
ATOM   3344 1C21 POPEQ  95     126.335  80.655  74.223  1.00  0.00           C
ATOM   3347 2C21 POPEQ  95     126.985  82.015  73.943  1.00  0.00           C
ATOM   3350 3C21 POPEQ  95     126.555  82.645  72.613  1.00  0.00           C
ATOM   3353 4C21 POPEQ  95     127.355  83.925  72.353  1.00  0.00           C
ATOM   3356 5C21 POPEQ  95     126.735  84.815  71.273  1.00  0.00           C
ATOM   3359 6C21 POPEQ  95     126.585  84.105  69.923  1.00  0.00           C
ATOM   3362 7C21 POPEQ  95     126.075  85.045  68.833  1.00  0.00           C
ATOM   3365 8C21 POPEQ  95     126.055  84.385  67.453  1.00  0.00           C
ATOM   3369  C33 POPEQ  95     129.695  79.995  78.273  1.00  0.00           C
ATOM   3372  C34 POPEQ  95     130.515  81.125  77.633  1.00  0.00           C
ATOM   3375  C35 POPEQ  95     131.075  80.785  76.253  1.00  0.00           C
ATOM   3378  C36 POPEQ  95     130.055  80.155  75.303  1.00  0.00           C
ATOM   3381  C37 POPEQ  95     130.625  80.035  73.883  1.00  0.00           C
ATOM   3384  C38 POPEQ  95     129.585  79.555  72.873  1.00  0.00           C
ATOM   3387  C39 POPEQ  95     130.185  79.285  71.493  1.00  0.00           C
ATOM   3390 0C31 POPEQ  95     130.725  77.855  71.373  1.00  0.00           C
ATOM   3393 1C31 POPEQ  95     131.405  77.605  70.023  1.00  0.00           C
ATOM   3396 2C31 POPEQ  95     131.605  76.115  69.733  1.00  0.00           C
ATOM   3399 3C31 POPEQ  95     130.335  75.375  69.283  1.00  0.00           C
ATOM   3402 4C31 POPEQ  95     129.855  75.825  67.893  1.00  0.00           C
ATOM   3405 5C31 POPEQ  95     128.895  74.815  67.253  1.00  0.00           C
ATOM   3408 6C31 POPEQ  95     128.715  75.015  65.743  1.00  0.00           C
ATOM   3412  NH3 POPER  96      -5.285  21.315  79.713  1.00  0.00           N
ATOM   3416  C12 POPER  96      -3.885  21.455  80.263  1.00  0.00           C
ATOM   3419  C11 POPER  96      -3.175  22.715  79.723  1.00  0.00           C
ATOM   3422  P   POPER  96      -0.615  22.075  79.823  1.00  0.00           P
ATOM   3423  O13 POPER  96       0.585  22.875  80.133  1.00  0.00           O
ATOM   3424  O14 POPER  96      -0.645  20.685  80.313  1.00  0.00           O
ATOM   3425  O11 POPER  96      -0.835  22.075  78.253  1.00  0.00           O
ATOM   3426  O12 POPER  96      -1.905  22.845  80.363  1.00  0.00           O
ATOM   3427  C1  POPER  96       0.135  21.455  77.413  1.00  0.00           C
ATOM   3430  C2  POPER  96      -0.395  21.475  75.953  1.00  0.00           C
ATOM   3432  O21 POPER  96       0.595  20.915  75.053  1.00  0.00           O
ATOM   3433  C21 POPER  96       0.075  20.395  73.943  1.00  0.00           C
ATOM   3434  O22 POPER  96      -1.085  20.085  73.763  1.00  0.00           O
ATOM   3435  C22 POPER  96       1.125  20.255  72.853  1.00  0.00           C
ATOM   3438  C3  POPER  96      -0.705  22.935  75.513  1.00  0.00           C
ATOM   3441  O31 POPER  96      -1.405  22.895  74.273  1.00  0.00           O
ATOM   3442  C31 POPER  96      -1.445  23.895  73.403  1.00  0.00           C
ATOM   3443  O32 POPER  96      -1.995  23.815  72.313  1.00  0.00           O
ATOM   3444  C32 POPER  96      -0.725  25.165  73.883  1.00  0.00           C
ATOM   3447  C23 POPER  96       0.925  21.335  71.773  1.00  0.00           C
ATOM   3450  C24 POPER  96       1.975  22.445  71.823  1.00  0.00           C
ATOM   3453  C25 POPER  96       1.805  23.405  70.653  1.00  0.00           C
ATOM   3456  C26 POPER  96       3.085  24.155  70.293  1.00  0.00           C
ATOM   3459  C27 POPER  96       2.955  24.895  68.963  1.00  0.00           C
ATOM   3462  C28 POPER  96       4.205  25.715  68.573  1.00  0.00           C
ATOM   3465  C29 POPER  96       5.435  24.875  68.303  1.00  0.00           C
ATOM   3467 0C21 POPER  96       6.155  24.815  67.173  1.00  0.00           C
ATOM   3469 1C21 POPER  96       5.875  25.555  65.883  1.00  0.00           C
ATOM   3472 2C21 POPER  96       5.485  24.555  64.793  1.00  0.00           C
ATOM   3475 3C21 POPER  96       4.795  25.205  63.583  1.00  0.00           C
ATOM   3478 4C21 POPER  96       4.375  24.135  62.573  1.00  0.00           C
ATOM   3481 5C21 POPER  96       3.465  24.655  61.453  1.00  0.00           C
ATOM   3484 6C21 POPER  96       4.135  25.565  60.433  1.00  0.00           C
ATOM   3487 7C21 POPER  96       3.175  25.855  59.283  1.00  0.00           C
ATOM   3490 8C21 POPER  96       3.765  26.765  58.223  1.00  0.00           C
ATOM   3494  C33 POPER  96      -0.975  26.345  72.923  1.00  0.00           C
ATOM   3497  C34 POPER  96       0.115  27.415  72.983  1.00  0.00           C
ATOM   3500  C35 POPER  96       0.055  28.415  71.803  1.00  0.00           C
ATOM   3503  C36 POPER  96       0.275  27.755  70.433  1.00  0.00           C
ATOM   3506  C37 POPER  96       0.105  28.695  69.243  1.00  0.00           C
ATOM   3509  C38 POPER  96       0.365  27.965  67.923  1.00  0.00           C
ATOM   3512  C39 POPER  96       0.155  28.855  66.683  1.00  0.00           C
ATOM   3515 0C31 POPER  96      -1.325  29.075  66.323  1.00  0.00           C
ATOM   3518 1C31 POPER  96      -1.525  29.125  64.803  1.00  0.00           C
ATOM   3521 2C31 POPER  96      -2.995  29.075  64.383  1.00  0.00           C
ATOM   3524 3C31 POPER  96      -3.165  28.825  62.883  1.00  0.00           C
ATOM   3527 4C31 POPER  96      -4.525  28.215  62.553  1.00  0.00           C
ATOM   3530 5C31 POPER  96      -4.755  28.025  61.053  1.00  0.00           C
ATOM   3533 6C31 POPER  96      -6.105  27.385  60.723  1.00  0.00           C
ATOM   3537  NH3 POPES  97       5.055  76.935  36.853  1.00  0.00           N
ATOM   3541  C12 POPES  97       5.835  75.895  36.103  1.00  0.00           C
ATOM   3544  C11 POPES  97       6.975  76.565  35.313  1.00  0.00           C
ATOM   3547  P   POPES  97       9.305  76.515  36.533  1.00  0.00           P
ATOM   3548  O13 POPES  97      10.255  75.465  36.943  1.00  0.00           O
ATOM   3549  O14 POPES  97       9.925  77.725  35.963  1.00  0.00           O
ATOM   3550  O11 POPES  97       8.425  76.935  37.783  1.00  0.00           O
ATOM   3551  O12 POPES  97       8.235  75.935  35.533  1.00  0.00           O
ATOM   3552  C1  POPES  97       9.045  77.395  38.983  1.00  0.00           C
ATOM   3555  C2  POPES  97       8.345  76.745  40.213  1.00  0.00           C
ATOM   3557  O21 POPES  97       9.135  76.805  41.443  1.00  0.00           O
ATOM   3558  C21 POPES  97      10.355  76.235  41.373  1.00  0.00           C
ATOM   3559  O22 POPES  97      10.745  75.465  40.523  1.00  0.00           O
ATOM   3560  C22 POPES  97      11.235  76.815  42.493  1.00  0.00           C
ATOM   3563  C3  POPES  97       7.845  75.315  39.863  1.00  0.00           C
ATOM   3566  O31 POPES  97       7.165  74.665  40.963  1.00  0.00           O
ATOM   3567  C31 POPES  97       7.005  73.345  40.683  1.00  0.00           C
ATOM   3568  O32 POPES  97       7.515  72.805  39.723  1.00  0.00           O
ATOM   3569  C32 POPES  97       6.125  72.645  41.703  1.00  0.00           C
ATOM   3572  C23 POPES  97      10.825  76.445  43.943  1.00  0.00           C
ATOM   3575  C24 POPES  97      11.765  77.135  44.963  1.00  0.00           C
ATOM   3578  C25 POPES  97      11.455  76.845  46.443  1.00  0.00           C
ATOM   3581  C26 POPES  97      10.085  77.365  46.913  1.00  0.00           C
ATOM   3584  C27 POPES  97       9.855  77.135  48.413  1.00  0.00           C
ATOM   3587  C28 POPES  97       8.405  77.435  48.843  1.00  0.00           C
ATOM   3590  C29 POPES  97       7.445  76.315  48.513  1.00  0.00           C
ATOM   3592 0C21 POPES  97       6.945  75.415  49.383  1.00  0.00           C
ATOM   3594 1C21 POPES  97       7.255  75.365  50.863  1.00  0.00           C
ATOM   3597 2C21 POPES  97       6.335  76.305  51.663  1.00  0.00           C
ATOM   3600 3C21 POPES  97       6.755  76.435  53.133  1.00  0.00           C
ATOM   3603 4C21 POPES  97       5.935  77.495  53.863  1.00  0.00           C
ATOM   3606 5C21 POPES  97       6.455  77.775  55.283  1.00  0.00           C
ATOM   3609 6C21 POPES  97       5.555  78.775  56.023  1.00  0.00           C
ATOM   3612 7C21 POPES  97       5.985  79.015  57.473  1.00  0.00           C
ATOM   3615 8C21 POPES  97       4.915  79.755  58.283  1.00  0.00           C
ATOM   3619  C33 POPES  97       6.605  72.795  43.163  1.00  0.00           C
ATOM   3622  C34 POPES  97       6.575  74.225  43.743  1.00  0.00           C
ATOM   3625  C35 POPES  97       5.225  74.925  43.633  1.00  0.00           C
ATOM   3628  C36 POPES  97       4.255  74.385  44.693  1.00  0.00           C
ATOM   3631  C37 POPES  97       4.455  75.035  46.063  1.00  0.00           C
ATOM   3634  C38 POPES  97       3.455  74.475  47.083  1.00  0.00           C
ATOM   3637  C39 POPES  97       2.625  75.555  47.783  1.00  0.00           C
ATOM   3640 0C31 POPES  97       3.435  76.465  48.723  1.00  0.00           C
ATOM   3643 1C31 POPES  97       3.665  77.895  48.213  1.00  0.00           C
ATOM   3646 2C31 POPES  97       4.085  78.855  49.333  1.00  0.00           C
ATOM   3649 3C31 POPES  97       2.935  79.365  50.223  1.00  0.00           C
ATOM   3652 4C31 POPES  97       2.205  80.595  49.673  1.00  0.00           C
ATOM   3655 5C31 POPES  97       0.925  80.955  50.433  1.00  0.00           C
ATOM   3658 6C31 POPES  97       0.035  81.965  49.703  1.00  0.00           C
ATOM   3662  NH3 POPET  98      54.225 119.625  80.123  1.00  0.00           N
ATOM   3666  C12 POPET  98      53.325 120.835  80.143  1.00  0.00           C
ATOM   3669  C11 POPET  98      52.075 120.585  81.003  1.00  0.00           C
ATOM   3672  P   POPET  98      49.895 121.855  81.783  1.00  0.00           P
ATOM   3673  O13 POPET  98      50.145 121.165  83.053  1.00  0.00           O
ATOM   3674  O14 POPET  98      49.605 123.305  81.873  1.00  0.00           O
ATOM   3675  O11 POPET  98      48.675 121.205  80.993  1.00  0.00           O
ATOM   3676  O12 POPET  98      51.145 121.665  80.823  1.00  0.00           O
ATOM   3677  C1  POPET  98      48.845 120.715  79.653  1.00  0.00           C
ATOM   3680  C2  POPET  98      49.125 121.825  78.613  1.00  0.00           C
ATOM   3682  O21 POPET  98      47.895 122.485  78.253  1.00  0.00           O
ATOM   3683  C21 POPET  98      48.065 123.485  77.393  1.00  0.00           C
ATOM   3684  O22 POPET  98      49.125 124.035  77.153  1.00  0.00           O
ATOM   3685  C22 POPET  98      46.725 123.765  76.733  1.00  0.00           C
ATOM   3688  C3  POPET  98      49.885 121.225  77.383  1.00  0.00           C
ATOM   3691  O31 POPET  98      48.945 120.705  76.423  1.00  0.00           O
ATOM   3692  C31 POPET  98      49.375 119.685  75.713  1.00  0.00           C
ATOM   3693  O32 POPET  98      50.365 119.025  75.933  1.00  0.00           O
ATOM   3694  C32 POPET  98      48.435 119.505  74.503  1.00  0.00           C
ATOM   3697  C23 POPET  98      46.885 124.495  75.383  1.00  0.00           C
ATOM   3700  C24 POPET  98      45.895 123.985  74.333  1.00  0.00           C
ATOM   3703  C25 POPET  98      46.125 124.645  72.973  1.00  0.00           C
ATOM   3706  C26 POPET  98      45.315 125.925  72.773  1.00  0.00           C
ATOM   3709  C27 POPET  98      45.835 126.775  71.613  1.00  0.00           C
ATOM   3712  C28 POPET  98      44.825 127.835  71.143  1.00  0.00           C
ATOM   3715  C29 POPET  98      44.445 128.805  72.233  1.00  0.00           C
ATOM   3717 0C21 POPET  98      44.155 130.105  72.083  1.00  0.00           C
ATOM   3719 1C21 POPET  98      44.115 130.865  70.783  1.00  0.00           C
ATOM   3722 2C21 POPET  98      42.715 131.435  70.513  1.00  0.00           C
ATOM   3725 3C21 POPET  98      42.715 132.325  69.263  1.00  0.00           C
ATOM   3728 4C21 POPET  98      41.315 132.785  68.863  1.00  0.00           C
ATOM   3731 5C21 POPET  98      41.325 133.655  67.613  1.00  0.00           C
ATOM   3734 6C21 POPET  98      39.925 133.925  67.073  1.00  0.00           C
ATOM   3737 7C21 POPET  98      39.895 135.115  66.113  1.00  0.00           C
ATOM   3740 8C21 POPET  98      38.575 135.245  65.353  1.00  0.00           C
ATOM   3744  C33 POPET  98      49.175 119.005  73.233  1.00  0.00           C
ATOM   3747  C34 POPET  98      48.835 119.795  71.953  1.00  0.00           C
ATOM   3750  C35 POPET  98      50.015 120.605  71.383  1.00  0.00           C
ATOM   3753  C36 POPET  98      51.125 119.725  70.813  1.00  0.00           C
ATOM   3756  C37 POPET  98      52.035 120.485  69.833  1.00  0.00           C
ATOM   3759  C38 POPET  98      52.185 119.765  68.483  1.00  0.00           C
ATOM   3762  C39 POPET  98      50.905 119.815  67.623  1.00  0.00           C
ATOM   3765 0C31 POPET  98      51.085 119.045  66.303  1.00  0.00           C
ATOM   3768 1C31 POPET  98      49.785 118.925  65.483  1.00  0.00           C
ATOM   3771 2C31 POPET  98      50.055 118.455  64.043  1.00  0.00           C
ATOM   3774 3C31 POPET  98      48.825 117.955  63.293  1.00  0.00           C
ATOM   3777 4C31 POPET  98      47.555 118.795  63.493  1.00  0.00           C
ATOM   3780 5C31 POPET  98      46.415 118.375  62.553  1.00  0.00           C
ATOM   3783 6C31 POPET  98      45.115 119.155  62.783  1.00  0.00           C
ATOM   3787  NH3 POPEU  99     134.645 127.725  37.013  1.00  0.00           N
ATOM   3791  C12 POPEU  99     133.405 127.925  36.193  1.00  0.00           C
ATOM   3794  C11 POPEU  99     132.685 126.605  35.903  1.00  0.00           C
ATOM   3797  P   POPEU  99     130.475 125.695  34.823  1.00  0.00           P
ATOM   3798  O13 POPEU  99     130.145 125.645  33.383  1.00  0.00           O
ATOM   3799  O14 POPEU  99     130.895 124.425  35.453  1.00  0.00           O
ATOM   3800  O11 POPEU  99     129.175 126.205  35.573  1.00  0.00           O
ATOM   3801  O12 POPEU  99     131.545 126.835  35.073  1.00  0.00           O
ATOM   3802  C1  POPEU  99     129.185 127.305  36.483  1.00  0.00           C
ATOM   3805  C2  POPEU  99     128.835 126.845  37.923  1.00  0.00           C
ATOM   3807  O21 POPEU  99     128.125 127.885  38.593  1.00  0.00           O
ATOM   3808  C21 POPEU  99     128.725 129.045  38.793  1.00  0.00           C
ATOM   3809  O22 POPEU  99     129.865 129.345  38.483  1.00  0.00           O
ATOM   3810  C22 POPEU  99     127.745 129.905  39.603  1.00  0.00           C
ATOM   3813  C3  POPEU  99     130.045 126.315  38.753  1.00  0.00           C
ATOM   3816  O31 POPEU  99     129.975 126.715  40.143  1.00  0.00           O
ATOM   3817  C31 POPEU  99     129.125 125.995  40.873  1.00  0.00           C
ATOM   3818  O32 POPEU  99     128.615 124.955  40.513  1.00  0.00           O
ATOM   3819  C32 POPEU  99     128.925 126.685  42.223  1.00  0.00           C
ATOM   3822  C23 POPEU  99     127.575 131.355  39.093  1.00  0.00           C
ATOM   3825  C24 POPEU  99     126.335 132.015  39.733  1.00  0.00           C
ATOM   3828  C25 POPEU  99     126.305 131.855  41.263  1.00  0.00           C
ATOM   3831  C26 POPEU  99     125.225 132.705  41.953  1.00  0.00           C
ATOM   3834  C27 POPEU  99     125.355 132.625  43.483  1.00  0.00           C
ATOM   3837  C28 POPEU  99     124.725 133.835  44.213  1.00  0.00           C
ATOM   3840  C29 POPEU  99     125.725 134.585  45.063  1.00  0.00           C
ATOM   3842 0C21 POPEU  99     125.585 134.945  46.353  1.00  0.00           C
ATOM   3844 1C21 POPEU  99     124.355 134.745  47.203  1.00  0.00           C
ATOM   3847 2C21 POPEU  99     124.395 133.465  48.053  1.00  0.00           C
ATOM   3850 3C21 POPEU  99     125.265 133.575  49.313  1.00  0.00           C
ATOM   3853 4C21 POPEU  99     125.365 132.235  50.053  1.00  0.00           C
ATOM   3856 5C21 POPEU  99     126.125 132.295  51.373  1.00  0.00           C
ATOM   3859 6C21 POPEU  99     126.115 130.925  52.073  1.00  0.00           C
ATOM   3862 7C21 POPEU  99     126.745 130.955  53.473  1.00  0.00           C
ATOM   3865 8C21 POPEU  99     126.725 129.585  54.143  1.00  0.00           C
ATOM   3869  C33 POPEU  99     127.745 126.045  42.993  1.00  0.00           C
ATOM   3872  C34 POPEU  99     127.505 126.675  44.373  1.00  0.00           C
ATOM   3875  C35 POPEU  99     126.355 126.015  45.153  1.00  0.00           C
ATOM   3878  C36 POPEU  99     126.745 124.785  45.993  1.00  0.00           C
ATOM   3881  C37 POPEU  99     126.975 123.505  45.173  1.00  0.00           C
ATOM   3884  C38 POPEU  99     127.005 122.275  46.073  1.00  0.00           C
ATOM   3887  C39 POPEU  99     126.855 120.975  45.283  1.00  0.00           C
ATOM   3890 0C31 POPEU  99     126.695 119.765  46.213  1.00  0.00           C
ATOM   3893 1C31 POPEU  99     126.245 118.535  45.433  1.00  0.00           C
ATOM   3896 2C31 POPEU  99     125.965 117.305  46.303  1.00  0.00           C
ATOM   3899 3C31 POPEU  99     127.205 116.745  47.023  1.00  0.00           C
ATOM   3902 4C31 POPEU  99     128.385 116.485  46.083  1.00  0.00           C
ATOM   3905 5C31 POPEU  99     129.475 115.635  46.723  1.00  0.00           C
ATOM   3908 6C31 POPEU  99     130.615 115.315  45.753  1.00  0.00           C
ATOM   3912  NH3 POPEV 100     114.975  39.215  80.033  1.00  0.00           N
ATOM   3916  C12 POPEV 100     113.915  39.975  79.263  1.00  0.00           C
ATOM   3919  C11 POPEV 100     112.525  39.325  79.373  1.00  0.00           C
ATOM   3922  P   POPEV 100     110.975  41.055  80.483  1.00  0.00           P
ATOM   3923  O13 POPEV 100     110.275  40.025  81.283  1.00  0.00           O
ATOM   3924  O14 POPEV 100     112.125  41.735  81.103  1.00  0.00           O
ATOM   3925  O11 POPEV 100     109.905  42.095  79.973  1.00  0.00           O
ATOM   3926  O12 POPEV 100     111.475  40.295  79.203  1.00  0.00           O
ATOM   3927  C1  POPEV 100     110.155  43.515  80.033  1.00  0.00           C
ATOM   3930  C2  POPEV 100     110.395  44.105  78.633  1.00  0.00           C
ATOM   3932  O21 POPEV 100     109.985  45.485  78.573  1.00  0.00           O
ATOM   3933  C21 POPEV 100     110.895  46.375  78.943  1.00  0.00           C
ATOM   3934  O22 POPEV 100     111.945  46.125  79.513  1.00  0.00           O
ATOM   3935  C22 POPEV 100     110.515  47.735  78.383  1.00  0.00           C
ATOM   3938  C3  POPEV 100     109.615  43.345  77.533  1.00  0.00           C
ATOM   3941  O31 POPEV 100     109.775  44.035  76.263  1.00  0.00           O
ATOM   3942  C31 POPEV 100     108.715  44.665  75.793  1.00  0.00           C
ATOM   3943  O32 POPEV 100     107.565  44.485  76.143  1.00  0.00           O
ATOM   3944  C32 POPEV 100     109.155  45.765  74.843  1.00  0.00           C
ATOM   3947  C23 POPEV 100     111.485  48.155  77.263  1.00  0.00           C
ATOM   3950  C24 POPEV 100     110.945  49.295  76.393  1.00  0.00           C
ATOM   3953  C25 POPEV 100     111.735  49.375  75.083  1.00  0.00           C
ATOM   3956  C26 POPEV 100     111.345  50.505  74.133  1.00  0.00           C
ATOM   3959  C27 POPEV 100     112.145  50.355  72.833  1.00  0.00           C
ATOM   3962  C28 POPEV 100     111.765  51.375  71.753  1.00  0.00           C
ATOM   3965  C29 POPEV 100     112.655  51.175  70.553  1.00  0.00           C
ATOM   3967 0C21 POPEV 100     112.355  50.555  69.393  1.00  0.00           C
ATOM   3969 1C21 POPEV 100     111.035  49.925  69.013  1.00  0.00           C
ATOM   3972 2C21 POPEV 100     110.425  50.665  67.803  1.00  0.00           C
ATOM   3975 3C21 POPEV 100     108.995  50.215  67.473  1.00  0.00           C
ATOM   3978 4C21 POPEV 100     108.325  51.125  66.423  1.00  0.00           C
ATOM   3981 5C21 POPEV 100     108.685  50.805  64.963  1.00  0.00           C
ATOM   3984 6C21 POPEV 100     107.745  49.775  64.323  1.00  0.00           C
ATOM   3987 7C21 POPEV 100     107.725  49.895  62.793  1.00  0.00           C
ATOM   3990 8C21 POPEV 100     106.645  49.025  62.133  1.00  0.00           C
ATOM   3994  C33 POPEV 100     107.995  46.735  74.523  1.00  0.00           C
ATOM   3997  C34 POPEV 100     107.025  46.215  73.443  1.00  0.00           C
ATOM   4000  C35 POPEV 100     107.695  46.135  72.073  1.00  0.00           C
ATOM   4003  C36 POPEV 100     106.735  46.185  70.873  1.00  0.00           C
ATOM   4006  C37 POPEV 100     107.535  46.185  69.563  1.00  0.00           C
ATOM   4009  C38 POPEV 100     106.725  46.505  68.303  1.00  0.00           C
ATOM   4012  C39 POPEV 100     106.245  45.265  67.523  1.00  0.00           C
ATOM   4015 0C31 POPEV 100     105.955  45.625  66.053  1.00  0.00           C
ATOM   4018 1C31 POPEV 100     104.935  44.695  65.383  1.00  0.00           C
ATOM   4021 2C31 POPEV 100     104.595  45.065  63.933  1.00  0.00           C
ATOM   4024 3C31 POPEV 100     104.215  46.545  63.723  1.00  0.00           C
ATOM   4027 4C31 POPEV 100     102.865  46.755  63.023  1.00  0.00           C
ATOM   4030 5C31 POPEV 100     102.575  48.245  62.803  1.00  0.00           C
ATOM   4033 6C31 POPEV 100     101.265  48.485  62.043  1.00  0.00           C
ATOM   4037  NH3 POPEW 101       8.655  57.485  82.563  1.00  0.00           N
ATOM   4041  C12 POPEW 101       8.505  56.135  81.903  1.00  0.00           C
ATOM   4044  C11 POPEW 101       8.565  55.015  82.953  1.00  0.00           C
ATOM   4047  P   POPEW 101       7.575  54.435  85.323  1.00  0.00           P
ATOM   4048  O13 POPEW 101       6.655  55.065  86.283  1.00  0.00           O
ATOM   4049  O14 POPEW 101       8.995  54.305  85.693  1.00  0.00           O
ATOM   4050  O11 POPEW 101       7.095  52.935  85.123  1.00  0.00           O
ATOM   4051  O12 POPEW 101       7.485  55.135  83.893  1.00  0.00           O
ATOM   4052  C1  POPEW 101       5.865  52.605  84.473  1.00  0.00           C
ATOM   4055  C2  POPEW 101       6.055  52.495  82.943  1.00  0.00           C
ATOM   4057  O21 POPEW 101       4.875  51.905  82.363  1.00  0.00           O
ATOM   4058  C21 POPEW 101       4.575  52.405  81.163  1.00  0.00           C
ATOM   4059  O22 POPEW 101       5.155  53.325  80.623  1.00  0.00           O
ATOM   4060  C22 POPEW 101       3.535  51.475  80.533  1.00  0.00           C
ATOM   4063  C3  POPEW 101       7.305  51.635  82.583  1.00  0.00           C
ATOM   4066  O31 POPEW 101       7.805  51.975  81.283  1.00  0.00           O
ATOM   4067  C31 POPEW 101       7.545  51.285  80.163  1.00  0.00           C
ATOM   4068  O32 POPEW 101       7.925  51.625  79.063  1.00  0.00           O
ATOM   4069  C32 POPEW 101       6.875  49.935  80.413  1.00  0.00           C
ATOM   4072  C23 POPEW 101       2.855  52.045  79.273  1.00  0.00           C
ATOM   4075  C24 POPEW 101       2.875  51.095  78.083  1.00  0.00           C
ATOM   4078  C25 POPEW 101       1.485  50.625  77.633  1.00  0.00           C
ATOM   4081  C26 POPEW 101       1.505  50.085  76.203  1.00  0.00           C
ATOM   4084  C27 POPEW 101       0.135  49.695  75.643  1.00  0.00           C
ATOM   4087  C28 POPEW 101       0.175  49.605  74.113  1.00  0.00           C
ATOM   4090  C29 POPEW 101      -1.085  49.165  73.413  1.00  0.00           C
ATOM   4092 0C21 POPEW 101      -1.415  47.885  73.153  1.00  0.00           C
ATOM   4094 1C21 POPEW 101      -0.645  46.685  73.623  1.00  0.00           C
ATOM   4097 2C21 POPEW 101      -1.455  45.375  73.593  1.00  0.00           C
ATOM   4100 3C21 POPEW 101      -1.495  44.685  72.223  1.00  0.00           C
ATOM   4103 4C21 POPEW 101      -2.065  43.255  72.253  1.00  0.00           C
ATOM   4106 5C21 POPEW 101      -3.575  43.145  71.973  1.00  0.00           C
ATOM   4109 6C21 POPEW 101      -4.065  41.685  72.003  1.00  0.00           C
ATOM   4112 7C21 POPEW 101      -5.585  41.555  71.783  1.00  0.00           C
ATOM   4115 8C21 POPEW 101      -6.145  40.135  71.923  1.00  0.00           C
ATOM   4119  C33 POPEW 101       6.735  49.155  79.093  1.00  0.00           C
ATOM   4122  C34 POPEW 101       6.175  47.745  79.313  1.00  0.00           C
ATOM   4125  C35 POPEW 101       6.115  46.935  78.013  1.00  0.00           C
ATOM   4128  C36 POPEW 101       7.455  46.505  77.383  1.00  0.00           C
ATOM   4131  C37 POPEW 101       7.155  45.865  76.013  1.00  0.00           C
ATOM   4134  C38 POPEW 101       8.355  45.175  75.353  1.00  0.00           C
ATOM   4137  C39 POPEW 101       8.005  44.545  74.003  1.00  0.00           C
ATOM   4140 0C31 POPEW 101       9.195  43.825  73.333  1.00  0.00           C
ATOM   4143 1C31 POPEW 101       8.735  42.945  72.163  1.00  0.00           C
ATOM   4146 2C31 POPEW 101       9.785  42.715  71.073  1.00  0.00           C
ATOM   4149 3C31 POPEW 101       9.145  42.555  69.683  1.00  0.00           C
ATOM   4152 4C31 POPEW 101       8.615  43.885  69.123  1.00  0.00           C
ATOM   4155 5C31 POPEW 101       7.505  43.725  68.093  1.00  0.00           C
ATOM   4158 6C31 POPEW 101       6.905  45.075  67.683  1.00  0.00           C
ATOM   4162  NH3 POPEX 102      73.245 103.755  81.173  1.00  0.00           N
ATOM   4166  C12 POPEX 102      72.175 103.065  81.973  1.00  0.00           C
ATOM   4169  C11 POPEX 102      71.145 104.085  82.473  1.00  0.00           C
ATOM   4172  P   POPEX 102      68.985 102.665  82.903  1.00  0.00           P
ATOM   4173  O13 POPEX 102      68.965 101.355  83.583  1.00  0.00           O
ATOM   4174  O14 POPEX 102      67.805 103.545  83.063  1.00  0.00           O
ATOM   4175  O11 POPEX 102      69.225 102.445  81.363  1.00  0.00           O
ATOM   4176  O12 POPEX 102      70.265 103.445  83.393  1.00  0.00           O
ATOM   4177  C1  POPEX 102      68.165 102.675  80.433  1.00  0.00           C
ATOM   4180  C2  POPEX 102      68.185 101.575  79.353  1.00  0.00           C
ATOM   4182  O21 POPEX 102      68.065 102.175  78.053  1.00  0.00           O
ATOM   4183  C21 POPEX 102      69.125 102.475  77.293  1.00  0.00           C
ATOM   4184  O22 POPEX 102      69.025 102.715  76.093  1.00  0.00           O
ATOM   4185  C22 POPEX 102      70.505 102.395  77.983  1.00  0.00           C
ATOM   4188  C3  POPEX 102      67.075 100.505  79.583  1.00  0.00           C
ATOM   4191  O31 POPEX 102      66.885  99.685  78.403  1.00  0.00           O
ATOM   4192  C31 POPEX 102      67.845  98.795  78.193  1.00  0.00           C
ATOM   4193  O32 POPEX 102      68.685  98.445  79.003  1.00  0.00           O
ATOM   4194  C32 POPEX 102      67.735  98.225  76.793  1.00  0.00           C
ATOM   4197  C23 POPEX 102      71.175 101.035  77.673  1.00  0.00           C
ATOM   4200  C24 POPEX 102      72.645 100.925  78.113  1.00  0.00           C
ATOM   4203  C25 POPEX 102      73.275  99.585  77.683  1.00  0.00           C
ATOM   4206  C26 POPEX 102      73.395  99.445  76.163  1.00  0.00           C
ATOM   4209  C27 POPEX 102      73.885  98.055  75.723  1.00  0.00           C
ATOM   4212  C28 POPEX 102      73.385  97.715  74.303  1.00  0.00           C
ATOM   4215  C29 POPEX 102      73.975  96.455  73.733  1.00  0.00           C
ATOM   4217 0C21 POPEX 102      75.255  96.205  73.393  1.00  0.00           C
ATOM   4219 1C21 POPEX 102      76.455  97.125  73.453  1.00  0.00           C
ATOM   4222 2C21 POPEX 102      76.255  98.595  73.023  1.00  0.00           C
ATOM   4225 3C21 POPEX 102      77.595  99.335  72.863  1.00  0.00           C
ATOM   4228 4C21 POPEX 102      77.435 100.865  72.933  1.00  0.00           C
ATOM   4231 5C21 POPEX 102      77.105 101.555  71.603  1.00  0.00           C
ATOM   4234 6C21 POPEX 102      76.835 103.045  71.843  1.00  0.00           C
ATOM   4237 7C21 POPEX 102      76.705 103.885  70.573  1.00  0.00           C
ATOM   4240 8C21 POPEX 102      76.505 105.375  70.883  1.00  0.00           C
ATOM   4244  C33 POPEX 102      69.125  97.995  76.143  1.00  0.00           C
ATOM   4247  C34 POPEX 102      68.985  97.565  74.683  1.00  0.00           C
ATOM   4250  C35 POPEX 102      68.665  98.735  73.753  1.00  0.00           C
ATOM   4253  C36 POPEX 102      68.005  98.275  72.453  1.00  0.00           C
ATOM   4256  C37 POPEX 102      67.595  99.435  71.543  1.00  0.00           C
ATOM   4259  C38 POPEX 102      66.645  98.985  70.433  1.00  0.00           C
ATOM   4262  C39 POPEX 102      66.515  99.995  69.283  1.00  0.00           C
ATOM   4265 0C31 POPEX 102      67.815 100.135  68.483  1.00  0.00           C
ATOM   4268 1C31 POPEX 102      67.595 100.795  67.113  1.00  0.00           C
ATOM   4271 2C31 POPEX 102      68.895 100.905  66.303  1.00  0.00           C
ATOM   4274 3C31 POPEX 102      68.715 101.615  64.963  1.00  0.00           C
ATOM   4277 4C31 POPEX 102      68.225 103.065  65.123  1.00  0.00           C
ATOM   4280 5C31 POPEX 102      68.425 103.915  63.863  1.00  0.00           C
ATOM   4283 6C31 POPEX 102      68.135 105.395  64.103  1.00  0.00           C
ATOM   4287  NH3 POPEY 103      18.335  49.715  40.823  1.00  0.00           N
ATOM   4291  C12 POPEY 103      17.535  50.205  39.643  1.00  0.00           C
ATOM   4294  C11 POPEY 103      18.325  51.215  38.773  1.00  0.00           C
ATOM   4297  P   POPEY 103      20.925  51.655  38.813  1.00  0.00           P
ATOM   4298  O13 POPEY 103      20.795  52.985  38.193  1.00  0.00           O
ATOM   4299  O14 POPEY 103      22.065  50.805  38.423  1.00  0.00           O
ATOM   4300  O11 POPEY 103      20.855  51.745  40.393  1.00  0.00           O
ATOM   4301  O12 POPEY 103      19.655  50.765  38.503  1.00  0.00           O
ATOM   4302  C1  POPEY 103      21.415  52.895  41.053  1.00  0.00           C
ATOM   4305  C2  POPEY 103      21.235  52.855  42.603  1.00  0.00           C
ATOM   4307  O21 POPEY 103      22.355  52.215  43.223  1.00  0.00           O
ATOM   4308  C21 POPEY 103      22.365  50.945  43.523  1.00  0.00           C
ATOM   4309  O22 POPEY 103      21.485  50.125  43.343  1.00  0.00           O
ATOM   4310  C22 POPEY 103      23.735  50.605  44.163  1.00  0.00           C
ATOM   4313  C3  POPEY 103      19.795  52.325  42.923  1.00  0.00           C
ATOM   4316  O31 POPEY 103      19.535  52.035  44.313  1.00  0.00           O
ATOM   4317  C31 POPEY 103      18.665  51.045  44.513  1.00  0.00           C
ATOM   4318  O32 POPEY 103      18.115  50.405  43.633  1.00  0.00           O
ATOM   4319  C32 POPEY 103      18.495  50.845  46.023  1.00  0.00           C
ATOM   4322  C23 POPEY 103      23.675  49.495  45.233  1.00  0.00           C
ATOM   4325  C24 POPEY 103      23.165  49.945  46.603  1.00  0.00           C
ATOM   4328  C25 POPEY 103      22.475  48.785  47.343  1.00  0.00           C
ATOM   4331  C26 POPEY 103      22.695  48.755  48.863  1.00  0.00           C
ATOM   4334  C27 POPEY 103      21.785  47.725  49.553  1.00  0.00           C
ATOM   4337  C28 POPEY 103      22.235  47.305  50.963  1.00  0.00           C
ATOM   4340  C29 POPEY 103      22.445  48.435  51.943  1.00  0.00           C
ATOM   4342 0C21 POPEY 103      21.795  48.645  53.103  1.00  0.00           C
ATOM   4344 1C21 POPEY 103      20.705  47.795  53.723  1.00  0.00           C
ATOM   4347 2C21 POPEY 103      20.835  47.725  55.263  1.00  0.00           C
ATOM   4350 3C21 POPEY 103      21.875  46.695  55.723  1.00  0.00           C
ATOM   4353 4C21 POPEY 103      22.415  46.955  57.133  1.00  0.00           C
ATOM   4356 5C21 POPEY 103      23.375  48.155  57.183  1.00  0.00           C
ATOM   4359 6C21 POPEY 103      24.285  48.165  58.423  1.00  0.00           C
ATOM   4362 7C21 POPEY 103      25.165  49.425  58.463  1.00  0.00           C
ATOM   4365 8C21 POPEY 103      26.335  49.325  59.443  1.00  0.00           C
ATOM   4369  C33 POPEY 103      17.055  50.525  46.473  1.00  0.00           C
ATOM   4372  C34 POPEY 103      16.605  51.445  47.613  1.00  0.00           C
ATOM   4375  C35 POPEY 103      15.185  51.165  48.123  1.00  0.00           C
ATOM   4378  C36 POPEY 103      14.735  52.265  49.093  1.00  0.00           C
ATOM   4381  C37 POPEY 103      13.405  51.965  49.813  1.00  0.00           C
ATOM   4384  C38 POPEY 103      13.535  50.965  50.983  1.00  0.00           C
ATOM   4387  C39 POPEY 103      14.115  51.585  52.263  1.00  0.00           C
ATOM   4390 0C31 POPEY 103      13.125  52.505  52.993  1.00  0.00           C
ATOM   4393 1C31 POPEY 103      13.735  53.175  54.233  1.00  0.00           C
ATOM   4396 2C31 POPEY 103      12.885  54.345  54.753  1.00  0.00           C
ATOM   4399 3C31 POPEY 103      11.525  53.905  55.313  1.00  0.00           C
ATOM   4402 4C31 POPEY 103      10.705  55.075  55.883  1.00  0.00           C
ATOM   4405 5C31 POPEY 103       9.375  54.605  56.493  1.00  0.00           C
ATOM   4408 6C31 POPEY 103       8.605  55.715  57.213  1.00  0.00           C
ATOM   4412  NH3 POPEZ 104      68.415   4.115  35.793  1.00  0.00           N
ATOM   4416  C12 POPEZ 104      68.235   4.935  37.043  1.00  0.00           C
ATOM   4419  C11 POPEZ 104      66.805   5.535  37.153  1.00  0.00           C
ATOM   4422  P   POPEZ 104      64.745   3.885  37.253  1.00  0.00           P
ATOM   4423  O13 POPEZ 104      64.175   4.555  36.073  1.00  0.00           O
ATOM   4424  O14 POPEZ 104      65.225   2.495  37.063  1.00  0.00           O
ATOM   4425  O11 POPEZ 104      63.655   3.805  38.393  1.00  0.00           O
ATOM   4426  O12 POPEZ 104      65.915   4.725  37.913  1.00  0.00           O
ATOM   4427  C1  POPEZ 104      63.795   4.375  39.693  1.00  0.00           C
ATOM   4430  C2  POPEZ 104      64.185   3.335  40.803  1.00  0.00           C
ATOM   4432  O21 POPEZ 104      64.635   4.035  41.993  1.00  0.00           O
ATOM   4433  C21 POPEZ 104      64.245   3.445  43.133  1.00  0.00           C
ATOM   4434  O22 POPEZ 104      63.455   2.515  43.213  1.00  0.00           O
ATOM   4435  C22 POPEZ 104      64.975   4.015  44.333  1.00  0.00           C
ATOM   4438  C3  POPEZ 104      65.305   2.345  40.383  1.00  0.00           C
ATOM   4441  O31 POPEZ 104      65.745   1.485  41.463  1.00  0.00           O
ATOM   4442  C31 POPEZ 104      64.935   0.465  41.733  1.00  0.00           C
ATOM   4443  O32 POPEZ 104      63.835   0.285  41.223  1.00  0.00           O
ATOM   4444  C32 POPEZ 104      65.555  -0.455  42.783  1.00  0.00           C
ATOM   4447  C23 POPEZ 104      64.035   4.295  45.523  1.00  0.00           C
ATOM   4450  C24 POPEZ 104      64.765   4.525  46.843  1.00  0.00           C
ATOM   4453  C25 POPEZ 104      65.205   3.215  47.483  1.00  0.00           C
ATOM   4456  C26 POPEZ 104      65.585   3.415  48.943  1.00  0.00           C
ATOM   4459  C27 POPEZ 104      65.795   2.065  49.623  1.00  0.00           C
ATOM   4462  C28 POPEZ 104      66.665   2.195  50.873  1.00  0.00           C
ATOM   4465  C29 POPEZ 104      65.935   2.875  52.003  1.00  0.00           C
ATOM   4467 0C21 POPEZ 104      66.015   2.495  53.283  1.00  0.00           C
ATOM   4469 1C21 POPEZ 104      66.925   1.395  53.783  1.00  0.00           C
ATOM   4472 2C21 POPEZ 104      67.475   1.695  55.183  1.00  0.00           C
ATOM   4475 3C21 POPEZ 104      68.395   2.915  55.223  1.00  0.00           C
ATOM   4478 4C21 POPEZ 104      68.915   3.175  56.643  1.00  0.00           C
ATOM   4481 5C21 POPEZ 104      67.815   3.735  57.543  1.00  0.00           C
ATOM   4484 6C21 POPEZ 104      68.105   3.575  59.033  1.00  0.00           C
ATOM   4487 7C21 POPEZ 104      67.005   4.255  59.843  1.00  0.00           C
ATOM   4490 8C21 POPEZ 104      67.095   4.005  61.343  1.00  0.00           C
ATOM   4494  C33 POPEZ 104      65.725   0.155  44.193  1.00  0.00           C
ATOM   4497  C34 POPEZ 104      66.225  -0.925  45.163  1.00  0.00           C
ATOM   4500  C35 POPEZ 104      66.615  -0.365  46.533  1.00  0.00           C
ATOM   4503  C36 POPEZ 104      67.555  -1.325  47.293  1.00  0.00           C
ATOM   4506  C37 POPEZ 104      67.915  -0.815  48.693  1.00  0.00           C
ATOM   4509  C38 POPEZ 104      69.175  -1.475  49.273  1.00  0.00           C
ATOM   4512  C39 POPEZ 104      69.285  -1.295  50.793  1.00  0.00           C
ATOM   4515 0C31 POPEZ 104      68.695  -2.505  51.523  1.00  0.00           C
ATOM   4518 1C31 POPEZ 104      68.715  -2.385  53.053  1.00  0.00           C
ATOM   4521 2C31 POPEZ 104      68.665  -3.785  53.703  1.00  0.00           C
ATOM   4524 3C31 POPEZ 104      68.265  -3.785  55.183  1.00  0.00           C
ATOM   4527 4C31 POPEZ 104      68.015  -5.225  55.663  1.00  0.00           C
ATOM   4530 5C31 POPEZ 104      67.555  -5.335  57.113  1.00  0.00           C
ATOM   4533 6C31 POPEZ 104      67.565  -6.775  57.633  1.00  0.00           C
ATOM   4537  NH3 POPEa 105      49.055  37.955  80.763  1.00  0.00           N
ATOM   4541  C12 POPEa 105      48.295  38.325  82.013  1.00  0.00           C
ATOM   4544  C11 POPEa 105      47.475  37.145  82.523  1.00  0.00           C
ATOM   4547  P   POPEa 105      47.905  34.595  83.033  1.00  0.00           P
ATOM   4548  O13 POPEa 105      48.855  33.685  82.353  1.00  0.00           O
ATOM   4549  O14 POPEa 105      47.725  34.365  84.493  1.00  0.00           O
ATOM   4550  O11 POPEa 105      46.485  34.585  82.323  1.00  0.00           O
ATOM   4551  O12 POPEa 105      48.375  36.075  82.783  1.00  0.00           O
ATOM   4552  C1  POPEa 105      46.235  33.775  81.163  1.00  0.00           C
ATOM   4555  C2  POPEa 105      46.735  34.445  79.853  1.00  0.00           C
ATOM   4557  O21 POPEa 105      45.735  34.375  78.813  1.00  0.00           O
ATOM   4558  C21 POPEa 105      45.615  33.245  78.153  1.00  0.00           C
ATOM   4559  O22 POPEa 105      45.895  32.115  78.573  1.00  0.00           O
ATOM   4560  C22 POPEa 105      45.105  33.625  76.753  1.00  0.00           C
ATOM   4563  C3  POPEa 105      48.135  33.965  79.363  1.00  0.00           C
ATOM   4566  O31 POPEa 105      48.345  34.205  77.953  1.00  0.00           O
ATOM   4567  C31 POPEa 105      48.545  35.475  77.613  1.00  0.00           C
ATOM   4568  O32 POPEa 105      48.745  36.395  78.383  1.00  0.00           O
ATOM   4569  C32 POPEa 105      48.465  35.605  76.093  1.00  0.00           C
ATOM   4572  C23 POPEa 105      44.985  32.465  75.733  1.00  0.00           C
ATOM   4575  C24 POPEa 105      45.155  32.875  74.263  1.00  0.00           C
ATOM   4578  C25 POPEa 105      44.205  33.995  73.813  1.00  0.00           C
ATOM   4581  C26 POPEa 105      42.725  33.605  73.893  1.00  0.00           C
ATOM   4584  C27 POPEa 105      41.835  34.745  73.373  1.00  0.00           C
ATOM   4587  C28 POPEa 105      40.435  34.305  72.933  1.00  0.00           C
ATOM   4590  C29 POPEa 105      39.625  33.735  74.063  1.00  0.00           C
ATOM   4592 0C21 POPEa 105      38.335  33.385  73.943  1.00  0.00           C
ATOM   4594 1C21 POPEa 105      37.535  33.515  72.663  1.00  0.00           C
ATOM   4597 2C21 POPEa 105      36.965  34.935  72.563  1.00  0.00           C
ATOM   4600 3C21 POPEa 105      36.335  35.245  71.203  1.00  0.00           C
ATOM   4603 4C21 POPEa 105      35.765  36.665  71.203  1.00  0.00           C
ATOM   4606 5C21 POPEa 105      34.985  37.065  69.943  1.00  0.00           C
ATOM   4609 6C21 POPEa 105      34.145  38.295  70.283  1.00  0.00           C
ATOM   4612 7C21 POPEa 105      33.365  38.885  69.113  1.00  0.00           C
ATOM   4615 8C21 POPEa 105      32.715  40.205  69.513  1.00  0.00           C
ATOM   4619  C33 POPEa 105      48.805  37.025  75.583  1.00  0.00           C
ATOM   4622  C34 POPEa 105      48.765  37.165  74.043  1.00  0.00           C
ATOM   4625  C35 POPEa 105      47.525  36.555  73.363  1.00  0.00           C
ATOM   4628  C36 POPEa 105      47.185  37.245  72.033  1.00  0.00           C
ATOM   4631  C37 POPEa 105      46.305  36.365  71.133  1.00  0.00           C
ATOM   4634  C38 POPEa 105      45.275  37.155  70.313  1.00  0.00           C
ATOM   4637  C39 POPEa 105      43.995  36.335  70.113  1.00  0.00           C
ATOM   4640 0C31 POPEa 105      42.875  37.085  69.383  1.00  0.00           C
ATOM   4643 1C31 POPEa 105      41.505  36.775  69.973  1.00  0.00           C
ATOM   4646 2C31 POPEa 105      40.335  37.435  69.233  1.00  0.00           C
ATOM   4649 3C31 POPEa 105      40.025  36.755  67.893  1.00  0.00           C
ATOM   4652 4C31 POPEa 105      38.625  37.075  67.393  1.00  0.00           C
ATOM   4655 5C31 POPEa 105      38.205  36.165  66.233  1.00  0.00           C
ATOM   4658 6C31 POPEa 105      36.715  36.245  65.953  1.00  0.00           C
ATOM   4662  NH3 POPEb 106     115.475  19.915  80.003  1.00  0.00           N
ATOM   4666  C12 POPEb 106     115.225  21.395  79.883  1.00  0.00           C
ATOM   4669  C11 POPEb 106     115.955  22.215  80.953  1.00  0.00           C
ATOM   4672  P   POPEb 106     118.405  21.385  81.393  1.00  0.00           P
ATOM   4673  O13 POPEb 106     119.015  22.195  82.473  1.00  0.00           O
ATOM   4674  O14 POPEb 106     117.615  20.165  81.723  1.00  0.00           O
ATOM   4675  O11 POPEb 106     119.425  21.125  80.223  1.00  0.00           O
ATOM   4676  O12 POPEb 106     117.355  22.305  80.663  1.00  0.00           O
ATOM   4677  C1  POPEb 106     119.015  20.845  78.883  1.00  0.00           C
ATOM   4680  C2  POPEb 106     118.685  22.115  78.023  1.00  0.00           C
ATOM   4682  O21 POPEb 106     118.615  21.895  76.593  1.00  0.00           O
ATOM   4683  C21 POPEb 106     118.165  20.755  76.063  1.00  0.00           C
ATOM   4684  O22 POPEb 106     117.825  19.755  76.663  1.00  0.00           O
ATOM   4685  C22 POPEb 106     118.135  20.945  74.533  1.00  0.00           C
ATOM   4688  C3  POPEb 106     119.645  23.325  78.373  1.00  0.00           C
ATOM   4691  O31 POPEb 106     120.575  23.715  77.333  1.00  0.00           O
ATOM   4692  C31 POPEb 106     120.085  24.575  76.433  1.00  0.00           C
ATOM   4693  O32 POPEb 106     119.005  25.135  76.523  1.00  0.00           O
ATOM   4694  C32 POPEb 106     121.125  24.855  75.353  1.00  0.00           C
ATOM   4697  C23 POPEb 106     116.815  21.545  74.013  1.00  0.00           C
ATOM   4700  C24 POPEb 106     116.965  22.285  72.673  1.00  0.00           C
ATOM   4703  C25 POPEb 106     117.435  21.395  71.503  1.00  0.00           C
ATOM   4706  C26 POPEb 106     118.855  21.655  70.983  1.00  0.00           C
ATOM   4709  C27 POPEb 106     119.025  21.075  69.573  1.00  0.00           C
ATOM   4712  C28 POPEb 106     120.355  21.445  68.873  1.00  0.00           C
ATOM   4715  C29 POPEb 106     121.525  20.625  69.343  1.00  0.00           C
ATOM   4717 0C21 POPEb 106     122.425  19.995  68.563  1.00  0.00           C
ATOM   4719 1C21 POPEb 106     122.495  20.005  67.053  1.00  0.00           C
ATOM   4722 2C21 POPEb 106     123.945  20.145  66.513  1.00  0.00           C
ATOM   4725 3C21 POPEb 106     124.845  18.935  66.823  1.00  0.00           C
ATOM   4728 4C21 POPEb 106     126.315  19.115  66.423  1.00  0.00           C
ATOM   4731 5C21 POPEb 106     127.005  20.275  67.163  1.00  0.00           C
ATOM   4734 6C21 POPEb 106     128.515  20.285  66.933  1.00  0.00           C
ATOM   4737 7C21 POPEb 106     129.175  21.595  67.393  1.00  0.00           C
ATOM   4740 8C21 POPEb 106     130.655  21.665  67.013  1.00  0.00           C
ATOM   4744  C33 POPEb 106     120.515  24.815  73.933  1.00  0.00           C
ATOM   4747  C34 POPEb 106     121.215  25.785  72.983  1.00  0.00           C
ATOM   4750  C35 POPEb 106     121.235  25.285  71.543  1.00  0.00           C
ATOM   4753  C36 POPEb 106     121.535  26.395  70.533  1.00  0.00           C
ATOM   4756  C37 POPEb 106     121.675  25.855  69.113  1.00  0.00           C
ATOM   4759  C38 POPEb 106     121.365  26.915  68.053  1.00  0.00           C
ATOM   4762  C39 POPEb 106     121.655  26.455  66.623  1.00  0.00           C
ATOM   4765 0C31 POPEb 106     120.825  25.255  66.153  1.00  0.00           C
ATOM   4768 1C31 POPEb 106     121.075  24.955  64.673  1.00  0.00           C
ATOM   4771 2C31 POPEb 106     120.135  23.895  64.093  1.00  0.00           C
ATOM   4774 3C31 POPEb 106     120.305  23.745  62.573  1.00  0.00           C
ATOM   4777 4C31 POPEb 106     119.635  24.885  61.783  1.00  0.00           C
ATOM   4780 5C31 POPEb 106     120.265  25.125  60.403  1.00  0.00           C
ATOM   4783 6C31 POPEb 106     119.735  26.385  59.713  1.00  0.00           C
ATOM   4787  NH3 POPEc 107     111.225  41.825  37.783  1.00  0.00           N
ATOM   4791  C12 POPEc 107     109.815  41.775  37.233  1.00  0.00           C
ATOM   4794  C11 POPEc 107     109.495  42.935  36.263  1.00  0.00           C
ATOM   4797  P   POPEc 107     109.795  44.905  37.973  1.00  0.00           P
ATOM   4798  O13 POPEc 107     111.215  44.735  37.623  1.00  0.00           O
ATOM   4799  O14 POPEc 107     109.185  46.255  38.103  1.00  0.00           O
ATOM   4800  O11 POPEc 107     109.555  44.105  39.313  1.00  0.00           O
ATOM   4801  O12 POPEc 107     108.965  44.095  36.913  1.00  0.00           O
ATOM   4802  C1  POPEc 107     109.055  44.705  40.523  1.00  0.00           C
ATOM   4805  C2  POPEc 107     108.165  43.715  41.313  1.00  0.00           C
ATOM   4807  O21 POPEc 107     107.885  44.165  42.653  1.00  0.00           O
ATOM   4808  C21 POPEc 107     107.055  45.195  42.783  1.00  0.00           C
ATOM   4809  O22 POPEc 107     106.705  45.955  41.903  1.00  0.00           O
ATOM   4810  C22 POPEc 107     106.465  45.175  44.203  1.00  0.00           C
ATOM   4813  C3  POPEc 107     108.915  42.345  41.343  1.00  0.00           C
ATOM   4816  O31 POPEc 107     108.715  41.515  42.513  1.00  0.00           O
ATOM   4817  C31 POPEc 107     107.615  40.795  42.503  1.00  0.00           C
ATOM   4818  O32 POPEc 107     106.625  40.975  41.823  1.00  0.00           O
ATOM   4819  C32 POPEc 107     107.815  39.585  43.423  1.00  0.00           C
ATOM   4822  C23 POPEc 107     107.195  46.105  45.203  1.00  0.00           C
ATOM   4825  C24 POPEc 107     106.285  46.595  46.353  1.00  0.00           C
ATOM   4828  C25 POPEc 107     107.115  47.235  47.473  1.00  0.00           C
ATOM   4831  C26 POPEc 107     106.305  47.885  48.603  1.00  0.00           C
ATOM   4834  C27 POPEc 107     107.235  48.445  49.693  1.00  0.00           C
ATOM   4837  C28 POPEc 107     106.515  49.105  50.893  1.00  0.00           C
ATOM   4840  C29 POPEc 107     107.535  49.665  51.843  1.00  0.00           C
ATOM   4842 0C21 POPEc 107     107.385  49.865  53.163  1.00  0.00           C
ATOM   4844 1C21 POPEc 107     106.135  49.645  53.983  1.00  0.00           C
ATOM   4847 2C21 POPEc 107     106.345  50.145  55.423  1.00  0.00           C
ATOM   4850 3C21 POPEc 107     105.035  50.235  56.233  1.00  0.00           C
ATOM   4853 4C21 POPEc 107     105.245  50.925  57.593  1.00  0.00           C
ATOM   4856 5C21 POPEc 107     103.975  51.095  58.433  1.00  0.00           C
ATOM   4859 6C21 POPEc 107     104.255  51.835  59.753  1.00  0.00           C
ATOM   4862 7C21 POPEc 107     103.025  52.135  60.603  1.00  0.00           C
ATOM   4865 8C21 POPEc 107     103.315  52.915  61.883  1.00  0.00           C
ATOM   4869  C33 POPEc 107     107.235  39.735  44.853  1.00  0.00           C
ATOM   4872  C34 POPEc 107     106.845  38.375  45.433  1.00  0.00           C
ATOM   4875  C35 POPEc 107     107.985  37.345  45.503  1.00  0.00           C
ATOM   4878  C36 POPEc 107     108.705  37.325  46.853  1.00  0.00           C
ATOM   4881  C37 POPEc 107     109.815  36.265  46.873  1.00  0.00           C
ATOM   4884  C38 POPEc 107     110.085  35.695  48.273  1.00  0.00           C
ATOM   4887  C39 POPEc 107     110.935  34.425  48.253  1.00  0.00           C
ATOM   4890 0C31 POPEc 107     111.145  33.865  49.673  1.00  0.00           C
ATOM   4893 1C31 POPEc 107     112.115  32.685  49.733  1.00  0.00           C
ATOM   4896 2C31 POPEc 107     112.525  32.335  51.173  1.00  0.00           C
ATOM   4899 3C31 POPEc 107     111.365  31.815  52.023  1.00  0.00           C
ATOM   4902 4C31 POPEc 107     111.775  31.505  53.473  1.00  0.00           C
ATOM   4905 5C31 POPEc 107     110.595  30.955  54.273  1.00  0.00           C
ATOM   4908 6C31 POPEc 107     110.925  30.635  55.723  1.00  0.00           C
ATOM   4912  NH3 POPEd 108      66.955  83.315  41.423  1.00  0.00           N
ATOM   4916  C12 POPEd 108      65.995  82.615  40.503  1.00  0.00           C
ATOM   4919  C11 POPEd 108      66.735  81.655  39.553  1.00  0.00           C
ATOM   4922  P   POPEd 108      68.925  81.535  38.133  1.00  0.00           P
ATOM   4923  O13 POPEd 108      68.535  80.125  37.923  1.00  0.00           O
ATOM   4924  O14 POPEd 108      69.565  82.215  36.983  1.00  0.00           O
ATOM   4925  O11 POPEd 108      69.955  81.555  39.303  1.00  0.00           O
ATOM   4926  O12 POPEd 108      67.725  82.355  38.783  1.00  0.00           O
ATOM   4927  C1  POPEd 108      69.815  80.725  40.463  1.00  0.00           C
ATOM   4930  C2  POPEd 108      71.185  80.115  40.753  1.00  0.00           C
ATOM   4932  O21 POPEd 108      71.085  79.315  41.943  1.00  0.00           O
ATOM   4933  C21 POPEd 108      71.835  78.235  41.923  1.00  0.00           C
ATOM   4934  O22 POPEd 108      72.385  77.755  40.943  1.00  0.00           O
ATOM   4935  C22 POPEd 108      72.045  77.755  43.353  1.00  0.00           C
ATOM   4938  C3  POPEd 108      72.295  81.205  40.913  1.00  0.00           C
ATOM   4941  O31 POPEd 108      72.485  81.585  42.283  1.00  0.00           O
ATOM   4942  C31 POPEd 108      71.665  82.485  42.763  1.00  0.00           C
ATOM   4943  O32 POPEd 108      70.975  83.255  42.123  1.00  0.00           O
ATOM   4944  C32 POPEd 108      71.705  82.395  44.283  1.00  0.00           C
ATOM   4947  C23 POPEd 108      73.485  78.105  43.753  1.00  0.00           C
ATOM   4950  C24 POPEd 108      73.665  78.605  45.183  1.00  0.00           C
ATOM   4953  C25 POPEd 108      72.805  77.895  46.223  1.00  0.00           C
ATOM   4956  C26 POPEd 108      73.345  78.145  47.643  1.00  0.00           C
ATOM   4959  C27 POPEd 108      72.375  77.625  48.703  1.00  0.00           C
ATOM   4962  C28 POPEd 108      73.015  77.325  50.073  1.00  0.00           C
ATOM   4965  C29 POPEd 108      73.895  76.105  49.983  1.00  0.00           C
ATOM   4967 0C21 POPEd 108      74.095  75.165  50.923  1.00  0.00           C
ATOM   4969 1C21 POPEd 108      73.545  75.125  52.323  1.00  0.00           C
ATOM   4972 2C21 POPEd 108      73.735  73.735  52.973  1.00  0.00           C
ATOM   4975 3C21 POPEd 108      74.185  73.795  54.433  1.00  0.00           C
ATOM   4978 4C21 POPEd 108      74.525  72.395  54.973  1.00  0.00           C
ATOM   4981 5C21 POPEd 108      75.245  72.425  56.323  1.00  0.00           C
ATOM   4984 6C21 POPEd 108      75.835  71.055  56.683  1.00  0.00           C
ATOM   4987 7C21 POPEd 108      76.675  71.075  57.963  1.00  0.00           C
ATOM   4990 8C21 POPEd 108      77.465  69.785  58.183  1.00  0.00           C
ATOM   4994  C33 POPEd 108      70.475  83.065  44.903  1.00  0.00           C
ATOM   4997  C34 POPEd 108      70.515  83.105  46.433  1.00  0.00           C
ATOM   5000  C35 POPEd 108      70.155  81.765  47.073  1.00  0.00           C
ATOM   5003  C36 POPEd 108      69.735  81.995  48.523  1.00  0.00           C
ATOM   5006  C37 POPEd 108      69.345  80.745  49.283  1.00  0.00           C
ATOM   5009  C38 POPEd 108      69.145  81.085  50.753  1.00  0.00           C
ATOM   5012  C39 POPEd 108      68.615  79.915  51.563  1.00  0.00           C
ATOM   5015 0C31 POPEd 108      69.625  78.765  51.643  1.00  0.00           C
ATOM   5018 1C31 POPEd 108      69.125  77.725  52.633  1.00  0.00           C
ATOM   5021 2C31 POPEd 108      70.215  76.795  53.173  1.00  0.00           C
ATOM   5024 3C31 POPEd 108      69.805  76.175  54.513  1.00  0.00           C
ATOM   5027 4C31 POPEd 108      70.935  75.545  55.313  1.00  0.00           C
ATOM   5030 5C31 POPEd 108      70.415  75.015  56.643  1.00  0.00           C
ATOM   5033 6C31 POPEd 108      71.525  74.445  57.513  1.00  0.00           C
ATOM   5037  NH3 POPEe 109     101.165  98.325  34.413  1.00  0.00           N
ATOM   5041  C12 POPEe 109     102.305  99.195  34.023  1.00  0.00           C
ATOM   5044  C11 POPEe 109     102.815  99.995  35.223  1.00  0.00           C
ATOM   5047  P   POPEe 109     105.165 100.495  34.193  1.00  0.00           P
ATOM   5048  O13 POPEe 109     105.435  99.105  34.653  1.00  0.00           O
ATOM   5049  O14 POPEe 109     105.035 100.725  32.743  1.00  0.00           O
ATOM   5050  O11 POPEe 109     106.165 101.505  34.913  1.00  0.00           O
ATOM   5051  O12 POPEe 109     103.795 100.945  34.823  1.00  0.00           O
ATOM   5052  C1  POPEe 109     105.885 101.835  36.273  1.00  0.00           C
ATOM   5055  C2  POPEe 109     107.145 102.335  37.053  1.00  0.00           C
ATOM   5057  O21 POPEe 109     106.715 103.375  37.963  1.00  0.00           O
ATOM   5058  C21 POPEe 109     105.875 102.935  38.913  1.00  0.00           C
ATOM   5059  O22 POPEe 109     105.755 101.775  39.243  1.00  0.00           O
ATOM   5060  C22 POPEe 109     105.035 104.095  39.453  1.00  0.00           C
ATOM   5063  C3  POPEe 109     108.305 102.845  36.123  1.00  0.00           C
ATOM   5066  O31 POPEe 109     109.615 102.745  36.753  1.00  0.00           O
ATOM   5067  C31 POPEe 109     110.335 103.845  36.893  1.00  0.00           C
ATOM   5068  O32 POPEe 109     111.335 104.145  36.253  1.00  0.00           O
ATOM   5069  C32 POPEe 109     109.875 104.615  38.113  1.00  0.00           C
ATOM   5072  C23 POPEe 109     105.425 104.575  40.873  1.00  0.00           C
ATOM   5075  C24 POPEe 109     104.935 103.665  42.013  1.00  0.00           C
ATOM   5078  C25 POPEe 109     104.815 104.445  43.333  1.00  0.00           C
ATOM   5081  C26 POPEe 109     104.125 103.665  44.463  1.00  0.00           C
ATOM   5084  C27 POPEe 109     103.885 104.555  45.703  1.00  0.00           C
ATOM   5087  C28 POPEe 109     103.405 103.785  46.953  1.00  0.00           C
ATOM   5090  C29 POPEe 109     101.945 103.385  46.893  1.00  0.00           C
ATOM   5092 0C21 POPEe 109     101.035 103.505  47.883  1.00  0.00           C
ATOM   5094 1C21 POPEe 109     101.275 104.025  49.283  1.00  0.00           C
ATOM   5097 2C21 POPEe 109     100.665 105.415  49.533  1.00  0.00           C
ATOM   5100 3C21 POPEe 109      99.125 105.405  49.613  1.00  0.00           C
ATOM   5103 4C21 POPEe 109      98.505 106.785  49.893  1.00  0.00           C
ATOM   5106 5C21 POPEe 109      98.955 107.425  51.213  1.00  0.00           C
ATOM   5109 6C21 POPEe 109      98.015 108.545  51.663  1.00  0.00           C
ATOM   5112 7C21 POPEe 109      98.505 109.245  52.933  1.00  0.00           C
ATOM   5115 8C21 POPEe 109      97.525 110.295  53.463  1.00  0.00           C
ATOM   5119  C33 POPEe 109     110.475 104.015  39.403  1.00  0.00           C
ATOM   5122  C34 POPEe 109     109.915 104.605  40.703  1.00  0.00           C
ATOM   5125  C35 POPEe 109     110.215 106.095  40.913  1.00  0.00           C
ATOM   5128  C36 POPEe 109     111.665 106.365  41.353  1.00  0.00           C
ATOM   5131  C37 POPEe 109     111.825 107.785  41.913  1.00  0.00           C
ATOM   5134  C38 POPEe 109     113.225 108.095  42.443  1.00  0.00           C
ATOM   5137  C39 POPEe 109     113.265 109.315  43.373  1.00  0.00           C
ATOM   5140 0C31 POPEe 109     112.675 109.015  44.763  1.00  0.00           C
ATOM   5143 1C31 POPEe 109     112.705 110.225  45.713  1.00  0.00           C
ATOM   5146 2C31 POPEe 109     112.195 109.855  47.113  1.00  0.00           C
ATOM   5149 3C31 POPEe 109     112.155 111.065  48.063  1.00  0.00           C
ATOM   5152 4C31 POPEe 109     111.715 110.665  49.483  1.00  0.00           C
ATOM   5155 5C31 POPEe 109     111.695 111.855  50.453  1.00  0.00           C
ATOM   5158 6C31 POPEe 109     111.295 111.455  51.873  1.00  0.00           C
ATOM   5162  NH3 POPEf 110     109.145 115.745  33.003  1.00  0.00           N
ATOM   5166  C12 POPEf 110     108.835 114.585  33.903  1.00  0.00           C
ATOM   5169  C11 POPEf 110     109.045 113.265  33.153  1.00  0.00           C
ATOM   5172  P   POPEf 110     106.675 112.765  32.203  1.00  0.00           P
ATOM   5173  O13 POPEf 110     105.965 114.045  32.023  1.00  0.00           O
ATOM   5174  O14 POPEf 110     106.215 111.635  31.363  1.00  0.00           O
ATOM   5175  O11 POPEf 110     106.585 112.295  33.713  1.00  0.00           O
ATOM   5176  O12 POPEf 110     108.205 113.115  32.013  1.00  0.00           O
ATOM   5177  C1  POPEf 110     105.325 112.285  34.403  1.00  0.00           C
ATOM   5180  C2  POPEf 110     105.085 113.615  35.163  1.00  0.00           C
ATOM   5182  O21 POPEf 110     105.285 113.495  36.593  1.00  0.00           O
ATOM   5183  C21 POPEf 110     104.325 112.995  37.343  1.00  0.00           C
ATOM   5184  O22 POPEf 110     103.315 112.445  36.943  1.00  0.00           O
ATOM   5185  C22 POPEf 110     104.685 113.325  38.803  1.00  0.00           C
ATOM   5188  C3  POPEf 110     103.755 114.325  34.753  1.00  0.00           C
ATOM   5191  O31 POPEf 110     103.455 115.465  35.593  1.00  0.00           O
ATOM   5192  C31 POPEf 110     104.115 116.565  35.253  1.00  0.00           C
ATOM   5193  O32 POPEf 110     104.865 116.675  34.293  1.00  0.00           O
ATOM   5194  C32 POPEf 110     103.875 117.695  36.243  1.00  0.00           C
ATOM   5197  C23 POPEf 110     103.765 112.725  39.883  1.00  0.00           C
ATOM   5200  C24 POPEf 110     104.045 113.295  41.293  1.00  0.00           C
ATOM   5203  C25 POPEf 110     103.115 112.685  42.353  1.00  0.00           C
ATOM   5206  C26 POPEf 110     102.675 113.635  43.473  1.00  0.00           C
ATOM   5209  C27 POPEf 110     103.695 113.825  44.613  1.00  0.00           C
ATOM   5212  C28 POPEf 110     103.155 114.655  45.803  1.00  0.00           C
ATOM   5215  C29 POPEf 110     102.005 114.015  46.543  1.00  0.00           C
ATOM   5217 0C21 POPEf 110     101.945 113.625  47.833  1.00  0.00           C
ATOM   5219 1C21 POPEf 110     103.015 113.715  48.893  1.00  0.00           C
ATOM   5222 2C21 POPEf 110     102.605 114.575  50.103  1.00  0.00           C
ATOM   5225 3C21 POPEf 110     101.365 114.095  50.893  1.00  0.00           C
ATOM   5228 4C21 POPEf 110     101.395 112.635  51.393  1.00  0.00           C
ATOM   5231 5C21 POPEf 110     102.655 112.275  52.203  1.00  0.00           C
ATOM   5234 6C21 POPEf 110     102.485 110.965  52.983  1.00  0.00           C
ATOM   5237 7C21 POPEf 110     103.715 110.615  53.833  1.00  0.00           C
ATOM   5240 8C21 POPEf 110     103.515 109.365  54.693  1.00  0.00           C
ATOM   5244  C33 POPEf 110     102.725 118.625  35.833  1.00  0.00           C
ATOM   5247  C34 POPEf 110     101.675 118.715  36.933  1.00  0.00           C
ATOM   5250  C35 POPEf 110     102.205 119.405  38.193  1.00  0.00           C
ATOM   5253  C36 POPEf 110     101.185 119.385  39.333  1.00  0.00           C
ATOM   5256  C37 POPEf 110     101.765 119.895  40.663  1.00  0.00           C
ATOM   5259  C38 POPEf 110     100.765 119.785  41.813  1.00  0.00           C
ATOM   5262  C39 POPEf 110      99.795 120.955  41.793  1.00  0.00           C
ATOM   5265 0C31 POPEf 110      98.565 120.775  42.693  1.00  0.00           C
ATOM   5268 1C31 POPEf 110      97.705 122.035  42.593  1.00  0.00           C
ATOM   5271 2C31 POPEf 110      96.315 121.905  43.223  1.00  0.00           C
ATOM   5274 3C31 POPEf 110      95.575 123.245  43.223  1.00  0.00           C
ATOM   5277 4C31 POPEf 110      95.315 123.795  41.813  1.00  0.00           C
ATOM   5280 5C31 POPEf 110      94.725 125.195  41.833  1.00  0.00           C
ATOM   5283 6C31 POPEf 110      94.675 125.785  40.433  1.00  0.00           C
ATOM   5287  NH3 POPEg 111     112.735 120.075  76.233  1.00  0.00           N
ATOM   5291  C12 POPEg 111     111.265 120.315  76.483  1.00  0.00           C
ATOM   5294  C11 POPEg 111     110.495 119.005  76.733  1.00  0.00           C
ATOM   5297  P   POPEg 111     107.995 119.045  75.893  1.00  0.00           P
ATOM   5298  O13 POPEg 111     107.305 117.755  75.753  1.00  0.00           O
ATOM   5299  O14 POPEg 111     107.845 119.815  77.143  1.00  0.00           O
ATOM   5300  O11 POPEg 111     107.695 119.965  74.643  1.00  0.00           O
ATOM   5301  O12 POPEg 111     109.545 118.785  75.673  1.00  0.00           O
ATOM   5302  C1  POPEg 111     107.065 119.435  73.463  1.00  0.00           C
ATOM   5305  C2  POPEg 111     107.675 120.075  72.193  1.00  0.00           C
ATOM   5307  O21 POPEg 111     107.485 119.155  71.093  1.00  0.00           O
ATOM   5308  C21 POPEg 111     107.425 119.715  69.883  1.00  0.00           C
ATOM   5309  O22 POPEg 111     107.415 120.915  69.653  1.00  0.00           O
ATOM   5310  C22 POPEg 111     107.235 118.665  68.813  1.00  0.00           C
ATOM   5313  C3  POPEg 111     109.185 120.375  72.403  1.00  0.00           C
ATOM   5316  O31 POPEg 111     109.725 121.075  71.273  1.00  0.00           O
ATOM   5317  C31 POPEg 111     110.765 120.525  70.653  1.00  0.00           C
ATOM   5318  O32 POPEg 111     111.525 119.705  71.133  1.00  0.00           O
ATOM   5319  C32 POPEg 111     110.945 121.245  69.333  1.00  0.00           C
ATOM   5322  C23 POPEg 111     108.335 118.715  67.753  1.00  0.00           C
ATOM   5325  C24 POPEg 111     108.195 117.525  66.823  1.00  0.00           C
ATOM   5328  C25 POPEg 111     109.095 117.665  65.603  1.00  0.00           C
ATOM   5331  C26 POPEg 111     108.945 116.465  64.673  1.00  0.00           C
ATOM   5334  C27 POPEg 111     109.745 116.625  63.383  1.00  0.00           C
ATOM   5337  C28 POPEg 111     109.845 115.315  62.583  1.00  0.00           C
ATOM   5340  C29 POPEg 111     108.485 114.825  62.143  1.00  0.00           C
ATOM   5342 0C21 POPEg 111     108.175 114.295  60.943  1.00  0.00           C
ATOM   5344 1C21 POPEg 111     109.135 114.015  59.823  1.00  0.00           C
ATOM   5347 2C21 POPEg 111     108.445 113.195  58.713  1.00  0.00           C
ATOM   5350 3C21 POPEg 111     108.105 111.755  59.163  1.00  0.00           C
ATOM   5353 4C21 POPEg 111     106.885 111.115  58.473  1.00  0.00           C
ATOM   5356 5C21 POPEg 111     105.595 111.935  58.653  1.00  0.00           C
ATOM   5359 6C21 POPEg 111     104.315 111.105  58.493  1.00  0.00           C
ATOM   5362 7C21 POPEg 111     103.075 111.985  58.343  1.00  0.00           C
ATOM   5365 8C21 POPEg 111     101.765 111.205  58.183  1.00  0.00           C
ATOM   5369  C33 POPEg 111     111.895 120.525  68.353  1.00  0.00           C
ATOM   5372  C34 POPEg 111     111.385 120.695  66.923  1.00  0.00           C
ATOM   5375  C35 POPEg 111     112.345 120.165  65.863  1.00  0.00           C
ATOM   5378  C36 POPEg 111     111.685 120.165  64.483  1.00  0.00           C
ATOM   5381  C37 POPEg 111     112.585 119.545  63.413  1.00  0.00           C
ATOM   5384  C38 POPEg 111     111.905 119.515  62.043  1.00  0.00           C
ATOM   5387  C39 POPEg 111     112.885 119.265  60.893  1.00  0.00           C
ATOM   5390 0C31 POPEg 111     113.615 117.915  60.993  1.00  0.00           C
ATOM   5393 1C31 POPEg 111     114.635 117.715  59.873  1.00  0.00           C
ATOM   5396 2C31 POPEg 111     115.295 116.335  59.973  1.00  0.00           C
ATOM   5399 3C31 POPEg 111     116.345 116.055  58.883  1.00  0.00           C
ATOM   5402 4C31 POPEg 111     117.735 116.605  59.213  1.00  0.00           C
ATOM   5405 5C31 POPEg 111     118.845 115.875  58.443  1.00  0.00           C
ATOM   5408 6C31 POPEg 111     120.265 116.295  58.813  1.00  0.00           C
ATOM   5412  NH3 POPEh 112      14.925   9.535  81.133  1.00  0.00           N
ATOM   5416  C12 POPEh 112      15.335  10.985  81.273  1.00  0.00           C
ATOM   5419  C11 POPEh 112      14.485  11.825  82.273  1.00  0.00           C
ATOM   5422  P   POPEh 112      12.015  10.955  82.393  1.00  0.00           P
ATOM   5423  O13 POPEh 112      10.835  11.585  83.033  1.00  0.00           O
ATOM   5424  O14 POPEh 112      12.725   9.905  83.153  1.00  0.00           O
ATOM   5425  O11 POPEh 112      11.555  10.305  81.003  1.00  0.00           O
ATOM   5426  O12 POPEh 112      13.105  11.985  81.893  1.00  0.00           O
ATOM   5427  C1  POPEh 112      10.575  11.005  80.213  1.00  0.00           C
ATOM   5430  C2  POPEh 112      11.225  11.945  79.153  1.00  0.00           C
ATOM   5432  O21 POPEh 112      10.365  12.075  78.003  1.00  0.00           O
ATOM   5433  C21 POPEh 112      10.395  11.135  77.073  1.00  0.00           C
ATOM   5434  O22 POPEh 112      10.755   9.975  77.213  1.00  0.00           O
ATOM   5435  C22 POPEh 112       9.995  11.775  75.763  1.00  0.00           C
ATOM   5438  C3  POPEh 112      12.685  11.535  78.783  1.00  0.00           C
ATOM   5441  O31 POPEh 112      13.075  12.035  77.493  1.00  0.00           O
ATOM   5442  C31 POPEh 112      13.945  11.285  76.843  1.00  0.00           C
ATOM   5443  O32 POPEh 112      14.535  10.315  77.293  1.00  0.00           O
ATOM   5444  C32 POPEh 112      13.965  11.755  75.393  1.00  0.00           C
ATOM   5447  C23 POPEh 112      10.135  10.815  74.573  1.00  0.00           C
ATOM   5450  C24 POPEh 112      10.075  11.595  73.253  1.00  0.00           C
ATOM   5453  C25 POPEh 112       9.965  10.695  72.033  1.00  0.00           C
ATOM   5456  C26 POPEh 112      11.305  10.295  71.413  1.00  0.00           C
ATOM   5459  C27 POPEh 112      11.115   9.485  70.123  1.00  0.00           C
ATOM   5462  C28 POPEh 112      12.395   9.305  69.303  1.00  0.00           C
ATOM   5465  C29 POPEh 112      13.385   8.395  69.983  1.00  0.00           C
ATOM   5467 0C21 POPEh 112      14.345   7.695  69.343  1.00  0.00           C
ATOM   5469 1C21 POPEh 112      14.615   7.775  67.863  1.00  0.00           C
ATOM   5472 2C21 POPEh 112      16.065   7.405  67.513  1.00  0.00           C
ATOM   5475 3C21 POPEh 112      16.355   5.905  67.633  1.00  0.00           C
ATOM   5478 4C21 POPEh 112      17.775   5.545  67.213  1.00  0.00           C
ATOM   5481 5C21 POPEh 112      17.835   4.265  66.373  1.00  0.00           C
ATOM   5484 6C21 POPEh 112      19.275   3.775  66.183  1.00  0.00           C
ATOM   5487 7C21 POPEh 112      19.415   2.755  65.043  1.00  0.00           C
ATOM   5490 8C21 POPEh 112      20.845   2.265  64.843  1.00  0.00           C
ATOM   5494  C33 POPEh 112      15.125  11.185  74.563  1.00  0.00           C
ATOM   5497  C34 POPEh 112      14.805  11.315  73.073  1.00  0.00           C
ATOM   5500  C35 POPEh 112      15.985  11.015  72.143  1.00  0.00           C
ATOM   5503  C36 POPEh 112      15.635  11.425  70.713  1.00  0.00           C
ATOM   5506  C37 POPEh 112      16.645  10.985  69.653  1.00  0.00           C
ATOM   5509  C38 POPEh 112      16.205  11.465  68.263  1.00  0.00           C
ATOM   5512  C39 POPEh 112      17.085  10.965  67.113  1.00  0.00           C
ATOM   5515 0C31 POPEh 112      16.315  11.035  65.783  1.00  0.00           C
ATOM   5518 1C31 POPEh 112      16.965  10.245  64.643  1.00  0.00           C
ATOM   5521 2C31 POPEh 112      16.025  10.185  63.433  1.00  0.00           C
ATOM   5524 3C31 POPEh 112      16.515   9.235  62.333  1.00  0.00           C
ATOM   5527 4C31 POPEh 112      17.845   9.685  61.733  1.00  0.00           C
ATOM   5530 5C31 POPEh 112      18.035   9.185  60.303  1.00  0.00           C
ATOM   5533 6C31 POPEh 112      19.325   9.715  59.703  1.00  0.00           C
ATOM   5537  NH3 POPEi 113      24.515 110.215  38.353  1.00  0.00           N
ATOM   5541  C12 POPEi 113      23.165 110.005  37.713  1.00  0.00           C
ATOM   5544  C11 POPEi 113      22.045 109.925  38.773  1.00  0.00           C
ATOM   5547  P   POPEi 113      19.695 109.085  37.933  1.00  0.00           P
ATOM   5548  O13 POPEi 113      19.645 110.445  37.353  1.00  0.00           O
ATOM   5549  O14 POPEi 113      19.265 107.995  37.043  1.00  0.00           O
ATOM   5550  O11 POPEi 113      18.795 109.035  39.213  1.00  0.00           O
ATOM   5551  O12 POPEi 113      21.135 108.845  38.523  1.00  0.00           O
ATOM   5552  C1  POPEi 113      18.515 107.795  39.883  1.00  0.00           C
ATOM   5555  C2  POPEi 113      17.525 108.095  41.033  1.00  0.00           C
ATOM   5557  O21 POPEi 113      17.145 106.865  41.663  1.00  0.00           O
ATOM   5558  C21 POPEi 113      16.895 106.975  42.953  1.00  0.00           C
ATOM   5559  O22 POPEi 113      16.945 107.995  43.623  1.00  0.00           O
ATOM   5560  C22 POPEi 113      16.525 105.585  43.473  1.00  0.00           C
ATOM   5563  C3  POPEi 113      16.285 108.815  40.463  1.00  0.00           C
ATOM   5566  O31 POPEi 113      15.335 109.085  41.513  1.00  0.00           O
ATOM   5567  C31 POPEi 113      14.895 110.315  41.623  1.00  0.00           C
ATOM   5568  O32 POPEi 113      15.145 111.245  40.863  1.00  0.00           O
ATOM   5569  C32 POPEi 113      14.065 110.445  42.893  1.00  0.00           C
ATOM   5572  C23 POPEi 113      17.115 105.295  44.863  1.00  0.00           C
ATOM   5575  C24 POPEi 113      16.295 105.925  46.003  1.00  0.00           C
ATOM   5578  C25 POPEi 113      16.455 105.175  47.333  1.00  0.00           C
ATOM   5581  C26 POPEi 113      17.905 105.115  47.823  1.00  0.00           C
ATOM   5584  C27 POPEi 113      18.075 104.275  49.093  1.00  0.00           C
ATOM   5587  C28 POPEi 113      17.545 104.975  50.353  1.00  0.00           C
ATOM   5590  C29 POPEi 113      17.995 104.205  51.573  1.00  0.00           C
ATOM   5592 0C21 POPEi 113      17.375 104.105  52.753  1.00  0.00           C
ATOM   5594 1C21 POPEi 113      16.085 104.775  53.153  1.00  0.00           C
ATOM   5597 2C21 POPEi 113      15.585 104.215  54.503  1.00  0.00           C
ATOM   5600 3C21 POPEi 113      16.525 104.505  55.693  1.00  0.00           C
ATOM   5603 4C21 POPEi 113      16.375 103.465  56.813  1.00  0.00           C
ATOM   5606 5C21 POPEi 113      17.115 103.845  58.103  1.00  0.00           C
ATOM   5609 6C21 POPEi 113      18.635 103.655  58.013  1.00  0.00           C
ATOM   5612 7C21 POPEi 113      19.335 104.045  59.323  1.00  0.00           C
ATOM   5615 8C21 POPEi 113      20.805 103.615  59.363  1.00  0.00           C
ATOM   5619  C33 POPEi 113      14.385 111.765  43.623  1.00  0.00           C
ATOM   5622  C34 POPEi 113      13.985 111.755  45.113  1.00  0.00           C
ATOM   5625  C35 POPEi 113      14.715 110.685  45.913  1.00  0.00           C
ATOM   5628  C36 POPEi 113      14.545 110.835  47.433  1.00  0.00           C
ATOM   5631  C37 POPEi 113      15.565 109.955  48.173  1.00  0.00           C
ATOM   5634  C38 POPEi 113      15.485 110.075  49.693  1.00  0.00           C
ATOM   5637  C39 POPEi 113      16.575 109.235  50.373  1.00  0.00           C
ATOM   5640 0C31 POPEi 113      16.715 109.525  51.873  1.00  0.00           C
ATOM   5643 1C31 POPEi 113      17.895 108.765  52.483  1.00  0.00           C
ATOM   5646 2C31 POPEi 113      18.235 109.165  53.923  1.00  0.00           C
ATOM   5649 3C31 POPEi 113      17.095 108.985  54.933  1.00  0.00           C
ATOM   5652 4C31 POPEi 113      17.525 109.325  56.363  1.00  0.00           C
ATOM   5655 5C31 POPEi 113      16.345 109.415  57.333  1.00  0.00           C
ATOM   5658 6C31 POPEi 113      16.745 109.835  58.753  1.00  0.00           C
ATOM   5662  NH3 POPEj 114       9.145  97.265  38.623  1.00  0.00           N
ATOM   5666  C12 POPEj 114       8.795  98.705  38.313  1.00  0.00           C
ATOM   5669  C11 POPEj 114       9.515  99.705  39.233  1.00  0.00           C
ATOM   5672  P   POPEj 114       9.085 102.305  39.133  1.00  0.00           P
ATOM   5673  O13 POPEj 114       9.755 102.365  37.823  1.00  0.00           O
ATOM   5674  O14 POPEj 114       7.915 103.215  39.293  1.00  0.00           O
ATOM   5675  O11 POPEj 114      10.195 102.615  40.233  1.00  0.00           O
ATOM   5676  O12 POPEj 114       8.645 100.815  39.463  1.00  0.00           O
ATOM   5677  C1  POPEj 114      10.075 102.255  41.613  1.00  0.00           C
ATOM   5680  C2  POPEj 114      11.385 101.635  42.163  1.00  0.00           C
ATOM   5682  O21 POPEj 114      11.225 101.095  43.493  1.00  0.00           O
ATOM   5683  C21 POPEj 114      11.075 101.905  44.513  1.00  0.00           C
ATOM   5684  O22 POPEj 114      10.725 103.075  44.473  1.00  0.00           O
ATOM   5685  C22 POPEj 114      11.465 101.165  45.783  1.00  0.00           C
ATOM   5688  C3  POPEj 114      12.585 102.615  42.063  1.00  0.00           C
ATOM   5691  O31 POPEj 114      13.845 102.015  42.423  1.00  0.00           O
ATOM   5692  C31 POPEj 114      14.305 102.285  43.653  1.00  0.00           C
ATOM   5693  O32 POPEj 114      13.835 103.085  44.433  1.00  0.00           O
ATOM   5694  C32 POPEj 114      15.535 101.425  43.913  1.00  0.00           C
ATOM   5697  C23 POPEj 114      11.435 102.115  46.993  1.00  0.00           C
ATOM   5700  C24 POPEj 114      11.775 101.405  48.303  1.00  0.00           C
ATOM   5703  C25 POPEj 114      11.855 102.395  49.473  1.00  0.00           C
ATOM   5706  C26 POPEj 114      12.565 101.825  50.703  1.00  0.00           C
ATOM   5709  C27 POPEj 114      11.945 100.515  51.193  1.00  0.00           C
ATOM   5712  C28 POPEj 114      12.635  99.985  52.463  1.00  0.00           C
ATOM   5715  C29 POPEj 114      11.755  98.955  53.123  1.00  0.00           C
ATOM   5717 0C21 POPEj 114      10.825  99.215  54.063  1.00  0.00           C
ATOM   5719 1C21 POPEj 114      10.515 100.555  54.673  1.00  0.00           C
ATOM   5722 2C21 POPEj 114      10.475 100.475  56.213  1.00  0.00           C
ATOM   5725 3C21 POPEj 114       9.285  99.665  56.743  1.00  0.00           C
ATOM   5728 4C21 POPEj 114       9.125  99.765  58.263  1.00  0.00           C
ATOM   5731 5C21 POPEj 114       7.815  99.135  58.763  1.00  0.00           C
ATOM   5734 6C21 POPEj 114       6.565  99.965  58.433  1.00  0.00           C
ATOM   5737 7C21 POPEj 114       5.285  99.285  58.923  1.00  0.00           C
ATOM   5740 8C21 POPEj 114       4.015 100.085  58.633  1.00  0.00           C
ATOM   5744  C33 POPEj 114      16.015 101.395  45.373  1.00  0.00           C
ATOM   5747  C34 POPEj 114      17.305 100.575  45.423  1.00  0.00           C
ATOM   5750  C35 POPEj 114      17.875 100.225  46.803  1.00  0.00           C
ATOM   5753  C36 POPEj 114      17.415  98.855  47.343  1.00  0.00           C
ATOM   5756  C37 POPEj 114      16.265  98.945  48.363  1.00  0.00           C
ATOM   5759  C38 POPEj 114      14.895  98.535  47.813  1.00  0.00           C
ATOM   5762  C39 POPEj 114      14.705  97.015  47.663  1.00  0.00           C
ATOM   5765 0C31 POPEj 114      14.705  96.275  49.013  1.00  0.00           C
ATOM   5768 1C31 POPEj 114      14.195  94.835  48.893  1.00  0.00           C
ATOM   5771 2C31 POPEj 114      13.755  94.255  50.243  1.00  0.00           C
ATOM   5774 3C31 POPEj 114      13.085  92.885  50.073  1.00  0.00           C
ATOM   5777 4C31 POPEj 114      12.175  92.505  51.243  1.00  0.00           C
ATOM   5780 5C31 POPEj 114      11.525  91.125  51.083  1.00  0.00           C
ATOM   5783 6C31 POPEj 114      10.515  90.795  52.183  1.00  0.00           C
ATOM   5787  NH3 POPEk 115      12.625  63.125  82.173  1.00  0.00           N
ATOM   5791  C12 POPEk 115      11.945  63.215  80.843  1.00  0.00           C
ATOM   5794  C11 POPEk 115      10.415  63.325  80.983  1.00  0.00           C
ATOM   5797  P   POPEk 115       8.355  63.885  79.513  1.00  0.00           P
ATOM   5798  O13 POPEk 115       7.745  62.655  78.953  1.00  0.00           O
ATOM   5799  O14 POPEk 115       7.695  64.475  80.703  1.00  0.00           O
ATOM   5800  O11 POPEk 115       8.305  64.915  78.363  1.00  0.00           O
ATOM   5801  O12 POPEk 115       9.895  63.685  79.713  1.00  0.00           O
ATOM   5802  C1  POPEk 115       9.265  64.955  77.303  1.00  0.00           C
ATOM   5805  C2  POPEk 115       8.805  66.125  76.433  1.00  0.00           C
ATOM   5807  O21 POPEk 115       9.425  66.125  75.133  1.00  0.00           O
ATOM   5808  C21 POPEk 115       8.525  65.995  74.153  1.00  0.00           C
ATOM   5809  O22 POPEk 115       7.355  65.715  74.293  1.00  0.00           O
ATOM   5810  C22 POPEk 115       9.125  66.355  72.803  1.00  0.00           C
ATOM   5813  C3  POPEk 115       9.055  67.465  77.153  1.00  0.00           C
ATOM   5816  O31 POPEk 115       8.115  68.415  76.663  1.00  0.00           O
ATOM   5817  C31 POPEk 115       6.875  68.255  77.123  1.00  0.00           C
ATOM   5818  O32 POPEk 115       6.585  67.725  78.183  1.00  0.00           O
ATOM   5819  C32 POPEk 115       5.895  68.655  76.033  1.00  0.00           C
ATOM   5822  C23 POPEk 115       8.165  67.305  72.053  1.00  0.00           C
ATOM   5825  C24 POPEk 115       8.595  67.595  70.613  1.00  0.00           C
ATOM   5828  C25 POPEk 115       7.555  68.425  69.853  1.00  0.00           C
ATOM   5831  C26 POPEk 115       6.455  67.595  69.183  1.00  0.00           C
ATOM   5834  C27 POPEk 115       5.535  68.455  68.293  1.00  0.00           C
ATOM   5837  C28 POPEk 115       5.285  67.835  66.903  1.00  0.00           C
ATOM   5840  C29 POPEk 115       4.475  66.565  66.933  1.00  0.00           C
ATOM   5842 0C21 POPEk 115       3.805  66.095  65.873  1.00  0.00           C
ATOM   5844 1C21 POPEk 115       3.835  66.745  64.513  1.00  0.00           C
ATOM   5847 2C21 POPEk 115       3.355  65.815  63.373  1.00  0.00           C
ATOM   5850 3C21 POPEk 115       1.835  65.655  63.303  1.00  0.00           C
ATOM   5853 4C21 POPEk 115       1.405  65.115  61.943  1.00  0.00           C
ATOM   5856 5C21 POPEk 115      -0.115  65.035  61.743  1.00  0.00           C
ATOM   5859 6C21 POPEk 115      -0.535  65.765  60.473  1.00  0.00           C
ATOM   5862 7C21 POPEk 115      -2.055  65.845  60.253  1.00  0.00           C
ATOM   5865 8C21 POPEk 115      -2.415  66.735  59.063  1.00  0.00           C
ATOM   5869  C33 POPEk 115       6.345  69.845  75.143  1.00  0.00           C
ATOM   5872  C34 POPEk 115       5.725  69.785  73.753  1.00  0.00           C
ATOM   5875  C35 POPEk 115       4.205  70.015  73.763  1.00  0.00           C
ATOM   5878  C36 POPEk 115       3.485  69.405  72.553  1.00  0.00           C
ATOM   5881  C37 POPEk 115       3.495  67.865  72.593  1.00  0.00           C
ATOM   5884  C38 POPEk 115       2.635  67.195  71.513  1.00  0.00           C
ATOM   5887  C39 POPEk 115       1.155  67.605  71.523  1.00  0.00           C
ATOM   5890 0C31 POPEk 115       0.275  66.585  70.793  1.00  0.00           C
ATOM   5893 1C31 POPEk 115      -1.035  67.185  70.253  1.00  0.00           C
ATOM   5896 2C31 POPEk 115      -2.045  66.145  69.743  1.00  0.00           C
ATOM   5899 3C31 POPEk 115      -1.375  64.945  69.063  1.00  0.00           C
ATOM   5902 4C31 POPEk 115      -2.345  64.025  68.313  1.00  0.00           C
ATOM   5905 5C31 POPEk 115      -1.615  62.805  67.733  1.00  0.00           C
ATOM   5908 6C31 POPEk 115      -2.485  61.925  66.833  1.00  0.00           C
ATOM   5912  NH3 POPEl 116      36.795  -2.225  38.513  1.00  0.00           N
ATOM   5916  C12 POPEl 116      36.715  -1.435  37.233  1.00  0.00           C
ATOM   5919  C11 POPEl 116      36.545   0.065  37.513  1.00  0.00           C
ATOM   5922  P   POPEl 116      37.555   2.155  38.583  1.00  0.00           P
ATOM   5923  O13 POPEl 116      37.095   2.885  37.393  1.00  0.00           O
ATOM   5924  O14 POPEl 116      36.725   2.175  39.793  1.00  0.00           O
ATOM   5925  O11 POPEl 116      39.015   2.615  38.943  1.00  0.00           O
ATOM   5926  O12 POPEl 116      37.715   0.625  38.153  1.00  0.00           O
ATOM   5927  C1  POPEl 116      39.905   1.875  39.783  1.00  0.00           C
ATOM   5930  C2  POPEl 116      40.605   2.785  40.843  1.00  0.00           C
ATOM   5932  O21 POPEl 116      40.455   2.165  42.143  1.00  0.00           O
ATOM   5933  C21 POPEl 116      41.545   1.605  42.643  1.00  0.00           C
ATOM   5934  O22 POPEl 116      42.645   1.585  42.123  1.00  0.00           O
ATOM   5935  C22 POPEl 116      41.225   1.005  44.013  1.00  0.00           C
ATOM   5938  C3  POPEl 116      40.015   4.225  40.863  1.00  0.00           C
ATOM   5941  O31 POPEl 116      40.785   5.105  41.733  1.00  0.00           O
ATOM   5942  C31 POPEl 116      40.495   6.385  41.563  1.00  0.00           C
ATOM   5943  O32 POPEl 116      39.455   6.815  41.083  1.00  0.00           O
ATOM   5944  C32 POPEl 116      41.615   7.315  42.093  1.00  0.00           C
ATOM   5947  C23 POPEl 116      42.405   0.995  45.023  1.00  0.00           C
ATOM   5950  C24 POPEl 116      41.885   1.295  46.443  1.00  0.00           C
ATOM   5953  C25 POPEl 116      42.945   1.755  47.453  1.00  0.00           C
ATOM   5956  C26 POPEl 116      42.335   2.095  48.823  1.00  0.00           C
ATOM   5959  C27 POPEl 116      43.355   2.685  49.803  1.00  0.00           C
ATOM   5962  C28 POPEl 116      42.765   3.015  51.193  1.00  0.00           C
ATOM   5965  C29 POPEl 116      42.485   1.785  52.023  1.00  0.00           C
ATOM   5967 0C21 POPEl 116      42.265   1.775  53.343  1.00  0.00           C
ATOM   5969 1C21 POPEl 116      42.235   2.995  54.233  1.00  0.00           C
ATOM   5972 2C21 POPEl 116      42.065   2.645  55.713  1.00  0.00           C
ATOM   5975 3C21 POPEl 116      41.935   3.895  56.593  1.00  0.00           C
ATOM   5978 4C21 POPEl 116      42.005   3.585  58.093  1.00  0.00           C
ATOM   5981 5C21 POPEl 116      41.875   4.835  58.963  1.00  0.00           C
ATOM   5984 6C21 POPEl 116      42.035   4.525  60.453  1.00  0.00           C
ATOM   5987 7C21 POPEl 116      42.025   5.775  61.343  1.00  0.00           C
ATOM   5990 8C21 POPEl 116      42.015   5.455  62.833  1.00  0.00           C
ATOM   5994  C33 POPEl 116      42.505   6.635  43.153  1.00  0.00           C
ATOM   5997  C34 POPEl 116      43.435   7.525  43.993  1.00  0.00           C
ATOM   6000  C35 POPEl 116      44.185   6.715  45.073  1.00  0.00           C
ATOM   6003  C36 POPEl 116      45.215   7.535  45.863  1.00  0.00           C
ATOM   6006  C37 POPEl 116      46.005   6.695  46.883  1.00  0.00           C
ATOM   6009  C38 POPEl 116      45.845   7.185  48.323  1.00  0.00           C
ATOM   6012  C39 POPEl 116      44.435   6.975  48.883  1.00  0.00           C
ATOM   6015 0C31 POPEl 116      44.265   7.585  50.283  1.00  0.00           C
ATOM   6018 1C31 POPEl 116      42.865   7.305  50.863  1.00  0.00           C
ATOM   6021 2C31 POPEl 116      42.615   8.005  52.193  1.00  0.00           C
ATOM   6024 3C31 POPEl 116      43.455   7.445  53.353  1.00  0.00           C
ATOM   6027 4C31 POPEl 116      43.135   8.155  54.673  1.00  0.00           C
ATOM   6030 5C31 POPEl 116      43.885   7.555  55.863  1.00  0.00           C
ATOM   6033 6C31 POPEl 116      43.575   8.265  57.183  1.00  0.00           C
ATOM   6037  NH3 POPEm 117      65.785  17.585  80.093  1.00  0.00           N
ATOM   6041  C12 POPEm 117      65.065  16.485  80.813  1.00  0.00           C
ATOM   6044  C11 POPEm 117      63.805  17.055  81.493  1.00  0.00           C
ATOM   6047  P   POPEm 117      61.805  18.695  80.873  1.00  0.00           P
ATOM   6048  O13 POPEm 117      61.195  18.345  82.193  1.00  0.00           O
ATOM   6049  O14 POPEm 117      62.335  20.055  80.703  1.00  0.00           O
ATOM   6050  O11 POPEm 117      60.735  18.405  79.753  1.00  0.00           O
ATOM   6051  O12 POPEm 117      62.975  17.675  80.533  1.00  0.00           O
ATOM   6052  C1  POPEm 117      60.965  17.495  78.673  1.00  0.00           C
ATOM   6055  C2  POPEm 117      61.305  18.215  77.343  1.00  0.00           C
ATOM   6057  O21 POPEm 117      62.205  17.465  76.503  1.00  0.00           O
ATOM   6058  C21 POPEm 117      63.505  17.735  76.493  1.00  0.00           C
ATOM   6059  O22 POPEm 117      64.175  18.105  77.443  1.00  0.00           O
ATOM   6060  C22 POPEm 117      64.055  17.545  75.053  1.00  0.00           C
ATOM   6063  C3  POPEm 117      61.685  19.715  77.483  1.00  0.00           C
ATOM   6066  O31 POPEm 117      61.845  20.245  76.153  1.00  0.00           O
ATOM   6067  C31 POPEm 117      61.145  21.305  75.843  1.00  0.00           C
ATOM   6068  O32 POPEm 117      60.235  21.785  76.503  1.00  0.00           O
ATOM   6069  C32 POPEm 117      61.625  21.895  74.523  1.00  0.00           C
ATOM   6072  C23 POPEm 117      64.915  18.745  74.573  1.00  0.00           C
ATOM   6075  C24 POPEm 117      65.245  18.825  73.073  1.00  0.00           C
ATOM   6078  C25 POPEm 117      66.215  17.755  72.533  1.00  0.00           C
ATOM   6081  C26 POPEm 117      65.995  17.505  71.033  1.00  0.00           C
ATOM   6084  C27 POPEm 117      67.185  16.815  70.353  1.00  0.00           C
ATOM   6087  C28 POPEm 117      66.995  16.635  68.833  1.00  0.00           C
ATOM   6090  C29 POPEm 117      66.005  15.545  68.483  1.00  0.00           C
ATOM   6092 0C21 POPEm 117      65.935  14.895  67.313  1.00  0.00           C
ATOM   6094 1C21 POPEm 117      66.815  15.135  66.103  1.00  0.00           C
ATOM   6097 2C21 POPEm 117      66.055  15.935  65.033  1.00  0.00           C
ATOM   6100 3C21 POPEm 117      66.945  16.265  63.823  1.00  0.00           C
ATOM   6103 4C21 POPEm 117      66.175  17.065  62.753  1.00  0.00           C
ATOM   6106 5C21 POPEm 117      67.035  17.545  61.573  1.00  0.00           C
ATOM   6109 6C21 POPEm 117      67.835  16.405  60.923  1.00  0.00           C
ATOM   6112 7C21 POPEm 117      68.525  16.805  59.623  1.00  0.00           C
ATOM   6115 8C21 POPEm 117      69.595  15.785  59.223  1.00  0.00           C
ATOM   6119  C33 POPEm 117      61.445  23.425  74.483  1.00  0.00           C
ATOM   6122  C34 POPEm 117      62.595  24.105  73.723  1.00  0.00           C
ATOM   6125  C35 POPEm 117      62.585  23.755  72.223  1.00  0.00           C
ATOM   6128  C36 POPEm 117      63.215  24.845  71.353  1.00  0.00           C
ATOM   6131  C37 POPEm 117      63.415  24.405  69.893  1.00  0.00           C
ATOM   6134  C38 POPEm 117      64.035  25.505  69.023  1.00  0.00           C
ATOM   6137  C39 POPEm 117      65.475  25.845  69.453  1.00  0.00           C
ATOM   6140 0C31 POPEm 117      66.135  26.955  68.623  1.00  0.00           C
ATOM   6143 1C31 POPEm 117      67.655  26.795  68.523  1.00  0.00           C
ATOM   6146 2C31 POPEm 117      68.395  26.625  69.863  1.00  0.00           C
ATOM   6149 3C31 POPEm 117      68.355  27.855  70.793  1.00  0.00           C
ATOM   6152 4C31 POPEm 117      69.725  28.085  71.443  1.00  0.00           C
ATOM   6155 5C31 POPEm 117      69.675  28.945  72.713  1.00  0.00           C
ATOM   6158 6C31 POPEm 117      71.065  29.375  73.183  1.00  0.00           C
ATOM   6162  NH3 POPEn 118     102.115 121.865  32.833  1.00  0.00           N
ATOM   6166  C12 POPEn 118     101.935 121.985  31.353  1.00  0.00           C
ATOM   6169  C11 POPEn 118     100.675 121.225  30.983  1.00  0.00           C
ATOM   6172  P   POPEn 118      98.655 121.285  29.403  1.00  0.00           P
ATOM   6173  O13 POPEn 118      97.935 122.575  29.523  1.00  0.00           O
ATOM   6174  O14 POPEn 118      98.565 120.545  28.133  1.00  0.00           O
ATOM   6175  O11 POPEn 118      98.235 120.285  30.563  1.00  0.00           O
ATOM   6176  O12 POPEn 118     100.175 121.615  29.703  1.00  0.00           O
ATOM   6177  C1  POPEn 118      97.075 120.365  31.393  1.00  0.00           C
ATOM   6180  C2  POPEn 118      97.375 121.135  32.723  1.00  0.00           C
ATOM   6182  O21 POPEn 118      96.715 120.675  33.913  1.00  0.00           O
ATOM   6183  C21 POPEn 118      95.425 120.455  33.933  1.00  0.00           C
ATOM   6184  O22 POPEn 118      94.665 120.485  32.983  1.00  0.00           O
ATOM   6185  C22 POPEn 118      95.055 120.025  35.373  1.00  0.00           C
ATOM   6188  C3  POPEn 118      97.225 122.675  32.533  1.00  0.00           C
ATOM   6191  O31 POPEn 118      97.055 123.435  33.753  1.00  0.00           O
ATOM   6192  C31 POPEn 118      98.165 123.535  34.473  1.00  0.00           C
ATOM   6193  O32 POPEn 118      99.195 122.925  34.253  1.00  0.00           O
ATOM   6194  C32 POPEn 118      98.025 124.555  35.593  1.00  0.00           C
ATOM   6197  C23 POPEn 118      96.115 120.475  36.433  1.00  0.00           C
ATOM   6200  C24 POPEn 118      95.675 120.295  37.893  1.00  0.00           C
ATOM   6203  C25 POPEn 118      95.505 118.855  38.373  1.00  0.00           C
ATOM   6206  C26 POPEn 118      96.835 118.135  38.653  1.00  0.00           C
ATOM   6209  C27 POPEn 118      96.605 116.645  38.963  1.00  0.00           C
ATOM   6212  C28 POPEn 118      97.895 115.895  39.323  1.00  0.00           C
ATOM   6215  C29 POPEn 118      97.735 114.415  39.043  1.00  0.00           C
ATOM   6217 0C21 POPEn 118      98.165 113.365  39.753  1.00  0.00           C
ATOM   6219 1C21 POPEn 118      98.945 113.365  41.043  1.00  0.00           C
ATOM   6222 2C21 POPEn 118      98.325 112.395  42.073  1.00  0.00           C
ATOM   6225 3C21 POPEn 118      99.255 112.065  43.253  1.00  0.00           C
ATOM   6228 4C21 POPEn 118      98.715 110.905  44.113  1.00  0.00           C
ATOM   6231 5C21 POPEn 118      97.635 111.345  45.103  1.00  0.00           C
ATOM   6234 6C21 POPEn 118      98.205 111.755  46.463  1.00  0.00           C
ATOM   6237 7C21 POPEn 118      97.195 112.535  47.303  1.00  0.00           C
ATOM   6240 8C21 POPEn 118      97.685 112.835  48.723  1.00  0.00           C
ATOM   6244  C33 POPEn 118      99.375 124.765  36.323  1.00  0.00           C
ATOM   6247  C34 POPEn 118      99.425 125.975  37.273  1.00  0.00           C
ATOM   6250  C35 POPEn 118      98.775 125.745  38.643  1.00  0.00           C
ATOM   6253  C36 POPEn 118      99.815 125.595  39.763  1.00  0.00           C
ATOM   6256  C37 POPEn 118      99.215 125.715  41.173  1.00  0.00           C
ATOM   6259  C38 POPEn 118     100.285 126.045  42.233  1.00  0.00           C
ATOM   6262  C39 POPEn 118      99.695 126.575  43.553  1.00  0.00           C
ATOM   6265 0C31 POPEn 118      98.995 125.505  44.413  1.00  0.00           C
ATOM   6268 1C31 POPEn 118      99.965 124.535  45.113  1.00  0.00           C
ATOM   6271 2C31 POPEn 118      99.305 123.515  46.073  1.00  0.00           C
ATOM   6274 3C31 POPEn 118      98.335 124.125  47.093  1.00  0.00           C
ATOM   6277 4C31 POPEn 118      96.875 124.015  46.623  1.00  0.00           C
ATOM   6280 5C31 POPEn 118      95.865 124.765  47.493  1.00  0.00           C
ATOM   6283 6C31 POPEn 118      94.485 124.785  46.823  1.00  0.00           C
ATOM   6287  NH3 POPEo 119      74.035 118.555  33.193  1.00  0.00           N
ATOM   6291  C12 POPEo 119      72.685 119.065  32.763  1.00  0.00           C
ATOM   6294  C11 POPEo 119      71.945 119.735  33.953  1.00  0.00           C
ATOM   6297  P   POPEo 119      71.925 117.775  35.753  1.00  0.00           P
ATOM   6298  O13 POPEo 119      70.525 117.865  36.183  1.00  0.00           O
ATOM   6299  O14 POPEo 119      72.325 116.855  34.673  1.00  0.00           O
ATOM   6300  O11 POPEo 119      72.845 117.455  37.003  1.00  0.00           O
ATOM   6301  O12 POPEo 119      72.315 119.225  35.253  1.00  0.00           O
ATOM   6302  C1  POPEo 119      72.405 116.355  37.833  1.00  0.00           C
ATOM   6305  C2  POPEo 119      71.555 116.845  39.033  1.00  0.00           C
ATOM   6307  O21 POPEo 119      72.455 117.255  40.073  1.00  0.00           O
ATOM   6308  C21 POPEo 119      72.685 118.535  40.133  1.00  0.00           C
ATOM   6309  O22 POPEo 119      72.385 119.395  39.333  1.00  0.00           O
ATOM   6310  C22 POPEo 119      73.415 118.785  41.433  1.00  0.00           C
ATOM   6313  C3  POPEo 119      70.605 115.755  39.623  1.00  0.00           C
ATOM   6316  O31 POPEo 119      70.195 115.945  40.993  1.00  0.00           O
ATOM   6317  C31 POPEo 119      69.495 117.045  41.253  1.00  0.00           C
ATOM   6318  O32 POPEo 119      69.385 117.995  40.503  1.00  0.00           O
ATOM   6319  C32 POPEo 119      68.865 116.965  42.653  1.00  0.00           C
ATOM   6322  C23 POPEo 119      72.455 118.745  42.633  1.00  0.00           C
ATOM   6325  C24 POPEo 119      71.405 119.855  42.603  1.00  0.00           C
ATOM   6328  C25 POPEo 119      71.835 121.085  43.413  1.00  0.00           C
ATOM   6331  C26 POPEo 119      71.665 120.865  44.923  1.00  0.00           C
ATOM   6334  C27 POPEo 119      71.525 122.155  45.723  1.00  0.00           C
ATOM   6337  C28 POPEo 119      70.775 121.945  47.053  1.00  0.00           C
ATOM   6340  C29 POPEo 119      71.575 121.135  48.043  1.00  0.00           C
ATOM   6342 0C21 POPEo 119      71.785 121.445  49.333  1.00  0.00           C
ATOM   6344 1C21 POPEo 119      71.215 122.655  50.053  1.00  0.00           C
ATOM   6347 2C21 POPEo 119      70.455 122.255  51.323  1.00  0.00           C
ATOM   6350 3C21 POPEo 119      71.345 122.135  52.563  1.00  0.00           C
ATOM   6353 4C21 POPEo 119      70.525 121.775  53.803  1.00  0.00           C
ATOM   6356 5C21 POPEo 119      71.305 121.905  55.123  1.00  0.00           C
ATOM   6359 6C21 POPEo 119      72.625 121.125  55.163  1.00  0.00           C
ATOM   6362 7C21 POPEo 119      73.125 120.945  56.603  1.00  0.00           C
ATOM   6365 8C21 POPEo 119      74.505 120.305  56.723  1.00  0.00           C
ATOM   6369  C33 POPEo 119      67.915 118.165  42.943  1.00  0.00           C
ATOM   6372  C34 POPEo 119      67.245 118.155  44.333  1.00  0.00           C
ATOM   6375  C35 POPEo 119      68.215 118.325  45.523  1.00  0.00           C
ATOM   6378  C36 POPEo 119      67.505 118.605  46.863  1.00  0.00           C
ATOM   6381  C37 POPEo 119      68.485 118.695  48.033  1.00  0.00           C
ATOM   6384  C38 POPEo 119      67.855 119.075  49.383  1.00  0.00           C
ATOM   6387  C39 POPEo 119      67.285 120.505  49.453  1.00  0.00           C
ATOM   6390 0C31 POPEo 119      66.935 120.895  50.903  1.00  0.00           C
ATOM   6393 1C31 POPEo 119      66.365 122.315  51.053  1.00  0.00           C
ATOM   6396 2C31 POPEo 119      66.005 122.685  52.503  1.00  0.00           C
ATOM   6399 3C31 POPEo 119      65.205 121.575  53.203  1.00  0.00           C
ATOM   6402 4C31 POPEo 119      64.635 121.935  54.583  1.00  0.00           C
ATOM   6405 5C31 POPEo 119      64.325 120.645  55.363  1.00  0.00           C
ATOM   6408 6C31 POPEo 119      63.735 120.875  56.753  1.00  0.00           C
ATOM   6412  NH3 POPEp 120      49.605   7.225  36.823  1.00  0.00           N
ATOM   6416  C12 POPEp 120      49.095   6.245  37.853  1.00  0.00           C
ATOM   6419  C11 POPEp 120      47.555   6.295  37.963  1.00  0.00           C
ATOM   6422  P   POPEp 120      47.075   5.395  40.353  1.00  0.00           P
ATOM   6423  O13 POPEp 120      48.365   5.995  40.773  1.00  0.00           O
ATOM   6424  O14 POPEp 120      45.845   6.095  40.743  1.00  0.00           O
ATOM   6425  O11 POPEp 120      47.035   3.885  40.783  1.00  0.00           O
ATOM   6426  O12 POPEp 120      47.065   5.215  38.773  1.00  0.00           O
ATOM   6427  C1  POPEp 120      46.445   3.435  42.003  1.00  0.00           C
ATOM   6430  C2  POPEp 120      47.445   2.545  42.783  1.00  0.00           C
ATOM   6432  O21 POPEp 120      47.315   2.855  44.193  1.00  0.00           O
ATOM   6433  C21 POPEp 120      47.145   1.825  44.983  1.00  0.00           C
ATOM   6434  O22 POPEp 120      47.005   0.655  44.653  1.00  0.00           O
ATOM   6435  C22 POPEp 120      47.115   2.315  46.433  1.00  0.00           C
ATOM   6438  C3  POPEp 120      48.895   2.865  42.323  1.00  0.00           C
ATOM   6441  O31 POPEp 120      49.885   1.975  42.863  1.00  0.00           O
ATOM   6442  C31 POPEp 120      50.505   2.395  43.953  1.00  0.00           C
ATOM   6443  O32 POPEp 120      50.195   3.325  44.663  1.00  0.00           O
ATOM   6444  C32 POPEp 120      51.645   1.415  44.203  1.00  0.00           C
ATOM   6447  C23 POPEp 120      46.605   1.235  47.413  1.00  0.00           C
ATOM   6450  C24 POPEp 120      47.595   0.085  47.683  1.00  0.00           C
ATOM   6453  C25 POPEp 120      48.865   0.485  48.443  1.00  0.00           C
ATOM   6456  C26 POPEp 120      48.905  -0.095  49.863  1.00  0.00           C
ATOM   6459  C27 POPEp 120      50.225   0.205  50.593  1.00  0.00           C
ATOM   6462  C28 POPEp 120      50.385  -0.585  51.913  1.00  0.00           C
ATOM   6465  C29 POPEp 120      49.395  -0.115  52.953  1.00  0.00           C
ATOM   6467 0C21 POPEp 120      49.685   0.285  54.203  1.00  0.00           C
ATOM   6469 1C21 POPEp 120      51.045   0.275  54.853  1.00  0.00           C
ATOM   6472 2C21 POPEp 120      51.805   1.605  54.713  1.00  0.00           C
ATOM   6475 3C21 POPEp 120      51.015   2.845  55.173  1.00  0.00           C
ATOM   6478 4C21 POPEp 120      51.945   4.005  55.513  1.00  0.00           C
ATOM   6481 5C21 POPEp 120      51.205   5.235  56.073  1.00  0.00           C
ATOM   6484 6C21 POPEp 120      52.195   6.215  56.703  1.00  0.00           C
ATOM   6487 7C21 POPEp 120      51.555   7.365  57.483  1.00  0.00           C
ATOM   6490 8C21 POPEp 120      50.755   8.345  56.633  1.00  0.00           C
ATOM   6494  C33 POPEp 120      51.955   1.235  45.693  1.00  0.00           C
ATOM   6497  C34 POPEp 120      52.465  -0.185  45.923  1.00  0.00           C
ATOM   6500  C35 POPEp 120      52.945  -0.435  47.343  1.00  0.00           C
ATOM   6503  C36 POPEp 120      53.365  -1.895  47.513  1.00  0.00           C
ATOM   6506  C37 POPEp 120      53.775  -2.255  48.943  1.00  0.00           C
ATOM   6509  C38 POPEp 120      54.135  -3.745  49.023  1.00  0.00           C
ATOM   6512  C39 POPEp 120      54.415  -4.215  50.443  1.00  0.00           C
ATOM   6515 0C31 POPEp 120      53.135  -4.435  51.263  1.00  0.00           C
ATOM   6518 1C31 POPEp 120      53.235  -3.815  52.663  1.00  0.00           C
ATOM   6521 2C31 POPEp 120      52.225  -4.405  53.653  1.00  0.00           C
ATOM   6524 3C31 POPEp 120      52.365  -3.765  55.033  1.00  0.00           C
ATOM   6527 4C31 POPEp 120      51.615  -4.485  56.163  1.00  0.00           C
ATOM   6530 5C31 POPEp 120      51.745  -3.705  57.473  1.00  0.00           C
ATOM   6533 6C31 POPEp 120      51.045  -4.325  58.683  1.00  0.00           C
ATOM   6537  NH3 POPEq 121      69.835  15.875  36.063  1.00  0.00           N
ATOM   6541  C12 POPEq 121      69.645  14.375  36.083  1.00  0.00           C
ATOM   6544  C11 POPEq 121      68.465  13.955  36.993  1.00  0.00           C
ATOM   6547  P   POPEq 121      66.565  15.095  35.513  1.00  0.00           P
ATOM   6548  O13 POPEq 121      67.385  16.175  34.923  1.00  0.00           O
ATOM   6549  O14 POPEq 121      66.385  13.855  34.713  1.00  0.00           O
ATOM   6550  O11 POPEq 121      65.185  15.675  35.993  1.00  0.00           O
ATOM   6551  O12 POPEq 121      67.275  14.715  36.863  1.00  0.00           O
ATOM   6552  C1  POPEq 121      65.145  16.945  36.683  1.00  0.00           C
ATOM   6555  C2  POPEq 121      65.585  16.865  38.183  1.00  0.00           C
ATOM   6557  O21 POPEq 121      64.785  15.925  38.943  1.00  0.00           O
ATOM   6558  C21 POPEq 121      63.505  16.185  39.083  1.00  0.00           C
ATOM   6559  O22 POPEq 121      62.905  17.195  38.753  1.00  0.00           O
ATOM   6560  C22 POPEq 121      62.845  15.015  39.823  1.00  0.00           C
ATOM   6563  C3  POPEq 121      65.755  18.235  38.893  1.00  0.00           C
ATOM   6566  O31 POPEq 121      66.055  18.005  40.283  1.00  0.00           O
ATOM   6567  C31 POPEq 121      67.265  17.495  40.513  1.00  0.00           C
ATOM   6568  O32 POPEq 121      68.235  17.615  39.783  1.00  0.00           O
ATOM   6569  C32 POPEq 121      67.165  16.625  41.763  1.00  0.00           C
ATOM   6572  C23 POPEq 121      62.105  15.475  41.103  1.00  0.00           C
ATOM   6575  C24 POPEq 121      63.045  15.885  42.243  1.00  0.00           C
ATOM   6578  C25 POPEq 121      62.285  16.395  43.473  1.00  0.00           C
ATOM   6581  C26 POPEq 121      63.215  17.005  44.533  1.00  0.00           C
ATOM   6584  C27 POPEq 121      63.715  16.025  45.613  1.00  0.00           C
ATOM   6587  C28 POPEq 121      62.885  16.085  46.923  1.00  0.00           C
ATOM   6590  C29 POPEq 121      63.585  15.405  48.083  1.00  0.00           C
ATOM   6592 0C21 POPEq 121      63.795  15.895  49.313  1.00  0.00           C
ATOM   6594 1C21 POPEq 121      63.355  17.235  49.863  1.00  0.00           C
ATOM   6597 2C21 POPEq 121      62.615  17.155  51.213  1.00  0.00           C
ATOM   6600 3C21 POPEq 121      63.425  16.505  52.353  1.00  0.00           C
ATOM   6603 4C21 POPEq 121      62.915  16.875  53.753  1.00  0.00           C
ATOM   6606 5C21 POPEq 121      62.195  15.745  54.483  1.00  0.00           C
ATOM   6609 6C21 POPEq 121      63.125  14.955  55.413  1.00  0.00           C
ATOM   6612 7C21 POPEq 121      62.395  13.865  56.193  1.00  0.00           C
ATOM   6615 8C21 POPEq 121      63.305  13.185  57.213  1.00  0.00           C
ATOM   6619  C33 POPEq 121      68.455  15.835  42.083  1.00  0.00           C
ATOM   6622  C34 POPEq 121      68.615  15.665  43.603  1.00  0.00           C
ATOM   6625  C35 POPEq 121      67.385  15.065  44.323  1.00  0.00           C
ATOM   6628  C36 POPEq 121      67.335  13.535  44.293  1.00  0.00           C
ATOM   6631  C37 POPEq 121      66.015  12.965  44.833  1.00  0.00           C
ATOM   6634  C38 POPEq 121      66.075  11.445  45.053  1.00  0.00           C
ATOM   6637  C39 POPEq 121      64.705  10.795  45.253  1.00  0.00           C
ATOM   6640 0C31 POPEq 121      64.355  10.315  46.663  1.00  0.00           C
ATOM   6643 1C31 POPEq 121      63.235   9.255  46.563  1.00  0.00           C
ATOM   6646 2C31 POPEq 121      62.795   8.565  47.853  1.00  0.00           C
ATOM   6649 3C31 POPEq 121      63.965   8.045  48.703  1.00  0.00           C
ATOM   6652 4C31 POPEq 121      63.465   7.355  49.973  1.00  0.00           C
ATOM   6655 5C31 POPEq 121      64.565   7.215  51.013  1.00  0.00           C
ATOM   6658 6C31 POPEq 121      64.075   6.665  52.353  1.00  0.00           C
ATOM   6662  NH3 POPEr 122     121.165  80.215  39.353  1.00  0.00           N
ATOM   6666  C12 POPEr 122     120.255  81.175  40.073  1.00  0.00           C
ATOM   6669  C11 POPEr 122     119.845  80.605  41.443  1.00  0.00           C
ATOM   6672  P   POPEr 122     117.475  81.485  42.183  1.00  0.00           P
ATOM   6673  O13 POPEr 122     116.945  82.425  41.173  1.00  0.00           O
ATOM   6674  O14 POPEr 122     117.085  80.065  42.043  1.00  0.00           O
ATOM   6675  O11 POPEr 122     117.165  81.975  43.643  1.00  0.00           O
ATOM   6676  O12 POPEr 122     119.065  81.555  42.173  1.00  0.00           O
ATOM   6677  C1  POPEr 122     116.925  81.095  44.753  1.00  0.00           C
ATOM   6680  C2  POPEr 122     115.895  81.735  45.703  1.00  0.00           C
ATOM   6682  O21 POPEr 122     115.695  80.835  46.803  1.00  0.00           O
ATOM   6683  C21 POPEr 122     115.495  81.435  47.963  1.00  0.00           C
ATOM   6684  O22 POPEr 122     115.585  82.635  48.183  1.00  0.00           O
ATOM   6685  C22 POPEr 122     115.235  80.375  49.043  1.00  0.00           C
ATOM   6688  C3  POPEr 122     114.565  81.965  44.943  1.00  0.00           C
ATOM   6691  O31 POPEr 122     113.655  82.845  45.623  1.00  0.00           O
ATOM   6692  C31 POPEr 122     113.305  83.955  45.003  1.00  0.00           C
ATOM   6693  O32 POPEr 122     113.675  84.335  43.903  1.00  0.00           O
ATOM   6694  C32 POPEr 122     112.245  84.705  45.803  1.00  0.00           C
ATOM   6697  C23 POPEr 122     114.205  80.855  50.083  1.00  0.00           C
ATOM   6700  C24 POPEr 122     114.485  80.305  51.493  1.00  0.00           C
ATOM   6703  C25 POPEr 122     113.395  80.715  52.483  1.00  0.00           C
ATOM   6706  C26 POPEr 122     113.665  80.205  53.903  1.00  0.00           C
ATOM   6709  C27 POPEr 122     112.585  80.635  54.903  1.00  0.00           C
ATOM   6712  C28 POPEr 122     112.895  80.175  56.333  1.00  0.00           C
ATOM   6715  C29 POPEr 122     111.665  79.785  57.113  1.00  0.00           C
ATOM   6717 0C21 POPEr 122     111.355  78.535  57.523  1.00  0.00           C
ATOM   6719 1C21 POPEr 122     112.195  77.315  57.243  1.00  0.00           C
ATOM   6722 2C21 POPEr 122     113.395  77.155  58.203  1.00  0.00           C
ATOM   6725 3C21 POPEr 122     113.015  76.595  59.573  1.00  0.00           C
ATOM   6728 4C21 POPEr 122     114.235  76.155  60.393  1.00  0.00           C
ATOM   6731 5C21 POPEr 122     113.845  75.585  61.763  1.00  0.00           C
ATOM   6734 6C21 POPEr 122     115.005  74.905  62.503  1.00  0.00           C
ATOM   6737 7C21 POPEr 122     114.495  73.945  63.583  1.00  0.00           C
ATOM   6740 8C21 POPEr 122     115.615  73.245  64.353  1.00  0.00           C
ATOM   6744  C33 POPEr 122     112.225  84.365  47.303  1.00  0.00           C
ATOM   6747  C34 POPEr 122     111.635  85.515  48.113  1.00  0.00           C
ATOM   6750  C35 POPEr 122     111.895  85.385  49.613  1.00  0.00           C
ATOM   6753  C36 POPEr 122     111.575  86.675  50.363  1.00  0.00           C
ATOM   6756  C37 POPEr 122     112.145  86.705  51.773  1.00  0.00           C
ATOM   6759  C38 POPEr 122     111.935  88.055  52.463  1.00  0.00           C
ATOM   6762  C39 POPEr 122     112.675  88.135  53.793  1.00  0.00           C
ATOM   6765 0C31 POPEr 122     112.435  89.445  54.553  1.00  0.00           C
ATOM   6768 1C31 POPEr 122     113.435  89.635  55.703  1.00  0.00           C
ATOM   6771 2C31 POPEr 122     113.095  90.855  56.583  1.00  0.00           C
ATOM   6774 3C31 POPEr 122     114.215  91.245  57.563  1.00  0.00           C
ATOM   6777 4C31 POPEr 122     114.725  90.095  58.453  1.00  0.00           C
ATOM   6780 5C31 POPEr 122     115.995  89.425  57.893  1.00  0.00           C
ATOM   6783 6C31 POPEr 122     116.345  88.125  58.613  1.00  0.00           C
ATOM   6787  NH3 POPEs 123      75.275   5.325  81.283  1.00  0.00           N
ATOM   6791  C12 POPEs 123      75.145   6.555  82.143  1.00  0.00           C
ATOM   6794  C11 POPEs 123      76.485   7.265  82.523  1.00  0.00           C
ATOM   6797  P   POPEs 123      78.405   7.005  80.803  1.00  0.00           P
ATOM   6798  O13 POPEs 123      79.645   7.215  81.583  1.00  0.00           O
ATOM   6799  O14 POPEs 123      77.865   5.635  80.633  1.00  0.00           O
ATOM   6800  O11 POPEs 123      78.585   7.745  79.433  1.00  0.00           O
ATOM   6801  O12 POPEs 123      77.205   7.835  81.423  1.00  0.00           O
ATOM   6802  C1  POPEs 123      77.835   7.245  78.333  1.00  0.00           C
ATOM   6805  C2  POPEs 123      77.945   8.195  77.123  1.00  0.00           C
ATOM   6807  O21 POPEs 123      76.985   7.825  76.133  1.00  0.00           O
ATOM   6808  C21 POPEs 123      77.175   6.665  75.533  1.00  0.00           C
ATOM   6809  O22 POPEs 123      78.035   5.835  75.773  1.00  0.00           O
ATOM   6810  C22 POPEs 123      76.135   6.505  74.463  1.00  0.00           C
ATOM   6813  C3  POPEs 123      79.405   8.295  76.593  1.00  0.00           C
ATOM   6816  O31 POPEs 123      79.525   8.515  75.173  1.00  0.00           O
ATOM   6817  C31 POPEs 123      79.285   9.715  74.693  1.00  0.00           C
ATOM   6818  O32 POPEs 123      78.755  10.645  75.293  1.00  0.00           O
ATOM   6819  C32 POPEs 123      79.855   9.745  73.273  1.00  0.00           C
ATOM   6822  C23 POPEs 123      76.465   7.335  73.213  1.00  0.00           C
ATOM   6825  C24 POPEs 123      75.575   6.915  72.053  1.00  0.00           C
ATOM   6828  C25 POPEs 123      75.865   7.635  70.733  1.00  0.00           C
ATOM   6831  C26 POPEs 123      75.765   9.165  70.833  1.00  0.00           C
ATOM   6834  C27 POPEs 123      75.645   9.835  69.453  1.00  0.00           C
ATOM   6837  C28 POPEs 123      74.855  11.165  69.473  1.00  0.00           C
ATOM   6840  C29 POPEs 123      75.625  12.305  70.083  1.00  0.00           C
ATOM   6842 0C21 POPEs 123      75.895  13.485  69.513  1.00  0.00           C
ATOM   6844 1C21 POPEs 123      75.435  13.935  68.143  1.00  0.00           C
ATOM   6847 2C21 POPEs 123      75.215  15.455  68.033  1.00  0.00           C
ATOM   6850 3C21 POPEs 123      73.965  15.975  68.763  1.00  0.00           C
ATOM   6853 4C21 POPEs 123      73.795  17.495  68.633  1.00  0.00           C
ATOM   6856 5C21 POPEs 123      73.365  17.975  67.233  1.00  0.00           C
ATOM   6859 6C21 POPEs 123      71.895  18.435  67.183  1.00  0.00           C
ATOM   6862 7C21 POPEs 123      71.525  19.055  65.833  1.00  0.00           C
ATOM   6865 8C21 POPEs 123      70.125  19.665  65.803  1.00  0.00           C
ATOM   6869  C33 POPEs 123      79.445  10.965  72.423  1.00  0.00           C
ATOM   6872  C34 POPEs 123      80.385  11.135  71.223  1.00  0.00           C
ATOM   6875  C35 POPEs 123      79.835  12.145  70.203  1.00  0.00           C
ATOM   6878  C36 POPEs 123      80.855  12.525  69.123  1.00  0.00           C
ATOM   6881  C37 POPEs 123      80.215  13.395  68.033  1.00  0.00           C
ATOM   6884  C38 POPEs 123      81.155  13.695  66.853  1.00  0.00           C
ATOM   6887  C39 POPEs 123      80.395  14.385  65.713  1.00  0.00           C
ATOM   6890 0C31 POPEs 123      81.185  14.465  64.393  1.00  0.00           C
ATOM   6893 1C31 POPEs 123      80.255  14.745  63.213  1.00  0.00           C
ATOM   6896 2C31 POPEs 123      80.945  14.705  61.843  1.00  0.00           C
ATOM   6899 3C31 POPEs 123      79.985  15.155  60.733  1.00  0.00           C
ATOM   6902 4C31 POPEs 123      80.515  14.905  59.313  1.00  0.00           C
ATOM   6905 5C31 POPEs 123      79.605  15.525  58.243  1.00  0.00           C
ATOM   6908 6C31 POPEs 123      80.035  15.235  56.813  1.00  0.00           C
ATOM   6912  NH3 POPEt 124     124.125  64.795  42.123  1.00  0.00           N
ATOM   6916  C12 POPEt 124     123.305  65.285  40.973  1.00  0.00           C
ATOM   6919  C11 POPEt 124     121.805  64.965  41.193  1.00  0.00           C
ATOM   6922  P   POPEt 124     121.475  62.465  41.783  1.00  0.00           P
ATOM   6923  O13 POPEt 124     121.165  61.165  41.133  1.00  0.00           O
ATOM   6924  O14 POPEt 124     122.715  62.575  42.603  1.00  0.00           O
ATOM   6925  O11 POPEt 124     120.255  62.935  42.663  1.00  0.00           O
ATOM   6926  O12 POPEt 124     121.505  63.645  40.743  1.00  0.00           O
ATOM   6927  C1  POPEt 124     119.965  62.205  43.863  1.00  0.00           C
ATOM   6930  C2  POPEt 124     118.515  62.505  44.283  1.00  0.00           C
ATOM   6932  O21 POPEt 124     118.285  61.855  45.533  1.00  0.00           O
ATOM   6933  C21 POPEt 124     117.275  62.355  46.233  1.00  0.00           C
ATOM   6934  O22 POPEt 124     116.565  63.295  45.913  1.00  0.00           O
ATOM   6935  C22 POPEt 124     117.155  61.595  47.533  1.00  0.00           C
ATOM   6938  C3  POPEt 124     117.555  62.025  43.143  1.00  0.00           C
ATOM   6941  O31 POPEt 124     116.155  62.155  43.453  1.00  0.00           O
ATOM   6942  C31 POPEt 124     115.575  61.025  43.923  1.00  0.00           C
ATOM   6943  O32 POPEt 124     116.145  59.945  43.983  1.00  0.00           O
ATOM   6944  C32 POPEt 124     114.195  61.345  44.463  1.00  0.00           C
ATOM   6947  C23 POPEt 124     116.765  62.575  48.643  1.00  0.00           C
ATOM   6950  C24 POPEt 124     116.535  61.915  50.003  1.00  0.00           C
ATOM   6953  C25 POPEt 124     115.415  62.605  50.783  1.00  0.00           C
ATOM   6956  C26 POPEt 124     115.645  64.085  51.123  1.00  0.00           C
ATOM   6959  C27 POPEt 124     114.335  64.765  51.533  1.00  0.00           C
ATOM   6962  C28 POPEt 124     114.355  66.305  51.383  1.00  0.00           C
ATOM   6965  C29 POPEt 124     114.325  67.095  52.673  1.00  0.00           C
ATOM   6967 0C21 POPEt 124     113.815  68.335  52.803  1.00  0.00           C
ATOM   6969 1C21 POPEt 124     113.275  69.175  51.673  1.00  0.00           C
ATOM   6972 2C21 POPEt 124     113.755  70.645  51.713  1.00  0.00           C
ATOM   6975 3C21 POPEt 124     115.265  70.825  51.933  1.00  0.00           C
ATOM   6978 4C21 POPEt 124     115.785  72.185  51.473  1.00  0.00           C
ATOM   6981 5C21 POPEt 124     117.275  72.405  51.793  1.00  0.00           C
ATOM   6984 6C21 POPEt 124     117.505  72.885  53.243  1.00  0.00           C
ATOM   6987 7C21 POPEt 124     118.995  72.975  53.603  1.00  0.00           C
ATOM   6990 8C21 POPEt 124     119.245  73.675  54.933  1.00  0.00           C
ATOM   6994  C33 POPEt 124     113.715  60.215  45.403  1.00  0.00           C
ATOM   6997  C34 POPEt 124     112.425  60.555  46.173  1.00  0.00           C
ATOM   7000  C35 POPEt 124     112.665  61.485  47.373  1.00  0.00           C
ATOM   7003  C36 POPEt 124     111.505  61.495  48.383  1.00  0.00           C
ATOM   7006  C37 POPEt 124     111.885  62.285  49.633  1.00  0.00           C
ATOM   7009  C38 POPEt 124     110.775  62.475  50.673  1.00  0.00           C
ATOM   7012  C39 POPEt 124     110.475  61.215  51.503  1.00  0.00           C
ATOM   7015 0C31 POPEt 124     109.535  61.485  52.693  1.00  0.00           C
ATOM   7018 1C31 POPEt 124     108.895  60.205  53.233  1.00  0.00           C
ATOM   7021 2C31 POPEt 124     107.615  60.445  54.053  1.00  0.00           C
ATOM   7024 3C31 POPEt 124     107.815  61.315  55.303  1.00  0.00           C
ATOM   7027 4C31 POPEt 124     106.605  61.265  56.243  1.00  0.00           C
ATOM   7030 5C31 POPEt 124     106.785  62.125  57.493  1.00  0.00           C
ATOM   7033 6C31 POPEt 124     105.685  61.925  58.533  1.00  0.00           C
ATOM   7037  NH3 POPEu 125       9.995  -0.655  40.443  1.00  0.00           N
ATOM   7041  C12 POPEu 125      10.935  -0.065  39.413  1.00  0.00           C
ATOM   7044  C11 POPEu 125      12.055   0.805  40.013  1.00  0.00           C
ATOM   7047  P   POPEu 125      13.835   1.135  38.093  1.00  0.00           P
ATOM   7048  O13 POPEu 125      14.065  -0.305  38.343  1.00  0.00           O
ATOM   7049  O14 POPEu 125      13.475   1.535  36.713  1.00  0.00           O
ATOM   7050  O11 POPEu 125      15.115   1.915  38.583  1.00  0.00           O
ATOM   7051  O12 POPEu 125      12.675   1.635  39.043  1.00  0.00           O
ATOM   7052  C1  POPEu 125      15.075   3.075  39.423  1.00  0.00           C
ATOM   7055  C2  POPEu 125      15.375   2.755  40.913  1.00  0.00           C
ATOM   7057  O21 POPEu 125      16.105   3.875  41.443  1.00  0.00           O
ATOM   7058  C21 POPEu 125      15.985   4.075  42.753  1.00  0.00           C
ATOM   7059  O22 POPEu 125      15.265   3.455  43.513  1.00  0.00           O
ATOM   7060  C22 POPEu 125      16.815   5.315  43.083  1.00  0.00           C
ATOM   7063  C3  POPEu 125      16.165   1.425  41.113  1.00  0.00           C
ATOM   7066  O31 POPEu 125      16.915   1.415  42.353  1.00  0.00           O
ATOM   7067  C31 POPEu 125      17.425   0.235  42.703  1.00  0.00           C
ATOM   7068  O32 POPEu 125      17.415  -0.755  42.013  1.00  0.00           O
ATOM   7069  C32 POPEu 125      17.975   0.335  44.113  1.00  0.00           C
ATOM   7072  C23 POPEu 125      17.485   5.415  44.483  1.00  0.00           C
ATOM   7075  C24 POPEu 125      18.015   6.845  44.683  1.00  0.00           C
ATOM   7078  C25 POPEu 125      18.555   7.195  46.073  1.00  0.00           C
ATOM   7081  C26 POPEu 125      17.455   7.235  47.143  1.00  0.00           C
ATOM   7084  C27 POPEu 125      17.935   7.665  48.533  1.00  0.00           C
ATOM   7087  C28 POPEu 125      16.955   7.265  49.643  1.00  0.00           C
ATOM   7090  C29 POPEu 125      15.565   7.795  49.373  1.00  0.00           C
ATOM   7092 0C21 POPEu 125      14.475   7.085  49.013  1.00  0.00           C
ATOM   7094 1C21 POPEu 125      14.405   5.595  48.793  1.00  0.00           C
ATOM   7097 2C21 POPEu 125      13.625   5.155  47.533  1.00  0.00           C
ATOM   7100 3C21 POPEu 125      14.155   5.715  46.203  1.00  0.00           C
ATOM   7103 4C21 POPEu 125      13.445   6.985  45.703  1.00  0.00           C
ATOM   7106 5C21 POPEu 125      12.175   6.705  44.873  1.00  0.00           C
ATOM   7109 6C21 POPEu 125      11.625   7.975  44.213  1.00  0.00           C
ATOM   7112 7C21 POPEu 125      11.125   9.025  45.213  1.00  0.00           C
ATOM   7115 8C21 POPEu 125      10.845  10.405  44.603  1.00  0.00           C
ATOM   7119  C33 POPEu 125      19.395  -0.255  44.283  1.00  0.00           C
ATOM   7122  C34 POPEu 125      20.145   0.405  45.453  1.00  0.00           C
ATOM   7125  C35 POPEu 125      19.445   0.315  46.823  1.00  0.00           C
ATOM   7128  C36 POPEu 125      18.365   1.365  47.073  1.00  0.00           C
ATOM   7131  C37 POPEu 125      18.105   1.585  48.573  1.00  0.00           C
ATOM   7134  C38 POPEu 125      16.825   2.405  48.813  1.00  0.00           C
ATOM   7137  C39 POPEu 125      15.675   1.565  49.373  1.00  0.00           C
ATOM   7140 0C31 POPEu 125      15.895   1.175  50.833  1.00  0.00           C
ATOM   7143 1C31 POPEu 125      14.645   0.525  51.403  1.00  0.00           C
ATOM   7146 2C31 POPEu 125      14.765   0.335  52.913  1.00  0.00           C
ATOM   7149 3C31 POPEu 125      13.385   0.235  53.573  1.00  0.00           C
ATOM   7152 4C31 POPEu 125      13.475   0.195  55.093  1.00  0.00           C
ATOM   7155 5C31 POPEu 125      12.125   0.475  55.753  1.00  0.00           C
ATOM   7158 6C31 POPEu 125      12.195   0.555  57.283  1.00  0.00           C
ATOM   7162  NH3 POPEv 126      92.375  64.265  80.773  1.00  0.00           N
ATOM   7166  C12 POPEv 126      93.385  65.375  80.643  1.00  0.00           C
ATOM   7169  C11 POPEv 126      94.815  64.885  80.913  1.00  0.00           C
ATOM   7172  P   POPEv 126      95.145  63.015  82.743  1.00  0.00           P
ATOM   7173  O13 POPEv 126      96.585  62.735  82.833  1.00  0.00           O
ATOM   7174  O14 POPEv 126      94.365  62.835  83.983  1.00  0.00           O
ATOM   7175  O11 POPEv 126      94.405  62.205  81.593  1.00  0.00           O
ATOM   7176  O12 POPEv 126      94.955  64.515  82.293  1.00  0.00           O
ATOM   7177  C1  POPEv 126      94.835  60.905  81.203  1.00  0.00           C
ATOM   7180  C2  POPEv 126      94.595  60.695  79.693  1.00  0.00           C
ATOM   7182  O21 POPEv 126      95.175  61.815  79.003  1.00  0.00           O
ATOM   7183  C21 POPEv 126      95.935  61.495  77.973  1.00  0.00           C
ATOM   7184  O22 POPEv 126      96.175  60.355  77.603  1.00  0.00           O
ATOM   7185  C22 POPEv 126      96.365  62.775  77.263  1.00  0.00           C
ATOM   7188  C3  POPEv 126      93.085  60.605  79.323  1.00  0.00           C
ATOM   7191  O31 POPEv 126      92.885  60.865  77.913  1.00  0.00           O
ATOM   7192  C31 POPEv 126      92.565  62.125  77.613  1.00  0.00           C
ATOM   7193  O32 POPEv 126      92.305  63.005  78.413  1.00  0.00           O
ATOM   7194  C32 POPEv 126      92.785  62.365  76.123  1.00  0.00           C
ATOM   7197  C23 POPEv 126      97.675  62.595  76.473  1.00  0.00           C
ATOM   7200  C24 POPEv 126      97.685  63.195  75.063  1.00  0.00           C
ATOM   7203  C25 POPEv 126      98.685  62.465  74.143  1.00  0.00           C
ATOM   7206  C26 POPEv 126      99.085  63.245  72.883  1.00  0.00           C
ATOM   7209  C27 POPEv 126      99.855  62.365  71.883  1.00  0.00           C
ATOM   7212  C28 POPEv 126     100.545  63.155  70.753  1.00  0.00           C
ATOM   7215  C29 POPEv 126     101.205  62.255  69.733  1.00  0.00           C
ATOM   7217 0C21 POPEv 126     102.055  62.645  68.773  1.00  0.00           C
ATOM   7219 1C21 POPEv 126     102.505  64.065  68.503  1.00  0.00           C
ATOM   7222 2C21 POPEv 126     102.725  64.375  67.013  1.00  0.00           C
ATOM   7225 3C21 POPEv 126     101.425  64.555  66.203  1.00  0.00           C
ATOM   7228 4C21 POPEv 126     101.165  63.455  65.153  1.00  0.00           C
ATOM   7231 5C21 POPEv 126     102.255  63.335  64.073  1.00  0.00           C
ATOM   7234 6C21 POPEv 126     101.815  62.435  62.913  1.00  0.00           C
ATOM   7237 7C21 POPEv 126     102.875  62.325  61.813  1.00  0.00           C
ATOM   7240 8C21 POPEv 126     102.395  61.565  60.583  1.00  0.00           C
ATOM   7244  C33 POPEv 126      92.725  63.875  75.763  1.00  0.00           C
ATOM   7247  C34 POPEv 126      93.765  64.365  74.743  1.00  0.00           C
ATOM   7250  C35 POPEv 126      93.875  63.585  73.433  1.00  0.00           C
ATOM   7253  C36 POPEv 126      92.555  63.425  72.663  1.00  0.00           C
ATOM   7256  C37 POPEv 126      92.635  62.415  71.513  1.00  0.00           C
ATOM   7259  C38 POPEv 126      91.285  62.205  70.803  1.00  0.00           C
ATOM   7262  C39 POPEv 126      90.905  63.335  69.833  1.00  0.00           C
ATOM   7265 0C31 POPEv 126      89.755  62.935  68.893  1.00  0.00           C
ATOM   7268 1C31 POPEv 126      89.635  63.835  67.653  1.00  0.00           C
ATOM   7271 2C31 POPEv 126      88.515  63.365  66.713  1.00  0.00           C
ATOM   7274 3C31 POPEv 126      88.445  64.165  65.413  1.00  0.00           C
ATOM   7277 4C31 POPEv 126      87.205  63.845  64.573  1.00  0.00           C
ATOM   7280 5C31 POPEv 126      87.065  64.725  63.333  1.00  0.00           C
ATOM   7283 6C31 POPEv 126      85.795  64.445  62.523  1.00  0.00           C
ATOM   7287  NH3 POPEw 127      99.555  45.865  84.193  1.00  0.00           N
ATOM   7291  C12 POPEw 127      99.725  47.345  84.023  1.00  0.00           C
ATOM   7294  C11 POPEw 127      99.115  47.835  82.713  1.00  0.00           C
ATOM   7297  P   POPEw 127      96.585  47.205  83.363  1.00  0.00           P
ATOM   7298  O13 POPEw 127      96.815  46.125  84.353  1.00  0.00           O
ATOM   7299  O14 POPEw 127      96.275  48.555  83.883  1.00  0.00           O
ATOM   7300  O11 POPEw 127      95.495  46.785  82.293  1.00  0.00           O
ATOM   7301  O12 POPEw 127      97.845  47.265  82.423  1.00  0.00           O
ATOM   7302  C1  POPEw 127      95.755  45.765  81.303  1.00  0.00           C
ATOM   7305  C2  POPEw 127      96.065  46.325  79.873  1.00  0.00           C
ATOM   7307  O21 POPEw 127      95.515  45.515  78.823  1.00  0.00           O
ATOM   7308  C21 POPEw 127      94.225  45.595  78.583  1.00  0.00           C
ATOM   7309  O22 POPEw 127      93.325  45.495  79.393  1.00  0.00           O
ATOM   7310  C22 POPEw 127      94.045  45.735  77.063  1.00  0.00           C
ATOM   7313  C3  POPEw 127      97.595  46.445  79.553  1.00  0.00           C
ATOM   7316  O31 POPEw 127      97.915  46.555  78.143  1.00  0.00           O
ATOM   7317  C31 POPEw 127      97.625  47.725  77.583  1.00  0.00           C
ATOM   7318  O32 POPEw 127      97.135  48.685  78.143  1.00  0.00           O
ATOM   7319  C32 POPEw 127      97.995  47.695  76.103  1.00  0.00           C
ATOM   7322  C23 POPEw 127      94.895  44.685  76.293  1.00  0.00           C
ATOM   7325  C24 POPEw 127      94.735  44.695  74.763  1.00  0.00           C
ATOM   7328  C25 POPEw 127      95.525  45.785  74.053  1.00  0.00           C
ATOM   7331  C26 POPEw 127      95.435  45.725  72.513  1.00  0.00           C
ATOM   7334  C27 POPEw 127      96.355  46.755  71.843  1.00  0.00           C
ATOM   7337  C28 POPEw 127      95.805  47.295  70.513  1.00  0.00           C
ATOM   7340  C29 POPEw 127      96.685  48.415  69.993  1.00  0.00           C
ATOM   7342 0C21 POPEw 127      96.555  49.715  70.303  1.00  0.00           C
ATOM   7344 1C21 POPEw 127      95.525  50.325  71.223  1.00  0.00           C
ATOM   7347 2C21 POPEw 127      94.575  51.295  70.493  1.00  0.00           C
ATOM   7350 3C21 POPEw 127      93.875  50.675  69.273  1.00  0.00           C
ATOM   7353 4C21 POPEw 127      92.735  51.535  68.713  1.00  0.00           C
ATOM   7356 5C21 POPEw 127      93.215  52.795  67.973  1.00  0.00           C
ATOM   7359 6C21 POPEw 127      92.035  53.605  67.433  1.00  0.00           C
ATOM   7362 7C21 POPEw 127      92.445  54.735  66.483  1.00  0.00           C
ATOM   7365 8C21 POPEw 127      91.235  55.485  65.903  1.00  0.00           C
ATOM   7369  C33 POPEw 127      97.265  48.775  75.273  1.00  0.00           C
ATOM   7372  C34 POPEw 127      98.235  49.795  74.683  1.00  0.00           C
ATOM   7375  C35 POPEw 127      99.055  49.245  73.503  1.00  0.00           C
ATOM   7378  C36 POPEw 127     100.345  50.045  73.293  1.00  0.00           C
ATOM   7381  C37 POPEw 127     100.925  49.925  71.883  1.00  0.00           C
ATOM   7384  C38 POPEw 127     101.625  51.205  71.393  1.00  0.00           C
ATOM   7387  C39 POPEw 127     100.665  52.385  71.163  1.00  0.00           C
ATOM   7390 0C31 POPEw 127      99.765  52.225  69.933  1.00  0.00           C
ATOM   7393 1C31 POPEw 127      98.505  53.105  69.993  1.00  0.00           C
ATOM   7396 2C31 POPEw 127      97.715  53.135  68.673  1.00  0.00           C
ATOM   7399 3C31 POPEw 127      98.465  53.825  67.513  1.00  0.00           C
ATOM   7402 4C31 POPEw 127      98.765  55.315  67.753  1.00  0.00           C
ATOM   7405 5C31 POPEw 127      99.635  55.915  66.643  1.00  0.00           C
ATOM   7408 6C31 POPEw 127      99.995  57.385  66.893  1.00  0.00           C
ATOM   7412  NH3 POPEx 128      90.375  97.315  80.553  1.00  0.00           N
ATOM   7416  C12 POPEx 128      89.355  97.455  79.443  1.00  0.00           C
ATOM   7419  C11 POPEx 128      88.025  98.015  79.943  1.00  0.00           C
ATOM   7422  P   POPEx 128      85.635  98.045  78.883  1.00  0.00           P
ATOM   7423  O13 POPEx 128      85.295  96.705  78.353  1.00  0.00           O
ATOM   7424  O14 POPEx 128      85.185  98.305  80.263  1.00  0.00           O
ATOM   7425  O11 POPEx 128      85.035  99.205  77.993  1.00  0.00           O
ATOM   7426  O12 POPEx 128      87.195  98.265  78.803  1.00  0.00           O
ATOM   7427  C1  POPEx 128      85.405  99.495  76.653  1.00  0.00           C
ATOM   7430  C2  POPEx 128      84.375 100.485  76.003  1.00  0.00           C
ATOM   7432  O21 POPEx 128      84.855 100.995  74.733  1.00  0.00           O
ATOM   7433  C21 POPEx 128      84.485 100.275  73.693  1.00  0.00           C
ATOM   7434  O22 POPEx 128      83.965  99.185  73.733  1.00  0.00           O
ATOM   7435  C22 POPEx 128      84.765 101.015  72.393  1.00  0.00           C
ATOM   7438  C3  POPEx 128      84.055 101.705  76.913  1.00  0.00           C
ATOM   7441  O31 POPEx 128      83.535 102.845  76.173  1.00  0.00           O
ATOM   7442  C31 POPEx 128      82.345 102.665  75.603  1.00  0.00           C
ATOM   7443  O32 POPEx 128      81.615 101.705  75.773  1.00  0.00           O
ATOM   7444  C32 POPEx 128      82.095 103.775  74.573  1.00  0.00           C
ATOM   7447  C23 POPEx 128      83.455 101.155  71.583  1.00  0.00           C
ATOM   7450  C24 POPEx 128      83.655 101.865  70.243  1.00  0.00           C
ATOM   7453  C25 POPEx 128      84.445 101.055  69.223  1.00  0.00           C
ATOM   7456  C26 POPEx 128      84.415 101.715  67.843  1.00  0.00           C
ATOM   7459  C27 POPEx 128      84.975 100.815  66.733  1.00  0.00           C
ATOM   7462  C28 POPEx 128      84.595 101.305  65.313  1.00  0.00           C
ATOM   7465  C29 POPEx 128      83.145 101.015  65.033  1.00  0.00           C
ATOM   7467 0C21 POPEx 128      82.665 100.075  64.193  1.00  0.00           C
ATOM   7469 1C21 POPEx 128      83.445  99.135  63.313  1.00  0.00           C
ATOM   7472 2C21 POPEx 128      83.005  99.305  61.853  1.00  0.00           C
ATOM   7475 3C21 POPEx 128      83.725  98.335  60.903  1.00  0.00           C
ATOM   7478 4C21 POPEx 128      82.985  98.165  59.563  1.00  0.00           C
ATOM   7481 5C21 POPEx 128      83.065  99.385  58.623  1.00  0.00           C
ATOM   7484 6C21 POPEx 128      84.355  99.445  57.813  1.00  0.00           C
ATOM   7487 7C21 POPEx 128      84.385 100.625  56.833  1.00  0.00           C
ATOM   7490 8C21 POPEx 128      85.575 100.585  55.873  1.00  0.00           C
ATOM   7494  C33 POPEx 128      80.745 103.625  73.843  1.00  0.00           C
ATOM   7497  C34 POPEx 128      80.585 104.565  72.633  1.00  0.00           C
ATOM   7500  C35 POPEx 128      81.165 104.025  71.313  1.00  0.00           C
ATOM   7503  C36 POPEx 128      80.835 104.955  70.143  1.00  0.00           C
ATOM   7506  C37 POPEx 128      81.255 104.535  68.733  1.00  0.00           C
ATOM   7509  C38 POPEx 128      80.535 105.395  67.693  1.00  0.00           C
ATOM   7512  C39 POPEx 128      81.205 105.425  66.313  1.00  0.00           C
ATOM   7515 0C31 POPEx 128      82.405 106.375  66.263  1.00  0.00           C
ATOM   7518 1C31 POPEx 128      83.085 106.485  64.893  1.00  0.00           C
ATOM   7521 2C31 POPEx 128      82.145 107.035  63.813  1.00  0.00           C
ATOM   7524 3C31 POPEx 128      82.845 107.415  62.503  1.00  0.00           C
ATOM   7527 4C31 POPEx 128      81.815 107.775  61.433  1.00  0.00           C
ATOM   7530 5C31 POPEx 128      82.405 108.245  60.103  1.00  0.00           C
ATOM   7533 6C31 POPEx 128      81.315 108.695  59.123  1.00  0.00           C
ATOM   7537  NH3 POPEy 129      66.065  90.505  82.803  1.00  0.00           N
ATOM   7541  C12 POPEy 129      64.645  90.185  82.403  1.00  0.00           C
ATOM   7544  C11 POPEy 129      64.575  89.265  81.173  1.00  0.00           C
ATOM   7547  P   POPEy 129      61.925  88.975  81.193  1.00  0.00           P
ATOM   7548  O13 POPEy 129      62.115  87.905  82.193  1.00  0.00           O
ATOM   7549  O14 POPEy 129      61.345  90.245  81.683  1.00  0.00           O
ATOM   7550  O11 POPEy 129      61.065  88.375  80.003  1.00  0.00           O
ATOM   7551  O12 POPEy 129      63.325  89.305  80.503  1.00  0.00           O
ATOM   7552  C1  POPEy 129      61.585  88.285  78.663  1.00  0.00           C
ATOM   7555  C2  POPEy 129      60.505  87.725  77.703  1.00  0.00           C
ATOM   7557  O21 POPEy 129      60.925  87.965  76.333  1.00  0.00           O
ATOM   7558  C21 POPEy 129      61.185  86.905  75.573  1.00  0.00           C
ATOM   7559  O22 POPEy 129      61.155  85.745  75.943  1.00  0.00           O
ATOM   7560  C22 POPEy 129      61.485  87.365  74.133  1.00  0.00           C
ATOM   7563  C3  POPEy 129      59.155  88.465  77.973  1.00  0.00           C
ATOM   7566  O31 POPEy 129      58.105  88.055  77.073  1.00  0.00           O
ATOM   7567  C31 POPEy 129      58.025  88.805  75.973  1.00  0.00           C
ATOM   7568  O32 POPEy 129      58.715  89.775  75.723  1.00  0.00           O
ATOM   7569  C32 POPEy 129      56.985  88.225  75.023  1.00  0.00           C
ATOM   7572  C23 POPEy 129      62.665  86.605  73.473  1.00  0.00           C
ATOM   7575  C24 POPEy 129      62.665  86.675  71.933  1.00  0.00           C
ATOM   7578  C25 POPEy 129      63.395  87.895  71.343  1.00  0.00           C
ATOM   7581  C26 POPEy 129      63.395  87.875  69.803  1.00  0.00           C
ATOM   7584  C27 POPEy 129      64.305  88.965  69.193  1.00  0.00           C
ATOM   7587  C28 POPEy 129      64.575  88.775  67.683  1.00  0.00           C
ATOM   7590  C29 POPEy 129      63.365  88.985  66.823  1.00  0.00           C
ATOM   7592 0C21 POPEy 129      63.055  90.085  66.113  1.00  0.00           C
ATOM   7594 1C21 POPEy 129      63.825  91.375  66.033  1.00  0.00           C
ATOM   7597 2C21 POPEy 129      64.295  91.705  64.593  1.00  0.00           C
ATOM   7600 3C21 POPEy 129      63.145  92.035  63.623  1.00  0.00           C
ATOM   7603 4C21 POPEy 129      63.635  92.155  62.173  1.00  0.00           C
ATOM   7606 5C21 POPEy 129      62.505  92.425  61.183  1.00  0.00           C
ATOM   7609 6C21 POPEy 129      62.955  92.315  59.723  1.00  0.00           C
ATOM   7612 7C21 POPEy 129      61.845  92.635  58.723  1.00  0.00           C
ATOM   7615 8C21 POPEy 129      62.065  92.015  57.343  1.00  0.00           C
ATOM   7619  C33 POPEy 129      56.025  89.295  74.463  1.00  0.00           C
ATOM   7622  C34 POPEy 129      56.605  90.195  73.353  1.00  0.00           C
ATOM   7625  C35 POPEy 129      56.475  89.645  71.923  1.00  0.00           C
ATOM   7628  C36 POPEy 129      57.515  88.575  71.563  1.00  0.00           C
ATOM   7631  C37 POPEy 129      57.435  88.155  70.093  1.00  0.00           C
ATOM   7634  C38 POPEy 129      58.665  87.365  69.623  1.00  0.00           C
ATOM   7637  C39 POPEy 129      58.475  86.805  68.203  1.00  0.00           C
ATOM   7640 0C31 POPEy 129      59.785  86.725  67.403  1.00  0.00           C
ATOM   7643 1C31 POPEy 129      59.555  86.255  65.963  1.00  0.00           C
ATOM   7646 2C31 POPEy 129      60.755  86.535  65.053  1.00  0.00           C
ATOM   7649 3C31 POPEy 129      60.705  85.795  63.703  1.00  0.00           C
ATOM   7652 4C31 POPEy 129      59.425  86.015  62.873  1.00  0.00           C
ATOM   7655 5C31 POPEy 129      59.465  85.205  61.573  1.00  0.00           C
ATOM   7658 6C31 POPEy 129      58.285  85.455  60.633  1.00  0.00           C
ATOM   7662  NH3 POPEz 130      34.235 106.875  81.253  1.00  0.00           N
ATOM   7666  C12 POPEz 130      33.095 106.025  81.723  1.00  0.00           C
ATOM   7669  C11 POPEz 130      32.015 106.905  82.373  1.00  0.00           C
ATOM   7672  P   POPEz 130      32.095 109.465  82.553  1.00  0.00           P
ATOM   7673  O13 POPEz 130      31.105 109.525  83.643  1.00  0.00           O
ATOM   7674  O14 POPEz 130      33.525 109.475  82.893  1.00  0.00           O
ATOM   7675  O11 POPEz 130      31.875 110.665  81.533  1.00  0.00           O
ATOM   7676  O12 POPEz 130      31.835 108.155  81.683  1.00  0.00           O
ATOM   7677  C1  POPEz 130      30.685 110.735  80.743  1.00  0.00           C
ATOM   7680  C2  POPEz 130      31.015 110.765  79.233  1.00  0.00           C
ATOM   7682  O21 POPEz 130      31.965 111.825  78.983  1.00  0.00           O
ATOM   7683  C21 POPEz 130      32.785 111.605  77.973  1.00  0.00           C
ATOM   7684  O22 POPEz 130      32.925 110.535  77.403  1.00  0.00           O
ATOM   7685  C22 POPEz 130      33.635 112.835  77.693  1.00  0.00           C
ATOM   7688  C3  POPEz 130      29.715 110.955  78.403  1.00  0.00           C
ATOM   7691  O31 POPEz 130      29.855 110.825  76.973  1.00  0.00           O
ATOM   7692  C31 POPEz 130      29.805 109.585  76.503  1.00  0.00           C
ATOM   7693  O32 POPEz 130      30.145 108.585  77.133  1.00  0.00           O
ATOM   7694  C32 POPEz 130      29.195 109.585  75.103  1.00  0.00           C
ATOM   7697  C23 POPEz 130      33.585 113.115  76.183  1.00  0.00           C
ATOM   7700  C24 POPEz 130      34.575 114.185  75.723  1.00  0.00           C
ATOM   7703  C25 POPEz 130      34.615 114.245  74.193  1.00  0.00           C
ATOM   7706  C26 POPEz 130      35.475 115.405  73.663  1.00  0.00           C
ATOM   7709  C27 POPEz 130      35.775 115.255  72.173  1.00  0.00           C
ATOM   7712  C28 POPEz 130      36.435 116.485  71.533  1.00  0.00           C
ATOM   7715  C29 POPEz 130      35.505 117.675  71.443  1.00  0.00           C
ATOM   7717 0C21 POPEz 130      35.675 118.715  70.613  1.00  0.00           C
ATOM   7719 1C21 POPEz 130      36.835 118.925  69.663  1.00  0.00           C
ATOM   7722 2C21 POPEz 130      37.555 120.265  69.863  1.00  0.00           C
ATOM   7725 3C21 POPEz 130      36.755 121.475  69.343  1.00  0.00           C
ATOM   7728 4C21 POPEz 130      37.365 122.805  69.793  1.00  0.00           C
ATOM   7731 5C21 POPEz 130      36.515 124.045  69.453  1.00  0.00           C
ATOM   7734 6C21 POPEz 130      36.375 124.285  67.943  1.00  0.00           C
ATOM   7737 7C21 POPEz 130      35.615 125.575  67.613  1.00  0.00           C
ATOM   7740 8C21 POPEz 130      35.485 125.825  66.103  1.00  0.00           C
ATOM   7744  C33 POPEz 130      29.975 110.395  74.053  1.00  0.00           C
ATOM   7747  C34 POPEz 130      29.135 110.755  72.823  1.00  0.00           C
ATOM   7750  C35 POPEz 130      28.495 109.535  72.153  1.00  0.00           C
ATOM   7753  C36 POPEz 130      27.565 109.915  70.993  1.00  0.00           C
ATOM   7756  C37 POPEz 130      26.705 108.735  70.533  1.00  0.00           C
ATOM   7759  C38 POPEz 130      25.735 109.115  69.413  1.00  0.00           C
ATOM   7762  C39 POPEz 130      26.425 109.315  68.063  1.00  0.00           C
ATOM   7765 0C31 POPEz 130      25.445 109.865  67.013  1.00  0.00           C
ATOM   7768 1C31 POPEz 130      26.065 109.875  65.623  1.00  0.00           C
ATOM   7771 2C31 POPEz 130      25.085 110.375  64.563  1.00  0.00           C
ATOM   7774 3C31 POPEz 130      25.695 110.405  63.163  1.00  0.00           C
ATOM   7777 4C31 POPEz 130      24.655 110.795  62.113  1.00  0.00           C
ATOM   7780 5C31 POPEz 130      25.275 111.285  60.803  1.00  0.00           C
ATOM   7783 6C31 POPEz 130      24.245 111.975  59.903  1.00  0.00           C
ATOM   7787  NH3 POPE0 131     108.175  70.775  39.963  1.00  0.00           N
ATOM   7791  C12 POPE0 131     107.215  70.195  38.963  1.00  0.00           C
ATOM   7794  C11 POPE0 131     106.135  71.225  38.573  1.00  0.00           C
ATOM   7797  P   POPE0 131     104.345  69.485  37.783  1.00  0.00           P
ATOM   7798  O13 POPE0 131     103.125  69.625  36.963  1.00  0.00           O
ATOM   7799  O14 POPE0 131     105.165  68.265  37.623  1.00  0.00           O
ATOM   7800  O11 POPE0 131     103.965  69.625  39.313  1.00  0.00           O
ATOM   7801  O12 POPE0 131     105.305  70.715  37.543  1.00  0.00           O
ATOM   7802  C1  POPE0 131     103.055  68.635  39.813  1.00  0.00           C
ATOM   7805  C2  POPE0 131     103.405  68.205  41.253  1.00  0.00           C
ATOM   7807  O21 POPE0 131     102.245  67.535  41.783  1.00  0.00           O
ATOM   7808  C21 POPE0 131     102.505  66.805  42.863  1.00  0.00           C
ATOM   7809  O22 POPE0 131     103.605  66.625  43.343  1.00  0.00           O
ATOM   7810  C22 POPE0 131     101.205  66.445  43.583  1.00  0.00           C
ATOM   7813  C3  POPE0 131     103.785  69.435  42.123  1.00  0.00           C
ATOM   7816  O31 POPE0 131     105.105  69.915  41.793  1.00  0.00           O
ATOM   7817  C31 POPE0 131     106.055  70.195  42.693  1.00  0.00           C
ATOM   7818  O32 POPE0 131     107.145  70.645  42.373  1.00  0.00           O
ATOM   7819  C32 POPE0 131     105.705  69.945  44.143  1.00  0.00           C
ATOM   7822  C23 POPE0 131     101.245  67.035  45.013  1.00  0.00           C
ATOM   7825  C24 POPE0 131      99.905  67.565  45.543  1.00  0.00           C
ATOM   7828  C25 POPE0 131      98.905  66.485  45.943  1.00  0.00           C
ATOM   7831  C26 POPE0 131      98.995  66.045  47.413  1.00  0.00           C
ATOM   7834  C27 POPE0 131      97.835  65.105  47.783  1.00  0.00           C
ATOM   7837  C28 POPE0 131      97.895  64.485  49.193  1.00  0.00           C
ATOM   7840  C29 POPE0 131      97.765  65.475  50.323  1.00  0.00           C
ATOM   7842 0C21 POPE0 131      97.815  65.135  51.623  1.00  0.00           C
ATOM   7844 1C21 POPE0 131      98.015  63.745  52.173  1.00  0.00           C
ATOM   7847 2C21 POPE0 131      99.165  63.655  53.203  1.00  0.00           C
ATOM   7850 3C21 POPE0 131      98.945  64.575  54.413  1.00  0.00           C
ATOM   7853 4C21 POPE0 131      99.695  64.155  55.673  1.00  0.00           C
ATOM   7856 5C21 POPE0 131      99.275  64.995  56.883  1.00  0.00           C
ATOM   7859 6C21 POPE0 131      99.625  64.345  58.233  1.00  0.00           C
ATOM   7862 7C21 POPE0 131      98.945  65.045  59.413  1.00  0.00           C
ATOM   7865 8C21 POPE0 131      99.105  64.275  60.723  1.00  0.00           C
ATOM   7869  C33 POPE0 131     106.875  70.355  45.053  1.00  0.00           C
ATOM   7872  C34 POPE0 131     106.615  69.985  46.513  1.00  0.00           C
ATOM   7875  C35 POPE0 131     105.535  70.875  47.123  1.00  0.00           C
ATOM   7878  C36 POPE0 131     105.215  70.525  48.583  1.00  0.00           C
ATOM   7881  C37 POPE0 131     104.355  71.605  49.223  1.00  0.00           C
ATOM   7884  C38 POPE0 131     103.245  71.075  50.143  1.00  0.00           C
ATOM   7887  C39 POPE0 131     103.745  70.615  51.523  1.00  0.00           C
ATOM   7890 0C31 POPE0 131     102.555  70.415  52.463  1.00  0.00           C
ATOM   7893 1C31 POPE0 131     102.845  70.575  53.963  1.00  0.00           C
ATOM   7896 2C31 POPE0 131     101.545  70.485  54.783  1.00  0.00           C
ATOM   7899 3C31 POPE0 131     101.355  71.625  55.793  1.00  0.00           C
ATOM   7902 4C31 POPE0 131      99.945  71.605  56.403  1.00  0.00           C
ATOM   7905 5C31 POPE0 131      99.705  72.705  57.433  1.00  0.00           C
ATOM   7908 6C31 POPE0 131      98.385  72.545  58.193  1.00  0.00           C
ATOM   7912  NH3 POPE1 132      43.295  14.985  39.723  1.00  0.00           N
ATOM   7916  C12 POPE1 132      43.115  13.565  39.223  1.00  0.00           C
ATOM   7919  C11 POPE1 132      43.605  13.295  37.783  1.00  0.00           C
ATOM   7922  P   POPE1 132      45.865  14.665  37.563  1.00  0.00           P
ATOM   7923  O13 POPE1 132      46.695  14.915  36.373  1.00  0.00           O
ATOM   7924  O14 POPE1 132      45.785  15.735  38.593  1.00  0.00           O
ATOM   7925  O11 POPE1 132      46.375  13.355  38.263  1.00  0.00           O
ATOM   7926  O12 POPE1 132      44.375  14.345  37.193  1.00  0.00           O
ATOM   7927  C1  POPE1 132      47.515  13.395  39.133  1.00  0.00           C
ATOM   7930  C2  POPE1 132      47.065  13.155  40.603  1.00  0.00           C
ATOM   7932  O21 POPE1 132      48.105  13.445  41.553  1.00  0.00           O
ATOM   7933  C21 POPE1 132      49.175  12.685  41.593  1.00  0.00           C
ATOM   7934  O22 POPE1 132      49.365  11.655  40.973  1.00  0.00           O
ATOM   7935  C22 POPE1 132      50.205  13.305  42.553  1.00  0.00           C
ATOM   7938  C3  POPE1 132      46.375  11.755  40.753  1.00  0.00           C
ATOM   7941  O31 POPE1 132      45.245  11.845  41.643  1.00  0.00           O
ATOM   7942  C31 POPE1 132      45.455  11.405  42.873  1.00  0.00           C
ATOM   7943  O32 POPE1 132      46.445  10.805  43.253  1.00  0.00           O
ATOM   7944  C32 POPE1 132      44.275  11.825  43.763  1.00  0.00           C
ATOM   7947  C23 POPE1 132      50.455  12.425  43.813  1.00  0.00           C
ATOM   7950  C24 POPE1 132      51.515  12.965  44.783  1.00  0.00           C
ATOM   7953  C25 POPE1 132      51.175  14.325  45.413  1.00  0.00           C
ATOM   7956  C26 POPE1 132      50.555  14.235  46.823  1.00  0.00           C
ATOM   7959  C27 POPE1 132      50.365  15.645  47.403  1.00  0.00           C
ATOM   7962  C28 POPE1 132      50.255  15.695  48.943  1.00  0.00           C
ATOM   7965  C29 POPE1 132      48.975  15.125  49.473  1.00  0.00           C
ATOM   7967 0C21 POPE1 132      48.695  14.885  50.763  1.00  0.00           C
ATOM   7969 1C21 POPE1 132      49.595  15.085  51.963  1.00  0.00           C
ATOM   7972 2C21 POPE1 132      49.485  13.875  52.903  1.00  0.00           C
ATOM   7975 3C21 POPE1 132      50.145  14.065  54.283  1.00  0.00           C
ATOM   7978 4C21 POPE1 132      50.045  12.785  55.133  1.00  0.00           C
ATOM   7981 5C21 POPE1 132      48.665  12.595  55.783  1.00  0.00           C
ATOM   7984 6C21 POPE1 132      48.505  11.185  56.393  1.00  0.00           C
ATOM   7987 7C21 POPE1 132      47.165  10.975  57.103  1.00  0.00           C
ATOM   7990 8C21 POPE1 132      46.965   9.535  57.583  1.00  0.00           C
ATOM   7994  C33 POPE1 132      44.265  11.155  45.163  1.00  0.00           C
ATOM   7997  C34 POPE1 132      43.465  11.955  46.203  1.00  0.00           C
ATOM   8000  C35 POPE1 132      42.455  11.135  47.043  1.00  0.00           C
ATOM   8003  C36 POPE1 132      42.305  11.735  48.443  1.00  0.00           C
ATOM   8006  C37 POPE1 132      41.155  11.215  49.313  1.00  0.00           C
ATOM   8009  C38 POPE1 132      41.095  12.005  50.633  1.00  0.00           C
ATOM   8012  C39 POPE1 132      40.345  11.275  51.743  1.00  0.00           C
ATOM   8015 0C31 POPE1 132      40.445  11.975  53.113  1.00  0.00           C
ATOM   8018 1C31 POPE1 132      39.865  11.095  54.213  1.00  0.00           C
ATOM   8021 2C31 POPE1 132      39.925  11.695  55.623  1.00  0.00           C
ATOM   8024 3C31 POPE1 132      39.415  10.715  56.683  1.00  0.00           C
ATOM   8027 4C31 POPE1 132      39.805  11.075  58.123  1.00  0.00           C
ATOM   8030 5C31 POPE1 132      39.225  10.065  59.133  1.00  0.00           C
ATOM   8033 6C31 POPE1 132      39.915  10.075  60.493  1.00  0.00           C
ATOM   8037  NH3 POPE2 133      84.865  26.485  81.023  1.00  0.00           N
ATOM   8041  C12 POPE2 133      84.345  25.375  81.893  1.00  0.00           C
ATOM   8044  C11 POPE2 133      83.875  25.905  83.253  1.00  0.00           C
ATOM   8047  P   POPE2 133      82.325  27.985  83.053  1.00  0.00           P
ATOM   8048  O13 POPE2 133      80.905  28.355  82.853  1.00  0.00           O
ATOM   8049  O14 POPE2 133      83.125  28.615  84.133  1.00  0.00           O
ATOM   8050  O11 POPE2 133      83.005  28.215  81.653  1.00  0.00           O
ATOM   8051  O12 POPE2 133      82.545  26.435  83.163  1.00  0.00           O
ATOM   8052  C1  POPE2 133      83.475  29.495  81.273  1.00  0.00           C
ATOM   8055  C2  POPE2 133      82.705  30.065  80.043  1.00  0.00           C
ATOM   8057  O21 POPE2 133      83.495  30.275  78.853  1.00  0.00           O
ATOM   8058  C21 POPE2 133      84.215  29.245  78.433  1.00  0.00           C
ATOM   8059  O22 POPE2 133      84.205  28.125  78.913  1.00  0.00           O
ATOM   8060  C22 POPE2 133      84.985  29.605  77.143  1.00  0.00           C
ATOM   8063  C3  POPE2 133      81.955  31.365  80.473  1.00  0.00           C
ATOM   8066  O31 POPE2 133      81.505  32.165  79.363  1.00  0.00           O
ATOM   8067  C31 POPE2 133      80.375  31.755  78.813  1.00  0.00           C
ATOM   8068  O32 POPE2 133      79.635  30.905  79.293  1.00  0.00           O
ATOM   8069  C32 POPE2 133      80.205  32.425  77.443  1.00  0.00           C
ATOM   8072  C23 POPE2 133      84.535  28.815  75.883  1.00  0.00           C
ATOM   8075  C24 POPE2 133      83.505  29.535  75.003  1.00  0.00           C
ATOM   8078  C25 POPE2 133      84.105  30.255  73.773  1.00  0.00           C
ATOM   8081  C26 POPE2 133      83.825  29.575  72.423  1.00  0.00           C
ATOM   8084  C27 POPE2 133      84.405  30.385  71.243  1.00  0.00           C
ATOM   8087  C28 POPE2 133      84.015  29.845  69.853  1.00  0.00           C
ATOM   8090  C29 POPE2 133      84.725  30.625  68.763  1.00  0.00           C
ATOM   8092 0C21 POPE2 133      84.325  30.865  67.503  1.00  0.00           C
ATOM   8094 1C21 POPE2 133      83.055  30.435  66.813  1.00  0.00           C
ATOM   8097 2C21 POPE2 133      83.205  29.065  66.113  1.00  0.00           C
ATOM   8100 3C21 POPE2 133      82.005  28.695  65.233  1.00  0.00           C
ATOM   8103 4C21 POPE2 133      82.185  27.335  64.523  1.00  0.00           C
ATOM   8106 5C21 POPE2 133      81.025  27.025  63.563  1.00  0.00           C
ATOM   8109 6C21 POPE2 133      81.295  25.835  62.633  1.00  0.00           C
ATOM   8112 7C21 POPE2 133      80.175  25.615  61.613  1.00  0.00           C
ATOM   8115 8C21 POPE2 133      80.435  24.445  60.663  1.00  0.00           C
ATOM   8119  C33 POPE2 133      78.795  33.025  77.303  1.00  0.00           C
ATOM   8122  C34 POPE2 133      78.595  33.835  76.013  1.00  0.00           C
ATOM   8125  C35 POPE2 133      77.155  34.345  75.873  1.00  0.00           C
ATOM   8128  C36 POPE2 133      76.985  35.495  74.883  1.00  0.00           C
ATOM   8131  C37 POPE2 133      77.255  35.145  73.413  1.00  0.00           C
ATOM   8134  C38 POPE2 133      77.135  36.405  72.553  1.00  0.00           C
ATOM   8137  C39 POPE2 133      77.435  36.155  71.073  1.00  0.00           C
ATOM   8140 0C31 POPE2 133      76.855  37.275  70.203  1.00  0.00           C
ATOM   8143 1C31 POPE2 133      77.365  37.235  68.763  1.00  0.00           C
ATOM   8146 2C31 POPE2 133      76.845  38.395  67.903  1.00  0.00           C
ATOM   8149 3C31 POPE2 133      77.225  38.265  66.423  1.00  0.00           C
ATOM   8152 4C31 POPE2 133      78.735  38.265  66.173  1.00  0.00           C
ATOM   8155 5C31 POPE2 133      79.065  38.155  64.673  1.00  0.00           C
ATOM   8158 6C31 POPE2 133      80.565  38.125  64.373  1.00  0.00           C
ATOM   8162  NH3 POPE3 134      92.345  14.715  76.083  1.00  0.00           N
ATOM   8166  C12 POPE3 134      92.805  16.115  76.413  1.00  0.00           C
ATOM   8169  C11 POPE3 134      94.275  16.215  76.863  1.00  0.00           C
ATOM   8172  P   POPE3 134      95.675  18.385  76.273  1.00  0.00           P
ATOM   8173  O13 POPE3 134      95.645  19.795  76.693  1.00  0.00           O
ATOM   8174  O14 POPE3 134      96.995  17.715  76.303  1.00  0.00           O
ATOM   8175  O11 POPE3 134      95.185  18.275  74.793  1.00  0.00           O
ATOM   8176  O12 POPE3 134      94.615  17.575  77.103  1.00  0.00           O
ATOM   8177  C1  POPE3 134      95.375  19.365  73.873  1.00  0.00           C
ATOM   8180  C2  POPE3 134      96.125  18.995  72.573  1.00  0.00           C
ATOM   8182  O21 POPE3 134      95.615  19.915  71.583  1.00  0.00           O
ATOM   8183  C21 POPE3 134      96.375  20.205  70.553  1.00  0.00           C
ATOM   8184  O22 POPE3 134      97.555  19.915  70.433  1.00  0.00           O
ATOM   8185  C22 POPE3 134      95.485  20.915  69.513  1.00  0.00           C
ATOM   8188  C3  POPE3 134      95.795  17.515  72.253  1.00  0.00           C
ATOM   8191  O31 POPE3 134      95.885  17.165  70.853  1.00  0.00           O
ATOM   8192  C31 POPE3 134      94.745  17.335  70.193  1.00  0.00           C
ATOM   8193  O32 POPE3 134      93.765  17.915  70.623  1.00  0.00           O
ATOM   8194  C32 POPE3 134      94.765  16.535  68.913  1.00  0.00           C
ATOM   8197  C23 POPE3 134      96.125  21.065  68.103  1.00  0.00           C
ATOM   8200  C24 POPE3 134      95.215  21.765  67.083  1.00  0.00           C
ATOM   8203  C25 POPE3 134      94.025  20.925  66.563  1.00  0.00           C
ATOM   8206  C26 POPE3 134      93.215  21.655  65.463  1.00  0.00           C
ATOM   8209  C27 POPE3 134      91.935  20.925  65.033  1.00  0.00           C
ATOM   8212  C28 POPE3 134      91.195  21.625  63.883  1.00  0.00           C
ATOM   8215  C29 POPE3 134      89.935  20.875  63.493  1.00  0.00           C
ATOM   8217 0C21 POPE3 134      89.585  20.415  62.273  1.00  0.00           C
ATOM   8219 1C21 POPE3 134      90.315  20.575  60.963  1.00  0.00           C
ATOM   8222 2C21 POPE3 134      91.345  19.465  60.633  1.00  0.00           C
ATOM   8225 3C21 POPE3 134      90.875  18.015  60.803  1.00  0.00           C
ATOM   8228 4C21 POPE3 134      91.855  17.015  60.163  1.00  0.00           C
ATOM   8231 5C21 POPE3 134      91.645  15.535  60.533  1.00  0.00           C
ATOM   8234 6C21 POPE3 134      91.885  15.235  62.023  1.00  0.00           C
ATOM   8237 7C21 POPE3 134      91.745  13.745  62.363  1.00  0.00           C
ATOM   8240 8C21 POPE3 134      91.815  13.475  63.873  1.00  0.00           C
ATOM   8244  C33 POPE3 134      94.285  17.345  67.693  1.00  0.00           C
ATOM   8247  C34 POPE3 134      93.845  16.405  66.573  1.00  0.00           C
ATOM   8250  C35 POPE3 134      93.415  17.155  65.313  1.00  0.00           C
ATOM   8253  C36 POPE3 134      94.605  17.485  64.413  1.00  0.00           C
ATOM   8256  C37 POPE3 134      94.205  18.345  63.213  1.00  0.00           C
ATOM   8259  C38 POPE3 134      95.355  18.575  62.233  1.00  0.00           C
ATOM   8262  C39 POPE3 134      94.955  19.525  61.103  1.00  0.00           C
ATOM   8265 0C31 POPE3 134      96.145  19.915  60.213  1.00  0.00           C
ATOM   8268 1C31 POPE3 134      95.825  21.115  59.313  1.00  0.00           C
ATOM   8271 2C31 POPE3 134      96.845  21.345  58.183  1.00  0.00           C
ATOM   8274 3C31 POPE3 134      98.215  21.885  58.623  1.00  0.00           C
ATOM   8277 4C31 POPE3 134      99.185  20.835  59.193  1.00  0.00           C
ATOM   8280 5C31 POPE3 134     100.635  21.325  59.213  1.00  0.00           C
ATOM   8283 6C31 POPE3 134     101.615  20.355  59.883  1.00  0.00           C
ATOM   8287  NH3 POPE4 135      99.565  96.765  79.073  1.00  0.00           N
ATOM   8291  C12 POPE4 135      98.225  96.065  79.133  1.00  0.00           C
ATOM   8294  C11 POPE4 135      97.105  97.055  78.803  1.00  0.00           C
ATOM   8297  P   POPE4 135      94.795  97.115  80.123  1.00  0.00           P
ATOM   8298  O13 POPE4 135      94.665  96.275  81.333  1.00  0.00           O
ATOM   8299  O14 POPE4 135      95.135  98.555  80.313  1.00  0.00           O
ATOM   8300  O11 POPE4 135      93.445  97.055  79.283  1.00  0.00           O
ATOM   8301  O12 POPE4 135      95.835  96.485  79.113  1.00  0.00           O
ATOM   8302  C1  POPE4 135      93.445  97.245  77.853  1.00  0.00           C
ATOM   8305  C2  POPE4 135      92.465  98.385  77.463  1.00  0.00           C
ATOM   8307  O21 POPE4 135      92.175  98.405  76.053  1.00  0.00           O
ATOM   8308  C21 POPE4 135      92.985  98.985  75.183  1.00  0.00           C
ATOM   8309  O22 POPE4 135      94.015  99.565  75.443  1.00  0.00           O
ATOM   8310  C22 POPE4 135      92.485  98.705  73.763  1.00  0.00           C
ATOM   8313  C3  POPE4 135      92.865  99.735  78.143  1.00  0.00           C
ATOM   8316  O31 POPE4 135      91.855 100.735  77.963  1.00  0.00           O
ATOM   8317  C31 POPE4 135      90.875 100.775  78.863  1.00  0.00           C
ATOM   8318  O32 POPE4 135      90.785 100.085  79.863  1.00  0.00           O
ATOM   8319  C32 POPE4 135      89.825 101.765  78.353  1.00  0.00           C
ATOM   8322  C23 POPE4 135      93.575  98.945  72.693  1.00  0.00           C
ATOM   8325  C24 POPE4 135      93.525  97.975  71.513  1.00  0.00           C
ATOM   8328  C25 POPE4 135      92.235  98.015  70.683  1.00  0.00           C
ATOM   8331  C26 POPE4 135      92.335  97.085  69.463  1.00  0.00           C
ATOM   8334  C27 POPE4 135      91.135  97.145  68.503  1.00  0.00           C
ATOM   8337  C28 POPE4 135      91.445  96.585  67.093  1.00  0.00           C
ATOM   8340  C29 POPE4 135      91.855  95.135  67.123  1.00  0.00           C
ATOM   8342 0C21 POPE4 135      91.645  94.205  66.163  1.00  0.00           C
ATOM   8344 1C21 POPE4 135      90.965  94.405  64.843  1.00  0.00           C
ATOM   8347 2C21 POPE4 135      89.855  93.365  64.603  1.00  0.00           C
ATOM   8350 3C21 POPE4 135      89.155  93.545  63.253  1.00  0.00           C
ATOM   8353 4C21 POPE4 135      88.575  92.245  62.703  1.00  0.00           C
ATOM   8356 5C21 POPE4 135      87.895  92.395  61.333  1.00  0.00           C
ATOM   8359 6C21 POPE4 135      87.505  91.035  60.763  1.00  0.00           C
ATOM   8362 7C21 POPE4 135      87.055  91.095  59.293  1.00  0.00           C
ATOM   8365 8C21 POPE4 135      86.655  89.715  58.773  1.00  0.00           C
ATOM   8369  C33 POPE4 135      89.015 101.235  77.133  1.00  0.00           C
ATOM   8372  C34 POPE4 135      89.735 101.435  75.783  1.00  0.00           C
ATOM   8375  C35 POPE4 135      88.875 101.095  74.563  1.00  0.00           C
ATOM   8378  C36 POPE4 135      89.415 101.755  73.283  1.00  0.00           C
ATOM   8381  C37 POPE4 135      88.575 101.495  72.023  1.00  0.00           C
ATOM   8384  C38 POPE4 135      89.145 102.255  70.813  1.00  0.00           C
ATOM   8387  C39 POPE4 135      88.575 101.795  69.463  1.00  0.00           C
ATOM   8390 0C31 POPE4 135      89.385 102.325  68.273  1.00  0.00           C
ATOM   8393 1C31 POPE4 135      89.015 101.645  66.953  1.00  0.00           C
ATOM   8396 2C31 POPE4 135      89.815 102.165  65.753  1.00  0.00           C
ATOM   8399 3C31 POPE4 135      89.055 102.115  64.423  1.00  0.00           C
ATOM   8402 4C31 POPE4 135      87.875 103.105  64.383  1.00  0.00           C
ATOM   8405 5C31 POPE4 135      87.395 103.425  62.963  1.00  0.00           C
ATOM   8408 6C31 POPE4 135      86.245 104.435  62.933  1.00  0.00           C
ATOM   8412  NH3 POPE5 136      95.525  39.375  80.263  1.00  0.00           N
ATOM   8416  C12 POPE5 136      96.325  40.645  80.313  1.00  0.00           C
ATOM   8419  C11 POPE5 136      96.855  40.995  81.703  1.00  0.00           C
ATOM   8422  P   POPE5 136      98.615  42.885  82.293  1.00  0.00           P
ATOM   8423  O13 POPE5 136      98.765  42.645  83.743  1.00  0.00           O
ATOM   8424  O14 POPE5 136      98.835  44.285  81.883  1.00  0.00           O
ATOM   8425  O11 POPE5 136      99.675  42.025  81.473  1.00  0.00           O
ATOM   8426  O12 POPE5 136      97.235  42.375  81.733  1.00  0.00           O
ATOM   8427  C1  POPE5 136      99.635  42.055  80.043  1.00  0.00           C
ATOM   8430  C2  POPE5 136     101.055  42.075  79.413  1.00  0.00           C
ATOM   8432  O21 POPE5 136     101.055  42.675  78.093  1.00  0.00           O
ATOM   8433  C21 POPE5 136     100.375  42.055  77.133  1.00  0.00           C
ATOM   8434  O22 POPE5 136      99.735  41.035  77.263  1.00  0.00           O
ATOM   8435  C22 POPE5 136     100.495  42.845  75.833  1.00  0.00           C
ATOM   8438  C3  POPE5 136     101.775  40.705  79.473  1.00  0.00           C
ATOM   8441  O31 POPE5 136     103.045  40.805  78.803  1.00  0.00           O
ATOM   8442  C31 POPE5 136     103.515  39.675  78.323  1.00  0.00           C
ATOM   8443  O32 POPE5 136     103.125  38.555  78.613  1.00  0.00           O
ATOM   8444  C32 POPE5 136     104.505  40.035  77.213  1.00  0.00           C
ATOM   8447  C23 POPE5 136      99.125  43.375  75.343  1.00  0.00           C
ATOM   8450  C24 POPE5 136      99.045  43.485  73.813  1.00  0.00           C
ATOM   8453  C25 POPE5 136      98.385  42.265  73.143  1.00  0.00           C
ATOM   8456  C26 POPE5 136      99.165  40.945  73.273  1.00  0.00           C
ATOM   8459  C27 POPE5 136      98.745  39.895  72.223  1.00  0.00           C
ATOM   8462  C28 POPE5 136      98.605  38.445  72.743  1.00  0.00           C
ATOM   8465  C29 POPE5 136      97.385  38.265  73.603  1.00  0.00           C
ATOM   8467 0C21 POPE5 136      96.295  37.525  73.333  1.00  0.00           C
ATOM   8469 1C21 POPE5 136      96.065  36.665  72.113  1.00  0.00           C
ATOM   8472 2C21 POPE5 136      95.305  37.375  70.983  1.00  0.00           C
ATOM   8475 3C21 POPE5 136      93.895  37.855  71.343  1.00  0.00           C
ATOM   8478 4C21 POPE5 136      93.275  38.795  70.303  1.00  0.00           C
ATOM   8481 5C21 POPE5 136      92.805  38.115  69.013  1.00  0.00           C
ATOM   8484 6C21 POPE5 136      92.395  39.165  67.973  1.00  0.00           C
ATOM   8487 7C21 POPE5 136      91.865  38.575  66.663  1.00  0.00           C
ATOM   8490 8C21 POPE5 136      91.455  39.655  65.663  1.00  0.00           C
ATOM   8494  C33 POPE5 136     103.975  41.195  76.333  1.00  0.00           C
ATOM   8497  C34 POPE5 136     104.585  41.235  74.933  1.00  0.00           C
ATOM   8500  C35 POPE5 136     103.585  41.685  73.863  1.00  0.00           C
ATOM   8503  C36 POPE5 136     104.125  41.495  72.433  1.00  0.00           C
ATOM   8506  C37 POPE5 136     103.055  41.275  71.363  1.00  0.00           C
ATOM   8509  C38 POPE5 136     103.665  40.855  70.013  1.00  0.00           C
ATOM   8512  C39 POPE5 136     102.645  40.415  68.953  1.00  0.00           C
ATOM   8515 0C31 POPE5 136     102.015  39.045  69.253  1.00  0.00           C
ATOM   8518 1C31 POPE5 136     101.045  38.565  68.173  1.00  0.00           C
ATOM   8521 2C31 POPE5 136     100.385  37.225  68.553  1.00  0.00           C
ATOM   8524 3C31 POPE5 136      99.585  36.565  67.423  1.00  0.00           C
ATOM   8527 4C31 POPE5 136      98.315  37.335  67.003  1.00  0.00           C
ATOM   8530 5C31 POPE5 136      97.385  36.475  66.143  1.00  0.00           C
ATOM   8533 6C31 POPE5 136      96.015  37.125  65.883  1.00  0.00           C
ATOM   8537  NH3 POPE6 137     120.105 101.825  38.353  1.00  0.00           N
ATOM   8541  C12 POPE6 137     120.845 102.635  37.333  1.00  0.00           C
ATOM   8544  C11 POPE6 137     121.545 103.815  38.013  1.00  0.00           C
ATOM   8547  P   POPE6 137     122.735 105.595  36.513  1.00  0.00           P
ATOM   8548  O13 POPE6 137     124.155 105.825  36.143  1.00  0.00           O
ATOM   8549  O14 POPE6 137     121.695 105.615  35.453  1.00  0.00           O
ATOM   8550  O11 POPE6 137     122.355 106.525  37.763  1.00  0.00           O
ATOM   8551  O12 POPE6 137     122.675 104.195  37.243  1.00  0.00           O
ATOM   8552  C1  POPE6 137     123.355 106.705  38.783  1.00  0.00           C
ATOM   8555  C2  POPE6 137     122.955 107.645  39.963  1.00  0.00           C
ATOM   8557  O21 POPE6 137     121.845 107.035  40.673  1.00  0.00           O
ATOM   8558  C21 POPE6 137     121.725 107.355  41.953  1.00  0.00           C
ATOM   8559  O22 POPE6 137     120.775 107.965  42.423  1.00  0.00           O
ATOM   8560  C22 POPE6 137     122.825 106.745  42.843  1.00  0.00           C
ATOM   8563  C3  POPE6 137     122.655 109.095  39.473  1.00  0.00           C
ATOM   8566  O31 POPE6 137     122.085 110.015  40.433  1.00  0.00           O
ATOM   8567  C31 POPE6 137     122.775 110.315  41.513  1.00  0.00           C
ATOM   8568  O32 POPE6 137     123.725 109.705  41.973  1.00  0.00           O
ATOM   8569  C32 POPE6 137     122.175 111.525  42.223  1.00  0.00           C
ATOM   8572  C23 POPE6 137     122.645 107.205  44.313  1.00  0.00           C
ATOM   8575  C24 POPE6 137     123.745 106.685  45.263  1.00  0.00           C
ATOM   8578  C25 POPE6 137     123.735 107.395  46.633  1.00  0.00           C
ATOM   8581  C26 POPE6 137     122.445 107.155  47.433  1.00  0.00           C
ATOM   8584  C27 POPE6 137     122.405 107.885  48.783  1.00  0.00           C
ATOM   8587  C28 POPE6 137     121.175 107.485  49.613  1.00  0.00           C
ATOM   8590  C29 POPE6 137     121.145 108.115  50.983  1.00  0.00           C
ATOM   8592 0C21 POPE6 137     120.085 108.045  51.803  1.00  0.00           C
ATOM   8594 1C21 POPE6 137     118.825 107.295  51.453  1.00  0.00           C
ATOM   8597 2C21 POPE6 137     118.175 106.555  52.633  1.00  0.00           C
ATOM   8600 3C21 POPE6 137     117.045 105.645  52.153  1.00  0.00           C
ATOM   8603 4C21 POPE6 137     116.455 104.755  53.253  1.00  0.00           C
ATOM   8606 5C21 POPE6 137     115.805 105.555  54.393  1.00  0.00           C
ATOM   8609 6C21 POPE6 137     115.215 104.665  55.483  1.00  0.00           C
ATOM   8612 7C21 POPE6 137     114.285 105.445  56.423  1.00  0.00           C
ATOM   8615 8C21 POPE6 137     113.935 104.675  57.693  1.00  0.00           C
ATOM   8619  C33 POPE6 137     120.635 111.505  42.283  1.00  0.00           C
ATOM   8622  C34 POPE6 137     120.065 112.855  42.743  1.00  0.00           C
ATOM   8625  C35 POPE6 137     120.275 113.175  44.223  1.00  0.00           C
ATOM   8628  C36 POPE6 137     119.145 112.655  45.113  1.00  0.00           C
ATOM   8631  C37 POPE6 137     119.285 113.115  46.573  1.00  0.00           C
ATOM   8634  C38 POPE6 137     118.055 112.825  47.453  1.00  0.00           C
ATOM   8637  C39 POPE6 137     117.745 111.325  47.553  1.00  0.00           C
ATOM   8640 0C31 POPE6 137     116.675 110.975  48.583  1.00  0.00           C
ATOM   8643 1C31 POPE6 137     116.575 109.455  48.803  1.00  0.00           C
ATOM   8646 2C31 POPE6 137     115.535 109.015  49.843  1.00  0.00           C
ATOM   8649 3C31 POPE6 137     115.705 109.735  51.183  1.00  0.00           C
ATOM   8652 4C31 POPE6 137     114.805 109.195  52.303  1.00  0.00           C
ATOM   8655 5C31 POPE6 137     115.065 109.965  53.613  1.00  0.00           C
ATOM   8658 6C31 POPE6 137     114.195 109.525  54.783  1.00  0.00           C
ATOM   8662  NH3 POPE7 138     110.085  99.555  80.593  1.00  0.00           N
ATOM   8666  C12 POPE7 138     108.965  99.005  79.753  1.00  0.00           C
ATOM   8669  C11 POPE7 138     108.935  97.465  79.773  1.00  0.00           C
ATOM   8672  P   POPE7 138     107.005  96.915  78.073  1.00  0.00           P
ATOM   8673  O13 POPE7 138     106.135  96.615  79.243  1.00  0.00           O
ATOM   8674  O14 POPE7 138     106.655  98.135  77.323  1.00  0.00           O
ATOM   8675  O11 POPE7 138     106.995  95.685  77.073  1.00  0.00           O
ATOM   8676  O12 POPE7 138     108.515  96.965  78.513  1.00  0.00           O
ATOM   8677  C1  POPE7 138     107.655  95.705  75.793  1.00  0.00           C
ATOM   8680  C2  POPE7 138     106.665  95.315  74.643  1.00  0.00           C
ATOM   8682  O21 POPE7 138     107.335  95.165  73.363  1.00  0.00           O
ATOM   8683  C21 POPE7 138     107.905  93.985  73.143  1.00  0.00           C
ATOM   8684  O22 POPE7 138     108.115  93.145  74.003  1.00  0.00           O
ATOM   8685  C22 POPE7 138     108.135  93.755  71.643  1.00  0.00           C
ATOM   8688  C3  POPE7 138     105.525  96.375  74.513  1.00  0.00           C
ATOM   8691  O31 POPE7 138     104.935  96.365  73.203  1.00  0.00           O
ATOM   8692  C31 POPE7 138     103.805  95.705  73.013  1.00  0.00           C
ATOM   8693  O32 POPE7 138     103.015  95.385  73.883  1.00  0.00           O
ATOM   8694  C32 POPE7 138     103.725  95.305  71.543  1.00  0.00           C
ATOM   8697  C23 POPE7 138     108.605  92.305  71.313  1.00  0.00           C
ATOM   8700  C24 POPE7 138     108.785  92.015  69.813  1.00  0.00           C
ATOM   8703  C25 POPE7 138     109.165  90.545  69.493  1.00  0.00           C
ATOM   8706  C26 POPE7 138     108.005  89.535  69.553  1.00  0.00           C
ATOM   8709  C27 POPE7 138     107.045  89.595  68.353  1.00  0.00           C
ATOM   8712  C28 POPE7 138     105.975  88.485  68.443  1.00  0.00           C
ATOM   8715  C29 POPE7 138     104.785  88.675  67.533  1.00  0.00           C
ATOM   8717 0C21 POPE7 138     104.325  87.845  66.573  1.00  0.00           C
ATOM   8719 1C21 POPE7 138     104.845  86.505  66.093  1.00  0.00           C
ATOM   8722 2C21 POPE7 138     105.155  85.385  67.113  1.00  0.00           C
ATOM   8725 3C21 POPE7 138     104.065  85.155  68.173  1.00  0.00           C
ATOM   8728 4C21 POPE7 138     104.205  83.795  68.873  1.00  0.00           C
ATOM   8731 5C21 POPE7 138     103.135  83.575  69.953  1.00  0.00           C
ATOM   8734 6C21 POPE7 138     103.295  82.235  70.673  1.00  0.00           C
ATOM   8737 7C21 POPE7 138     102.425  82.155  71.943  1.00  0.00           C
ATOM   8740 8C21 POPE7 138     102.335  80.745  72.513  1.00  0.00           C
ATOM   8744  C33 POPE7 138     102.925  94.005  71.263  1.00  0.00           C
ATOM   8747  C34 POPE7 138     101.415  94.155  71.443  1.00  0.00           C
ATOM   8750  C35 POPE7 138     100.615  93.665  70.233  1.00  0.00           C
ATOM   8753  C36 POPE7 138     100.625  94.655  69.053  1.00  0.00           C
ATOM   8756  C37 POPE7 138      99.905  94.065  67.833  1.00  0.00           C
ATOM   8759  C38 POPE7 138     100.565  94.455  66.503  1.00  0.00           C
ATOM   8762  C39 POPE7 138     100.235  93.465  65.383  1.00  0.00           C
ATOM   8765 0C31 POPE7 138     101.185  93.575  64.173  1.00  0.00           C
ATOM   8768 1C31 POPE7 138     101.045  94.895  63.413  1.00  0.00           C
ATOM   8771 2C31 POPE7 138     101.515  94.765  61.953  1.00  0.00           C
ATOM   8774 3C31 POPE7 138     101.375  96.055  61.133  1.00  0.00           C
ATOM   8777 4C31 POPE7 138      99.925  96.565  61.033  1.00  0.00           C
ATOM   8780 5C31 POPE7 138      99.765  97.695  60.013  1.00  0.00           C
ATOM   8783 6C31 POPE7 138      98.305  98.055  59.733  1.00  0.00           C
ATOM   8787  NH3 POPE8 139      17.485  59.385  37.513  1.00  0.00           N
ATOM   8791  C12 POPE8 139      18.115  60.695  37.893  1.00  0.00           C
ATOM   8794  C11 POPE8 139      17.035  61.685  38.373  1.00  0.00           C
ATOM   8797  P   POPE8 139      18.255  63.435  39.833  1.00  0.00           P
ATOM   8798  O13 POPE8 139      18.885  62.235  40.403  1.00  0.00           O
ATOM   8799  O14 POPE8 139      19.135  64.595  39.623  1.00  0.00           O
ATOM   8800  O11 POPE8 139      17.045  63.885  40.763  1.00  0.00           O
ATOM   8801  O12 POPE8 139      17.545  63.015  38.483  1.00  0.00           O
ATOM   8802  C1  POPE8 139      17.295  64.125  42.163  1.00  0.00           C
ATOM   8805  C2  POPE8 139      16.575  65.395  42.713  1.00  0.00           C
ATOM   8807  O21 POPE8 139      17.195  65.905  43.923  1.00  0.00           O
ATOM   8808  C21 POPE8 139      17.255  65.115  44.993  1.00  0.00           C
ATOM   8809  O22 POPE8 139      16.885  63.955  45.053  1.00  0.00           O
ATOM   8810  C22 POPE8 139      17.925  65.885  46.153  1.00  0.00           C
ATOM   8813  C3  POPE8 139      15.035  65.215  42.883  1.00  0.00           C
ATOM   8816  O31 POPE8 139      14.365  66.445  43.263  1.00  0.00           O
ATOM   8817  C31 POPE8 139      14.205  66.615  44.563  1.00  0.00           C
ATOM   8818  O32 POPE8 139      14.615  65.885  45.453  1.00  0.00           O
ATOM   8819  C32 POPE8 139      13.365  67.865  44.813  1.00  0.00           C
ATOM   8822  C23 POPE8 139      17.235  65.705  47.543  1.00  0.00           C
ATOM   8825  C24 POPE8 139      18.155  66.095  48.723  1.00  0.00           C
ATOM   8828  C25 POPE8 139      17.425  66.525  50.013  1.00  0.00           C
ATOM   8831  C26 POPE8 139      16.755  65.385  50.803  1.00  0.00           C
ATOM   8834  C27 POPE8 139      15.785  65.835  51.913  1.00  0.00           C
ATOM   8837  C28 POPE8 139      16.345  65.865  53.343  1.00  0.00           C
ATOM   8840  C29 POPE8 139      15.265  66.405  54.253  1.00  0.00           C
ATOM   8842 0C21 POPE8 139      14.965  66.045  55.513  1.00  0.00           C
ATOM   8844 1C21 POPE8 139      15.715  65.075  56.393  1.00  0.00           C
ATOM   8847 2C21 POPE8 139      15.675  65.535  57.873  1.00  0.00           C
ATOM   8850 3C21 POPE8 139      16.375  66.875  58.123  1.00  0.00           C
ATOM   8853 4C21 POPE8 139      16.205  67.365  59.573  1.00  0.00           C
ATOM   8856 5C21 POPE8 139      16.765  68.775  59.763  1.00  0.00           C
ATOM   8859 6C21 POPE8 139      16.325  69.405  61.093  1.00  0.00           C
ATOM   8862 7C21 POPE8 139      16.715  70.885  61.153  1.00  0.00           C
ATOM   8865 8C21 POPE8 139      16.385  71.565  62.473  1.00  0.00           C
ATOM   8869  C33 POPE8 139      13.215  68.165  46.323  1.00  0.00           C
ATOM   8872  C34 POPE8 139      12.365  69.415  46.563  1.00  0.00           C
ATOM   8875  C35 POPE8 139      12.495  69.995  47.983  1.00  0.00           C
ATOM   8878  C36 POPE8 139      12.135  71.485  48.043  1.00  0.00           C
ATOM   8881  C37 POPE8 139      12.905  72.215  49.143  1.00  0.00           C
ATOM   8884  C38 POPE8 139      12.595  73.715  49.213  1.00  0.00           C
ATOM   8887  C39 POPE8 139      13.155  74.355  50.483  1.00  0.00           C
ATOM   8890 0C31 POPE8 139      12.515  75.705  50.833  1.00  0.00           C
ATOM   8893 1C31 POPE8 139      13.055  76.235  52.173  1.00  0.00           C
ATOM   8896 2C31 POPE8 139      12.045  77.055  52.993  1.00  0.00           C
ATOM   8899 3C31 POPE8 139      11.585  78.355  52.323  1.00  0.00           C
ATOM   8902 4C31 POPE8 139      10.685  79.165  53.263  1.00  0.00           C
ATOM   8905 5C31 POPE8 139      10.025  80.375  52.583  1.00  0.00           C
ATOM   8908 6C31 POPE8 139       9.005  81.075  53.493  1.00  0.00           C
ATOM   8912  NH3 POPE9 140      -0.975 122.155  76.773  1.00  0.00           N
ATOM   8916  C12 POPE9 140       0.415 122.315  77.333  1.00  0.00           C
ATOM   8919  C11 POPE9 140       0.805 121.195  78.323  1.00  0.00           C
ATOM   8922  P   POPE9 140       3.035 122.235  79.163  1.00  0.00           P
ATOM   8923  O13 POPE9 140       4.365 121.745  79.623  1.00  0.00           O
ATOM   8924  O14 POPE9 140       2.185 122.895  80.193  1.00  0.00           O
ATOM   8925  O11 POPE9 140       3.245 123.235  77.943  1.00  0.00           O
ATOM   8926  O12 POPE9 140       2.225 121.055  78.453  1.00  0.00           O
ATOM   8927  C1  POPE9 140       4.545 123.625  77.473  1.00  0.00           C
ATOM   8930  C2  POPE9 140       4.965 123.015  76.103  1.00  0.00           C
ATOM   8932  O21 POPE9 140       4.525 123.915  75.073  1.00  0.00           O
ATOM   8933  C21 POPE9 140       5.455 124.435  74.303  1.00  0.00           C
ATOM   8934  O22 POPE9 140       6.655 124.165  74.323  1.00  0.00           O
ATOM   8935  C22 POPE9 140       4.845 125.455  73.343  1.00  0.00           C
ATOM   8938  C3  POPE9 140       4.375 121.595  75.843  1.00  0.00           C
ATOM   8941  O31 POPE9 140       5.015 120.925  74.723  1.00  0.00           O
ATOM   8942  C31 POPE9 140       4.455 121.085  73.543  1.00  0.00           C
ATOM   8943  O32 POPE9 140       3.505 121.805  73.283  1.00  0.00           O
ATOM   8944  C32 POPE9 140       5.105 120.145  72.533  1.00  0.00           C
ATOM   8947  C23 POPE9 140       4.825 124.935  71.903  1.00  0.00           C
ATOM   8950  C24 POPE9 140       4.515 126.045  70.893  1.00  0.00           C
ATOM   8953  C25 POPE9 140       4.515 125.535  69.453  1.00  0.00           C
ATOM   8956  C26 POPE9 140       4.315 126.655  68.433  1.00  0.00           C
ATOM   8959  C27 POPE9 140       4.455 126.155  66.993  1.00  0.00           C
ATOM   8962  C28 POPE9 140       4.195 127.255  65.953  1.00  0.00           C
ATOM   8965  C29 POPE9 140       4.275 126.665  64.563  1.00  0.00           C
ATOM   8967 0C21 POPE9 140       3.715 127.175  63.463  1.00  0.00           C
ATOM   8969 1C21 POPE9 140       2.915 128.455  63.373  1.00  0.00           C
ATOM   8972 2C21 POPE9 140       2.165 128.555  62.023  1.00  0.00           C
ATOM   8975 3C21 POPE9 140       3.125 128.725  60.823  1.00  0.00           C
ATOM   8978 4C21 POPE9 140       2.445 128.585  59.453  1.00  0.00           C
ATOM   8981 5C21 POPE9 140       1.965 127.165  59.143  1.00  0.00           C
ATOM   8984 6C21 POPE9 140       1.785 126.935  57.633  1.00  0.00           C
ATOM   8987 7C21 POPE9 140       1.265 125.535  57.313  1.00  0.00           C
ATOM   8990 8C21 POPE9 140       1.485 125.145  55.843  1.00  0.00           C
ATOM   8994  C33 POPE9 140       5.175 120.685  71.083  1.00  0.00           C
ATOM   8997  C34 POPE9 140       6.515 121.365  70.793  1.00  0.00           C
ATOM   9000  C35 POPE9 140       6.775 121.715  69.323  1.00  0.00           C
ATOM   9003  C36 POPE9 140       8.275 121.745  69.023  1.00  0.00           C
ATOM   9006  C37 POPE9 140       8.615 122.435  67.693  1.00  0.00           C
ATOM   9009  C38 POPE9 140       9.995 122.075  67.143  1.00  0.00           C
ATOM   9012  C39 POPE9 140      11.165 122.605  67.983  1.00  0.00           C
ATOM   9015 0C31 POPE9 140      12.545 122.115  67.513  1.00  0.00           C
ATOM   9018 1C31 POPE9 140      12.825 122.325  66.013  1.00  0.00           C
ATOM   9021 2C31 POPE9 140      14.205 121.815  65.593  1.00  0.00           C
ATOM   9024 3C31 POPE9 140      14.345 121.705  64.063  1.00  0.00           C
ATOM   9027 4C31 POPE9 140      15.675 121.075  63.643  1.00  0.00           C
ATOM   9030 5C31 POPE9 140      15.665 120.625  62.173  1.00  0.00           C
ATOM   9033 6C31 POPE9 140      16.925 119.855  61.773  1.00  0.00           C
ATOM   9037  NH3 POPE  141     123.175  27.945  79.503  1.00  0.00           N
ATOM   9041  C12 POPE  141     122.325  26.765  79.933  1.00  0.00           C
ATOM   9044  C11 POPE  141     121.055  27.205  80.683  1.00  0.00           C
ATOM   9047  P   POPE  141     119.945  29.465  80.163  1.00  0.00           P
ATOM   9048  O13 POPE  141     121.275  29.985  80.533  1.00  0.00           O
ATOM   9049  O14 POPE  141     118.835  29.575  81.123  1.00  0.00           O
ATOM   9050  O11 POPE  141     119.465  30.145  78.843  1.00  0.00           O
ATOM   9051  O12 POPE  141     120.195  27.965  79.813  1.00  0.00           O
ATOM   9052  C1  POPE  141     119.945  29.875  77.523  1.00  0.00           C
ATOM   9055  C2  POPE  141     118.765  29.595  76.543  1.00  0.00           C
ATOM   9057  O21 POPE  141     117.885  30.725  76.353  1.00  0.00           O
ATOM   9058  C21 POPE  141     118.285  31.595  75.423  1.00  0.00           C
ATOM   9059  O22 POPE  141     119.435  31.845  75.133  1.00  0.00           O
ATOM   9060  C22 POPE  141     117.045  32.005  74.613  1.00  0.00           C
ATOM   9063  C3  POPE  141     117.925  28.385  77.053  1.00  0.00           C
ATOM   9066  O31 POPE  141     116.565  28.365  76.583  1.00  0.00           O
ATOM   9067  C31 POPE  141     116.185  27.445  75.673  1.00  0.00           C
ATOM   9068  O32 POPE  141     115.085  26.915  75.653  1.00  0.00           O
ATOM   9069  C32 POPE  141     117.235  27.245  74.573  1.00  0.00           C
ATOM   9072  C23 POPE  141     117.415  32.605  73.243  1.00  0.00           C
ATOM   9075  C24 POPE  141     116.225  32.785  72.283  1.00  0.00           C
ATOM   9078  C25 POPE  141     115.835  31.555  71.453  1.00  0.00           C
ATOM   9081  C26 POPE  141     115.775  31.875  69.943  1.00  0.00           C
ATOM   9084  C27 POPE  141     115.045  30.815  69.113  1.00  0.00           C
ATOM   9087  C28 POPE  141     115.245  30.965  67.583  1.00  0.00           C
ATOM   9090  C29 POPE  141     114.535  32.155  66.983  1.00  0.00           C
ATOM   9092 0C21 POPE  141     115.095  33.185  66.323  1.00  0.00           C
ATOM   9094 1C21 POPE  141     116.555  33.415  66.023  1.00  0.00           C
ATOM   9097 2C21 POPE  141     117.095  34.515  66.953  1.00  0.00           C
ATOM   9100 3C21 POPE  141     118.585  34.845  66.763  1.00  0.00           C
ATOM   9103 4C21 POPE  141     118.995  36.095  67.573  1.00  0.00           C
ATOM   9106 5C21 POPE  141     120.475  36.475  67.433  1.00  0.00           C
ATOM   9109 6C21 POPE  141     120.765  37.865  68.033  1.00  0.00           C
ATOM   9112 7C21 POPE  141     122.235  38.295  67.933  1.00  0.00           C
ATOM   9115 8C21 POPE  141     122.465  39.725  68.423  1.00  0.00           C
ATOM   9119  C33 POPE  141     116.635  26.845  73.213  1.00  0.00           C
ATOM   9122  C34 POPE  141     117.365  27.505  72.043  1.00  0.00           C
ATOM   9125  C35 POPE  141     116.635  27.335  70.703  1.00  0.00           C
ATOM   9128  C36 POPE  141     116.835  25.955  70.063  1.00  0.00           C
ATOM   9131  C37 POPE  141     115.865  25.745  68.893  1.00  0.00           C
ATOM   9134  C38 POPE  141     116.135  24.445  68.123  1.00  0.00           C
ATOM   9137  C39 POPE  141     115.165  24.275  66.943  1.00  0.00           C
ATOM   9140 0C31 POPE  141     115.645  23.185  65.973  1.00  0.00           C
ATOM   9143 1C31 POPE  141     114.955  23.235  64.613  1.00  0.00           C
ATOM   9146 2C31 POPE  141     115.635  22.285  63.623  1.00  0.00           C
ATOM   9149 3C31 POPE  141     114.925  22.145  62.273  1.00  0.00           C
ATOM   9152 4C31 POPE  141     115.335  23.165  61.193  1.00  0.00           C
ATOM   9155 5C31 POPE  141     114.895  24.605  61.473  1.00  0.00           C
ATOM   9158 6C31 POPE  141     114.615  25.365  60.173  1.00  0.00           C
ATOM   9162  NH3 POPE  142      57.435  77.225  44.463  1.00  0.00           N
ATOM   9166  C12 POPE  142      57.585  77.135  42.973  1.00  0.00           C
ATOM   9169  C11 POPE  142      58.385  78.345  42.453  1.00  0.00           C
ATOM   9172  P   POPE  142      60.605  79.645  42.933  1.00  0.00           P
ATOM   9173  O13 POPE  142      61.055  79.585  41.533  1.00  0.00           O
ATOM   9174  O14 POPE  142      60.045  80.915  43.433  1.00  0.00           O
ATOM   9175  O11 POPE  142      61.775  79.215  43.903  1.00  0.00           O
ATOM   9176  O12 POPE  142      59.575  78.475  43.223  1.00  0.00           O
ATOM   9177  C1  POPE  142      62.305  77.875  44.033  1.00  0.00           C
ATOM   9180  C2  POPE  142      62.205  77.375  45.503  1.00  0.00           C
ATOM   9182  O21 POPE  142      63.185  76.365  45.793  1.00  0.00           O
ATOM   9183  C21 POPE  142      63.845  76.275  46.973  1.00  0.00           C
ATOM   9184  O22 POPE  142      64.725  75.445  47.173  1.00  0.00           O
ATOM   9185  C22 POPE  142      63.525  77.355  48.023  1.00  0.00           C
ATOM   9188  C3  POPE  142      60.765  76.885  45.833  1.00  0.00           C
ATOM   9191  O31 POPE  142      60.615  76.755  47.263  1.00  0.00           O
ATOM   9192  C31 POPE  142      59.385  76.915  47.723  1.00  0.00           C
ATOM   9193  O32 POPE  142      58.365  76.585  47.143  1.00  0.00           O
ATOM   9194  C32 POPE  142      59.455  77.895  48.913  1.00  0.00           C
ATOM   9197  C23 POPE  142      64.045  77.005  49.453  1.00  0.00           C
ATOM   9200  C24 POPE  142      64.175  78.245  50.343  1.00  0.00           C
ATOM   9203  C25 POPE  142      64.655  77.915  51.763  1.00  0.00           C
ATOM   9206  C26 POPE  142      63.535  77.785  52.823  1.00  0.00           C
ATOM   9209  C27 POPE  142      64.165  77.425  54.183  1.00  0.00           C
ATOM   9212  C28 POPE  142      63.225  77.205  55.383  1.00  0.00           C
ATOM   9215  C29 POPE  142      63.565  77.785  56.743  1.00  0.00           C
ATOM   9217 0C21 POPE  142      64.735  78.005  57.383  1.00  0.00           C
ATOM   9219 1C21 POPE  142      66.145  77.725  56.963  1.00  0.00           C
ATOM   9222 2C21 POPE  142      67.175  77.995  58.093  1.00  0.00           C
ATOM   9225 3C21 POPE  142      67.175  76.925  59.203  1.00  0.00           C
ATOM   9228 4C21 POPE  142      67.835  77.405  60.503  1.00  0.00           C
ATOM   9231 5C21 POPE  142      67.965  76.285  61.543  1.00  0.00           C
ATOM   9234 6C21 POPE  142      68.125  76.815  62.983  1.00  0.00           C
ATOM   9237 7C21 POPE  142      68.195  75.685  64.023  1.00  0.00           C
ATOM   9240 8C21 POPE  142      68.115  76.185  65.463  1.00  0.00           C
ATOM   9244  C33 POPE  142      59.225  77.305  50.313  1.00  0.00           C
ATOM   9247  C34 POPE  142      59.105  78.445  51.343  1.00  0.00           C
ATOM   9250  C35 POPE  142      58.915  77.925  52.773  1.00  0.00           C
ATOM   9253  C36 POPE  142      58.125  78.855  53.703  1.00  0.00           C
ATOM   9256  C37 POPE  142      58.105  78.305  55.143  1.00  0.00           C
ATOM   9259  C38 POPE  142      57.085  78.935  56.093  1.00  0.00           C
ATOM   9262  C39 POPE  142      57.365  80.395  56.463  1.00  0.00           C
ATOM   9265 0C31 POPE  142      56.455  80.925  57.593  1.00  0.00           C
ATOM   9268 1C31 POPE  142      56.825  82.335  58.083  1.00  0.00           C
ATOM   9271 2C31 POPE  142      55.735  82.985  58.963  1.00  0.00           C
ATOM   9274 3C31 POPE  142      55.505  82.295  60.313  1.00  0.00           C
ATOM   9277 4C31 POPE  142      54.055  82.485  60.803  1.00  0.00           C
ATOM   9280 5C31 POPE  142      53.765  81.815  62.153  1.00  0.00           C
ATOM   9283 6C31 POPE  142      52.275  81.605  62.413  1.00  0.00           C
ATOM   9287  NH3 POPE  143      86.605 105.195  35.853  1.00  0.00           N
ATOM   9291  C12 POPE  143      86.245 106.595  35.443  1.00  0.00           C
ATOM   9294  C11 POPE  143      85.025 106.585  34.523  1.00  0.00           C
ATOM   9297  P   POPE  143      82.875 106.635  36.013  1.00  0.00           P
ATOM   9298  O13 POPE  143      81.815 105.675  36.323  1.00  0.00           O
ATOM   9299  O14 POPE  143      82.495 107.865  35.263  1.00  0.00           O
ATOM   9300  O11 POPE  143      83.685 107.005  37.323  1.00  0.00           O
ATOM   9301  O12 POPE  143      83.945 105.885  35.133  1.00  0.00           O
ATOM   9302  C1  POPE  143      83.025 106.925  38.593  1.00  0.00           C
ATOM   9305  C2  POPE  143      83.415 105.625  39.343  1.00  0.00           C
ATOM   9307  O21 POPE  143      82.875 105.605  40.663  1.00  0.00           O
ATOM   9308  C21 POPE  143      81.595 105.325  40.773  1.00  0.00           C
ATOM   9309  O22 POPE  143      80.745 105.425  39.903  1.00  0.00           O
ATOM   9310  C22 POPE  143      81.335 104.785  42.183  1.00  0.00           C
ATOM   9313  C3  POPE  143      84.965 105.495  39.433  1.00  0.00           C
ATOM   9316  O31 POPE  143      85.455 104.805  40.593  1.00  0.00           O
ATOM   9317  C31 POPE  143      85.145 103.515  40.693  1.00  0.00           C
ATOM   9318  O32 POPE  143      84.565 102.855  39.853  1.00  0.00           O
ATOM   9319  C32 POPE  143      85.745 102.965  41.993  1.00  0.00           C
ATOM   9322  C23 POPE  143      81.515 105.855  43.273  1.00  0.00           C
ATOM   9325  C24 POPE  143      81.605 105.235  44.663  1.00  0.00           C
ATOM   9328  C25 POPE  143      81.285 106.215  45.803  1.00  0.00           C
ATOM   9331  C26 POPE  143      81.275 105.515  47.153  1.00  0.00           C
ATOM   9334  C27 POPE  143      80.605 106.325  48.273  1.00  0.00           C
ATOM   9337  C28 POPE  143      80.245 105.375  49.433  1.00  0.00           C
ATOM   9340  C29 POPE  143      79.765 106.055  50.683  1.00  0.00           C
ATOM   9342 0C21 POPE  143      79.885 105.545  51.923  1.00  0.00           C
ATOM   9344 1C21 POPE  143      80.485 104.195  52.263  1.00  0.00           C
ATOM   9347 2C21 POPE  143      81.615 104.265  53.303  1.00  0.00           C
ATOM   9350 3C21 POPE  143      81.105 104.645  54.703  1.00  0.00           C
ATOM   9353 4C21 POPE  143      82.055 104.225  55.833  1.00  0.00           C
ATOM   9356 5C21 POPE  143      81.395 104.435  57.193  1.00  0.00           C
ATOM   9359 6C21 POPE  143      82.205 103.905  58.383  1.00  0.00           C
ATOM   9362 7C21 POPE  143      81.405 104.005  59.693  1.00  0.00           C
ATOM   9365 8C21 POPE  143      82.175 103.535  60.923  1.00  0.00           C
ATOM   9369  C33 POPE  143      85.495 103.745  43.303  1.00  0.00           C
ATOM   9372  C34 POPE  143      86.355 103.145  44.423  1.00  0.00           C
ATOM   9375  C35 POPE  143      86.445 104.025  45.683  1.00  0.00           C
ATOM   9378  C36 POPE  143      85.355 103.715  46.703  1.00  0.00           C
ATOM   9381  C37 POPE  143      85.485 104.575  47.973  1.00  0.00           C
ATOM   9384  C38 POPE  143      84.495 104.145  49.063  1.00  0.00           C
ATOM   9387  C39 POPE  143      84.485 105.095  50.253  1.00  0.00           C
ATOM   9390 0C31 POPE  143      85.705 104.905  51.153  1.00  0.00           C
ATOM   9393 1C31 POPE  143      85.575 105.615  52.503  1.00  0.00           C
ATOM   9396 2C31 POPE  143      86.475 104.975  53.573  1.00  0.00           C
ATOM   9399 3C31 POPE  143      86.135 105.475  54.983  1.00  0.00           C
ATOM   9402 4C31 POPE  143      86.585 104.505  56.073  1.00  0.00           C
ATOM   9405 5C31 POPE  143      86.055 104.895  57.453  1.00  0.00           C
ATOM   9408 6C31 POPE  143      86.375 103.895  58.563  1.00  0.00           C
ATOM   9412  NH3 POPE  144      86.775  59.325  81.243  1.00  0.00           N
ATOM   9416  C12 POPE  144      87.745  58.495  80.453  1.00  0.00           C
ATOM   9419  C11 POPE  144      89.215  58.765  80.873  1.00  0.00           C
ATOM   9422  P   POPE  144      89.295  61.405  80.743  1.00  0.00           P
ATOM   9423  O13 POPE  144      88.645  61.295  82.063  1.00  0.00           O
ATOM   9424  O14 POPE  144      90.415  62.345  80.613  1.00  0.00           O
ATOM   9425  O11 POPE  144      88.155  61.725  79.713  1.00  0.00           O
ATOM   9426  O12 POPE  144      89.765  59.955  80.293  1.00  0.00           O
ATOM   9427  C1  POPE  144      88.305  62.775  78.743  1.00  0.00           C
ATOM   9430  C2  POPE  144      87.655  62.335  77.413  1.00  0.00           C
ATOM   9432  O21 POPE  144      87.255  63.485  76.653  1.00  0.00           O
ATOM   9433  C21 POPE  144      88.075  63.875  75.683  1.00  0.00           C
ATOM   9434  O22 POPE  144      89.175  63.415  75.433  1.00  0.00           O
ATOM   9435  C22 POPE  144      87.425  65.015  74.893  1.00  0.00           C
ATOM   9438  C3  POPE  144      86.375  61.475  77.663  1.00  0.00           C
ATOM   9441  O31 POPE  144      86.625  60.055  77.453  1.00  0.00           O
ATOM   9442  C31 POPE  144      86.705  59.755  76.153  1.00  0.00           C
ATOM   9443  O32 POPE  144      86.465  60.525  75.243  1.00  0.00           O
ATOM   9444  C32 POPE  144      87.275  58.355  75.933  1.00  0.00           C
ATOM   9447  C23 POPE  144      87.235  64.765  73.373  1.00  0.00           C
ATOM   9450  C24 POPE  144      86.575  65.985  72.733  1.00  0.00           C
ATOM   9453  C25 POPE  144      86.495  65.985  71.193  1.00  0.00           C
ATOM   9456  C26 POPE  144      85.845  64.725  70.603  1.00  0.00           C
ATOM   9459  C27 POPE  144      85.275  64.925  69.183  1.00  0.00           C
ATOM   9462  C28 POPE  144      84.885  63.605  68.463  1.00  0.00           C
ATOM   9465  C29 POPE  144      83.865  62.755  69.183  1.00  0.00           C
ATOM   9467 0C21 POPE  144      83.125  61.745  68.683  1.00  0.00           C
ATOM   9469 1C21 POPE  144      83.125  61.185  67.283  1.00  0.00           C
ATOM   9472 2C21 POPE  144      81.765  61.255  66.553  1.00  0.00           C
ATOM   9475 3C21 POPE  144      80.705  60.205  66.943  1.00  0.00           C
ATOM   9478 4C21 POPE  144      79.865  60.515  68.193  1.00  0.00           C
ATOM   9481 5C21 POPE  144      78.625  59.605  68.303  1.00  0.00           C
ATOM   9484 6C21 POPE  144      77.835  59.805  69.613  1.00  0.00           C
ATOM   9487 7C21 POPE  144      76.505  59.025  69.633  1.00  0.00           C
ATOM   9490 8C21 POPE  144      75.675  59.235  70.903  1.00  0.00           C
ATOM   9494  C33 POPE  144      86.355  57.185  76.323  1.00  0.00           C
ATOM   9497  C34 POPE  144      85.635  56.575  75.123  1.00  0.00           C
ATOM   9500  C35 POPE  144      84.505  57.445  74.553  1.00  0.00           C
ATOM   9503  C36 POPE  144      83.595  56.625  73.633  1.00  0.00           C
ATOM   9506  C37 POPE  144      82.405  57.405  73.063  1.00  0.00           C
ATOM   9509  C38 POPE  144      81.245  56.495  72.613  1.00  0.00           C
ATOM   9512  C39 POPE  144      81.585  55.525  71.463  1.00  0.00           C
ATOM   9515 0C31 POPE  144      81.715  56.195  70.083  1.00  0.00           C
ATOM   9518 1C31 POPE  144      83.175  56.415  69.653  1.00  0.00           C
ATOM   9521 2C31 POPE  144      83.305  57.155  68.313  1.00  0.00           C
ATOM   9524 3C31 POPE  144      82.585  56.465  67.143  1.00  0.00           C
ATOM   9527 4C31 POPE  144      82.825  57.135  65.783  1.00  0.00           C
ATOM   9530 5C31 POPE  144      81.965  56.535  64.663  1.00  0.00           C
ATOM   9533 6C31 POPE  144      82.135  57.265  63.333  1.00  0.00           C
ATOM   9537  NH3 POPE  145      -3.195  93.615  82.773  1.00  0.00           N
ATOM   9541  C12 POPE  145      -1.865  93.895  83.413  1.00  0.00           C
ATOM   9544  C11 POPE  145      -0.965  94.655  82.443  1.00  0.00           C
ATOM   9547  P   POPE  145       1.425  95.705  82.573  1.00  0.00           P
ATOM   9548  O13 POPE  145       1.505  96.505  83.803  1.00  0.00           O
ATOM   9549  O14 POPE  145       2.685  95.085  82.083  1.00  0.00           O
ATOM   9550  O11 POPE  145       0.715  96.505  81.423  1.00  0.00           O
ATOM   9551  O12 POPE  145       0.395  94.555  82.873  1.00  0.00           O
ATOM   9552  C1  POPE  145       1.465  97.225  80.453  1.00  0.00           C
ATOM   9555  C2  POPE  145       0.725  97.235  79.093  1.00  0.00           C
ATOM   9557  O21 POPE  145       1.195  98.415  78.423  1.00  0.00           O
ATOM   9558  C21 POPE  145       0.795  98.585  77.173  1.00  0.00           C
ATOM   9559  O22 POPE  145       0.025  99.455  76.813  1.00  0.00           O
ATOM   9560  C22 POPE  145       1.555  97.665  76.213  1.00  0.00           C
ATOM   9563  C3  POPE  145      -0.815  97.245  79.313  1.00  0.00           C
ATOM   9566  O31 POPE  145      -1.545  97.325  78.073  1.00  0.00           O
ATOM   9567  C31 POPE  145      -2.815  97.705  78.233  1.00  0.00           C
ATOM   9568  O32 POPE  145      -3.315  97.995  79.313  1.00  0.00           O
ATOM   9569  C32 POPE  145      -3.565  97.755  76.903  1.00  0.00           C
ATOM   9572  C23 POPE  145       0.615  96.865  75.293  1.00  0.00           C
ATOM   9575  C24 POPE  145       1.365  96.185  74.143  1.00  0.00           C
ATOM   9578  C25 POPE  145       0.445  95.285  73.303  1.00  0.00           C
ATOM   9581  C26 POPE  145       1.175  94.715  72.093  1.00  0.00           C
ATOM   9584  C27 POPE  145       0.485  93.485  71.493  1.00  0.00           C
ATOM   9587  C28 POPE  145       1.085  93.045  70.143  1.00  0.00           C
ATOM   9590  C29 POPE  145       2.575  92.825  70.293  1.00  0.00           C
ATOM   9592 0C21 POPE  145       3.185  91.655  70.513  1.00  0.00           C
ATOM   9594 1C21 POPE  145       2.495  90.315  70.573  1.00  0.00           C
ATOM   9597 2C21 POPE  145       2.655  89.645  69.203  1.00  0.00           C
ATOM   9600 3C21 POPE  145       1.875  88.335  69.073  1.00  0.00           C
ATOM   9603 4C21 POPE  145       2.175  87.625  67.753  1.00  0.00           C
ATOM   9606 5C21 POPE  145       1.175  86.495  67.473  1.00  0.00           C
ATOM   9609 6C21 POPE  145       1.555  85.675  66.243  1.00  0.00           C
ATOM   9612 7C21 POPE  145       0.515  84.605  65.923  1.00  0.00           C
ATOM   9615 8C21 POPE  145       0.895  83.745  64.723  1.00  0.00           C
ATOM   9619  C33 POPE  145      -2.675  97.615  75.653  1.00  0.00           C
ATOM   9622  C34 POPE  145      -3.395  97.955  74.343  1.00  0.00           C
ATOM   9625  C35 POPE  145      -3.675  99.455  74.183  1.00  0.00           C
ATOM   9628  C36 POPE  145      -2.715 100.195  73.233  1.00  0.00           C
ATOM   9631  C37 POPE  145      -3.025 101.705  73.103  1.00  0.00           C
ATOM   9634  C38 POPE  145      -2.085 102.465  72.153  1.00  0.00           C
ATOM   9637  C39 POPE  145      -0.655 102.675  72.673  1.00  0.00           C
ATOM   9640 0C31 POPE  145      -0.085 104.035  72.233  1.00  0.00           C
ATOM   9643 1C31 POPE  145       1.355 104.315  72.693  1.00  0.00           C
ATOM   9646 2C31 POPE  145       1.775 105.785  72.553  1.00  0.00           C
ATOM   9649 3C31 POPE  145       1.485 106.415  71.183  1.00  0.00           C
ATOM   9652 4C31 POPE  145       1.955 107.875  71.113  1.00  0.00           C
ATOM   9655 5C31 POPE  145       1.235 108.695  70.033  1.00  0.00           C
ATOM   9658 6C31 POPE  145       1.475 110.205  70.163  1.00  0.00           C
ATOM   9662  NH3 POPE  146     111.385 122.835  32.373  1.00  0.00           N
ATOM   9666  C12 POPE  146     112.405 121.815  31.893  1.00  0.00           C
ATOM   9669  C11 POPE  146     113.285 121.255  33.043  1.00  0.00           C
ATOM   9672  P   POPE  146     113.425 118.645  32.863  1.00  0.00           P
ATOM   9673  O13 POPE  146     112.065 118.575  32.243  1.00  0.00           O
ATOM   9674  O14 POPE  146     114.375 117.575  32.463  1.00  0.00           O
ATOM   9675  O11 POPE  146     113.315 118.625  34.443  1.00  0.00           O
ATOM   9676  O12 POPE  146     114.025 120.095  32.623  1.00  0.00           O
ATOM   9677  C1  POPE  146     114.475 118.475  35.263  1.00  0.00           C
ATOM   9680  C2  POPE  146     114.075 117.785  36.583  1.00  0.00           C
ATOM   9682  O21 POPE  146     115.145 117.975  37.533  1.00  0.00           O
ATOM   9683  C21 POPE  146     114.815 117.795  38.823  1.00  0.00           C
ATOM   9684  O22 POPE  146     113.685 117.575  39.243  1.00  0.00           O
ATOM   9685  C22 POPE  146     116.085 117.835  39.683  1.00  0.00           C
ATOM   9688  C3  POPE  146     113.845 116.275  36.273  1.00  0.00           C
ATOM   9691  O31 POPE  146     113.085 115.615  37.293  1.00  0.00           O
ATOM   9692  C31 POPE  146     111.785 115.485  37.093  1.00  0.00           C
ATOM   9693  O32 POPE  146     111.145 115.855  36.133  1.00  0.00           O
ATOM   9694  C32 POPE  146     111.245 114.765  38.323  1.00  0.00           C
ATOM   9697  C23 POPE  146     115.975 118.475  41.093  1.00  0.00           C
ATOM   9700  C24 POPE  146     115.555 117.525  42.233  1.00  0.00           C
ATOM   9703  C25 POPE  146     115.755 118.185  43.613  1.00  0.00           C
ATOM   9706  C26 POPE  146     115.595 117.235  44.813  1.00  0.00           C
ATOM   9709  C27 POPE  146     116.365 117.665  46.083  1.00  0.00           C
ATOM   9712  C28 POPE  146     116.485 116.495  47.083  1.00  0.00           C
ATOM   9715  C29 POPE  146     117.235 116.865  48.343  1.00  0.00           C
ATOM   9717 0C21 POPE  146     117.005 116.355  49.573  1.00  0.00           C
ATOM   9719 1C21 POPE  146     115.955 115.335  49.903  1.00  0.00           C
ATOM   9722 2C21 POPE  146     115.665 115.215  51.413  1.00  0.00           C
ATOM   9725 3C21 POPE  146     114.445 114.315  51.673  1.00  0.00           C
ATOM   9728 4C21 POPE  146     113.705 114.595  52.993  1.00  0.00           C
ATOM   9731 5C21 POPE  146     114.435 114.125  54.263  1.00  0.00           C
ATOM   9734 6C21 POPE  146     113.445 113.835  55.403  1.00  0.00           C
ATOM   9737 7C21 POPE  146     114.085 113.455  56.743  1.00  0.00           C
ATOM   9740 8C21 POPE  146     113.035 113.245  57.843  1.00  0.00           C
ATOM   9744  C33 POPE  146     109.925 114.015  38.083  1.00  0.00           C
ATOM   9747  C34 POPE  146     109.835 112.855  39.083  1.00  0.00           C
ATOM   9750  C35 POPE  146     108.455 112.215  39.153  1.00  0.00           C
ATOM   9753  C36 POPE  146     108.395 111.145  40.243  1.00  0.00           C
ATOM   9756  C37 POPE  146     107.015 110.485  40.353  1.00  0.00           C
ATOM   9759  C38 POPE  146     107.015 109.235  41.233  1.00  0.00           C
ATOM   9762  C39 POPE  146     107.465 109.465  42.693  1.00  0.00           C
ATOM   9765 0C31 POPE  146     107.455 108.155  43.483  1.00  0.00           C
ATOM   9768 1C31 POPE  146     108.195 108.225  44.823  1.00  0.00           C
ATOM   9771 2C31 POPE  146     108.425 106.815  45.413  1.00  0.00           C
ATOM   9774 3C31 POPE  146     109.265 106.805  46.693  1.00  0.00           C
ATOM   9777 4C31 POPE  146     108.555 107.425  47.903  1.00  0.00           C
ATOM   9780 5C31 POPE  146     109.375 107.285  49.183  1.00  0.00           C
ATOM   9783 6C31 POPE  146     108.735 107.935  50.413  1.00  0.00           C
ATOM   9787  NH3 POPE  147      65.275  29.235  83.283  1.00  0.00           N
ATOM   9791  C12 POPE  147      65.185  27.875  82.623  1.00  0.00           C
ATOM   9794  C11 POPE  147      65.745  26.805  83.573  1.00  0.00           C
ATOM   9797  P   POPE  147      64.635  24.655  82.463  1.00  0.00           P
ATOM   9798  O13 POPE  147      64.965  23.215  82.563  1.00  0.00           O
ATOM   9799  O14 POPE  147      63.315  25.125  82.953  1.00  0.00           O
ATOM   9800  O11 POPE  147      64.715  25.135  80.973  1.00  0.00           O
ATOM   9801  O12 POPE  147      65.825  25.495  83.053  1.00  0.00           O
ATOM   9802  C1  POPE  147      65.295  24.325  79.963  1.00  0.00           C
ATOM   9805  C2  POPE  147      65.985  25.205  78.883  1.00  0.00           C
ATOM   9807  O21 POPE  147      67.135  24.525  78.303  1.00  0.00           O
ATOM   9808  C21 POPE  147      66.735  23.485  77.553  1.00  0.00           C
ATOM   9809  O22 POPE  147      65.585  23.085  77.493  1.00  0.00           O
ATOM   9810  C22 POPE  147      67.865  22.865  76.743  1.00  0.00           C
ATOM   9813  C3  POPE  147      66.405  26.585  79.473  1.00  0.00           C
ATOM   9816  O31 POPE  147      67.115  27.385  78.503  1.00  0.00           O
ATOM   9817  C31 POPE  147      66.605  28.555  78.163  1.00  0.00           C
ATOM   9818  O32 POPE  147      65.605  29.085  78.633  1.00  0.00           O
ATOM   9819  C32 POPE  147      67.455  29.125  77.013  1.00  0.00           C
ATOM   9822  C23 POPE  147      67.355  21.865  75.653  1.00  0.00           C
ATOM   9825  C24 POPE  147      66.495  22.485  74.533  1.00  0.00           C
ATOM   9828  C25 POPE  147      67.265  23.215  73.433  1.00  0.00           C
ATOM   9831  C26 POPE  147      68.075  22.265  72.533  1.00  0.00           C
ATOM   9834  C27 POPE  147      68.495  22.945  71.223  1.00  0.00           C
ATOM   9837  C28 POPE  147      69.235  22.015  70.243  1.00  0.00           C
ATOM   9840  C29 POPE  147      68.335  21.005  69.583  1.00  0.00           C
ATOM   9842 0C21 POPE  147      67.685  21.185  68.413  1.00  0.00           C
ATOM   9844 1C21 POPE  147      67.685  22.435  67.563  1.00  0.00           C
ATOM   9847 2C21 POPE  147      66.285  22.725  67.013  1.00  0.00           C
ATOM   9850 3C21 POPE  147      66.245  23.885  65.993  1.00  0.00           C
ATOM   9853 4C21 POPE  147      64.975  23.835  65.133  1.00  0.00           C
ATOM   9856 5C21 POPE  147      64.915  24.945  64.073  1.00  0.00           C
ATOM   9859 6C21 POPE  147      64.445  26.305  64.633  1.00  0.00           C
ATOM   9862 7C21 POPE  147      64.615  27.425  63.603  1.00  0.00           C
ATOM   9865 8C21 POPE  147      64.235  28.815  64.093  1.00  0.00           C
ATOM   9869  C33 POPE  147      66.805  30.345  76.293  1.00  0.00           C
ATOM   9872  C34 POPE  147      67.475  30.715  74.963  1.00  0.00           C
ATOM   9875  C35 POPE  147      66.715  31.825  74.223  1.00  0.00           C
ATOM   9878  C36 POPE  147      66.865  31.755  72.703  1.00  0.00           C
ATOM   9881  C37 POPE  147      65.965  32.775  71.993  1.00  0.00           C
ATOM   9884  C38 POPE  147      66.075  32.685  70.463  1.00  0.00           C
ATOM   9887  C39 POPE  147      66.515  34.005  69.823  1.00  0.00           C
ATOM   9890 0C31 POPE  147      66.065  34.125  68.363  1.00  0.00           C
ATOM   9893 1C31 POPE  147      66.525  35.425  67.703  1.00  0.00           C
ATOM   9896 2C31 POPE  147      65.815  35.695  66.363  1.00  0.00           C
ATOM   9899 3C31 POPE  147      66.545  36.725  65.483  1.00  0.00           C
ATOM   9902 4C31 POPE  147      67.885  36.175  64.973  1.00  0.00           C
ATOM   9905 5C31 POPE  147      68.495  36.975  63.813  1.00  0.00           C
ATOM   9908 6C31 POPE  147      69.475  36.125  63.013  1.00  0.00           C
ATOM   9912  NH3 POPE  148      71.305  73.655  42.353  1.00  0.00           N
ATOM   9916  C12 POPE  148      72.215  74.235  41.313  1.00  0.00           C
ATOM   9919  C11 POPE  148      72.815  73.115  40.463  1.00  0.00           C
ATOM   9922  P   POPE  148      74.465  71.125  40.873  1.00  0.00           P
ATOM   9923  O13 POPE  148      75.515  71.975  40.293  1.00  0.00           O
ATOM   9924  O14 POPE  148      73.935  70.005  40.073  1.00  0.00           O
ATOM   9925  O11 POPE  148      74.975  70.615  42.283  1.00  0.00           O
ATOM   9926  O12 POPE  148      73.295  72.085  41.333  1.00  0.00           O
ATOM   9927  C1  POPE  148      76.355  70.255  42.503  1.00  0.00           C
ATOM   9930  C2  POPE  148      76.445  68.855  43.173  1.00  0.00           C
ATOM   9932  O21 POPE  148      75.395  68.625  44.133  1.00  0.00           O
ATOM   9933  C21 POPE  148      75.275  69.425  45.173  1.00  0.00           C
ATOM   9934  O22 POPE  148      76.015  70.355  45.463  1.00  0.00           O
ATOM   9935  C22 POPE  148      73.945  69.075  45.843  1.00  0.00           C
ATOM   9938  C3  POPE  148      77.835  68.525  43.753  1.00  0.00           C
ATOM   9941  O31 POPE  148      77.725  67.365  44.593  1.00  0.00           O
ATOM   9942  C31 POPE  148      78.845  66.725  44.873  1.00  0.00           C
ATOM   9943  O32 POPE  148      79.885  66.765  44.243  1.00  0.00           O
ATOM   9944  C32 POPE  148      78.565  65.875  46.113  1.00  0.00           C
ATOM   9947  C23 POPE  148      73.855  69.225  47.383  1.00  0.00           C
ATOM   9950  C24 POPE  148      72.395  69.035  47.833  1.00  0.00           C
ATOM   9953  C25 POPE  148      72.155  69.105  49.353  1.00  0.00           C
ATOM   9956  C26 POPE  148      70.665  68.925  49.703  1.00  0.00           C
ATOM   9959  C27 POPE  148      70.295  69.365  51.123  1.00  0.00           C
ATOM   9962  C28 POPE  148      68.815  69.095  51.443  1.00  0.00           C
ATOM   9965  C29 POPE  148      68.325  69.825  52.673  1.00  0.00           C
ATOM   9967 0C21 POPE  148      68.185  69.345  53.923  1.00  0.00           C
ATOM   9969 1C21 POPE  148      68.505  67.945  54.393  1.00  0.00           C
ATOM   9972 2C21 POPE  148      67.235  67.165  54.783  1.00  0.00           C
ATOM   9975 3C21 POPE  148      66.715  67.455  56.203  1.00  0.00           C
ATOM   9978 4C21 POPE  148      65.225  67.105  56.373  1.00  0.00           C
ATOM   9981 5C21 POPE  148      64.925  65.605  56.553  1.00  0.00           C
ATOM   9984 6C21 POPE  148      65.285  65.065  57.943  1.00  0.00           C
ATOM   9987 7C21 POPE  148      64.645  63.695  58.233  1.00  0.00           C
ATOM   9990 8C21 POPE  148      65.085  63.095  59.573  1.00  0.00           C
ATOM   9994  C33 POPE  148      77.575  66.555  47.083  1.00  0.00           C
ATOM   9997  C34 POPE  148      77.285  65.715  48.333  1.00  0.00           C
ATOM  10000  C35 POPE  148      76.935  66.635  49.513  1.00  0.00           C
ATOM  10003  C36 POPE  148      76.725  65.935  50.863  1.00  0.00           C
ATOM  10006  C37 POPE  148      77.015  66.915  52.013  1.00  0.00           C
ATOM  10009  C38 POPE  148      76.695  66.385  53.423  1.00  0.00           C
ATOM  10012  C39 POPE  148      75.195  66.235  53.693  1.00  0.00           C
ATOM  10015 0C31 POPE  148      74.365  67.515  53.593  1.00  0.00           C
ATOM  10018 1C31 POPE  148      72.915  67.335  54.103  1.00  0.00           C
ATOM  10021 2C31 POPE  148      72.395  68.505  54.933  1.00  0.00           C
ATOM  10024 3C31 POPE  148      72.835  68.415  56.403  1.00  0.00           C
ATOM  10027 4C31 POPE  148      72.135  69.445  57.293  1.00  0.00           C
ATOM  10030 5C31 POPE  148      72.545  69.325  58.763  1.00  0.00           C
ATOM  10033 6C31 POPE  148      71.635  70.115  59.703  1.00  0.00           C
ATOM  10037  NH3 POPE  149       6.805 122.825  80.433  1.00  0.00           N
ATOM  10041  C12 POPE  149       8.115 123.105  79.743  1.00  0.00           C
ATOM  10044  C11 POPE  149       8.375 124.615  79.823  1.00  0.00           C
ATOM  10047  P   POPE  149       6.995 126.835  79.383  1.00  0.00           P
ATOM  10048  O13 POPE  149       6.005 126.985  80.473  1.00  0.00           O
ATOM  10049  O14 POPE  149       8.235 127.645  79.463  1.00  0.00           O
ATOM  10050  O11 POPE  149       6.345 127.165  77.993  1.00  0.00           O
ATOM  10051  O12 POPE  149       7.305 125.285  79.183  1.00  0.00           O
ATOM  10052  C1  POPE  149       7.095 126.845  76.813  1.00  0.00           C
ATOM  10055  C2  POPE  149       6.755 127.805  75.643  1.00  0.00           C
ATOM  10057  O21 POPE  149       7.765 127.675  74.623  1.00  0.00           O
ATOM  10058  C21 POPE  149       8.935 128.235  74.863  1.00  0.00           C
ATOM  10059  O22 POPE  149       9.215 128.935  75.803  1.00  0.00           O
ATOM  10060  C22 POPE  149       9.955 127.755  73.843  1.00  0.00           C
ATOM  10063  C3  POPE  149       6.445 129.275  76.123  1.00  0.00           C
ATOM  10066  O31 POPE  149       6.485 130.275  75.073  1.00  0.00           O
ATOM  10067  C31 POPE  149       5.525 130.145  74.173  1.00  0.00           C
ATOM  10068  O32 POPE  149       4.635 129.305  74.203  1.00  0.00           O
ATOM  10069  C32 POPE  149       5.625 131.235  73.113  1.00  0.00           C
ATOM  10072  C23 POPE  149       9.595 128.135  72.393  1.00  0.00           C
ATOM  10075  C24 POPE  149      10.115 127.125  71.353  1.00  0.00           C
ATOM  10078  C25 POPE  149       9.355 127.305  70.043  1.00  0.00           C
ATOM  10081  C26 POPE  149       9.785 126.395  68.893  1.00  0.00           C
ATOM  10084  C27 POPE  149       8.815 126.545  67.713  1.00  0.00           C
ATOM  10087  C28 POPE  149       9.535 126.585  66.363  1.00  0.00           C
ATOM  10090  C29 POPE  149       8.575 126.905  65.263  1.00  0.00           C
ATOM  10092 0C21 POPE  149       8.785 126.675  63.963  1.00  0.00           C
ATOM  10094 1C21 POPE  149      10.035 126.065  63.373  1.00  0.00           C
ATOM  10097 2C21 POPE  149       9.795 124.585  63.043  1.00  0.00           C
ATOM  10100 3C21 POPE  149      10.945 123.955  62.253  1.00  0.00           C
ATOM  10103 4C21 POPE  149      10.745 122.445  61.993  1.00  0.00           C
ATOM  10106 5C21 POPE  149       9.425 122.145  61.273  1.00  0.00           C
ATOM  10109 6C21 POPE  149       9.255 120.685  60.863  1.00  0.00           C
ATOM  10112 7C21 POPE  149       8.035 120.485  59.963  1.00  0.00           C
ATOM  10115 8C21 POPE  149       7.815 119.045  59.523  1.00  0.00           C
ATOM  10119  C33 POPE  149       5.835 130.615  71.713  1.00  0.00           C
ATOM  10122  C34 POPE  149       5.845 131.675  70.603  1.00  0.00           C
ATOM  10125  C35 POPE  149       5.575 131.135  69.183  1.00  0.00           C
ATOM  10128  C36 POPE  149       6.795 131.195  68.233  1.00  0.00           C
ATOM  10131  C37 POPE  149       6.405 131.175  66.743  1.00  0.00           C
ATOM  10134  C38 POPE  149       7.635 131.135  65.813  1.00  0.00           C
ATOM  10137  C39 POPE  149       7.285 131.245  64.313  1.00  0.00           C
ATOM  10140 0C31 POPE  149       6.775 129.925  63.723  1.00  0.00           C
ATOM  10143 1C31 POPE  149       6.595 129.935  62.193  1.00  0.00           C
ATOM  10146 2C31 POPE  149       7.895 129.695  61.413  1.00  0.00           C
ATOM  10149 3C31 POPE  149       7.705 128.785  60.183  1.00  0.00           C
ATOM  10152 4C31 POPE  149       7.545 127.305  60.543  1.00  0.00           C
ATOM  10155 5C31 POPE  149       7.405 126.385  59.333  1.00  0.00           C
ATOM  10158 6C31 POPE  149       7.915 124.975  59.603  1.00  0.00           C
ATOM  10162  NH3 POPE  150      85.145   9.445  36.593  1.00  0.00           N
ATOM  10166  C12 POPE  150      86.285   9.875  35.693  1.00  0.00           C
ATOM  10169  C11 POPE  150      86.995  11.155  36.183  1.00  0.00           C
ATOM  10172  P   POPE  150      89.385  11.815  37.083  1.00  0.00           P
ATOM  10173  O13 POPE  150      90.515  12.295  36.253  1.00  0.00           O
ATOM  10174  O14 POPE  150      88.615  12.825  37.843  1.00  0.00           O
ATOM  10175  O11 POPE  150      89.925  10.725  38.093  1.00  0.00           O
ATOM  10176  O12 POPE  150      88.405  10.965  36.193  1.00  0.00           O
ATOM  10177  C1  POPE  150      90.605  11.245  39.253  1.00  0.00           C
ATOM  10180  C2  POPE  150      91.095  10.155  40.243  1.00  0.00           C
ATOM  10182  O21 POPE  150      92.365  10.605  40.753  1.00  0.00           O
ATOM  10183  C21 POPE  150      92.645  10.305  42.013  1.00  0.00           C
ATOM  10184  O22 POPE  150      91.875   9.795  42.803  1.00  0.00           O
ATOM  10185  C22 POPE  150      94.115  10.655  42.273  1.00  0.00           C
ATOM  10188  C3  POPE  150      91.275   8.755  39.573  1.00  0.00           C
ATOM  10191  O31 POPE  150      91.685   7.785  40.543  1.00  0.00           O
ATOM  10192  C31 POPE  150      90.745   7.045  41.113  1.00  0.00           C
ATOM  10193  O32 POPE  150      89.615   6.875  40.683  1.00  0.00           O
ATOM  10194  C32 POPE  150      91.235   6.665  42.523  1.00  0.00           C
ATOM  10197  C23 POPE  150      94.355  11.835  43.243  1.00  0.00           C
ATOM  10200  C24 POPE  150      94.625  11.355  44.673  1.00  0.00           C
ATOM  10203  C25 POPE  150      95.285  12.435  45.563  1.00  0.00           C
ATOM  10206  C26 POPE  150      94.275  13.425  46.153  1.00  0.00           C
ATOM  10209  C27 POPE  150      94.945  14.635  46.803  1.00  0.00           C
ATOM  10212  C28 POPE  150      93.935  15.565  47.513  1.00  0.00           C
ATOM  10215  C29 POPE  150      93.635  15.145  48.933  1.00  0.00           C
ATOM  10217 0C21 POPE  150      93.825  15.865  50.043  1.00  0.00           C
ATOM  10219 1C21 POPE  150      94.415  17.255  50.113  1.00  0.00           C
ATOM  10222 2C21 POPE  150      95.355  17.495  51.313  1.00  0.00           C
ATOM  10225 3C21 POPE  150      95.945  18.915  51.263  1.00  0.00           C
ATOM  10228 4C21 POPE  150      96.725  19.325  52.513  1.00  0.00           C
ATOM  10231 5C21 POPE  150      97.135  20.805  52.463  1.00  0.00           C
ATOM  10234 6C21 POPE  150      97.795  21.305  53.753  1.00  0.00           C
ATOM  10237 7C21 POPE  150      98.205  22.785  53.653  1.00  0.00           C
ATOM  10240 8C21 POPE  150      98.735  23.365  54.963  1.00  0.00           C
ATOM  10244  C33 POPE  150      90.965   5.195  42.943  1.00  0.00           C
ATOM  10247  C34 POPE  150      91.265   4.915  44.423  1.00  0.00           C
ATOM  10250  C35 POPE  150      90.635   3.595  44.893  1.00  0.00           C
ATOM  10253  C36 POPE  150      91.265   3.015  46.173  1.00  0.00           C
ATOM  10256  C37 POPE  150      90.625   1.685  46.583  1.00  0.00           C
ATOM  10259  C38 POPE  150      91.355   1.015  47.753  1.00  0.00           C
ATOM  10262  C39 POPE  150      90.755   1.345  49.133  1.00  0.00           C
ATOM  10265 0C31 POPE  150      91.685   0.865  50.263  1.00  0.00           C
ATOM  10268 1C31 POPE  150      90.985   0.615  51.603  1.00  0.00           C
ATOM  10271 2C31 POPE  150      91.955  -0.035  52.593  1.00  0.00           C
ATOM  10274 3C31 POPE  150      91.515  -0.055  54.063  1.00  0.00           C
ATOM  10277 4C31 POPE  150      90.295  -0.945  54.323  1.00  0.00           C
ATOM  10280 5C31 POPE  150      90.035  -1.115  55.833  1.00  0.00           C
ATOM  10283 6C31 POPE  150      88.965  -2.155  56.163  1.00  0.00           C
ATOM  10287  NH3 POPE  151     117.005  93.065  38.733  1.00  0.00           N
ATOM  10291  C12 POPE  151     116.365  94.315  38.183  1.00  0.00           C
ATOM  10294  C11 POPE  151     115.035  94.665  38.893  1.00  0.00           C
ATOM  10297  P   POPE  151     113.145  96.445  38.973  1.00  0.00           P
ATOM  10298  O13 POPE  151     112.565  97.405  38.013  1.00  0.00           O
ATOM  10299  O14 POPE  151     112.355  95.265  39.393  1.00  0.00           O
ATOM  10300  O11 POPE  151     113.725  97.145  40.283  1.00  0.00           O
ATOM  10301  O12 POPE  151     114.455  95.825  38.283  1.00  0.00           O
ATOM  10302  C1  POPE  151     114.495  98.345  40.153  1.00  0.00           C
ATOM  10305  C2  POPE  151     114.565  99.185  41.473  1.00  0.00           C
ATOM  10307  O21 POPE  151     113.355  99.065  42.243  1.00  0.00           O
ATOM  10308  C21 POPE  151     113.495  99.005  43.553  1.00  0.00           C
ATOM  10309  O22 POPE  151     114.555  98.865  44.153  1.00  0.00           O
ATOM  10310  C22 POPE  151     112.135  99.185  44.213  1.00  0.00           C
ATOM  10313  C3  POPE  151     114.815 100.685  41.143  1.00  0.00           C
ATOM  10316  O31 POPE  151     115.395 101.385  42.253  1.00  0.00           O
ATOM  10317  C31 POPE  151     114.595 102.135  43.003  1.00  0.00           C
ATOM  10318  O32 POPE  151     113.435 102.405  42.783  1.00  0.00           O
ATOM  10319  C32 POPE  151     115.405 102.525  44.243  1.00  0.00           C
ATOM  10322  C23 POPE  151     112.155  99.245  45.763  1.00  0.00           C
ATOM  10325  C24 POPE  151     112.435 100.655  46.303  1.00  0.00           C
ATOM  10328  C25 POPE  151     111.545 101.055  47.503  1.00  0.00           C
ATOM  10331  C26 POPE  151     111.815 100.245  48.783  1.00  0.00           C
ATOM  10334  C27 POPE  151     110.905 100.625  49.963  1.00  0.00           C
ATOM  10337  C28 POPE  151     109.705  99.685  50.213  1.00  0.00           C
ATOM  10340  C29 POPE  151     110.095  98.345  50.793  1.00  0.00           C
ATOM  10342 0C21 POPE  151     109.285  97.475  51.423  1.00  0.00           C
ATOM  10344 1C21 POPE  151     107.815  97.645  51.723  1.00  0.00           C
ATOM  10347 2C21 POPE  151     107.385  96.865  52.983  1.00  0.00           C
ATOM  10350 3C21 POPE  151     107.955  97.405  54.313  1.00  0.00           C
ATOM  10353 4C21 POPE  151     108.105  96.325  55.403  1.00  0.00           C
ATOM  10356 5C21 POPE  151     108.175  96.915  56.813  1.00  0.00           C
ATOM  10359 6C21 POPE  151     108.615  95.925  57.903  1.00  0.00           C
ATOM  10362 7C21 POPE  151     108.385  96.495  59.313  1.00  0.00           C
ATOM  10365 8C21 POPE  151     108.895  95.605  60.453  1.00  0.00           C
ATOM  10369  C33 POPE  151     114.995 103.865  44.893  1.00  0.00           C
ATOM  10372  C34 POPE  151     113.845 103.705  45.893  1.00  0.00           C
ATOM  10375  C35 POPE  151     113.685 104.905  46.833  1.00  0.00           C
ATOM  10378  C36 POPE  151     112.755 104.615  48.003  1.00  0.00           C
ATOM  10381  C37 POPE  151     112.815 105.705  49.083  1.00  0.00           C
ATOM  10384  C38 POPE  151     112.315 105.205  50.443  1.00  0.00           C
ATOM  10387  C39 POPE  151     112.405 106.295  51.513  1.00  0.00           C
ATOM  10390 0C31 POPE  151     111.815 105.855  52.863  1.00  0.00           C
ATOM  10393 1C31 POPE  151     111.685 107.015  53.843  1.00  0.00           C
ATOM  10396 2C31 POPE  151     110.685 106.735  54.983  1.00  0.00           C
ATOM  10399 3C31 POPE  151     110.455 107.935  55.903  1.00  0.00           C
ATOM  10402 4C31 POPE  151     111.515 108.115  56.993  1.00  0.00           C
ATOM  10405 5C31 POPE  151     111.195 109.285  57.933  1.00  0.00           C
ATOM  10408 6C31 POPE  151     112.365 109.675  58.843  1.00  0.00           C
ATOM  10412  NH3 POPE  152     121.675  86.005  39.643  1.00  0.00           N
ATOM  10416  C12 POPE  152     122.775  85.115  40.173  1.00  0.00           C
ATOM  10419  C11 POPE  152     124.185  85.675  39.913  1.00  0.00           C
ATOM  10422  P   POPE  152     124.325  88.265  40.373  1.00  0.00           P
ATOM  10423  O13 POPE  152     124.645  88.405  38.933  1.00  0.00           O
ATOM  10424  O14 POPE  152     125.035  89.165  41.303  1.00  0.00           O
ATOM  10425  O11 POPE  152     122.745  88.435  40.543  1.00  0.00           O
ATOM  10426  O12 POPE  152     124.475  86.755  40.793  1.00  0.00           O
ATOM  10427  C1  POPE  152     122.175  88.135  41.843  1.00  0.00           C
ATOM  10430  C2  POPE  152     121.585  89.365  42.563  1.00  0.00           C
ATOM  10432  O21 POPE  152     122.665  90.145  43.053  1.00  0.00           O
ATOM  10433  C21 POPE  152     122.875  91.345  42.603  1.00  0.00           C
ATOM  10434  O22 POPE  152     122.135  92.005  41.873  1.00  0.00           O
ATOM  10435  C22 POPE  152     124.175  91.845  43.193  1.00  0.00           C
ATOM  10438  C3  POPE  152     120.735  88.915  43.793  1.00  0.00           C
ATOM  10441  O31 POPE  152     121.565  88.405  44.863  1.00  0.00           O
ATOM  10442  C31 POPE  152     121.695  87.085  44.933  1.00  0.00           C
ATOM  10443  O32 POPE  152     121.315  86.285  44.093  1.00  0.00           O
ATOM  10444  C32 POPE  152     122.435  86.695  46.213  1.00  0.00           C
ATOM  10447  C23 POPE  152     124.345  91.485  44.693  1.00  0.00           C
ATOM  10450  C24 POPE  152     123.965  92.635  45.633  1.00  0.00           C
ATOM  10453  C25 POPE  152     122.555  92.615  46.253  1.00  0.00           C
ATOM  10456  C26 POPE  152     122.645  92.715  47.783  1.00  0.00           C
ATOM  10459  C27 POPE  152     121.475  93.355  48.533  1.00  0.00           C
ATOM  10462  C28 POPE  152     121.695  93.215  50.053  1.00  0.00           C
ATOM  10465  C29 POPE  152     120.655  93.875  50.913  1.00  0.00           C
ATOM  10467 0C21 POPE  152     120.585  93.745  52.253  1.00  0.00           C
ATOM  10469 1C21 POPE  152     121.515  92.935  53.113  1.00  0.00           C
ATOM  10472 2C21 POPE  152     122.845  93.635  53.463  1.00  0.00           C
ATOM  10475 3C21 POPE  152     122.655  95.095  53.913  1.00  0.00           C
ATOM  10478 4C21 POPE  152     123.865  95.655  54.683  1.00  0.00           C
ATOM  10481 5C21 POPE  152     123.995  95.175  56.143  1.00  0.00           C
ATOM  10484 6C21 POPE  152     122.865  95.655  57.063  1.00  0.00           C
ATOM  10487 7C21 POPE  152     123.055  95.215  58.523  1.00  0.00           C
ATOM  10490 8C21 POPE  152     121.925  95.675  59.443  1.00  0.00           C
ATOM  10494  C33 POPE  152     121.875  87.325  47.503  1.00  0.00           C
ATOM  10497  C34 POPE  152     122.805  87.155  48.693  1.00  0.00           C
ATOM  10500  C35 POPE  152     124.075  88.005  48.563  1.00  0.00           C
ATOM  10503  C36 POPE  152     124.435  88.695  49.873  1.00  0.00           C
ATOM  10506  C37 POPE  152     125.925  89.005  50.003  1.00  0.00           C
ATOM  10509  C38 POPE  152     126.225  90.065  51.073  1.00  0.00           C
ATOM  10512  C39 POPE  152     125.525  89.785  52.403  1.00  0.00           C
ATOM  10515 0C31 POPE  152     125.985  90.725  53.513  1.00  0.00           C
ATOM  10518 1C31 POPE  152     125.385  90.315  54.853  1.00  0.00           C
ATOM  10521 2C31 POPE  152     126.225  90.745  56.053  1.00  0.00           C
ATOM  10524 3C31 POPE  152     127.605  90.085  56.063  1.00  0.00           C
ATOM  10527 4C31 POPE  152     128.055  89.665  57.463  1.00  0.00           C
ATOM  10530 5C31 POPE  152     129.435  89.005  57.453  1.00  0.00           C
ATOM  10533 6C31 POPE  152     129.925  88.645  58.853  1.00  0.00           C
ATOM  10537  NH3 POPE  153      77.645  39.015  39.503  1.00  0.00           N
ATOM  10541  C12 POPE  153      76.975  37.665  39.453  1.00  0.00           C
ATOM  10544  C11 POPE  153      77.995  36.515  39.463  1.00  0.00           C
ATOM  10547  P   POPE  153      77.855  34.095  40.423  1.00  0.00           P
ATOM  10548  O13 POPE  153      77.515  32.815  39.783  1.00  0.00           O
ATOM  10549  O14 POPE  153      79.295  34.265  40.673  1.00  0.00           O
ATOM  10550  O11 POPE  153      77.045  34.285  41.773  1.00  0.00           O
ATOM  10551  O12 POPE  153      77.325  35.255  39.493  1.00  0.00           O
ATOM  10552  C1  POPE  153      77.805  34.635  42.943  1.00  0.00           C
ATOM  10555  C2  POPE  153      76.905  34.855  44.203  1.00  0.00           C
ATOM  10557  O21 POPE  153      77.495  35.815  45.093  1.00  0.00           O
ATOM  10558  C21 POPE  153      78.705  35.585  45.543  1.00  0.00           C
ATOM  10559  O22 POPE  153      79.345  34.545  45.433  1.00  0.00           O
ATOM  10560  C22 POPE  153      79.195  36.835  46.273  1.00  0.00           C
ATOM  10563  C3  POPE  153      76.505  33.525  44.923  1.00  0.00           C
ATOM  10566  O31 POPE  153      75.495  33.735  45.923  1.00  0.00           O
ATOM  10567  C31 POPE  153      75.605  33.465  47.233  1.00  0.00           C
ATOM  10568  O32 POPE  153      74.695  33.595  48.023  1.00  0.00           O
ATOM  10569  C32 POPE  153      76.995  33.035  47.703  1.00  0.00           C
ATOM  10572  C23 POPE  153      80.585  36.705  46.923  1.00  0.00           C
ATOM  10575  C24 POPE  153      80.625  37.345  48.313  1.00  0.00           C
ATOM  10578  C25 POPE  153      80.075  36.415  49.403  1.00  0.00           C
ATOM  10581  C26 POPE  153      80.255  36.995  50.813  1.00  0.00           C
ATOM  10584  C27 POPE  153      79.775  36.035  51.913  1.00  0.00           C
ATOM  10587  C28 POPE  153      79.955  36.625  53.323  1.00  0.00           C
ATOM  10590  C29 POPE  153      79.295  35.765  54.363  1.00  0.00           C
ATOM  10592 0C21 POPE  153      79.755  35.475  55.593  1.00  0.00           C
ATOM  10594 1C21 POPE  153      81.045  35.955  56.213  1.00  0.00           C
ATOM  10597 2C21 POPE  153      80.905  37.285  56.973  1.00  0.00           C
ATOM  10600 3C21 POPE  153      79.865  37.265  58.113  1.00  0.00           C
ATOM  10603 4C21 POPE  153      79.835  38.575  58.913  1.00  0.00           C
ATOM  10606 5C21 POPE  153      80.615  38.515  60.243  1.00  0.00           C
ATOM  10609 6C21 POPE  153      82.105  38.185  60.073  1.00  0.00           C
ATOM  10612 7C21 POPE  153      82.905  38.295  61.373  1.00  0.00           C
ATOM  10615 8C21 POPE  153      84.405  38.115  61.163  1.00  0.00           C
ATOM  10619  C33 POPE  153      77.055  32.915  49.243  1.00  0.00           C
ATOM  10622  C34 POPE  153      78.465  32.555  49.743  1.00  0.00           C
ATOM  10625  C35 POPE  153      78.535  32.185  51.233  1.00  0.00           C
ATOM  10628  C36 POPE  153      79.655  31.165  51.493  1.00  0.00           C
ATOM  10631  C37 POPE  153      79.625  30.495  52.863  1.00  0.00           C
ATOM  10634  C38 POPE  153      80.465  29.205  52.883  1.00  0.00           C
ATOM  10637  C39 POPE  153      80.515  28.475  54.243  1.00  0.00           C
ATOM  10640 0C31 POPE  153      79.155  28.015  54.773  1.00  0.00           C
ATOM  10643 1C31 POPE  153      78.465  29.025  55.683  1.00  0.00           C
ATOM  10646 2C31 POPE  153      77.015  28.615  55.973  1.00  0.00           C
ATOM  10649 3C31 POPE  153      76.225  29.685  56.743  1.00  0.00           C
ATOM  10652 4C31 POPE  153      75.335  29.065  57.823  1.00  0.00           C
ATOM  10655 5C31 POPE  153      74.385  30.085  58.463  1.00  0.00           C
ATOM  10658 6C31 POPE  153      73.645  29.505  59.663  1.00  0.00           C
ATOM  10662  NH3 POPE  154      38.135 120.195  39.273  1.00  0.00           N
ATOM  10666  C12 POPE  154      38.935 119.765  38.063  1.00  0.00           C
ATOM  10669  C11 POPE  154      38.325 118.505  37.463  1.00  0.00           C
ATOM  10672  P   POPE  154      39.005 116.515  35.973  1.00  0.00           P
ATOM  10673  O13 POPE  154      37.595 116.095  36.023  1.00  0.00           O
ATOM  10674  O14 POPE  154      39.725 116.275  34.713  1.00  0.00           O
ATOM  10675  O11 POPE  154      39.725 115.755  37.153  1.00  0.00           O
ATOM  10676  O12 POPE  154      39.165 118.015  36.413  1.00  0.00           O
ATOM  10677  C1  POPE  154      41.145 115.835  37.383  1.00  0.00           C
ATOM  10680  C2  POPE  154      41.485 115.935  38.893  1.00  0.00           C
ATOM  10682  O21 POPE  154      40.855 117.095  39.463  1.00  0.00           O
ATOM  10683  C21 POPE  154      39.775 116.805  40.163  1.00  0.00           C
ATOM  10684  O22 POPE  154      39.035 115.855  39.993  1.00  0.00           O
ATOM  10685  C22 POPE  154      39.795 117.805  41.323  1.00  0.00           C
ATOM  10688  C3  POPE  154      43.035 116.035  39.143  1.00  0.00           C
ATOM  10691  O31 POPE  154      43.445 116.795  40.313  1.00  0.00           O
ATOM  10692  C31 POPE  154      43.325 116.175  41.483  1.00  0.00           C
ATOM  10693  O32 POPE  154      42.885 115.045  41.633  1.00  0.00           O
ATOM  10694  C32 POPE  154      43.805 117.105  42.603  1.00  0.00           C
ATOM  10697  C23 POPE  154      38.475 118.025  42.083  1.00  0.00           C
ATOM  10700  C24 POPE  154      38.655 118.965  43.293  1.00  0.00           C
ATOM  10703  C25 POPE  154      39.595 118.385  44.363  1.00  0.00           C
ATOM  10706  C26 POPE  154      39.645 119.165  45.693  1.00  0.00           C
ATOM  10709  C27 POPE  154      40.745 118.605  46.613  1.00  0.00           C
ATOM  10712  C28 POPE  154      40.725 119.165  48.053  1.00  0.00           C
ATOM  10715  C29 POPE  154      39.635 118.555  48.903  1.00  0.00           C
ATOM  10717 0C21 POPE  154      39.515 118.695  50.233  1.00  0.00           C
ATOM  10719 1C21 POPE  154      40.415 119.515  51.123  1.00  0.00           C
ATOM  10722 2C21 POPE  154      39.685 120.735  51.713  1.00  0.00           C
ATOM  10725 3C21 POPE  154      40.585 121.515  52.683  1.00  0.00           C
ATOM  10728 4C21 POPE  154      39.985 122.875  53.083  1.00  0.00           C
ATOM  10731 5C21 POPE  154      40.815 123.575  54.173  1.00  0.00           C
ATOM  10734 6C21 POPE  154      40.335 125.015  54.443  1.00  0.00           C
ATOM  10737 7C21 POPE  154      41.025 125.665  55.643  1.00  0.00           C
ATOM  10740 8C21 POPE  154      40.665 127.135  55.833  1.00  0.00           C
ATOM  10744  C33 POPE  154      43.675 116.505  44.033  1.00  0.00           C
ATOM  10747  C34 POPE  154      44.685 115.375  44.303  1.00  0.00           C
ATOM  10750  C35 POPE  154      44.705 114.835  45.743  1.00  0.00           C
ATOM  10753  C36 POPE  154      44.995 115.885  46.823  1.00  0.00           C
ATOM  10756  C37 POPE  154      45.505 115.235  48.123  1.00  0.00           C
ATOM  10759  C38 POPE  154      45.815 116.265  49.233  1.00  0.00           C
ATOM  10762  C39 POPE  154      46.455 115.625  50.473  1.00  0.00           C
ATOM  10765 0C31 POPE  154      45.495 114.755  51.303  1.00  0.00           C
ATOM  10768 1C31 POPE  154      46.215 114.065  52.473  1.00  0.00           C
ATOM  10771 2C31 POPE  154      45.325 113.065  53.243  1.00  0.00           C
ATOM  10774 3C31 POPE  154      44.675 113.615  54.523  1.00  0.00           C
ATOM  10777 4C31 POPE  154      45.685 114.045  55.613  1.00  0.00           C
ATOM  10780 5C31 POPE  154      44.985 114.355  56.943  1.00  0.00           C
ATOM  10783 6C31 POPE  154      45.925 114.935  58.003  1.00  0.00           C
ATOM  10787  NH3 POPE  155     105.185 116.315  75.393  1.00  0.00           N
ATOM  10791  C12 POPE  155     104.785 115.825  76.753  1.00  0.00           C
ATOM  10794  C11 POPE  155     105.975 115.275  77.583  1.00  0.00           C
ATOM  10797  P   POPE  155     108.185 113.905  77.543  1.00  0.00           P
ATOM  10798  O13 POPE  155     108.435 114.655  78.793  1.00  0.00           O
ATOM  10799  O14 POPE  155     108.035 112.435  77.673  1.00  0.00           O
ATOM  10800  O11 POPE  155     109.335 114.195  76.503  1.00  0.00           O
ATOM  10801  O12 POPE  155     106.905 114.495  76.813  1.00  0.00           O
ATOM  10802  C1  POPE  155     109.495 113.335  75.353  1.00  0.00           C
ATOM  10805  C2  POPE  155     110.095 114.135  74.173  1.00  0.00           C
ATOM  10807  O21 POPE  155     109.915 113.415  72.933  1.00  0.00           O
ATOM  10808  C21 POPE  155     110.935 113.025  72.183  1.00  0.00           C
ATOM  10809  O22 POPE  155     112.055 112.715  72.563  1.00  0.00           O
ATOM  10810  C22 POPE  155     110.535 113.075  70.723  1.00  0.00           C
ATOM  10813  C3  POPE  155     111.505 114.755  74.493  1.00  0.00           C
ATOM  10816  O31 POPE  155     112.035 115.425  73.343  1.00  0.00           O
ATOM  10817  C31 POPE  155     112.655 116.575  73.403  1.00  0.00           C
ATOM  10818  O32 POPE  155     112.825 117.275  74.383  1.00  0.00           O
ATOM  10819  C32 POPE  155     113.125 116.835  71.963  1.00  0.00           C
ATOM  10822  C23 POPE  155     111.285 114.205  69.983  1.00  0.00           C
ATOM  10825  C24 POPE  155     110.745 114.445  68.563  1.00  0.00           C
ATOM  10828  C25 POPE  155     111.365 115.635  67.823  1.00  0.00           C
ATOM  10831  C26 POPE  155     112.745 115.395  67.223  1.00  0.00           C
ATOM  10834  C27 POPE  155     112.725 115.335  65.683  1.00  0.00           C
ATOM  10837  C28 POPE  155     114.045 114.815  65.093  1.00  0.00           C
ATOM  10840  C29 POPE  155     114.045 114.785  63.583  1.00  0.00           C
ATOM  10842 0C21 POPE  155     113.625 113.765  62.813  1.00  0.00           C
ATOM  10844 1C21 POPE  155     112.985 112.485  63.303  1.00  0.00           C
ATOM  10847 2C21 POPE  155     111.825 111.995  62.423  1.00  0.00           C
ATOM  10850 3C21 POPE  155     110.985 110.885  63.083  1.00  0.00           C
ATOM  10853 4C21 POPE  155     109.735 110.595  62.243  1.00  0.00           C
ATOM  10856 5C21 POPE  155     108.915 109.375  62.683  1.00  0.00           C
ATOM  10859 6C21 POPE  155     107.775 109.105  61.673  1.00  0.00           C
ATOM  10862 7C21 POPE  155     106.895 107.895  62.023  1.00  0.00           C
ATOM  10865 8C21 POPE  155     105.795 107.655  60.993  1.00  0.00           C
ATOM  10869  C33 POPE  155     114.335 117.785  71.803  1.00  0.00           C
ATOM  10872  C34 POPE  155     114.985 117.615  70.413  1.00  0.00           C
ATOM  10875  C35 POPE  155     115.935 116.405  70.313  1.00  0.00           C
ATOM  10878  C36 POPE  155     116.215 115.965  68.863  1.00  0.00           C
ATOM  10881  C37 POPE  155     117.295 114.875  68.743  1.00  0.00           C
ATOM  10884  C38 POPE  155     117.325 114.165  67.373  1.00  0.00           C
ATOM  10887  C39 POPE  155     116.475 112.885  67.353  1.00  0.00           C
ATOM  10890 0C31 POPE  155     116.545 112.085  66.043  1.00  0.00           C
ATOM  10893 1C31 POPE  155     115.645 110.835  66.073  1.00  0.00           C
ATOM  10896 2C31 POPE  155     115.925 109.845  64.933  1.00  0.00           C
ATOM  10899 3C31 POPE  155     114.945 108.655  64.893  1.00  0.00           C
ATOM  10902 4C31 POPE  155     115.325 107.615  63.833  1.00  0.00           C
ATOM  10905 5C31 POPE  155     114.315 106.475  63.693  1.00  0.00           C
ATOM  10908 6C31 POPE  155     114.625 105.535  62.523  1.00  0.00           C
ATOM  10912  NH3 POPE  156      16.635  23.205  82.213  1.00  0.00           N
ATOM  10916  C12 POPE  156      16.715  24.475  83.023  1.00  0.00           C
ATOM  10919  C11 POPE  156      18.165  24.865  83.243  1.00  0.00           C
ATOM  10922  P   POPE  156      19.545  27.025  83.693  1.00  0.00           P
ATOM  10923  O13 POPE  156      19.345  28.395  84.203  1.00  0.00           O
ATOM  10924  O14 POPE  156      20.765  26.335  84.183  1.00  0.00           O
ATOM  10925  O11 POPE  156      19.745  27.035  82.123  1.00  0.00           O
ATOM  10926  O12 POPE  156      18.245  26.135  83.893  1.00  0.00           O
ATOM  10927  C1  POPE  156      19.255  28.155  81.383  1.00  0.00           C
ATOM  10930  C2  POPE  156      19.445  27.965  79.853  1.00  0.00           C
ATOM  10932  O21 POPE  156      20.825  28.225  79.493  1.00  0.00           O
ATOM  10933  C21 POPE  156      21.255  27.665  78.363  1.00  0.00           C
ATOM  10934  O22 POPE  156      20.755  26.695  77.823  1.00  0.00           O
ATOM  10935  C22 POPE  156      22.505  28.425  77.893  1.00  0.00           C
ATOM  10938  C3  POPE  156      18.515  28.925  79.073  1.00  0.00           C
ATOM  10941  O31 POPE  156      18.305  28.465  77.743  1.00  0.00           O
ATOM  10942  C31 POPE  156      17.915  29.355  76.853  1.00  0.00           C
ATOM  10943  O32 POPE  156      17.835  30.565  77.023  1.00  0.00           O
ATOM  10944  C32 POPE  156      17.465  28.605  75.613  1.00  0.00           C
ATOM  10947  C23 POPE  156      22.275  29.435  76.743  1.00  0.00           C
ATOM  10950  C24 POPE  156      21.415  30.645  77.093  1.00  0.00           C
ATOM  10953  C25 POPE  156      21.295  31.635  75.923  1.00  0.00           C
ATOM  10956  C26 POPE  156      22.605  32.385  75.613  1.00  0.00           C
ATOM  10959  C27 POPE  156      22.345  33.655  74.803  1.00  0.00           C
ATOM  10962  C28 POPE  156      23.395  34.745  75.063  1.00  0.00           C
ATOM  10965  C29 POPE  156      22.735  36.085  74.843  1.00  0.00           C
ATOM  10967 0C21 POPE  156      22.865  36.895  73.793  1.00  0.00           C
ATOM  10969 1C21 POPE  156      23.695  36.635  72.563  1.00  0.00           C
ATOM  10972 2C21 POPE  156      22.975  37.205  71.343  1.00  0.00           C
ATOM  10975 3C21 POPE  156      23.685  36.845  70.033  1.00  0.00           C
ATOM  10978 4C21 POPE  156      23.055  37.535  68.823  1.00  0.00           C
ATOM  10981 5C21 POPE  156      21.635  37.045  68.533  1.00  0.00           C
ATOM  10984 6C21 POPE  156      21.085  37.625  67.233  1.00  0.00           C
ATOM  10987 7C21 POPE  156      19.905  36.815  66.693  1.00  0.00           C
ATOM  10990 8C21 POPE  156      19.295  37.465  65.453  1.00  0.00           C
ATOM  10994  C33 POPE  156      16.915  29.545  74.523  1.00  0.00           C
ATOM  10997  C34 POPE  156      16.365  28.775  73.323  1.00  0.00           C
ATOM  11000  C35 POPE  156      15.565  29.705  72.413  1.00  0.00           C
ATOM  11003  C36 POPE  156      14.755  28.965  71.343  1.00  0.00           C
ATOM  11006  C37 POPE  156      13.675  29.845  70.723  1.00  0.00           C
ATOM  11009  C38 POPE  156      12.865  29.095  69.643  1.00  0.00           C
ATOM  11012  C39 POPE  156      13.475  29.185  68.233  1.00  0.00           C
ATOM  11015 0C31 POPE  156      13.305  30.565  67.583  1.00  0.00           C
ATOM  11018 1C31 POPE  156      13.685  30.565  66.093  1.00  0.00           C
ATOM  11021 2C31 POPE  156      13.795  31.975  65.503  1.00  0.00           C
ATOM  11024 3C31 POPE  156      14.395  32.005  64.093  1.00  0.00           C
ATOM  11027 4C31 POPE  156      13.405  31.585  62.993  1.00  0.00           C
ATOM  11030 5C31 POPE  156      14.095  31.295  61.653  1.00  0.00           C
ATOM  11033 6C31 POPE  156      13.125  30.875  60.543  1.00  0.00           C
ATOM  11037  NH3 POPE  157      29.505 119.585  82.673  1.00  0.00           N
ATOM  11041  C12 POPE  157      30.165 118.955  83.853  1.00  0.00           C
ATOM  11044  C11 POPE  157      31.675 118.845  83.603  1.00  0.00           C
ATOM  11047  P   POPE  157      32.685 117.455  81.543  1.00  0.00           P
ATOM  11048  O13 POPE  157      34.115 117.145  81.753  1.00  0.00           O
ATOM  11049  O14 POPE  157      31.925 116.475  80.743  1.00  0.00           O
ATOM  11050  O11 POPE  157      32.625 118.905  80.893  1.00  0.00           O
ATOM  11051  O12 POPE  157      31.955 117.625  82.923  1.00  0.00           O
ATOM  11052  C1  POPE  157      31.775 119.225  79.793  1.00  0.00           C
ATOM  11055  C2  POPE  157      32.535 119.485  78.453  1.00  0.00           C
ATOM  11057  O21 POPE  157      32.375 118.325  77.613  1.00  0.00           O
ATOM  11058  C21 POPE  157      32.565 118.445  76.303  1.00  0.00           C
ATOM  11059  O22 POPE  157      33.295 119.245  75.743  1.00  0.00           O
ATOM  11060  C22 POPE  157      31.745 117.395  75.543  1.00  0.00           C
ATOM  11063  C3  POPE  157      33.995 119.955  78.773  1.00  0.00           C
ATOM  11066  O31 POPE  157      34.745 120.395  77.623  1.00  0.00           O
ATOM  11067  C31 POPE  157      34.615 121.685  77.283  1.00  0.00           C
ATOM  11068  O32 POPE  157      34.005 122.535  77.893  1.00  0.00           O
ATOM  11069  C32 POPE  157      35.485 121.915  76.033  1.00  0.00           C
ATOM  11072  C23 POPE  157      30.445 117.965  74.903  1.00  0.00           C
ATOM  11075  C24 POPE  157      29.605 116.935  74.103  1.00  0.00           C
ATOM  11078  C25 POPE  157      29.975 116.725  72.613  1.00  0.00           C
ATOM  11081  C26 POPE  157      31.445 116.385  72.313  1.00  0.00           C
ATOM  11084  C27 POPE  157      31.675 115.865  70.883  1.00  0.00           C
ATOM  11087  C28 POPE  157      31.205 116.795  69.753  1.00  0.00           C
ATOM  11090  C29 POPE  157      31.955 118.115  69.723  1.00  0.00           C
ATOM  11092 0C21 POPE  157      32.615 118.645  68.683  1.00  0.00           C
ATOM  11094 1C21 POPE  157      32.745 118.085  67.293  1.00  0.00           C
ATOM  11097 2C21 POPE  157      34.145 117.505  67.033  1.00  0.00           C
ATOM  11100 3C21 POPE  157      34.355 117.025  65.593  1.00  0.00           C
ATOM  11103 4C21 POPE  157      35.765 116.475  65.363  1.00  0.00           C
ATOM  11106 5C21 POPE  157      36.025 116.075  63.903  1.00  0.00           C
ATOM  11109 6C21 POPE  157      37.435 115.485  63.703  1.00  0.00           C
ATOM  11112 7C21 POPE  157      37.675 114.995  62.273  1.00  0.00           C
ATOM  11115 8C21 POPE  157      39.045 114.345  62.083  1.00  0.00           C
ATOM  11119  C33 POPE  157      34.945 122.995  75.063  1.00  0.00           C
ATOM  11122  C34 POPE  157      35.605 122.865  73.673  1.00  0.00           C
ATOM  11125  C35 POPE  157      35.075 121.705  72.813  1.00  0.00           C
ATOM  11128  C36 POPE  157      33.855 122.065  71.943  1.00  0.00           C
ATOM  11131  C37 POPE  157      32.495 121.655  72.543  1.00  0.00           C
ATOM  11134  C38 POPE  157      31.605 122.855  72.853  1.00  0.00           C
ATOM  11137  C39 POPE  157      30.205 122.445  73.313  1.00  0.00           C
ATOM  11140 0C31 POPE  157      29.315 121.895  72.183  1.00  0.00           C
ATOM  11143 1C31 POPE  157      28.895 120.435  72.423  1.00  0.00           C
ATOM  11146 2C31 POPE  157      27.915 119.865  71.393  1.00  0.00           C
ATOM  11149 3C31 POPE  157      26.605 120.645  71.243  1.00  0.00           C
ATOM  11152 4C31 POPE  157      25.875 120.925  72.563  1.00  0.00           C
ATOM  11155 5C31 POPE  157      24.485 121.525  72.333  1.00  0.00           C
ATOM  11158 6C31 POPE  157      23.795 121.945  73.623  1.00  0.00           C
ATOM  11162  NH3 POPE  158      89.025  92.025  37.103  1.00  0.00           N
ATOM  11166  C12 POPE  158      90.255  92.775  36.623  1.00  0.00           C
ATOM  11169  C11 POPE  158      90.335  94.205  37.173  1.00  0.00           C
ATOM  11172  P   POPE  158      92.895  94.345  37.833  1.00  0.00           P
ATOM  11173  O13 POPE  158      93.735  93.495  36.973  1.00  0.00           O
ATOM  11174  O14 POPE  158      93.435  95.645  38.283  1.00  0.00           O
ATOM  11175  O11 POPE  158      92.225  93.445  38.953  1.00  0.00           O
ATOM  11176  O12 POPE  158      91.645  94.735  36.973  1.00  0.00           O
ATOM  11177  C1  POPE  158      92.485  93.575  40.343  1.00  0.00           C
ATOM  11180  C2  POPE  158      93.155  92.285  40.913  1.00  0.00           C
ATOM  11182  O21 POPE  158      93.325  92.365  42.343  1.00  0.00           O
ATOM  11183  C21 POPE  158      94.185  93.235  42.823  1.00  0.00           C
ATOM  11184  O22 POPE  158      94.655  94.215  42.273  1.00  0.00           O
ATOM  11185  C22 POPE  158      94.605  92.815  44.233  1.00  0.00           C
ATOM  11188  C3  POPE  158      94.475  91.885  40.183  1.00  0.00           C
ATOM  11191  O31 POPE  158      95.505  91.385  41.073  1.00  0.00           O
ATOM  11192  C31 POPE  158      95.815  90.095  41.003  1.00  0.00           C
ATOM  11193  O32 POPE  158      95.185  89.255  40.383  1.00  0.00           O
ATOM  11194  C32 POPE  158      97.165  89.895  41.723  1.00  0.00           C
ATOM  11197  C23 POPE  158      94.265  93.845  45.333  1.00  0.00           C
ATOM  11200  C24 POPE  158      95.175  93.695  46.573  1.00  0.00           C
ATOM  11203  C25 POPE  158      94.845  94.685  47.703  1.00  0.00           C
ATOM  11206  C26 POPE  158      95.605  94.355  49.003  1.00  0.00           C
ATOM  11209  C27 POPE  158      95.295  95.365  50.123  1.00  0.00           C
ATOM  11212  C28 POPE  158      95.665  94.865  51.533  1.00  0.00           C
ATOM  11215  C29 POPE  158      97.155  94.795  51.793  1.00  0.00           C
ATOM  11217 0C21 POPE  158      97.815  95.325  52.843  1.00  0.00           C
ATOM  11219 1C21 POPE  158      97.235  96.115  53.993  1.00  0.00           C
ATOM  11222 2C21 POPE  158      96.925  95.225  55.213  1.00  0.00           C
ATOM  11225 3C21 POPE  158      96.525  96.035  56.453  1.00  0.00           C
ATOM  11228 4C21 POPE  158      96.145  95.185  57.673  1.00  0.00           C
ATOM  11231 5C21 POPE  158      97.295  94.305  58.213  1.00  0.00           C
ATOM  11234 6C21 POPE  158      97.195  92.825  57.833  1.00  0.00           C
ATOM  11237 7C21 POPE  158      98.265  91.985  58.533  1.00  0.00           C
ATOM  11240 8C21 POPE  158      98.135  90.475  58.303  1.00  0.00           C
ATOM  11244  C33 POPE  158      97.265  88.725  42.733  1.00  0.00           C
ATOM  11247  C34 POPE  158      98.705  88.465  43.233  1.00  0.00           C
ATOM  11250  C35 POPE  158      99.275  89.515  44.213  1.00  0.00           C
ATOM  11253  C36 POPE  158      98.805  89.355  45.673  1.00  0.00           C
ATOM  11256  C37 POPE  158      99.035  90.635  46.503  1.00  0.00           C
ATOM  11259  C38 POPE  158      98.405  90.625  47.903  1.00  0.00           C
ATOM  11262  C39 POPE  158      99.245  89.955  49.003  1.00  0.00           C
ATOM  11265 0C31 POPE  158     100.565  90.655  49.323  1.00  0.00           C
ATOM  11268 1C31 POPE  158     101.195  90.135  50.623  1.00  0.00           C
ATOM  11271 2C31 POPE  158     102.565  90.775  50.893  1.00  0.00           C
ATOM  11274 3C31 POPE  158     103.425  90.015  51.913  1.00  0.00           C
ATOM  11277 4C31 POPE  158     102.895  90.065  53.353  1.00  0.00           C
ATOM  11280 5C31 POPE  158     103.895  89.495  54.363  1.00  0.00           C
ATOM  11283 6C31 POPE  158     103.365  89.495  55.803  1.00  0.00           C
ATOM  11287  NH3 POPE  159      27.085   8.215  79.723  1.00  0.00           N
ATOM  11291  C12 POPE  159      28.515   7.795  79.903  1.00  0.00           C
ATOM  11294  C11 POPE  159      29.275   7.995  78.593  1.00  0.00           C
ATOM  11297  P   POPE  159      31.755   8.665  79.023  1.00  0.00           P
ATOM  11298  O13 POPE  159      31.515   9.875  78.223  1.00  0.00           O
ATOM  11299  O14 POPE  159      31.955   8.835  80.473  1.00  0.00           O
ATOM  11300  O11 POPE  159      33.005   7.905  78.443  1.00  0.00           O
ATOM  11301  O12 POPE  159      30.625   7.585  78.783  1.00  0.00           O
ATOM  11302  C1  POPE  159      33.075   7.665  77.043  1.00  0.00           C
ATOM  11305  C2  POPE  159      34.165   6.605  76.763  1.00  0.00           C
ATOM  11307  O21 POPE  159      33.875   6.045  75.473  1.00  0.00           O
ATOM  11308  C21 POPE  159      34.475   6.485  74.363  1.00  0.00           C
ATOM  11309  O22 POPE  159      33.965   6.425  73.253  1.00  0.00           O
ATOM  11310  C22 POPE  159      35.875   7.075  74.563  1.00  0.00           C
ATOM  11313  C3  POPE  159      34.145   5.505  77.863  1.00  0.00           C
ATOM  11316  O31 POPE  159      34.635   4.245  77.363  1.00  0.00           O
ATOM  11317  C31 POPE  159      34.935   3.355  78.293  1.00  0.00           C
ATOM  11318  O32 POPE  159      35.155   3.585  79.483  1.00  0.00           O
ATOM  11319  C32 POPE  159      34.925   1.975  77.643  1.00  0.00           C
ATOM  11322  C23 POPE  159      36.575   7.335  73.203  1.00  0.00           C
ATOM  11325  C24 POPE  159      37.745   8.315  73.313  1.00  0.00           C
ATOM  11328  C25 POPE  159      39.045   7.695  73.833  1.00  0.00           C
ATOM  11331  C26 POPE  159      39.685   6.775  72.793  1.00  0.00           C
ATOM  11334  C27 POPE  159      41.175   7.085  72.563  1.00  0.00           C
ATOM  11337  C28 POPE  159      41.735   6.325  71.343  1.00  0.00           C
ATOM  11340  C29 POPE  159      43.135   6.765  71.023  1.00  0.00           C
ATOM  11342 0C21 POPE  159      43.475   7.755  70.173  1.00  0.00           C
ATOM  11344 1C21 POPE  159      42.535   8.635  69.373  1.00  0.00           C
ATOM  11347 2C21 POPE  159      42.525   8.235  67.893  1.00  0.00           C
ATOM  11350 3C21 POPE  159      42.225   9.405  66.943  1.00  0.00           C
ATOM  11353 4C21 POPE  159      42.415   9.015  65.463  1.00  0.00           C
ATOM  11356 5C21 POPE  159      42.715  10.205  64.543  1.00  0.00           C
ATOM  11359 6C21 POPE  159      43.135   9.755  63.133  1.00  0.00           C
ATOM  11362 7C21 POPE  159      43.765  10.875  62.303  1.00  0.00           C
ATOM  11365 8C21 POPE  159      44.415  10.375  61.003  1.00  0.00           C
ATOM  11369  C33 POPE  159      33.635   1.725  76.813  1.00  0.00           C
ATOM  11372  C34 POPE  159      33.855   1.655  75.293  1.00  0.00           C
ATOM  11375  C35 POPE  159      32.605   2.105  74.513  1.00  0.00           C
ATOM  11378  C36 POPE  159      32.855   2.205  73.013  1.00  0.00           C
ATOM  11381  C37 POPE  159      31.605   2.605  72.213  1.00  0.00           C
ATOM  11384  C38 POPE  159      31.905   2.885  70.733  1.00  0.00           C
ATOM  11387  C39 POPE  159      32.815   4.105  70.533  1.00  0.00           C
ATOM  11390 0C31 POPE  159      32.855   4.595  69.083  1.00  0.00           C
ATOM  11393 1C31 POPE  159      33.665   5.895  68.943  1.00  0.00           C
ATOM  11396 2C31 POPE  159      33.615   6.485  67.533  1.00  0.00           C
ATOM  11399 3C31 POPE  159      32.245   7.045  67.163  1.00  0.00           C
ATOM  11402 4C31 POPE  159      32.165   7.435  65.683  1.00  0.00           C
ATOM  11405 5C31 POPE  159      30.755   7.875  65.323  1.00  0.00           C
ATOM  11408 6C31 POPE  159      30.615   8.215  63.853  1.00  0.00           C
ATOM  11412  NH3 POPE  160      16.875 127.295  37.443  1.00  0.00           N
ATOM  11416  C12 POPE  160      15.595 127.425  36.653  1.00  0.00           C
ATOM  11419  C11 POPE  160      15.495 126.425  35.483  1.00  0.00           C
ATOM  11422  P   POPE  160      16.115 124.015  36.313  1.00  0.00           P
ATOM  11423  O13 POPE  160      16.395 123.205  35.103  1.00  0.00           O
ATOM  11424  O14 POPE  160      17.275 124.705  36.913  1.00  0.00           O
ATOM  11425  O11 POPE  160      15.375 123.095  37.363  1.00  0.00           O
ATOM  11426  O12 POPE  160      15.065 125.125  35.923  1.00  0.00           O
ATOM  11427  C1  POPE  160      15.105 123.525  38.693  1.00  0.00           C
ATOM  11430  C2  POPE  160      15.175 122.305  39.653  1.00  0.00           C
ATOM  11432  O21 POPE  160      15.025 122.695  41.023  1.00  0.00           O
ATOM  11433  C21 POPE  160      13.775 122.625  41.453  1.00  0.00           C
ATOM  11434  O22 POPE  160      12.795 122.505  40.733  1.00  0.00           O
ATOM  11435  C22 POPE  160      13.775 122.705  42.993  1.00  0.00           C
ATOM  11438  C3  POPE  160      16.525 121.545  39.553  1.00  0.00           C
ATOM  11441  O31 POPE  160      16.435 120.265  40.203  1.00  0.00           O
ATOM  11442  C31 POPE  160      16.405 120.195  41.553  1.00  0.00           C
ATOM  11443  O32 POPE  160      15.635 119.465  42.153  1.00  0.00           O
ATOM  11444  C32 POPE  160      17.565 120.915  42.213  1.00  0.00           C
ATOM  11447  C23 POPE  160      13.025 121.495  43.603  1.00  0.00           C
ATOM  11450  C24 POPE  160      12.725 121.625  45.103  1.00  0.00           C
ATOM  11453  C25 POPE  160      11.755 120.535  45.573  1.00  0.00           C
ATOM  11456  C26 POPE  160      11.245 120.755  47.003  1.00  0.00           C
ATOM  11459  C27 POPE  160      10.295 119.645  47.453  1.00  0.00           C
ATOM  11462  C28 POPE  160       9.685 119.935  48.833  1.00  0.00           C
ATOM  11465  C29 POPE  160      10.615 119.635  49.993  1.00  0.00           C
ATOM  11467 0C21 POPE  160      10.215 119.685  51.273  1.00  0.00           C
ATOM  11469 1C21 POPE  160       8.825 120.065  51.683  1.00  0.00           C
ATOM  11472 2C21 POPE  160       8.675 120.495  53.153  1.00  0.00           C
ATOM  11475 3C21 POPE  160       9.305 121.865  53.463  1.00  0.00           C
ATOM  11478 4C21 POPE  160       8.965 122.395  54.873  1.00  0.00           C
ATOM  11481 5C21 POPE  160       7.475 122.295  55.193  1.00  0.00           C
ATOM  11484 6C21 POPE  160       7.045 123.015  56.483  1.00  0.00           C
ATOM  11487 7C21 POPE  160       5.585 122.675  56.833  1.00  0.00           C
ATOM  11490 8C21 POPE  160       5.085 123.325  58.123  1.00  0.00           C
ATOM  11494  C33 POPE  160      17.535 120.845  43.753  1.00  0.00           C
ATOM  11497  C34 POPE  160      18.955 120.875  44.323  1.00  0.00           C
ATOM  11500  C35 POPE  160      18.905 120.965  45.843  1.00  0.00           C
ATOM  11503  C36 POPE  160      20.265 121.195  46.513  1.00  0.00           C
ATOM  11506  C37 POPE  160      20.015 121.875  47.863  1.00  0.00           C
ATOM  11509  C38 POPE  160      21.195 121.825  48.833  1.00  0.00           C
ATOM  11512  C39 POPE  160      22.275 122.885  48.583  1.00  0.00           C
ATOM  11515 0C31 POPE  160      22.835 123.385  49.913  1.00  0.00           C
ATOM  11518 1C31 POPE  160      24.185 124.095  49.803  1.00  0.00           C
ATOM  11521 2C31 POPE  160      24.815 124.415  51.173  1.00  0.00           C
ATOM  11524 3C31 POPE  160      24.045 125.485  51.963  1.00  0.00           C
ATOM  11527 4C31 POPE  160      24.565 125.585  53.393  1.00  0.00           C
ATOM  11530 5C31 POPE  160      23.725 126.545  54.243  1.00  0.00           C
ATOM  11533 6C31 POPE  160      24.225 126.605  55.683  1.00  0.00           C
ATOM  11537  NH3 POPE  161       4.775  93.145  82.203  1.00  0.00           N
ATOM  11541  C12 POPE  161       5.435  92.825  83.513  1.00  0.00           C
ATOM  11544  C11 POPE  161       5.035  91.455  84.053  1.00  0.00           C
ATOM  11547  P   POPE  161       5.185  88.965  83.373  1.00  0.00           P
ATOM  11548  O13 POPE  161       5.825  88.535  84.653  1.00  0.00           O
ATOM  11549  O14 POPE  161       3.725  88.775  83.233  1.00  0.00           O
ATOM  11550  O11 POPE  161       5.945  88.225  82.193  1.00  0.00           O
ATOM  11551  O12 POPE  161       5.525  90.485  83.123  1.00  0.00           O
ATOM  11552  C1  POPE  161       7.045  88.805  81.483  1.00  0.00           C
ATOM  11555  C2  POPE  161       7.185  88.165  80.073  1.00  0.00           C
ATOM  11557  O21 POPE  161       8.325  88.815  79.473  1.00  0.00           O
ATOM  11558  C21 POPE  161       8.665  88.525  78.223  1.00  0.00           C
ATOM  11559  O22 POPE  161       8.065  87.775  77.473  1.00  0.00           O
ATOM  11560  C22 POPE  161       9.965  89.255  77.903  1.00  0.00           C
ATOM  11563  C3  POPE  161       5.845  88.265  79.273  1.00  0.00           C
ATOM  11566  O31 POPE  161       5.235  86.965  79.103  1.00  0.00           O
ATOM  11567  C31 POPE  161       3.965  86.845  79.473  1.00  0.00           C
ATOM  11568  O32 POPE  161       3.275  87.715  79.983  1.00  0.00           O
ATOM  11569  C32 POPE  161       3.445  85.495  78.993  1.00  0.00           C
ATOM  11572  C23 POPE  161      10.325  89.225  76.403  1.00  0.00           C
ATOM  11575  C24 POPE  161      11.645  89.955  76.133  1.00  0.00           C
ATOM  11578  C25 POPE  161      11.915  90.255  74.653  1.00  0.00           C
ATOM  11581  C26 POPE  161      12.215  88.995  73.843  1.00  0.00           C
ATOM  11584  C27 POPE  161      12.225  89.275  72.333  1.00  0.00           C
ATOM  11587  C28 POPE  161      12.435  87.995  71.493  1.00  0.00           C
ATOM  11590  C29 POPE  161      13.875  87.525  71.543  1.00  0.00           C
ATOM  11592 0C21 POPE  161      14.545  86.925  70.543  1.00  0.00           C
ATOM  11594 1C21 POPE  161      14.015  86.605  69.173  1.00  0.00           C
ATOM  11597 2C21 POPE  161      14.925  87.155  68.063  1.00  0.00           C
ATOM  11600 3C21 POPE  161      16.145  86.275  67.773  1.00  0.00           C
ATOM  11603 4C21 POPE  161      16.905  86.775  66.543  1.00  0.00           C
ATOM  11606 5C21 POPE  161      17.935  85.775  66.013  1.00  0.00           C
ATOM  11609 6C21 POPE  161      18.555  86.275  64.703  1.00  0.00           C
ATOM  11612 7C21 POPE  161      19.675  85.365  64.173  1.00  0.00           C
ATOM  11615 8C21 POPE  161      20.245  85.875  62.843  1.00  0.00           C
ATOM  11619  C33 POPE  161       3.495  85.415  77.453  1.00  0.00           C
ATOM  11622  C34 POPE  161       2.435  84.495  76.813  1.00  0.00           C
ATOM  11625  C35 POPE  161       1.225  85.255  76.243  1.00  0.00           C
ATOM  11628  C36 POPE  161       0.385  85.975  77.313  1.00  0.00           C
ATOM  11631  C37 POPE  161      -0.705  86.885  76.713  1.00  0.00           C
ATOM  11634  C38 POPE  161      -1.695  87.365  77.783  1.00  0.00           C
ATOM  11637  C39 POPE  161      -2.615  88.515  77.363  1.00  0.00           C
ATOM  11640 0C31 POPE  161      -3.425  88.275  76.073  1.00  0.00           C
ATOM  11643 1C31 POPE  161      -4.405  87.095  76.143  1.00  0.00           C
ATOM  11646 2C31 POPE  161      -5.025  86.755  74.773  1.00  0.00           C
ATOM  11649 3C31 POPE  161      -6.105  87.745  74.313  1.00  0.00           C
ATOM  11652 4C31 POPE  161      -6.205  87.865  72.783  1.00  0.00           C
ATOM  11655 5C31 POPE  161      -7.165  88.975  72.323  1.00  0.00           C
ATOM  11658 6C31 POPE  161      -7.035  89.315  70.833  1.00  0.00           C
ATOM  11662  NH3 POPE  162      47.295  96.935  84.143  1.00  0.00           N
ATOM  11666  C12 POPE  162      46.055  96.105  84.243  1.00  0.00           C
ATOM  11669  C11 POPE  162      46.365  94.715  83.673  1.00  0.00           C
ATOM  11672  P   POPE  162      45.415  92.395  83.203  1.00  0.00           P
ATOM  11673  O13 POPE  162      46.835  92.205  82.853  1.00  0.00           O
ATOM  11674  O14 POPE  162      44.835  91.515  84.243  1.00  0.00           O
ATOM  11675  O11 POPE  162      44.575  92.225  81.893  1.00  0.00           O
ATOM  11676  O12 POPE  162      45.175  93.935  83.593  1.00  0.00           O
ATOM  11677  C1  POPE  162      45.175  92.435  80.623  1.00  0.00           C
ATOM  11680  C2  POPE  162      44.085  92.915  79.653  1.00  0.00           C
ATOM  11682  O21 POPE  162      44.605  92.825  78.313  1.00  0.00           O
ATOM  11683  C21 POPE  162      44.265  91.705  77.683  1.00  0.00           C
ATOM  11684  O22 POPE  162      43.625  90.785  78.163  1.00  0.00           O
ATOM  11685  C22 POPE  162      44.635  91.815  76.203  1.00  0.00           C
ATOM  11688  C3  POPE  162      43.625  94.365  80.003  1.00  0.00           C
ATOM  11691  O31 POPE  162      42.865  94.955  78.923  1.00  0.00           O
ATOM  11692  C31 POPE  162      41.565  95.165  79.073  1.00  0.00           C
ATOM  11693  O32 POPE  162      40.925  95.085  80.113  1.00  0.00           O
ATOM  11694  C32 POPE  162      40.945  95.545  77.723  1.00  0.00           C
ATOM  11697  C23 POPE  162      45.625  90.775  75.633  1.00  0.00           C
ATOM  11700  C24 POPE  162      45.435  90.545  74.113  1.00  0.00           C
ATOM  11703  C25 POPE  162      45.525  91.795  73.213  1.00  0.00           C
ATOM  11706  C26 POPE  162      44.165  92.495  73.013  1.00  0.00           C
ATOM  11709  C27 POPE  162      44.185  93.745  72.113  1.00  0.00           C
ATOM  11712  C28 POPE  162      44.465  93.465  70.623  1.00  0.00           C
ATOM  11715  C29 POPE  162      43.395  92.625  69.973  1.00  0.00           C
ATOM  11717 0C21 POPE  162      43.375  92.275  68.683  1.00  0.00           C
ATOM  11719 1C21 POPE  162      44.415  92.645  67.663  1.00  0.00           C
ATOM  11722 2C21 POPE  162      44.125  93.995  66.973  1.00  0.00           C
ATOM  11725 3C21 POPE  162      44.805  94.085  65.613  1.00  0.00           C
ATOM  11728 4C21 POPE  162      44.375  95.315  64.793  1.00  0.00           C
ATOM  11731 5C21 POPE  162      44.525  95.045  63.293  1.00  0.00           C
ATOM  11734 6C21 POPE  162      44.235  96.255  62.393  1.00  0.00           C
ATOM  11737 7C21 POPE  162      42.785  96.745  62.473  1.00  0.00           C
ATOM  11740 8C21 POPE  162      42.415  97.615  61.283  1.00  0.00           C
ATOM  11744  C33 POPE  162      41.915  95.485  76.503  1.00  0.00           C
ATOM  11747  C34 POPE  162      41.415  96.235  75.263  1.00  0.00           C
ATOM  11750  C35 POPE  162      40.305  95.515  74.493  1.00  0.00           C
ATOM  11753  C36 POPE  162      39.935  96.235  73.183  1.00  0.00           C
ATOM  11756  C37 POPE  162      38.875  95.445  72.403  1.00  0.00           C
ATOM  11759  C38 POPE  162      38.275  96.215  71.213  1.00  0.00           C
ATOM  11762  C39 POPE  162      37.185  95.375  70.533  1.00  0.00           C
ATOM  11765 0C31 POPE  162      36.435  96.075  69.393  1.00  0.00           C
ATOM  11768 1C31 POPE  162      35.275  95.195  68.923  1.00  0.00           C
ATOM  11771 2C31 POPE  162      34.725  95.505  67.523  1.00  0.00           C
ATOM  11774 3C31 POPE  162      33.735  96.675  67.463  1.00  0.00           C
ATOM  11777 4C31 POPE  162      32.955  96.705  66.143  1.00  0.00           C
ATOM  11780 5C31 POPE  162      31.835  97.745  66.093  1.00  0.00           C
ATOM  11783 6C31 POPE  162      30.935  97.605  64.863  1.00  0.00           C
ATOM  11787  NH3 POPE  163      22.835  33.935  40.653  1.00  0.00           N
ATOM  11791  C12 POPE  163      23.745  32.795  40.263  1.00  0.00           C
ATOM  11794  C11 POPE  163      23.065  31.425  40.453  1.00  0.00           C
ATOM  11797  P   POPE  163      23.605  28.865  40.163  1.00  0.00           P
ATOM  11798  O13 POPE  163      22.235  28.655  39.633  1.00  0.00           O
ATOM  11799  O14 POPE  163      24.705  28.095  39.523  1.00  0.00           O
ATOM  11800  O11 POPE  163      23.535  28.485  41.683  1.00  0.00           O
ATOM  11801  O12 POPE  163      24.015  30.395  40.223  1.00  0.00           O
ATOM  11802  C1  POPE  163      24.415  28.765  42.773  1.00  0.00           C
ATOM  11805  C2  POPE  163      23.685  28.495  44.123  1.00  0.00           C
ATOM  11807  O21 POPE  163      24.595  28.625  45.243  1.00  0.00           O
ATOM  11808  C21 POPE  163      24.005  28.995  46.403  1.00  0.00           C
ATOM  11809  O22 POPE  163      22.845  29.325  46.503  1.00  0.00           O
ATOM  11810  C22 POPE  163      24.925  28.855  47.623  1.00  0.00           C
ATOM  11813  C3  POPE  163      23.055  27.075  44.063  1.00  0.00           C
ATOM  11816  O31 POPE  163      21.945  26.935  44.983  1.00  0.00           O
ATOM  11817  C31 POPE  163      22.275  26.385  46.143  1.00  0.00           C
ATOM  11818  O32 POPE  163      23.385  25.985  46.463  1.00  0.00           O
ATOM  11819  C32 POPE  163      21.055  26.395  47.043  1.00  0.00           C
ATOM  11822  C23 POPE  163      24.265  29.325  48.943  1.00  0.00           C
ATOM  11825  C24 POPE  163      25.195  29.155  50.163  1.00  0.00           C
ATOM  11828  C25 POPE  163      24.535  28.475  51.383  1.00  0.00           C
ATOM  11831  C26 POPE  163      23.505  29.345  52.133  1.00  0.00           C
ATOM  11834  C27 POPE  163      23.285  28.835  53.563  1.00  0.00           C
ATOM  11837  C28 POPE  163      22.355  29.725  54.423  1.00  0.00           C
ATOM  11840  C29 POPE  163      20.905  29.615  54.013  1.00  0.00           C
ATOM  11842 0C21 POPE  163      19.865  29.325  54.813  1.00  0.00           C
ATOM  11844 1C21 POPE  163      19.895  29.085  56.303  1.00  0.00           C
ATOM  11847 2C21 POPE  163      20.305  27.645  56.643  1.00  0.00           C
ATOM  11850 3C21 POPE  163      20.235  27.285  58.143  1.00  0.00           C
ATOM  11853 4C21 POPE  163      21.065  26.035  58.443  1.00  0.00           C
ATOM  11856 5C21 POPE  163      20.825  25.365  59.803  1.00  0.00           C
ATOM  11859 6C21 POPE  163      21.255  26.205  61.023  1.00  0.00           C
ATOM  11862 7C21 POPE  163      21.565  25.295  62.233  1.00  0.00           C
ATOM  11865 8C21 POPE  163      21.935  26.025  63.523  1.00  0.00           C
ATOM  11869  C33 POPE  163      21.355  25.635  48.343  1.00  0.00           C
ATOM  11872  C34 POPE  163      20.095  25.365  49.163  1.00  0.00           C
ATOM  11875  C35 POPE  163      19.695  26.545  50.063  1.00  0.00           C
ATOM  11878  C36 POPE  163      18.355  26.255  50.743  1.00  0.00           C
ATOM  11881  C37 POPE  163      18.035  27.145  51.943  1.00  0.00           C
ATOM  11884  C38 POPE  163      16.955  26.495  52.833  1.00  0.00           C
ATOM  11887  C39 POPE  163      15.725  27.375  53.093  1.00  0.00           C
ATOM  11890 0C31 POPE  163      16.025  28.675  53.853  1.00  0.00           C
ATOM  11893 1C31 POPE  163      14.785  29.195  54.603  1.00  0.00           C
ATOM  11896 2C31 POPE  163      14.915  30.635  55.123  1.00  0.00           C
ATOM  11899 3C31 POPE  163      14.575  31.685  54.053  1.00  0.00           C
ATOM  11902 4C31 POPE  163      14.155  33.035  54.653  1.00  0.00           C
ATOM  11905 5C31 POPE  163      13.955  34.105  53.573  1.00  0.00           C
ATOM  11908 6C31 POPE  163      13.575  35.485  54.113  1.00  0.00           C
ATOM  11912  NH3 POPE  164     101.615  40.285  36.703  1.00  0.00           N
ATOM  11916  C12 POPE  164     102.875  39.805  36.053  1.00  0.00           C
ATOM  11919  C11 POPE  164     103.025  38.295  36.253  1.00  0.00           C
ATOM  11922  P   POPE  164     103.265  36.595  38.243  1.00  0.00           P
ATOM  11923  O13 POPE  164     102.495  35.655  37.413  1.00  0.00           O
ATOM  11924  O14 POPE  164     104.625  36.205  38.693  1.00  0.00           O
ATOM  11925  O11 POPE  164     102.435  36.995  39.543  1.00  0.00           O
ATOM  11926  O12 POPE  164     103.345  38.045  37.613  1.00  0.00           O
ATOM  11927  C1  POPE  164     101.825  35.875  40.193  1.00  0.00           C
ATOM  11930  C2  POPE  164     100.965  36.315  41.393  1.00  0.00           C
ATOM  11932  O21 POPE  164     101.765  37.005  42.373  1.00  0.00           O
ATOM  11933  C21 POPE  164     102.575  36.265  43.113  1.00  0.00           C
ATOM  11934  O22 POPE  164     103.015  35.155  42.873  1.00  0.00           O
ATOM  11935  C22 POPE  164     102.645  36.975  44.443  1.00  0.00           C
ATOM  11938  C3  POPE  164     100.155  35.115  41.993  1.00  0.00           C
ATOM  11941  O31 POPE  164      99.495  35.415  43.243  1.00  0.00           O
ATOM  11942  C31 POPE  164      98.165  35.275  43.283  1.00  0.00           C
ATOM  11943  O32 POPE  164      97.465  35.155  42.283  1.00  0.00           O
ATOM  11944  C32 POPE  164      97.675  35.285  44.743  1.00  0.00           C
ATOM  11947  C23 POPE  164     103.625  36.375  45.463  1.00  0.00           C
ATOM  11950  C24 POPE  164     103.395  37.115  46.783  1.00  0.00           C
ATOM  11953  C25 POPE  164     104.195  36.555  47.943  1.00  0.00           C
ATOM  11956  C26 POPE  164     103.865  37.315  49.233  1.00  0.00           C
ATOM  11959  C27 POPE  164     104.735  36.825  50.393  1.00  0.00           C
ATOM  11962  C28 POPE  164     104.545  37.645  51.673  1.00  0.00           C
ATOM  11965  C29 POPE  164     105.305  36.955  52.763  1.00  0.00           C
ATOM  11967 0C21 POPE  164     106.385  37.385  53.423  1.00  0.00           C
ATOM  11969 1C21 POPE  164     107.105  38.715  53.293  1.00  0.00           C
ATOM  11972 2C21 POPE  164     106.985  39.555  54.583  1.00  0.00           C
ATOM  11975 3C21 POPE  164     107.325  38.785  55.873  1.00  0.00           C
ATOM  11978 4C21 POPE  164     107.175  39.625  57.143  1.00  0.00           C
ATOM  11981 5C21 POPE  164     108.325  40.595  57.403  1.00  0.00           C
ATOM  11984 6C21 POPE  164     109.665  39.885  57.553  1.00  0.00           C
ATOM  11987 7C21 POPE  164     110.695  40.705  58.333  1.00  0.00           C
ATOM  11990 8C21 POPE  164     111.995  39.945  58.483  1.00  0.00           C
ATOM  11994  C33 POPE  164      98.525  34.425  45.723  1.00  0.00           C
ATOM  11997  C34 POPE  164      98.375  34.795  47.213  1.00  0.00           C
ATOM  12000  C35 POPE  164      96.945  34.835  47.743  1.00  0.00           C
ATOM  12003  C36 POPE  164      96.865  35.315  49.203  1.00  0.00           C
ATOM  12006  C37 POPE  164      95.435  35.155  49.713  1.00  0.00           C
ATOM  12009  C38 POPE  164      95.015  36.065  50.863  1.00  0.00           C
ATOM  12012  C39 POPE  164      95.235  35.455  52.253  1.00  0.00           C
ATOM  12015 0C31 POPE  164      94.785  36.415  53.373  1.00  0.00           C
ATOM  12018 1C31 POPE  164      95.025  35.865  54.783  1.00  0.00           C
ATOM  12021 2C31 POPE  164      94.735  36.905  55.883  1.00  0.00           C
ATOM  12024 3C31 POPE  164      93.245  37.105  56.213  1.00  0.00           C
ATOM  12027 4C31 POPE  164      92.605  35.905  56.923  1.00  0.00           C
ATOM  12030 5C31 POPE  164      91.245  36.255  57.553  1.00  0.00           C
ATOM  12033 6C31 POPE  164      90.675  35.145  58.443  1.00  0.00           C
ATOM  12037  NH3 POPE  165     111.725  19.225  36.033  1.00  0.00           N
ATOM  12041  C12 POPE  165     112.315  20.375  36.803  1.00  0.00           C
ATOM  12044  C11 POPE  165     113.445  21.035  36.003  1.00  0.00           C
ATOM  12047  P   POPE  165     115.945  20.565  35.313  1.00  0.00           P
ATOM  12048  O13 POPE  165     116.945  19.485  35.463  1.00  0.00           O
ATOM  12049  O14 POPE  165     115.755  21.075  33.933  1.00  0.00           O
ATOM  12050  O11 POPE  165     116.405  21.785  36.213  1.00  0.00           O
ATOM  12051  O12 POPE  165     114.565  20.155  35.983  1.00  0.00           O
ATOM  12052  C1  POPE  165     117.165  21.535  37.393  1.00  0.00           C
ATOM  12055  C2  POPE  165     116.905  22.685  38.393  1.00  0.00           C
ATOM  12057  O21 POPE  165     117.945  22.735  39.383  1.00  0.00           O
ATOM  12058  C21 POPE  165     117.965  21.765  40.293  1.00  0.00           C
ATOM  12059  O22 POPE  165     117.145  20.875  40.413  1.00  0.00           O
ATOM  12060  C22 POPE  165     119.195  21.945  41.173  1.00  0.00           C
ATOM  12063  C3  POPE  165     115.455  22.715  38.953  1.00  0.00           C
ATOM  12066  O31 POPE  165     115.315  23.605  40.083  1.00  0.00           O
ATOM  12067  C31 POPE  165     115.395  24.895  39.813  1.00  0.00           C
ATOM  12068  O32 POPE  165     115.635  25.385  38.713  1.00  0.00           O
ATOM  12069  C32 POPE  165     115.165  25.695  41.093  1.00  0.00           C
ATOM  12072  C23 POPE  165     118.875  22.355  42.633  1.00  0.00           C
ATOM  12075  C24 POPE  165     120.135  22.245  43.493  1.00  0.00           C
ATOM  12078  C25 POPE  165     119.865  22.335  44.993  1.00  0.00           C
ATOM  12081  C26 POPE  165     119.325  23.685  45.493  1.00  0.00           C
ATOM  12084  C27 POPE  165     119.875  24.005  46.893  1.00  0.00           C
ATOM  12087  C28 POPE  165     119.335  25.305  47.503  1.00  0.00           C
ATOM  12090  C29 POPE  165     118.005  25.165  48.203  1.00  0.00           C
ATOM  12092 0C21 POPE  165     117.285  26.195  48.663  1.00  0.00           C
ATOM  12094 1C21 POPE  165     117.635  27.655  48.533  1.00  0.00           C
ATOM  12097 2C21 POPE  165     117.775  28.475  49.833  1.00  0.00           C
ATOM  12100 3C21 POPE  165     119.225  28.605  50.323  1.00  0.00           C
ATOM  12103 4C21 POPE  165     119.395  29.775  51.313  1.00  0.00           C
ATOM  12106 5C21 POPE  165     120.855  29.975  51.743  1.00  0.00           C
ATOM  12109 6C21 POPE  165     121.045  31.225  52.623  1.00  0.00           C
ATOM  12112 7C21 POPE  165     122.515  31.485  52.943  1.00  0.00           C
ATOM  12115 8C21 POPE  165     122.745  32.695  53.843  1.00  0.00           C
ATOM  12119  C33 POPE  165     116.475  26.245  41.673  1.00  0.00           C
ATOM  12122  C34 POPE  165     116.275  27.305  42.753  1.00  0.00           C
ATOM  12125  C35 POPE  165     115.615  26.815  44.033  1.00  0.00           C
ATOM  12128  C36 POPE  165     115.335  27.995  44.973  1.00  0.00           C
ATOM  12131  C37 POPE  165     114.545  27.635  46.233  1.00  0.00           C
ATOM  12134  C38 POPE  165     114.205  28.915  47.023  1.00  0.00           C
ATOM  12137  C39 POPE  165     113.385  28.685  48.303  1.00  0.00           C
ATOM  12140 0C31 POPE  165     114.235  28.595  49.563  1.00  0.00           C
ATOM  12143 1C31 POPE  165     113.405  28.315  50.823  1.00  0.00           C
ATOM  12146 2C31 POPE  165     114.235  28.345  52.113  1.00  0.00           C
ATOM  12149 3C31 POPE  165     113.535  27.595  53.263  1.00  0.00           C
ATOM  12152 4C31 POPE  165     114.405  27.475  54.513  1.00  0.00           C
ATOM  12155 5C31 POPE  165     113.845  26.475  55.533  1.00  0.00           C
ATOM  12158 6C31 POPE  165     114.785  26.215  56.703  1.00  0.00           C
ATOM  12162  NH3 POPE  166      38.805  17.585  42.133  1.00  0.00           N
ATOM  12166  C12 POPE  166      37.735  17.105  41.183  1.00  0.00           C
ATOM  12169  C11 POPE  166      38.225  17.185  39.733  1.00  0.00           C
ATOM  12172  P   POPE  166      36.855  15.255  38.663  1.00  0.00           P
ATOM  12173  O13 POPE  166      36.495  15.075  37.243  1.00  0.00           O
ATOM  12174  O14 POPE  166      37.935  14.405  39.223  1.00  0.00           O
ATOM  12175  O11 POPE  166      35.555  15.195  39.543  1.00  0.00           O
ATOM  12176  O12 POPE  166      37.215  16.755  38.833  1.00  0.00           O
ATOM  12177  C1  POPE  166      34.995  13.995  40.053  1.00  0.00           C
ATOM  12180  C2  POPE  166      34.595  14.225  41.523  1.00  0.00           C
ATOM  12182  O21 POPE  166      33.635  13.235  41.913  1.00  0.00           O
ATOM  12183  C21 POPE  166      34.115  12.135  42.423  1.00  0.00           C
ATOM  12184  O22 POPE  166      35.205  11.635  42.183  1.00  0.00           O
ATOM  12185  C22 POPE  166      33.135  11.695  43.503  1.00  0.00           C
ATOM  12188  C3  POPE  166      33.975  15.645  41.763  1.00  0.00           C
ATOM  12191  O31 POPE  166      32.635  15.595  42.323  1.00  0.00           O
ATOM  12192  C31 POPE  166      31.675  15.685  41.423  1.00  0.00           C
ATOM  12193  O32 POPE  166      31.825  15.755  40.213  1.00  0.00           O
ATOM  12194  C32 POPE  166      30.325  15.835  42.143  1.00  0.00           C
ATOM  12197  C23 POPE  166      33.755  10.775  44.573  1.00  0.00           C
ATOM  12200  C24 POPE  166      33.455   9.285  44.323  1.00  0.00           C
ATOM  12203  C25 POPE  166      33.465   8.475  45.623  1.00  0.00           C
ATOM  12206  C26 POPE  166      32.255   8.675  46.543  1.00  0.00           C
ATOM  12209  C27 POPE  166      32.615   8.485  48.023  1.00  0.00           C
ATOM  12212  C28 POPE  166      31.415   8.645  48.973  1.00  0.00           C
ATOM  12215  C29 POPE  166      31.845   9.115  50.343  1.00  0.00           C
ATOM  12217 0C21 POPE  166      31.855   8.415  51.493  1.00  0.00           C
ATOM  12219 1C21 POPE  166      31.405   6.995  51.703  1.00  0.00           C
ATOM  12222 2C21 POPE  166      31.115   6.745  53.203  1.00  0.00           C
ATOM  12225 3C21 POPE  166      32.375   6.805  54.093  1.00  0.00           C
ATOM  12228 4C21 POPE  166      32.835   5.445  54.633  1.00  0.00           C
ATOM  12231 5C21 POPE  166      32.375   5.155  56.073  1.00  0.00           C
ATOM  12234 6C21 POPE  166      33.295   5.785  57.133  1.00  0.00           C
ATOM  12237 7C21 POPE  166      32.825   5.495  58.563  1.00  0.00           C
ATOM  12240 8C21 POPE  166      33.815   5.965  59.613  1.00  0.00           C
ATOM  12244  C33 POPE  166      29.665  14.525  42.663  1.00  0.00           C
ATOM  12247  C34 POPE  166      30.095  14.055  44.063  1.00  0.00           C
ATOM  12250  C35 POPE  166      29.605  14.925  45.233  1.00  0.00           C
ATOM  12253  C36 POPE  166      29.775  14.275  46.623  1.00  0.00           C
ATOM  12256  C37 POPE  166      29.275  15.175  47.773  1.00  0.00           C
ATOM  12259  C38 POPE  166      28.885  14.445  49.073  1.00  0.00           C
ATOM  12262  C39 POPE  166      30.015  14.215  50.093  1.00  0.00           C
ATOM  12265 0C31 POPE  166      29.465  13.595  51.383  1.00  0.00           C
ATOM  12268 1C31 POPE  166      30.535  13.215  52.413  1.00  0.00           C
ATOM  12271 2C31 POPE  166      29.995  12.305  53.533  1.00  0.00           C
ATOM  12274 3C31 POPE  166      29.165  13.035  54.593  1.00  0.00           C
ATOM  12277 4C31 POPE  166      28.435  12.045  55.503  1.00  0.00           C
ATOM  12280 5C31 POPE  166      27.875  12.705  56.773  1.00  0.00           C
ATOM  12283 6C31 POPE  166      26.985  11.755  57.563  1.00  0.00           C
ATOM  12287  NH3 POPE  167       6.945  68.175  80.993  1.00  0.00           N
ATOM  12291  C12 POPE  167       8.245  68.595  81.613  1.00  0.00           C
ATOM  12294  C11 POPE  167       9.105  67.375  81.973  1.00  0.00           C
ATOM  12297  P   POPE  167      11.655  66.955  82.333  1.00  0.00           P
ATOM  12298  O13 POPE  167      12.875  67.745  82.633  1.00  0.00           O
ATOM  12299  O14 POPE  167      11.535  65.615  82.943  1.00  0.00           O
ATOM  12300  O11 POPE  167      11.595  66.725  80.783  1.00  0.00           O
ATOM  12301  O12 POPE  167      10.335  67.795  82.583  1.00  0.00           O
ATOM  12302  C1  POPE  167      11.675  67.815  79.863  1.00  0.00           C
ATOM  12305  C2  POPE  167      12.985  67.775  79.053  1.00  0.00           C
ATOM  12307  O21 POPE  167      12.755  68.605  77.903  1.00  0.00           O
ATOM  12308  C21 POPE  167      13.815  68.755  77.143  1.00  0.00           C
ATOM  12309  O22 POPE  167      14.945  68.385  77.403  1.00  0.00           O
ATOM  12310  C22 POPE  167      13.405  69.425  75.833  1.00  0.00           C
ATOM  12313  C3  POPE  167      13.465  66.315  78.693  1.00  0.00           C
ATOM  12316  O31 POPE  167      12.765  65.715  77.573  1.00  0.00           O
ATOM  12317  C31 POPE  167      13.125  64.435  77.403  1.00  0.00           C
ATOM  12318  O32 POPE  167      13.865  63.835  78.153  1.00  0.00           O
ATOM  12319  C32 POPE  167      12.535  63.845  76.123  1.00  0.00           C
ATOM  12322  C23 POPE  167      13.695  68.505  74.623  1.00  0.00           C
ATOM  12325  C24 POPE  167      12.785  68.795  73.423  1.00  0.00           C
ATOM  12328  C25 POPE  167      12.815  70.255  72.953  1.00  0.00           C
ATOM  12331  C26 POPE  167      14.125  70.695  72.293  1.00  0.00           C
ATOM  12334  C27 POPE  167      14.045  72.145  71.803  1.00  0.00           C
ATOM  12337  C28 POPE  167      15.065  72.475  70.693  1.00  0.00           C
ATOM  12340  C29 POPE  167      15.015  73.945  70.353  1.00  0.00           C
ATOM  12342 0C21 POPE  167      15.325  74.535  69.183  1.00  0.00           C
ATOM  12344 1C21 POPE  167      15.825  73.895  67.913  1.00  0.00           C
ATOM  12347 2C21 POPE  167      15.095  74.475  66.683  1.00  0.00           C
ATOM  12350 3C21 POPE  167      15.825  74.305  65.343  1.00  0.00           C
ATOM  12353 4C21 POPE  167      15.425  75.425  64.373  1.00  0.00           C
ATOM  12356 5C21 POPE  167      15.825  75.215  62.903  1.00  0.00           C
ATOM  12359 6C21 POPE  167      15.325  76.385  62.023  1.00  0.00           C
ATOM  12362 7C21 POPE  167      15.625  76.235  60.533  1.00  0.00           C
ATOM  12365 8C21 POPE  167      15.215  77.455  59.693  1.00  0.00           C
ATOM  12369  C33 POPE  167      12.765  64.695  74.853  1.00  0.00           C
ATOM  12372  C34 POPE  167      12.575  63.865  73.583  1.00  0.00           C
ATOM  12375  C35 POPE  167      12.635  64.685  72.293  1.00  0.00           C
ATOM  12378  C36 POPE  167      12.725  63.795  71.043  1.00  0.00           C
ATOM  12381  C37 POPE  167      13.075  64.575  69.763  1.00  0.00           C
ATOM  12384  C38 POPE  167      14.035  63.795  68.843  1.00  0.00           C
ATOM  12387  C39 POPE  167      13.375  62.655  68.063  1.00  0.00           C
ATOM  12390 0C31 POPE  167      12.875  63.145  66.703  1.00  0.00           C
ATOM  12393 1C31 POPE  167      12.225  62.055  65.833  1.00  0.00           C
ATOM  12396 2C31 POPE  167      11.975  62.555  64.413  1.00  0.00           C
ATOM  12399 3C31 POPE  167      10.505  62.535  63.953  1.00  0.00           C
ATOM  12402 4C31 POPE  167      10.365  63.145  62.543  1.00  0.00           C
ATOM  12405 5C31 POPE  167       8.995  63.785  62.273  1.00  0.00           C
ATOM  12408 6C31 POPE  167       8.975  64.595  60.973  1.00  0.00           C
ATOM  12412  NH3 POPE  168      59.005 115.485  38.473  1.00  0.00           N
ATOM  12416  C12 POPE  168      59.955 116.495  37.883  1.00  0.00           C
ATOM  12419  C11 POPE  168      61.175 115.905  37.163  1.00  0.00           C
ATOM  12422  P   POPE  168      63.465 117.195  37.533  1.00  0.00           P
ATOM  12423  O13 POPE  168      63.475 117.325  36.063  1.00  0.00           O
ATOM  12424  O14 POPE  168      63.325 118.455  38.283  1.00  0.00           O
ATOM  12425  O11 POPE  168      64.735 116.375  37.963  1.00  0.00           O
ATOM  12426  O12 POPE  168      62.335 116.165  37.953  1.00  0.00           O
ATOM  12427  C1  POPE  168      64.855 115.005  37.523  1.00  0.00           C
ATOM  12430  C2  POPE  168      64.475 113.985  38.623  1.00  0.00           C
ATOM  12432  O21 POPE  168      65.445 114.045  39.683  1.00  0.00           O
ATOM  12433  C21 POPE  168      65.255 114.725  40.813  1.00  0.00           C
ATOM  12434  O22 POPE  168      66.155 114.955  41.613  1.00  0.00           O
ATOM  12435  C22 POPE  168      63.785 115.085  41.103  1.00  0.00           C
ATOM  12438  C3  POPE  168      64.395 112.505  38.123  1.00  0.00           C
ATOM  12441  O31 POPE  168      64.115 111.555  39.183  1.00  0.00           O
ATOM  12442  C31 POPE  168      62.895 111.615  39.713  1.00  0.00           C
ATOM  12443  O32 POPE  168      62.045 112.435  39.433  1.00  0.00           O
ATOM  12444  C32 POPE  168      62.705 110.475  40.713  1.00  0.00           C
ATOM  12447  C23 POPE  168      63.505 115.665  42.503  1.00  0.00           C
ATOM  12450  C24 POPE  168      63.505 114.625  43.633  1.00  0.00           C
ATOM  12453  C25 POPE  168      64.635 114.845  44.653  1.00  0.00           C
ATOM  12456  C26 POPE  168      64.695 113.715  45.683  1.00  0.00           C
ATOM  12459  C27 POPE  168      66.145 113.295  45.983  1.00  0.00           C
ATOM  12462  C28 POPE  168      66.255 112.035  46.863  1.00  0.00           C
ATOM  12465  C29 POPE  168      65.925 112.305  48.313  1.00  0.00           C
ATOM  12467 0C21 POPE  168      66.775 112.245  49.363  1.00  0.00           C
ATOM  12469 1C21 POPE  168      68.245 111.915  49.323  1.00  0.00           C
ATOM  12472 2C21 POPE  168      69.125 112.985  49.993  1.00  0.00           C
ATOM  12475 3C21 POPE  168      69.065 112.945  51.533  1.00  0.00           C
ATOM  12478 4C21 POPE  168      69.935 114.025  52.183  1.00  0.00           C
ATOM  12481 5C21 POPE  168      70.005 113.915  53.723  1.00  0.00           C
ATOM  12484 6C21 POPE  168      68.645 114.095  54.403  1.00  0.00           C
ATOM  12487 7C21 POPE  168      68.725 114.145  55.933  1.00  0.00           C
ATOM  12490 8C21 POPE  168      67.345 114.155  56.603  1.00  0.00           C
ATOM  12494  C33 POPE  168      63.325 110.755  42.093  1.00  0.00           C
ATOM  12497  C34 POPE  168      62.905 109.735  43.163  1.00  0.00           C
ATOM  12500  C35 POPE  168      63.485 108.315  42.993  1.00  0.00           C
ATOM  12503  C36 POPE  168      65.025 108.275  43.033  1.00  0.00           C
ATOM  12506  C37 POPE  168      65.585 106.845  43.103  1.00  0.00           C
ATOM  12509  C38 POPE  168      67.045 106.775  42.653  1.00  0.00           C
ATOM  12512  C39 POPE  168      67.575 105.355  42.483  1.00  0.00           C
ATOM  12515 0C31 POPE  168      67.715 104.595  43.803  1.00  0.00           C
ATOM  12518 1C31 POPE  168      68.455 103.265  43.613  1.00  0.00           C
ATOM  12521 2C31 POPE  168      68.585 102.445  44.893  1.00  0.00           C
ATOM  12524 3C31 POPE  168      69.465 103.035  46.013  1.00  0.00           C
ATOM  12527 4C31 POPE  168      70.975 102.955  45.773  1.00  0.00           C
ATOM  12530 5C31 POPE  168      71.775 103.455  46.983  1.00  0.00           C
ATOM  12533 6C31 POPE  168      73.185 103.905  46.623  1.00  0.00           C
ATOM  12537  NH3 POPE  169      83.775  95.695  80.553  1.00  0.00           N
ATOM  12541  C12 POPE  169      84.955  95.345  81.423  1.00  0.00           C
ATOM  12544  C11 POPE  169      85.835  94.305  80.723  1.00  0.00           C
ATOM  12547  P   POPE  169      88.355  93.685  81.003  1.00  0.00           P
[truncated: 1,700,645 more chars]
