# Supplementary material for: Characterizing Membrane Association and Periplasmic Transfer of Bacterial Lipoproteins through Molecular Dynamics Simulations
Source: Structure. 2020 Apr 7;28(4):475–487.e3. doi: 10.1016/j.str.2020.01.012 (PMC7139219; doi:10.1016/j.str.2020.01.012)
Supplement: Data S1. Final Coordinates from Simulations (Y–Z), Related to Figure 3 [file mmc3.zip › Y-Z/YSAB-5-atomistic.pdb]

TITLE     Protein
REMARK    THIS IS A SIMULATION BOX
CRYST1  129.512  129.512  126.198  90.00  90.00  90.00 P 1           1
MODEL        1
ATOM      1  N   CYSTA   1      48.641  67.871  75.634  1.00  0.00           N
ATOM      3  CA  CYSTA   1      47.501  67.741  76.534  1.00  0.00           C
ATOM      5  C   CYSTA   1      47.591  66.701  77.844  1.00  0.00           C
ATOM      6  O   CYSTA   1      47.101  67.151  78.884  1.00  0.00           O
ATOM      7  CB  CYSTA   1      46.151  67.891  75.564  1.00  0.00           C
ATOM     10  SG  CYSTA   1      45.301  69.461  74.664  1.00  0.00           S
ATOM     11  C1  CYSTA   1      45.411  70.411  72.924  1.00  0.00           C
ATOM     14  CA1 CYSTA   1      49.221  69.071  75.414  1.00  0.00           C
ATOM     15  OA1 CYSTA   1      49.571  69.741  76.384  1.00  0.00           O
ATOM     16  CA2 CYSTA   1      49.371  69.631  74.004  1.00  0.00           C
ATOM     19  C11 CYSTA   1      44.221  70.631  71.764  1.00  0.00           C
ATOM     21  O11 CYSTA   1      44.641  71.361  70.544  1.00  0.00           O
ATOM     22  CX1 CYSTA   1      43.851  71.151  69.424  1.00  0.00           C
ATOM     23  OX1 CYSTA   1      43.091  70.221  69.304  1.00  0.00           O
ATOM     24  CX2 CYSTA   1      43.911  72.271  68.334  1.00  0.00           C
ATOM     27  C12 CYSTA   1      42.791  71.211  72.194  1.00  0.00           C
ATOM     30  O12 CYSTA   1      42.441  72.551  71.734  1.00  0.00           O
ATOM     31  CD1 CYSTA   1      41.221  73.001  71.234  1.00  0.00           C
ATOM     32  OD1 CYSTA   1      40.831  74.131  71.454  1.00  0.00           O
ATOM     33  CD2 CYSTA   1      40.431  72.011  70.334  1.00  0.00           C
ATOM     36  CA3 CYSTA   1      49.921  71.081  73.874  1.00  0.00           C
ATOM     39  CA4 CYSTA   1      50.091  71.581  72.414  1.00  0.00           C
ATOM     42  CA5 CYSTA   1      50.121  73.121  72.254  1.00  0.00           C
ATOM     45  CA6 CYSTA   1      49.121  73.691  71.224  1.00  0.00           C
ATOM     48  CA7 CYSTA   1      49.581  73.651  69.754  1.00  0.00           C
ATOM     51  CA8 CYSTA   1      48.501  74.161  68.774  1.00  0.00           C
ATOM     54  CA9 CYSTA   1      48.681  73.661  67.334  1.00  0.00           C
ATOM     57 0CA1 CYSTA   1      49.231  74.661  66.314  1.00  0.00           C
ATOM     60 1CA1 CYSTA   1      48.141  75.351  65.464  1.00  0.00           C
ATOM     63 2CA1 CYSTA   1      48.651  75.811  64.084  1.00  0.00           C
ATOM     66 3CA1 CYSTA   1      47.531  76.421  63.224  1.00  0.00           C
ATOM     69 4CA1 CYSTA   1      47.991  76.891  61.844  1.00  0.00           C
ATOM     72 5CA1 CYSTA   1      48.241  75.791  60.804  1.00  0.00           C
ATOM     75 6CA1 CYSTA   1      48.611  76.391  59.444  1.00  0.00           C
ATOM     79  CD3 CYSTA   1      39.951  72.551  68.934  1.00  0.00           C
ATOM     82  CD4 CYSTA   1      38.531  73.141  68.794  1.00  0.00           C
ATOM     85  CD5 CYSTA   1      38.091  73.441  67.334  1.00  0.00           C
ATOM     88  CD6 CYSTA   1      36.751  74.211  67.224  1.00  0.00           C
ATOM     91  CD7 CYSTA   1      36.311  74.651  65.804  1.00  0.00           C
ATOM     94  CD8 CYSTA   1      35.021  75.501  65.844  1.00  0.00           C
ATOM     97  CD9 CYSTA   1      34.721  76.361  64.604  1.00  0.00           C
ATOM    100 0CD1 CYSTA   1      33.811  75.721  63.534  1.00  0.00           C
ATOM    103 1CD1 CYSTA   1      33.471  76.721  62.404  1.00  0.00           C
ATOM    106 2CD1 CYSTA   1      32.411  76.201  61.414  1.00  0.00           C
ATOM    109 3CD1 CYSTA   1      32.071  77.201  60.294  1.00  0.00           C
ATOM    112 4CD1 CYSTA   1      33.201  77.471  59.284  1.00  0.00           C
ATOM    115 5CD1 CYSTA   1      33.641  76.231  58.494  1.00  0.00           C
ATOM    118 6CD1 CYSTA   1      34.751  76.531  57.464  1.00  0.00           C
ATOM    122  CX3 CYSTA   1      43.491  71.891  66.844  1.00  0.00           C
ATOM    125  CX4 CYSTA   1      42.001  71.991  66.364  1.00  0.00           C
ATOM    128  CX5 CYSTA   1      41.721  71.831  64.824  1.00  0.00           C
ATOM    131  CX6 CYSTA   1      40.211  71.831  64.384  1.00  0.00           C
ATOM    134  CX7 CYSTA   1      39.961  71.791  62.844  1.00  0.00           C
ATOM    137  CX8 CYSTA   1      38.501  71.501  62.354  1.00  0.00           C
ATOM    140  CX9 CYSTA   1      37.481  72.631  62.464  1.00  0.00           C
ATOM    142 0CX1 CYSTA   1      36.411  72.911  61.674  1.00  0.00           C
ATOM    144 1CX1 CYSTA   1      35.871  72.161  60.464  1.00  0.00           C
ATOM    147 2CX1 CYSTA   1      34.331  72.271  60.304  1.00  0.00           C
ATOM    150 3CX1 CYSTA   1      33.741  71.441  59.134  1.00  0.00           C
ATOM    153 4CX1 CYSTA   1      32.191  71.511  59.054  1.00  0.00           C
ATOM    156 5CX1 CYSTA   1      31.541  70.471  58.114  1.00  0.00           C
ATOM    159 6CX1 CYSTA   1      31.511  70.851  56.614  1.00  0.00           C
ATOM    162 7CX1 CYSTA   1      30.781  69.791  55.764  1.00  0.00           C
ATOM    165 8CX1 CYSTA   1      30.391  70.271  54.364  1.00  0.00           C
ATOM    169  N   SER A   2      48.191  65.391  77.984  1.00  0.00           N
ATOM    171  CA  SER A   2      48.071  64.431  79.224  1.00  0.00           C
ATOM    173  CB  SER A   2      46.731  63.631  79.204  1.00  0.00           C
ATOM    176  OG  SER A   2      46.321  63.061  80.464  1.00  0.00           O
ATOM    178  C   SER A   2      49.221  63.391  79.774  1.00  0.00           C
ATOM    179  O   SER A   2      50.371  63.781  79.874  1.00  0.00           O
ATOM    180  N   THR A   3      48.881  62.081  80.214  1.00  0.00           N
ATOM    182  CA  THR A   3      49.461  60.971  81.134  1.00  0.00           C
ATOM    184  CB  THR A   3      50.461  59.921  80.554  1.00  0.00           C
ATOM    186  OG1 THR A   3      51.161  60.381  79.414  1.00  0.00           O
ATOM    188  CG2 THR A   3      49.771  58.591  80.174  1.00  0.00           C
ATOM    192  C   THR A   3      49.871  61.161  82.644  1.00  0.00           C
ATOM    193  O   THR A   3      50.351  62.251  82.954  1.00  0.00           O
ATOM    194  N   PRO A   4      49.761  60.191  83.654  1.00  0.00           N
ATOM    195  CD  PRO A   4      49.151  58.851  83.514  1.00  0.00           C
ATOM    198  CA  PRO A   4      50.191  60.331  85.074  1.00  0.00           C
ATOM    200  CB  PRO A   4      50.151  58.901  85.674  1.00  0.00           C
ATOM    203  CG  PRO A   4      49.011  58.261  84.924  1.00  0.00           C
ATOM    206  C   PRO A   4      51.501  61.001  85.374  1.00  0.00           C
ATOM    207  O   PRO A   4      51.551  62.221  85.474  1.00  0.00           O
ATOM    208  N   SER A   5      52.551  60.171  85.594  1.00  0.00           N
ATOM    210  CA  SER A   5      53.691  60.091  84.694  1.00  0.00           C
ATOM    212  CB  SER A   5      54.761  61.181  85.034  1.00  0.00           C
ATOM    215  OG  SER A   5      54.221  62.451  85.464  1.00  0.00           O
ATOM    217  C   SER A   5      54.061  58.541  84.614  1.00  0.00           C
ATOM    218  O   SER A   5      53.131  57.921  84.104  1.00  0.00           O
ATOM    219  N   PRO A   6      55.151  57.741  84.994  1.00  0.00           N
ATOM    220  CD  PRO A   6      56.441  58.371  84.754  1.00  0.00           C
ATOM    223  CA  PRO A   6      55.281  56.321  84.474  1.00  0.00           C
ATOM    225  CB  PRO A   6      56.051  56.641  83.154  1.00  0.00           C
ATOM    228  CG  PRO A   6      56.651  58.061  83.274  1.00  0.00           C
ATOM    231  C   PRO A   6      56.021  55.111  85.304  1.00  0.00           C
ATOM    232  O   PRO A   6      56.771  55.401  86.234  1.00  0.00           O
ATOM    233  N   VAL A   7      55.801  53.731  85.024  1.00  0.00           N
ATOM    235  CA  VAL A   7      56.611  52.461  85.374  1.00  0.00           C
ATOM    237  CB  VAL A   7      56.211  51.261  84.494  1.00  0.00           C
ATOM    239  CG1 VAL A   7      54.971  50.501  85.044  1.00  0.00           C
ATOM    243  CG2 VAL A   7      56.011  51.571  83.004  1.00  0.00           C
ATOM    247  C   VAL A   7      56.811  51.781  86.834  1.00  0.00           C
ATOM    248  O   VAL A   7      56.511  52.431  87.814  1.00  0.00           O
ATOM    249  N   GLN A   8      57.291  50.441  87.024  1.00  0.00           N
ATOM    251  CA  GLN A   8      57.571  49.571  88.264  1.00  0.00           C
ATOM    253  CB  GLN A   8      56.281  48.891  88.844  1.00  0.00           C
ATOM    256  CG  GLN A   8      56.511  47.981  90.104  1.00  0.00           C
ATOM    259  CD  GLN A   8      55.321  47.721  91.034  1.00  0.00           C
ATOM    260  OE1 GLN A   8      54.641  48.661  91.444  1.00  0.00           O
ATOM    261  NE2 GLN A   8      55.121  46.461  91.464  1.00  0.00           N
ATOM    264  C   GLN A   8      58.861  48.591  88.504  1.00  0.00           C
ATOM    265  O   GLN A   8      59.391  47.961  87.594  1.00  0.00           O
ATOM    266  N   LYS A   9      59.371  48.451  89.804  1.00  0.00           N
ATOM    268  CA  LYS A   9      60.521  47.811  90.544  1.00  0.00           C
ATOM    270  CB  LYS A   9      60.391  46.431  91.324  1.00  0.00           C
ATOM    273  CG  LYS A   9      61.601  46.121  92.294  1.00  0.00           C
ATOM    276  CD  LYS A   9      61.671  44.751  93.024  1.00  0.00           C
ATOM    279  CE  LYS A   9      62.911  44.621  93.964  1.00  0.00           C
ATOM    282  NZ  LYS A   9      63.081  43.261  94.544  1.00  0.00           N
ATOM    286  C   LYS A   9      61.941  47.981  90.074  1.00  0.00           C
ATOM    287  O   LYS A   9      62.571  48.991  90.314  1.00  0.00           O
ATOM    288  N   ALA A  10      62.541  46.971  89.414  1.00  0.00           N
ATOM    290  CA  ALA A  10      63.881  47.101  88.874  1.00  0.00           C
ATOM    292  CB  ALA A  10      64.551  45.721  88.624  1.00  0.00           C
ATOM    296  C   ALA A  10      63.801  47.891  87.584  1.00  0.00           C
ATOM    297  O   ALA A  10      64.811  48.341  87.064  1.00  0.00           O
ATOM    298  N   GLN A  11      62.551  48.061  87.104  1.00  0.00           N
ATOM    300  CA  GLN A  11      62.111  48.911  86.014  1.00  0.00           C
ATOM    302  CB  GLN A  11      61.361  48.021  84.994  1.00  0.00           C
ATOM    305  CG  GLN A  11      62.181  46.771  84.554  1.00  0.00           C
ATOM    308  CD  GLN A  11      61.481  45.901  83.504  1.00  0.00           C
ATOM    309  OE1 GLN A  11      60.391  45.391  83.724  1.00  0.00           O
ATOM    310  NE2 GLN A  11      62.141  45.681  82.334  1.00  0.00           N
ATOM    313  C   GLN A  11      61.311  50.131  86.574  1.00  0.00           C
ATOM    314  O   GLN A  11      60.491  50.751  85.914  1.00  0.00           O
ATOM    315  N   ARG A  12      61.551  50.501  87.854  1.00  0.00           N
ATOM    317  CA  ARG A  12      61.141  51.761  88.494  1.00  0.00           C
ATOM    319  CB  ARG A  12      59.681  51.791  89.014  1.00  0.00           C
ATOM    322  CG  ARG A  12      59.031  53.031  89.704  1.00  0.00           C
ATOM    325  CD  ARG A  12      57.781  52.611  90.524  1.00  0.00           C
ATOM    328  NE  ARG A  12      56.671  53.641  90.534  1.00  0.00           N
ATOM    330  CZ  ARG A  12      55.371  53.351  90.534  1.00  0.00           C
ATOM    331  NH1 ARG A  12      54.891  52.181  90.174  1.00  0.00           N
ATOM    334  NH2 ARG A  12      54.471  54.261  90.844  1.00  0.00           N
ATOM    337  C   ARG A  12      62.021  51.861  89.694  1.00  0.00           C
ATOM    338  O   ARG A  12      61.591  51.761  90.834  1.00  0.00           O
ATOM    339  N   VAL A  13      63.321  52.041  89.454  1.00  0.00           N
ATOM    341  CA  VAL A  13      64.141  52.551  90.534  1.00  0.00           C
ATOM    343  CB  VAL A  13      65.621  52.311  90.334  1.00  0.00           C
ATOM    345  CG1 VAL A  13      66.361  52.521  91.664  1.00  0.00           C
ATOM    349  CG2 VAL A  13      65.851  50.881  89.814  1.00  0.00           C
ATOM    353  C   VAL A  13      63.831  54.041  90.564  1.00  0.00           C
ATOM    354  O   VAL A  13      64.021  54.751  89.584  1.00  0.00           O
ATOM    355  N   LYS A  14      63.231  54.511  91.664  1.00  0.00           N
ATOM    357  CA  LYS A  14      62.941  55.901  91.854  1.00  0.00           C
ATOM    359  CB  LYS A  14      61.791  56.021  92.874  1.00  0.00           C
ATOM    362  CG  LYS A  14      60.501  55.301  92.444  1.00  0.00           C
ATOM    365  CD  LYS A  14      59.481  55.401  93.574  1.00  0.00           C
ATOM    368  CE  LYS A  14      58.061  54.931  93.264  1.00  0.00           C
ATOM    371  NZ  LYS A  14      57.201  55.261  94.404  1.00  0.00           N
ATOM    375  C   LYS A  14      64.191  56.601  92.354  1.00  0.00           C
ATOM    376  O   LYS A  14      64.691  56.321  93.444  1.00  0.00           O
ATOM    377  N   VAL A  15      64.781  57.481  91.534  1.00  0.00           N
ATOM    379  CA  VAL A  15      66.041  58.071  91.894  1.00  0.00           C
ATOM    381  CB  VAL A  15      67.221  57.491  91.134  1.00  0.00           C
ATOM    383  CG1 VAL A  15      68.531  57.891  91.834  1.00  0.00           C
ATOM    387  CG2 VAL A  15      67.161  55.961  91.014  1.00  0.00           C
ATOM    391  C   VAL A  15      65.981  59.551  91.604  1.00  0.00           C
ATOM    392  O   VAL A  15      65.701  59.951  90.474  1.00  0.00           O
ATOM    393  N   ASP A  16      66.301  60.391  92.604  1.00  0.00           N
ATOM    395  CA  ASP A  16      66.351  61.831  92.414  1.00  0.00           C
ATOM    397  CB  ASP A  16      65.301  62.431  93.374  1.00  0.00           C
ATOM    400  CG  ASP A  16      64.791  63.771  92.904  1.00  0.00           C
ATOM    401  OD1 ASP A  16      65.181  64.231  91.804  1.00  0.00           O
ATOM    402  OD2 ASP A  16      63.901  64.301  93.614  1.00  0.00           O
ATOM    403  C   ASP A  16      67.761  62.371  92.684  1.00  0.00           C
ATOM    404  O   ASP A  16      68.251  62.411  93.824  1.00  0.00           O
ATOM    405  N   PRO A  17      68.511  62.751  91.654  1.00  0.00           N
ATOM    406  CD  PRO A  17      68.451  62.041  90.374  1.00  0.00           C
ATOM    409  CA  PRO A  17      69.801  63.421  91.814  1.00  0.00           C
ATOM    411  CB  PRO A  17      70.601  63.031  90.554  1.00  0.00           C
ATOM    414  CG  PRO A  17      69.911  61.771  90.034  1.00  0.00           C
ATOM    417  C   PRO A  17      69.651  64.931  91.924  1.00  0.00           C
ATOM    418  O   PRO A  17      68.671  65.471  91.434  1.00  0.00           O
ATOM    419  N   LEU A  18      70.621  65.621  92.564  1.00  0.00           N
ATOM    421  CA  LEU A  18      70.661  67.061  92.754  1.00  0.00           C
ATOM    423  CB  LEU A  18      71.831  67.491  93.674  1.00  0.00           C
ATOM    426  CG  LEU A  18      71.801  66.921  95.104  1.00  0.00           C
ATOM    428  CD1 LEU A  18      73.061  67.341  95.874  1.00  0.00           C
ATOM    432  CD2 LEU A  18      70.551  67.361  95.874  1.00  0.00           C
ATOM    436  C   LEU A  18      70.751  67.901  91.484  1.00  0.00           C
ATOM    437  O   LEU A  18      71.271  67.481  90.464  1.00  0.00           O
ATOM    438  N   ARG A  19      70.231  69.141  91.574  1.00  0.00           N
ATOM    440  CA  ARG A  19      70.321  70.221  90.614  1.00  0.00           C
ATOM    442  CB  ARG A  19      71.611  71.091  90.604  1.00  0.00           C
ATOM    445  CG  ARG A  19      72.951  70.401  90.934  1.00  0.00           C
ATOM    448  CD  ARG A  19      73.881  70.031  89.764  1.00  0.00           C
ATOM    451  NE  ARG A  19      74.201  71.231  88.914  1.00  0.00           N
ATOM    453  CZ  ARG A  19      74.661  72.391  89.354  1.00  0.00           C
ATOM    454  NH1 ARG A  19      75.201  72.571  90.534  1.00  0.00           N
ATOM    457  NH2 ARG A  19      74.611  73.461  88.584  1.00  0.00           N
ATOM    460  C   ARG A  19      69.691  70.031  89.264  1.00  0.00           C
ATOM    461  O   ARG A  19      70.281  69.501  88.324  1.00  0.00           O
ATOM    462  N   SER A  20      68.451  70.531  89.144  1.00  0.00           N
ATOM    464  CA  SER A  20      67.711  70.541  87.914  1.00  0.00           C
ATOM    466  CB  SER A  20      66.181  70.481  88.154  1.00  0.00           C
ATOM    469  OG  SER A  20      65.881  69.331  88.934  1.00  0.00           O
ATOM    471  C   SER A  20      68.081  71.801  87.184  1.00  0.00           C
ATOM    472  O   SER A  20      67.721  72.901  87.594  1.00  0.00           O
ATOM    473  N   LEU A  21      68.861  71.661  86.114  1.00  0.00           N
ATOM    475  CA  LEU A  21      69.291  72.761  85.284  1.00  0.00           C
ATOM    477  CB  LEU A  21      70.561  72.391  84.474  1.00  0.00           C
ATOM    480  CG  LEU A  21      71.921  72.491  85.204  1.00  0.00           C
ATOM    482  CD1 LEU A  21      71.861  72.181  86.694  1.00  0.00           C
ATOM    486  CD2 LEU A  21      72.971  71.581  84.544  1.00  0.00           C
ATOM    490  C   LEU A  21      68.151  73.171  84.364  1.00  0.00           C
ATOM    491  O   LEU A  21      67.831  72.561  83.344  1.00  0.00           O
ATOM    492  N   ASN A  22      67.481  74.291  84.684  1.00  0.00           N
ATOM    494  CA  ASN A  22      66.771  75.011  83.644  1.00  0.00           C
ATOM    496  CB  ASN A  22      65.771  76.031  84.254  1.00  0.00           C
ATOM    499  CG  ASN A  22      64.791  76.541  83.214  1.00  0.00           C
ATOM    500  OD1 ASN A  22      65.161  76.981  82.124  1.00  0.00           O
ATOM    501  ND2 ASN A  22      63.471  76.461  83.504  1.00  0.00           N
ATOM    504  C   ASN A  22      67.751  75.611  82.624  1.00  0.00           C
ATOM    505  O   ASN A  22      68.761  76.221  82.954  1.00  0.00           O
ATOM    506  N   MET A  23      67.411  75.501  81.334  1.00  0.00           N
ATOM    508  CA  MET A  23      68.111  76.121  80.234  1.00  0.00           C
ATOM    510  CB  MET A  23      67.531  75.591  78.904  1.00  0.00           C
ATOM    513  CG  MET A  23      67.791  74.081  78.694  1.00  0.00           C
ATOM    516  SD  MET A  23      67.101  73.371  77.164  1.00  0.00           S
ATOM    517  CE  MET A  23      67.971  74.401  75.954  1.00  0.00           C
ATOM    521  C   MET A  23      68.191  77.651  80.294  1.00  0.00           C
ATOM    522  O   MET A  23      69.211  78.241  79.934  1.00  0.00           O
ATOM    523  N   GLU A  24      67.171  78.341  80.844  1.00  0.00           N
ATOM    525  CA  GLU A  24      67.231  79.751  81.184  1.00  0.00           C
ATOM    527  CB  GLU A  24      65.891  80.261  81.814  1.00  0.00           C
ATOM    530  CG  GLU A  24      64.631  80.191  80.914  1.00  0.00           C
ATOM    533  CD  GLU A  24      63.421  80.751  81.644  1.00  0.00           C
ATOM    534  OE1 GLU A  24      63.091  80.191  82.724  1.00  0.00           O
ATOM    535  OE2 GLU A  24      62.831  81.771  81.174  1.00  0.00           O
ATOM    536  C   GLU A  24      68.351  80.071  82.174  1.00  0.00           C
ATOM    537  O   GLU A  24      68.981  81.131  82.124  1.00  0.00           O
ATOM    538  N   ALA A  25      68.621  79.161  83.134  1.00  0.00           N
ATOM    540  CA  ALA A  25      69.781  79.261  84.004  1.00  0.00           C
ATOM    542  CB  ALA A  25      69.701  78.261  85.164  1.00  0.00           C
ATOM    546  C   ALA A  25      71.111  79.131  83.294  1.00  0.00           C
ATOM    547  O   ALA A  25      72.041  79.881  83.584  1.00  0.00           O
ATOM    548  N   LEU A  26      71.231  78.191  82.324  1.00  0.00           N
ATOM    550  CA  LEU A  26      72.451  77.901  81.564  1.00  0.00           C
ATOM    552  CB  LEU A  26      72.271  76.621  80.714  1.00  0.00           C
ATOM    555  CG  LEU A  26      71.941  75.321  81.464  1.00  0.00           C
ATOM    557  CD1 LEU A  26      71.711  74.201  80.444  1.00  0.00           C
ATOM    561  CD2 LEU A  26      73.051  74.901  82.424  1.00  0.00           C
ATOM    565  C   LEU A  26      72.881  79.011  80.604  1.00  0.00           C
ATOM    566  O   LEU A  26      74.021  79.061  80.134  1.00  0.00           O
ATOM    567  N   CYS A  27      71.971  79.941  80.284  1.00  0.00           N
ATOM    569  CA  CYS A  27      72.281  81.161  79.544  1.00  0.00           C
ATOM    571  CB  CYS A  27      70.991  81.841  79.024  1.00  0.00           C
ATOM    574  SG  CYS A  27      70.201  80.811  77.784  1.00  0.00           S
ATOM    576  C   CYS A  27      73.041  82.221  80.314  1.00  0.00           C
ATOM    577  O   CYS A  27      73.741  83.051  79.744  1.00  0.00           O
ATOM    578  N   LYS A  28      72.881  82.241  81.644  1.00  0.00           N
ATOM    580  CA  LYS A  28      73.451  83.271  82.474  1.00  0.00           C
ATOM    582  CB  LYS A  28      72.471  83.631  83.604  1.00  0.00           C
ATOM    585  CG  LYS A  28      71.131  84.181  83.104  1.00  0.00           C
ATOM    588  CD  LYS A  28      70.211  84.421  84.304  1.00  0.00           C
ATOM    591  CE  LYS A  28      68.831  84.991  83.964  1.00  0.00           C
ATOM    594  NZ  LYS A  28      68.091  85.251  85.204  1.00  0.00           N
ATOM    598  C   LYS A  28      74.751  82.801  83.104  1.00  0.00           C
ATOM    599  O   LYS A  28      74.851  81.651  83.524  1.00  0.00           O
ATOM    600  N   ASP A  29      75.761  83.701  83.204  1.00  0.00           N
ATOM    602  CA  ASP A  29      77.051  83.501  83.864  1.00  0.00           C
ATOM    604  CB  ASP A  29      77.731  84.871  84.204  1.00  0.00           C
ATOM    607  CG  ASP A  29      79.131  84.731  84.794  1.00  0.00           C
ATOM    608  OD1 ASP A  29      79.951  83.971  84.214  1.00  0.00           O
ATOM    609  OD2 ASP A  29      79.461  85.431  85.784  1.00  0.00           O
ATOM    610  C   ASP A  29      77.031  82.551  85.074  1.00  0.00           C
ATOM    611  O   ASP A  29      76.381  82.821  86.094  1.00  0.00           O
ATOM    612  N   GLN A  30      77.731  81.401  84.944  1.00  0.00           N
ATOM    614  CA  GLN A  30      77.851  80.421  86.004  1.00  0.00           C
ATOM    616  CB  GLN A  30      78.311  79.011  85.544  1.00  0.00           C
ATOM    619  CG  GLN A  30      79.601  78.951  84.694  1.00  0.00           C
ATOM    622  CD  GLN A  30      79.361  79.321  83.224  1.00  0.00           C
ATOM    623  OE1 GLN A  30      78.251  79.391  82.724  1.00  0.00           O
ATOM    624  NE2 GLN A  30      80.471  79.541  82.484  1.00  0.00           N
ATOM    627  C   GLN A  30      78.651  80.901  87.204  1.00  0.00           C
ATOM    628  O   GLN A  30      79.791  81.361  87.104  1.00  0.00           O
ATOM    629  N   ALA A  31      78.061  80.781  88.394  1.00  0.00           N
ATOM    631  CA  ALA A  31      78.641  81.261  89.624  1.00  0.00           C
ATOM    633  CB  ALA A  31      78.421  82.781  89.784  1.00  0.00           C
ATOM    637  C   ALA A  31      77.901  80.541  90.714  1.00  0.00           C
ATOM    638  O   ALA A  31      76.811  80.041  90.454  1.00  0.00           O
ATOM    639  N   ALA A  32      78.391  80.491  91.954  1.00  0.00           N
ATOM    641  CA  ALA A  32      77.701  79.951  93.114  1.00  0.00           C
ATOM    643  CB  ALA A  32      78.671  79.971  94.304  1.00  0.00           C
ATOM    647  C   ALA A  32      76.401  80.701  93.454  1.00  0.00           C
ATOM    648  O   ALA A  32      75.421  80.121  93.924  1.00  0.00           O
ATOM    649  N   LYS A  33      76.341  81.981  93.074  1.00  0.00           N
ATOM    651  CA  LYS A  33      75.121  82.771  92.994  1.00  0.00           C
ATOM    653  CB  LYS A  33      75.461  84.181  92.454  1.00  0.00           C
ATOM    656  CG  LYS A  33      76.251  85.001  93.474  1.00  0.00           C
ATOM    659  CD  LYS A  33      76.321  86.481  93.114  1.00  0.00           C
ATOM    662  CE  LYS A  33      76.961  87.341  94.214  1.00  0.00           C
ATOM    665  NZ  LYS A  33      76.971  88.751  93.804  1.00  0.00           N
ATOM    669  C   LYS A  33      74.011  82.181  92.154  1.00  0.00           C
ATOM    670  O   LYS A  33      72.841  82.351  92.494  1.00  0.00           O
ATOM    671  N   ARG A  34      74.351  81.471  91.054  1.00  0.00           N
ATOM    673  CA  ARG A  34      73.391  80.961  90.094  1.00  0.00           C
ATOM    675  CB  ARG A  34      73.641  81.551  88.704  1.00  0.00           C
ATOM    678  CG  ARG A  34      73.321  83.041  88.604  1.00  0.00           C
ATOM    681  CD  ARG A  34      73.011  83.381  87.154  1.00  0.00           C
ATOM    684  NE  ARG A  34      72.791  84.851  87.114  1.00  0.00           N
ATOM    686  CZ  ARG A  34      73.691  85.711  86.664  1.00  0.00           C
ATOM    687  NH1 ARG A  34      74.921  85.351  86.374  1.00  0.00           N
ATOM    690  NH2 ARG A  34      73.351  86.981  86.524  1.00  0.00           N
ATOM    693  C   ARG A  34      73.391  79.461  89.854  1.00  0.00           C
ATOM    694  O   ARG A  34      72.441  78.961  89.274  1.00  0.00           O
ATOM    695  N   TYR A  35      74.461  78.741  90.234  1.00  0.00           N
ATOM    697  CA  TYR A  35      74.641  77.321  89.974  1.00  0.00           C
ATOM    699  CB  TYR A  35      75.941  77.061  89.154  1.00  0.00           C
ATOM    702  CG  TYR A  35      75.681  77.031  87.674  1.00  0.00           C
ATOM    703  CD1 TYR A  35      75.041  78.091  87.014  1.00  0.00           C
ATOM    705  CE1 TYR A  35      74.841  78.061  85.624  1.00  0.00           C
ATOM    707  CZ  TYR A  35      75.301  76.971  84.894  1.00  0.00           C
ATOM    708  OH  TYR A  35      75.201  77.001  83.494  1.00  0.00           O
ATOM    710  CD2 TYR A  35      76.121  75.931  86.914  1.00  0.00           C
ATOM    712  CE2 TYR A  35      75.921  75.891  85.524  1.00  0.00           C
ATOM    714  C   TYR A  35      74.681  76.511  91.254  1.00  0.00           C
ATOM    715  O   TYR A  35      74.811  75.291  91.204  1.00  0.00           O
ATOM    716  N   ASN A  36      74.541  77.161  92.424  1.00  0.00           N
ATOM    718  CA  ASN A  36      74.641  76.571  93.754  1.00  0.00           C
ATOM    720  CB  ASN A  36      73.321  75.821  94.094  1.00  0.00           C
ATOM    723  CG  ASN A  36      72.271  76.861  94.444  1.00  0.00           C
ATOM    724  OD1 ASN A  36      72.581  77.771  95.224  1.00  0.00           O
ATOM    725  ND2 ASN A  36      71.031  76.761  93.944  1.00  0.00           N
ATOM    728  C   ASN A  36      75.891  75.731  94.014  1.00  0.00           C
ATOM    729  O   ASN A  36      76.871  75.811  93.284  1.00  0.00           O
ATOM    730  N   THR A  37      75.901  74.941  95.094  1.00  0.00           N
ATOM    732  CA  THR A  37      77.061  74.161  95.494  1.00  0.00           C
ATOM    734  CB  THR A  37      76.971  73.751  96.964  1.00  0.00           C
ATOM    736  OG1 THR A  37      76.831  74.911  97.784  1.00  0.00           O
ATOM    738  CG2 THR A  37      78.241  72.991  97.364  1.00  0.00           C
ATOM    742  C   THR A  37      77.241  72.891  94.684  1.00  0.00           C
ATOM    743  O   THR A  37      76.411  71.991  94.784  1.00  0.00           O
ATOM    744  N   GLY A  38      78.331  72.751  93.884  1.00  0.00           N
ATOM    746  CA  GLY A  38      78.761  71.491  93.264  1.00  0.00           C
ATOM    749  C   GLY A  38      78.831  70.301  94.214  1.00  0.00           C
ATOM    750  O   GLY A  38      79.401  70.411  95.304  1.00  0.00           O
ATOM    751  N   GLU A  39      78.271  69.131  93.844  1.00  0.00           N
ATOM    753  CA  GLU A  39      78.301  67.941  94.704  1.00  0.00           C
ATOM    755  CB  GLU A  39      77.151  66.951  94.374  1.00  0.00           C
ATOM    758  CG  GLU A  39      77.171  66.281  92.974  1.00  0.00           C
ATOM    761  CD  GLU A  39      76.361  67.041  91.924  1.00  0.00           C
ATOM    762  OE1 GLU A  39      76.021  68.221  92.184  1.00  0.00           O
ATOM    763  OE2 GLU A  39      76.061  66.431  90.864  1.00  0.00           O
ATOM    764  C   GLU A  39      79.621  67.211  94.594  1.00  0.00           C
ATOM    765  O   GLU A  39      80.031  66.431  95.464  1.00  0.00           O
ATOM    766  N   GLN A  40      80.351  67.511  93.524  1.00  0.00           N
ATOM    768  CA  GLN A  40      81.711  67.111  93.364  1.00  0.00           C
ATOM    770  CB  GLN A  40      81.811  65.821  92.514  1.00  0.00           C
ATOM    773  CG  GLN A  40      83.241  65.221  92.454  1.00  0.00           C
ATOM    776  CD  GLN A  40      83.281  63.771  91.964  1.00  0.00           C
ATOM    777  OE1 GLN A  40      82.301  63.031  91.864  1.00  0.00           O
ATOM    778  NE2 GLN A  40      84.521  63.351  91.644  1.00  0.00           N
ATOM    781  C   GLN A  40      82.431  68.271  92.724  1.00  0.00           C
ATOM    782  O   GLN A  40      81.981  68.861  91.734  1.00  0.00           O
ATOM    783  N   LYS A  41      83.591  68.611  93.274  1.00  0.00           N
ATOM    785  CA  LYS A  41      84.641  69.211  92.514  1.00  0.00           C
ATOM    787  CB  LYS A  41      85.271  70.401  93.264  1.00  0.00           C
ATOM    790  CG  LYS A  41      84.311  71.551  93.594  1.00  0.00           C
ATOM    793  CD  LYS A  41      85.091  72.621  94.354  1.00  0.00           C
ATOM    796  CE  LYS A  41      84.301  73.881  94.704  1.00  0.00           C
ATOM    799  NZ  LYS A  41      85.231  74.871  95.264  1.00  0.00           N
ATOM    803  C   LYS A  41      85.671  68.131  92.234  1.00  0.00           C
ATOM    804  O   LYS A  41      85.791  67.171  92.994  1.00  0.00           O
ATOM    805  N   ILE A  42      86.481  68.291  91.174  1.00  0.00           N
ATOM    807  CA  ILE A  42      87.611  67.421  90.894  1.00  0.00           C
ATOM    809  CB  ILE A  42      88.271  67.841  89.584  1.00  0.00           C
ATOM    811  CG2 ILE A  42      88.971  69.201  89.744  1.00  0.00           C
ATOM    815  CG1 ILE A  42      89.211  66.751  89.024  1.00  0.00           C
ATOM    818  CD  ILE A  42      89.911  67.171  87.734  1.00  0.00           C
ATOM    822  C   ILE A  42      88.631  67.431  92.044  1.00  0.00           C
ATOM    823  O   ILE A  42      88.861  68.461  92.684  1.00  0.00           O
ATOM    824  N   ASP A  43      89.281  66.311  92.364  1.00  0.00           N
ATOM    826  CA  ASP A  43      90.151  66.151  93.514  1.00  0.00           C
ATOM    828  CB  ASP A  43      90.051  64.701  94.054  1.00  0.00           C
ATOM    831  CG  ASP A  43      90.481  63.611  93.074  1.00  0.00           C
ATOM    832  OD1 ASP A  43      90.441  63.821  91.834  1.00  0.00           O
ATOM    833  OD2 ASP A  43      90.761  62.491  93.574  1.00  0.00           O
ATOM    834  C   ASP A  43      91.591  66.571  93.174  1.00  0.00           C
ATOM    835  O   ASP A  43      92.561  66.201  93.844  1.00  0.00           O
ATOM    836  N   VAL A  44      91.751  67.411  92.134  1.00  0.00           N
ATOM    838  CA  VAL A  44      92.981  68.091  91.804  1.00  0.00           C
ATOM    840  CB  VAL A  44      93.151  68.331  90.304  1.00  0.00           C
ATOM    842  CG1 VAL A  44      94.521  68.971  89.994  1.00  0.00           C
ATOM    846  CG2 VAL A  44      93.081  67.011  89.534  1.00  0.00           C
ATOM    850  C   VAL A  44      92.941  69.431  92.514  1.00  0.00           C
ATOM    851  O   VAL A  44      92.091  70.271  92.244  1.00  0.00           O
ATOM    852  N   THR A  45      93.881  69.671  93.454  1.00  0.00           N
ATOM    854  CA  THR A  45      93.851  70.831  94.344  1.00  0.00           C
ATOM    856  CB  THR A  45      94.731  70.701  95.584  1.00  0.00           C
ATOM    858  OG1 THR A  45      96.041  70.241  95.264  1.00  0.00           O
ATOM    860  CG2 THR A  45      94.131  69.651  96.514  1.00  0.00           C
ATOM    864  C   THR A  45      94.251  72.101  93.634  1.00  0.00           C
ATOM    865  O   THR A  45      93.901  73.191  94.074  1.00  0.00           O
ATOM    866  N   ALA A  46      94.991  71.971  92.524  1.00  0.00           N
ATOM    868  CA  ALA A  46      95.531  73.081  91.764  1.00  0.00           C
ATOM    870  CB  ALA A  46      96.971  72.731  91.334  1.00  0.00           C
ATOM    874  C   ALA A  46      94.711  73.361  90.524  1.00  0.00           C
ATOM    875  O   ALA A  46      95.001  74.291  89.774  1.00  0.00           O
ATOM    876  N   PHE A  47      93.661  72.561  90.254  1.00  0.00           N
ATOM    878  CA  PHE A  47      92.831  72.771  89.084  1.00  0.00           C
ATOM    880  CB  PHE A  47      93.041  71.611  88.064  1.00  0.00           C
ATOM    883  CG  PHE A  47      92.231  71.751  86.804  1.00  0.00           C
ATOM    884  CD1 PHE A  47      92.741  72.431  85.694  1.00  0.00           C
ATOM    886  CE1 PHE A  47      92.011  72.511  84.504  1.00  0.00           C
ATOM    888  CZ  PHE A  47      90.761  71.891  84.404  1.00  0.00           C
ATOM    890  CD2 PHE A  47      90.981  71.121  86.684  1.00  0.00           C
ATOM    892  CE2 PHE A  47      90.241  71.191  85.494  1.00  0.00           C
ATOM    894  C   PHE A  47      91.421  72.811  89.594  1.00  0.00           C
ATOM    895  O   PHE A  47      90.811  71.781  89.864  1.00  0.00           O
ATOM    896  N   GLU A  48      90.851  74.011  89.734  1.00  0.00           N
ATOM    898  CA  GLU A  48      89.521  74.161  90.274  1.00  0.00           C
ATOM    900  CB  GLU A  48      89.331  75.591  90.874  1.00  0.00           C
ATOM    903  CG  GLU A  48      87.901  76.021  91.304  1.00  0.00           C
ATOM    906  CD  GLU A  48      87.571  75.891  92.794  1.00  0.00           C
ATOM    907  OE1 GLU A  48      88.471  75.971  93.664  1.00  0.00           O
ATOM    908  OE2 GLU A  48      86.351  75.791  93.104  1.00  0.00           O
ATOM    909  C   GLU A  48      88.471  73.801  89.234  1.00  0.00           C
ATOM    910  O   GLU A  48      88.411  74.351  88.134  1.00  0.00           O
ATOM    911  N   GLN A  49      87.591  72.831  89.544  1.00  0.00           N
ATOM    913  CA  GLN A  49      86.601  72.431  88.564  1.00  0.00           C
ATOM    915  CB  GLN A  49      87.021  71.181  87.754  1.00  0.00           C
ATOM    918  CG  GLN A  49      86.151  70.881  86.514  1.00  0.00           C
ATOM    921  CD  GLN A  49      86.621  69.601  85.834  1.00  0.00           C
ATOM    922  OE1 GLN A  49      86.731  68.541  86.464  1.00  0.00           O
ATOM    923  NE2 GLN A  49      86.911  69.661  84.524  1.00  0.00           N
ATOM    926  C   GLN A  49      85.311  72.151  89.284  1.00  0.00           C
ATOM    927  O   GLN A  49      85.271  71.581  90.374  1.00  0.00           O
ATOM    928  N   PHE A  50      84.201  72.551  88.674  1.00  0.00           N
ATOM    930  CA  PHE A  50      82.891  72.401  89.244  1.00  0.00           C
ATOM    932  CB  PHE A  50      82.231  73.811  89.334  1.00  0.00           C
ATOM    935  CG  PHE A  50      80.871  73.861  89.994  1.00  0.00           C
ATOM    936  CD1 PHE A  50      79.761  73.211  89.444  1.00  0.00           C
ATOM    938  CE1 PHE A  50      78.471  73.421  89.924  1.00  0.00           C
ATOM    940  CZ  PHE A  50      78.271  74.301  90.984  1.00  0.00           C
ATOM    942  CD2 PHE A  50      80.661  74.711  91.084  1.00  0.00           C
ATOM    944  CE2 PHE A  50      79.371  74.941  91.574  1.00  0.00           C
ATOM    946  C   PHE A  50      82.141  71.461  88.344  1.00  0.00           C
ATOM    947  O   PHE A  50      82.031  71.671  87.134  1.00  0.00           O
ATOM    948  N   GLN A  51      81.531  70.411  88.924  1.00  0.00           N
ATOM    950  CA  GLN A  51      80.651  69.531  88.194  1.00  0.00           C
ATOM    952  CB  GLN A  51      80.971  68.031  88.424  1.00  0.00           C
ATOM    955  CG  GLN A  51      80.061  67.081  87.614  1.00  0.00           C
ATOM    958  CD  GLN A  51      80.481  65.621  87.784  1.00  0.00           C
ATOM    959  OE1 GLN A  51      81.221  65.281  88.704  1.00  0.00           O
ATOM    960  NE2 GLN A  51      79.921  64.711  86.954  1.00  0.00           N
ATOM    963  C   GLN A  51      79.231  69.841  88.574  1.00  0.00           C
ATOM    964  O   GLN A  51      78.891  70.041  89.744  1.00  0.00           O
ATOM    965  N   GLY A  52      78.351  69.911  87.574  1.00  0.00           N
ATOM    967  CA  GLY A  52      76.931  70.081  87.784  1.00  0.00           C
ATOM    970  C   GLY A  52      76.231  69.101  86.934  1.00  0.00           C
ATOM    971  O   GLY A  52      76.251  69.221  85.714  1.00  0.00           O
ATOM    972  N   SER A  53      75.591  68.101  87.554  1.00  0.00           N
ATOM    974  CA  SER A  53      74.971  67.011  86.824  1.00  0.00           C
ATOM    976  CB  SER A  53      75.561  65.641  87.234  1.00  0.00           C
ATOM    979  OG  SER A  53      76.961  65.611  86.974  1.00  0.00           O
ATOM    981  C   SER A  53      73.501  66.941  87.094  1.00  0.00           C
ATOM    982  O   SER A  53      73.061  66.481  88.144  1.00  0.00           O
ATOM    983  N   TYR A  54      72.681  67.291  86.084  1.00  0.00           N
ATOM    985  CA  TYR A  54      71.291  66.891  86.124  1.00  0.00           C
ATOM    987  CB  TYR A  54      70.381  67.871  85.354  1.00  0.00           C
ATOM    990  CG  TYR A  54      68.961  67.361  85.374  1.00  0.00           C
ATOM    991  CD1 TYR A  54      68.221  67.321  86.564  1.00  0.00           C
ATOM    993  CE1 TYR A  54      66.841  67.031  86.544  1.00  0.00           C
ATOM    995  CZ  TYR A  54      66.221  66.751  85.324  1.00  0.00           C
ATOM    996  OH  TYR A  54      64.831  66.521  85.234  1.00  0.00           O
ATOM    998  CD2 TYR A  54      68.341  67.011  84.174  1.00  0.00           C
ATOM   1000  CE2 TYR A  54      66.981  66.721  84.154  1.00  0.00           C
ATOM   1002  C   TYR A  54      71.191  65.491  85.564  1.00  0.00           C
ATOM   1003  O   TYR A  54      71.391  65.231  84.384  1.00  0.00           O
ATOM   1004  N   GLU A  55      70.851  64.541  86.434  1.00  0.00           N
ATOM   1006  CA  GLU A  55      70.651  63.181  86.024  1.00  0.00           C
ATOM   1008  CB  GLU A  55      71.721  62.231  86.624  1.00  0.00           C
ATOM   1011  CG  GLU A  55      73.151  62.601  86.174  1.00  0.00           C
ATOM   1014  CD  GLU A  55      74.181  61.751  86.894  1.00  0.00           C
ATOM   1015  OE1 GLU A  55      73.931  60.551  87.164  1.00  0.00           O
ATOM   1016  OE2 GLU A  55      75.251  62.311  87.234  1.00  0.00           O
ATOM   1017  C   GLU A  55      69.281  62.761  86.474  1.00  0.00           C
ATOM   1018  O   GLU A  55      68.741  63.251  87.464  1.00  0.00           O
ATOM   1019  N   MET A  56      68.701  61.801  85.764  1.00  0.00           N
ATOM   1021  CA  MET A  56      67.551  61.041  86.164  1.00  0.00           C
ATOM   1023  CB  MET A  56      66.351  61.321  85.224  1.00  0.00           C
ATOM   1026  CG  MET A  56      65.991  62.821  85.094  1.00  0.00           C
ATOM   1029  SD  MET A  56      64.871  63.221  83.724  1.00  0.00           S
ATOM   1030  CE  MET A  56      63.441  62.361  84.394  1.00  0.00           C
ATOM   1034  C   MET A  56      68.041  59.611  86.054  1.00  0.00           C
ATOM   1035  O   MET A  56      68.741  59.251  85.114  1.00  0.00           O
ATOM   1036  N   ARG A  57      67.781  58.781  87.064  1.00  0.00           N
ATOM   1038  CA  ARG A  57      68.541  57.571  87.254  1.00  0.00           C
ATOM   1040  CB  ARG A  57      69.491  57.731  88.464  1.00  0.00           C
ATOM   1043  CG  ARG A  57      70.871  58.361  88.214  1.00  0.00           C
ATOM   1046  CD  ARG A  57      71.741  58.251  89.464  1.00  0.00           C
ATOM   1049  NE  ARG A  57      73.051  58.931  89.194  1.00  0.00           N
ATOM   1051  CZ  ARG A  57      74.161  58.711  89.884  1.00  0.00           C
ATOM   1052  NH1 ARG A  57      74.221  57.881  90.894  1.00  0.00           N
ATOM   1055  NH2 ARG A  57      75.231  59.351  89.484  1.00  0.00           N
ATOM   1058  C   ARG A  57      67.581  56.441  87.504  1.00  0.00           C
ATOM   1059  O   ARG A  57      66.581  56.641  88.174  1.00  0.00           O
ATOM   1060  N   GLY A  58      67.861  55.221  87.024  1.00  0.00           N
ATOM   1062  CA  GLY A  58      67.111  54.121  87.564  1.00  0.00           C
ATOM   1065  C   GLY A  58      67.301  52.841  86.834  1.00  0.00           C
ATOM   1066  O   GLY A  58      68.351  52.191  86.894  1.00  0.00           O
ATOM   1067  N   TYR A  59      66.271  52.421  86.104  1.00  0.00           N
ATOM   1069  CA  TYR A  59      66.401  51.381  85.114  1.00  0.00           C
ATOM   1071  CB  TYR A  59      64.981  50.801  84.914  1.00  0.00           C
ATOM   1074  CG  TYR A  59      64.881  49.751  83.834  1.00  0.00           C
ATOM   1075  CD1 TYR A  59      65.761  48.671  83.754  1.00  0.00           C
ATOM   1077  CE1 TYR A  59      65.611  47.691  82.754  1.00  0.00           C
ATOM   1079  CZ  TYR A  59      64.571  47.801  81.834  1.00  0.00           C
ATOM   1080  OH  TYR A  59      64.371  46.771  80.894  1.00  0.00           O
ATOM   1082  CD2 TYR A  59      63.851  49.851  82.884  1.00  0.00           C
ATOM   1084  CE2 TYR A  59      63.681  48.871  81.904  1.00  0.00           C
ATOM   1086  C   TYR A  59      66.871  52.001  83.814  1.00  0.00           C
ATOM   1087  O   TYR A  59      67.921  51.691  83.264  1.00  0.00           O
ATOM   1088  N   THR A  60      66.071  52.991  83.374  1.00  0.00           N
ATOM   1090  CA  THR A  60      66.231  53.831  82.214  1.00  0.00           C
ATOM   1092  CB  THR A  60      64.881  54.061  81.514  1.00  0.00           C
ATOM   1094  OG1 THR A  60      64.051  52.901  81.524  1.00  0.00           O
ATOM   1096  CG2 THR A  60      65.071  54.481  80.054  1.00  0.00           C
ATOM   1100  C   THR A  60      66.771  55.161  82.704  1.00  0.00           C
ATOM   1101  O   THR A  60      66.091  55.901  83.414  1.00  0.00           O
ATOM   1102  N   PHE A  61      68.021  55.511  82.384  1.00  0.00           N
ATOM   1104  CA  PHE A  61      68.581  56.791  82.794  1.00  0.00           C
ATOM   1106  CB  PHE A  61      70.051  56.791  83.284  1.00  0.00           C
ATOM   1109  CG  PHE A  61      71.011  56.151  82.314  1.00  0.00           C
ATOM   1110  CD1 PHE A  61      71.871  56.961  81.544  1.00  0.00           C
ATOM   1112  CE1 PHE A  61      72.811  56.381  80.694  1.00  0.00           C
ATOM   1114  CZ  PHE A  61      72.881  54.991  80.584  1.00  0.00           C
ATOM   1116  CD2 PHE A  61      71.081  54.761  82.174  1.00  0.00           C
ATOM   1118  CE2 PHE A  61      71.991  54.181  81.284  1.00  0.00           C
ATOM   1120  C   PHE A  61      68.471  57.831  81.704  1.00  0.00           C
ATOM   1121  O   PHE A  61      68.601  57.561  80.514  1.00  0.00           O
ATOM   1122  N   ARG A  62      68.311  59.081  82.144  1.00  0.00           N
ATOM   1124  CA  ARG A  62      68.541  60.221  81.314  1.00  0.00           C
ATOM   1126  CB  ARG A  62      67.251  61.031  81.174  1.00  0.00           C
ATOM   1129  CG  ARG A  62      67.361  62.251  80.244  1.00  0.00           C
ATOM   1132  CD  ARG A  62      66.021  62.991  80.184  1.00  0.00           C
ATOM   1135  NE  ARG A  62      66.121  63.921  79.024  1.00  0.00           N
ATOM   1137  CZ  ARG A  62      65.101  64.651  78.604  1.00  0.00           C
ATOM   1138  NH1 ARG A  62      63.881  64.531  79.094  1.00  0.00           N
ATOM   1141  NH2 ARG A  62      65.341  65.651  77.794  1.00  0.00           N
ATOM   1144  C   ARG A  62      69.621  61.011  82.004  1.00  0.00           C
ATOM   1145  O   ARG A  62      69.641  61.111  83.224  1.00  0.00           O
ATOM   1146  N   LYS A  63      70.591  61.541  81.254  1.00  0.00           N
ATOM   1148  CA  LYS A  63      71.641  62.331  81.854  1.00  0.00           C
ATOM   1150  CB  LYS A  63      72.931  61.491  82.094  1.00  0.00           C
ATOM   1153  CG  LYS A  63      72.711  60.411  83.164  1.00  0.00           C
ATOM   1156  CD  LYS A  63      73.931  59.541  83.464  1.00  0.00           C
ATOM   1159  CE  LYS A  63      73.621  58.521  84.564  1.00  0.00           C
ATOM   1162  NZ  LYS A  63      74.781  57.681  84.844  1.00  0.00           N
ATOM   1166  C   LYS A  63      71.921  63.561  81.024  1.00  0.00           C
ATOM   1167  O   LYS A  63      71.751  63.551  79.794  1.00  0.00           O
ATOM   1168  N   GLU A  64      72.321  64.631  81.714  1.00  0.00           N
ATOM   1170  CA  GLU A  64      72.831  65.871  81.194  1.00  0.00           C
ATOM   1172  CB  GLU A  64      71.751  67.001  81.184  1.00  0.00           C
ATOM   1175  CG  GLU A  64      70.531  66.731  80.244  1.00  0.00           C
ATOM   1178  CD  GLU A  64      69.381  67.731  80.394  1.00  0.00           C
ATOM   1179  OE1 GLU A  64      69.601  68.961  80.214  1.00  0.00           O
ATOM   1180  OE2 GLU A  64      68.241  67.281  80.664  1.00  0.00           O
ATOM   1181  C   GLU A  64      74.001  66.221  82.114  1.00  0.00           C
ATOM   1182  O   GLU A  64      73.901  66.151  83.344  1.00  0.00           O
ATOM   1183  N   GLN A  65      75.191  66.541  81.564  1.00  0.00           N
ATOM   1185  CA  GLN A  65      76.401  66.811  82.334  1.00  0.00           C
ATOM   1187  CB  GLN A  65      77.511  65.771  82.034  1.00  0.00           C
ATOM   1190  CG  GLN A  65      77.221  64.301  82.454  1.00  0.00           C
ATOM   1193  CD  GLN A  65      77.071  64.031  83.964  1.00  0.00           C
ATOM   1194  OE1 GLN A  65      78.021  64.131  84.744  1.00  0.00           O
ATOM   1195  NE2 GLN A  65      75.871  63.541  84.374  1.00  0.00           N
ATOM   1198  C   GLN A  65      76.941  68.201  82.014  1.00  0.00           C
ATOM   1199  O   GLN A  65      76.981  68.621  80.854  1.00  0.00           O
ATOM   1200  N   PHE A  66      77.361  68.971  83.034  1.00  0.00           N
ATOM   1202  CA  PHE A  66      77.921  70.301  82.854  1.00  0.00           C
ATOM   1204  CB  PHE A  66      76.921  71.371  83.394  1.00  0.00           C
ATOM   1207  CG  PHE A  66      77.301  72.791  83.044  1.00  0.00           C
ATOM   1208  CD1 PHE A  66      78.271  73.461  83.794  1.00  0.00           C
ATOM   1210  CE1 PHE A  66      78.541  74.821  83.584  1.00  0.00           C
ATOM   1212  CZ  PHE A  66      77.821  75.531  82.614  1.00  0.00           C
ATOM   1214  CD2 PHE A  66      76.591  73.511  82.054  1.00  0.00           C
ATOM   1216  CE2 PHE A  66      76.861  74.871  81.844  1.00  0.00           C
ATOM   1218  C   PHE A  66      79.291  70.351  83.534  1.00  0.00           C
ATOM   1219  O   PHE A  66      79.431  70.081  84.734  1.00  0.00           O
ATOM   1220  N   VAL A  67      80.361  70.651  82.764  1.00  0.00           N
ATOM   1222  CA  VAL A  67      81.751  70.631  83.204  1.00  0.00           C
ATOM   1224  CB  VAL A  67      82.631  69.671  82.394  1.00  0.00           C
ATOM   1226  CG1 VAL A  67      84.081  69.681  82.904  1.00  0.00           C
ATOM   1230  CG2 VAL A  67      82.091  68.241  82.514  1.00  0.00           C
ATOM   1234  C   VAL A  67      82.341  72.021  83.064  1.00  0.00           C
ATOM   1235  O   VAL A  67      82.401  72.581  81.974  1.00  0.00           O
ATOM   1236  N   CYS A  68      82.791  72.601  84.184  1.00  0.00           N
ATOM   1238  CA  CYS A  68      83.151  74.001  84.284  1.00  0.00           C
ATOM   1240  CB  CYS A  68      82.091  74.651  85.204  1.00  0.00           C
ATOM   1243  SG  CYS A  68      82.281  76.351  85.824  1.00  0.00           S
ATOM   1245  C   CYS A  68      84.541  74.151  84.874  1.00  0.00           C
ATOM   1246  O   CYS A  68      84.721  73.921  86.074  1.00  0.00           O
ATOM   1247  N   SER A  69      85.551  74.531  84.064  1.00  0.00           N
ATOM   1249  CA  SER A  69      86.941  74.481  84.504  1.00  0.00           C
ATOM   1251  CB  SER A  69      87.871  73.741  83.504  1.00  0.00           C
ATOM   1254  OG  SER A  69      87.401  72.421  83.224  1.00  0.00           O
ATOM   1256  C   SER A  69      87.531  75.861  84.704  1.00  0.00           C
ATOM   1257  O   SER A  69      87.551  76.681  83.774  1.00  0.00           O
ATOM   1258  N   PHE A  70      88.031  76.141  85.924  1.00  0.00           N
ATOM   1260  CA  PHE A  70      88.611  77.401  86.334  1.00  0.00           C
ATOM   1262  CB  PHE A  70      88.271  77.741  87.814  1.00  0.00           C
ATOM   1265  CG  PHE A  70      86.791  77.931  88.064  1.00  0.00           C
ATOM   1266  CD1 PHE A  70      85.961  76.861  88.424  1.00  0.00           C
ATOM   1268  CE1 PHE A  70      84.591  77.061  88.674  1.00  0.00           C
ATOM   1270  CZ  PHE A  70      84.051  78.351  88.554  1.00  0.00           C
ATOM   1272  CD2 PHE A  70      86.231  79.221  87.974  1.00  0.00           C
ATOM   1274  CE2 PHE A  70      84.861  79.421  88.194  1.00  0.00           C
ATOM   1276  C   PHE A  70      90.131  77.381  86.204  1.00  0.00           C
ATOM   1277  O   PHE A  70      90.801  76.371  86.434  1.00  0.00           O
ATOM   1278  N   ASP A  71      90.721  78.541  85.854  1.00  0.00           N
ATOM   1280  CA  ASP A  71      92.091  78.921  86.084  1.00  0.00           C
ATOM   1282  CB  ASP A  71      92.371  80.331  85.494  1.00  0.00           C
ATOM   1285  CG  ASP A  71      93.861  80.511  85.274  1.00  0.00           C
ATOM   1286  OD1 ASP A  71      94.541  81.011  86.214  1.00  0.00           O
ATOM   1287  OD2 ASP A  71      94.371  79.971  84.254  1.00  0.00           O
ATOM   1288  C   ASP A  71      92.501  78.831  87.564  1.00  0.00           C
ATOM   1289  O   ASP A  71      91.671  78.731  88.464  1.00  0.00           O
ATOM   1290  N   ALA A  72      93.811  78.891  87.854  1.00  0.00           N
ATOM   1292  CA  ALA A  72      94.301  78.901  89.214  1.00  0.00           C
ATOM   1294  CB  ALA A  72      95.791  78.541  89.204  1.00  0.00           C
ATOM   1298  C   ALA A  72      94.101  80.251  89.914  1.00  0.00           C
ATOM   1299  O   ALA A  72      94.051  80.331  91.144  1.00  0.00           O
ATOM   1300  N   ASP A  73      93.911  81.361  89.144  1.00  0.00           N
ATOM   1302  CA  ASP A  73      93.731  82.691  89.704  1.00  0.00           C
ATOM   1304  CB  ASP A  73      94.281  83.801  88.744  1.00  0.00           C
ATOM   1307  CG  ASP A  73      93.451  84.191  87.524  1.00  0.00           C
ATOM   1308  OD1 ASP A  73      92.341  83.651  87.334  1.00  0.00           O
ATOM   1309  OD2 ASP A  73      93.931  85.111  86.794  1.00  0.00           O
ATOM   1310  C   ASP A  73      92.301  82.921  90.204  1.00  0.00           C
ATOM   1311  O   ASP A  73      92.071  83.841  90.994  1.00  0.00           O
ATOM   1312  N   GLY A  74      91.341  82.051  89.814  1.00  0.00           N
ATOM   1314  CA  GLY A  74      89.921  82.121  90.164  1.00  0.00           C
ATOM   1317  C   GLY A  74      89.051  82.541  89.004  1.00  0.00           C
ATOM   1318  O   GLY A  74      87.841  82.721  89.124  1.00  0.00           O
ATOM   1319  N   HIS A  75      89.661  82.701  87.814  1.00  0.00           N
ATOM   1321  CA  HIS A  75      88.961  82.891  86.564  1.00  0.00           C
ATOM   1323  CB  HIS A  75      89.921  83.481  85.514  1.00  0.00           C
ATOM   1326  ND1 HIS A  75      88.041  84.511  84.254  1.00  0.00           N
ATOM   1327  CG  HIS A  75      89.281  83.911  84.234  1.00  0.00           C
ATOM   1328  CE1 HIS A  75      87.761  84.731  82.984  1.00  0.00           C
ATOM   1330  NE2 HIS A  75      88.731  84.281  82.164  1.00  0.00           N
ATOM   1332  CD2 HIS A  75      89.721  83.761  82.964  1.00  0.00           C
ATOM   1334  C   HIS A  75      88.291  81.631  85.994  1.00  0.00           C
ATOM   1335  O   HIS A  75      88.751  80.511  86.154  1.00  0.00           O
ATOM   1336  N   PHE A  76      87.171  81.801  85.264  1.00  0.00           N
ATOM   1338  CA  PHE A  76      86.511  80.741  84.514  1.00  0.00           C
ATOM   1340  CB  PHE A  76      84.981  81.091  84.454  1.00  0.00           C
ATOM   1343  CG  PHE A  76      84.231  80.291  83.434  1.00  0.00           C
ATOM   1344  CD1 PHE A  76      83.581  79.121  83.814  1.00  0.00           C
ATOM   1346  CE1 PHE A  76      83.171  78.201  82.854  1.00  0.00           C
ATOM   1348  CZ  PHE A  76      83.271  78.531  81.504  1.00  0.00           C
ATOM   1350  CD2 PHE A  76      84.241  80.661  82.074  1.00  0.00           C
ATOM   1352  CE2 PHE A  76      83.751  79.781  81.114  1.00  0.00           C
ATOM   1354  C   PHE A  76      87.191  80.531  83.154  1.00  0.00           C
ATOM   1355  O   PHE A  76      87.681  81.481  82.574  1.00  0.00           O
ATOM   1356  N   LEU A  77      87.261  79.291  82.614  1.00  0.00           N
ATOM   1358  CA  LEU A  77      87.931  79.081  81.324  1.00  0.00           C
ATOM   1360  CB  LEU A  77      89.381  78.531  81.504  1.00  0.00           C
ATOM   1363  CG  LEU A  77      90.431  79.491  82.104  1.00  0.00           C
ATOM   1365  CD1 LEU A  77      91.751  78.741  82.304  1.00  0.00           C
ATOM   1369  CD2 LEU A  77      90.681  80.731  81.234  1.00  0.00           C
ATOM   1373  C   LEU A  77      87.251  78.121  80.354  1.00  0.00           C
ATOM   1374  O   LEU A  77      87.511  78.211  79.154  1.00  0.00           O
ATOM   1375  N   HIS A  78      86.391  77.171  80.794  1.00  0.00           N
ATOM   1377  CA  HIS A  78      85.851  76.161  79.874  1.00  0.00           C
ATOM   1379  CB  HIS A  78      86.651  74.841  79.874  1.00  0.00           C
ATOM   1382  ND1 HIS A  78      88.211  75.001  77.994  1.00  0.00           N
ATOM   1383  CG  HIS A  78      88.021  75.051  79.354  1.00  0.00           C
ATOM   1384  CE1 HIS A  78      89.501  75.181  77.824  1.00  0.00           C
ATOM   1386  NE2 HIS A  78      90.151  75.301  79.004  1.00  0.00           N
ATOM   1388  CD2 HIS A  78      89.201  75.211  79.994  1.00  0.00           C
ATOM   1390  C   HIS A  78      84.391  75.761  80.054  1.00  0.00           C
ATOM   1391  O   HIS A  78      83.981  75.321  81.124  1.00  0.00           O
ATOM   1392  N   LEU A  79      83.661  75.851  78.924  1.00  0.00           N
ATOM   1394  CA  LEU A  79      82.221  75.891  78.694  1.00  0.00           C
ATOM   1396  CB  LEU A  79      81.271  75.441  79.854  1.00  0.00           C
ATOM   1399  CG  LEU A  79      79.741  75.441  79.544  1.00  0.00           C
ATOM   1401  CD1 LEU A  79      79.101  76.801  79.844  1.00  0.00           C
ATOM   1405  CD2 LEU A  79      79.371  75.021  78.104  1.00  0.00           C
ATOM   1409  C   LEU A  79      81.921  77.281  78.094  1.00  0.00           C
ATOM   1410  OT1 LEU A  79      81.841  78.301  78.824  1.00  0.00           O
ATOM   1411  OT2 LEU A  79      81.871  77.361  76.834  1.00  0.00           O
ATOM   1412  NH3 POPEB  80     114.961  42.961  78.664  1.00  0.00           N
ATOM   1416  C12 POPEB  80     115.681  42.071  77.674  1.00  0.00           C
ATOM   1419  C11 POPEB  80     115.571  42.601  76.244  1.00  0.00           C
ATOM   1422  P   POPEB  80     115.781  40.521  74.604  1.00  0.00           P
ATOM   1423  O13 POPEB  80     116.911  39.591  74.384  1.00  0.00           O
ATOM   1424  O14 POPEB  80     114.611  39.941  75.304  1.00  0.00           O
ATOM   1425  O11 POPEB  80     115.341  41.101  73.214  1.00  0.00           O
ATOM   1426  O12 POPEB  80     116.331  41.781  75.374  1.00  0.00           O
ATOM   1427  C1  POPEB  80     114.031  41.551  72.854  1.00  0.00           C
ATOM   1430  C2  POPEB  80     113.761  41.151  71.394  1.00  0.00           C
ATOM   1432  O21 POPEB  80     112.711  41.951  70.824  1.00  0.00           O
ATOM   1433  C21 POPEB  80     111.471  41.611  71.034  1.00  0.00           C
ATOM   1434  O22 POPEB  80     111.061  40.821  71.874  1.00  0.00           O
ATOM   1435  C22 POPEB  80     110.641  42.261  69.924  1.00  0.00           C
ATOM   1438  C3  POPEB  80     113.591  39.601  71.214  1.00  0.00           C
ATOM   1441  O31 POPEB  80     112.911  39.241  69.984  1.00  0.00           O
ATOM   1442  C31 POPEB  80     111.821  38.491  70.114  1.00  0.00           C
ATOM   1443  O32 POPEB  80     111.461  37.921  71.134  1.00  0.00           O
ATOM   1444  C32 POPEB  80     110.971  38.641  68.854  1.00  0.00           C
ATOM   1447  C23 POPEB  80     109.181  41.761  69.864  1.00  0.00           C
ATOM   1450  C24 POPEB  80     108.421  42.491  68.754  1.00  0.00           C
ATOM   1453  C25 POPEB  80     106.951  42.051  68.634  1.00  0.00           C
ATOM   1456  C26 POPEB  80     106.761  40.891  67.644  1.00  0.00           C
ATOM   1459  C27 POPEB  80     105.311  40.791  67.154  1.00  0.00           C
ATOM   1462  C28 POPEB  80     105.161  39.831  65.954  1.00  0.00           C
ATOM   1465  C29 POPEB  80     103.811  39.971  65.304  1.00  0.00           C
ATOM   1467 0C21 POPEB  80     103.581  40.481  64.084  1.00  0.00           C
ATOM   1469 1C21 POPEB  80     104.631  41.001  63.134  1.00  0.00           C
ATOM   1472 2C21 POPEB  80     104.041  41.741  61.924  1.00  0.00           C
ATOM   1475 3C21 POPEB  80     103.431  43.101  62.274  1.00  0.00           C
ATOM   1478 4C21 POPEB  80     102.791  43.781  61.054  1.00  0.00           C
ATOM   1481 5C21 POPEB  80     102.361  45.231  61.344  1.00  0.00           C
ATOM   1484 6C21 POPEB  80     101.641  45.881  60.154  1.00  0.00           C
ATOM   1487 7C21 POPEB  80     101.411  47.391  60.344  1.00  0.00           C
ATOM   1490 8C21 POPEB  80     100.691  48.031  59.154  1.00  0.00           C
ATOM   1494  C33 POPEB  80     111.641  38.181  67.544  1.00  0.00           C
ATOM   1497  C34 POPEB  80     110.761  38.551  66.344  1.00  0.00           C
ATOM   1500  C35 POPEB  80     111.151  37.831  65.044  1.00  0.00           C
ATOM   1503  C36 POPEB  80     110.771  36.341  65.054  1.00  0.00           C
ATOM   1506  C37 POPEB  80     111.151  35.641  63.734  1.00  0.00           C
ATOM   1509  C38 POPEB  80     111.011  34.111  63.814  1.00  0.00           C
ATOM   1512  C39 POPEB  80     109.561  33.601  63.854  1.00  0.00           C
ATOM   1515 0C31 POPEB  80     108.841  33.851  62.524  1.00  0.00           C
ATOM   1518 1C31 POPEB  80     107.641  32.921  62.304  1.00  0.00           C
ATOM   1521 2C31 POPEB  80     107.151  33.001  60.854  1.00  0.00           C
ATOM   1524 3C31 POPEB  80     106.191  31.871  60.474  1.00  0.00           C
ATOM   1527 4C31 POPEB  80     105.581  32.091  59.084  1.00  0.00           C
ATOM   1530 5C31 POPEB  80     104.741  30.901  58.604  1.00  0.00           C
ATOM   1533 6C31 POPEB  80     104.181  31.111  57.194  1.00  0.00           C
ATOM   1537  NH3 POPEC  81      55.671  18.401  36.834  1.00  0.00           N
ATOM   1541  C12 POPEC  81      54.661  17.301  36.684  1.00  0.00           C
ATOM   1544  C11 POPEC  81      53.331  17.881  36.194  1.00  0.00           C
ATOM   1547  P   POPEC  81      50.821  17.261  36.024  1.00  0.00           P
ATOM   1548  O13 POPEC  81      50.641  18.731  36.224  1.00  0.00           O
ATOM   1549  O14 POPEC  81      50.191  16.591  34.864  1.00  0.00           O
ATOM   1550  O11 POPEC  81      50.161  16.591  37.304  1.00  0.00           O
ATOM   1551  O12 POPEC  81      52.351  16.841  36.204  1.00  0.00           O
ATOM   1552  C1  POPEC  81      50.901  15.591  38.014  1.00  0.00           C
ATOM   1555  C2  POPEC  81      49.981  14.831  39.004  1.00  0.00           C
ATOM   1557  O21 POPEC  81      50.481  14.861  40.354  1.00  0.00           O
ATOM   1558  C21 POPEC  81      51.721  14.451  40.574  1.00  0.00           C
ATOM   1559  O22 POPEC  81      52.471  13.961  39.744  1.00  0.00           O
ATOM   1560  C22 POPEC  81      52.071  14.741  42.034  1.00  0.00           C
ATOM   1563  C3  POPEC  81      49.641  13.391  38.484  1.00  0.00           C
ATOM   1566  O31 POPEC  81      48.851  12.591  39.384  1.00  0.00           O
ATOM   1567  C31 POPEC  81      47.571  12.921  39.494  1.00  0.00           C
ATOM   1568  O32 POPEC  81      47.061  13.931  39.024  1.00  0.00           O
ATOM   1569  C32 POPEC  81      46.871  11.821  40.304  1.00  0.00           C
ATOM   1572  C23 POPEC  81      51.671  13.621  43.014  1.00  0.00           C
ATOM   1575  C24 POPEC  81      51.581  14.101  44.474  1.00  0.00           C
ATOM   1578  C25 POPEC  81      52.931  14.591  45.004  1.00  0.00           C
ATOM   1581  C26 POPEC  81      52.871  15.081  46.464  1.00  0.00           C
ATOM   1584  C27 POPEC  81      53.931  16.161  46.734  1.00  0.00           C
ATOM   1587  C28 POPEC  81      53.471  17.591  46.384  1.00  0.00           C
ATOM   1590  C29 POPEC  81      52.501  18.141  47.404  1.00  0.00           C
ATOM   1592 0C21 POPEC  81      52.151  19.431  47.574  1.00  0.00           C
ATOM   1594 1C21 POPEC  81      52.631  20.621  46.764  1.00  0.00           C
ATOM   1597 2C21 POPEC  81      53.331  21.681  47.644  1.00  0.00           C
ATOM   1600 3C21 POPEC  81      54.841  21.421  47.814  1.00  0.00           C
ATOM   1603 4C21 POPEC  81      55.511  22.381  48.814  1.00  0.00           C
ATOM   1606 5C21 POPEC  81      55.251  22.061  50.304  1.00  0.00           C
ATOM   1609 6C21 POPEC  81      55.841  20.711  50.734  1.00  0.00           C
ATOM   1612 7C21 POPEC  81      55.871  20.521  52.254  1.00  0.00           C
ATOM   1615 8C21 POPEC  81      56.551  19.211  52.664  1.00  0.00           C
ATOM   1619  C33 POPEC  81      45.861  12.361  41.344  1.00  0.00           C
ATOM   1622  C34 POPEC  81      45.911  11.581  42.674  1.00  0.00           C
ATOM   1625  C35 POPEC  81      47.181  11.901  43.464  1.00  0.00           C
ATOM   1628  C36 POPEC  81      47.231  11.241  44.834  1.00  0.00           C
ATOM   1631  C37 POPEC  81      48.591  11.531  45.454  1.00  0.00           C
ATOM   1634  C38 POPEC  81      48.771  10.961  46.854  1.00  0.00           C
ATOM   1637  C39 POPEC  81      50.201  10.441  47.084  1.00  0.00           C
ATOM   1640 0C31 POPEC  81      50.531  10.171  48.554  1.00  0.00           C
ATOM   1643 1C31 POPEC  81      50.821  11.471  49.324  1.00  0.00           C
ATOM   1646 2C31 POPEC  81      50.581  11.311  50.834  1.00  0.00           C
ATOM   1649 3C31 POPEC  81      51.681  10.541  51.554  1.00  0.00           C
ATOM   1652 4C31 POPEC  81      51.271  10.141  52.984  1.00  0.00           C
ATOM   1655 5C31 POPEC  81      52.451   9.651  53.824  1.00  0.00           C
ATOM   1658 6C31 POPEC  81      52.051   9.021  55.164  1.00  0.00           C
ATOM   1662  NH3 POPED  82      43.791   6.689  36.014  1.00  0.00           N
ATOM   1666  C12 POPED  82      42.911   5.469  36.094  1.00  0.00           C
ATOM   1669  C11 POPED  82      43.751   4.199  36.304  1.00  0.00           C
ATOM   1672  P   POPED  82      42.161   2.049  36.514  1.00  0.00           P
ATOM   1673  O13 POPED  82      40.991   1.829  35.644  1.00  0.00           O
ATOM   1674  O14 POPED  82      42.931   0.889  37.004  1.00  0.00           O
ATOM   1675  O11 POPED  82      41.751   2.859  37.804  1.00  0.00           O
ATOM   1676  O12 POPED  82      43.131   3.039  35.764  1.00  0.00           O
ATOM   1677  C1  POPED  82      40.391   2.889  38.254  1.00  0.00           C
ATOM   1680  C2  POPED  82      40.371   3.389  39.714  1.00  0.00           C
ATOM   1682  O21 POPED  82      39.191   2.919  40.404  1.00  0.00           O
ATOM   1683  C21 POPED  82      39.341   2.829  41.714  1.00  0.00           C
ATOM   1684  O22 POPED  82      40.391   3.049  42.304  1.00  0.00           O
ATOM   1685  C22 POPED  82      38.101   2.249  42.404  1.00  0.00           C
ATOM   1688  C3  POPED  82      40.511   4.929  39.774  1.00  0.00           C
ATOM   1691  O31 POPED  82      41.391   5.319  40.854  1.00  0.00           O
ATOM   1692  C31 POPED  82      41.171   6.559  41.264  1.00  0.00           C
ATOM   1693  O32 POPED  82      40.341   7.319  40.794  1.00  0.00           O
ATOM   1694  C32 POPED  82      42.131   6.929  42.394  1.00  0.00           C
ATOM   1697  C23 POPED  82      38.491   1.869  43.854  1.00  0.00           C
ATOM   1700  C24 POPED  82      37.431   1.119  44.664  1.00  0.00           C
ATOM   1703  C25 POPED  82      38.041   0.629  45.984  1.00  0.00           C
ATOM   1706  C26 POPED  82      37.061  -0.061  46.944  1.00  0.00           C
ATOM   1709  C27 POPED  82      37.801  -0.661  48.154  1.00  0.00           C
ATOM   1712  C28 POPED  82      36.861  -1.291  49.204  1.00  0.00           C
ATOM   1715  C29 POPED  82      37.611  -2.281  50.064  1.00  0.00           C
ATOM   1717 0C21 POPED  82      37.871  -2.231  51.384  1.00  0.00           C
ATOM   1719 1C21 POPED  82      37.481  -1.161  52.364  1.00  0.00           C
ATOM   1722 2C21 POPED  82      38.711  -0.541  53.064  1.00  0.00           C
ATOM   1725 3C21 POPED  82      39.481  -1.521  53.964  1.00  0.00           C
ATOM   1728 4C21 POPED  82      40.381  -0.801  54.984  1.00  0.00           C
ATOM   1731 5C21 POPED  82      41.651  -0.191  54.374  1.00  0.00           C
ATOM   1734 6C21 POPED  82      42.461   0.609  55.404  1.00  0.00           C
ATOM   1737 7C21 POPED  82      43.741   1.229  54.814  1.00  0.00           C
ATOM   1740 8C21 POPED  82      44.481   2.139  55.804  1.00  0.00           C
ATOM   1744  C33 POPED  82      41.491   7.119  43.774  1.00  0.00           C
ATOM   1747  C34 POPED  82      42.591   7.379  44.814  1.00  0.00           C
ATOM   1750  C35 POPED  82      42.051   7.569  46.234  1.00  0.00           C
ATOM   1753  C36 POPED  82      43.081   7.299  47.344  1.00  0.00           C
ATOM   1756  C37 POPED  82      42.521   7.649  48.724  1.00  0.00           C
ATOM   1759  C38 POPED  82      43.091   6.799  49.864  1.00  0.00           C
ATOM   1762  C39 POPED  82      43.091   7.529  51.204  1.00  0.00           C
ATOM   1765 0C31 POPED  82      41.711   8.021  51.674  1.00  0.00           C
ATOM   1768 1C31 POPED  82      41.851   9.131  52.734  1.00  0.00           C
ATOM   1771 2C31 POPED  82      40.501   9.671  53.214  1.00  0.00           C
ATOM   1774 3C31 POPED  82      40.651  10.951  54.054  1.00  0.00           C
ATOM   1777 4C31 POPED  82      41.401  10.751  55.374  1.00  0.00           C
ATOM   1780 5C31 POPED  82      41.451  12.031  56.214  1.00  0.00           C
ATOM   1783 6C31 POPED  82      42.081  11.841  57.594  1.00  0.00           C
ATOM   1787  NH3 POPEE  83     111.751  58.701  30.264  1.00  0.00           N
ATOM   1791  C12 POPEE  83     111.051  60.041  30.284  1.00  0.00           C
ATOM   1794  C11 POPEE  83     111.961  61.161  30.824  1.00  0.00           C
ATOM   1797  P   POPEE  83     113.421  60.381  32.814  1.00  0.00           P
ATOM   1798  O13 POPEE  83     113.481  59.021  32.244  1.00  0.00           O
ATOM   1799  O14 POPEE  83     114.561  61.281  32.544  1.00  0.00           O
ATOM   1800  O11 POPEE  83     113.181  60.261  34.364  1.00  0.00           O
ATOM   1801  O12 POPEE  83     112.101  61.021  32.254  1.00  0.00           O
ATOM   1802  C1  POPEE  83     112.301  61.131  35.064  1.00  0.00           C
ATOM   1805  C2  POPEE  83     112.501  60.841  36.574  1.00  0.00           C
ATOM   1807  O21 POPEE  83     111.561  61.561  37.394  1.00  0.00           O
ATOM   1808  C21 POPEE  83     110.371  60.981  37.434  1.00  0.00           C
ATOM   1809  O22 POPEE  83     109.941  60.161  36.654  1.00  0.00           O
ATOM   1810  C22 POPEE  83     109.691  61.361  38.734  1.00  0.00           C
ATOM   1813  C3  POPEE  83     113.921  61.271  37.004  1.00  0.00           C
ATOM   1816  O31 POPEE  83     114.311  60.731  38.294  1.00  0.00           O
ATOM   1817  C31 POPEE  83     115.211  59.761  38.234  1.00  0.00           C
ATOM   1818  O32 POPEE  83     115.561  59.181  37.214  1.00  0.00           O
ATOM   1819  C32 POPEE  83     115.871  59.561  39.604  1.00  0.00           C
ATOM   1822  C23 POPEE  83     109.951  60.311  39.834  1.00  0.00           C
ATOM   1825  C24 POPEE  83     109.711  60.891  41.234  1.00  0.00           C
ATOM   1828  C25 POPEE  83     110.591  60.261  42.314  1.00  0.00           C
ATOM   1831  C26 POPEE  83     110.621  61.121  43.584  1.00  0.00           C
ATOM   1834  C27 POPEE  83     111.691  60.701  44.614  1.00  0.00           C
ATOM   1837  C28 POPEE  83     111.101  60.101  45.904  1.00  0.00           C
ATOM   1840  C29 POPEE  83     110.441  58.771  45.664  1.00  0.00           C
ATOM   1842 0C21 POPEE  83     110.251  57.821  46.584  1.00  0.00           C
ATOM   1844 1C21 POPEE  83     110.631  57.921  48.044  1.00  0.00           C
ATOM   1847 2C21 POPEE  83     109.561  57.411  49.034  1.00  0.00           C
ATOM   1850 3C21 POPEE  83     109.591  55.891  49.294  1.00  0.00           C
ATOM   1853 4C21 POPEE  83     108.991  55.031  48.174  1.00  0.00           C
ATOM   1856 5C21 POPEE  83     108.971  53.531  48.504  1.00  0.00           C
ATOM   1859 6C21 POPEE  83     108.211  53.181  49.794  1.00  0.00           C
ATOM   1862 7C21 POPEE  83     107.701  51.741  49.774  1.00  0.00           C
ATOM   1865 8C21 POPEE  83     107.241  51.241  51.144  1.00  0.00           C
ATOM   1869  C33 POPEE  83     114.951  59.651  40.854  1.00  0.00           C
ATOM   1872  C34 POPEE  83     115.741  60.001  42.124  1.00  0.00           C
ATOM   1875  C35 POPEE  83     117.001  59.151  42.324  1.00  0.00           C
ATOM   1878  C36 POPEE  83     117.821  59.531  43.574  1.00  0.00           C
ATOM   1881  C37 POPEE  83     119.211  58.891  43.534  1.00  0.00           C
ATOM   1884  C38 POPEE  83     119.851  58.681  44.904  1.00  0.00           C
ATOM   1887  C39 POPEE  83     121.031  57.691  44.874  1.00  0.00           C
ATOM   1890 0C31 POPEE  83     122.251  58.171  44.054  1.00  0.00           C
ATOM   1893 1C31 POPEE  83     122.691  57.231  42.924  1.00  0.00           C
ATOM   1896 2C31 POPEE  83     123.701  56.131  43.304  1.00  0.00           C
ATOM   1899 3C31 POPEE  83     123.191  55.061  44.284  1.00  0.00           C
ATOM   1902 4C31 POPEE  83     123.611  55.311  45.734  1.00  0.00           C
ATOM   1905 5C31 POPEE  83     123.281  54.131  46.654  1.00  0.00           C
ATOM   1908 6C31 POPEE  83     123.631  54.381  48.124  1.00  0.00           C
ATOM   1912  NH3 POPEF  84      52.981  81.861  32.784  1.00  0.00           N
ATOM   1916  C12 POPEF  84      53.781  81.511  31.564  1.00  0.00           C
ATOM   1919  C11 POPEF  84      54.771  82.651  31.184  1.00  0.00           C
ATOM   1922  P   POPEF  84      53.601  85.021  31.664  1.00  0.00           P
ATOM   1923  O13 POPEF  84      54.271  86.281  31.314  1.00  0.00           O
ATOM   1924  O14 POPEF  84      52.121  85.051  31.614  1.00  0.00           O
ATOM   1925  O11 POPEF  84      54.041  84.541  33.104  1.00  0.00           O
ATOM   1926  O12 POPEF  84      54.141  83.851  30.744  1.00  0.00           O
ATOM   1927  C1  POPEF  84      55.261  85.061  33.674  1.00  0.00           C
ATOM   1930  C2  POPEF  84      55.031  85.941  34.944  1.00  0.00           C
ATOM   1932  O21 POPEF  84      54.301  85.211  35.934  1.00  0.00           O
ATOM   1933  C21 POPEF  84      54.941  84.241  36.564  1.00  0.00           C
ATOM   1934  O22 POPEF  84      56.051  83.801  36.284  1.00  0.00           O
ATOM   1935  C22 POPEF  84      54.101  83.811  37.744  1.00  0.00           C
ATOM   1938  C3  POPEF  84      54.261  87.261  34.654  1.00  0.00           C
ATOM   1941  O31 POPEF  84      54.511  88.271  35.644  1.00  0.00           O
ATOM   1942  C31 POPEF  84      54.131  88.101  36.914  1.00  0.00           C
ATOM   1943  O32 POPEF  84      54.901  88.151  37.864  1.00  0.00           O
ATOM   1944  C32 POPEF  84      52.621  87.801  37.044  1.00  0.00           C
ATOM   1947  C23 POPEF  84      54.581  84.441  39.064  1.00  0.00           C
ATOM   1950  C24 POPEF  84      53.721  83.961  40.234  1.00  0.00           C
ATOM   1953  C25 POPEF  84      54.351  84.181  41.614  1.00  0.00           C
ATOM   1956  C26 POPEF  84      55.651  83.381  41.784  1.00  0.00           C
ATOM   1959  C27 POPEF  84      56.041  83.141  43.244  1.00  0.00           C
ATOM   1962  C28 POPEF  84      57.531  82.771  43.394  1.00  0.00           C
ATOM   1965  C29 POPEF  84      57.911  81.451  42.744  1.00  0.00           C
ATOM   1967 0C21 POPEF  84      58.761  80.531  43.244  1.00  0.00           C
ATOM   1969 1C21 POPEF  84      59.511  80.611  44.544  1.00  0.00           C
ATOM   1972 2C21 POPEF  84      58.931  79.621  45.574  1.00  0.00           C
ATOM   1975 3C21 POPEF  84      59.711  79.641  46.894  1.00  0.00           C
ATOM   1978 4C21 POPEF  84      59.111  78.721  47.964  1.00  0.00           C
ATOM   1981 5C21 POPEF  84      59.971  78.601  49.234  1.00  0.00           C
ATOM   1984 6C21 POPEF  84      60.101  79.931  49.984  1.00  0.00           C
ATOM   1987 7C21 POPEF  84      61.011  79.851  51.204  1.00  0.00           C
ATOM   1990 8C21 POPEF  84      61.161  81.211  51.884  1.00  0.00           C
ATOM   1994  C33 POPEF  84      52.041  88.191  38.434  1.00  0.00           C
ATOM   1997  C34 POPEF  84      50.731  87.461  38.794  1.00  0.00           C
ATOM   2000  C35 POPEF  84      50.281  87.711  40.244  1.00  0.00           C
ATOM   2003  C36 POPEF  84      49.431  88.981  40.434  1.00  0.00           C
ATOM   2006  C37 POPEF  84      47.961  88.801  40.024  1.00  0.00           C
ATOM   2009  C38 POPEF  84      46.941  89.271  41.084  1.00  0.00           C
ATOM   2012  C39 POPEF  84      46.701  88.281  42.254  1.00  0.00           C
ATOM   2015 0C31 POPEF  84      47.711  88.371  43.404  1.00  0.00           C
ATOM   2018 1C31 POPEF  84      47.281  87.591  44.664  1.00  0.00           C
ATOM   2021 2C31 POPEF  84      48.291  87.751  45.814  1.00  0.00           C
ATOM   2024 3C31 POPEF  84      47.761  87.231  47.154  1.00  0.00           C
ATOM   2027 4C31 POPEF  84      48.811  87.361  48.264  1.00  0.00           C
ATOM   2030 5C31 POPEF  84      48.301  86.921  49.644  1.00  0.00           C
ATOM   2033 6C31 POPEF  84      49.241  87.301  50.784  1.00  0.00           C
ATOM   2037  NH3 POPEG  85      41.401  61.041  35.254  1.00  0.00           N
ATOM   2041  C12 POPEG  85      42.761  60.401  35.114  1.00  0.00           C
ATOM   2044  C11 POPEG  85      42.731  59.001  34.434  1.00  0.00           C
ATOM   2047  P   POPEG  85      41.341  57.371  35.964  1.00  0.00           P
ATOM   2048  O13 POPEG  85      40.411  58.521  35.984  1.00  0.00           O
ATOM   2049  O14 POPEG  85      40.941  56.131  35.264  1.00  0.00           O
ATOM   2050  O11 POPEG  85      41.851  56.971  37.394  1.00  0.00           O
ATOM   2051  O12 POPEG  85      42.701  57.891  35.344  1.00  0.00           O
ATOM   2052  C1  POPEG  85      40.991  56.981  38.534  1.00  0.00           C
ATOM   2055  C2  POPEG  85      41.391  58.161  39.434  1.00  0.00           C
ATOM   2057  O21 POPEG  85      40.491  58.251  40.544  1.00  0.00           O
ATOM   2058  C21 POPEG  85      41.121  58.381  41.704  1.00  0.00           C
ATOM   2059  O22 POPEG  85      42.191  57.861  41.974  1.00  0.00           O
ATOM   2060  C22 POPEG  85      40.351  59.381  42.574  1.00  0.00           C
ATOM   2063  C3  POPEG  85      41.311  59.481  38.634  1.00  0.00           C
ATOM   2066  O31 POPEG  85      41.341  60.631  39.484  1.00  0.00           O
ATOM   2067  C31 POPEG  85      40.771  61.681  38.904  1.00  0.00           C
ATOM   2068  O32 POPEG  85      40.501  61.781  37.714  1.00  0.00           O
ATOM   2069  C32 POPEG  85      40.451  62.711  39.984  1.00  0.00           C
ATOM   2072  C23 POPEG  85      40.231  59.011  44.064  1.00  0.00           C
ATOM   2075  C24 POPEG  85      39.401  60.081  44.804  1.00  0.00           C
ATOM   2078  C25 POPEG  85      39.031  59.721  46.244  1.00  0.00           C
ATOM   2081  C26 POPEG  85      40.211  59.651  47.224  1.00  0.00           C
ATOM   2084  C27 POPEG  85      39.711  59.501  48.674  1.00  0.00           C
ATOM   2087  C28 POPEG  85      40.721  58.861  49.634  1.00  0.00           C
ATOM   2090  C29 POPEG  85      40.091  58.661  50.984  1.00  0.00           C
ATOM   2092 0C21 POPEG  85      40.711  58.581  52.174  1.00  0.00           C
ATOM   2094 1C21 POPEG  85      42.191  58.641  52.454  1.00  0.00           C
ATOM   2097 2C21 POPEG  85      42.581  59.871  53.294  1.00  0.00           C
ATOM   2100 3C21 POPEG  85      43.841  59.651  54.154  1.00  0.00           C
ATOM   2103 4C21 POPEG  85      44.231  60.921  54.914  1.00  0.00           C
ATOM   2106 5C21 POPEG  85      45.131  60.691  56.144  1.00  0.00           C
ATOM   2109 6C21 POPEG  85      46.631  60.681  55.844  1.00  0.00           C
ATOM   2112 7C21 POPEG  85      47.461  60.681  57.134  1.00  0.00           C
ATOM   2115 8C21 POPEG  85      48.971  60.821  56.904  1.00  0.00           C
ATOM   2119  C33 POPEG  85      38.971  62.641  40.444  1.00  0.00           C
ATOM   2122  C34 POPEG  85      38.741  63.451  41.734  1.00  0.00           C
ATOM   2125  C35 POPEG  85      37.441  63.141  42.464  1.00  0.00           C
ATOM   2128  C36 POPEG  85      37.441  63.761  43.864  1.00  0.00           C
ATOM   2131  C37 POPEG  85      36.191  63.401  44.674  1.00  0.00           C
ATOM   2134  C38 POPEG  85      36.191  64.051  46.054  1.00  0.00           C
ATOM   2137  C39 POPEG  85      37.111  63.341  47.064  1.00  0.00           C
ATOM   2140 0C31 POPEG  85      37.141  64.111  48.384  1.00  0.00           C
ATOM   2143 1C31 POPEG  85      37.751  63.331  49.544  1.00  0.00           C
ATOM   2146 2C31 POPEG  85      37.761  64.211  50.794  1.00  0.00           C
ATOM   2149 3C31 POPEG  85      38.271  63.541  52.074  1.00  0.00           C
ATOM   2152 4C31 POPEG  85      38.221  64.551  53.234  1.00  0.00           C
ATOM   2155 5C31 POPEG  85      38.701  63.971  54.574  1.00  0.00           C
ATOM   2158 6C31 POPEG  85      38.661  65.001  55.714  1.00  0.00           C
ATOM   2162  NH3 POPEH  86     108.671   4.939  33.414  1.00  0.00           N
ATOM   2166  C12 POPEH  86     109.391   6.129  32.854  1.00  0.00           C
ATOM   2169  C11 POPEH  86     108.411   7.039  32.124  1.00  0.00           C
ATOM   2172  P   POPEH  86     106.041   8.091  32.544  1.00  0.00           P
ATOM   2173  O13 POPEH  86     106.001   9.541  32.794  1.00  0.00           O
ATOM   2174  O14 POPEH  86     105.831   7.659  31.144  1.00  0.00           O
ATOM   2175  O11 POPEH  86     104.971   7.439  33.494  1.00  0.00           O
ATOM   2176  O12 POPEH  86     107.431   7.529  33.044  1.00  0.00           O
ATOM   2177  C1  POPEH  86     104.711   7.879  34.834  1.00  0.00           C
ATOM   2180  C2  POPEH  86     105.301   6.899  35.874  1.00  0.00           C
ATOM   2182  O21 POPEH  86     104.491   6.859  37.054  1.00  0.00           O
ATOM   2183  C21 POPEH  86     104.621   7.879  37.874  1.00  0.00           C
ATOM   2184  O22 POPEH  86     105.111   8.971  37.624  1.00  0.00           O
ATOM   2185  C22 POPEH  86     104.061   7.479  39.224  1.00  0.00           C
ATOM   2188  C3  POPEH  86     106.821   7.099  36.164  1.00  0.00           C
ATOM   2191  O31 POPEH  86     107.231   6.219  37.214  1.00  0.00           O
ATOM   2192  C31 POPEH  86     108.361   5.559  37.034  1.00  0.00           C
ATOM   2193  O32 POPEH  86     109.131   5.689  36.094  1.00  0.00           O
ATOM   2194  C32 POPEH  86     108.591   4.639  38.214  1.00  0.00           C
ATOM   2197  C23 POPEH  86     105.071   6.799  40.184  1.00  0.00           C
ATOM   2200  C24 POPEH  86     104.341   6.459  41.484  1.00  0.00           C
ATOM   2203  C25 POPEH  86     105.211   6.489  42.734  1.00  0.00           C
ATOM   2206  C26 POPEH  86     104.371   6.629  44.014  1.00  0.00           C
ATOM   2209  C27 POPEH  86     103.501   5.399  44.304  1.00  0.00           C
ATOM   2212  C28 POPEH  86     102.251   5.739  45.144  1.00  0.00           C
ATOM   2215  C29 POPEH  86     102.681   6.269  46.484  1.00  0.00           C
ATOM   2217 0C21 POPEH  86     102.551   5.629  47.644  1.00  0.00           C
ATOM   2219 1C21 POPEH  86     101.861   4.309  47.864  1.00  0.00           C
ATOM   2222 2C21 POPEH  86     101.551   4.099  49.354  1.00  0.00           C
ATOM   2225 3C21 POPEH  86     102.811   3.779  50.154  1.00  0.00           C
ATOM   2228 4C21 POPEH  86     102.631   3.829  51.674  1.00  0.00           C
ATOM   2231 5C21 POPEH  86     103.841   3.169  52.344  1.00  0.00           C
ATOM   2234 6C21 POPEH  86     103.891   3.339  53.864  1.00  0.00           C
ATOM   2237 7C21 POPEH  86     105.061   2.529  54.444  1.00  0.00           C
ATOM   2240 8C21 POPEH  86     105.161   2.579  55.954  1.00  0.00           C
ATOM   2244  C33 POPEH  86     109.821   5.109  39.014  1.00  0.00           C
ATOM   2247  C34 POPEH  86     110.251   4.069  40.054  1.00  0.00           C
ATOM   2250  C35 POPEH  86     109.141   3.629  41.024  1.00  0.00           C
ATOM   2253  C36 POPEH  86     108.561   4.749  41.904  1.00  0.00           C
ATOM   2256  C37 POPEH  86     109.521   5.189  43.014  1.00  0.00           C
ATOM   2259  C38 POPEH  86     109.091   6.469  43.754  1.00  0.00           C
ATOM   2262  C39 POPEH  86     107.891   6.279  44.684  1.00  0.00           C
ATOM   2265 0C31 POPEH  86     108.241   6.129  46.164  1.00  0.00           C
ATOM   2268 1C31 POPEH  86     107.011   6.169  47.074  1.00  0.00           C
ATOM   2271 2C31 POPEH  86     107.391   6.189  48.564  1.00  0.00           C
ATOM   2274 3C31 POPEH  86     106.221   6.549  49.484  1.00  0.00           C
ATOM   2277 4C31 POPEH  86     106.651   6.539  50.954  1.00  0.00           C
ATOM   2280 5C31 POPEH  86     105.511   6.749  51.954  1.00  0.00           C
ATOM   2283 6C31 POPEH  86     105.951   6.589  53.404  1.00  0.00           C
ATOM   2287  NH3 POPEI  87      24.511  64.641  32.584  1.00  0.00           N
ATOM   2291  C12 POPEI  87      24.341  65.011  31.134  1.00  0.00           C
ATOM   2294  C11 POPEI  87      24.661  66.491  30.894  1.00  0.00           C
ATOM   2297  P   POPEI  87      22.491  67.751  31.704  1.00  0.00           P
ATOM   2298  O13 POPEI  87      22.441  68.651  30.534  1.00  0.00           O
ATOM   2299  O14 POPEI  87      21.671  66.511  31.664  1.00  0.00           O
ATOM   2300  O11 POPEI  87      22.241  68.571  33.044  1.00  0.00           O
ATOM   2301  O12 POPEI  87      24.011  67.331  31.844  1.00  0.00           O
ATOM   2302  C1  POPEI  87      23.311  69.021  33.894  1.00  0.00           C
ATOM   2305  C2  POPEI  87      23.311  68.221  35.234  1.00  0.00           C
ATOM   2307  O21 POPEI  87      24.001  68.921  36.294  1.00  0.00           O
ATOM   2308  C21 POPEI  87      23.311  69.971  36.774  1.00  0.00           C
ATOM   2309  O22 POPEI  87      22.261  70.381  36.294  1.00  0.00           O
ATOM   2310  C22 POPEI  87      24.021  70.621  37.964  1.00  0.00           C
ATOM   2313  C3  POPEI  87      23.911  66.801  35.094  1.00  0.00           C
ATOM   2316  O31 POPEI  87      22.921  65.761  35.274  1.00  0.00           O
ATOM   2317  C31 POPEI  87      22.621  65.421  36.534  1.00  0.00           C
ATOM   2318  O32 POPEI  87      21.481  65.371  36.964  1.00  0.00           O
ATOM   2319  C32 POPEI  87      23.851  65.141  37.394  1.00  0.00           C
ATOM   2322  C23 POPEI  87      23.131  70.601  39.224  1.00  0.00           C
ATOM   2325  C24 POPEI  87      23.631  71.461  40.394  1.00  0.00           C
ATOM   2328  C25 POPEI  87      24.851  70.861  41.094  1.00  0.00           C
ATOM   2331  C26 POPEI  87      25.201  71.551  42.424  1.00  0.00           C
ATOM   2334  C27 POPEI  87      26.381  70.851  43.104  1.00  0.00           C
ATOM   2337  C28 POPEI  87      27.041  71.611  44.264  1.00  0.00           C
ATOM   2340  C29 POPEI  87      26.141  71.801  45.454  1.00  0.00           C
ATOM   2342 0C21 POPEI  87      26.511  71.701  46.744  1.00  0.00           C
ATOM   2344 1C21 POPEI  87      27.911  71.381  47.214  1.00  0.00           C
ATOM   2347 2C21 POPEI  87      27.961  71.011  48.704  1.00  0.00           C
ATOM   2350 3C21 POPEI  87      27.181  69.731  49.014  1.00  0.00           C
ATOM   2353 4C21 POPEI  87      27.391  69.231  50.444  1.00  0.00           C
ATOM   2356 5C21 POPEI  87      26.681  67.901  50.654  1.00  0.00           C
ATOM   2359 6C21 POPEI  87      26.761  67.341  52.064  1.00  0.00           C
ATOM   2362 7C21 POPEI  87      25.821  66.151  52.204  1.00  0.00           C
ATOM   2365 8C21 POPEI  87      25.771  65.551  53.604  1.00  0.00           C
ATOM   2369  C33 POPEI  87      23.551  64.151  38.534  1.00  0.00           C
ATOM   2372  C34 POPEI  87      24.781  63.821  39.394  1.00  0.00           C
ATOM   2375  C35 POPEI  87      25.401  65.041  40.094  1.00  0.00           C
ATOM   2378  C36 POPEI  87      24.431  65.811  41.014  1.00  0.00           C
ATOM   2381  C37 POPEI  87      24.001  65.001  42.234  1.00  0.00           C
ATOM   2384  C38 POPEI  87      23.211  65.831  43.254  1.00  0.00           C
ATOM   2387  C39 POPEI  87      24.041  66.921  43.944  1.00  0.00           C
ATOM   2390 0C31 POPEI  87      23.291  67.521  45.134  1.00  0.00           C
ATOM   2393 1C31 POPEI  87      24.071  68.621  45.874  1.00  0.00           C
ATOM   2396 2C31 POPEI  87      23.301  69.131  47.094  1.00  0.00           C
ATOM   2399 3C31 POPEI  87      23.351  68.171  48.294  1.00  0.00           C
ATOM   2402 4C31 POPEI  87      22.051  68.141  49.104  1.00  0.00           C
ATOM   2405 5C31 POPEI  87      22.121  67.191  50.304  1.00  0.00           C
ATOM   2408 6C31 POPEI  87      20.841  67.171  51.144  1.00  0.00           C
ATOM   2412  NH3 POPEJ  88      77.671  94.271  81.614  1.00  0.00           N
ATOM   2416  C12 POPEJ  88      76.461  95.171  81.834  1.00  0.00           C
ATOM   2419  C11 POPEJ  88      75.121  94.401  81.984  1.00  0.00           C
ATOM   2422  P   POPEJ  88      72.991  95.481  80.664  1.00  0.00           P
ATOM   2423  O13 POPEJ  88      73.191  96.861  80.174  1.00  0.00           O
ATOM   2424  O14 POPEJ  88      71.631  95.131  81.104  1.00  0.00           O
ATOM   2425  O11 POPEJ  88      73.561  94.511  79.544  1.00  0.00           O
ATOM   2426  O12 POPEJ  88      73.991  95.261  81.864  1.00  0.00           O
ATOM   2427  C1  POPEJ  88      72.811  93.951  78.464  1.00  0.00           C
ATOM   2430  C2  POPEJ  88      73.681  92.831  77.824  1.00  0.00           C
ATOM   2432  O21 POPEJ  88      73.131  92.291  76.624  1.00  0.00           O
ATOM   2433  C21 POPEJ  88      73.401  92.941  75.504  1.00  0.00           C
ATOM   2434  O22 POPEJ  88      74.061  93.961  75.394  1.00  0.00           O
ATOM   2435  C22 POPEJ  88      72.731  92.151  74.374  1.00  0.00           C
ATOM   2438  C3  POPEJ  88      73.921  91.661  78.834  1.00  0.00           C
ATOM   2441  O31 POPEJ  88      75.311  91.271  78.844  1.00  0.00           O
ATOM   2442  C31 POPEJ  88      75.871  90.401  77.994  1.00  0.00           C
ATOM   2443  O32 POPEJ  88      77.081  90.411  77.774  1.00  0.00           O
ATOM   2444  C32 POPEJ  88      74.891  89.461  77.334  1.00  0.00           C
ATOM   2447  C23 POPEJ  88      72.951  92.731  72.954  1.00  0.00           C
ATOM   2450  C24 POPEJ  88      72.211  91.941  71.864  1.00  0.00           C
ATOM   2453  C25 POPEJ  88      72.591  90.451  71.774  1.00  0.00           C
ATOM   2456  C26 POPEJ  88      74.101  90.211  71.584  1.00  0.00           C
ATOM   2459  C27 POPEJ  88      74.491  88.751  71.274  1.00  0.00           C
ATOM   2462  C28 POPEJ  88      73.921  88.251  69.934  1.00  0.00           C
ATOM   2465  C29 POPEJ  88      74.511  86.941  69.494  1.00  0.00           C
ATOM   2467 0C21 POPEJ  88      73.881  85.941  68.844  1.00  0.00           C
ATOM   2469 1C21 POPEJ  88      72.431  85.931  68.394  1.00  0.00           C
ATOM   2472 2C21 POPEJ  88      72.231  85.681  66.884  1.00  0.00           C
ATOM   2475 3C21 POPEJ  88      72.641  84.271  66.434  1.00  0.00           C
ATOM   2478 4C21 POPEJ  88      71.921  83.791  65.164  1.00  0.00           C
ATOM   2481 5C21 POPEJ  88      70.421  83.481  65.314  1.00  0.00           C
ATOM   2484 6C21 POPEJ  88      70.121  82.431  66.404  1.00  0.00           C
ATOM   2487 7C21 POPEJ  88      68.701  81.851  66.284  1.00  0.00           C
ATOM   2490 8C21 POPEJ  88      68.351  80.881  67.414  1.00  0.00           C
ATOM   2494  C33 POPEJ  88      75.581  88.191  76.794  1.00  0.00           C
ATOM   2497  C34 POPEJ  88      76.451  88.411  75.544  1.00  0.00           C
ATOM   2500  C35 POPEJ  88      76.331  87.201  74.614  1.00  0.00           C
ATOM   2503  C36 POPEJ  88      77.381  87.141  73.504  1.00  0.00           C
ATOM   2506  C37 POPEJ  88      77.131  85.921  72.624  1.00  0.00           C
ATOM   2509  C38 POPEJ  88      78.311  85.551  71.724  1.00  0.00           C
ATOM   2512  C39 POPEJ  88      78.051  84.321  70.844  1.00  0.00           C
ATOM   2515 0C31 POPEJ  88      77.451  83.141  71.614  1.00  0.00           C
ATOM   2518 1C31 POPEJ  88      77.401  81.811  70.844  1.00  0.00           C
ATOM   2521 2C31 POPEJ  88      78.781  81.161  70.654  1.00  0.00           C
ATOM   2524 3C31 POPEJ  88      79.401  81.411  69.274  1.00  0.00           C
ATOM   2527 4C31 POPEJ  88      78.851  80.491  68.174  1.00  0.00           C
ATOM   2530 5C31 POPEJ  88      79.651  80.601  66.874  1.00  0.00           C
ATOM   2533 6C31 POPEJ  88      79.231  79.591  65.814  1.00  0.00           C
ATOM   2537  NH3 POPEK  89      97.041 110.741  38.234  1.00  0.00           N
ATOM   2541  C12 POPEK  89      98.361 111.331  37.774  1.00  0.00           C
ATOM   2544  C11 POPEK  89      98.921 112.421  38.714  1.00  0.00           C
ATOM   2547  P   POPEK  89     101.071 113.351  37.474  1.00  0.00           P
ATOM   2548  O13 POPEK  89     102.531 113.181  37.634  1.00  0.00           O
ATOM   2549  O14 POPEK  89     100.471 112.931  36.194  1.00  0.00           O
ATOM   2550  O11 POPEK  89     100.571 114.831  37.784  1.00  0.00           O
ATOM   2551  O12 POPEK  89     100.331 112.541  38.614  1.00  0.00           O
ATOM   2552  C1  POPEK  89     101.201 115.771  38.664  1.00  0.00           C
ATOM   2555  C2  POPEK  89     100.171 116.371  39.674  1.00  0.00           C
ATOM   2557  O21 POPEK  89     100.741 117.461  40.434  1.00  0.00           O
ATOM   2558  C21 POPEK  89     101.591 117.151  41.394  1.00  0.00           C
ATOM   2559  O22 POPEK  89     102.051 116.051  41.634  1.00  0.00           O
ATOM   2560  C22 POPEK  89     101.831 118.391  42.284  1.00  0.00           C
ATOM   2563  C3  POPEK  89      99.531 115.261  40.554  1.00  0.00           C
ATOM   2566  O31 POPEK  89      98.881 115.771  41.734  1.00  0.00           O
ATOM   2567  C31 POPEK  89      98.741 114.851  42.684  1.00  0.00           C
ATOM   2568  O32 POPEK  89      99.031 113.681  42.604  1.00  0.00           O
ATOM   2569  C32 POPEK  89      98.231 115.551  43.944  1.00  0.00           C
ATOM   2572  C23 POPEK  89     102.581 117.991  43.584  1.00  0.00           C
ATOM   2575  C24 POPEK  89     102.381 118.891  44.814  1.00  0.00           C
ATOM   2578  C25 POPEK  89     103.111 118.261  46.014  1.00  0.00           C
ATOM   2581  C26 POPEK  89     103.071 119.031  47.334  1.00  0.00           C
ATOM   2584  C27 POPEK  89     104.351 118.731  48.144  1.00  0.00           C
ATOM   2587  C28 POPEK  89     104.331 119.251  49.584  1.00  0.00           C
ATOM   2590  C29 POPEK  89     105.761 119.351  50.054  1.00  0.00           C
ATOM   2592 0C21 POPEK  89     106.431 120.471  50.374  1.00  0.00           C
ATOM   2594 1C21 POPEK  89     105.891 121.881  50.384  1.00  0.00           C
ATOM   2597 2C21 POPEK  89     105.861 122.451  51.814  1.00  0.00           C
ATOM   2600 3C21 POPEK  89     107.241 122.491  52.474  1.00  0.00           C
ATOM   2603 4C21 POPEK  89     107.241 123.211  53.834  1.00  0.00           C
ATOM   2606 5C21 POPEK  89     106.481 122.441  54.914  1.00  0.00           C
ATOM   2609 6C21 POPEK  89     106.551 123.111  56.284  1.00  0.00           C
ATOM   2612 7C21 POPEK  89     105.901 122.281  57.394  1.00  0.00           C
ATOM   2615 8C21 POPEK  89     105.831 123.021  58.724  1.00  0.00           C
ATOM   2619  C33 POPEK  89      98.141 114.641  45.184  1.00  0.00           C
ATOM   2622  C34 POPEK  89      98.201 115.461  46.484  1.00  0.00           C
ATOM   2625  C35 POPEK  89      98.711 114.641  47.674  1.00  0.00           C
ATOM   2628  C36 POPEK  89      99.121 115.511  48.874  1.00  0.00           C
ATOM   2631  C37 POPEK  89      99.891 114.711  49.924  1.00  0.00           C
ATOM   2634  C38 POPEK  89     100.181 115.501  51.204  1.00  0.00           C
ATOM   2637  C39 POPEK  89     101.021 114.711  52.204  1.00  0.00           C
ATOM   2640 0C31 POPEK  89     100.861 115.231  53.644  1.00  0.00           C
ATOM   2643 1C31 POPEK  89     101.821 114.571  54.624  1.00  0.00           C
ATOM   2646 2C31 POPEK  89     101.521 114.951  56.084  1.00  0.00           C
ATOM   2649 3C31 POPEK  89     102.441 114.211  57.054  1.00  0.00           C
ATOM   2652 4C31 POPEK  89     102.491 114.801  58.474  1.00  0.00           C
ATOM   2655 5C31 POPEK  89     101.121 114.951  59.134  1.00  0.00           C
ATOM   2658 6C31 POPEK  89     101.221 115.281  60.624  1.00  0.00           C
ATOM   2662  NH3 POPEL  90      64.881  61.901  37.904  1.00  0.00           N
ATOM   2666  C12 POPEL  90      65.251  61.661  36.464  1.00  0.00           C
ATOM   2669  C11 POPEL  90      65.641  62.971  35.754  1.00  0.00           C
ATOM   2672  P   POPEL  90      67.581  64.341  36.944  1.00  0.00           P
ATOM   2673  O13 POPEL  90      69.051  64.481  36.794  1.00  0.00           O
ATOM   2674  O14 POPEL  90      66.821  65.601  36.834  1.00  0.00           O
ATOM   2675  O11 POPEL  90      67.281  63.611  38.314  1.00  0.00           O
ATOM   2676  O12 POPEL  90      67.021  63.311  35.904  1.00  0.00           O
ATOM   2677  C1  POPEL  90      68.321  63.031  39.134  1.00  0.00           C
ATOM   2680  C2  POPEL  90      68.361  63.641  40.574  1.00  0.00           C
ATOM   2682  O21 POPEL  90      67.711  62.901  41.624  1.00  0.00           O
ATOM   2683  C21 POPEL  90      66.641  62.161  41.424  1.00  0.00           C
ATOM   2684  O22 POPEL  90      66.121  61.871  40.364  1.00  0.00           O
ATOM   2685  C22 POPEL  90      66.061  61.731  42.774  1.00  0.00           C
ATOM   2688  C3  POPEL  90      67.891  65.121  40.614  1.00  0.00           C
ATOM   2691  O31 POPEL  90      68.361  65.791  41.814  1.00  0.00           O
ATOM   2692  C31 POPEL  90      67.441  66.431  42.544  1.00  0.00           C
ATOM   2693  O32 POPEL  90      66.271  66.551  42.264  1.00  0.00           O
ATOM   2694  C32 POPEL  90      68.091  67.061  43.784  1.00  0.00           C
ATOM   2697  C23 POPEL  90      66.501  62.561  44.004  1.00  0.00           C
ATOM   2700  C24 POPEL  90      65.611  62.211  45.194  1.00  0.00           C
ATOM   2703  C25 POPEL  90      65.931  62.921  46.514  1.00  0.00           C
ATOM   2706  C26 POPEL  90      64.971  62.431  47.594  1.00  0.00           C
ATOM   2709  C27 POPEL  90      65.231  62.961  49.014  1.00  0.00           C
ATOM   2712  C28 POPEL  90      64.261  62.341  50.034  1.00  0.00           C
ATOM   2715  C29 POPEL  90      62.871  62.921  49.964  1.00  0.00           C
ATOM   2717 0C21 POPEL  90      61.991  62.991  50.974  1.00  0.00           C
ATOM   2719 1C21 POPEL  90      62.211  62.471  52.374  1.00  0.00           C
ATOM   2722 2C21 POPEL  90      61.731  61.021  52.474  1.00  0.00           C
ATOM   2725 3C21 POPEL  90      62.071  60.381  53.834  1.00  0.00           C
ATOM   2728 4C21 POPEL  90      61.451  58.981  54.004  1.00  0.00           C
ATOM   2731 5C21 POPEL  90      62.111  57.911  53.134  1.00  0.00           C
ATOM   2734 6C21 POPEL  90      61.291  56.611  53.104  1.00  0.00           C
ATOM   2737 7C21 POPEL  90      61.981  55.491  52.314  1.00  0.00           C
ATOM   2740 8C21 POPEL  90      61.141  54.221  52.214  1.00  0.00           C
ATOM   2744  C33 POPEL  90      67.111  67.111  44.984  1.00  0.00           C
ATOM   2747  C34 POPEL  90      67.721  67.781  46.224  1.00  0.00           C
ATOM   2750  C35 POPEL  90      66.851  67.661  47.484  1.00  0.00           C
ATOM   2753  C36 POPEL  90      66.951  66.311  48.214  1.00  0.00           C
ATOM   2756  C37 POPEL  90      68.251  66.121  49.014  1.00  0.00           C
ATOM   2759  C38 POPEL  90      68.361  64.721  49.654  1.00  0.00           C
ATOM   2762  C39 POPEL  90      69.671  64.461  50.414  1.00  0.00           C
ATOM   2765 0C31 POPEL  90      70.021  65.561  51.414  1.00  0.00           C
ATOM   2768 1C31 POPEL  90      70.701  65.101  52.704  1.00  0.00           C
ATOM   2771 2C31 POPEL  90      70.871  66.321  53.634  1.00  0.00           C
ATOM   2774 3C31 POPEL  90      71.251  66.011  55.084  1.00  0.00           C
ATOM   2777 4C31 POPEL  90      71.011  67.261  55.944  1.00  0.00           C
ATOM   2780 5C31 POPEL  90      71.441  67.111  57.404  1.00  0.00           C
ATOM   2783 6C31 POPEL  90      71.111  68.351  58.234  1.00  0.00           C
ATOM   2787  NH3 POPEM  91      40.801  92.941  32.954  1.00  0.00           N
ATOM   2791  C12 POPEM  91      41.071  92.671  31.504  1.00  0.00           C
ATOM   2794  C11 POPEM  91      41.421  91.191  31.324  1.00  0.00           C
ATOM   2797  P   POPEM  91      41.681  89.281  29.654  1.00  0.00           P
ATOM   2798  O13 POPEM  91      41.471  88.871  28.254  1.00  0.00           O
ATOM   2799  O14 POPEM  91      42.921  88.841  30.324  1.00  0.00           O
ATOM   2800  O11 POPEM  91      40.441  88.701  30.444  1.00  0.00           O
ATOM   2801  O12 POPEM  91      41.541  90.841  29.934  1.00  0.00           O
ATOM   2802  C1  POPEM  91      40.491  87.461  31.124  1.00  0.00           C
ATOM   2805  C2  POPEM  91      40.281  87.671  32.634  1.00  0.00           C
ATOM   2807  O21 POPEM  91      40.301  86.481  33.434  1.00  0.00           O
ATOM   2808  C21 POPEM  91      40.531  85.261  33.004  1.00  0.00           C
ATOM   2809  O22 POPEM  91      40.551  84.821  31.874  1.00  0.00           O
ATOM   2810  C22 POPEM  91      40.731  84.421  34.254  1.00  0.00           C
ATOM   2813  C3  POPEM  91      38.971  88.491  32.904  1.00  0.00           C
ATOM   2816  O31 POPEM  91      38.631  88.711  34.294  1.00  0.00           O
ATOM   2817  C31 POPEM  91      39.411  89.601  34.914  1.00  0.00           C
ATOM   2818  O32 POPEM  91      40.371  90.171  34.434  1.00  0.00           O
ATOM   2819  C32 POPEM  91      38.901  89.781  36.344  1.00  0.00           C
ATOM   2822  C23 POPEM  91      41.191  82.971  33.964  1.00  0.00           C
ATOM   2825  C24 POPEM  91      41.731  82.271  35.214  1.00  0.00           C
ATOM   2828  C25 POPEM  91      40.641  81.651  36.084  1.00  0.00           C
ATOM   2831  C26 POPEM  91      40.281  80.221  35.734  1.00  0.00           C
ATOM   2834  C27 POPEM  91      39.191  79.701  36.684  1.00  0.00           C
ATOM   2837  C28 POPEM  91      38.711  78.281  36.344  1.00  0.00           C
ATOM   2840  C29 POPEM  91      39.751  77.231  36.134  1.00  0.00           C
ATOM   2842 0C21 POPEM  91      40.761  76.801  36.914  1.00  0.00           C
ATOM   2844 1C21 POPEM  91      41.181  77.321  38.264  1.00  0.00           C
ATOM   2847 2C21 POPEM  91      42.701  77.191  38.414  1.00  0.00           C
ATOM   2850 3C21 POPEM  91      43.191  77.521  39.834  1.00  0.00           C
ATOM   2853 4C21 POPEM  91      44.711  77.441  39.974  1.00  0.00           C
ATOM   2856 5C21 POPEM  91      45.301  76.091  39.594  1.00  0.00           C
ATOM   2859 6C21 POPEM  91      46.741  75.911  40.104  1.00  0.00           C
ATOM   2862 7C21 POPEM  91      47.221  74.471  39.934  1.00  0.00           C
ATOM   2865 8C21 POPEM  91      48.531  74.171  40.664  1.00  0.00           C
ATOM   2869  C33 POPEM  91      39.641  88.871  37.344  1.00  0.00           C
ATOM   2872  C34 POPEM  91      39.041  88.981  38.754  1.00  0.00           C
ATOM   2875  C35 POPEM  91      39.691  87.961  39.704  1.00  0.00           C
ATOM   2878  C36 POPEM  91      39.021  86.581  39.664  1.00  0.00           C
ATOM   2881  C37 POPEM  91      39.991  85.461  40.084  1.00  0.00           C
ATOM   2884  C38 POPEM  91      39.341  84.071  40.124  1.00  0.00           C
ATOM   2887  C39 POPEM  91      38.551  83.781  41.404  1.00  0.00           C
ATOM   2890 0C31 POPEM  91      39.451  83.611  42.644  1.00  0.00           C
ATOM   2893 1C31 POPEM  91      38.631  83.631  43.944  1.00  0.00           C
ATOM   2896 2C31 POPEM  91      39.521  83.741  45.184  1.00  0.00           C
ATOM   2899 3C31 POPEM  91      40.091  82.401  45.674  1.00  0.00           C
ATOM   2902 4C31 POPEM  91      39.021  81.461  46.244  1.00  0.00           C
ATOM   2905 5C31 POPEM  91      39.631  80.211  46.894  1.00  0.00           C
ATOM   2908 6C31 POPEM  91      38.571  79.241  47.414  1.00  0.00           C
ATOM   2912  NH3 POPEN  92      49.901  79.231  76.394  1.00  0.00           N
ATOM   2916  C12 POPEN  92      48.471  78.871  76.694  1.00  0.00           C
ATOM   2919  C11 POPEN  92      48.011  77.551  76.034  1.00  0.00           C
ATOM   2922  P   POPEN  92      45.431  77.921  76.534  1.00  0.00           P
ATOM   2923  O13 POPEN  92      44.371  76.891  76.404  1.00  0.00           O
ATOM   2924  O14 POPEN  92      45.911  78.191  77.904  1.00  0.00           O
ATOM   2925  O11 POPEN  92      44.941  79.291  75.904  1.00  0.00           O
ATOM   2926  O12 POPEN  92      46.651  77.591  75.594  1.00  0.00           O
ATOM   2927  C1  POPEN  92      44.421  79.361  74.564  1.00  0.00           C
ATOM   2930  C2  POPEN  92      45.261  80.241  73.564  1.00  0.00           C
ATOM   2932  O21 POPEN  92      44.851  80.041  72.204  1.00  0.00           O
ATOM   2933  C21 POPEN  92      45.281  78.951  71.594  1.00  0.00           C
ATOM   2934  O22 POPEN  92      45.641  77.921  72.144  1.00  0.00           O
ATOM   2935  C22 POPEN  92      45.301  79.191  70.084  1.00  0.00           C
ATOM   2938  C3  POPEN  92      46.811  80.131  73.734  1.00  0.00           C
ATOM   2941  O31 POPEN  92      47.551  80.741  72.644  1.00  0.00           O
ATOM   2942  C31 POPEN  92      48.841  80.391  72.654  1.00  0.00           C
ATOM   2943  O32 POPEN  92      49.371  79.751  73.544  1.00  0.00           O
ATOM   2944  C32 POPEN  92      49.541  80.841  71.384  1.00  0.00           C
ATOM   2947  C23 POPEN  92      46.551  78.541  69.454  1.00  0.00           C
ATOM   2950  C24 POPEN  92      46.711  78.861  67.964  1.00  0.00           C
ATOM   2953  C25 POPEN  92      47.261  80.271  67.734  1.00  0.00           C
ATOM   2956  C26 POPEN  92      47.651  80.581  66.284  1.00  0.00           C
ATOM   2959  C27 POPEN  92      48.391  81.931  66.214  1.00  0.00           C
ATOM   2962  C28 POPEN  92      48.891  82.341  64.824  1.00  0.00           C
ATOM   2965  C29 POPEN  92      49.901  81.391  64.224  1.00  0.00           C
ATOM   2967 0C21 POPEN  92      49.731  80.611  63.144  1.00  0.00           C
ATOM   2969 1C21 POPEN  92      48.471  80.511  62.314  1.00  0.00           C
ATOM   2972 2C21 POPEN  92      48.571  81.181  60.924  1.00  0.00           C
ATOM   2975 3C21 POPEN  92      49.371  80.381  59.884  1.00  0.00           C
ATOM   2978 4C21 POPEN  92      49.551  81.201  58.594  1.00  0.00           C
ATOM   2981 5C21 POPEN  92      50.281  80.481  57.444  1.00  0.00           C
ATOM   2984 6C21 POPEN  92      49.461  79.351  56.794  1.00  0.00           C
ATOM   2987 7C21 POPEN  92      50.051  78.911  55.454  1.00  0.00           C
ATOM   2990 8C21 POPEN  92      49.621  77.501  55.024  1.00  0.00           C
ATOM   2994  C33 POPEN  92      51.021  80.371  71.424  1.00  0.00           C
ATOM   2997  C34 POPEN  92      51.871  80.861  70.254  1.00  0.00           C
ATOM   3000  C35 POPEN  92      51.411  80.431  68.864  1.00  0.00           C
ATOM   3003  C36 POPEN  92      51.781  78.991  68.504  1.00  0.00           C
ATOM   3006  C37 POPEN  92      51.291  78.651  67.094  1.00  0.00           C
ATOM   3009  C38 POPEN  92      51.651  77.241  66.624  1.00  0.00           C
ATOM   3012  C39 POPEN  92      53.021  77.071  65.954  1.00  0.00           C
ATOM   3015 0C31 POPEN  92      53.021  75.891  64.974  1.00  0.00           C
ATOM   3018 1C31 POPEN  92      54.251  75.861  64.064  1.00  0.00           C
ATOM   3021 2C31 POPEN  92      54.121  74.911  62.864  1.00  0.00           C
ATOM   3024 3C31 POPEN  92      54.521  73.461  63.144  1.00  0.00           C
ATOM   3027 4C31 POPEN  92      54.341  72.561  61.914  1.00  0.00           C
ATOM   3030 5C31 POPEN  92      54.911  71.151  62.094  1.00  0.00           C
ATOM   3033 6C31 POPEN  92      54.471  70.171  61.004  1.00  0.00           C
ATOM   3037  NH3 POPEO  93     107.621  85.751  81.324  1.00  0.00           N
ATOM   3041  C12 POPEO  93     107.511  84.521  80.464  1.00  0.00           C
ATOM   3044  C11 POPEO  93     106.221  83.741  80.744  1.00  0.00           C
ATOM   3047  P   POPEO  93     105.881  81.691  79.104  1.00  0.00           P
ATOM   3048  O13 POPEO  93     106.911  80.921  78.374  1.00  0.00           O
ATOM   3049  O14 POPEO  93     104.711  80.871  79.504  1.00  0.00           O
ATOM   3050  O11 POPEO  93     105.391  82.901  78.204  1.00  0.00           O
ATOM   3051  O12 POPEO  93     106.451  82.381  80.404  1.00  0.00           O
ATOM   3052  C1  POPEO  93     105.131  82.701  76.814  1.00  0.00           C
ATOM   3055  C2  POPEO  93     103.721  82.091  76.594  1.00  0.00           C
ATOM   3057  O21 POPEO  93     103.711  81.481  75.284  1.00  0.00           O
ATOM   3058  C21 POPEO  93     103.981  80.181  75.234  1.00  0.00           C
ATOM   3059  O22 POPEO  93     104.311  79.461  76.164  1.00  0.00           O
ATOM   3060  C22 POPEO  93     103.771  79.701  73.804  1.00  0.00           C
ATOM   3063  C3  POPEO  93     102.611  83.171  76.744  1.00  0.00           C
ATOM   3066  O31 POPEO  93     101.361  82.741  76.174  1.00  0.00           O
ATOM   3067  C31 POPEO  93     101.011  83.261  75.014  1.00  0.00           C
ATOM   3068  O32 POPEO  93     101.621  84.111  74.394  1.00  0.00           O
ATOM   3069  C32 POPEO  93      99.861  82.421  74.444  1.00  0.00           C
ATOM   3072  C23 POPEO  93     104.741  78.601  73.354  1.00  0.00           C
ATOM   3075  C24 POPEO  93     104.221  77.931  72.074  1.00  0.00           C
ATOM   3078  C25 POPEO  93     104.351  78.751  70.784  1.00  0.00           C
ATOM   3081  C26 POPEO  93     103.091  78.631  69.904  1.00  0.00           C
ATOM   3084  C27 POPEO  93     103.341  78.861  68.414  1.00  0.00           C
ATOM   3087  C28 POPEO  93     102.041  78.831  67.584  1.00  0.00           C
ATOM   3090  C29 POPEO  93     102.311  78.641  66.114  1.00  0.00           C
ATOM   3092 0C21 POPEO  93     102.191  79.561  65.144  1.00  0.00           C
ATOM   3094 1C21 POPEO  93     101.741  80.991  65.324  1.00  0.00           C
ATOM   3097 2C21 POPEO  93     102.871  81.911  65.854  1.00  0.00           C
ATOM   3100 3C21 POPEO  93     102.491  83.391  65.814  1.00  0.00           C
ATOM   3103 4C21 POPEO  93     103.561  84.291  66.454  1.00  0.00           C
ATOM   3106 5C21 POPEO  93     103.281  85.801  66.284  1.00  0.00           C
ATOM   3109 6C21 POPEO  93     102.001  86.271  66.984  1.00  0.00           C
ATOM   3112 7C21 POPEO  93     101.761  87.781  66.824  1.00  0.00           C
ATOM   3115 8C21 POPEO  93     100.431  88.241  67.434  1.00  0.00           C
ATOM   3119  C33 POPEO  93     100.411  81.051  73.974  1.00  0.00           C
ATOM   3122  C34 POPEO  93      99.831  80.491  72.664  1.00  0.00           C
ATOM   3125  C35 POPEO  93     100.141  81.341  71.414  1.00  0.00           C
ATOM   3128  C36 POPEO  93      99.351  80.861  70.194  1.00  0.00           C
ATOM   3131  C37 POPEO  93      99.441  81.831  69.014  1.00  0.00           C
ATOM   3134  C38 POPEO  93      98.521  81.421  67.844  1.00  0.00           C
ATOM   3137  C39 POPEO  93      97.051  81.821  68.044  1.00  0.00           C
ATOM   3140 0C31 POPEO  93      96.641  83.091  67.274  1.00  0.00           C
ATOM   3143 1C31 POPEO  93      96.421  82.781  65.784  1.00  0.00           C
ATOM   3146 2C31 POPEO  93      96.201  84.001  64.874  1.00  0.00           C
ATOM   3149 3C31 POPEO  93      94.891  84.761  65.144  1.00  0.00           C
ATOM   3152 4C31 POPEO  93      94.571  85.811  64.074  1.00  0.00           C
ATOM   3155 5C31 POPEO  93      93.201  86.471  64.274  1.00  0.00           C
ATOM   3158 6C31 POPEO  93      92.851  87.461  63.164  1.00  0.00           C
ATOM   3162  NH3 POPEP  94     104.541  37.581  35.754  1.00  0.00           N
ATOM   3166  C12 POPEP  94     105.741  37.191  34.924  1.00  0.00           C
ATOM   3169  C11 POPEP  94     107.051  37.811  35.464  1.00  0.00           C
ATOM   3172  P   POPEP  94     109.481  37.581  34.464  1.00  0.00           P
ATOM   3173  O13 POPEP  94     109.841  36.791  33.274  1.00  0.00           O
ATOM   3174  O14 POPEP  94     109.391  39.051  34.234  1.00  0.00           O
ATOM   3175  O11 POPEP  94     110.561  37.271  35.574  1.00  0.00           O
ATOM   3176  O12 POPEP  94     108.161  37.011  35.094  1.00  0.00           O
ATOM   3177  C1  POPEP  94     110.721  38.131  36.704  1.00  0.00           C
ATOM   3180  C2  POPEP  94     110.251  37.501  38.044  1.00  0.00           C
ATOM   3182  O21 POPEP  94     110.081  38.611  38.924  1.00  0.00           O
ATOM   3183  C21 POPEP  94     109.151  38.471  39.844  1.00  0.00           C
ATOM   3184  O22 POPEP  94     108.441  37.501  40.014  1.00  0.00           O
ATOM   3185  C22 POPEP  94     109.151  39.741  40.694  1.00  0.00           C
ATOM   3188  C3  POPEP  94     111.321  36.521  38.594  1.00  0.00           C
ATOM   3191  O31 POPEP  94     110.941  35.731  39.744  1.00  0.00           O
ATOM   3192  C31 POPEP  94     111.501  36.041  40.924  1.00  0.00           C
ATOM   3193  O32 POPEP  94     112.231  36.981  41.134  1.00  0.00           O
ATOM   3194  C32 POPEP  94     111.071  35.001  41.974  1.00  0.00           C
ATOM   3197  C23 POPEP  94     108.711  39.471  42.144  1.00  0.00           C
ATOM   3200  C24 POPEP  94     109.221  40.591  43.054  1.00  0.00           C
ATOM   3203  C25 POPEP  94     108.701  40.451  44.484  1.00  0.00           C
ATOM   3206  C26 POPEP  94     109.551  41.241  45.474  1.00  0.00           C
ATOM   3209  C27 POPEP  94     108.961  41.131  46.884  1.00  0.00           C
ATOM   3212  C28 POPEP  94     109.891  41.631  48.004  1.00  0.00           C
ATOM   3215  C29 POPEP  94     109.061  41.701  49.264  1.00  0.00           C
ATOM   3217 0C21 POPEP  94     109.461  41.661  50.544  1.00  0.00           C
ATOM   3219 1C21 POPEP  94     110.871  41.611  51.084  1.00  0.00           C
ATOM   3222 2C21 POPEP  94     111.121  42.771  52.084  1.00  0.00           C
ATOM   3225 3C21 POPEP  94     110.101  42.831  53.244  1.00  0.00           C
ATOM   3228 4C21 POPEP  94     110.441  43.891  54.304  1.00  0.00           C
ATOM   3231 5C21 POPEP  94     109.311  44.141  55.314  1.00  0.00           C
ATOM   3234 6C21 POPEP  94     108.001  44.611  54.644  1.00  0.00           C
ATOM   3237 7C21 POPEP  94     107.051  45.351  55.594  1.00  0.00           C
ATOM   3240 8C21 POPEP  94     105.771  45.811  54.894  1.00  0.00           C
ATOM   3244  C33 POPEP  94     111.831  35.051  43.334  1.00  0.00           C
ATOM   3247  C34 POPEP  94     111.271  33.991  44.314  1.00  0.00           C
ATOM   3250  C35 POPEP  94     111.921  33.941  45.714  1.00  0.00           C
ATOM   3253  C36 POPEP  94     111.441  35.041  46.684  1.00  0.00           C
ATOM   3256  C37 POPEP  94     111.591  34.681  48.184  1.00  0.00           C
ATOM   3259  C38 POPEP  94     112.981  34.981  48.784  1.00  0.00           C
ATOM   3262  C39 POPEP  94     113.081  36.361  49.474  1.00  0.00           C
ATOM   3265 0C31 POPEP  94     112.701  36.361  50.974  1.00  0.00           C
ATOM   3268 1C31 POPEP  94     112.951  37.731  51.624  1.00  0.00           C
ATOM   3271 2C31 POPEP  94     112.901  37.751  53.164  1.00  0.00           C
ATOM   3274 3C31 POPEP  94     111.501  37.611  53.774  1.00  0.00           C
ATOM   3277 4C31 POPEP  94     111.481  37.951  55.274  1.00  0.00           C
ATOM   3280 5C31 POPEP  94     110.121  37.681  55.934  1.00  0.00           C
ATOM   3283 6C31 POPEP  94     109.981  38.241  57.354  1.00  0.00           C
ATOM   3287  NH3 POPEQ  95      84.311  60.541  79.674  1.00  0.00           N
ATOM   3291  C12 POPEQ  95      84.421  61.381  80.914  1.00  0.00           C
ATOM   3294  C11 POPEQ  95      83.101  62.081  81.194  1.00  0.00           C
ATOM   3297  P   POPEQ  95      83.361  64.531  82.144  1.00  0.00           P
ATOM   3298  O13 POPEQ  95      82.771  65.121  83.374  1.00  0.00           O
ATOM   3299  O14 POPEQ  95      84.731  64.911  81.724  1.00  0.00           O
ATOM   3300  O11 POPEQ  95      82.381  64.801  80.924  1.00  0.00           O
ATOM   3301  O12 POPEQ  95      83.271  62.961  82.294  1.00  0.00           O
ATOM   3302  C1  POPEQ  95      82.971  65.311  79.724  1.00  0.00           C
ATOM   3305  C2  POPEQ  95      81.911  65.621  78.654  1.00  0.00           C
ATOM   3307  O21 POPEQ  95      82.651  66.041  77.484  1.00  0.00           O
ATOM   3308  C21 POPEQ  95      81.981  66.051  76.344  1.00  0.00           C
ATOM   3309  O22 POPEQ  95      80.801  65.791  76.194  1.00  0.00           O
ATOM   3310  C22 POPEQ  95      82.921  66.501  75.224  1.00  0.00           C
ATOM   3313  C3  POPEQ  95      80.931  66.711  79.194  1.00  0.00           C
ATOM   3316  O31 POPEQ  95      79.591  66.481  78.724  1.00  0.00           O
ATOM   3317  C31 POPEQ  95      79.011  67.361  77.934  1.00  0.00           C
ATOM   3318  O32 POPEQ  95      79.381  68.511  77.724  1.00  0.00           O
ATOM   3319  C32 POPEQ  95      77.811  66.671  77.304  1.00  0.00           C
ATOM   3322  C23 POPEQ  95      82.201  66.591  73.844  1.00  0.00           C
ATOM   3325  C24 POPEQ  95      83.041  67.401  72.844  1.00  0.00           C
ATOM   3328  C25 POPEQ  95      82.481  67.391  71.404  1.00  0.00           C
ATOM   3331  C26 POPEQ  95      81.051  67.921  71.264  1.00  0.00           C
ATOM   3334  C27 POPEQ  95      80.631  68.031  69.784  1.00  0.00           C
ATOM   3337  C28 POPEQ  95      79.141  68.341  69.554  1.00  0.00           C
ATOM   3340  C29 POPEQ  95      78.801  69.791  69.824  1.00  0.00           C
ATOM   3342 0C21 POPEQ  95      78.051  70.581  69.034  1.00  0.00           C
ATOM   3344 1C21 POPEQ  95      77.341  70.181  67.764  1.00  0.00           C
ATOM   3347 2C21 POPEQ  95      78.071  70.671  66.504  1.00  0.00           C
ATOM   3350 3C21 POPEQ  95      77.281  70.381  65.214  1.00  0.00           C
ATOM   3353 4C21 POPEQ  95      77.881  71.021  63.954  1.00  0.00           C
ATOM   3356 5C21 POPEQ  95      78.171  72.531  64.054  1.00  0.00           C
ATOM   3359 6C21 POPEQ  95      76.971  73.371  64.524  1.00  0.00           C
ATOM   3362 7C21 POPEQ  95      77.351  74.821  64.884  1.00  0.00           C
ATOM   3365 8C21 POPEQ  95      76.191  75.611  65.484  1.00  0.00           C
ATOM   3369  C33 POPEQ  95      76.461  67.381  77.494  1.00  0.00           C
ATOM   3372  C34 POPEQ  95      75.331  66.451  77.014  1.00  0.00           C
ATOM   3375  C35 POPEQ  95      73.931  67.061  76.974  1.00  0.00           C
ATOM   3378  C36 POPEQ  95      73.841  68.331  76.114  1.00  0.00           C
ATOM   3381  C37 POPEQ  95      73.871  69.621  76.954  1.00  0.00           C
ATOM   3384  C38 POPEQ  95      73.511  70.861  76.134  1.00  0.00           C
ATOM   3387  C39 POPEQ  95      72.011  70.951  75.874  1.00  0.00           C
ATOM   3390 0C31 POPEQ  95      71.721  71.671  74.564  1.00  0.00           C
ATOM   3393 1C31 POPEQ  95      70.241  71.601  74.204  1.00  0.00           C
ATOM   3396 2C31 POPEQ  95      69.971  72.431  72.944  1.00  0.00           C
ATOM   3399 3C31 POPEQ  95      68.541  72.251  72.454  1.00  0.00           C
ATOM   3402 4C31 POPEQ  95      67.991  73.521  71.824  1.00  0.00           C
ATOM   3405 5C31 POPEQ  95      66.571  73.311  71.314  1.00  0.00           C
ATOM   3408 6C31 POPEQ  95      65.821  74.631  71.174  1.00  0.00           C
ATOM   3412  NH3 POPER  96     113.091  93.361  78.384  1.00  0.00           N
ATOM   3416  C12 POPER  96     112.031  94.141  77.664  1.00  0.00           C
ATOM   3419  C11 POPER  96     111.841  95.521  78.314  1.00  0.00           C
ATOM   3422  P   POPER  96     110.491  97.451  77.084  1.00  0.00           P
ATOM   3423  O13 POPER  96     109.171  97.451  76.404  1.00  0.00           O
ATOM   3424  O14 POPER  96     110.691  98.581  78.014  1.00  0.00           O
ATOM   3425  O11 POPER  96     111.671  97.461  76.054  1.00  0.00           O
ATOM   3426  O12 POPER  96     110.631  96.081  77.844  1.00  0.00           O
ATOM   3427  C1  POPER  96     111.651  96.801  74.794  1.00  0.00           C
ATOM   3430  C2  POPER  96     111.811  97.841  73.664  1.00  0.00           C
ATOM   3432  O21 POPER  96     112.381  97.211  72.494  1.00  0.00           O
ATOM   3433  C21 POPER  96     111.521  96.501  71.794  1.00  0.00           C
ATOM   3434  O22 POPER  96     110.331  96.371  72.054  1.00  0.00           O
ATOM   3435  C22 POPER  96     112.271  95.851  70.634  1.00  0.00           C
ATOM   3438  C3  POPER  96     112.771  98.981  74.074  1.00  0.00           C
ATOM   3441  O31 POPER  96     112.771 100.011  73.084  1.00  0.00           O
ATOM   3442  C31 POPER  96     112.171 101.161  73.364  1.00  0.00           C
ATOM   3443  O32 POPER  96     111.621 101.431  74.424  1.00  0.00           O
ATOM   3444  C32 POPER  96     112.301 102.091  72.144  1.00  0.00           C
ATOM   3447  C23 POPER  96     111.581  96.061  69.264  1.00  0.00           C
ATOM   3450  C24 POPER  96     111.631  97.521  68.764  1.00  0.00           C
ATOM   3453  C25 POPER  96     110.381  98.341  69.114  1.00  0.00           C
ATOM   3456  C26 POPER  96     110.401  99.771  68.554  1.00  0.00           C
ATOM   3459  C27 POPER  96     109.281 100.661  69.104  1.00  0.00           C
ATOM   3462  C28 POPER  96     108.541 101.501  68.034  1.00  0.00           C
ATOM   3465  C29 POPER  96     107.481 100.721  67.304  1.00  0.00           C
ATOM   3467 0C21 POPER  96     106.271 101.161  66.904  1.00  0.00           C
ATOM   3469 1C21 POPER  96     105.711 102.561  67.074  1.00  0.00           C
ATOM   3472 2C21 POPER  96     105.531 103.321  65.744  1.00  0.00           C
ATOM   3475 3C21 POPER  96     104.131 103.191  65.124  1.00  0.00           C
ATOM   3478 4C21 POPER  96     104.001 104.081  63.874  1.00  0.00           C
ATOM   3481 5C21 POPER  96     102.571 104.371  63.404  1.00  0.00           C
ATOM   3484 6C21 POPER  96     101.711 103.131  63.154  1.00  0.00           C
ATOM   3487 7C21 POPER  96     100.401 103.481  62.434  1.00  0.00           C
ATOM   3490 8C21 POPER  96      99.421 102.311  62.324  1.00  0.00           C
ATOM   3494  C33 POPER  96     112.751 103.551  72.414  1.00  0.00           C
ATOM   3497  C34 POPER  96     113.801 104.061  71.394  1.00  0.00           C
ATOM   3500  C35 POPER  96     113.441 103.831  69.914  1.00  0.00           C
ATOM   3503  C36 POPER  96     112.181 104.581  69.434  1.00  0.00           C
ATOM   3506  C37 POPER  96     111.571 103.911  68.204  1.00  0.00           C
ATOM   3509  C38 POPER  96     110.431 104.741  67.584  1.00  0.00           C
ATOM   3512  C39 POPER  96     110.941 105.761  66.554  1.00  0.00           C
ATOM   3515 0C31 POPER  96     109.801 106.561  65.914  1.00  0.00           C
ATOM   3518 1C31 POPER  96     110.271 107.461  64.764  1.00  0.00           C
ATOM   3521 2C31 POPER  96     109.961 108.951  65.004  1.00  0.00           C
ATOM   3524 3C31 POPER  96     110.251 109.811  63.774  1.00  0.00           C
ATOM   3527 4C31 POPER  96     109.821 111.261  64.004  1.00  0.00           C
ATOM   3530 5C31 POPER  96     109.881 112.091  62.724  1.00  0.00           C
ATOM   3533 6C31 POPER  96     109.351 113.521  62.914  1.00  0.00           C
ATOM   3537  NH3 POPES  97      73.331  38.261  35.624  1.00  0.00           N
ATOM   3541  C12 POPES  97      72.731  39.541  35.114  1.00  0.00           C
ATOM   3544  C11 POPES  97      71.331  39.291  34.534  1.00  0.00           C
ATOM   3547  P   POPES  97      69.931  41.111  35.774  1.00  0.00           P
ATOM   3548  O13 POPES  97      70.621  42.401  36.014  1.00  0.00           O
ATOM   3549  O14 POPES  97      68.461  41.201  35.584  1.00  0.00           O
ATOM   3550  O11 POPES  97      70.301  40.061  36.894  1.00  0.00           O
ATOM   3551  O12 POPES  97      70.581  40.491  34.464  1.00  0.00           O
ATOM   3552  C1  POPES  97      69.791  40.161  38.224  1.00  0.00           C
ATOM   3555  C2  POPES  97      70.591  39.261  39.214  1.00  0.00           C
ATOM   3557  O21 POPES  97      70.321  39.761  40.534  1.00  0.00           O
ATOM   3558  C21 POPES  97      70.141  38.851  41.484  1.00  0.00           C
ATOM   3559  O22 POPES  97      70.121  37.641  41.324  1.00  0.00           O
ATOM   3560  C22 POPES  97      69.811  39.531  42.814  1.00  0.00           C
ATOM   3563  C3  POPES  97      72.121  39.311  38.904  1.00  0.00           C
ATOM   3566  O31 POPES  97      72.941  39.781  39.984  1.00  0.00           O
ATOM   3567  C31 POPES  97      73.721  38.921  40.604  1.00  0.00           C
ATOM   3568  O32 POPES  97      73.671  37.711  40.504  1.00  0.00           O
ATOM   3569  C32 POPES  97      74.691  39.731  41.484  1.00  0.00           C
ATOM   3572  C23 POPES  97      70.751  39.151  43.984  1.00  0.00           C
ATOM   3575  C24 POPES  97      70.351  39.951  45.234  1.00  0.00           C
ATOM   3578  C25 POPES  97      71.421  39.971  46.324  1.00  0.00           C
ATOM   3581  C26 POPES  97      71.621  38.631  47.054  1.00  0.00           C
ATOM   3584  C27 POPES  97      72.801  38.721  48.024  1.00  0.00           C
ATOM   3587  C28 POPES  97      73.071  37.431  48.814  1.00  0.00           C
ATOM   3590  C29 POPES  97      72.021  37.111  49.844  1.00  0.00           C
ATOM   3592 0C21 POPES  97      71.951  37.611  51.094  1.00  0.00           C
ATOM   3594 1C21 POPES  97      72.881  38.631  51.704  1.00  0.00           C
ATOM   3597 2C21 POPES  97      73.751  38.061  52.844  1.00  0.00           C
ATOM   3600 3C21 POPES  97      74.531  39.131  53.634  1.00  0.00           C
ATOM   3603 4C21 POPES  97      74.401  38.961  55.154  1.00  0.00           C
ATOM   3606 5C21 POPES  97      75.091  40.081  55.944  1.00  0.00           C
ATOM   3609 6C21 POPES  97      74.801  40.021  57.454  1.00  0.00           C
ATOM   3612 7C21 POPES  97      75.201  41.321  58.164  1.00  0.00           C
ATOM   3615 8C21 POPES  97      74.931  41.311  59.664  1.00  0.00           C
ATOM   3619  C33 POPES  97      75.401  38.921  42.594  1.00  0.00           C
ATOM   3622  C34 POPES  97      76.291  39.821  43.454  1.00  0.00           C
ATOM   3625  C35 POPES  97      76.961  39.071  44.614  1.00  0.00           C
ATOM   3628  C36 POPES  97      77.481  40.021  45.694  1.00  0.00           C
ATOM   3631  C37 POPES  97      78.141  39.281  46.864  1.00  0.00           C
ATOM   3634  C38 POPES  97      77.861  39.911  48.234  1.00  0.00           C
ATOM   3637  C39 POPES  97      78.451  41.311  48.444  1.00  0.00           C
ATOM   3640 0C31 POPES  97      79.981  41.301  48.654  1.00  0.00           C
ATOM   3643 1C31 POPES  97      80.501  42.641  49.204  1.00  0.00           C
ATOM   3646 2C31 POPES  97      82.021  42.641  49.374  1.00  0.00           C
ATOM   3649 3C31 POPES  97      82.571  43.891  50.084  1.00  0.00           C
ATOM   3652 4C31 POPES  97      82.201  43.971  51.574  1.00  0.00           C
ATOM   3655 5C31 POPES  97      82.911  45.131  52.284  1.00  0.00           C
ATOM   3658 6C31 POPES  97      82.581  45.221  53.774  1.00  0.00           C
ATOM   3662  NH3 POPET  98     132.471  80.881  80.624  1.00  0.00           N
ATOM   3666  C12 POPET  98     132.481  79.521  79.944  1.00  0.00           C
ATOM   3669  C11 POPET  98     132.241  78.341  80.924  1.00  0.00           C
ATOM   3672  P   POPET  98     131.611  75.821  80.994  1.00  0.00           P
ATOM   3673  O13 POPET  98     132.771  75.281  81.744  1.00  0.00           O
ATOM   3674  O14 POPET  98     130.421  76.201  81.784  1.00  0.00           O
ATOM   3675  O11 POPET  98     131.121  74.791  79.904  1.00  0.00           O
ATOM   3676  O12 POPET  98     132.141  77.091  80.204  1.00  0.00           O
ATOM   3677  C1  POPET  98     131.611  74.831  78.554  1.00  0.00           C
ATOM   3680  C2  POPET  98     130.601  74.181  77.564  1.00  0.00           C
ATOM   3682  O21 POPET  98     130.901  74.661  76.224  1.00  0.00           O
ATOM   3683  C21 POPET  98     130.251  75.681  75.714  1.00  0.00           C
ATOM   3684  O22 POPET  98     129.471  76.411  76.304  1.00  0.00           O
ATOM   3685  C22 POPET  98     130.621  75.881  74.254  1.00  0.00           C
ATOM   3688  C3  POPET  98     129.111  74.301  78.054  1.00  0.00           C
ATOM   3691  O31 POPET  98     128.171  73.921  77.024  1.00  0.00           O
ATOM   3692  C31 POPET  98     126.911  74.301  77.204  1.00  0.00           C
ATOM   3693  O32 POPET  98     126.441  74.861  78.174  1.00  0.00           O
ATOM   3694  C32 POPET  98     126.141  73.941  75.924  1.00  0.00           C
ATOM   3697  C23 POPET  98     129.361  75.881  73.364  1.00  0.00           C
ATOM   3700  C24 POPET  98     129.611  76.591  72.024  1.00  0.00           C
ATOM   3703  C25 POPET  98     128.411  76.471  71.064  1.00  0.00           C
ATOM   3706  C26 POPET  98     128.281  75.111  70.364  1.00  0.00           C
ATOM   3709  C27 POPET  98     129.301  74.871  69.254  1.00  0.00           C
ATOM   3712  C28 POPET  98     129.321  73.411  68.754  1.00  0.00           C
ATOM   3715  C29 POPET  98     130.251  73.221  67.594  1.00  0.00           C
ATOM   3717 0C21 POPET  98     130.391  72.101  66.864  1.00  0.00           C
ATOM   3719 1C21 POPET  98     129.671  70.791  67.074  1.00  0.00           C
ATOM   3722 2C21 POPET  98     128.801  70.401  65.864  1.00  0.00           C
ATOM   3725 3C21 POPET  98     128.391  68.921  65.884  1.00  0.00           C
ATOM   3728 4C21 POPET  98     127.431  68.551  64.734  1.00  0.00           C
ATOM   3731 5C21 POPET  98     127.261  67.041  64.514  1.00  0.00           C
ATOM   3734 6C21 POPET  98     126.711  66.291  65.744  1.00  0.00           C
ATOM   3737 7C21 POPET  98     126.421  64.821  65.454  1.00  0.00           C
ATOM   3740 8C21 POPET  98     125.911  64.061  66.674  1.00  0.00           C
ATOM   3744  C33 POPET  98     124.681  74.451  75.844  1.00  0.00           C
ATOM   3747  C34 POPET  98     124.051  73.981  74.524  1.00  0.00           C
ATOM   3750  C35 POPET  98     122.651  74.541  74.214  1.00  0.00           C
ATOM   3753  C36 POPET  98     122.081  73.891  72.944  1.00  0.00           C
ATOM   3756  C37 POPET  98     120.751  74.491  72.444  1.00  0.00           C
ATOM   3759  C38 POPET  98     120.101  73.691  71.304  1.00  0.00           C
ATOM   3762  C39 POPET  98     119.601  72.311  71.764  1.00  0.00           C
ATOM   3765 0C31 POPET  98     118.761  71.531  70.734  1.00  0.00           C
ATOM   3768 1C31 POPET  98     118.221  70.241  71.364  1.00  0.00           C
ATOM   3771 2C31 POPET  98     117.321  69.351  70.484  1.00  0.00           C
ATOM   3774 3C31 POPET  98     118.101  68.371  69.594  1.00  0.00           C
ATOM   3777 4C31 POPET  98     117.211  67.301  68.954  1.00  0.00           C
ATOM   3780 5C31 POPET  98     118.031  66.261  68.174  1.00  0.00           C
ATOM   3783 6C31 POPET  98     117.191  65.121  67.614  1.00  0.00           C
ATOM   3787  NH3 POPEU  99      64.831  67.331  37.744  1.00  0.00           N
ATOM   3791  C12 POPEU  99      63.491  67.981  37.494  1.00  0.00           C
ATOM   3794  C11 POPEU  99      63.491  69.181  36.544  1.00  0.00           C
ATOM   3797  P   POPEU  99      61.471  70.581  35.614  1.00  0.00           P
ATOM   3798  O13 POPEU  99      61.881  72.001  35.514  1.00  0.00           O
ATOM   3799  O14 POPEU  99      61.621  69.751  34.404  1.00  0.00           O
ATOM   3800  O11 POPEU  99      59.991  70.541  36.144  1.00  0.00           O
ATOM   3801  O12 POPEU  99      62.301  69.921  36.774  1.00  0.00           O
ATOM   3802  C1  POPEU  99      59.591  71.331  37.284  1.00  0.00           C
ATOM   3805  C2  POPEU  99      59.861  70.621  38.634  1.00  0.00           C
ATOM   3807  O21 POPEU  99      58.711  70.811  39.484  1.00  0.00           O
ATOM   3808  C21 POPEU  99      58.331  69.761  40.204  1.00  0.00           C
ATOM   3809  O22 POPEU  99      58.651  68.611  40.014  1.00  0.00           O
ATOM   3810  C22 POPEU  99      57.521  70.311  41.394  1.00  0.00           C
ATOM   3813  C3  POPEU  99      61.101  71.241  39.344  1.00  0.00           C
ATOM   3816  O31 POPEU  99      61.581  70.441  40.464  1.00  0.00           O
ATOM   3817  C31 POPEU  99      61.121  70.791  41.654  1.00  0.00           C
ATOM   3818  O32 POPEU  99      60.371  71.721  41.894  1.00  0.00           O
ATOM   3819  C32 POPEU  99      61.721  69.871  42.714  1.00  0.00           C
ATOM   3822  C23 POPEU  99      56.541  69.301  42.034  1.00  0.00           C
ATOM   3825  C24 POPEU  99      55.891  69.841  43.324  1.00  0.00           C
ATOM   3828  C25 POPEU  99      56.911  70.161  44.424  1.00  0.00           C
ATOM   3831  C26 POPEU  99      56.331  70.161  45.844  1.00  0.00           C
ATOM   3834  C27 POPEU  99      57.441  70.151  46.904  1.00  0.00           C
ATOM   3837  C28 POPEU  99      56.911  70.251  48.344  1.00  0.00           C
ATOM   3840  C29 POPEU  99      58.041  70.181  49.344  1.00  0.00           C
ATOM   3842 0C21 POPEU  99      57.931  70.051  50.674  1.00  0.00           C
ATOM   3844 1C21 POPEU  99      56.681  69.981  51.514  1.00  0.00           C
ATOM   3847 2C21 POPEU  99      55.511  70.951  51.234  1.00  0.00           C
ATOM   3850 3C21 POPEU  99      55.031  71.631  52.534  1.00  0.00           C
ATOM   3853 4C21 POPEU  99      53.661  72.301  52.414  1.00  0.00           C
ATOM   3856 5C21 POPEU  99      53.321  73.191  53.624  1.00  0.00           C
ATOM   3859 6C21 POPEU  99      53.181  72.421  54.944  1.00  0.00           C
ATOM   3862 7C21 POPEU  99      52.821  73.341  56.114  1.00  0.00           C
ATOM   3865 8C21 POPEU  99      52.831  72.621  57.464  1.00  0.00           C
ATOM   3869  C33 POPEU  99      61.321  70.351  44.124  1.00  0.00           C
ATOM   3872  C34 POPEU  99      62.151  69.721  45.234  1.00  0.00           C
ATOM   3875  C35 POPEU  99      61.671  70.101  46.644  1.00  0.00           C
ATOM   3878  C36 POPEU  99      61.821  71.611  46.944  1.00  0.00           C
ATOM   3881  C37 POPEU  99      61.121  72.121  48.204  1.00  0.00           C
ATOM   3884  C38 POPEU  99      61.561  73.531  48.604  1.00  0.00           C
ATOM   3887  C39 POPEU  99      60.931  73.991  49.934  1.00  0.00           C
ATOM   3890 0C31 POPEU  99      59.401  73.931  49.884  1.00  0.00           C
ATOM   3893 1C31 POPEU  99      58.711  74.671  51.044  1.00  0.00           C
ATOM   3896 2C31 POPEU  99      57.191  74.521  50.934  1.00  0.00           C
ATOM   3899 3C31 POPEU  99      56.411  75.391  51.934  1.00  0.00           C
ATOM   3902 4C31 POPEU  99      56.441  76.871  51.554  1.00  0.00           C
ATOM   3905 5C31 POPEU  99      55.581  77.731  52.484  1.00  0.00           C
ATOM   3908 6C31 POPEU  99      55.641  79.211  52.114  1.00  0.00           C
ATOM   3912  NH3 POPEV 100      84.311   9.861  74.954  1.00  0.00           N
ATOM   3916  C12 POPEV 100      85.621   9.611  75.654  1.00  0.00           C
ATOM   3919  C11 POPEV 100      85.371   9.371  77.144  1.00  0.00           C
ATOM   3922  P   POPEV 100      83.741   8.001  78.674  1.00  0.00           P
ATOM   3923  O13 POPEV 100      83.531   6.539  78.774  1.00  0.00           O
ATOM   3924  O14 POPEV 100      84.481   8.641  79.784  1.00  0.00           O
ATOM   3925  O11 POPEV 100      82.361   8.741  78.414  1.00  0.00           O
ATOM   3926  O12 POPEV 100      84.471   8.281  77.294  1.00  0.00           O
ATOM   3927  C1  POPEV 100      81.251   8.061  77.814  1.00  0.00           C
ATOM   3930  C2  POPEV 100      80.341   9.011  76.964  1.00  0.00           C
ATOM   3932  O21 POPEV 100      79.881   8.381  75.744  1.00  0.00           O
ATOM   3933  C21 POPEV 100      80.791   8.141  74.814  1.00  0.00           C
ATOM   3934  O22 POPEV 100      81.991   8.331  74.884  1.00  0.00           O
ATOM   3935  C22 POPEV 100      80.091   7.669  73.534  1.00  0.00           C
ATOM   3938  C3  POPEV 100      80.971  10.421  76.684  1.00  0.00           C
ATOM   3941  O31 POPEV 100      80.271  11.131  75.624  1.00  0.00           O
ATOM   3942  C31 POPEV 100      81.001  11.811  74.764  1.00  0.00           C
ATOM   3943  O32 POPEV 100      82.221  11.861  74.754  1.00  0.00           O
ATOM   3944  C32 POPEV 100      80.101  12.581  73.804  1.00  0.00           C
ATOM   3947  C23 POPEV 100      80.551   6.299  72.984  1.00  0.00           C
ATOM   3950  C24 POPEV 100      80.211   6.179  71.494  1.00  0.00           C
ATOM   3953  C25 POPEV 100      81.371   6.619  70.594  1.00  0.00           C
ATOM   3956  C26 POPEV 100      80.951   7.039  69.174  1.00  0.00           C
ATOM   3959  C27 POPEV 100      82.191   7.279  68.294  1.00  0.00           C
ATOM   3962  C28 POPEV 100      81.911   8.041  66.984  1.00  0.00           C
ATOM   3965  C29 POPEV 100      83.211   8.311  66.254  1.00  0.00           C
ATOM   3967 0C21 POPEV 100      83.591   7.809  65.064  1.00  0.00           C
ATOM   3969 1C21 POPEV 100      82.791   6.879  64.184  1.00  0.00           C
ATOM   3972 2C21 POPEV 100      83.031   7.119  62.684  1.00  0.00           C
ATOM   3975 3C21 POPEV 100      82.521   8.471  62.184  1.00  0.00           C
ATOM   3978 4C21 POPEV 100      82.561   8.581  60.654  1.00  0.00           C
ATOM   3981 5C21 POPEV 100      81.761   9.791  60.144  1.00  0.00           C
ATOM   3984 6C21 POPEV 100      81.771   9.911  58.614  1.00  0.00           C
ATOM   3987 7C21 POPEV 100      80.821  11.001  58.104  1.00  0.00           C
ATOM   3990 8C21 POPEV 100      80.811  11.151  56.584  1.00  0.00           C
ATOM   3994  C33 POPEV 100      78.861  11.831  73.254  1.00  0.00           C
ATOM   3997  C34 POPEV 100      77.941  12.821  72.554  1.00  0.00           C
ATOM   4000  C35 POPEV 100      76.841  12.241  71.654  1.00  0.00           C
ATOM   4003  C36 POPEV 100      75.711  11.541  72.414  1.00  0.00           C
ATOM   4006  C37 POPEV 100      74.331  11.901  71.864  1.00  0.00           C
ATOM   4009  C38 POPEV 100      73.211  11.031  72.464  1.00  0.00           C
ATOM   4012  C39 POPEV 100      71.801  11.531  72.124  1.00  0.00           C
ATOM   4015 0C31 POPEV 100      71.531  11.681  70.614  1.00  0.00           C
ATOM   4018 1C31 POPEV 100      70.061  11.981  70.304  1.00  0.00           C
ATOM   4021 2C31 POPEV 100      69.801  12.211  68.804  1.00  0.00           C
ATOM   4024 3C31 POPEV 100      69.891  10.961  67.914  1.00  0.00           C
ATOM   4027 4C31 POPEV 100      68.681  10.031  68.044  1.00  0.00           C
ATOM   4030 5C31 POPEV 100      68.651   8.921  66.984  1.00  0.00           C
ATOM   4033 6C31 POPEV 100      67.411   8.021  67.074  1.00  0.00           C
ATOM   4037  NH3 POPEW 101      16.671  67.841  79.254  1.00  0.00           N
ATOM   4041  C12 POPEW 101      16.301  67.681  80.704  1.00  0.00           C
ATOM   4044  C11 POPEW 101      16.851  68.831  81.554  1.00  0.00           C
ATOM   4047  P   POPEW 101      15.261  70.931  81.624  1.00  0.00           P
ATOM   4048  O13 POPEW 101      14.051  70.061  81.524  1.00  0.00           O
ATOM   4049  O14 POPEW 101      15.611  71.451  82.964  1.00  0.00           O
ATOM   4050  O11 POPEW 101      15.181  72.101  80.574  1.00  0.00           O
ATOM   4051  O12 POPEW 101      16.481  70.111  81.024  1.00  0.00           O
ATOM   4052  C1  POPEW 101      14.121  72.231  79.614  1.00  0.00           C
ATOM   4055  C2  POPEW 101      14.231  71.241  78.414  1.00  0.00           C
ATOM   4057  O21 POPEW 101      15.221  71.691  77.454  1.00  0.00           O
ATOM   4058  C21 POPEW 101      15.661  70.721  76.644  1.00  0.00           C
ATOM   4059  O22 POPEW 101      15.481  69.521  76.824  1.00  0.00           O
ATOM   4060  C22 POPEW 101      16.451  71.331  75.484  1.00  0.00           C
ATOM   4063  C3  POPEW 101      12.841  71.051  77.714  1.00  0.00           C
ATOM   4066  O31 POPEW 101      12.141  72.271  77.394  1.00  0.00           O
ATOM   4067  C31 POPEW 101      12.021  72.561  76.104  1.00  0.00           C
ATOM   4068  O32 POPEW 101      12.731  72.151  75.214  1.00  0.00           O
ATOM   4069  C32 POPEW 101      10.641  73.221  75.944  1.00  0.00           C
ATOM   4072  C23 POPEW 101      16.921  70.321  74.414  1.00  0.00           C
ATOM   4075  C24 POPEW 101      17.761  70.981  73.304  1.00  0.00           C
ATOM   4078  C25 POPEW 101      16.941  71.831  72.324  1.00  0.00           C
ATOM   4081  C26 POPEW 101      17.451  71.731  70.884  1.00  0.00           C
ATOM   4084  C27 POPEW 101      16.531  72.411  69.864  1.00  0.00           C
ATOM   4087  C28 POPEW 101      16.491  71.691  68.504  1.00  0.00           C
ATOM   4090  C29 POPEW 101      15.171  71.011  68.244  1.00  0.00           C
ATOM   4092 0C21 POPEW 101      14.321  71.301  67.234  1.00  0.00           C
ATOM   4094 1C21 POPEW 101      14.561  72.301  66.134  1.00  0.00           C
ATOM   4097 2C21 POPEW 101      13.721  71.971  64.884  1.00  0.00           C
ATOM   4100 3C21 POPEW 101      12.231  72.291  65.054  1.00  0.00           C
ATOM   4103 4C21 POPEW 101      11.341  71.551  64.044  1.00  0.00           C
ATOM   4106 5C21 POPEW 101       9.871  72.001  64.074  1.00  0.00           C
ATOM   4109 6C21 POPEW 101       9.301  72.201  65.484  1.00  0.00           C
ATOM   4112 7C21 POPEW 101       7.791  72.481  65.484  1.00  0.00           C
ATOM   4115 8C21 POPEW 101       7.271  72.981  66.824  1.00  0.00           C
ATOM   4119  C33 POPEW 101      10.431  74.141  74.704  1.00  0.00           C
ATOM   4122  C34 POPEW 101       8.931  74.291  74.384  1.00  0.00           C
ATOM   4125  C35 POPEW 101       8.541  75.651  73.794  1.00  0.00           C
ATOM   4128  C36 POPEW 101       9.191  76.011  72.454  1.00  0.00           C
ATOM   4131  C37 POPEW 101       8.771  77.421  71.994  1.00  0.00           C
ATOM   4134  C38 POPEW 101       9.501  77.901  70.734  1.00  0.00           C
ATOM   4137  C39 POPEW 101       8.931  77.281  69.454  1.00  0.00           C
ATOM   4140 0C31 POPEW 101       9.691  77.781  68.224  1.00  0.00           C
ATOM   4143 1C31 POPEW 101       9.241  77.121  66.914  1.00  0.00           C
ATOM   4146 2C31 POPEW 101      10.131  77.511  65.724  1.00  0.00           C
ATOM   4149 3C31 POPEW 101      10.131  79.021  65.424  1.00  0.00           C
ATOM   4152 4C31 POPEW 101      11.051  79.411  64.264  1.00  0.00           C
ATOM   4155 5C31 POPEW 101      11.051  80.921  64.014  1.00  0.00           C
ATOM   4158 6C31 POPEW 101      11.891  81.341  62.814  1.00  0.00           C
ATOM   4162  NH3 POPEX 102      11.031  25.941  76.574  1.00  0.00           N
ATOM   4166  C12 POPEX 102      11.061  25.741  78.064  1.00  0.00           C
ATOM   4169  C11 POPEX 102      10.311  24.461  78.484  1.00  0.00           C
ATOM   4172  P   POPEX 102       8.341  23.731  76.874  1.00  0.00           P
ATOM   4173  O13 POPEX 102       9.181  22.561  76.624  1.00  0.00           O
ATOM   4174  O14 POPEX 102       6.911  23.511  77.154  1.00  0.00           O
ATOM   4175  O11 POPEX 102       8.571  24.821  75.754  1.00  0.00           O
ATOM   4176  O12 POPEX 102       8.931  24.501  78.114  1.00  0.00           O
ATOM   4177  C1  POPEX 102       8.241  24.621  74.384  1.00  0.00           C
ATOM   4180  C2  POPEX 102       9.181  25.511  73.514  1.00  0.00           C
ATOM   4182  O21 POPEX 102       8.601  25.771  72.224  1.00  0.00           O
ATOM   4183  C21 POPEX 102       9.191  26.781  71.574  1.00  0.00           C
ATOM   4184  O22 POPEX 102       9.921  27.621  72.084  1.00  0.00           O
ATOM   4185  C22 POPEX 102       8.931  26.631  70.074  1.00  0.00           C
ATOM   4188  C3  POPEX 102      10.581  24.841  73.394  1.00  0.00           C
ATOM   4191  O31 POPEX 102      11.631  25.771  73.714  1.00  0.00           O
ATOM   4192  C31 POPEX 102      12.691  26.061  72.964  1.00  0.00           C
ATOM   4193  O32 POPEX 102      13.581  26.791  73.354  1.00  0.00           O
ATOM   4194  C32 POPEX 102      12.701  25.441  71.554  1.00  0.00           C
ATOM   4197  C23 POPEX 102       9.001  27.961  69.294  1.00  0.00           C
ATOM   4200  C24 POPEX 102       9.181  27.801  67.774  1.00  0.00           C
ATOM   4203  C25 POPEX 102       8.931  29.131  67.044  1.00  0.00           C
ATOM   4206  C26 POPEX 102       9.831  29.401  65.824  1.00  0.00           C
ATOM   4209  C27 POPEX 102       9.361  28.711  64.524  1.00  0.00           C
ATOM   4212  C28 POPEX 102      10.121  29.271  63.304  1.00  0.00           C
ATOM   4215  C29 POPEX 102       9.781  28.551  62.034  1.00  0.00           C
ATOM   4217 0C21 POPEX 102       8.751  28.801  61.214  1.00  0.00           C
ATOM   4219 1C21 POPEX 102       7.681  29.861  61.384  1.00  0.00           C
ATOM   4222 2C21 POPEX 102       7.531  30.791  60.164  1.00  0.00           C
ATOM   4225 3C21 POPEX 102       7.211  30.041  58.864  1.00  0.00           C
ATOM   4228 4C21 POPEX 102       6.821  30.991  57.714  1.00  0.00           C
ATOM   4231 5C21 POPEX 102       6.621  30.271  56.364  1.00  0.00           C
ATOM   4234 6C21 POPEX 102       5.441  29.291  56.334  1.00  0.00           C
ATOM   4237 7C21 POPEX 102       5.361  28.511  55.014  1.00  0.00           C
ATOM   4240 8C21 POPEX 102       4.231  27.481  54.974  1.00  0.00           C
ATOM   4244  C33 POPEX 102      13.981  25.801  70.764  1.00  0.00           C
ATOM   4247  C34 POPEX 102      13.911  25.561  69.254  1.00  0.00           C
ATOM   4250  C35 POPEX 102      13.831  24.091  68.814  1.00  0.00           C
ATOM   4253  C36 POPEX 102      14.091  23.921  67.304  1.00  0.00           C
ATOM   4256  C37 POPEX 102      13.881  22.481  66.814  1.00  0.00           C
ATOM   4259  C38 POPEX 102      14.291  22.301  65.344  1.00  0.00           C
ATOM   4262  C39 POPEX 102      14.651  20.851  64.964  1.00  0.00           C
ATOM   4265 0C31 POPEX 102      15.931  20.371  65.664  1.00  0.00           C
ATOM   4268 1C31 POPEX 102      16.561  19.111  65.054  1.00  0.00           C
ATOM   4271 2C31 POPEX 102      18.081  19.141  65.204  1.00  0.00           C
ATOM   4274 3C31 POPEX 102      18.821  18.001  64.504  1.00  0.00           C
ATOM   4277 4C31 POPEX 102      20.301  18.341  64.284  1.00  0.00           C
ATOM   4280 5C31 POPEX 102      21.051  17.381  63.344  1.00  0.00           C
ATOM   4283 6C31 POPEX 102      21.241  15.971  63.904  1.00  0.00           C
ATOM   4287  NH3 POPEY 103     103.511 103.311  39.014  1.00  0.00           N
ATOM   4291  C12 POPEY 103     103.041 102.121  38.214  1.00  0.00           C
ATOM   4294  C11 POPEY 103     101.911 102.501  37.224  1.00  0.00           C
ATOM   4297  P   POPEY 103     100.201 100.511  37.094  1.00  0.00           P
ATOM   4298  O13 POPEY 103      98.921 101.101  36.634  1.00  0.00           O
ATOM   4299  O14 POPEY 103     100.421  99.081  36.794  1.00  0.00           O
ATOM   4300  O11 POPEY 103     100.351 100.771  38.644  1.00  0.00           O
ATOM   4301  O12 POPEY 103     101.421 101.351  36.534  1.00  0.00           O
ATOM   4302  C1  POPEY 103     100.551  99.741  39.614  1.00  0.00           C
ATOM   4305  C2  POPEY 103      99.361  99.651  40.604  1.00  0.00           C
ATOM   4307  O21 POPEY 103      98.591  98.491  40.314  1.00  0.00           O
ATOM   4308  C21 POPEY 103      98.771  97.291  40.904  1.00  0.00           C
ATOM   4309  O22 POPEY 103      98.441  96.251  40.354  1.00  0.00           O
ATOM   4310  C22 POPEY 103      99.231  97.361  42.364  1.00  0.00           C
ATOM   4313  C3  POPEY 103      98.441 100.891  40.494  1.00  0.00           C
ATOM   4316  O31 POPEY 103      97.431 100.931  41.534  1.00  0.00           O
ATOM   4317  C31 POPEY 103      97.871 101.331  42.714  1.00  0.00           C
ATOM   4318  O32 POPEY 103      99.011 101.691  42.974  1.00  0.00           O
ATOM   4319  C32 POPEY 103      96.751 101.261  43.744  1.00  0.00           C
ATOM   4322  C23 POPEY 103      99.551  95.951  42.894  1.00  0.00           C
ATOM   4325  C24 POPEY 103     100.151  95.911  44.304  1.00  0.00           C
ATOM   4328  C25 POPEY 103      99.301  95.091  45.284  1.00  0.00           C
ATOM   4331  C26 POPEY 103     100.141  94.401  46.364  1.00  0.00           C
ATOM   4334  C27 POPEY 103      99.311  93.461  47.264  1.00  0.00           C
ATOM   4337  C28 POPEY 103     100.061  92.171  47.644  1.00  0.00           C
ATOM   4340  C29 POPEY 103     101.371  92.431  48.344  1.00  0.00           C
ATOM   4342 0C21 POPEY 103     101.911  91.741  49.364  1.00  0.00           C
ATOM   4344 1C21 POPEY 103     101.371  90.521  50.074  1.00  0.00           C
ATOM   4347 2C21 POPEY 103     100.901  90.781  51.524  1.00  0.00           C
ATOM   4350 3C21 POPEY 103     102.011  91.091  52.554  1.00  0.00           C
ATOM   4353 4C21 POPEY 103     102.581  92.531  52.564  1.00  0.00           C
ATOM   4356 5C21 POPEY 103     101.541  93.621  52.834  1.00  0.00           C
ATOM   4359 6C21 POPEY 103     101.101  93.651  54.304  1.00  0.00           C
ATOM   4362 7C21 POPEY 103      99.961  94.641  54.574  1.00  0.00           C
ATOM   4365 8C21 POPEY 103      99.601  94.721  56.064  1.00  0.00           C
ATOM   4369  C33 POPEY 103      96.501  99.811  44.184  1.00  0.00           C
ATOM   4372  C34 POPEY 103      95.261  99.651  45.064  1.00  0.00           C
ATOM   4375  C35 POPEY 103      95.161  98.211  45.554  1.00  0.00           C
ATOM   4378  C36 POPEY 103      93.851  97.891  46.284  1.00  0.00           C
ATOM   4381  C37 POPEY 103      93.761  96.381  46.584  1.00  0.00           C
ATOM   4384  C38 POPEY 103      93.351  96.041  48.024  1.00  0.00           C
ATOM   4387  C39 POPEY 103      94.371  96.511  49.064  1.00  0.00           C
ATOM   4390 0C31 POPEY 103      93.881  96.321  50.504  1.00  0.00           C
ATOM   4393 1C31 POPEY 103      94.961  96.701  51.524  1.00  0.00           C
ATOM   4396 2C31 POPEY 103      94.491  96.661  52.984  1.00  0.00           C
ATOM   4399 3C31 POPEY 103      93.691  97.901  53.434  1.00  0.00           C
ATOM   4402 4C31 POPEY 103      92.191  97.641  53.624  1.00  0.00           C
ATOM   4405 5C31 POPEY 103      91.511  98.711  54.474  1.00  0.00           C
ATOM   4408 6C31 POPEY 103      90.091  98.341  54.934  1.00  0.00           C
ATOM   4412  NH3 POPEZ 104      50.501 109.471  34.884  1.00  0.00           N
ATOM   4416  C12 POPEZ 104      51.111 108.481  35.854  1.00  0.00           C
ATOM   4419  C11 POPEZ 104      51.831 107.331  35.104  1.00  0.00           C
ATOM   4422  P   POPEZ 104      54.381 106.951  34.384  1.00  0.00           P
ATOM   4423  O13 POPEZ 104      54.141 105.511  34.624  1.00  0.00           O
ATOM   4424  O14 POPEZ 104      55.021 107.391  33.124  1.00  0.00           O
ATOM   4425  O11 POPEZ 104      55.311 107.461  35.574  1.00  0.00           O
ATOM   4426  O12 POPEZ 104      53.061 107.801  34.584  1.00  0.00           O
ATOM   4427  C1  POPEZ 104      55.421 106.811  36.854  1.00  0.00           C
ATOM   4430  C2  POPEZ 104      54.661 107.591  37.964  1.00  0.00           C
ATOM   4432  O21 POPEZ 104      55.511 108.021  39.074  1.00  0.00           O
ATOM   4433  C21 POPEZ 104      56.031 107.061  39.824  1.00  0.00           C
ATOM   4434  O22 POPEZ 104      56.091 105.881  39.524  1.00  0.00           O
ATOM   4435  C22 POPEZ 104      56.561 107.591  41.164  1.00  0.00           C
ATOM   4438  C3  POPEZ 104      53.381 106.861  38.464  1.00  0.00           C
ATOM   4441  O31 POPEZ 104      52.351 107.801  38.834  1.00  0.00           O
ATOM   4442  C31 POPEZ 104      52.401 108.241  40.094  1.00  0.00           C
ATOM   4443  O32 POPEZ 104      53.261 107.931  40.904  1.00  0.00           O
ATOM   4444  C32 POPEZ 104      51.241 109.211  40.304  1.00  0.00           C
ATOM   4447  C23 POPEZ 104      56.941 106.421  42.114  1.00  0.00           C
ATOM   4450  C24 POPEZ 104      56.981 106.781  43.604  1.00  0.00           C
ATOM   4453  C25 POPEZ 104      55.581 106.981  44.224  1.00  0.00           C
ATOM   4456  C26 POPEZ 104      55.591 107.151  45.754  1.00  0.00           C
ATOM   4459  C27 POPEZ 104      56.431 108.351  46.214  1.00  0.00           C
ATOM   4462  C28 POPEZ 104      56.221 108.721  47.694  1.00  0.00           C
ATOM   4465  C29 POPEZ 104      57.181 108.021  48.634  1.00  0.00           C
ATOM   4467 0C21 POPEZ 104      58.001 108.631  49.514  1.00  0.00           C
ATOM   4469 1C21 POPEZ 104      58.061 110.121  49.784  1.00  0.00           C
ATOM   4472 2C21 POPEZ 104      58.731 110.431  51.144  1.00  0.00           C
ATOM   4475 3C21 POPEZ 104      58.631 111.901  51.554  1.00  0.00           C
ATOM   4478 4C21 POPEZ 104      59.351 112.161  52.894  1.00  0.00           C
ATOM   4481 5C21 POPEZ 104      58.781 113.341  53.694  1.00  0.00           C
ATOM   4484 6C21 POPEZ 104      59.491 113.491  55.054  1.00  0.00           C
ATOM   4487 7C21 POPEZ 104      58.791 114.471  56.004  1.00  0.00           C
ATOM   4490 8C21 POPEZ 104      59.571 114.701  57.294  1.00  0.00           C
ATOM   4494  C33 POPEZ 104      50.971 109.551  41.784  1.00  0.00           C
ATOM   4497  C34 POPEZ 104      52.101 110.371  42.424  1.00  0.00           C
ATOM   4500  C35 POPEZ 104      51.891 110.621  43.924  1.00  0.00           C
ATOM   4503  C36 POPEZ 104      51.591 109.311  44.664  1.00  0.00           C
ATOM   4506  C37 POPEZ 104      51.921 109.351  46.164  1.00  0.00           C
ATOM   4509  C38 POPEZ 104      51.371 108.111  46.864  1.00  0.00           C
ATOM   4512  C39 POPEZ 104      51.811 108.001  48.324  1.00  0.00           C
ATOM   4515 0C31 POPEZ 104      50.811 107.201  49.164  1.00  0.00           C
ATOM   4518 1C31 POPEZ 104      51.351 106.831  50.534  1.00  0.00           C
ATOM   4521 2C31 POPEZ 104      50.231 106.351  51.474  1.00  0.00           C
ATOM   4524 3C31 POPEZ 104      50.791 105.761  52.764  1.00  0.00           C
ATOM   4527 4C31 POPEZ 104      49.711 105.301  53.734  1.00  0.00           C
ATOM   4530 5C31 POPEZ 104      50.301 104.591  54.954  1.00  0.00           C
ATOM   4533 6C31 POPEZ 104      49.251 104.161  55.974  1.00  0.00           C
ATOM   4537  NH3 POPEa 105      29.591   4.879  77.674  1.00  0.00           N
ATOM   4541  C12 POPEa 105      28.401   5.579  77.084  1.00  0.00           C
ATOM   4544  C11 POPEa 105      27.701   6.399  78.184  1.00  0.00           C
ATOM   4547  P   POPEa 105      26.861   8.701  77.234  1.00  0.00           P
ATOM   4548  O13 POPEa 105      25.681   9.481  77.654  1.00  0.00           O
ATOM   4549  O14 POPEa 105      28.191   9.161  77.694  1.00  0.00           O
ATOM   4550  O11 POPEa 105      26.781   8.591  75.664  1.00  0.00           O
ATOM   4551  O12 POPEa 105      26.641   7.189  77.634  1.00  0.00           O
ATOM   4552  C1  POPEa 105      27.851   8.571  74.724  1.00  0.00           C
ATOM   4555  C2  POPEa 105      27.441   9.441  73.504  1.00  0.00           C
ATOM   4557  O21 POPEa 105      28.081   9.021  72.284  1.00  0.00           O
ATOM   4558  C21 POPEa 105      29.381   9.161  72.184  1.00  0.00           C
ATOM   4559  O22 POPEa 105      30.181   9.411  73.064  1.00  0.00           O
ATOM   4560  C22 POPEa 105      29.771   9.021  70.724  1.00  0.00           C
ATOM   4563  C3  POPEa 105      27.601  10.971  73.774  1.00  0.00           C
ATOM   4566  O31 POPEa 105      26.981  11.771  72.734  1.00  0.00           O
ATOM   4567  C31 POPEa 105      25.711  12.111  73.004  1.00  0.00           C
ATOM   4568  O32 POPEa 105      25.121  11.821  74.034  1.00  0.00           O
ATOM   4569  C32 POPEa 105      25.031  12.861  71.854  1.00  0.00           C
ATOM   4572  C23 POPEa 105      29.441  10.331  69.974  1.00  0.00           C
ATOM   4575  C24 POPEa 105      29.931  10.291  68.524  1.00  0.00           C
ATOM   4578  C25 POPEa 105      29.251  11.341  67.644  1.00  0.00           C
ATOM   4581  C26 POPEa 105      29.681  11.181  66.184  1.00  0.00           C
ATOM   4584  C27 POPEa 105      28.751  11.901  65.204  1.00  0.00           C
ATOM   4587  C28 POPEa 105      29.091  11.521  63.744  1.00  0.00           C
ATOM   4590  C29 POPEa 105      29.061  12.721  62.834  1.00  0.00           C
ATOM   4592 0C21 POPEa 105      28.341  12.881  61.714  1.00  0.00           C
ATOM   4594 1C21 POPEa 105      27.381  11.891  61.084  1.00  0.00           C
ATOM   4597 2C21 POPEa 105      25.971  12.481  60.914  1.00  0.00           C
ATOM   4600 3C21 POPEa 105      25.081  12.371  62.164  1.00  0.00           C
ATOM   4603 4C21 POPEa 105      23.701  13.041  61.984  1.00  0.00           C
ATOM   4606 5C21 POPEa 105      22.961  12.511  60.754  1.00  0.00           C
ATOM   4609 6C21 POPEa 105      21.471  12.861  60.704  1.00  0.00           C
ATOM   4612 7C21 POPEa 105      20.801  12.321  59.424  1.00  0.00           C
ATOM   4615 8C21 POPEa 105      19.281  12.251  59.504  1.00  0.00           C
ATOM   4619  C33 POPEa 105      25.711  12.691  70.474  1.00  0.00           C
ATOM   4622  C34 POPEa 105      26.871  13.661  70.224  1.00  0.00           C
ATOM   4625  C35 POPEa 105      26.541  14.751  69.194  1.00  0.00           C
ATOM   4628  C36 POPEa 105      26.481  14.271  67.734  1.00  0.00           C
ATOM   4631  C37 POPEa 105      26.001  15.391  66.794  1.00  0.00           C
ATOM   4634  C38 POPEa 105      26.101  15.061  65.304  1.00  0.00           C
ATOM   4637  C39 POPEa 105      25.491  16.161  64.424  1.00  0.00           C
ATOM   4640 0C31 POPEa 105      25.851  16.001  62.944  1.00  0.00           C
ATOM   4643 1C31 POPEa 105      25.001  16.831  61.974  1.00  0.00           C
ATOM   4646 2C31 POPEa 105      25.321  16.491  60.514  1.00  0.00           C
ATOM   4649 3C31 POPEa 105      24.531  17.301  59.474  1.00  0.00           C
ATOM   4652 4C31 POPEa 105      24.791  16.821  58.044  1.00  0.00           C
ATOM   4655 5C31 POPEa 105      24.721  17.951  57.014  1.00  0.00           C
ATOM   4658 6C31 POPEa 105      25.021  17.501  55.584  1.00  0.00           C
ATOM   4662  NH3 POPEb 106     121.681  84.501  81.014  1.00  0.00           N
ATOM   4666  C12 POPEb 106     121.411  83.111  81.494  1.00  0.00           C
ATOM   4669  C11 POPEb 106     120.581  82.321  80.484  1.00  0.00           C
ATOM   4672  P   POPEb 106     118.531  80.971  81.394  1.00  0.00           P
ATOM   4673  O13 POPEb 106     118.201  79.571  81.734  1.00  0.00           O
ATOM   4674  O14 POPEb 106     118.021  82.011  82.314  1.00  0.00           O
ATOM   4675  O11 POPEb 106     117.931  81.331  79.974  1.00  0.00           O
ATOM   4676  O12 POPEb 106     120.091  81.131  81.124  1.00  0.00           O
ATOM   4677  C1  POPEb 106     118.331  80.521  78.864  1.00  0.00           C
ATOM   4680  C2  POPEb 106     117.651  81.001  77.544  1.00  0.00           C
ATOM   4682  O21 POPEb 106     117.511  79.941  76.564  1.00  0.00           O
ATOM   4683  C21 POPEb 106     118.551  79.161  76.294  1.00  0.00           C
ATOM   4684  O22 POPEb 106     119.661  79.231  76.794  1.00  0.00           O
ATOM   4685  C22 POPEb 106     118.151  78.071  75.294  1.00  0.00           C
ATOM   4688  C3  POPEb 106     118.301  82.271  76.944  1.00  0.00           C
ATOM   4691  O31 POPEb 106     117.421  82.891  75.984  1.00  0.00           O
ATOM   4692  C31 POPEb 106     117.511  82.431  74.734  1.00  0.00           C
ATOM   4693  O32 POPEb 106     118.421  81.731  74.314  1.00  0.00           O
ATOM   4694  C32 POPEb 106     116.281  82.831  73.934  1.00  0.00           C
ATOM   4697  C23 POPEb 106     117.971  78.551  73.834  1.00  0.00           C
ATOM   4700  C24 POPEb 106     117.981  77.371  72.844  1.00  0.00           C
ATOM   4703  C25 POPEb 106     118.401  77.751  71.414  1.00  0.00           C
ATOM   4706  C26 POPEb 106     117.361  78.561  70.624  1.00  0.00           C
ATOM   4709  C27 POPEb 106     117.901  78.971  69.234  1.00  0.00           C
ATOM   4712  C28 POPEb 106     116.831  79.561  68.304  1.00  0.00           C
ATOM   4715  C29 POPEb 106     117.441  80.221  67.084  1.00  0.00           C
ATOM   4717 0C21 POPEb 106     117.651  79.671  65.874  1.00  0.00           C
ATOM   4719 1C21 POPEb 106     117.321  78.271  65.434  1.00  0.00           C
ATOM   4722 2C21 POPEb 106     116.591  78.191  64.074  1.00  0.00           C
ATOM   4725 3C21 POPEb 106     117.461  78.591  62.864  1.00  0.00           C
ATOM   4728 4C21 POPEb 106     116.811  78.241  61.514  1.00  0.00           C
ATOM   4731 5C21 POPEb 106     117.781  78.341  60.334  1.00  0.00           C
ATOM   4734 6C21 POPEb 106     117.151  77.911  58.994  1.00  0.00           C
ATOM   4737 7C21 POPEb 106     118.201  77.691  57.894  1.00  0.00           C
ATOM   4740 8C21 POPEb 106     117.601  77.181  56.574  1.00  0.00           C
ATOM   4744  C33 POPEb 106     115.591  81.561  73.364  1.00  0.00           C
ATOM   4747  C34 POPEb 106     114.361  81.841  72.504  1.00  0.00           C
ATOM   4750  C35 POPEb 106     114.701  82.441  71.124  1.00  0.00           C
ATOM   4753  C36 POPEb 106     113.431  82.651  70.294  1.00  0.00           C
ATOM   4756  C37 POPEb 106     113.701  83.181  68.884  1.00  0.00           C
ATOM   4759  C38 POPEb 106     112.471  83.211  67.974  1.00  0.00           C
ATOM   4762  C39 POPEb 106     112.151  81.841  67.354  1.00  0.00           C
ATOM   4765 0C31 POPEb 106     112.881  81.661  66.014  1.00  0.00           C
ATOM   4768 1C31 POPEb 106     112.691  80.271  65.414  1.00  0.00           C
ATOM   4771 2C31 POPEb 106     113.131  80.211  63.944  1.00  0.00           C
ATOM   4774 3C31 POPEb 106     112.901  78.841  63.304  1.00  0.00           C
ATOM   4777 4C31 POPEb 106     111.411  78.491  63.174  1.00  0.00           C
ATOM   4780 5C31 POPEb 106     111.171  77.161  62.464  1.00  0.00           C
ATOM   4783 6C31 POPEb 106     109.691  76.771  62.414  1.00  0.00           C
ATOM   4787  NH3 POPEc 107      20.671  27.791  31.534  1.00  0.00           N
ATOM   4791  C12 POPEc 107      19.361  27.461  30.864  1.00  0.00           C
ATOM   4794  C11 POPEc 107      18.161  27.851  31.724  1.00  0.00           C
ATOM   4797  P   POPEc 107      15.841  26.811  32.204  1.00  0.00           P
ATOM   4798  O13 POPEc 107      15.791  27.861  33.254  1.00  0.00           O
ATOM   4799  O14 POPEc 107      14.561  26.411  31.554  1.00  0.00           O
ATOM   4800  O11 POPEc 107      16.471  25.491  32.804  1.00  0.00           O
ATOM   4801  O12 POPEc 107      16.991  27.221  31.194  1.00  0.00           O
ATOM   4802  C1  POPEc 107      16.151  25.081  34.124  1.00  0.00           C
ATOM   4805  C2  POPEc 107      17.381  25.201  35.064  1.00  0.00           C
ATOM   4807  O21 POPEc 107      17.721  26.551  35.404  1.00  0.00           O
ATOM   4808  C21 POPEc 107      16.871  27.251  36.124  1.00  0.00           C
ATOM   4809  O22 POPEc 107      15.791  26.851  36.534  1.00  0.00           O
ATOM   4810  C22 POPEc 107      17.501  28.601  36.484  1.00  0.00           C
ATOM   4813  C3  POPEc 107      18.631  24.541  34.424  1.00  0.00           C
ATOM   4816  O31 POPEc 107      19.811  24.761  35.234  1.00  0.00           O
ATOM   4817  C31 POPEc 107      20.541  25.821  34.914  1.00  0.00           C
ATOM   4818  O32 POPEc 107      20.411  26.511  33.914  1.00  0.00           O
ATOM   4819  C32 POPEc 107      21.601  26.041  35.984  1.00  0.00           C
ATOM   4822  C23 POPEc 107      17.601  28.851  38.014  1.00  0.00           C
ATOM   4825  C24 POPEc 107      18.591  29.981  38.314  1.00  0.00           C
ATOM   4828  C25 POPEc 107      18.631  30.511  39.764  1.00  0.00           C
ATOM   4831  C26 POPEc 107      18.811  29.461  40.884  1.00  0.00           C
ATOM   4834  C27 POPEc 107      19.181  30.141  42.214  1.00  0.00           C
ATOM   4837  C28 POPEc 107      19.181  29.211  43.454  1.00  0.00           C
ATOM   4840  C29 POPEc 107      19.371  29.981  44.734  1.00  0.00           C
ATOM   4842 0C21 POPEc 107      20.541  30.381  45.274  1.00  0.00           C
ATOM   4844 1C21 POPEc 107      21.921  30.131  44.724  1.00  0.00           C
ATOM   4847 2C21 POPEc 107      23.061  30.391  45.734  1.00  0.00           C
ATOM   4850 3C21 POPEc 107      23.111  29.411  46.914  1.00  0.00           C
ATOM   4853 4C21 POPEc 107      22.431  29.921  48.204  1.00  0.00           C
ATOM   4856 5C21 POPEc 107      21.901  28.741  49.024  1.00  0.00           C
ATOM   4859 6C21 POPEc 107      21.391  29.111  50.424  1.00  0.00           C
ATOM   4862 7C21 POPEc 107      20.931  27.851  51.164  1.00  0.00           C
ATOM   4865 8C21 POPEc 107      20.461  28.091  52.604  1.00  0.00           C
ATOM   4869  C33 POPEc 107      21.311  27.301  36.834  1.00  0.00           C
ATOM   4872  C34 POPEc 107      22.531  27.671  37.694  1.00  0.00           C
ATOM   4875  C35 POPEc 107      22.341  29.011  38.414  1.00  0.00           C
ATOM   4878  C36 POPEc 107      23.511  29.351  39.334  1.00  0.00           C
ATOM   4881  C37 POPEc 107      23.291  30.661  40.094  1.00  0.00           C
ATOM   4884  C38 POPEc 107      24.291  30.871  41.244  1.00  0.00           C
ATOM   4887  C39 POPEc 107      24.601  32.351  41.514  1.00  0.00           C
ATOM   4890 0C31 POPEc 107      23.431  33.141  42.114  1.00  0.00           C
ATOM   4893 1C31 POPEc 107      23.621  33.421  43.614  1.00  0.00           C
ATOM   4896 2C31 POPEc 107      22.411  34.141  44.234  1.00  0.00           C
ATOM   4899 3C31 POPEc 107      22.811  35.121  45.344  1.00  0.00           C
ATOM   4902 4C31 POPEc 107      23.331  34.451  46.624  1.00  0.00           C
ATOM   4905 5C31 POPEc 107      23.971  35.471  47.574  1.00  0.00           C
ATOM   4908 6C31 POPEc 107      24.291  34.891  48.954  1.00  0.00           C
ATOM   4912  NH3 POPEd 108     134.653  26.131  32.574  1.00  0.00           N
ATOM   4916  C12 POPEd 108     133.521  26.411  31.614  1.00  0.00           C
ATOM   4919  C11 POPEd 108     132.251  26.951  32.304  1.00  0.00           C
ATOM   4922  P   POPEd 108     130.221  27.681  30.724  1.00  0.00           P
ATOM   4923  O13 POPEd 108     131.081  28.481  29.814  1.00  0.00           O
ATOM   4924  O14 POPEd 108     129.051  26.971  30.154  1.00  0.00           O
ATOM   4925  O11 POPEd 108     129.751  28.661  31.854  1.00  0.00           O
ATOM   4926  O12 POPEd 108     131.111  26.641  31.514  1.00  0.00           O
ATOM   4927  C1  POPEd 108     129.371  28.231  33.154  1.00  0.00           C
ATOM   4930  C2  POPEd 108     130.021  29.201  34.174  1.00  0.00           C
ATOM   4932  O21 POPEd 108     130.091  28.661  35.504  1.00  0.00           O
ATOM   4933  C21 POPEd 108     128.951  28.421  36.114  1.00  0.00           C
ATOM   4934  O22 POPEd 108     127.841  28.441  35.614  1.00  0.00           O
ATOM   4935  C22 POPEd 108     129.181  28.231  37.624  1.00  0.00           C
ATOM   4938  C3  POPEd 108     129.371  30.611  34.104  1.00  0.00           C
ATOM   4941  O31 POPEd 108     129.951  31.511  35.074  1.00  0.00           O
ATOM   4942  C31 POPEd 108     129.181  31.831  36.104  1.00  0.00           C
ATOM   4943  O32 POPEd 108     128.011  31.551  36.234  1.00  0.00           O
ATOM   4944  C32 POPEd 108     129.991  32.651  37.114  1.00  0.00           C
ATOM   4947  C23 POPEd 108     128.001  28.821  38.444  1.00  0.00           C
ATOM   4950  C24 POPEd 108     128.271  28.871  39.954  1.00  0.00           C
ATOM   4953  C25 POPEd 108     127.191  29.671  40.694  1.00  0.00           C
ATOM   4956  C26 POPEd 108     127.301  29.641  42.234  1.00  0.00           C
ATOM   4959  C27 POPEd 108     126.151  30.391  42.924  1.00  0.00           C
ATOM   4962  C28 POPEd 108     126.171  30.361  44.464  1.00  0.00           C
ATOM   4965  C29 POPEd 108     124.891  30.931  45.004  1.00  0.00           C
ATOM   4967 0C21 POPEd 108     124.431  30.861  46.274  1.00  0.00           C
ATOM   4969 1C21 POPEd 108     125.121  30.251  47.464  1.00  0.00           C
ATOM   4972 2C21 POPEd 108     125.081  31.171  48.704  1.00  0.00           C
ATOM   4975 3C21 POPEd 108     123.691  31.331  49.324  1.00  0.00           C
ATOM   4978 4C21 POPEd 108     123.731  32.181  50.604  1.00  0.00           C
ATOM   4981 5C21 POPEd 108     122.431  32.111  51.404  1.00  0.00           C
ATOM   4984 6C21 POPEd 108     122.431  33.071  52.604  1.00  0.00           C
ATOM   4987 7C21 POPEd 108     121.321  32.741  53.614  1.00  0.00           C
ATOM   4990 8C21 POPEd 108     121.061  33.851  54.624  1.00  0.00           C
ATOM   4994  C33 POPEd 108     129.531  32.331  38.554  1.00  0.00           C
ATOM   4997  C34 POPEd 108     130.291  33.121  39.624  1.00  0.00           C
ATOM   5000  C35 POPEd 108     130.041  32.541  41.024  1.00  0.00           C
ATOM   5003  C36 POPEd 108     130.591  33.411  42.154  1.00  0.00           C
ATOM   5006  C37 POPEd 108     130.391  32.751  43.524  1.00  0.00           C
ATOM   5009  C38 POPEd 108     130.781  33.661  44.704  1.00  0.00           C
ATOM   5012  C39 POPEd 108     130.811  32.941  46.054  1.00  0.00           C
ATOM   5015 0C31 POPEd 108     129.471  32.301  46.464  1.00  0.00           C
ATOM   5018 1C31 POPEd 108     129.551  31.551  47.804  1.00  0.00           C
ATOM   5021 2C31 POPEd 108     128.861  32.311  48.954  1.00  0.00           C
ATOM   5024 3C31 POPEd 108     128.951  31.601  50.314  1.00  0.00           C
ATOM   5027 4C31 POPEd 108     128.401  30.161  50.324  1.00  0.00           C
ATOM   5030 5C31 POPEd 108     127.591  29.841  51.584  1.00  0.00           C
ATOM   5033 6C31 POPEd 108     126.961  28.441  51.574  1.00  0.00           C
ATOM   5037  NH3 POPEe 109      50.661  21.311  37.574  1.00  0.00           N
ATOM   5041  C12 POPEe 109      51.961  21.311  38.324  1.00  0.00           C
ATOM   5044  C11 POPEe 109      52.761  22.611  38.134  1.00  0.00           C
ATOM   5047  P   POPEe 109      55.111  21.581  37.764  1.00  0.00           P
ATOM   5048  O13 POPEe 109      55.611  20.451  38.584  1.00  0.00           O
ATOM   5049  O14 POPEe 109      54.461  21.141  36.514  1.00  0.00           O
ATOM   5050  O11 POPEe 109      56.281  22.551  37.404  1.00  0.00           O
ATOM   5051  O12 POPEe 109      54.091  22.431  38.624  1.00  0.00           O
ATOM   5052  C1  POPEe 109      56.701  23.581  38.294  1.00  0.00           C
ATOM   5055  C2  POPEe 109      57.451  23.021  39.554  1.00  0.00           C
ATOM   5057  O21 POPEe 109      57.631  24.041  40.554  1.00  0.00           O
ATOM   5058  C21 POPEe 109      58.241  25.161  40.244  1.00  0.00           C
ATOM   5059  O22 POPEe 109      58.761  25.461  39.184  1.00  0.00           O
ATOM   5060  C22 POPEe 109      58.171  26.051  41.474  1.00  0.00           C
ATOM   5063  C3  POPEe 109      58.761  22.261  39.174  1.00  0.00           C
ATOM   5066  O31 POPEe 109      59.331  21.531  40.284  1.00  0.00           O
ATOM   5067  C31 POPEe 109      60.431  22.041  40.814  1.00  0.00           C
ATOM   5068  O32 POPEe 109      60.871  23.161  40.584  1.00  0.00           O
ATOM   5069  C32 POPEe 109      61.101  21.011  41.734  1.00  0.00           C
ATOM   5072  C23 POPEe 109      58.801  27.441  41.254  1.00  0.00           C
ATOM   5075  C24 POPEe 109      58.941  28.211  42.574  1.00  0.00           C
ATOM   5078  C25 POPEe 109      57.621  28.441  43.314  1.00  0.00           C
ATOM   5081  C26 POPEe 109      56.601  29.231  42.484  1.00  0.00           C
ATOM   5084  C27 POPEe 109      55.421  29.701  43.324  1.00  0.00           C
ATOM   5087  C28 POPEe 109      54.461  30.591  42.514  1.00  0.00           C
ATOM   5090  C29 POPEe 109      53.451  31.231  43.424  1.00  0.00           C
ATOM   5092 0C21 POPEe 109      53.631  32.401  44.074  1.00  0.00           C
ATOM   5094 1C21 POPEe 109      54.841  33.301  44.004  1.00  0.00           C
ATOM   5097 2C21 POPEe 109      54.461  34.601  43.274  1.00  0.00           C
ATOM   5100 3C21 POPEe 109      55.481  35.741  43.424  1.00  0.00           C
ATOM   5103 4C21 POPEe 109      54.891  37.061  42.904  1.00  0.00           C
ATOM   5106 5C21 POPEe 109      55.731  38.301  43.244  1.00  0.00           C
ATOM   5109 6C21 POPEe 109      56.991  38.421  42.374  1.00  0.00           C
ATOM   5112 7C21 POPEe 109      56.701  39.111  41.034  1.00  0.00           C
ATOM   5115 8C21 POPEe 109      57.911  39.221  40.114  1.00  0.00           C
ATOM   5119  C33 POPEe 109      62.501  21.441  42.224  1.00  0.00           C
ATOM   5122  C34 POPEe 109      63.041  20.501  43.304  1.00  0.00           C
ATOM   5125  C35 POPEe 109      64.421  20.931  43.824  1.00  0.00           C
ATOM   5128  C36 POPEe 109      64.411  22.281  44.574  1.00  0.00           C
ATOM   5131  C37 POPEe 109      65.811  22.741  44.984  1.00  0.00           C
ATOM   5134  C38 POPEe 109      65.851  24.181  45.524  1.00  0.00           C
ATOM   5137  C39 POPEe 109      66.341  24.281  46.974  1.00  0.00           C
ATOM   5140 0C31 POPEe 109      65.311  23.741  47.974  1.00  0.00           C
ATOM   5143 1C31 POPEe 109      65.781  23.851  49.434  1.00  0.00           C
ATOM   5146 2C31 POPEe 109      64.721  23.291  50.384  1.00  0.00           C
ATOM   5149 3C31 POPEe 109      65.221  22.991  51.804  1.00  0.00           C
ATOM   5152 4C31 POPEe 109      64.561  23.871  52.864  1.00  0.00           C
ATOM   5155 5C31 POPEe 109      64.371  23.161  54.214  1.00  0.00           C
ATOM   5158 6C31 POPEe 109      63.571  23.991  55.214  1.00  0.00           C
ATOM   5162  NH3 POPEf 110      47.141  15.631  36.214  1.00  0.00           N
ATOM   5166  C12 POPEf 110      46.991  17.121  36.414  1.00  0.00           C
ATOM   5169  C11 POPEf 110      47.021  17.941  35.104  1.00  0.00           C
ATOM   5172  P   POPEf 110      45.981  20.391  34.944  1.00  0.00           P
ATOM   5173  O13 POPEf 110      44.741  19.741  34.474  1.00  0.00           O
ATOM   5174  O14 POPEf 110      46.701  21.341  34.064  1.00  0.00           O
ATOM   5175  O11 POPEf 110      45.621  21.191  36.274  1.00  0.00           O
ATOM   5176  O12 POPEf 110      47.021  19.331  35.444  1.00  0.00           O
ATOM   5177  C1  POPEf 110      45.911  20.681  37.584  1.00  0.00           C
ATOM   5180  C2  POPEf 110      47.361  21.051  38.024  1.00  0.00           C
ATOM   5182  O21 POPEf 110      48.021  20.051  38.814  1.00  0.00           O
ATOM   5183  C21 POPEf 110      47.431  19.611  39.924  1.00  0.00           C
ATOM   5184  O22 POPEf 110      46.351  19.971  40.354  1.00  0.00           O
ATOM   5185  C22 POPEf 110      48.361  18.611  40.634  1.00  0.00           C
ATOM   5188  C3  POPEf 110      47.541  22.521  38.544  1.00  0.00           C
ATOM   5191  O31 POPEf 110      47.371  22.721  39.964  1.00  0.00           O
ATOM   5192  C31 POPEf 110      48.461  22.541  40.704  1.00  0.00           C
ATOM   5193  O32 POPEf 110      49.461  21.951  40.314  1.00  0.00           O
ATOM   5194  C32 POPEf 110      48.221  23.191  42.084  1.00  0.00           C
ATOM   5197  C23 POPEf 110      48.561  18.941  42.134  1.00  0.00           C
ATOM   5200  C24 POPEf 110      49.781  18.251  42.774  1.00  0.00           C
ATOM   5203  C25 POPEf 110      50.161  18.841  44.144  1.00  0.00           C
ATOM   5206  C26 POPEf 110      49.161  18.561  45.284  1.00  0.00           C
ATOM   5209  C27 POPEf 110      48.571  19.851  45.884  1.00  0.00           C
ATOM   5212  C28 POPEf 110      47.571  19.591  47.034  1.00  0.00           C
ATOM   5215  C29 POPEf 110      46.931  20.881  47.494  1.00  0.00           C
ATOM   5217 0C21 POPEf 110      46.911  21.401  48.734  1.00  0.00           C
ATOM   5219 1C21 POPEf 110      47.501  20.821  49.994  1.00  0.00           C
ATOM   5222 2C21 POPEf 110      48.801  21.561  50.384  1.00  0.00           C
ATOM   5225 3C21 POPEf 110      49.311  21.231  51.794  1.00  0.00           C
ATOM   5228 4C21 POPEf 110      50.661  21.901  52.074  1.00  0.00           C
ATOM   5231 5C21 POPEf 110      51.091  21.911  53.544  1.00  0.00           C
ATOM   5234 6C21 POPEf 110      51.161  20.541  54.234  1.00  0.00           C
ATOM   5237 7C21 POPEf 110      51.981  20.591  55.534  1.00  0.00           C
ATOM   5240 8C21 POPEf 110      51.601  19.521  56.564  1.00  0.00           C
ATOM   5244  C33 POPEf 110      49.391  23.081  43.104  1.00  0.00           C
ATOM   5247  C34 POPEf 110      48.961  23.361  44.564  1.00  0.00           C
ATOM   5250  C35 POPEf 110      48.491  24.791  44.834  1.00  0.00           C
ATOM   5253  C36 POPEf 110      47.811  24.921  46.194  1.00  0.00           C
ATOM   5256  C37 POPEf 110      47.351  26.351  46.494  1.00  0.00           C
ATOM   5259  C38 POPEf 110      46.311  26.411  47.624  1.00  0.00           C
ATOM   5262  C39 POPEf 110      46.741  25.731  48.924  1.00  0.00           C
ATOM   5265 0C31 POPEf 110      47.981  26.371  49.544  1.00  0.00           C
ATOM   5268 1C31 POPEf 110      48.191  25.911  50.984  1.00  0.00           C
ATOM   5271 2C31 POPEf 110      49.211  26.751  51.744  1.00  0.00           C
ATOM   5274 3C31 POPEf 110      50.661  26.611  51.264  1.00  0.00           C
ATOM   5277 4C31 POPEf 110      51.551  25.971  52.344  1.00  0.00           C
ATOM   5280 5C31 POPEf 110      53.011  25.861  51.924  1.00  0.00           C
ATOM   5283 6C31 POPEf 110      53.861  25.141  52.974  1.00  0.00           C
ATOM   5287  NH3 POPEg 111     110.711  38.691  73.834  1.00  0.00           N
ATOM   5291  C12 POPEg 111     111.501  39.331  74.934  1.00  0.00           C
ATOM   5294  C11 POPEg 111     110.851  40.631  75.424  1.00  0.00           C
ATOM   5297  P   POPEg 111     111.301  42.581  77.084  1.00  0.00           P
ATOM   5298  O13 POPEg 111     110.061  42.231  77.804  1.00  0.00           O
ATOM   5299  O14 POPEg 111     112.441  43.051  77.904  1.00  0.00           O
ATOM   5300  O11 POPEg 111     111.001  43.581  75.894  1.00  0.00           O
ATOM   5301  O12 POPEg 111     111.731  41.251  76.364  1.00  0.00           O
ATOM   5302  C1  POPEg 111     112.111  44.171  75.204  1.00  0.00           C
ATOM   5305  C2  POPEg 111     111.611  45.201  74.154  1.00  0.00           C
ATOM   5307  O21 POPEg 111     112.481  45.131  73.004  1.00  0.00           O
ATOM   5308  C21 POPEg 111     111.941  45.421  71.834  1.00  0.00           C
ATOM   5309  O22 POPEg 111     110.741  45.381  71.574  1.00  0.00           O
ATOM   5310  C22 POPEg 111     113.051  45.821  70.854  1.00  0.00           C
ATOM   5313  C3  POPEg 111     111.591  46.641  74.744  1.00  0.00           C
ATOM   5316  O31 POPEg 111     110.741  47.521  73.984  1.00  0.00           O
ATOM   5317  C31 POPEg 111     111.281  48.321  73.084  1.00  0.00           C
ATOM   5318  O32 POPEg 111     112.461  48.431  72.834  1.00  0.00           O
ATOM   5319  C32 POPEg 111     110.131  49.021  72.364  1.00  0.00           C
ATOM   5322  C23 POPEg 111     112.521  46.271  69.474  1.00  0.00           C
ATOM   5325  C24 POPEg 111     113.571  46.981  68.594  1.00  0.00           C
ATOM   5328  C25 POPEg 111     114.821  46.121  68.314  1.00  0.00           C
ATOM   5331  C26 POPEg 111     115.641  46.601  67.104  1.00  0.00           C
ATOM   5334  C27 POPEg 111     117.051  45.981  67.044  1.00  0.00           C
ATOM   5337  C28 POPEg 111     117.791  46.231  65.714  1.00  0.00           C
ATOM   5340  C29 POPEg 111     118.011  47.701  65.394  1.00  0.00           C
ATOM   5342 0C21 POPEg 111     118.001  48.251  64.164  1.00  0.00           C
ATOM   5344 1C21 POPEg 111     117.831  47.481  62.874  1.00  0.00           C
ATOM   5347 2C21 POPEg 111     116.351  47.301  62.484  1.00  0.00           C
ATOM   5350 3C21 POPEg 111     116.141  46.121  61.514  1.00  0.00           C
ATOM   5353 4C21 POPEg 111     114.651  45.871  61.244  1.00  0.00           C
ATOM   5356 5C21 POPEg 111     114.371  44.601  60.434  1.00  0.00           C
ATOM   5359 6C21 POPEg 111     112.861  44.331  60.344  1.00  0.00           C
ATOM   5362 7C21 POPEg 111     112.491  43.091  59.524  1.00  0.00           C
ATOM   5365 8C21 POPEg 111     110.981  42.931  59.384  1.00  0.00           C
ATOM   5369  C33 POPEg 111     110.531  49.671  71.014  1.00  0.00           C
ATOM   5372  C34 POPEg 111     109.281  49.921  70.154  1.00  0.00           C
ATOM   5375  C35 POPEg 111     108.731  48.671  69.454  1.00  0.00           C
ATOM   5378  C36 POPEg 111     109.451  48.401  68.134  1.00  0.00           C
ATOM   5381  C37 POPEg 111     108.981  47.171  67.364  1.00  0.00           C
ATOM   5384  C38 POPEg 111     109.851  46.981  66.114  1.00  0.00           C
ATOM   5387  C39 POPEg 111     109.291  46.001  65.084  1.00  0.00           C
ATOM   5390 0C31 POPEg 111     109.311  44.531  65.544  1.00  0.00           C
ATOM   5393 1C31 POPEg 111     109.071  43.581  64.364  1.00  0.00           C
ATOM   5396 2C31 POPEg 111     109.681  42.181  64.574  1.00  0.00           C
ATOM   5399 3C31 POPEg 111     109.861  41.431  63.244  1.00  0.00           C
ATOM   5402 4C31 POPEg 111     108.561  40.881  62.644  1.00  0.00           C
ATOM   5405 5C31 POPEg 111     108.661  40.731  61.114  1.00  0.00           C
ATOM   5408 6C31 POPEg 111     107.491  39.971  60.484  1.00  0.00           C
ATOM   5412  NH3 POPEh 112     111.781 126.011  79.774  1.00  0.00           N
ATOM   5416  C12 POPEh 112     111.131 124.691  79.484  1.00  0.00           C
ATOM   5419  C11 POPEh 112     110.621 124.031  80.774  1.00  0.00           C
ATOM   5422  P   POPEh 112     108.501 122.661  80.014  1.00  0.00           P
ATOM   5423  O13 POPEh 112     107.811 123.961  80.154  1.00  0.00           O
ATOM   5424  O14 POPEh 112     107.891 121.491  80.674  1.00  0.00           O
ATOM   5425  O11 POPEh 112     108.641 122.411  78.474  1.00  0.00           O
ATOM   5426  O12 POPEh 112     110.001 122.781  80.504  1.00  0.00           O
ATOM   5427  C1  POPEh 112     109.751 121.691  77.924  1.00  0.00           C
ATOM   5430  C2  POPEh 112     109.391 121.161  76.524  1.00  0.00           C
ATOM   5432  O21 POPEh 112     110.001 121.971  75.504  1.00  0.00           O
ATOM   5433  C21 POPEh 112     109.391 123.051  75.044  1.00  0.00           C
ATOM   5434  O22 POPEh 112     108.371 123.561  75.454  1.00  0.00           O
ATOM   5435  C22 POPEh 112     110.171 123.541  73.814  1.00  0.00           C
ATOM   5438  C3  POPEh 112     107.851 120.891  76.374  1.00  0.00           C
ATOM   5441  O31 POPEh 112     107.491 120.611  75.014  1.00  0.00           O
ATOM   5442  C31 POPEh 112     106.681 119.591  74.774  1.00  0.00           C
ATOM   5443  O32 POPEh 112     106.311 118.761  75.594  1.00  0.00           O
ATOM   5444  C32 POPEh 112     106.221 119.731  73.314  1.00  0.00           C
ATOM   5447  C23 POPEh 112     109.291 124.431  72.894  1.00  0.00           C
ATOM   5450  C24 POPEh 112     110.001 124.881  71.594  1.00  0.00           C
ATOM   5453  C25 POPEh 112     110.161 123.761  70.554  1.00  0.00           C
ATOM   5456  C26 POPEh 112     110.691 124.261  69.184  1.00  0.00           C
ATOM   5459  C27 POPEh 112     110.521 123.231  68.054  1.00  0.00           C
ATOM   5462  C28 POPEh 112     110.961 123.741  66.674  1.00  0.00           C
ATOM   5465  C29 POPEh 112     110.191 123.051  65.574  1.00  0.00           C
ATOM   5467 0C21 POPEh 112     110.641 122.331  64.524  1.00  0.00           C
ATOM   5469 1C21 POPEh 112     112.071 122.031  64.134  1.00  0.00           C
ATOM   5472 2C21 POPEh 112     112.431 122.631  62.764  1.00  0.00           C
ATOM   5475 3C21 POPEh 112     111.611 122.081  61.584  1.00  0.00           C
ATOM   5478 4C21 POPEh 112     112.011 122.681  60.224  1.00  0.00           C
ATOM   5481 5C21 POPEh 112     111.551 124.141  60.024  1.00  0.00           C
ATOM   5484 6C21 POPEh 112     110.091 124.321  59.604  1.00  0.00           C
ATOM   5487 7C21 POPEh 112     109.761 125.791  59.314  1.00  0.00           C
ATOM   5490 8C21 POPEh 112     108.301 126.051  58.934  1.00  0.00           C
ATOM   5494  C33 POPEh 112     105.671 118.441  72.674  1.00  0.00           C
ATOM   5497  C34 POPEh 112     105.481 118.551  71.144  1.00  0.00           C
ATOM   5500  C35 POPEh 112     104.481 119.641  70.724  1.00  0.00           C
ATOM   5503  C36 POPEh 112     103.661 119.301  69.474  1.00  0.00           C
ATOM   5506  C37 POPEh 112     102.501 120.281  69.224  1.00  0.00           C
ATOM   5509  C38 POPEh 112     101.391 119.681  68.344  1.00  0.00           C
ATOM   5512  C39 POPEh 112     101.601 119.861  66.834  1.00  0.00           C
ATOM   5515 0C31 POPEh 112     101.131 121.231  66.314  1.00  0.00           C
ATOM   5518 1C31 POPEh 112     101.021 121.301  64.784  1.00  0.00           C
ATOM   5521 2C31 POPEh 112     100.641 122.691  64.274  1.00  0.00           C
ATOM   5524 3C31 POPEh 112     100.371 122.681  62.764  1.00  0.00           C
ATOM   5527 4C31 POPEh 112      99.901 124.041  62.224  1.00  0.00           C
ATOM   5530 5C31 POPEh 112      99.441 123.941  60.764  1.00  0.00           C
ATOM   5533 6C31 POPEh 112      99.021 125.281  60.174  1.00  0.00           C
ATOM   5537  NH3 POPEi 113     109.821  30.031  34.824  1.00  0.00           N
ATOM   5541  C12 POPEi 113     109.091  30.621  33.654  1.00  0.00           C
ATOM   5544  C11 POPEi 113     107.711  31.111  34.124  1.00  0.00           C
ATOM   5547  P   POPEi 113     105.771  30.371  35.754  1.00  0.00           P
ATOM   5548  O13 POPEi 113     104.601  30.071  34.914  1.00  0.00           O
ATOM   5549  O14 POPEi 113     105.871  29.731  37.084  1.00  0.00           O
ATOM   5550  O11 POPEi 113     105.821  31.941  35.974  1.00  0.00           O
ATOM   5551  O12 POPEi 113     107.111  30.111  34.944  1.00  0.00           O
ATOM   5552  C1  POPEi 113     106.601  32.501  37.034  1.00  0.00           C
ATOM   5555  C2  POPEi 113     105.681  33.101  38.104  1.00  0.00           C
ATOM   5557  O21 POPEi 113     106.471  33.951  38.954  1.00  0.00           O
ATOM   5558  C21 POPEi 113     107.101  33.441  39.994  1.00  0.00           C
ATOM   5559  O22 POPEi 113     107.351  32.261  40.204  1.00  0.00           O
ATOM   5560  C22 POPEi 113     107.451  34.601  40.914  1.00  0.00           C
ATOM   5563  C3  POPEi 113     104.821  32.041  38.854  1.00  0.00           C
ATOM   5566  O31 POPEi 113     104.311  32.591  40.084  1.00  0.00           O
ATOM   5567  C31 POPEi 113     103.961  31.801  41.104  1.00  0.00           C
ATOM   5568  O32 POPEi 113     103.801  32.191  42.244  1.00  0.00           O
ATOM   5569  C32 POPEi 113     103.621  30.351  40.704  1.00  0.00           C
ATOM   5572  C23 POPEi 113     107.171  34.241  42.384  1.00  0.00           C
ATOM   5575  C24 POPEi 113     107.091  35.501  43.264  1.00  0.00           C
ATOM   5578  C25 POPEi 113     106.541  35.151  44.644  1.00  0.00           C
ATOM   5581  C26 POPEi 113     106.721  36.281  45.664  1.00  0.00           C
ATOM   5584  C27 POPEi 113     106.541  35.801  47.114  1.00  0.00           C
ATOM   5587  C28 POPEi 113     106.721  36.911  48.174  1.00  0.00           C
ATOM   5590  C29 POPEi 113     108.061  37.581  48.064  1.00  0.00           C
ATOM   5592 0C21 POPEi 113     108.931  37.911  49.034  1.00  0.00           C
ATOM   5594 1C21 POPEi 113     108.791  37.731  50.514  1.00  0.00           C
ATOM   5597 2C21 POPEi 113     107.551  38.441  51.104  1.00  0.00           C
ATOM   5600 3C21 POPEi 113     107.751  38.721  52.594  1.00  0.00           C
ATOM   5603 4C21 POPEi 113     106.551  39.421  53.254  1.00  0.00           C
ATOM   5606 5C21 POPEi 113     106.981  40.121  54.544  1.00  0.00           C
ATOM   5609 6C21 POPEi 113     105.821  40.451  55.484  1.00  0.00           C
ATOM   5612 7C21 POPEi 113     106.291  41.251  56.704  1.00  0.00           C
ATOM   5615 8C21 POPEi 113     105.201  41.501  57.744  1.00  0.00           C
ATOM   5619  C33 POPEi 113     104.801  29.341  40.724  1.00  0.00           C
ATOM   5622  C34 POPEi 113     104.821  28.411  41.944  1.00  0.00           C
ATOM   5625  C35 POPEi 113     105.951  27.371  41.794  1.00  0.00           C
ATOM   5628  C36 POPEi 113     106.131  26.441  42.984  1.00  0.00           C
ATOM   5631  C37 POPEi 113     107.321  25.501  42.774  1.00  0.00           C
ATOM   5634  C38 POPEi 113     107.421  24.391  43.824  1.00  0.00           C
ATOM   5637  C39 POPEi 113     107.701  24.881  45.244  1.00  0.00           C
ATOM   5640 0C31 POPEi 113     107.671  23.701  46.224  1.00  0.00           C
ATOM   5643 1C31 POPEi 113     107.991  24.101  47.674  1.00  0.00           C
ATOM   5646 2C31 POPEi 113     107.791  22.901  48.614  1.00  0.00           C
ATOM   5649 3C31 POPEi 113     108.741  22.851  49.814  1.00  0.00           C
ATOM   5652 4C31 POPEi 113     110.221  22.861  49.394  1.00  0.00           C
ATOM   5655 5C31 POPEi 113     111.141  22.251  50.444  1.00  0.00           C
ATOM   5658 6C31 POPEi 113     112.601  22.291  49.994  1.00  0.00           C
ATOM   5662  NH3 POPEj 114      53.061  53.351  35.104  1.00  0.00           N
ATOM   5666  C12 POPEj 114      52.241  52.101  35.024  1.00  0.00           C
ATOM   5669  C11 POPEj 114      51.751  51.881  33.594  1.00  0.00           C
ATOM   5672  P   POPEj 114      49.771  50.241  34.004  1.00  0.00           P
ATOM   5673  O13 POPEj 114      48.891  51.431  33.914  1.00  0.00           O
ATOM   5674  O14 POPEj 114      49.331  48.981  33.364  1.00  0.00           O
ATOM   5675  O11 POPEj 114      50.121  49.991  35.514  1.00  0.00           O
ATOM   5676  O12 POPEj 114      51.181  50.591  33.434  1.00  0.00           O
ATOM   5677  C1  POPEj 114      49.111  49.931  36.514  1.00  0.00           C
ATOM   5680  C2  POPEj 114      49.541  48.941  37.634  1.00  0.00           C
ATOM   5682  O21 POPEj 114      50.011  49.601  38.824  1.00  0.00           O
ATOM   5683  C21 POPEj 114      51.021  50.451  38.744  1.00  0.00           C
ATOM   5684  O22 POPEj 114      51.761  50.621  37.794  1.00  0.00           O
ATOM   5685  C22 POPEj 114      51.211  51.191  40.064  1.00  0.00           C
ATOM   5688  C3  POPEj 114      50.511  47.841  37.074  1.00  0.00           C
ATOM   5691  O31 POPEj 114      50.671  46.711  37.964  1.00  0.00           O
ATOM   5692  C31 POPEj 114      51.731  46.771  38.774  1.00  0.00           C
ATOM   5693  O32 POPEj 114      52.571  47.641  38.764  1.00  0.00           O
ATOM   5694  C32 POPEj 114      51.671  45.621  39.784  1.00  0.00           C
ATOM   5697  C23 POPEj 114      51.311  50.281  41.314  1.00  0.00           C
ATOM   5700  C24 POPEj 114      49.961  50.121  42.014  1.00  0.00           C
ATOM   5703  C25 POPEj 114      50.071  49.291  43.304  1.00  0.00           C
ATOM   5706  C26 POPEj 114      48.861  49.481  44.224  1.00  0.00           C
ATOM   5709  C27 POPEj 114      48.981  50.711  45.134  1.00  0.00           C
ATOM   5712  C28 POPEj 114      47.701  50.941  45.974  1.00  0.00           C
ATOM   5715  C29 POPEj 114      47.821  52.181  46.824  1.00  0.00           C
ATOM   5717 0C21 POPEj 114      47.221  52.401  48.004  1.00  0.00           C
ATOM   5719 1C21 POPEj 114      46.281  51.481  48.744  1.00  0.00           C
ATOM   5722 2C21 POPEj 114      46.771  51.121  50.154  1.00  0.00           C
ATOM   5725 3C21 POPEj 114      48.081  50.311  50.144  1.00  0.00           C
ATOM   5728 4C21 POPEj 114      48.441  49.701  51.514  1.00  0.00           C
ATOM   5731 5C21 POPEj 114      47.471  48.591  51.944  1.00  0.00           C
ATOM   5734 6C21 POPEj 114      47.971  47.831  53.184  1.00  0.00           C
ATOM   5737 7C21 POPEj 114      47.051  46.661  53.564  1.00  0.00           C
ATOM   5740 8C21 POPEj 114      47.501  45.921  54.824  1.00  0.00           C
ATOM   5744  C33 POPEj 114      52.411  45.941  41.114  1.00  0.00           C
ATOM   5747  C34 POPEj 114      51.631  45.551  42.384  1.00  0.00           C
ATOM   5750  C35 POPEj 114      51.321  44.051  42.484  1.00  0.00           C
ATOM   5753  C36 POPEj 114      50.381  43.711  43.654  1.00  0.00           C
ATOM   5756  C37 POPEj 114      51.101  43.451  44.994  1.00  0.00           C
ATOM   5759  C38 POPEj 114      50.091  43.061  46.084  1.00  0.00           C
ATOM   5762  C39 POPEj 114      50.651  42.101  47.154  1.00  0.00           C
ATOM   5765 0C31 POPEj 114      51.231  42.791  48.404  1.00  0.00           C
ATOM   5768 1C31 POPEj 114      51.671  41.751  49.454  1.00  0.00           C
ATOM   5771 2C31 POPEj 114      52.401  42.341  50.664  1.00  0.00           C
ATOM   5774 3C31 POPEj 114      51.481  43.061  51.664  1.00  0.00           C
ATOM   5777 4C31 POPEj 114      52.261  43.641  52.854  1.00  0.00           C
ATOM   5780 5C31 POPEj 114      51.361  44.351  53.874  1.00  0.00           C
ATOM   5783 6C31 POPEj 114      52.131  44.981  55.024  1.00  0.00           C
ATOM   5787  NH3 POPEk 115      65.421 114.811  77.354  1.00  0.00           N
ATOM   5791  C12 POPEk 115      64.991 113.821  78.394  1.00  0.00           C
ATOM   5794  C11 POPEk 115      63.471 113.811  78.554  1.00  0.00           C
ATOM   5797  P   POPEk 115      61.531 112.501  79.654  1.00  0.00           P
ATOM   5798  O13 POPEk 115      61.301 111.041  79.474  1.00  0.00           O
ATOM   5799  O14 POPEk 115      61.061 113.081  80.924  1.00  0.00           O
ATOM   5800  O11 POPEk 115      60.891 113.261  78.434  1.00  0.00           O
ATOM   5801  O12 POPEk 115      63.081 112.791  79.494  1.00  0.00           O
ATOM   5802  C1  POPEk 115      59.591 112.931  77.964  1.00  0.00           C
ATOM   5805  C2  POPEk 115      59.551 113.241  76.464  1.00  0.00           C
ATOM   5807  O21 POPEk 115      58.191 113.041  76.034  1.00  0.00           O
ATOM   5808  C21 POPEk 115      57.871 113.681  74.924  1.00  0.00           C
ATOM   5809  O22 POPEk 115      58.571 114.471  74.324  1.00  0.00           O
ATOM   5810  C22 POPEk 115      56.481 113.201  74.514  1.00  0.00           C
ATOM   5813  C3  POPEk 115      60.551 112.331  75.694  1.00  0.00           C
ATOM   5816  O31 POPEk 115      60.871 112.861  74.394  1.00  0.00           O
ATOM   5817  C31 POPEk 115      60.371 112.201  73.354  1.00  0.00           C
ATOM   5818  O32 POPEk 115      59.561 111.291  73.434  1.00  0.00           O
ATOM   5819  C32 POPEk 115      60.861 112.841  72.054  1.00  0.00           C
ATOM   5822  C23 POPEk 115      56.061 113.671  73.104  1.00  0.00           C
ATOM   5825  C24 POPEk 115      54.911 112.821  72.534  1.00  0.00           C
ATOM   5828  C25 POPEk 115      54.551 113.251  71.114  1.00  0.00           C
ATOM   5831  C26 POPEk 115      53.751 112.221  70.294  1.00  0.00           C
ATOM   5834  C27 POPEk 115      53.281 112.841  68.964  1.00  0.00           C
ATOM   5837  C28 POPEk 115      52.401 111.921  68.094  1.00  0.00           C
ATOM   5840  C29 POPEk 115      51.521 112.761  67.194  1.00  0.00           C
ATOM   5842 0C21 POPEk 115      51.301 112.671  65.874  1.00  0.00           C
ATOM   5844 1C21 POPEk 115      51.831 111.661  64.884  1.00  0.00           C
ATOM   5847 2C21 POPEk 115      50.741 111.271  63.864  1.00  0.00           C
ATOM   5850 3C21 POPEk 115      51.291 110.601  62.594  1.00  0.00           C
ATOM   5853 4C21 POPEk 115      50.231 110.411  61.504  1.00  0.00           C
ATOM   5856 5C21 POPEk 115      49.271 109.231  61.764  1.00  0.00           C
ATOM   5859 6C21 POPEk 115      48.291 109.011  60.594  1.00  0.00           C
ATOM   5862 7C21 POPEk 115      47.441 107.741  60.744  1.00  0.00           C
ATOM   5865 8C21 POPEk 115      46.801 107.281  59.424  1.00  0.00           C
ATOM   5869  C33 POPEk 115      61.461 111.801  71.084  1.00  0.00           C
ATOM   5872  C34 POPEk 115      61.151 112.111  69.614  1.00  0.00           C
ATOM   5875  C35 POPEk 115      61.691 111.011  68.694  1.00  0.00           C
ATOM   5878  C36 POPEk 115      61.351 111.271  67.234  1.00  0.00           C
ATOM   5881  C37 POPEk 115      61.981 110.221  66.304  1.00  0.00           C
ATOM   5884  C38 POPEk 115      61.751 110.551  64.824  1.00  0.00           C
ATOM   5887  C39 POPEk 115      60.391 110.081  64.284  1.00  0.00           C
ATOM   5890 0C31 POPEk 115      60.121 110.641  62.884  1.00  0.00           C
ATOM   5893 1C31 POPEk 115      58.831 110.071  62.264  1.00  0.00           C
ATOM   5896 2C31 POPEk 115      58.161 111.021  61.254  1.00  0.00           C
ATOM   5899 3C31 POPEk 115      57.681 112.311  61.924  1.00  0.00           C
ATOM   5902 4C31 POPEk 115      56.451 112.931  61.264  1.00  0.00           C
ATOM   5905 5C31 POPEk 115      55.841 114.051  62.104  1.00  0.00           C
ATOM   5908 6C31 POPEk 115      54.501 114.541  61.554  1.00  0.00           C
ATOM   5912  NH3 POPEl 116      66.501   4.519  36.794  1.00  0.00           N
ATOM   5916  C12 POPEl 116      65.631   5.709  36.974  1.00  0.00           C
ATOM   5919  C11 POPEl 116      65.691   6.599  35.724  1.00  0.00           C
ATOM   5922  P   POPEl 116      63.761   8.221  36.344  1.00  0.00           P
ATOM   5923  O13 POPEl 116      62.971   6.989  36.174  1.00  0.00           O
ATOM   5924  O14 POPEl 116      63.321   9.371  35.524  1.00  0.00           O
ATOM   5925  O11 POPEl 116      63.861   8.631  37.864  1.00  0.00           O
ATOM   5926  O12 POPEl 116      65.271   7.931  36.024  1.00  0.00           O
ATOM   5927  C1  POPEl 116      63.181   7.859  38.864  1.00  0.00           C
ATOM   5930  C2  POPEl 116      64.181   7.429  39.974  1.00  0.00           C
ATOM   5932  O21 POPEl 116      63.461   6.709  40.994  1.00  0.00           O
ATOM   5933  C21 POPEl 116      63.691   5.399  41.024  1.00  0.00           C
ATOM   5934  O22 POPEl 116      64.461   4.799  40.294  1.00  0.00           O
ATOM   5935  C22 POPEl 116      62.811   4.759  42.104  1.00  0.00           C
ATOM   5938  C3  POPEl 116      64.871   8.711  40.514  1.00  0.00           C
ATOM   5941  O31 POPEl 116      65.521   8.501  41.774  1.00  0.00           O
ATOM   5942  C31 POPEl 116      66.121   9.591  42.204  1.00  0.00           C
ATOM   5943  O32 POPEl 116      66.111  10.681  41.654  1.00  0.00           O
ATOM   5944  C32 POPEl 116      66.671   9.271  43.594  1.00  0.00           C
ATOM   5947  C23 POPEl 116      63.251   5.159  43.534  1.00  0.00           C
ATOM   5950  C24 POPEl 116      62.051   5.399  44.464  1.00  0.00           C
ATOM   5953  C25 POPEl 116      62.481   5.919  45.844  1.00  0.00           C
ATOM   5956  C26 POPEl 116      63.161   4.869  46.734  1.00  0.00           C
ATOM   5959  C27 POPEl 116      63.561   5.449  48.104  1.00  0.00           C
ATOM   5962  C28 POPEl 116      64.331   4.469  49.004  1.00  0.00           C
ATOM   5965  C29 POPEl 116      63.511   3.289  49.444  1.00  0.00           C
ATOM   5967 0C21 POPEl 116      62.751   3.219  50.554  1.00  0.00           C
ATOM   5969 1C21 POPEl 116      62.541   4.319  51.554  1.00  0.00           C
ATOM   5972 2C21 POPEl 116      61.051   4.459  51.934  1.00  0.00           C
ATOM   5975 3C21 POPEl 116      60.791   5.619  52.914  1.00  0.00           C
ATOM   5978 4C21 POPEl 116      59.301   5.809  53.214  1.00  0.00           C
ATOM   5981 5C21 POPEl 116      59.021   7.019  54.114  1.00  0.00           C
ATOM   5984 6C21 POPEl 116      57.521   7.279  54.304  1.00  0.00           C
ATOM   5987 7C21 POPEl 116      57.241   8.471  55.244  1.00  0.00           C
ATOM   5990 8C21 POPEl 116      55.751   8.761  55.414  1.00  0.00           C
ATOM   5994  C33 POPEl 116      65.801   9.941  44.674  1.00  0.00           C
ATOM   5997  C34 POPEl 116      66.061   9.431  46.094  1.00  0.00           C
ATOM   6000  C35 POPEl 116      66.371  10.581  47.074  1.00  0.00           C
ATOM   6003  C36 POPEl 116      66.401  10.111  48.524  1.00  0.00           C
ATOM   6006  C37 POPEl 116      67.771   9.651  49.034  1.00  0.00           C
ATOM   6009  C38 POPEl 116      67.661   8.701  50.234  1.00  0.00           C
ATOM   6012  C39 POPEl 116      66.671   9.151  51.324  1.00  0.00           C
ATOM   6015 0C31 POPEl 116      66.271   7.981  52.234  1.00  0.00           C
ATOM   6018 1C31 POPEl 116      64.911   8.171  52.924  1.00  0.00           C
ATOM   6021 2C31 POPEl 116      64.441   6.919  53.674  1.00  0.00           C
ATOM   6024 3C31 POPEl 116      65.531   6.339  54.584  1.00  0.00           C
ATOM   6027 4C31 POPEl 116      65.081   5.109  55.374  1.00  0.00           C
ATOM   6030 5C31 POPEl 116      66.261   4.489  56.134  1.00  0.00           C
ATOM   6033 6C31 POPEl 116      65.841   3.289  56.984  1.00  0.00           C
ATOM   6037  NH3 POPEm 117      22.331  98.401  77.954  1.00  0.00           N
ATOM   6041  C12 POPEm 117      21.221  98.311  78.974  1.00  0.00           C
ATOM   6044  C11 POPEm 117      20.251  97.161  78.634  1.00  0.00           C
ATOM   6047  P   POPEm 117      17.771  96.811  79.524  1.00  0.00           P
ATOM   6048  O13 POPEm 117      17.081  97.181  80.784  1.00  0.00           O
ATOM   6049  O14 POPEm 117      17.391  97.621  78.354  1.00  0.00           O
ATOM   6050  O11 POPEm 117      17.401  95.291  79.264  1.00  0.00           O
ATOM   6051  O12 POPEm 117      19.351  96.881  79.714  1.00  0.00           O
ATOM   6052  C1  POPEm 117      18.311  94.201  79.154  1.00  0.00           C
ATOM   6055  C2  POPEm 117      18.971  94.031  77.764  1.00  0.00           C
ATOM   6057  O21 POPEm 117      18.081  94.521  76.754  1.00  0.00           O
ATOM   6058  C21 POPEm 117      18.621  95.291  75.824  1.00  0.00           C
ATOM   6059  O22 POPEm 117      19.791  95.621  75.764  1.00  0.00           O
ATOM   6060  C22 POPEm 117      17.491  95.751  74.894  1.00  0.00           C
ATOM   6063  C3  POPEm 117      19.311  92.541  77.474  1.00  0.00           C
ATOM   6066  O31 POPEm 117      20.301  92.381  76.434  1.00  0.00           O
ATOM   6067  C31 POPEm 117      19.821  92.321  75.194  1.00  0.00           C
ATOM   6068  O32 POPEm 117      18.651  92.481  74.874  1.00  0.00           O
ATOM   6069  C32 POPEm 117      20.931  91.961  74.214  1.00  0.00           C
ATOM   6072  C23 POPEm 117      17.781  95.531  73.394  1.00  0.00           C
ATOM   6075  C24 POPEm 117      16.561  95.931  72.554  1.00  0.00           C
ATOM   6078  C25 POPEm 117      16.771  95.871  71.024  1.00  0.00           C
ATOM   6081  C26 POPEm 117      17.901  96.791  70.534  1.00  0.00           C
ATOM   6084  C27 POPEm 117      17.801  97.131  69.044  1.00  0.00           C
ATOM   6087  C28 POPEm 117      18.901  98.081  68.544  1.00  0.00           C
ATOM   6090  C29 POPEm 117      20.241  97.401  68.404  1.00  0.00           C
ATOM   6092 0C21 POPEm 117      21.051  97.471  67.334  1.00  0.00           C
ATOM   6094 1C21 POPEm 117      20.791  98.301  66.094  1.00  0.00           C
ATOM   6097 2C21 POPEm 117      22.021  98.501  65.174  1.00  0.00           C
ATOM   6100 3C21 POPEm 117      22.211  97.411  64.104  1.00  0.00           C
ATOM   6103 4C21 POPEm 117      22.591  96.031  64.644  1.00  0.00           C
ATOM   6106 5C21 POPEm 117      22.731  94.941  63.564  1.00  0.00           C
ATOM   6109 6C21 POPEm 117      24.011  95.051  62.714  1.00  0.00           C
ATOM   6112 7C21 POPEm 117      24.241  93.781  61.874  1.00  0.00           C
ATOM   6115 8C21 POPEm 117      25.561  93.781  61.104  1.00  0.00           C
ATOM   6119  C33 POPEm 117      20.951  92.841  72.944  1.00  0.00           C
ATOM   6122  C34 POPEm 117      21.691  94.151  73.204  1.00  0.00           C
ATOM   6125  C35 POPEm 117      21.971  94.971  71.934  1.00  0.00           C
ATOM   6128  C36 POPEm 117      23.381  94.731  71.364  1.00  0.00           C
ATOM   6131  C37 POPEm 117      23.731  95.691  70.224  1.00  0.00           C
ATOM   6134  C38 POPEm 117      25.211  95.611  69.874  1.00  0.00           C
ATOM   6137  C39 POPEm 117      25.581  96.301  68.554  1.00  0.00           C
ATOM   6140 0C31 POPEm 117      27.081  96.191  68.254  1.00  0.00           C
ATOM   6143 1C31 POPEm 117      27.411  96.091  66.764  1.00  0.00           C
ATOM   6146 2C31 POPEm 117      28.891  95.761  66.524  1.00  0.00           C
ATOM   6149 3C31 POPEm 117      29.181  95.171  65.144  1.00  0.00           C
ATOM   6152 4C31 POPEm 117      29.041  96.161  63.984  1.00  0.00           C
ATOM   6155 5C31 POPEm 117      29.241  95.461  62.634  1.00  0.00           C
ATOM   6158 6C31 POPEm 117      29.001  96.351  61.424  1.00  0.00           C
ATOM   6162  NH3 POPEn 118       1.989  64.401  38.154  1.00  0.00           N
ATOM   6166  C12 POPEn 118       0.489  64.621  38.294  1.00  0.00           C
ATOM   6169  C11 POPEn 118      -0.321  63.551  37.534  1.00  0.00           C
ATOM   6172  P   POPEn 118       0.759  61.601  36.114  1.00  0.00           P
ATOM   6173  O13 POPEn 118      -0.161  60.691  36.834  1.00  0.00           O
ATOM   6174  O14 POPEn 118       0.999  61.371  34.674  1.00  0.00           O
ATOM   6175  O11 POPEn 118       2.129  61.591  36.944  1.00  0.00           O
ATOM   6176  O12 POPEn 118       0.359  63.111  36.354  1.00  0.00           O
ATOM   6177  C1  POPEn 118       2.629  60.391  37.574  1.00  0.00           C
ATOM   6180  C2  POPEn 118       2.639  60.451  39.134  1.00  0.00           C
ATOM   6182  O21 POPEn 118       2.619  59.121  39.704  1.00  0.00           O
ATOM   6183  C21 POPEn 118       3.769  58.581  40.084  1.00  0.00           C
ATOM   6184  O22 POPEn 118       4.851  58.851  39.604  1.00  0.00           O
ATOM   6185  C22 POPEn 118       3.509  57.671  41.294  1.00  0.00           C
ATOM   6188  C3  POPEn 118       1.379  61.191  39.694  1.00  0.00           C
ATOM   6191  O31 POPEn 118       1.379  61.411  41.134  1.00  0.00           O
ATOM   6192  C31 POPEn 118       2.019  62.471  41.564  1.00  0.00           C
ATOM   6193  O32 POPEn 118       2.619  63.271  40.854  1.00  0.00           O
ATOM   6194  C32 POPEn 118       1.929  62.611  43.104  1.00  0.00           C
ATOM   6197  C23 POPEn 118       4.531  56.581  41.664  1.00  0.00           C
ATOM   6200  C24 POPEn 118       3.919  55.711  42.774  1.00  0.00           C
ATOM   6203  C25 POPEn 118       4.491  54.281  42.814  1.00  0.00           C
ATOM   6206  C26 POPEn 118       4.141  53.481  44.074  1.00  0.00           C
ATOM   6209  C27 POPEn 118       4.881  53.991  45.314  1.00  0.00           C
ATOM   6212  C28 POPEn 118       5.291  52.891  46.304  1.00  0.00           C
ATOM   6215  C29 POPEn 118       6.431  52.051  45.764  1.00  0.00           C
ATOM   6217 0C21 POPEn 118       7.481  51.561  46.444  1.00  0.00           C
ATOM   6219 1C21 POPEn 118       7.771  51.701  47.914  1.00  0.00           C
ATOM   6222 2C21 POPEn 118       9.271  51.951  48.154  1.00  0.00           C
ATOM   6225 3C21 POPEn 118       9.661  51.761  49.624  1.00  0.00           C
ATOM   6228 4C21 POPEn 118      11.181  51.841  49.844  1.00  0.00           C
ATOM   6231 5C21 POPEn 118      11.621  51.251  51.194  1.00  0.00           C
ATOM   6234 6C21 POPEn 118      11.281  52.131  52.394  1.00  0.00           C
ATOM   6237 7C21 POPEn 118      11.551  51.421  53.724  1.00  0.00           C
ATOM   6240 8C21 POPEn 118      11.201  52.281  54.944  1.00  0.00           C
ATOM   6244  C33 POPEn 118       2.129  61.311  43.934  1.00  0.00           C
ATOM   6247  C34 POPEn 118       1.549  61.331  45.364  1.00  0.00           C
ATOM   6250  C35 POPEn 118       0.039  61.631  45.374  1.00  0.00           C
ATOM   6253  C36 POPEn 118      -0.661  61.421  46.724  1.00  0.00           C
ATOM   6256  C37 POPEn 118      -2.141  61.831  46.614  1.00  0.00           C
ATOM   6259  C38 POPEn 118      -2.781  62.301  47.934  1.00  0.00           C
ATOM   6262  C39 POPEn 118      -2.791  61.241  49.044  1.00  0.00           C
ATOM   6265 0C31 POPEn 118      -3.301  61.821  50.374  1.00  0.00           C
ATOM   6268 1C31 POPEn 118      -2.361  61.521  51.544  1.00  0.00           C
ATOM   6271 2C31 POPEn 118      -2.731  62.281  52.824  1.00  0.00           C
ATOM   6274 3C31 POPEn 118      -3.931  61.691  53.584  1.00  0.00           C
ATOM   6277 4C31 POPEn 118      -3.601  60.351  54.264  1.00  0.00           C
ATOM   6280 5C31 POPEn 118      -4.651  59.951  55.314  1.00  0.00           C
ATOM   6283 6C31 POPEn 118      -4.251  58.711  56.124  1.00  0.00           C
ATOM   6287  NH3 POPEo 119      64.961  90.891  39.054  1.00  0.00           N
ATOM   6291  C12 POPEo 119      65.921  91.841  39.714  1.00  0.00           C
ATOM   6294  C11 POPEo 119      66.891  91.111  40.664  1.00  0.00           C
ATOM   6297  P   POPEo 119      69.211  91.281  39.434  1.00  0.00           P
ATOM   6298  O13 POPEo 119      70.461  90.531  39.724  1.00  0.00           O
ATOM   6299  O14 POPEo 119      68.981  91.531  37.994  1.00  0.00           O
ATOM   6300  O11 POPEo 119      69.231  92.641  40.224  1.00  0.00           O
ATOM   6301  O12 POPEo 119      67.971  90.461  39.994  1.00  0.00           O
ATOM   6302  C1  POPEo 119      70.251  93.031  41.154  1.00  0.00           C
ATOM   6305  C2  POPEo 119      69.851  92.761  42.644  1.00  0.00           C
ATOM   6307  O21 POPEo 119      69.061  93.791  43.264  1.00  0.00           O
ATOM   6308  C21 POPEo 119      69.541  95.021  43.384  1.00  0.00           C
ATOM   6309  O22 POPEo 119      70.521  95.481  42.824  1.00  0.00           O
ATOM   6310  C22 POPEo 119      68.641  95.741  44.424  1.00  0.00           C
ATOM   6313  C3  POPEo 119      71.021  92.391  43.584  1.00  0.00           C
ATOM   6316  O31 POPEo 119      70.461  91.941  44.834  1.00  0.00           O
ATOM   6317  C31 POPEo 119      70.891  92.481  45.964  1.00  0.00           C
ATOM   6318  O32 POPEo 119      71.861  93.211  46.064  1.00  0.00           O
ATOM   6319  C32 POPEo 119      70.031  92.011  47.134  1.00  0.00           C
ATOM   6322  C23 POPEo 119      68.641  97.291  44.404  1.00  0.00           C
ATOM   6325  C24 POPEo 119      67.401  97.871  45.114  1.00  0.00           C
ATOM   6328  C25 POPEo 119      67.401  97.681  46.644  1.00  0.00           C
ATOM   6331  C26 POPEo 119      65.991  97.541  47.244  1.00  0.00           C
ATOM   6334  C27 POPEo 119      66.011  97.421  48.774  1.00  0.00           C
ATOM   6337  C28 POPEo 119      64.661  97.701  49.464  1.00  0.00           C
ATOM   6340  C29 POPEo 119      63.611  96.631  49.334  1.00  0.00           C
ATOM   6342 0C21 POPEo 119      63.581  95.471  50.024  1.00  0.00           C
ATOM   6344 1C21 POPEo 119      64.601  95.001  51.024  1.00  0.00           C
ATOM   6347 2C21 POPEo 119      63.951  94.551  52.344  1.00  0.00           C
ATOM   6350 3C21 POPEo 119      64.931  93.801  53.264  1.00  0.00           C
ATOM   6353 4C21 POPEo 119      64.181  93.081  54.394  1.00  0.00           C
ATOM   6356 5C21 POPEo 119      65.091  92.261  55.314  1.00  0.00           C
ATOM   6359 6C21 POPEo 119      64.281  91.451  56.334  1.00  0.00           C
ATOM   6362 7C21 POPEo 119      65.131  90.771  57.404  1.00  0.00           C
ATOM   6365 8C21 POPEo 119      64.301  89.941  58.374  1.00  0.00           C
ATOM   6369  C33 POPEo 119      69.191  93.141  47.764  1.00  0.00           C
ATOM   6372  C34 POPEo 119      69.111  93.031  49.284  1.00  0.00           C
ATOM   6375  C35 POPEo 119      68.261  94.151  49.894  1.00  0.00           C
ATOM   6378  C36 POPEo 119      68.241  94.141  51.434  1.00  0.00           C
ATOM   6381  C37 POPEo 119      69.621  94.371  52.054  1.00  0.00           C
ATOM   6384  C38 POPEo 119      69.581  94.431  53.584  1.00  0.00           C
ATOM   6387  C39 POPEo 119      69.281  93.071  54.234  1.00  0.00           C
ATOM   6390 0C31 POPEo 119      69.421  93.141  55.764  1.00  0.00           C
ATOM   6393 1C31 POPEo 119      69.191  91.801  56.464  1.00  0.00           C
ATOM   6396 2C31 POPEo 119      68.821  91.981  57.944  1.00  0.00           C
ATOM   6399 3C31 POPEo 119      69.911  92.651  58.784  1.00  0.00           C
ATOM   6402 4C31 POPEo 119      69.401  93.101  60.154  1.00  0.00           C
ATOM   6405 5C31 POPEo 119      70.481  93.761  61.024  1.00  0.00           C
ATOM   6408 6C31 POPEo 119      69.991  94.181  62.404  1.00  0.00           C
ATOM   6412  NH3 POPEp 120      99.511  74.671  38.954  1.00  0.00           N
ATOM   6416  C12 POPEp 120      98.571  73.541  39.304  1.00  0.00           C
ATOM   6419  C11 POPEp 120      99.321  72.341  39.914  1.00  0.00           C
ATOM   6422  P   POPEp 120      98.141  69.951  39.704  1.00  0.00           P
ATOM   6423  O13 POPEp 120      96.681  69.721  39.584  1.00  0.00           O
ATOM   6424  O14 POPEp 120      98.931  69.821  38.454  1.00  0.00           O
ATOM   6425  O11 POPEp 120      98.701  68.961  40.804  1.00  0.00           O
ATOM   6426  O12 POPEp 120      98.391  71.371  40.374  1.00  0.00           O
ATOM   6427  C1  POPEp 120      98.161  69.031  42.124  1.00  0.00           C
ATOM   6430  C2  POPEp 120      99.301  68.951  43.164  1.00  0.00           C
ATOM   6432  O21 POPEp 120      98.711  69.011  44.484  1.00  0.00           O
ATOM   6433  C21 POPEp 120      99.421  68.371  45.414  1.00  0.00           C
ATOM   6434  O22 POPEp 120     100.321  67.581  45.214  1.00  0.00           O
ATOM   6435  C22 POPEp 120      99.001  68.921  46.784  1.00  0.00           C
ATOM   6438  C3  POPEp 120     100.311  70.111  42.994  1.00  0.00           C
ATOM   6441  O31 POPEp 120     101.321  70.061  44.024  1.00  0.00           O
ATOM   6442  C31 POPEp 120     101.581  71.181  44.654  1.00  0.00           C
ATOM   6443  O32 POPEp 120     101.071  72.261  44.434  1.00  0.00           O
ATOM   6444  C32 POPEp 120     102.661  70.931  45.704  1.00  0.00           C
ATOM   6447  C23 POPEp 120      98.311  67.871  47.684  1.00  0.00           C
ATOM   6450  C24 POPEp 120      97.741  68.551  48.944  1.00  0.00           C
ATOM   6453  C25 POPEp 120      97.011  67.611  49.904  1.00  0.00           C
ATOM   6456  C26 POPEp 120      97.861  66.461  50.464  1.00  0.00           C
ATOM   6459  C27 POPEp 120      97.021  65.631  51.444  1.00  0.00           C
ATOM   6462  C28 POPEp 120      97.761  64.441  52.054  1.00  0.00           C
ATOM   6465  C29 POPEp 120      96.821  63.671  52.944  1.00  0.00           C
ATOM   6467 0C21 POPEp 120      97.101  63.181  54.164  1.00  0.00           C
ATOM   6469 1C21 POPEp 120      98.421  63.241  54.874  1.00  0.00           C
ATOM   6472 2C21 POPEp 120      99.351  62.151  54.314  1.00  0.00           C
ATOM   6475 3C21 POPEp 120     100.601  61.941  55.184  1.00  0.00           C
ATOM   6478 4C21 POPEp 120     101.491  60.841  54.594  1.00  0.00           C
ATOM   6481 5C21 POPEp 120     102.851  60.711  55.294  1.00  0.00           C
ATOM   6484 6C21 POPEp 120     102.751  60.451  56.794  1.00  0.00           C
ATOM   6487 7C21 POPEp 120     104.111  60.221  57.454  1.00  0.00           C
ATOM   6490 8C21 POPEp 120     104.021  60.011  58.964  1.00  0.00           C
ATOM   6494  C33 POPEp 120     102.411  71.751  46.994  1.00  0.00           C
ATOM   6497  C34 POPEp 120     103.501  71.491  48.044  1.00  0.00           C
ATOM   6500  C35 POPEp 120     102.991  71.621  49.494  1.00  0.00           C
ATOM   6503  C36 POPEp 120     102.151  70.411  49.934  1.00  0.00           C
ATOM   6506  C37 POPEp 120     101.511  70.591  51.324  1.00  0.00           C
ATOM   6509  C38 POPEp 120     100.691  69.371  51.754  1.00  0.00           C
ATOM   6512  C39 POPEp 120      99.731  69.621  52.934  1.00  0.00           C
ATOM   6515 0C31 POPEp 120      98.711  70.721  52.634  1.00  0.00           C
ATOM   6518 1C31 POPEp 120      97.491  70.731  53.564  1.00  0.00           C
ATOM   6521 2C31 POPEp 120      96.411  71.691  53.034  1.00  0.00           C
ATOM   6524 3C31 POPEp 120      95.101  71.001  52.634  1.00  0.00           C
ATOM   6527 4C31 POPEp 120      93.991  71.121  53.694  1.00  0.00           C
ATOM   6530 5C31 POPEp 120      92.621  70.721  53.134  1.00  0.00           C
ATOM   6533 6C31 POPEp 120      91.471  70.991  54.104  1.00  0.00           C
ATOM   6537  NH3 POPEq 121     106.641 109.061  36.504  1.00  0.00           N
ATOM   6541  C12 POPEq 121     105.711 108.691  37.624  1.00  0.00           C
ATOM   6544  C11 POPEq 121     106.341 107.701  38.634  1.00  0.00           C
ATOM   6547  P   POPEq 121     106.731 105.081  38.634  1.00  0.00           P
ATOM   6548  O13 POPEq 121     105.721 104.241  37.964  1.00  0.00           O
ATOM   6549  O14 POPEq 121     108.091 104.491  38.734  1.00  0.00           O
ATOM   6550  O11 POPEq 121     106.181 105.281  40.104  1.00  0.00           O
ATOM   6551  O12 POPEq 121     106.771 106.511  37.984  1.00  0.00           O
ATOM   6552  C1  POPEq 121     107.041 105.271  41.254  1.00  0.00           C
ATOM   6555  C2  POPEq 121     106.891 104.001  42.134  1.00  0.00           C
ATOM   6557  O21 POPEq 121     107.991 103.941  43.064  1.00  0.00           O
ATOM   6558  C21 POPEq 121     107.691 103.361  44.224  1.00  0.00           C
ATOM   6559  O22 POPEq 121     106.551 103.241  44.654  1.00  0.00           O
ATOM   6560  C22 POPEq 121     108.931 102.961  44.994  1.00  0.00           C
ATOM   6563  C3  POPEq 121     106.871 102.701  41.294  1.00  0.00           C
ATOM   6566  O31 POPEq 121     106.671 101.551  42.134  1.00  0.00           O
ATOM   6567  C31 POPEq 121     105.431 101.161  42.364  1.00  0.00           C
ATOM   6568  O32 POPEq 121     104.421 101.731  41.974  1.00  0.00           O
ATOM   6569  C32 POPEq 121     105.471  99.821  43.104  1.00  0.00           C
ATOM   6572  C23 POPEq 121     108.661 101.751  45.924  1.00  0.00           C
ATOM   6575  C24 POPEq 121     109.921 101.411  46.714  1.00  0.00           C
ATOM   6578  C25 POPEq 121     109.941 100.081  47.474  1.00  0.00           C
ATOM   6581  C26 POPEq 121     108.881  99.931  48.564  1.00  0.00           C
ATOM   6584  C27 POPEq 121     109.081  98.591  49.294  1.00  0.00           C
ATOM   6587  C28 POPEq 121     107.921  98.201  50.234  1.00  0.00           C
ATOM   6590  C29 POPEq 121     107.641  96.721  50.114  1.00  0.00           C
ATOM   6592 0C21 POPEq 121     107.481  95.821  51.094  1.00  0.00           C
ATOM   6594 1C21 POPEq 121     107.481  96.071  52.584  1.00  0.00           C
ATOM   6597 2C21 POPEq 121     106.281  95.341  53.204  1.00  0.00           C
ATOM   6600 3C21 POPEq 121     106.331  95.261  54.734  1.00  0.00           C
ATOM   6603 4C21 POPEq 121     105.111  94.501  55.264  1.00  0.00           C
ATOM   6606 5C21 POPEq 121     105.191  94.201  56.764  1.00  0.00           C
ATOM   6609 6C21 POPEq 121     103.921  93.521  57.254  1.00  0.00           C
ATOM   6612 7C21 POPEq 121     103.991  93.131  58.734  1.00  0.00           C
ATOM   6615 8C21 POPEq 121     102.691  92.491  59.204  1.00  0.00           C
ATOM   6619  C33 POPEq 121     104.591  99.741  44.364  1.00  0.00           C
ATOM   6622  C34 POPEq 121     105.361 100.091  45.644  1.00  0.00           C
ATOM   6625  C35 POPEq 121     104.431 100.081  46.864  1.00  0.00           C
ATOM   6628  C36 POPEq 121     103.681 101.401  47.064  1.00  0.00           C
ATOM   6631  C37 POPEq 121     102.261 101.181  47.614  1.00  0.00           C
ATOM   6634  C38 POPEq 121     101.461 102.491  47.704  1.00  0.00           C
ATOM   6637  C39 POPEq 121      99.961 102.291  47.474  1.00  0.00           C
ATOM   6640 0C31 POPEq 121      99.251 101.621  48.654  1.00  0.00           C
ATOM   6643 1C31 POPEq 121      97.801 101.221  48.304  1.00  0.00           C
ATOM   6646 2C31 POPEq 121      96.951 100.801  49.514  1.00  0.00           C
ATOM   6649 3C31 POPEq 121      97.621  99.771  50.444  1.00  0.00           C
ATOM   6652 4C31 POPEq 121      98.011  98.451  49.764  1.00  0.00           C
ATOM   6655 5C31 POPEq 121      98.761  97.521  50.714  1.00  0.00           C
ATOM   6658 6C31 POPEq 121      99.231  96.231  50.034  1.00  0.00           C
ATOM   6662  NH3 POPEr 122      36.331  61.741  33.494  1.00  0.00           N
ATOM   6666  C12 POPEr 122      37.701  62.341  33.674  1.00  0.00           C
ATOM   6669  C11 POPEr 122      37.881  63.711  32.994  1.00  0.00           C
ATOM   6672  P   POPEr 122      40.421  64.381  33.344  1.00  0.00           P
ATOM   6673  O13 POPEr 122      40.811  62.951  33.334  1.00  0.00           O
ATOM   6674  O14 POPEr 122      40.691  65.201  32.144  1.00  0.00           O
ATOM   6675  O11 POPEr 122      41.091  65.061  34.594  1.00  0.00           O
ATOM   6676  O12 POPEr 122      38.871  64.481  33.684  1.00  0.00           O
ATOM   6677  C1  POPEr 122      40.481  65.941  35.534  1.00  0.00           C
ATOM   6680  C2  POPEr 122      40.631  65.311  36.944  1.00  0.00           C
ATOM   6682  O21 POPEr 122      39.751  65.811  37.964  1.00  0.00           O
ATOM   6683  C21 POPEr 122      39.591  67.121  38.124  1.00  0.00           C
ATOM   6684  O22 POPEr 122      40.061  68.011  37.444  1.00  0.00           O
ATOM   6685  C22 POPEr 122      38.751  67.321  39.404  1.00  0.00           C
ATOM   6688  C3  POPEr 122      42.121  65.271  37.414  1.00  0.00           C
ATOM   6691  O31 POPEr 122      42.461  66.421  38.234  1.00  0.00           O
ATOM   6692  C31 POPEr 122      42.831  66.131  39.474  1.00  0.00           C
ATOM   6693  O32 POPEr 122      43.251  65.051  39.854  1.00  0.00           O
ATOM   6694  C32 POPEr 122      42.441  67.291  40.404  1.00  0.00           C
ATOM   6697  C23 POPEr 122      38.771  68.781  39.954  1.00  0.00           C
ATOM   6700  C24 POPEr 122      38.771  68.881  41.494  1.00  0.00           C
ATOM   6703  C25 POPEr 122      37.731  68.061  42.264  1.00  0.00           C
ATOM   6706  C26 POPEr 122      36.381  68.771  42.484  1.00  0.00           C
ATOM   6709  C27 POPEr 122      35.421  67.941  43.364  1.00  0.00           C
ATOM   6712  C28 POPEr 122      34.101  68.661  43.724  1.00  0.00           C
ATOM   6715  C29 POPEr 122      33.161  68.841  42.554  1.00  0.00           C
ATOM   6717 0C21 POPEr 122      31.891  68.401  42.444  1.00  0.00           C
ATOM   6719 1C21 POPEr 122      31.071  67.681  43.494  1.00  0.00           C
ATOM   6722 2C21 POPEr 122      29.631  68.201  43.494  1.00  0.00           C
ATOM   6725 3C21 POPEr 122      28.861  67.891  44.784  1.00  0.00           C
ATOM   6728 4C21 POPEr 122      28.361  66.451  44.904  1.00  0.00           C
ATOM   6731 5C21 POPEr 122      27.931  66.171  46.344  1.00  0.00           C
ATOM   6734 6C21 POPEr 122      27.201  64.841  46.544  1.00  0.00           C
ATOM   6737 7C21 POPEr 122      27.061  64.501  48.034  1.00  0.00           C
ATOM   6740 8C21 POPEr 122      26.141  63.311  48.324  1.00  0.00           C
ATOM   6744  C33 POPEr 122      43.181  67.311  41.774  1.00  0.00           C
ATOM   6747  C34 POPEr 122      42.431  68.111  42.864  1.00  0.00           C
ATOM   6750  C35 POPEr 122      41.391  67.331  43.704  1.00  0.00           C
ATOM   6753  C36 POPEr 122      41.941  66.161  44.544  1.00  0.00           C
ATOM   6756  C37 POPEr 122      40.851  65.401  45.324  1.00  0.00           C
ATOM   6759  C38 POPEr 122      41.401  64.181  46.084  1.00  0.00           C
ATOM   6762  C39 POPEr 122      41.111  64.211  47.584  1.00  0.00           C
ATOM   6765 0C31 POPEr 122      41.911  65.301  48.314  1.00  0.00           C
ATOM   6768 1C31 POPEr 122      41.281  65.681  49.664  1.00  0.00           C
ATOM   6771 2C31 POPEr 122      41.981  66.881  50.304  1.00  0.00           C
ATOM   6774 3C31 POPEr 122      41.351  67.321  51.634  1.00  0.00           C
ATOM   6777 4C31 POPEr 122      39.901  67.811  51.484  1.00  0.00           C
ATOM   6780 5C31 POPEr 122      39.291  68.261  52.814  1.00  0.00           C
ATOM   6783 6C31 POPEr 122      37.761  68.341  52.774  1.00  0.00           C
ATOM   6787  NH3 POPEs 123      41.231  17.901  75.874  1.00  0.00           N
ATOM   6791  C12 POPEs 123      41.401  18.751  77.104  1.00  0.00           C
ATOM   6794  C11 POPEs 123      40.071  18.891  77.884  1.00  0.00           C
ATOM   6797  P   POPEs 123      38.011  17.271  77.544  1.00  0.00           P
ATOM   6798  O13 POPEs 123      37.051  18.341  77.924  1.00  0.00           O
ATOM   6799  O14 POPEs 123      37.621  15.881  77.864  1.00  0.00           O
ATOM   6800  O11 POPEs 123      38.321  17.411  76.004  1.00  0.00           O
ATOM   6801  O12 POPEs 123      39.441  17.621  78.134  1.00  0.00           O
ATOM   6802  C1  POPEs 123      37.251  17.341  75.054  1.00  0.00           C
ATOM   6805  C2  POPEs 123      37.311  16.081  74.144  1.00  0.00           C
ATOM   6807  O21 POPEs 123      38.561  15.951  73.434  1.00  0.00           O
ATOM   6808  C21 POPEs 123      38.811  16.801  72.454  1.00  0.00           C
ATOM   6809  O22 POPEs 123      38.361  17.921  72.324  1.00  0.00           O
ATOM   6810  C22 POPEs 123      39.721  16.081  71.454  1.00  0.00           C
ATOM   6813  C3  POPEs 123      36.101  16.001  73.174  1.00  0.00           C
ATOM   6816  O31 POPEs 123      36.231  14.881  72.274  1.00  0.00           O
ATOM   6817  C31 POPEs 123      35.311  14.901  71.314  1.00  0.00           C
ATOM   6818  O32 POPEs 123      34.401  15.701  71.234  1.00  0.00           O
ATOM   6819  C32 POPEs 123      35.641  13.821  70.274  1.00  0.00           C
ATOM   6822  C23 POPEs 123      40.151  16.861  70.194  1.00  0.00           C
ATOM   6825  C24 POPEs 123      41.161  16.041  69.384  1.00  0.00           C
ATOM   6828  C25 POPEs 123      41.881  16.821  68.274  1.00  0.00           C
ATOM   6831  C26 POPEs 123      41.011  17.171  67.064  1.00  0.00           C
ATOM   6834  C27 POPEs 123      41.871  17.441  65.814  1.00  0.00           C
ATOM   6837  C28 POPEs 123      41.081  17.931  64.584  1.00  0.00           C
ATOM   6840  C29 POPEs 123      40.741  19.391  64.714  1.00  0.00           C
ATOM   6842 0C21 POPEs 123      40.791  20.311  63.744  1.00  0.00           C
ATOM   6844 1C21 POPEs 123      41.131  20.081  62.294  1.00  0.00           C
ATOM   6847 2C21 POPEs 123      39.961  19.501  61.454  1.00  0.00           C
ATOM   6850 3C21 POPEs 123      38.621  20.211  61.684  1.00  0.00           C
ATOM   6853 4C21 POPEs 123      37.541  19.921  60.634  1.00  0.00           C
ATOM   6856 5C21 POPEs 123      36.451  18.951  61.124  1.00  0.00           C
ATOM   6859 6C21 POPEs 123      35.301  18.781  60.124  1.00  0.00           C
ATOM   6862 7C21 POPEs 123      33.991  18.311  60.774  1.00  0.00           C
ATOM   6865 8C21 POPEs 123      32.881  17.971  59.774  1.00  0.00           C
ATOM   6869  C33 POPEs 123      36.431  14.421  69.094  1.00  0.00           C
ATOM   6872  C34 POPEs 123      37.771  13.721  68.824  1.00  0.00           C
ATOM   6875  C35 POPEs 123      37.651  12.511  67.894  1.00  0.00           C
ATOM   6878  C36 POPEs 123      38.941  12.241  67.124  1.00  0.00           C
ATOM   6881  C37 POPEs 123      38.821  11.121  66.084  1.00  0.00           C
ATOM   6884  C38 POPEs 123      40.121  10.971  65.284  1.00  0.00           C
ATOM   6887  C39 POPEs 123      40.181   9.701  64.424  1.00  0.00           C
ATOM   6890 0C31 POPEs 123      39.201   9.691  63.254  1.00  0.00           C
ATOM   6893 1C31 POPEs 123      39.511   8.541  62.284  1.00  0.00           C
ATOM   6896 2C31 POPEs 123      38.681   8.641  60.994  1.00  0.00           C
ATOM   6899 3C31 POPEs 123      38.981   7.529  59.994  1.00  0.00           C
ATOM   6902 4C31 POPEs 123      38.301   7.799  58.644  1.00  0.00           C
ATOM   6905 5C31 POPEs 123      38.551   6.709  57.604  1.00  0.00           C
ATOM   6908 6C31 POPEs 123      37.911   7.029  56.254  1.00  0.00           C
ATOM   6912  NH3 POPEt 124      10.871  12.811  37.224  1.00  0.00           N
ATOM   6916  C12 POPEt 124      12.251  12.941  36.644  1.00  0.00           C
ATOM   6919  C11 POPEt 124      13.161  13.901  37.414  1.00  0.00           C
ATOM   6922  P   POPEt 124      15.591  14.911  37.144  1.00  0.00           P
ATOM   6923  O13 POPEt 124      16.581  13.921  37.624  1.00  0.00           O
ATOM   6924  O14 POPEt 124      15.981  15.741  36.004  1.00  0.00           O
ATOM   6925  O11 POPEt 124      15.041  15.841  38.314  1.00  0.00           O
ATOM   6926  O12 POPEt 124      14.311  14.141  36.624  1.00  0.00           O
ATOM   6927  C1  POPEt 124      14.951  17.251  38.084  1.00  0.00           C
ATOM   6930  C2  POPEt 124      16.321  17.971  38.224  1.00  0.00           C
ATOM   6932  O21 POPEt 124      16.711  17.981  39.614  1.00  0.00           O
ATOM   6933  C21 POPEt 124      17.481  16.951  39.954  1.00  0.00           C
ATOM   6934  O22 POPEt 124      17.951  16.121  39.204  1.00  0.00           O
ATOM   6935  C22 POPEt 124      17.821  17.061  41.434  1.00  0.00           C
ATOM   6938  C3  POPEt 124      16.251  19.451  37.724  1.00  0.00           C
ATOM   6941  O31 POPEt 124      17.351  20.271  38.164  1.00  0.00           O
ATOM   6942  C31 POPEt 124      18.561  19.961  37.704  1.00  0.00           C
ATOM   6943  O32 POPEt 124      18.811  19.121  36.854  1.00  0.00           O
ATOM   6944  C32 POPEt 124      19.611  20.791  38.434  1.00  0.00           C
ATOM   6947  C23 POPEt 124      19.231  16.531  41.754  1.00  0.00           C
ATOM   6950  C24 POPEt 124      19.911  17.381  42.824  1.00  0.00           C
ATOM   6953  C25 POPEt 124      19.061  17.581  44.094  1.00  0.00           C
ATOM   6956  C26 POPEt 124      18.711  16.291  44.844  1.00  0.00           C
ATOM   6959  C27 POPEt 124      17.841  16.621  46.064  1.00  0.00           C
ATOM   6962  C28 POPEt 124      17.701  15.451  47.054  1.00  0.00           C
ATOM   6965  C29 POPEt 124      16.951  15.891  48.284  1.00  0.00           C
ATOM   6967 0C21 POPEt 124      17.501  16.201  49.464  1.00  0.00           C
ATOM   6969 1C21 POPEt 124      18.981  16.181  49.774  1.00  0.00           C
ATOM   6972 2C21 POPEt 124      19.331  16.961  51.054  1.00  0.00           C
ATOM   6975 3C21 POPEt 124      20.841  17.021  51.314  1.00  0.00           C
ATOM   6978 4C21 POPEt 124      21.201  17.781  52.604  1.00  0.00           C
ATOM   6981 5C21 POPEt 124      20.981  16.931  53.874  1.00  0.00           C
ATOM   6984 6C21 POPEt 124      21.071  17.761  55.154  1.00  0.00           C
ATOM   6987 7C21 POPEt 124      20.881  16.911  56.414  1.00  0.00           C
ATOM   6990 8C21 POPEt 124      20.601  17.741  57.664  1.00  0.00           C
ATOM   6994  C33 POPEt 124      19.711  20.361  39.924  1.00  0.00           C
ATOM   6997  C34 POPEt 124      20.881  21.021  40.674  1.00  0.00           C
ATOM   7000  C35 POPEt 124      20.431  22.151  41.614  1.00  0.00           C
ATOM   7003  C36 POPEt 124      19.761  21.611  42.884  1.00  0.00           C
ATOM   7006  C37 POPEt 124      18.631  22.511  43.404  1.00  0.00           C
ATOM   7009  C38 POPEt 124      17.391  21.681  43.774  1.00  0.00           C
ATOM   7012  C39 POPEt 124      17.581  20.841  45.034  1.00  0.00           C
ATOM   7015 0C31 POPEt 124      17.521  21.681  46.314  1.00  0.00           C
ATOM   7018 1C31 POPEt 124      17.081  20.861  47.534  1.00  0.00           C
ATOM   7021 2C31 POPEt 124      16.971  21.731  48.794  1.00  0.00           C
ATOM   7024 3C31 POPEt 124      15.531  22.011  49.254  1.00  0.00           C
ATOM   7027 4C31 POPEt 124      14.651  22.701  48.194  1.00  0.00           C
ATOM   7030 5C31 POPEt 124      13.331  23.201  48.794  1.00  0.00           C
ATOM   7033 6C31 POPEt 124      12.421  23.861  47.754  1.00  0.00           C
ATOM   7037  NH3 POPEu 125     126.201  41.691  34.164  1.00  0.00           N
ATOM   7041  C12 POPEu 125     124.901  42.021  34.844  1.00  0.00           C
ATOM   7044  C11 POPEu 125     123.771  41.271  34.134  1.00  0.00           C
ATOM   7047  P   POPEu 125     123.701  38.941  35.324  1.00  0.00           P
ATOM   7048  O13 POPEu 125     122.821  37.831  34.884  1.00  0.00           O
ATOM   7049  O14 POPEu 125     125.001  38.561  35.924  1.00  0.00           O
ATOM   7050  O11 POPEu 125     122.841  39.861  36.264  1.00  0.00           O
ATOM   7051  O12 POPEu 125     124.041  39.861  34.084  1.00  0.00           O
ATOM   7052  C1  POPEu 125     123.231  40.381  37.534  1.00  0.00           C
ATOM   7055  C2  POPEu 125     122.031  40.321  38.524  1.00  0.00           C
ATOM   7057  O21 POPEu 125     122.171  41.321  39.554  1.00  0.00           O
ATOM   7058  C21 POPEu 125     123.151  41.181  40.424  1.00  0.00           C
ATOM   7059  O22 POPEu 125     123.901  40.231  40.504  1.00  0.00           O
ATOM   7060  C22 POPEu 125     123.251  42.441  41.294  1.00  0.00           C
ATOM   7063  C3  POPEu 125     121.751  38.871  39.034  1.00  0.00           C
ATOM   7066  O31 POPEu 125     120.631  38.841  39.944  1.00  0.00           O
ATOM   7067  C31 POPEu 125     119.451  38.551  39.414  1.00  0.00           C
ATOM   7068  O32 POPEu 125     119.271  38.211  38.244  1.00  0.00           O
ATOM   7069  C32 POPEu 125     118.391  38.741  40.504  1.00  0.00           C
ATOM   7072  C23 POPEu 125     124.051  42.261  42.604  1.00  0.00           C
ATOM   7075  C24 POPEu 125     123.201  41.751  43.774  1.00  0.00           C
ATOM   7078  C25 POPEu 125     123.961  41.731  45.114  1.00  0.00           C
ATOM   7081  C26 POPEu 125     123.001  41.511  46.294  1.00  0.00           C
ATOM   7084  C27 POPEu 125     123.621  40.881  47.554  1.00  0.00           C
ATOM   7087  C28 POPEu 125     122.541  40.491  48.584  1.00  0.00           C
ATOM   7090  C29 POPEu 125     123.051  39.641  49.724  1.00  0.00           C
ATOM   7092 0C21 POPEu 125     122.311  38.751  50.414  1.00  0.00           C
ATOM   7094 1C21 POPEu 125     120.831  38.521  50.204  1.00  0.00           C
ATOM   7097 2C21 POPEu 125     120.161  37.691  51.324  1.00  0.00           C
ATOM   7100 3C21 POPEu 125     120.201  38.371  52.704  1.00  0.00           C
ATOM   7103 4C21 POPEu 125     119.201  37.751  53.684  1.00  0.00           C
ATOM   7106 5C21 POPEu 125     119.241  38.421  55.064  1.00  0.00           C
ATOM   7109 6C21 POPEu 125     118.111  37.931  55.984  1.00  0.00           C
ATOM   7112 7C21 POPEu 125     118.221  38.471  57.414  1.00  0.00           C
ATOM   7115 8C21 POPEu 125     117.141  37.931  58.344  1.00  0.00           C
ATOM   7119  C33 POPEu 125     117.581  40.051  40.404  1.00  0.00           C
ATOM   7122  C34 POPEu 125     118.341  41.281  40.894  1.00  0.00           C
ATOM   7125  C35 POPEu 125     117.781  41.801  42.214  1.00  0.00           C
ATOM   7128  C36 POPEu 125     118.221  43.241  42.484  1.00  0.00           C
ATOM   7131  C37 POPEu 125     117.561  43.861  43.724  1.00  0.00           C
ATOM   7134  C38 POPEu 125     116.131  44.341  43.464  1.00  0.00           C
ATOM   7137  C39 POPEu 125     115.621  45.291  44.564  1.00  0.00           C
ATOM   7140 0C31 POPEu 125     115.221  44.591  45.864  1.00  0.00           C
ATOM   7143 1C31 POPEu 125     115.141  45.591  47.024  1.00  0.00           C
ATOM   7146 2C31 POPEu 125     114.631  44.971  48.334  1.00  0.00           C
ATOM   7149 3C31 POPEu 125     114.881  45.891  49.534  1.00  0.00           C
ATOM   7152 4C31 POPEu 125     114.481  45.261  50.874  1.00  0.00           C
ATOM   7155 5C31 POPEu 125     115.031  46.041  52.074  1.00  0.00           C
ATOM   7158 6C31 POPEu 125     114.661  45.431  53.434  1.00  0.00           C
ATOM   7162  NH3 POPEv 126      64.771  39.191  78.894  1.00  0.00           N
ATOM   7166  C12 POPEv 126      64.621  40.671  78.654  1.00  0.00           C
ATOM   7169  C11 POPEv 126      65.341  41.481  79.734  1.00  0.00           C
ATOM   7172  P   POPEv 126      67.521  42.851  79.134  1.00  0.00           P
ATOM   7173  O13 POPEv 126      67.961  43.391  80.444  1.00  0.00           O
ATOM   7174  O14 POPEv 126      68.631  42.551  78.194  1.00  0.00           O
ATOM   7175  O11 POPEv 126      66.441  43.791  78.464  1.00  0.00           O
ATOM   7176  O12 POPEv 126      66.741  41.521  79.454  1.00  0.00           O
ATOM   7177  C1  POPEv 126      66.421  44.151  77.084  1.00  0.00           C
ATOM   7180  C2  POPEv 126      65.291  43.431  76.274  1.00  0.00           C
ATOM   7182  O21 POPEv 126      65.831  42.561  75.244  1.00  0.00           O
ATOM   7183  C21 POPEv 126      66.431  43.161  74.224  1.00  0.00           C
ATOM   7184  O22 POPEv 126      66.631  44.351  74.094  1.00  0.00           O
ATOM   7185  C22 POPEv 126      66.771  42.151  73.134  1.00  0.00           C
ATOM   7188  C3  POPEv 126      64.171  44.391  75.754  1.00  0.00           C
ATOM   7191  O31 POPEv 126      63.161  43.691  74.984  1.00  0.00           O
ATOM   7192  C31 POPEv 126      62.001  44.321  74.854  1.00  0.00           C
ATOM   7193  O32 POPEv 126      61.601  45.221  75.584  1.00  0.00           O
ATOM   7194  C32 POPEv 126      61.201  43.781  73.674  1.00  0.00           C
ATOM   7197  C23 POPEv 126      67.441  42.871  71.934  1.00  0.00           C
ATOM   7200  C24 POPEv 126      67.631  41.981  70.694  1.00  0.00           C
ATOM   7203  C25 POPEv 126      66.951  42.541  69.434  1.00  0.00           C
ATOM   7206  C26 POPEv 126      67.041  41.561  68.254  1.00  0.00           C
ATOM   7209  C27 POPEv 126      67.721  42.101  66.994  1.00  0.00           C
ATOM   7212  C28 POPEv 126      67.751  41.061  65.864  1.00  0.00           C
ATOM   7215  C29 POPEv 126      68.451  41.621  64.644  1.00  0.00           C
ATOM   7217 0C21 POPEv 126      68.521  41.071  63.424  1.00  0.00           C
ATOM   7219 1C21 POPEv 126      67.961  39.731  62.994  1.00  0.00           C
ATOM   7222 2C21 POPEv 126      66.631  39.821  62.224  1.00  0.00           C
ATOM   7225 3C21 POPEv 126      66.661  40.771  61.024  1.00  0.00           C
ATOM   7228 4C21 POPEv 126      65.401  40.681  60.154  1.00  0.00           C
ATOM   7231 5C21 POPEv 126      65.321  41.781  59.084  1.00  0.00           C
ATOM   7234 6C21 POPEv 126      66.471  41.751  58.064  1.00  0.00           C
ATOM   7237 7C21 POPEv 126      66.271  42.751  56.914  1.00  0.00           C
ATOM   7240 8C21 POPEv 126      67.371  42.691  55.854  1.00  0.00           C
ATOM   7244  C33 POPEv 126      61.051  44.831  72.554  1.00  0.00           C
ATOM   7247  C34 POPEv 126      59.941  44.531  71.544  1.00  0.00           C
ATOM   7250  C35 POPEv 126      59.951  45.571  70.404  1.00  0.00           C
ATOM   7253  C36 POPEv 126      58.851  45.401  69.344  1.00  0.00           C
ATOM   7256  C37 POPEv 126      59.011  46.451  68.244  1.00  0.00           C
ATOM   7259  C38 POPEv 126      58.101  46.281  67.024  1.00  0.00           C
ATOM   7262  C39 POPEv 126      58.361  47.431  66.034  1.00  0.00           C
ATOM   7265 0C31 POPEv 126      57.631  47.351  64.684  1.00  0.00           C
ATOM   7268 1C31 POPEv 126      57.951  48.601  63.844  1.00  0.00           C
ATOM   7271 2C31 POPEv 126      57.391  48.571  62.414  1.00  0.00           C
ATOM   7274 3C31 POPEv 126      55.891  48.851  62.284  1.00  0.00           C
ATOM   7277 4C31 POPEv 126      55.501  50.301  62.604  1.00  0.00           C
ATOM   7280 5C31 POPEv 126      53.991  50.541  62.464  1.00  0.00           C
ATOM   7283 6C31 POPEv 126      53.541  51.941  62.894  1.00  0.00           C
ATOM   7287  NH3 POPEw 127      66.071 123.461  79.604  1.00  0.00           N
ATOM   7291  C12 POPEw 127      65.601 122.061  79.884  1.00  0.00           C
ATOM   7294  C11 POPEw 127      64.141 122.051  80.374  1.00  0.00           C
ATOM   7297  P   POPEw 127      62.661 123.451  78.644  1.00  0.00           P
ATOM   7298  O13 POPEw 127      61.491 123.931  79.394  1.00  0.00           O
ATOM   7299  O14 POPEw 127      63.801 124.391  78.474  1.00  0.00           O
ATOM   7300  O11 POPEw 127      62.161 122.871  77.284  1.00  0.00           O
ATOM   7301  O12 POPEw 127      63.191 122.141  79.324  1.00  0.00           O
ATOM   7302  C1  POPEw 127      62.601 123.231  75.994  1.00  0.00           C
ATOM   7305  C2  POPEw 127      61.521 124.111  75.334  1.00  0.00           C
ATOM   7307  O21 POPEw 127      61.811 124.291  73.944  1.00  0.00           O
ATOM   7308  C21 POPEw 127      61.401 123.341  73.124  1.00  0.00           C
ATOM   7309  O22 POPEw 127      60.951 122.261  73.444  1.00  0.00           O
ATOM   7310  C22 POPEw 127      61.431 123.911  71.714  1.00  0.00           C
ATOM   7313  C3  POPEw 127      61.431 125.521  75.974  1.00  0.00           C
ATOM   7316  O31 POPEw 127      60.641 126.421  75.164  1.00  0.00           O
ATOM   7317  C31 POPEw 127      59.341 126.141  75.144  1.00  0.00           C
ATOM   7318  O32 POPEw 127      58.781 125.331  75.864  1.00  0.00           O
ATOM   7319  C32 POPEw 127      58.711 126.951  74.004  1.00  0.00           C
ATOM   7322  C23 POPEw 127      62.231 123.071  70.694  1.00  0.00           C
ATOM   7325  C24 POPEw 127      62.461 123.891  69.424  1.00  0.00           C
ATOM   7328  C25 POPEw 127      62.371 123.061  68.134  1.00  0.00           C
ATOM   7331  C26 POPEw 127      62.471 123.961  66.904  1.00  0.00           C
ATOM   7334  C27 POPEw 127      62.171 123.211  65.604  1.00  0.00           C
ATOM   7337  C28 POPEw 127      61.941 124.181  64.424  1.00  0.00           C
ATOM   7340  C29 POPEw 127      61.761 123.391  63.154  1.00  0.00           C
ATOM   7342 0C21 POPEw 127      60.661 123.311  62.384  1.00  0.00           C
ATOM   7344 1C21 POPEw 127      59.351 124.031  62.564  1.00  0.00           C
ATOM   7347 2C21 POPEw 127      58.871 124.681  61.254  1.00  0.00           C
ATOM   7350 3C21 POPEw 127      59.731 125.881  60.814  1.00  0.00           C
ATOM   7353 4C21 POPEw 127      59.321 126.441  59.444  1.00  0.00           C
ATOM   7356 5C21 POPEw 127      59.771 125.551  58.284  1.00  0.00           C
ATOM   7359 6C21 POPEw 127      59.351 126.091  56.914  1.00  0.00           C
ATOM   7362 7C21 POPEw 127      59.901 125.241  55.754  1.00  0.00           C
ATOM   7365 8C21 POPEw 127      59.391 125.701  54.384  1.00  0.00           C
ATOM   7369  C33 POPEw 127      58.491 126.091  72.734  1.00  0.00           C
ATOM   7372  C34 POPEw 127      58.911 126.841  71.454  1.00  0.00           C
ATOM   7375  C35 POPEw 127      58.441 126.171  70.154  1.00  0.00           C
ATOM   7378  C36 POPEw 127      58.461 127.151  68.974  1.00  0.00           C
ATOM   7381  C37 POPEw 127      57.961 126.581  67.634  1.00  0.00           C
ATOM   7384  C38 POPEw 127      57.761 127.711  66.604  1.00  0.00           C
ATOM   7387  C39 POPEw 127      57.311 127.231  65.214  1.00  0.00           C
ATOM   7390 0C31 POPEw 127      57.061 128.411  64.254  1.00  0.00           C
ATOM   7393 1C31 POPEw 127      56.721 127.961  62.824  1.00  0.00           C
ATOM   7396 2C31 POPEw 127      56.361 129.111  61.864  1.00  0.00           C
ATOM   7399 3C31 POPEw 127      57.501 130.121  61.664  1.00  0.00           C
ATOM   7402 4C31 POPEw 127      57.181 131.171  60.584  1.00  0.00           C
ATOM   7405 5C31 POPEw 127      58.281 132.221  60.444  1.00  0.00           C
ATOM   7408 6C31 POPEw 127      57.961 133.311  59.434  1.00  0.00           C
ATOM   7412  NH3 POPEx 128      62.041 128.051  79.704  1.00  0.00           N
ATOM   7416  C12 POPEx 128      62.601 127.091  80.714  1.00  0.00           C
ATOM   7419  C11 POPEx 128      63.501 127.791  81.774  1.00  0.00           C
ATOM   7422  P   POPEx 128      65.801 126.501  81.784  1.00  0.00           P
ATOM   7423  O13 POPEx 128      66.891 127.351  82.324  1.00  0.00           O
ATOM   7424  O14 POPEx 128      65.981 125.041  81.824  1.00  0.00           O
ATOM   7425  O11 POPEx 128      65.551 126.881  80.304  1.00  0.00           O
ATOM   7426  O12 POPEx 128      64.391 126.871  82.434  1.00  0.00           O
ATOM   7427  C1  POPEx 128      66.291 127.901  79.654  1.00  0.00           C
ATOM   7430  C2  POPEx 128      65.561 128.181  78.334  1.00  0.00           C
ATOM   7432  O21 POPEx 128      66.521 128.201  77.274  1.00  0.00           O
ATOM   7433  C21 POPEx 128      66.151 127.561  76.174  1.00  0.00           C
ATOM   7434  O22 POPEx 128      65.101 126.971  76.004  1.00  0.00           O
ATOM   7435  C22 POPEx 128      67.231 127.751  75.124  1.00  0.00           C
ATOM   7438  C3  POPEx 128      64.771 129.511  78.394  1.00  0.00           C
ATOM   7441  O31 POPEx 128      63.661 129.471  77.484  1.00  0.00           O
ATOM   7442  C31 POPEx 128      63.941 129.961  76.274  1.00  0.00           C
ATOM   7443  O32 POPEx 128      64.961 130.561  75.984  1.00  0.00           O
ATOM   7444  C32 POPEx 128      62.801 129.631  75.314  1.00  0.00           C
ATOM   7447  C23 POPEx 128      67.181 126.681  74.014  1.00  0.00           C
ATOM   7450  C24 POPEx 128      68.161 127.051  72.904  1.00  0.00           C
ATOM   7453  C25 POPEx 128      67.961 126.281  71.594  1.00  0.00           C
ATOM   7456  C26 POPEx 128      66.681 126.661  70.834  1.00  0.00           C
ATOM   7459  C27 POPEx 128      66.941 127.431  69.534  1.00  0.00           C
ATOM   7462  C28 POPEx 128      65.661 127.631  68.694  1.00  0.00           C
ATOM   7465  C29 POPEx 128      65.911 128.441  67.444  1.00  0.00           C
ATOM   7467 0C21 POPEx 128      65.951 127.991  66.174  1.00  0.00           C
ATOM   7469 1C21 POPEx 128      65.781 126.581  65.684  1.00  0.00           C
ATOM   7472 2C21 POPEx 128      67.001 126.061  64.894  1.00  0.00           C
ATOM   7475 3C21 POPEx 128      67.251 126.761  63.554  1.00  0.00           C
ATOM   7478 4C21 POPEx 128      68.351 126.071  62.734  1.00  0.00           C
ATOM   7481 5C21 POPEx 128      68.761 126.831  61.454  1.00  0.00           C
ATOM   7484 6C21 POPEx 128      67.721 126.761  60.334  1.00  0.00           C
ATOM   7487 7C21 POPEx 128      68.261 127.241  58.974  1.00  0.00           C
ATOM   7490 8C21 POPEx 128      67.331 126.911  57.804  1.00  0.00           C
ATOM   7494  C33 POPEx 128      63.271 129.621  73.844  1.00  0.00           C
ATOM   7497  C34 POPEx 128      62.091 129.461  72.884  1.00  0.00           C
ATOM   7500  C35 POPEx 128      62.461 129.941  71.474  1.00  0.00           C
ATOM   7503  C36 POPEx 128      61.231 130.111  70.574  1.00  0.00           C
ATOM   7506  C37 POPEx 128      61.631 130.781  69.244  1.00  0.00           C
ATOM   7509  C38 POPEx 128      60.581 130.591  68.144  1.00  0.00           C
ATOM   7512  C39 POPEx 128      61.141 130.981  66.774  1.00  0.00           C
ATOM   7515 0C31 POPEx 128      60.901 129.911  65.694  1.00  0.00           C
ATOM   7518 1C31 POPEx 128      61.741 130.171  64.444  1.00  0.00           C
ATOM   7521 2C31 POPEx 128      61.531 129.131  63.334  1.00  0.00           C
ATOM   7524 3C31 POPEx 128      62.501 129.381  62.174  1.00  0.00           C
ATOM   7527 4C31 POPEx 128      62.281 128.441  60.974  1.00  0.00           C
ATOM   7530 5C31 POPEx 128      63.341 128.651  59.884  1.00  0.00           C
ATOM   7533 6C31 POPEx 128      63.111 127.811  58.634  1.00  0.00           C
ATOM   7537  NH3 POPEy 129      30.561  38.211  76.624  1.00  0.00           N
ATOM   7541  C12 POPEy 129      29.211  38.281  77.284  1.00  0.00           C
ATOM   7544  C11 POPEy 129      28.811  36.861  77.644  1.00  0.00           C
ATOM   7547  P   POPEy 129      28.761  34.561  76.434  1.00  0.00           P
ATOM   7548  O13 POPEy 129      30.051  34.061  76.984  1.00  0.00           O
ATOM   7549  O14 POPEy 129      27.551  34.061  77.114  1.00  0.00           O
ATOM   7550  O11 POPEy 129      28.681  34.301  74.894  1.00  0.00           O
ATOM   7551  O12 POPEy 129      28.751  36.131  76.434  1.00  0.00           O
ATOM   7552  C1  POPEy 129      29.521  33.381  74.194  1.00  0.00           C
ATOM   7555  C2  POPEy 129      30.691  34.141  73.514  1.00  0.00           C
ATOM   7557  O21 POPEy 129      31.181  33.591  72.264  1.00  0.00           O
ATOM   7558  C21 POPEy 129      31.631  32.361  72.294  1.00  0.00           C
ATOM   7559  O22 POPEy 129      31.171  31.441  72.954  1.00  0.00           O
ATOM   7560  C22 POPEy 129      32.981  32.301  71.564  1.00  0.00           C
ATOM   7563  C3  POPEy 129      31.871  34.421  74.474  1.00  0.00           C
ATOM   7566  O31 POPEy 129      32.891  35.141  73.784  1.00  0.00           O
ATOM   7567  C31 POPEy 129      32.701  36.431  73.644  1.00  0.00           C
ATOM   7568  O32 POPEy 129      31.771  37.091  74.094  1.00  0.00           O
ATOM   7569  C32 POPEy 129      33.741  36.911  72.644  1.00  0.00           C
ATOM   7572  C23 POPEy 129      32.971  32.591  70.034  1.00  0.00           C
ATOM   7575  C24 POPEy 129      34.401  32.601  69.464  1.00  0.00           C
ATOM   7578  C25 POPEy 129      34.481  32.271  67.964  1.00  0.00           C
ATOM   7581  C26 POPEy 129      35.901  32.391  67.404  1.00  0.00           C
ATOM   7584  C27 POPEy 129      36.181  31.541  66.154  1.00  0.00           C
ATOM   7587  C28 POPEy 129      37.591  31.851  65.594  1.00  0.00           C
ATOM   7590  C29 POPEy 129      38.141  30.861  64.604  1.00  0.00           C
ATOM   7592 0C21 POPEy 129      39.451  30.761  64.294  1.00  0.00           C
ATOM   7594 1C21 POPEy 129      40.561  31.611  64.854  1.00  0.00           C
ATOM   7597 2C21 POPEy 129      41.261  32.461  63.774  1.00  0.00           C
ATOM   7600 3C21 POPEy 129      42.081  31.601  62.804  1.00  0.00           C
ATOM   7603 4C21 POPEy 129      42.991  32.401  61.874  1.00  0.00           C
ATOM   7606 5C21 POPEy 129      44.161  31.531  61.404  1.00  0.00           C
ATOM   7609 6C21 POPEy 129      44.881  32.041  60.164  1.00  0.00           C
ATOM   7612 7C21 POPEy 129      46.031  31.111  59.774  1.00  0.00           C
ATOM   7615 8C21 POPEy 129      46.591  31.391  58.384  1.00  0.00           C
ATOM   7619  C33 POPEy 129      33.311  36.501  71.224  1.00  0.00           C
ATOM   7622  C34 POPEy 129      34.291  37.021  70.174  1.00  0.00           C
ATOM   7625  C35 POPEy 129      33.741  37.001  68.744  1.00  0.00           C
ATOM   7628  C36 POPEy 129      33.961  38.331  68.024  1.00  0.00           C
ATOM   7631  C37 POPEy 129      33.671  38.261  66.534  1.00  0.00           C
ATOM   7634  C38 POPEy 129      34.091  39.561  65.824  1.00  0.00           C
ATOM   7637  C39 POPEy 129      33.811  39.541  64.314  1.00  0.00           C
ATOM   7640 0C31 POPEy 129      34.521  38.411  63.554  1.00  0.00           C
ATOM   7643 1C31 POPEy 129      33.941  38.231  62.154  1.00  0.00           C
ATOM   7646 2C31 POPEy 129      34.591  37.081  61.374  1.00  0.00           C
ATOM   7649 3C31 POPEy 129      36.021  37.411  60.944  1.00  0.00           C
ATOM   7652 4C31 POPEy 129      36.441  36.661  59.684  1.00  0.00           C
ATOM   7655 5C31 POPEy 129      37.651  37.311  58.994  1.00  0.00           C
ATOM   7658 6C31 POPEy 129      38.121  36.531  57.764  1.00  0.00           C
ATOM   7662  NH3 POPEz 130      99.321 126.011  77.714  1.00  0.00           N
ATOM   7666  C12 POPEz 130      97.991 125.671  78.314  1.00  0.00           C
ATOM   7669  C11 POPEz 130      97.701 124.171  78.114  1.00  0.00           C
ATOM   7672  P   POPEz 130      98.931 121.831  78.384  1.00  0.00           P
ATOM   7673  O13 POPEz 130     100.321 121.441  78.724  1.00  0.00           O
ATOM   7674  O14 POPEz 130      97.831 121.151  79.104  1.00  0.00           O
ATOM   7675  O11 POPEz 130      98.701 121.611  76.854  1.00  0.00           O
ATOM   7676  O12 POPEz 130      98.831 123.411  78.554  1.00  0.00           O
ATOM   7677  C1  POPEz 130      99.741 121.841  75.884  1.00  0.00           C
ATOM   7680  C2  POPEz 130      99.511 123.121  75.024  1.00  0.00           C
ATOM   7682  O21 POPEz 130      98.131 123.381  74.734  1.00  0.00           O
ATOM   7683  C21 POPEz 130      97.511 122.441  74.024  1.00  0.00           C
ATOM   7684  O22 POPEz 130      97.971 121.371  73.674  1.00  0.00           O
ATOM   7685  C22 POPEz 130      96.141 122.961  73.614  1.00  0.00           C
ATOM   7688  C3  POPEz 130     100.401 123.201  73.754  1.00  0.00           C
ATOM   7691  O31 POPEz 130     100.181 124.451  73.064  1.00  0.00           O
ATOM   7692  C31 POPEz 130     100.551 124.461  71.774  1.00  0.00           C
ATOM   7693  O32 POPEz 130     101.071 123.521  71.204  1.00  0.00           O
ATOM   7694  C32 POPEz 130     100.171 125.791  71.134  1.00  0.00           C
ATOM   7697  C23 POPEz 130      95.691 122.381  72.254  1.00  0.00           C
ATOM   7700  C24 POPEz 130      96.631 122.701  71.074  1.00  0.00           C
ATOM   7703  C25 POPEz 130      95.851 123.001  69.784  1.00  0.00           C
ATOM   7706  C26 POPEz 130      96.661 123.741  68.704  1.00  0.00           C
ATOM   7709  C27 POPEz 130      95.781 124.111  67.494  1.00  0.00           C
ATOM   7712  C28 POPEz 130      96.491 124.961  66.424  1.00  0.00           C
ATOM   7715  C29 POPEz 130      96.481 126.431  66.754  1.00  0.00           C
ATOM   7717 0C21 POPEz 130      96.181 127.451  65.934  1.00  0.00           C
ATOM   7719 1C21 POPEz 130      95.831 127.371  64.464  1.00  0.00           C
ATOM   7722 2C21 POPEz 130      94.361 127.731  64.194  1.00  0.00           C
ATOM   7725 3C21 POPEz 130      94.011 127.651  62.704  1.00  0.00           C
ATOM   7728 4C21 POPEz 130      92.501 127.681  62.404  1.00  0.00           C
ATOM   7731 5C21 POPEz 130      91.861 129.051  62.624  1.00  0.00           C
ATOM   7734 6C21 POPEz 130      91.351 129.311  64.044  1.00  0.00           C
ATOM   7737 7C21 POPEz 130      91.531 130.791  64.394  1.00  0.00           C
ATOM   7740 8C21 POPEz 130      90.851 131.181  65.694  1.00  0.00           C
ATOM   7744  C33 POPEz 130     100.411 125.771  69.614  1.00  0.00           C
ATOM   7747  C34 POPEz 130      99.991 127.071  68.914  1.00  0.00           C
ATOM   7750  C35 POPEz 130      99.961 126.921  67.394  1.00  0.00           C
ATOM   7753  C36 POPEz 130     101.341 126.811  66.744  1.00  0.00           C
ATOM   7756  C37 POPEz 130     101.251 127.041  65.224  1.00  0.00           C
ATOM   7759  C38 POPEz 130     102.621 127.141  64.544  1.00  0.00           C
ATOM   7762  C39 POPEz 130     103.311 125.791  64.334  1.00  0.00           C
ATOM   7765 0C31 POPEz 130     104.751 125.971  63.824  1.00  0.00           C
ATOM   7768 1C31 POPEz 130     105.471 124.631  63.604  1.00  0.00           C
ATOM   7771 2C31 POPEz 130     106.871 124.781  62.994  1.00  0.00           C
ATOM   7774 3C31 POPEz 130     107.811 125.581  63.904  1.00  0.00           C
ATOM   7777 4C31 POPEz 130     109.201 125.781  63.304  1.00  0.00           C
ATOM   7780 5C31 POPEz 130     110.041 126.731  64.164  1.00  0.00           C
ATOM   7783 6C31 POPEz 130     111.431 126.961  63.594  1.00  0.00           C
ATOM   7787  NH3 POPE0 131      70.411  66.771  37.034  1.00  0.00           N
ATOM   7791  C12 POPE0 131      71.001  66.601  38.414  1.00  0.00           C
ATOM   7794  C11 POPE0 131      70.461  67.691  39.364  1.00  0.00           C
ATOM   7797  P   POPE0 131      68.191  68.991  38.774  1.00  0.00           P
ATOM   7798  O13 POPE0 131      68.611  69.291  37.374  1.00  0.00           O
ATOM   7799  O14 POPE0 131      66.771  68.651  38.964  1.00  0.00           O
ATOM   7800  O11 POPE0 131      68.641  70.181  39.734  1.00  0.00           O
ATOM   7801  O12 POPE0 131      69.051  67.771  39.254  1.00  0.00           O
ATOM   7802  C1  POPE0 131      68.211  70.231  41.114  1.00  0.00           C
ATOM   7805  C2  POPE0 131      67.161  71.361  41.334  1.00  0.00           C
ATOM   7807  O21 POPE0 131      67.411  72.121  42.544  1.00  0.00           O
ATOM   7808  C21 POPE0 131      67.131  71.501  43.694  1.00  0.00           C
ATOM   7809  O22 POPE0 131      66.891  70.321  43.804  1.00  0.00           O
ATOM   7810  C22 POPE0 131      67.241  72.491  44.854  1.00  0.00           C
ATOM   7813  C3  POPE0 131      65.661  70.931  41.164  1.00  0.00           C
ATOM   7816  O31 POPE0 131      64.841  72.071  40.804  1.00  0.00           O
ATOM   7817  C31 POPE0 131      64.101  72.571  41.774  1.00  0.00           C
ATOM   7818  O32 POPE0 131      64.051  72.171  42.934  1.00  0.00           O
ATOM   7819  C32 POPE0 131      63.321  73.771  41.254  1.00  0.00           C
ATOM   7822  C23 POPE0 131      66.521  71.931  46.104  1.00  0.00           C
ATOM   7825  C24 POPE0 131      66.811  72.751  47.374  1.00  0.00           C
ATOM   7828  C25 POPE0 131      65.881  72.401  48.544  1.00  0.00           C
ATOM   7831  C26 POPE0 131      65.931  70.921  48.954  1.00  0.00           C
ATOM   7834  C27 POPE0 131      65.171  70.641  50.264  1.00  0.00           C
ATOM   7837  C28 POPE0 131      65.561  69.291  50.914  1.00  0.00           C
ATOM   7840  C29 POPE0 131      66.891  69.381  51.624  1.00  0.00           C
ATOM   7842 0C21 POPE0 131      67.171  69.001  52.884  1.00  0.00           C
ATOM   7844 1C21 POPE0 131      66.221  68.401  53.884  1.00  0.00           C
ATOM   7847 2C21 POPE0 131      66.371  66.871  54.054  1.00  0.00           C
ATOM   7850 3C21 POPE0 131      66.031  66.091  52.774  1.00  0.00           C
ATOM   7853 4C21 POPE0 131      65.681  64.611  53.024  1.00  0.00           C
ATOM   7856 5C21 POPE0 131      66.871  63.731  53.404  1.00  0.00           C
ATOM   7859 6C21 POPE0 131      66.461  62.271  53.664  1.00  0.00           C
ATOM   7862 7C21 POPE0 131      67.641  61.361  54.034  1.00  0.00           C
ATOM   7865 8C21 POPE0 131      67.241  59.901  54.254  1.00  0.00           C
ATOM   7869  C33 POPE0 131      62.401  74.391  42.334  1.00  0.00           C
ATOM   7872  C34 POPE0 131      61.421  75.411  41.764  1.00  0.00           C
ATOM   7875  C35 POPE0 131      60.461  76.001  42.814  1.00  0.00           C
ATOM   7878  C36 POPE0 131      59.681  74.941  43.614  1.00  0.00           C
ATOM   7881  C37 POPE0 131      58.701  75.571  44.604  1.00  0.00           C
ATOM   7884  C38 POPE0 131      58.001  74.551  45.514  1.00  0.00           C
ATOM   7887  C39 POPE0 131      56.961  75.231  46.414  1.00  0.00           C
ATOM   7890 0C31 POPE0 131      55.991  74.261  47.094  1.00  0.00           C
ATOM   7893 1C31 POPE0 131      54.751  75.001  47.624  1.00  0.00           C
ATOM   7896 2C31 POPE0 131      53.661  74.041  48.134  1.00  0.00           C
ATOM   7899 3C31 POPE0 131      52.301  74.721  48.334  1.00  0.00           C
ATOM   7902 4C31 POPE0 131      52.271  75.781  49.444  1.00  0.00           C
ATOM   7905 5C31 POPE0 131      50.871  76.401  49.614  1.00  0.00           C
ATOM   7908 6C31 POPE0 131      50.791  77.411  50.764  1.00  0.00           C
ATOM   7912  NH3 POPE1 132     106.751  68.301  34.334  1.00  0.00           N
ATOM   7916  C12 POPE1 132     105.801  67.211  33.904  1.00  0.00           C
ATOM   7919  C11 POPE1 132     105.011  66.661  35.094  1.00  0.00           C
ATOM   7922  P   POPE1 132     102.741  65.831  34.114  1.00  0.00           P
ATOM   7923  O13 POPE1 132     102.501  67.281  34.054  1.00  0.00           O
ATOM   7924  O14 POPE1 132     102.501  65.071  32.864  1.00  0.00           O
ATOM   7925  O11 POPE1 132     101.801  65.191  35.224  1.00  0.00           O
ATOM   7926  O12 POPE1 132     104.201  65.541  34.704  1.00  0.00           O
ATOM   7927  C1  POPE1 132     101.311  65.951  36.344  1.00  0.00           C
ATOM   7930  C2  POPE1 132     102.321  65.971  37.534  1.00  0.00           C
ATOM   7932  O21 POPE1 132     102.961  64.691  37.734  1.00  0.00           O
ATOM   7933  C21 POPE1 132     102.191  63.731  38.254  1.00  0.00           C
ATOM   7934  O22 POPE1 132     101.001  63.811  38.464  1.00  0.00           O
ATOM   7935  C22 POPE1 132     103.001  62.461  38.494  1.00  0.00           C
ATOM   7938  C3  POPE1 132     101.771  66.591  38.864  1.00  0.00           C
ATOM   7941  O31 POPE1 132     102.661  66.231  39.934  1.00  0.00           O
ATOM   7942  C31 POPE1 132     102.421  66.791  41.124  1.00  0.00           C
ATOM   7943  O32 POPE1 132     101.721  67.761  41.324  1.00  0.00           O
ATOM   7944  C32 POPE1 132     103.281  66.061  42.164  1.00  0.00           C
ATOM   7947  C23 POPE1 132     103.761  62.381  39.844  1.00  0.00           C
ATOM   7950  C24 POPE1 132     103.681  60.971  40.444  1.00  0.00           C
ATOM   7953  C25 POPE1 132     104.211  60.831  41.874  1.00  0.00           C
ATOM   7956  C26 POPE1 132     105.751  60.801  41.974  1.00  0.00           C
ATOM   7959  C27 POPE1 132     106.271  60.171  43.274  1.00  0.00           C
ATOM   7962  C28 POPE1 132     106.331  61.141  44.474  1.00  0.00           C
ATOM   7965  C29 POPE1 132     107.171  60.551  45.584  1.00  0.00           C
ATOM   7967 0C21 POPE1 132     106.991  60.681  46.914  1.00  0.00           C
ATOM   7969 1C21 POPE1 132     105.951  61.501  47.624  1.00  0.00           C
ATOM   7972 2C21 POPE1 132     106.421  61.831  49.054  1.00  0.00           C
ATOM   7975 3C21 POPE1 132     105.371  62.601  49.874  1.00  0.00           C
ATOM   7978 4C21 POPE1 132     105.791  62.811  51.344  1.00  0.00           C
ATOM   7981 5C21 POPE1 132     105.691  61.531  52.184  1.00  0.00           C
ATOM   7984 6C21 POPE1 132     106.551  61.581  53.444  1.00  0.00           C
ATOM   7987 7C21 POPE1 132     106.571  60.231  54.174  1.00  0.00           C
ATOM   7990 8C21 POPE1 132     107.341  60.251  55.494  1.00  0.00           C
ATOM   7994  C33 POPE1 132     102.611  65.991  43.554  1.00  0.00           C
ATOM   7997  C34 POPE1 132     103.221  64.911  44.454  1.00  0.00           C
ATOM   8000  C35 POPE1 132     102.701  64.961  45.894  1.00  0.00           C
ATOM   8003  C36 POPE1 132     103.181  66.201  46.664  1.00  0.00           C
ATOM   8006  C37 POPE1 132     102.421  66.441  47.974  1.00  0.00           C
ATOM   8009  C38 POPE1 132     102.881  65.541  49.134  1.00  0.00           C
ATOM   8012  C39 POPE1 132     101.741  64.741  49.784  1.00  0.00           C
ATOM   8015 0C31 POPE1 132     101.311  63.531  48.944  1.00  0.00           C
ATOM   8018 1C31 POPE1 132     100.071  62.851  49.534  1.00  0.00           C
ATOM   8021 2C31 POPE1 132      99.731  61.511  48.844  1.00  0.00           C
ATOM   8024 3C31 POPE1 132      98.771  60.651  49.674  1.00  0.00           C
ATOM   8027 4C31 POPE1 132      99.441  59.981  50.884  1.00  0.00           C
ATOM   8030 5C31 POPE1 132     100.241  58.721  50.514  1.00  0.00           C
ATOM   8033 6C31 POPE1 132     101.101  58.181  51.654  1.00  0.00           C
ATOM   8037  NH3 POPE2 133       3.599  40.371  75.244  1.00  0.00           N
ATOM   8041  C12 POPE2 133       3.639  39.321  76.324  1.00  0.00           C
ATOM   8044  C11 POPE2 133       5.091  38.841  76.544  1.00  0.00           C
ATOM   8047  P   POPE2 133       7.491  40.001  76.814  1.00  0.00           P
ATOM   8048  O13 POPE2 133       8.091  39.341  77.994  1.00  0.00           O
ATOM   8049  O14 POPE2 133       7.901  41.381  76.564  1.00  0.00           O
ATOM   8050  O11 POPE2 133       7.881  39.201  75.524  1.00  0.00           O
ATOM   8051  O12 POPE2 133       5.911  39.971  76.824  1.00  0.00           O
ATOM   8052  C1  POPE2 133       7.271  39.561  74.274  1.00  0.00           C
ATOM   8055  C2  POPE2 133       8.341  39.751  73.174  1.00  0.00           C
ATOM   8057  O21 POPE2 133       7.731  39.531  71.894  1.00  0.00           O
ATOM   8058  C21 POPE2 133       7.371  38.301  71.574  1.00  0.00           C
ATOM   8059  O22 POPE2 133       7.451  37.311  72.274  1.00  0.00           O
ATOM   8060  C22 POPE2 133       6.771  38.371  70.184  1.00  0.00           C
ATOM   8063  C3  POPE2 133       9.611  38.881  73.384  1.00  0.00           C
ATOM   8066  O31 POPE2 133      10.331  38.611  72.164  1.00  0.00           O
ATOM   8067  C31 POPE2 133      10.951  39.651  71.614  1.00  0.00           C
ATOM   8068  O32 POPE2 133      11.081  40.741  72.124  1.00  0.00           O
ATOM   8069  C32 POPE2 133      11.461  39.251  70.234  1.00  0.00           C
ATOM   8072  C23 POPE2 133       6.711  37.021  69.434  1.00  0.00           C
ATOM   8075  C24 POPE2 133       5.501  36.961  68.494  1.00  0.00           C
ATOM   8078  C25 POPE2 133       5.561  35.761  67.544  1.00  0.00           C
ATOM   8081  C26 POPE2 133       4.271  35.531  66.754  1.00  0.00           C
ATOM   8084  C27 POPE2 133       4.541  34.691  65.484  1.00  0.00           C
ATOM   8087  C28 POPE2 133       3.299  34.421  64.604  1.00  0.00           C
ATOM   8090  C29 POPE2 133       2.669  35.671  64.054  1.00  0.00           C
ATOM   8092 0C21 POPE2 133       2.249  35.881  62.794  1.00  0.00           C
ATOM   8094 1C21 POPE2 133       2.329  34.941  61.614  1.00  0.00           C
ATOM   8097 2C21 POPE2 133       2.449  35.711  60.274  1.00  0.00           C
ATOM   8100 3C21 POPE2 133       3.629  36.681  60.234  1.00  0.00           C
ATOM   8103 4C21 POPE2 133       3.889  37.281  58.844  1.00  0.00           C
ATOM   8106 5C21 POPE2 133       2.869  38.321  58.374  1.00  0.00           C
ATOM   8109 6C21 POPE2 133       3.309  38.921  57.034  1.00  0.00           C
ATOM   8112 7C21 POPE2 133       2.519  40.151  56.584  1.00  0.00           C
ATOM   8115 8C21 POPE2 133       2.979  40.621  55.204  1.00  0.00           C
ATOM   8119  C33 POPE2 133      10.301  38.821  69.304  1.00  0.00           C
ATOM   8122  C34 POPE2 133      10.751  38.141  68.004  1.00  0.00           C
ATOM   8125  C35 POPE2 133      11.721  38.971  67.164  1.00  0.00           C
ATOM   8128  C36 POPE2 133      11.821  38.451  65.724  1.00  0.00           C
ATOM   8131  C37 POPE2 133      13.081  38.961  65.014  1.00  0.00           C
ATOM   8134  C38 POPE2 133      13.261  38.391  63.594  1.00  0.00           C
ATOM   8137  C39 POPE2 133      12.281  38.961  62.564  1.00  0.00           C
ATOM   8140 0C31 POPE2 133      12.591  38.471  61.144  1.00  0.00           C
ATOM   8143 1C31 POPE2 133      11.751  39.181  60.074  1.00  0.00           C
ATOM   8146 2C31 POPE2 133      12.211  38.891  58.624  1.00  0.00           C
ATOM   8149 3C31 POPE2 133      11.951  37.431  58.194  1.00  0.00           C
ATOM   8152 4C31 POPE2 133      12.281  37.141  56.714  1.00  0.00           C
ATOM   8155 5C31 POPE2 133      11.611  38.101  55.714  1.00  0.00           C
ATOM   8158 6C31 POPE2 133      11.751  37.671  54.254  1.00  0.00           C
ATOM   8162  NH3 POPE3 134      27.961  25.031  79.154  1.00  0.00           N
ATOM   8166  C12 POPE3 134      27.721  26.351  79.824  1.00  0.00           C
ATOM   8169  C11 POPE3 134      26.231  26.551  80.144  1.00  0.00           C
ATOM   8172  P   POPE3 134      24.981  24.211  80.244  1.00  0.00           P
ATOM   8173  O13 POPE3 134      26.021  23.181  79.994  1.00  0.00           O
ATOM   8174  O14 POPE3 134      23.821  23.861  81.074  1.00  0.00           O
ATOM   8175  O11 POPE3 134      24.461  24.761  78.854  1.00  0.00           O
ATOM   8176  O12 POPE3 134      25.691  25.461  80.884  1.00  0.00           O
ATOM   8177  C1  POPE3 134      24.341  23.841  77.754  1.00  0.00           C
ATOM   8180  C2  POPE3 134      24.011  24.611  76.464  1.00  0.00           C
ATOM   8182  O21 POPE3 134      24.341  23.801  75.324  1.00  0.00           O
ATOM   8183  C21 POPE3 134      25.471  23.901  74.654  1.00  0.00           C
ATOM   8184  O22 POPE3 134      26.431  24.621  74.904  1.00  0.00           O
ATOM   8185  C22 POPE3 134      25.381  23.031  73.414  1.00  0.00           C
ATOM   8188  C3  POPE3 134      24.611  26.051  76.494  1.00  0.00           C
ATOM   8191  O31 POPE3 134      24.321  26.781  75.284  1.00  0.00           O
ATOM   8192  C31 POPE3 134      25.271  27.581  74.844  1.00  0.00           C
ATOM   8193  O32 POPE3 134      26.421  27.631  75.264  1.00  0.00           O
ATOM   8194  C32 POPE3 134      24.751  28.381  73.654  1.00  0.00           C
ATOM   8197  C23 POPE3 134      24.611  23.721  72.264  1.00  0.00           C
ATOM   8200  C24 POPE3 134      24.811  23.031  70.904  1.00  0.00           C
ATOM   8203  C25 POPE3 134      24.111  23.731  69.724  1.00  0.00           C
ATOM   8206  C26 POPE3 134      25.021  24.731  68.984  1.00  0.00           C
ATOM   8209  C27 POPE3 134      24.381  25.351  67.724  1.00  0.00           C
ATOM   8212  C28 POPE3 134      25.451  25.941  66.774  1.00  0.00           C
ATOM   8215  C29 POPE3 134      24.901  26.941  65.784  1.00  0.00           C
ATOM   8217 0C21 POPE3 134      24.751  26.811  64.454  1.00  0.00           C
ATOM   8219 1C21 POPE3 134      25.011  25.591  63.614  1.00  0.00           C
ATOM   8222 2C21 POPE3 134      23.831  25.291  62.664  1.00  0.00           C
ATOM   8225 3C21 POPE3 134      23.691  26.291  61.504  1.00  0.00           C
ATOM   8228 4C21 POPE3 134      22.531  25.931  60.564  1.00  0.00           C
ATOM   8231 5C21 POPE3 134      22.231  27.021  59.524  1.00  0.00           C
ATOM   8234 6C21 POPE3 134      20.941  26.731  58.734  1.00  0.00           C
ATOM   8237 7C21 POPE3 134      20.561  27.881  57.794  1.00  0.00           C
ATOM   8240 8C21 POPE3 134      19.181  27.751  57.144  1.00  0.00           C
ATOM   8244  C33 POPE3 134      25.491  27.941  72.384  1.00  0.00           C
ATOM   8247  C34 POPE3 134      25.091  28.731  71.144  1.00  0.00           C
ATOM   8250  C35 POPE3 134      26.121  28.531  70.024  1.00  0.00           C
ATOM   8253  C36 POPE3 134      25.811  29.331  68.754  1.00  0.00           C
ATOM   8256  C37 POPE3 134      27.081  29.641  67.954  1.00  0.00           C
ATOM   8259  C38 POPE3 134      26.821  30.181  66.534  1.00  0.00           C
ATOM   8262  C39 POPE3 134      25.891  31.411  66.504  1.00  0.00           C
ATOM   8265 0C31 POPE3 134      25.451  31.781  65.074  1.00  0.00           C
ATOM   8268 1C31 POPE3 134      24.411  32.901  65.074  1.00  0.00           C
ATOM   8271 2C31 POPE3 134      23.731  33.131  63.714  1.00  0.00           C
ATOM   8274 3C31 POPE3 134      22.601  34.161  63.844  1.00  0.00           C
ATOM   8277 4C31 POPE3 134      21.721  34.321  62.604  1.00  0.00           C
ATOM   8280 5C31 POPE3 134      20.511  35.221  62.874  1.00  0.00           C
ATOM   8283 6C31 POPE3 134      19.571  35.391  61.674  1.00  0.00           C
ATOM   8287  NH3 POPE4 135      24.761 116.721  77.034  1.00  0.00           N
ATOM   8291  C12 POPE4 135      23.511 117.361  77.604  1.00  0.00           C
ATOM   8294  C11 POPE4 135      23.011 118.521  76.724  1.00  0.00           C
ATOM   8297  P   POPE4 135      21.401 120.581  76.794  1.00  0.00           P
ATOM   8298  O13 POPE4 135      20.191 120.991  77.534  1.00  0.00           O
ATOM   8299  O14 POPE4 135      22.521 121.541  76.794  1.00  0.00           O
ATOM   8300  O11 POPE4 135      21.051 120.231  75.274  1.00  0.00           O
ATOM   8301  O12 POPE4 135      21.961 119.221  77.394  1.00  0.00           O
ATOM   8302  C1  POPE4 135      21.481 121.161  74.254  1.00  0.00           C
ATOM   8305  C2  POPE4 135      20.531 121.141  73.024  1.00  0.00           C
ATOM   8307  O21 POPE4 135      21.161 120.481  71.894  1.00  0.00           O
ATOM   8308  C21 POPE4 135      21.931 121.161  71.044  1.00  0.00           C
ATOM   8309  O22 POPE4 135      22.291 122.311  71.154  1.00  0.00           O
ATOM   8310  C22 POPE4 135      22.441 120.181  69.974  1.00  0.00           C
ATOM   8313  C3  POPE4 135      19.871 122.531  72.724  1.00  0.00           C
ATOM   8316  O31 POPE4 135      18.981 122.471  71.584  1.00  0.00           O
ATOM   8317  C31 POPE4 135      17.781 121.981  71.864  1.00  0.00           C
ATOM   8318  O32 POPE4 135      17.311 121.861  72.984  1.00  0.00           O
ATOM   8319  C32 POPE4 135      17.111 121.421  70.614  1.00  0.00           C
ATOM   8322  C23 POPE4 135      21.341 119.731  68.984  1.00  0.00           C
ATOM   8325  C24 POPE4 135      21.771 118.561  68.064  1.00  0.00           C
ATOM   8328  C25 POPE4 135      23.021 118.851  67.204  1.00  0.00           C
ATOM   8331  C26 POPE4 135      22.861 118.341  65.754  1.00  0.00           C
ATOM   8334  C27 POPE4 135      24.001 118.821  64.844  1.00  0.00           C
ATOM   8337  C28 POPE4 135      23.581 118.901  63.354  1.00  0.00           C
ATOM   8340  C29 POPE4 135      24.531 119.781  62.584  1.00  0.00           C
ATOM   8342 0C21 POPE4 135      25.021 119.591  61.344  1.00  0.00           C
ATOM   8344 1C21 POPE4 135      24.731 118.471  60.384  1.00  0.00           C
ATOM   8347 2C21 POPE4 135      24.281 119.051  59.024  1.00  0.00           C
ATOM   8350 3C21 POPE4 135      24.441 118.101  57.834  1.00  0.00           C
ATOM   8353 4C21 POPE4 135      23.881 118.751  56.564  1.00  0.00           C
ATOM   8356 5C21 POPE4 135      24.221 118.041  55.254  1.00  0.00           C
ATOM   8359 6C21 POPE4 135      23.711 118.851  54.044  1.00  0.00           C
ATOM   8362 7C21 POPE4 135      24.031 118.231  52.684  1.00  0.00           C
ATOM   8365 8C21 POPE4 135      23.461 119.071  51.534  1.00  0.00           C
ATOM   8369  C33 POPE4 135      17.391 122.071  69.244  1.00  0.00           C
ATOM   8372  C34 POPE4 135      17.021 121.061  68.154  1.00  0.00           C
ATOM   8375  C35 POPE4 135      16.601 121.651  66.804  1.00  0.00           C
ATOM   8378  C36 POPE4 135      17.521 122.761  66.274  1.00  0.00           C
ATOM   8381  C37 POPE4 135      17.531 122.791  64.744  1.00  0.00           C
ATOM   8384  C38 POPE4 135      17.771 124.191  64.164  1.00  0.00           C
ATOM   8387  C39 POPE4 135      16.461 124.821  63.654  1.00  0.00           C
ATOM   8390 0C31 POPE4 135      16.051 124.241  62.294  1.00  0.00           C
ATOM   8393 1C31 POPE4 135      14.561 124.391  61.964  1.00  0.00           C
ATOM   8396 2C31 POPE4 135      14.301 124.141  60.474  1.00  0.00           C
ATOM   8399 3C31 POPE4 135      12.821 124.121  60.054  1.00  0.00           C
ATOM   8402 4C31 POPE4 135      12.281 122.701  59.854  1.00  0.00           C
ATOM   8405 5C31 POPE4 135      10.981 122.681  59.044  1.00  0.00           C
ATOM   8408 6C31 POPE4 135      10.581 121.271  58.604  1.00  0.00           C
ATOM   8412  NH3 POPE5 136      58.661 122.471  78.504  1.00  0.00           N
ATOM   8416  C12 POPE5 136      58.141 123.751  79.114  1.00  0.00           C
ATOM   8419  C11 POPE5 136      57.561 123.501  80.524  1.00  0.00           C
ATOM   8422  P   POPE5 136      55.161 124.511  80.864  1.00  0.00           P
ATOM   8423  O13 POPE5 136      54.611 125.851  81.104  1.00  0.00           O
ATOM   8424  O14 POPE5 136      54.631 123.401  81.684  1.00  0.00           O
ATOM   8425  O11 POPE5 136      54.971 124.201  79.334  1.00  0.00           O
ATOM   8426  O12 POPE5 136      56.751 124.601  80.954  1.00  0.00           O
ATOM   8427  C1  POPE5 136      54.581 125.171  78.374  1.00  0.00           C
ATOM   8430  C2  POPE5 136      55.041 124.751  76.944  1.00  0.00           C
ATOM   8432  O21 POPE5 136      54.041 125.191  76.014  1.00  0.00           O
ATOM   8433  C21 POPE5 136      54.461 125.841  74.944  1.00  0.00           C
ATOM   8434  O22 POPE5 136      55.601 126.211  74.744  1.00  0.00           O
ATOM   8435  C22 POPE5 136      53.301 126.031  73.974  1.00  0.00           C
ATOM   8438  C3  POPE5 136      55.191 123.201  76.804  1.00  0.00           C
ATOM   8441  O31 POPE5 136      56.061 122.851  75.714  1.00  0.00           O
ATOM   8442  C31 POPE5 136      55.521 122.761  74.514  1.00  0.00           C
ATOM   8443  O32 POPE5 136      54.321 122.831  74.274  1.00  0.00           O
ATOM   8444  C32 POPE5 136      56.611 122.601  73.474  1.00  0.00           C
ATOM   8447  C23 POPE5 136      53.771 126.311  72.534  1.00  0.00           C
ATOM   8450  C24 POPE5 136      54.001 127.801  72.224  1.00  0.00           C
ATOM   8453  C25 POPE5 136      55.401 128.351  72.514  1.00  0.00           C
ATOM   8456  C26 POPE5 136      55.621 129.701  71.814  1.00  0.00           C
ATOM   8459  C27 POPE5 136      56.991 130.351  72.094  1.00  0.00           C
ATOM   8462  C28 POPE5 136      57.381 131.391  71.034  1.00  0.00           C
ATOM   8465  C29 POPE5 136      56.331 132.471  71.004  1.00  0.00           C
ATOM   8467 0C21 POPE5 136      55.951 133.231  69.974  1.00  0.00           C
ATOM   8469 1C21 POPE5 136      56.521 133.241  68.584  1.00  0.00           C
ATOM   8472 2C21 POPE5 136      55.451 132.921  67.514  1.00  0.00           C
ATOM   8475 3C21 POPE5 136      55.801 133.591  66.194  1.00  0.00           C
ATOM   8478 4C21 POPE5 136      54.801 133.311  65.054  1.00  0.00           C
ATOM   8481 5C21 POPE5 136      55.001 134.271  63.874  1.00  0.00           C
ATOM   8484 6C21 POPE5 136      56.381 134.171  63.204  1.00  0.00           C
ATOM   8487 7C21 POPE5 136      56.801 135.461  62.484  1.00  0.00           C
ATOM   8490 8C21 POPE5 136      58.281 135.801  62.704  1.00  0.00           C
ATOM   8494  C33 POPE5 136      56.051 122.441  72.044  1.00  0.00           C
ATOM   8497  C34 POPE5 136      57.151 122.261  70.984  1.00  0.00           C
ATOM   8500  C35 POPE5 136      58.131 121.131  71.354  1.00  0.00           C
ATOM   8503  C36 POPE5 136      58.911 120.581  70.164  1.00  0.00           C
ATOM   8506  C37 POPE5 136      59.891 119.471  70.584  1.00  0.00           C
ATOM   8509  C38 POPE5 136      60.191 118.441  69.484  1.00  0.00           C
ATOM   8512  C39 POPE5 136      58.991 117.521  69.214  1.00  0.00           C
ATOM   8515 0C31 POPE5 136      59.251 116.421  68.184  1.00  0.00           C
ATOM   8518 1C31 POPE5 136      58.041 115.481  68.084  1.00  0.00           C
ATOM   8521 2C31 POPE5 136      58.161 114.381  67.024  1.00  0.00           C
ATOM   8524 3C31 POPE5 136      56.901 113.511  67.014  1.00  0.00           C
ATOM   8527 4C31 POPE5 136      56.861 112.471  65.894  1.00  0.00           C
ATOM   8530 5C31 POPE5 136      55.551 111.691  65.884  1.00  0.00           C
ATOM   8533 6C31 POPE5 136      55.421 110.701  64.734  1.00  0.00           C
ATOM   8537  NH3 POPE6 137      43.741  55.271  35.404  1.00  0.00           N
ATOM   8541  C12 POPE6 137      44.931  54.471  34.954  1.00  0.00           C
ATOM   8544  C11 POPE6 137      44.731  52.961  35.204  1.00  0.00           C
ATOM   8547  P   POPE6 137      42.231  52.551  34.394  1.00  0.00           P
ATOM   8548  O13 POPE6 137      41.501  51.371  33.924  1.00  0.00           O
ATOM   8549  O14 POPE6 137      41.931  53.871  33.794  1.00  0.00           O
ATOM   8550  O11 POPE6 137      42.011  52.701  35.954  1.00  0.00           O
ATOM   8551  O12 POPE6 137      43.791  52.341  34.314  1.00  0.00           O
ATOM   8552  C1  POPE6 137      41.751  51.531  36.734  1.00  0.00           C
ATOM   8555  C2  POPE6 137      41.191  51.911  38.124  1.00  0.00           C
ATOM   8557  O21 POPE6 137      40.631  50.711  38.684  1.00  0.00           O
ATOM   8558  C21 POPE6 137      41.081  50.211  39.834  1.00  0.00           C
ATOM   8559  O22 POPE6 137      41.181  49.021  40.064  1.00  0.00           O
ATOM   8560  C22 POPE6 137      41.321  51.271  40.894  1.00  0.00           C
ATOM   8563  C3  POPE6 137      40.131  53.041  38.004  1.00  0.00           C
ATOM   8566  O31 POPE6 137      39.881  53.581  39.314  1.00  0.00           O
ATOM   8567  C31 POPE6 137      38.811  54.331  39.464  1.00  0.00           C
ATOM   8568  O32 POPE6 137      38.111  54.781  38.574  1.00  0.00           O
ATOM   8569  C32 POPE6 137      38.621  54.481  40.984  1.00  0.00           C
ATOM   8572  C23 POPE6 137      41.131  50.741  42.334  1.00  0.00           C
ATOM   8575  C24 POPE6 137      40.441  51.801  43.204  1.00  0.00           C
ATOM   8578  C25 POPE6 137      40.301  51.371  44.664  1.00  0.00           C
ATOM   8581  C26 POPE6 137      41.621  51.421  45.424  1.00  0.00           C
ATOM   8584  C27 POPE6 137      41.471  50.971  46.884  1.00  0.00           C
ATOM   8587  C28 POPE6 137      42.801  50.991  47.654  1.00  0.00           C
ATOM   8590  C29 POPE6 137      42.771  50.261  48.974  1.00  0.00           C
ATOM   8592 0C21 POPE6 137      42.001  50.571  50.044  1.00  0.00           C
ATOM   8594 1C21 POPE6 137      41.021  51.711  50.134  1.00  0.00           C
ATOM   8597 2C21 POPE6 137      39.571  51.231  49.954  1.00  0.00           C
ATOM   8600 3C21 POPE6 137      38.971  50.531  51.194  1.00  0.00           C
ATOM   8603 4C21 POPE6 137      37.591  49.941  50.894  1.00  0.00           C
ATOM   8606 5C21 POPE6 137      36.641  49.901  52.094  1.00  0.00           C
ATOM   8609 6C21 POPE6 137      35.171  49.821  51.664  1.00  0.00           C
ATOM   8612 7C21 POPE6 137      34.191  49.861  52.844  1.00  0.00           C
ATOM   8615 8C21 POPE6 137      32.721  49.881  52.424  1.00  0.00           C
ATOM   8619  C33 POPE6 137      37.381  55.281  41.464  1.00  0.00           C
ATOM   8622  C34 POPE6 137      37.671  56.771  41.704  1.00  0.00           C
ATOM   8625  C35 POPE6 137      36.651  57.451  42.634  1.00  0.00           C
ATOM   8628  C36 POPE6 137      36.691  57.021  44.104  1.00  0.00           C
ATOM   8631  C37 POPE6 137      35.911  58.011  44.974  1.00  0.00           C
ATOM   8634  C38 POPE6 137      35.581  57.441  46.354  1.00  0.00           C
ATOM   8637  C39 POPE6 137      35.171  58.511  47.374  1.00  0.00           C
ATOM   8640 0C31 POPE6 137      34.351  57.921  48.524  1.00  0.00           C
ATOM   8643 1C31 POPE6 137      34.181  58.881  49.714  1.00  0.00           C
ATOM   8646 2C31 POPE6 137      35.421  58.921  50.624  1.00  0.00           C
ATOM   8649 3C31 POPE6 137      35.321  59.911  51.794  1.00  0.00           C
ATOM   8652 4C31 POPE6 137      34.291  59.531  52.874  1.00  0.00           C
ATOM   8655 5C31 POPE6 137      34.311  60.501  54.054  1.00  0.00           C
ATOM   8658 6C31 POPE6 137      33.271  60.221  55.144  1.00  0.00           C
ATOM   8662  NH3 POPE7 138      48.301  86.831  76.994  1.00  0.00           N
ATOM   8666  C12 POPE7 138      47.981  85.421  76.584  1.00  0.00           C
ATOM   8669  C11 POPE7 138      48.601  84.371  77.524  1.00  0.00           C
ATOM   8672  P   POPE7 138      50.761  83.031  78.074  1.00  0.00           P
ATOM   8673  O13 POPE7 138      50.401  83.251  79.484  1.00  0.00           O
ATOM   8674  O14 POPE7 138      50.471  81.671  77.524  1.00  0.00           O
ATOM   8675  O11 POPE7 138      52.261  83.481  77.844  1.00  0.00           O
ATOM   8676  O12 POPE7 138      49.971  84.121  77.234  1.00  0.00           O
ATOM   8677  C1  POPE7 138      52.761  83.891  76.584  1.00  0.00           C
ATOM   8680  C2  POPE7 138      54.271  83.531  76.514  1.00  0.00           C
ATOM   8682  O21 POPE7 138      54.911  84.371  75.534  1.00  0.00           O
ATOM   8683  C21 POPE7 138      56.211  84.561  75.714  1.00  0.00           C
ATOM   8684  O22 POPE7 138      56.881  84.111  76.624  1.00  0.00           O
ATOM   8685  C22 POPE7 138      56.741  85.371  74.534  1.00  0.00           C
ATOM   8688  C3  POPE7 138      54.411  82.021  76.194  1.00  0.00           C
ATOM   8691  O31 POPE7 138      55.771  81.531  76.044  1.00  0.00           O
ATOM   8692  C31 POPE7 138      56.221  81.471  74.794  1.00  0.00           C
ATOM   8693  O32 POPE7 138      55.591  81.781  73.794  1.00  0.00           O
ATOM   8694  C32 POPE7 138      57.681  80.981  74.804  1.00  0.00           C
ATOM   8697  C23 POPE7 138      58.231  85.771  74.664  1.00  0.00           C
ATOM   8700  C24 POPE7 138      59.071  85.251  73.494  1.00  0.00           C
ATOM   8703  C25 POPE7 138      60.401  85.991  73.374  1.00  0.00           C
ATOM   8706  C26 POPE7 138      61.091  85.711  72.044  1.00  0.00           C
ATOM   8709  C27 POPE7 138      62.401  86.491  71.834  1.00  0.00           C
ATOM   8712  C28 POPE7 138      62.771  86.561  70.344  1.00  0.00           C
ATOM   8715  C29 POPE7 138      63.911  87.511  70.074  1.00  0.00           C
ATOM   8717 0C21 POPE7 138      65.051  87.241  69.404  1.00  0.00           C
ATOM   8719 1C21 POPE7 138      65.471  85.911  68.824  1.00  0.00           C
ATOM   8722 2C21 POPE7 138      66.961  85.611  69.104  1.00  0.00           C
ATOM   8725 3C21 POPE7 138      67.311  85.661  70.604  1.00  0.00           C
ATOM   8728 4C21 POPE7 138      68.801  85.411  70.924  1.00  0.00           C
ATOM   8731 5C21 POPE7 138      69.301  84.041  70.464  1.00  0.00           C
ATOM   8734 6C21 POPE7 138      70.681  83.691  71.044  1.00  0.00           C
ATOM   8737 7C21 POPE7 138      71.281  82.431  70.414  1.00  0.00           C
ATOM   8740 8C21 POPE7 138      72.611  82.011  71.044  1.00  0.00           C
ATOM   8744  C33 POPE7 138      58.251  80.781  73.374  1.00  0.00           C
ATOM   8747  C34 POPE7 138      59.721  80.301  73.354  1.00  0.00           C
ATOM   8750  C35 POPE7 138      60.121  79.611  72.034  1.00  0.00           C
ATOM   8753  C36 POPE7 138      59.991  80.511  70.794  1.00  0.00           C
ATOM   8756  C37 POPE7 138      59.961  79.761  69.444  1.00  0.00           C
ATOM   8759  C38 POPE7 138      61.161  79.981  68.524  1.00  0.00           C
ATOM   8762  C39 POPE7 138      62.441  79.281  68.974  1.00  0.00           C
ATOM   8765 0C31 POPE7 138      63.501  79.181  67.864  1.00  0.00           C
ATOM   8768 1C31 POPE7 138      63.231  78.031  66.864  1.00  0.00           C
ATOM   8771 2C31 POPE7 138      63.781  78.321  65.454  1.00  0.00           C
ATOM   8774 3C31 POPE7 138      65.301  78.111  65.304  1.00  0.00           C
ATOM   8777 4C31 POPE7 138      65.861  78.821  64.074  1.00  0.00           C
ATOM   8780 5C31 POPE7 138      67.301  78.391  63.734  1.00  0.00           C
ATOM   8783 6C31 POPE7 138      67.831  79.031  62.444  1.00  0.00           C
ATOM   8787  NH3 POPE8 139     111.231 113.571  37.344  1.00  0.00           N
ATOM   8791  C12 POPE8 139     111.151 112.851  36.034  1.00  0.00           C
ATOM   8794  C11 POPE8 139     109.991 113.411  35.204  1.00  0.00           C
ATOM   8797  P   POPE8 139     107.441 112.961  35.164  1.00  0.00           P
ATOM   8798  O13 POPE8 139     107.721 112.801  33.724  1.00  0.00           O
ATOM   8799  O14 POPE8 139     106.741 111.841  35.834  1.00  0.00           O
ATOM   8800  O11 POPE8 139     106.631 114.291  35.354  1.00  0.00           O
ATOM   8801  O12 POPE8 139     108.781 113.261  35.944  1.00  0.00           O
ATOM   8802  C1  POPE8 139     107.151 115.621  35.414  1.00  0.00           C
ATOM   8805  C2  POPE8 139     106.851 116.291  36.804  1.00  0.00           C
ATOM   8807  O21 POPE8 139     107.951 116.221  37.734  1.00  0.00           O
ATOM   8808  C21 POPE8 139     109.111 116.701  37.294  1.00  0.00           C
ATOM   8809  O22 POPE8 139     110.101 116.011  37.094  1.00  0.00           O
ATOM   8810  C22 POPE8 139     109.111 118.241  37.224  1.00  0.00           C
ATOM   8813  C3  POPE8 139     105.591 115.691  37.474  1.00  0.00           C
ATOM   8816  O31 POPE8 139     104.721 116.701  38.004  1.00  0.00           O
ATOM   8817  C31 POPE8 139     104.641 117.081  39.284  1.00  0.00           C
ATOM   8818  O32 POPE8 139     103.871 117.931  39.684  1.00  0.00           O
ATOM   8819  C32 POPE8 139     105.631 116.381  40.214  1.00  0.00           C
ATOM   8822  C23 POPE8 139     110.081 118.931  38.214  1.00  0.00           C
ATOM   8825  C24 POPE8 139     109.391 119.721  39.344  1.00  0.00           C
ATOM   8828  C25 POPE8 139     110.431 120.501  40.164  1.00  0.00           C
ATOM   8831  C26 POPE8 139     109.921 121.181  41.444  1.00  0.00           C
ATOM   8834  C27 POPE8 139     111.101 121.691  42.294  1.00  0.00           C
ATOM   8837  C28 POPE8 139     110.911 121.621  43.824  1.00  0.00           C
ATOM   8840  C29 POPE8 139     110.631 120.221  44.334  1.00  0.00           C
ATOM   8842 0C21 POPE8 139     111.531 119.241  44.524  1.00  0.00           C
ATOM   8844 1C21 POPE8 139     113.021 119.281  44.264  1.00  0.00           C
ATOM   8847 2C21 POPE8 139     113.791 119.131  45.584  1.00  0.00           C
ATOM   8850 3C21 POPE8 139     115.321 119.121  45.414  1.00  0.00           C
ATOM   8853 4C21 POPE8 139     116.021 118.941  46.764  1.00  0.00           C
ATOM   8856 5C21 POPE8 139     116.051 120.181  47.654  1.00  0.00           C
ATOM   8859 6C21 POPE8 139     116.441 119.821  49.094  1.00  0.00           C
ATOM   8862 7C21 POPE8 139     115.881 120.831  50.084  1.00  0.00           C
ATOM   8865 8C21 POPE8 139     116.121 120.441  51.534  1.00  0.00           C
ATOM   8869  C33 POPE8 139     105.421 116.791  41.684  1.00  0.00           C
ATOM   8872  C34 POPE8 139     106.601 116.491  42.604  1.00  0.00           C
ATOM   8875  C35 POPE8 139     106.261 116.811  44.064  1.00  0.00           C
ATOM   8878  C36 POPE8 139     107.441 116.601  45.014  1.00  0.00           C
ATOM   8881  C37 POPE8 139     107.101 117.041  46.444  1.00  0.00           C
ATOM   8884  C38 POPE8 139     108.281 116.941  47.424  1.00  0.00           C
ATOM   8887  C39 POPE8 139     108.671 115.501  47.824  1.00  0.00           C
ATOM   8890 0C31 POPE8 139     109.481 115.501  49.124  1.00  0.00           C
ATOM   8893 1C31 POPE8 139     109.891 114.111  49.624  1.00  0.00           C
ATOM   8896 2C31 POPE8 139     110.471 114.161  51.044  1.00  0.00           C
ATOM   8899 3C31 POPE8 139     110.631 112.781  51.704  1.00  0.00           C
ATOM   8902 4C31 POPE8 139     111.591 111.841  50.974  1.00  0.00           C
ATOM   8905 5C31 POPE8 139     111.941 110.601  51.814  1.00  0.00           C
ATOM   8908 6C31 POPE8 139     112.851 109.601  51.104  1.00  0.00           C
ATOM   8912  NH3 POPE9 140      19.931  45.301  76.244  1.00  0.00           N
ATOM   8916  C12 POPE9 140      19.551  46.141  77.424  1.00  0.00           C
ATOM   8919  C11 POPE9 140      19.231  47.561  76.974  1.00  0.00           C
ATOM   8922  P   POPE9 140      20.341  49.741  76.314  1.00  0.00           P
ATOM   8923  O13 POPE9 140      19.011  50.181  75.864  1.00  0.00           O
ATOM   8924  O14 POPE9 140      20.761  50.231  77.644  1.00  0.00           O
ATOM   8925  O11 POPE9 140      21.381  50.151  75.204  1.00  0.00           O
ATOM   8926  O12 POPE9 140      20.381  48.161  76.334  1.00  0.00           O
ATOM   8927  C1  POPE9 140      22.741  50.431  75.524  1.00  0.00           C
ATOM   8930  C2  POPE9 140      23.671  50.051  74.334  1.00  0.00           C
ATOM   8932  O21 POPE9 140      23.221  50.631  73.114  1.00  0.00           O
ATOM   8933  C21 POPE9 140      23.351  51.921  72.954  1.00  0.00           C
ATOM   8934  O22 POPE9 140      23.961  52.681  73.694  1.00  0.00           O
ATOM   8935  C22 POPE9 140      22.741  52.291  71.584  1.00  0.00           C
ATOM   8938  C3  POPE9 140      23.761  48.511  74.124  1.00  0.00           C
ATOM   8941  O31 POPE9 140      24.871  48.171  73.284  1.00  0.00           O
ATOM   8942  C31 POPE9 140      24.641  47.991  71.984  1.00  0.00           C
ATOM   8943  O32 POPE9 140      23.561  47.991  71.424  1.00  0.00           O
ATOM   8944  C32 POPE9 140      25.991  48.001  71.244  1.00  0.00           C
ATOM   8947  C23 POPE9 140      22.831  51.151  70.534  1.00  0.00           C
ATOM   8950  C24 POPE9 140      22.011  51.401  69.254  1.00  0.00           C
ATOM   8953  C25 POPE9 140      22.731  52.241  68.194  1.00  0.00           C
ATOM   8956  C26 POPE9 140      21.901  52.451  66.914  1.00  0.00           C
ATOM   8959  C27 POPE9 140      22.441  53.611  66.074  1.00  0.00           C
ATOM   8962  C28 POPE9 140      21.621  53.981  64.824  1.00  0.00           C
ATOM   8965  C29 POPE9 140      20.271  54.581  65.134  1.00  0.00           C
ATOM   8967 0C21 POPE9 140      19.811  55.811  64.814  1.00  0.00           C
ATOM   8969 1C21 POPE9 140      20.521  56.901  64.034  1.00  0.00           C
ATOM   8972 2C21 POPE9 140      19.591  57.671  63.074  1.00  0.00           C
ATOM   8975 3C21 POPE9 140      18.561  58.581  63.754  1.00  0.00           C
ATOM   8978 4C21 POPE9 140      17.731  59.351  62.714  1.00  0.00           C
ATOM   8981 5C21 POPE9 140      16.471  60.011  63.274  1.00  0.00           C
ATOM   8984 6C21 POPE9 140      15.581  60.551  62.134  1.00  0.00           C
ATOM   8987 7C21 POPE9 140      14.451  61.451  62.644  1.00  0.00           C
ATOM   8990 8C21 POPE9 140      13.621  62.111  61.544  1.00  0.00           C
ATOM   8994  C33 POPE9 140      26.451  46.701  70.564  1.00  0.00           C
ATOM   8997  C34 POPE9 140      25.891  46.531  69.144  1.00  0.00           C
ATOM   9000  C35 POPE9 140      26.751  45.621  68.264  1.00  0.00           C
ATOM   9003  C36 POPE9 140      26.161  45.451  66.864  1.00  0.00           C
ATOM   9006  C37 POPE9 140      27.001  44.491  66.024  1.00  0.00           C
ATOM   9009  C38 POPE9 140      26.441  44.231  64.624  1.00  0.00           C
ATOM   9012  C39 POPE9 140      27.301  43.201  63.884  1.00  0.00           C
ATOM   9015 0C31 POPE9 140      26.701  42.731  62.554  1.00  0.00           C
ATOM   9018 1C31 POPE9 140      27.431  41.481  62.034  1.00  0.00           C
ATOM   9021 2C31 POPE9 140      26.671  40.701  60.964  1.00  0.00           C
ATOM   9024 3C31 POPE9 140      26.951  41.201  59.544  1.00  0.00           C
ATOM   9027 4C31 POPE9 140      26.311  40.311  58.484  1.00  0.00           C
ATOM   9030 5C31 POPE9 140      26.491  40.861  57.064  1.00  0.00           C
ATOM   9033 6C31 POPE9 140      25.751  40.031  56.014  1.00  0.00           C
ATOM   9037  NH3 POPE  141      68.831 118.451  77.504  1.00  0.00           N
ATOM   9041  C12 POPE  141      69.381 119.851  77.504  1.00  0.00           C
ATOM   9044  C11 POPE  141      69.811 120.261  78.914  1.00  0.00           C
ATOM   9047  P   POPE  141      69.551 122.851  79.164  1.00  0.00           P
ATOM   9048  O13 POPE  141      68.311 122.811  78.354  1.00  0.00           O
ATOM   9049  O14 POPE  141      69.361 123.041  80.624  1.00  0.00           O
ATOM   9050  O11 POPE  141      70.451 124.001  78.634  1.00  0.00           O
ATOM   9051  O12 POPE  141      70.411 121.551  78.894  1.00  0.00           O
ATOM   9052  C1  POPE  141      71.211 123.901  77.434  1.00  0.00           C
ATOM   9055  C2  POPE  141      70.541 124.741  76.324  1.00  0.00           C
ATOM   9057  O21 POPE  141      71.251 124.531  75.104  1.00  0.00           O
ATOM   9058  C21 POPE  141      70.891 123.481  74.394  1.00  0.00           C
ATOM   9059  O22 POPE  141      69.951 122.741  74.624  1.00  0.00           O
ATOM   9060  C22 POPE  141      71.821 123.391  73.174  1.00  0.00           C
ATOM   9063  C3  POPE  141      70.541 126.261  76.674  1.00  0.00           C
ATOM   9066  O31 POPE  141      71.871 126.791  76.854  1.00  0.00           O
ATOM   9067  C31 POPE  141      72.441 127.341  75.794  1.00  0.00           C
ATOM   9068  O32 POPE  141      71.911 127.541  74.714  1.00  0.00           O
ATOM   9069  C32 POPE  141      73.891 127.731  76.124  1.00  0.00           C
ATOM   9072  C23 POPE  141      72.241 124.771  72.614  1.00  0.00           C
ATOM   9075  C24 POPE  141      73.101 124.661  71.354  1.00  0.00           C
ATOM   9078  C25 POPE  141      74.591 124.411  71.654  1.00  0.00           C
ATOM   9081  C26 POPE  141      75.391 124.191  70.364  1.00  0.00           C
ATOM   9084  C27 POPE  141      76.791 123.621  70.624  1.00  0.00           C
ATOM   9087  C28 POPE  141      77.501 123.171  69.334  1.00  0.00           C
ATOM   9090  C29 POPE  141      78.891 122.621  69.544  1.00  0.00           C
ATOM   9092 0C21 POPE  141      79.861 122.621  68.614  1.00  0.00           C
ATOM   9094 1C21 POPE  141      79.701 123.131  67.204  1.00  0.00           C
ATOM   9097 2C21 POPE  141      80.441 124.461  66.934  1.00  0.00           C
ATOM   9100 3C21 POPE  141      81.961 124.281  66.894  1.00  0.00           C
ATOM   9103 4C21 POPE  141      82.701 125.411  66.154  1.00  0.00           C
ATOM   9106 5C21 POPE  141      82.691 126.751  66.904  1.00  0.00           C
ATOM   9109 6C21 POPE  141      81.561 127.701  66.484  1.00  0.00           C
ATOM   9112 7C21 POPE  141      81.511 128.941  67.384  1.00  0.00           C
ATOM   9115 8C21 POPE  141      80.571 130.031  66.864  1.00  0.00           C
ATOM   9119  C33 POPE  141      74.871 127.461  74.954  1.00  0.00           C
ATOM   9122  C34 POPE  141      75.691 128.681  74.484  1.00  0.00           C
ATOM   9125  C35 POPE  141      74.841 129.831  73.934  1.00  0.00           C
ATOM   9128  C36 POPE  141      75.521 130.611  72.804  1.00  0.00           C
ATOM   9131  C37 POPE  141      74.581 131.681  72.234  1.00  0.00           C
ATOM   9134  C38 POPE  141      75.171 132.551  71.104  1.00  0.00           C
ATOM   9137  C39 POPE  141      75.141 131.861  69.734  1.00  0.00           C
ATOM   9140 0C31 POPE  141      75.551 132.801  68.584  1.00  0.00           C
ATOM   9143 1C31 POPE  141      75.001 132.351  67.214  1.00  0.00           C
ATOM   9146 2C31 POPE  141      75.611 133.131  66.044  1.00  0.00           C
ATOM   9149 3C31 POPE  141      74.981 132.791  64.674  1.00  0.00           C
ATOM   9152 4C31 POPE  141      75.531 131.501  64.034  1.00  0.00           C
ATOM   9155 5C31 POPE  141      74.961 131.241  62.634  1.00  0.00           C
ATOM   9158 6C31 POPE  141      75.871 130.411  61.724  1.00  0.00           C
ATOM   9162  NH3 POPE  142      30.701  -2.041  33.954  1.00  0.00           N
ATOM   9166  C12 POPE  142      29.861  -1.631  35.124  1.00  0.00           C
ATOM   9169  C11 POPE  142      28.411  -2.131  34.954  1.00  0.00           C
ATOM   9172  P   POPE  142      26.551  -0.331  34.764  1.00  0.00           P
ATOM   9173  O13 POPE  142      27.341   0.819  34.294  1.00  0.00           O
ATOM   9174  O14 POPE  142      25.951  -1.181  33.714  1.00  0.00           O
ATOM   9175  O11 POPE  142      25.431   0.099  35.804  1.00  0.00           O
ATOM   9176  O12 POPE  142      27.501  -1.261  35.624  1.00  0.00           O
ATOM   9177  C1  POPE  142      24.571  -0.931  36.294  1.00  0.00           C
ATOM   9180  C2  POPE  142      23.801  -0.481  37.564  1.00  0.00           C
ATOM   9182  O21 POPE  142      23.031  -1.601  38.034  1.00  0.00           O
ATOM   9183  C21 POPE  142      23.721  -2.421  38.774  1.00  0.00           C
ATOM   9184  O22 POPE  142      24.931  -2.351  38.994  1.00  0.00           O
ATOM   9185  C22 POPE  142      22.751  -3.431  39.374  1.00  0.00           C
ATOM   9188  C3  POPE  142      22.801   0.669  37.304  1.00  0.00           C
ATOM   9191  O31 POPE  142      21.771   0.719  38.324  1.00  0.00           O
ATOM   9192  C31 POPE  142      22.011   1.469  39.394  1.00  0.00           C
ATOM   9193  O32 POPE  142      22.851   2.349  39.474  1.00  0.00           O
ATOM   9194  C32 POPE  142      21.061   1.089  40.544  1.00  0.00           C
ATOM   9197  C23 POPE  142      22.921  -3.651  40.894  1.00  0.00           C
ATOM   9200  C24 POPE  142      21.881  -4.641  41.414  1.00  0.00           C
ATOM   9203  C25 POPE  142      22.001  -4.971  42.904  1.00  0.00           C
ATOM   9206  C26 POPE  142      21.941  -3.741  43.814  1.00  0.00           C
ATOM   9209  C27 POPE  142      22.131  -4.071  45.294  1.00  0.00           C
ATOM   9212  C28 POPE  142      22.341  -2.791  46.114  1.00  0.00           C
ATOM   9215  C29 POPE  142      22.531  -3.061  47.574  1.00  0.00           C
ATOM   9217 0C21 POPE  142      22.081  -2.291  48.584  1.00  0.00           C
ATOM   9219 1C21 POPE  142      21.341  -0.981  48.434  1.00  0.00           C
ATOM   9222 2C21 POPE  142      21.751   0.069  49.494  1.00  0.00           C
ATOM   9225 3C21 POPE  142      21.101  -0.161  50.874  1.00  0.00           C
ATOM   9228 4C21 POPE  142      21.511   0.879  51.934  1.00  0.00           C
ATOM   9231 5C21 POPE  142      21.131   2.339  51.604  1.00  0.00           C
ATOM   9234 6C21 POPE  142      21.461   3.299  52.754  1.00  0.00           C
ATOM   9237 7C21 POPE  142      21.321   4.789  52.384  1.00  0.00           C
ATOM   9240 8C21 POPE  142      20.121   5.489  53.034  1.00  0.00           C
ATOM   9244  C33 POPE  142      21.721   0.169  41.624  1.00  0.00           C
ATOM   9247  C34 POPE  142      21.281   0.439  43.084  1.00  0.00           C
ATOM   9250  C35 POPE  142      21.771   1.789  43.634  1.00  0.00           C
ATOM   9253  C36 POPE  142      21.651   1.939  45.154  1.00  0.00           C
ATOM   9256  C37 POPE  142      22.121   3.309  45.674  1.00  0.00           C
ATOM   9259  C38 POPE  142      22.791   3.239  47.064  1.00  0.00           C
ATOM   9262  C39 POPE  142      22.431   4.399  48.014  1.00  0.00           C
ATOM   9265 0C31 POPE  142      23.181   5.719  47.764  1.00  0.00           C
ATOM   9268 1C31 POPE  142      22.541   6.889  48.534  1.00  0.00           C
ATOM   9271 2C31 POPE  142      23.471   8.091  48.784  1.00  0.00           C
ATOM   9274 3C31 POPE  142      24.211   8.041  50.134  1.00  0.00           C
ATOM   9277 4C31 POPE  142      23.301   8.291  51.354  1.00  0.00           C
ATOM   9280 5C31 POPE  142      24.081   8.371  52.674  1.00  0.00           C
ATOM   9283 6C31 POPE  142      23.191   8.721  53.874  1.00  0.00           C
ATOM   9287  NH3 POPE  143      15.781 110.901  34.714  1.00  0.00           N
ATOM   9291  C12 POPE  143      17.191 110.401  34.574  1.00  0.00           C
ATOM   9294  C11 POPE  143      17.241 108.921  34.954  1.00  0.00           C
ATOM   9297  P   POPE  143      19.401 107.411  34.864  1.00  0.00           P
ATOM   9298  O13 POPE  143      18.911 106.061  35.154  1.00  0.00           O
ATOM   9299  O14 POPE  143      20.611 107.481  34.024  1.00  0.00           O
ATOM   9300  O11 POPE  143      19.721 108.151  36.224  1.00  0.00           O
ATOM   9301  O12 POPE  143      18.281 108.301  34.214  1.00  0.00           O
ATOM   9302  C1  POPE  143      20.681 109.211  36.264  1.00  0.00           C
ATOM   9305  C2  POPE  143      22.131 108.711  36.544  1.00  0.00           C
ATOM   9307  O21 POPE  143      22.871 108.721  35.304  1.00  0.00           O
ATOM   9308  C21 POPE  143      24.191 108.501  35.344  1.00  0.00           C
ATOM   9309  O22 POPE  143      24.751 107.731  34.584  1.00  0.00           O
ATOM   9310  C22 POPE  143      24.861 109.391  36.404  1.00  0.00           C
ATOM   9313  C3  POPE  143      22.161 107.301  37.234  1.00  0.00           C
ATOM   9316  O31 POPE  143      23.491 106.791  37.484  1.00  0.00           O
ATOM   9317  C31 POPE  143      23.781 105.551  37.094  1.00  0.00           C
ATOM   9318  O32 POPE  143      23.101 104.861  36.364  1.00  0.00           O
ATOM   9319  C32 POPE  143      25.151 105.131  37.634  1.00  0.00           C
ATOM   9322  C23 POPE  143      26.371 109.681  36.244  1.00  0.00           C
ATOM   9325  C24 POPE  143      26.961 109.981  37.634  1.00  0.00           C
ATOM   9328  C25 POPE  143      28.361 110.611  37.604  1.00  0.00           C
ATOM   9331  C26 POPE  143      28.991 110.701  38.994  1.00  0.00           C
ATOM   9334  C27 POPE  143      29.931 111.911  39.214  1.00  0.00           C
ATOM   9337  C28 POPE  143      30.601 111.831  40.594  1.00  0.00           C
ATOM   9340  C29 POPE  143      30.911 113.131  41.284  1.00  0.00           C
ATOM   9342 0C21 POPE  143      31.951 113.351  42.124  1.00  0.00           C
ATOM   9344 1C21 POPE  143      33.011 112.341  42.504  1.00  0.00           C
ATOM   9347 2C21 POPE  143      32.901 111.871  43.964  1.00  0.00           C
ATOM   9350 3C21 POPE  143      33.341 112.931  44.974  1.00  0.00           C
ATOM   9353 4C21 POPE  143      33.561 112.371  46.384  1.00  0.00           C
ATOM   9356 5C21 POPE  143      34.401 113.311  47.254  1.00  0.00           C
ATOM   9359 6C21 POPE  143      34.731 112.731  48.634  1.00  0.00           C
ATOM   9362 7C21 POPE  143      35.741 113.591  49.394  1.00  0.00           C
ATOM   9365 8C21 POPE  143      36.311 112.901  50.624  1.00  0.00           C
ATOM   9369  C33 POPE  143      25.721 106.051  38.744  1.00  0.00           C
ATOM   9372  C34 POPE  143      24.961 105.941  40.074  1.00  0.00           C
ATOM   9375  C35 POPE  143      25.641 106.781  41.164  1.00  0.00           C
ATOM   9378  C36 POPE  143      24.981 106.781  42.554  1.00  0.00           C
ATOM   9381  C37 POPE  143      23.881 105.741  42.814  1.00  0.00           C
ATOM   9384  C38 POPE  143      23.551 105.701  44.314  1.00  0.00           C
ATOM   9387  C39 POPE  143      22.551 104.621  44.754  1.00  0.00           C
ATOM   9390 0C31 POPE  143      22.251 104.721  46.254  1.00  0.00           C
ATOM   9393 1C31 POPE  143      21.361 103.591  46.794  1.00  0.00           C
ATOM   9396 2C31 POPE  143      20.851 103.831  48.224  1.00  0.00           C
ATOM   9399 3C31 POPE  143      21.951 103.971  49.294  1.00  0.00           C
ATOM   9402 4C31 POPE  143      22.541 102.641  49.774  1.00  0.00           C
ATOM   9405 5C31 POPE  143      23.731 102.861  50.694  1.00  0.00           C
ATOM   9408 6C31 POPE  143      24.271 101.571  51.324  1.00  0.00           C
ATOM   9412  NH3 POPE  144     120.941 115.231  78.964  1.00  0.00           N
ATOM   9416  C12 POPE  144     120.461 115.861  80.254  1.00  0.00           C
ATOM   9419  C11 POPE  144     120.921 117.321  80.404  1.00  0.00           C
ATOM   9422  P   POPE  144     119.081 119.031  79.664  1.00  0.00           P
ATOM   9423  O13 POPE  144     119.531 120.421  79.914  1.00  0.00           O
ATOM   9424  O14 POPE  144     118.291 118.331  80.694  1.00  0.00           O
ATOM   9425  O11 POPE  144     118.361 118.981  78.254  1.00  0.00           O
ATOM   9426  O12 POPE  144     120.381 118.151  79.374  1.00  0.00           O
ATOM   9427  C1  POPE  144     119.071 119.321  77.054  1.00  0.00           C
ATOM   9430  C2  POPE  144     119.271 118.071  76.164  1.00  0.00           C
ATOM   9432  O21 POPE  144     119.771 118.411  74.854  1.00  0.00           O
ATOM   9433  C21 POPE  144     118.971 118.991  73.984  1.00  0.00           C
ATOM   9434  O22 POPE  144     117.861 119.451  74.194  1.00  0.00           O
ATOM   9435  C22 POPE  144     119.701 119.131  72.644  1.00  0.00           C
ATOM   9438  C3  POPE  144     117.971 117.211  76.164  1.00  0.00           C
ATOM   9441  O31 POPE  144     117.971 116.051  75.294  1.00  0.00           O
ATOM   9442  C31 POPE  144     118.651 115.011  75.764  1.00  0.00           C
ATOM   9443  O32 POPE  144     119.521 115.091  76.624  1.00  0.00           O
ATOM   9444  C32 POPE  144     118.161 113.691  75.164  1.00  0.00           C
ATOM   9447  C23 POPE  144     119.951 117.791  71.914  1.00  0.00           C
ATOM   9450  C24 POPE  144     120.731 118.011  70.604  1.00  0.00           C
ATOM   9453  C25 POPE  144     120.901 116.731  69.784  1.00  0.00           C
ATOM   9456  C26 POPE  144     121.551 116.961  68.414  1.00  0.00           C
ATOM   9459  C27 POPE  144     121.771 115.651  67.644  1.00  0.00           C
ATOM   9462  C28 POPE  144     122.341 115.861  66.234  1.00  0.00           C
ATOM   9465  C29 POPE  144     122.751 114.561  65.594  1.00  0.00           C
ATOM   9467 0C21 POPE  144     122.611 114.231  64.294  1.00  0.00           C
ATOM   9469 1C21 POPE  144     122.031 115.111  63.214  1.00  0.00           C
ATOM   9472 2C21 POPE  144     123.071 116.091  62.644  1.00  0.00           C
ATOM   9475 3C21 POPE  144     122.531 117.011  61.534  1.00  0.00           C
ATOM   9478 4C21 POPE  144     121.331 117.871  61.974  1.00  0.00           C
ATOM   9481 5C21 POPE  144     119.991 117.291  61.514  1.00  0.00           C
ATOM   9484 6C21 POPE  144     118.801 118.011  62.164  1.00  0.00           C
ATOM   9487 7C21 POPE  144     117.451 117.431  61.724  1.00  0.00           C
ATOM   9490 8C21 POPE  144     116.271 118.311  62.124  1.00  0.00           C
ATOM   9494  C33 POPE  144     116.871 113.771  74.304  1.00  0.00           C
ATOM   9497  C34 POPE  144     117.101 114.401  72.924  1.00  0.00           C
ATOM   9500  C35 POPE  144     117.801 113.471  71.924  1.00  0.00           C
ATOM   9503  C36 POPE  144     118.371 114.231  70.724  1.00  0.00           C
ATOM   9506  C37 POPE  144     118.911 113.321  69.624  1.00  0.00           C
ATOM   9509  C38 POPE  144     117.791 112.721  68.764  1.00  0.00           C
ATOM   9512  C39 POPE  144     117.921 111.211  68.524  1.00  0.00           C
ATOM   9515 0C31 POPE  144     119.001 110.831  67.504  1.00  0.00           C
ATOM   9518 1C31 POPE  144     118.891 109.341  67.164  1.00  0.00           C
ATOM   9521 2C31 POPE  144     119.771 108.851  66.004  1.00  0.00           C
ATOM   9524 3C31 POPE  144     119.611 107.341  65.804  1.00  0.00           C
ATOM   9527 4C31 POPE  144     120.151 106.831  64.464  1.00  0.00           C
ATOM   9530 5C31 POPE  144     120.041 105.311  64.334  1.00  0.00           C
ATOM   9533 6C31 POPE  144     120.421 104.781  62.954  1.00  0.00           C
ATOM   9537  NH3 POPE  145      97.361  72.331  77.804  1.00  0.00           N
ATOM   9541  C12 POPE  145      98.571  71.681  78.424  1.00  0.00           C
ATOM   9544  C11 POPE  145      99.781  72.611  78.264  1.00  0.00           C
ATOM   9547  P   POPE  145     100.291  75.151  78.814  1.00  0.00           P
ATOM   9548  O13 POPE  145      99.561  76.091  79.684  1.00  0.00           O
ATOM   9549  O14 POPE  145     101.611  74.671  79.294  1.00  0.00           O
ATOM   9550  O11 POPE  145     100.531  75.861  77.434  1.00  0.00           O
ATOM   9551  O12 POPE  145      99.351  73.961  78.374  1.00  0.00           O
ATOM   9552  C1  POPE  145     101.671  76.711  77.304  1.00  0.00           C
ATOM   9555  C2  POPE  145     102.691  76.181  76.264  1.00  0.00           C
ATOM   9557  O21 POPE  145     102.151  76.321  74.944  1.00  0.00           O
ATOM   9558  C21 POPE  145     101.321  75.451  74.434  1.00  0.00           C
ATOM   9559  O22 POPE  145     100.891  74.411  74.894  1.00  0.00           O
ATOM   9560  C22 POPE  145     101.021  75.991  73.034  1.00  0.00           C
ATOM   9563  C3  POPE  145     103.321  74.791  76.574  1.00  0.00           C
ATOM   9566  O31 POPE  145     104.311  74.501  75.564  1.00  0.00           O
ATOM   9567  C31 POPE  145     104.171  73.341  74.924  1.00  0.00           C
ATOM   9568  O32 POPE  145     103.391  72.451  75.214  1.00  0.00           O
ATOM   9569  C32 POPE  145     105.141  73.311  73.734  1.00  0.00           C
ATOM   9572  C23 POPE  145     100.171  75.101  72.104  1.00  0.00           C
ATOM   9575  C24 POPE  145     100.231  75.681  70.684  1.00  0.00           C
ATOM   9578  C25 POPE  145      99.401  74.931  69.644  1.00  0.00           C
ATOM   9581  C26 POPE  145      99.911  73.521  69.324  1.00  0.00           C
ATOM   9584  C27 POPE  145      99.161  72.901  68.134  1.00  0.00           C
ATOM   9587  C28 POPE  145     100.041  72.661  66.894  1.00  0.00           C
ATOM   9590  C29 POPE  145     100.701  73.911  66.374  1.00  0.00           C
ATOM   9592 0C21 POPE  145     100.101  74.921  65.724  1.00  0.00           C
ATOM   9594 1C21 POPE  145      98.631  75.021  65.354  1.00  0.00           C
ATOM   9597 2C21 POPE  145      97.951  76.271  65.964  1.00  0.00           C
ATOM   9600 3C21 POPE  145      98.611  77.591  65.544  1.00  0.00           C
ATOM   9603 4C21 POPE  145      97.631  78.751  65.334  1.00  0.00           C
ATOM   9606 5C21 POPE  145      96.751  78.561  64.084  1.00  0.00           C
ATOM   9609 6C21 POPE  145      95.961  79.821  63.704  1.00  0.00           C
ATOM   9612 7C21 POPE  145      95.161  79.611  62.414  1.00  0.00           C
ATOM   9615 8C21 POPE  145      94.421  80.861  61.934  1.00  0.00           C
ATOM   9619  C33 POPE  145     104.911  72.161  72.714  1.00  0.00           C
ATOM   9622  C34 POPE  145     104.451  72.661  71.344  1.00  0.00           C
ATOM   9625  C35 POPE  145     104.701  71.641  70.214  1.00  0.00           C
ATOM   9628  C36 POPE  145     104.181  72.131  68.854  1.00  0.00           C
ATOM   9631  C37 POPE  145     104.771  71.371  67.664  1.00  0.00           C
ATOM   9634  C38 POPE  145     104.351  71.981  66.314  1.00  0.00           C
ATOM   9637  C39 POPE  145     105.021  71.371  65.074  1.00  0.00           C
ATOM   9640 0C31 POPE  145     106.551  71.541  65.044  1.00  0.00           C
ATOM   9643 1C31 POPE  145     107.181  71.111  63.714  1.00  0.00           C
ATOM   9646 2C31 POPE  145     108.701  71.331  63.684  1.00  0.00           C
ATOM   9649 3C31 POPE  145     109.351  70.761  62.414  1.00  0.00           C
ATOM   9652 4C31 POPE  145     110.881  70.891  62.424  1.00  0.00           C
ATOM   9655 5C31 POPE  145     111.541  70.231  61.204  1.00  0.00           C
ATOM   9658 6C31 POPE  145     113.071  70.241  61.274  1.00  0.00           C
ATOM   9662  NH3 POPE  146     128.101 124.281  34.304  1.00  0.00           N
ATOM   9666  C12 POPE  146     127.831 122.811  34.474  1.00  0.00           C
ATOM   9669  C11 POPE  146     128.651 122.191  35.624  1.00  0.00           C
ATOM   9672  P   POPE  146     128.891 119.681  36.474  1.00  0.00           P
ATOM   9673  O13 POPE  146     128.141 118.501  35.994  1.00  0.00           O
ATOM   9674  O14 POPE  146     130.301 119.781  36.044  1.00  0.00           O
ATOM   9675  O11 POPE  146     128.751 119.751  38.034  1.00  0.00           O
ATOM   9676  O12 POPE  146     128.071 120.931  35.954  1.00  0.00           O
ATOM   9677  C1  POPE  146     128.931 120.941  38.804  1.00  0.00           C
ATOM   9680  C2  POPE  146     127.601 121.661  39.154  1.00  0.00           C
ATOM   9682  O21 POPE  146     127.941 122.791  39.974  1.00  0.00           O
ATOM   9683  C21 POPE  146     128.011 122.661  41.284  1.00  0.00           C
ATOM   9684  O22 POPE  146     127.811 121.641  41.914  1.00  0.00           O
ATOM   9685  C22 POPE  146     128.581 123.971  41.844  1.00  0.00           C
ATOM   9688  C3  POPE  146     126.501 120.691  39.704  1.00  0.00           C
ATOM   9691  O31 POPE  146     125.471 121.381  40.474  1.00  0.00           O
ATOM   9692  C31 POPE  146     124.721 120.541  41.194  1.00  0.00           C
ATOM   9693  O32 POPE  146     124.741 119.321  41.074  1.00  0.00           O
ATOM   9694  C32 POPE  146     123.741 121.341  42.074  1.00  0.00           C
ATOM   9697  C23 POPE  146     127.711 125.211  41.574  1.00  0.00           C
ATOM   9700  C24 POPE  146     128.411 126.511  41.944  1.00  0.00           C
ATOM   9703  C25 POPE  146     128.901 126.591  43.404  1.00  0.00           C
ATOM   9706  C26 POPE  146     127.801 126.351  44.444  1.00  0.00           C
ATOM   9709  C27 POPE  146     128.321 126.381  45.894  1.00  0.00           C
ATOM   9712  C28 POPE  146     127.191 126.101  46.904  1.00  0.00           C
ATOM   9715  C29 POPE  146     127.591 126.311  48.344  1.00  0.00           C
ATOM   9717 0C21 POPE  146     127.031 125.721  49.414  1.00  0.00           C
ATOM   9719 1C21 POPE  146     125.901 124.721  49.404  1.00  0.00           C
ATOM   9722 2C21 POPE  146     124.561 125.301  49.914  1.00  0.00           C
ATOM   9725 3C21 POPE  146     124.571 125.661  51.404  1.00  0.00           C
ATOM   9728 4C21 POPE  146     123.171 125.951  51.984  1.00  0.00           C
ATOM   9731 5C21 POPE  146     123.261 126.281  53.484  1.00  0.00           C
ATOM   9734 6C21 POPE  146     121.911 126.341  54.204  1.00  0.00           C
ATOM   9737 7C21 POPE  146     122.101 126.471  55.724  1.00  0.00           C
ATOM   9740 8C21 POPE  146     120.801 126.661  56.514  1.00  0.00           C
ATOM   9744  C33 POPE  146     124.401 122.201  43.174  1.00  0.00           C
ATOM   9747  C34 POPE  146     123.551 123.401  43.654  1.00  0.00           C
ATOM   9750  C35 POPE  146     122.251 123.081  44.414  1.00  0.00           C
ATOM   9753  C36 POPE  146     122.401 123.021  45.954  1.00  0.00           C
ATOM   9756  C37 POPE  146     121.041 123.251  46.634  1.00  0.00           C
ATOM   9759  C38 POPE  146     121.061 123.301  48.164  1.00  0.00           C
ATOM   9762  C39 POPE  146     119.711 123.741  48.744  1.00  0.00           C
ATOM   9765 0C31 POPE  146     119.711 123.871  50.274  1.00  0.00           C
ATOM   9768 1C31 POPE  146     118.491 123.201  50.924  1.00  0.00           C
ATOM   9771 2C31 POPE  146     118.471 123.241  52.464  1.00  0.00           C
ATOM   9774 3C31 POPE  146     118.561 124.651  53.074  1.00  0.00           C
ATOM   9777 4C31 POPE  146     117.441 125.611  52.634  1.00  0.00           C
ATOM   9780 5C31 POPE  146     117.521 126.941  53.384  1.00  0.00           C
ATOM   9783 6C31 POPE  146     116.461 127.951  52.964  1.00  0.00           C
ATOM   9787  NH3 POPE  147      70.271  40.731  79.214  1.00  0.00           N
ATOM   9791  C12 POPE  147      71.721  41.081  79.334  1.00  0.00           C
ATOM   9794  C11 POPE  147      72.491  41.081  77.994  1.00  0.00           C
ATOM   9797  P   POPE  147      74.741  41.961  79.004  1.00  0.00           P
ATOM   9798  O13 POPE  147      74.111  42.091  80.344  1.00  0.00           O
ATOM   9799  O14 POPE  147      76.181  41.671  79.034  1.00  0.00           O
ATOM   9800  O11 POPE  147      74.481  43.281  78.164  1.00  0.00           O
ATOM   9801  O12 POPE  147      73.901  40.881  78.174  1.00  0.00           O
ATOM   9802  C1  POPE  147      75.341  43.691  77.084  1.00  0.00           C
ATOM   9805  C2  POPE  147      75.071  42.941  75.744  1.00  0.00           C
ATOM   9807  O21 POPE  147      76.271  42.221  75.414  1.00  0.00           O
ATOM   9808  C21 POPE  147      76.231  41.351  74.444  1.00  0.00           C
ATOM   9809  O22 POPE  147      75.271  41.101  73.724  1.00  0.00           O
ATOM   9810  C22 POPE  147      77.571  40.611  74.394  1.00  0.00           C
ATOM   9813  C3  POPE  147      74.591  43.881  74.584  1.00  0.00           C
ATOM   9816  O31 POPE  147      75.511  44.961  74.334  1.00  0.00           O
ATOM   9817  C31 POPE  147      75.221  45.761  73.314  1.00  0.00           C
ATOM   9818  O32 POPE  147      74.321  45.601  72.514  1.00  0.00           O
ATOM   9819  C32 POPE  147      76.061  47.041  73.454  1.00  0.00           C
ATOM   9822  C23 POPE  147      77.971  40.201  72.964  1.00  0.00           C
ATOM   9825  C24 POPE  147      78.411  41.401  72.124  1.00  0.00           C
ATOM   9828  C25 POPE  147      78.671  41.081  70.644  1.00  0.00           C
ATOM   9831  C26 POPE  147      79.721  39.981  70.434  1.00  0.00           C
ATOM   9834  C27 POPE  147      80.201  39.861  68.974  1.00  0.00           C
ATOM   9837  C28 POPE  147      81.311  38.801  68.804  1.00  0.00           C
ATOM   9840  C29 POPE  147      82.621  39.201  69.434  1.00  0.00           C
ATOM   9842 0C21 POPE  147      83.801  38.581  69.244  1.00  0.00           C
ATOM   9844 1C21 POPE  147      84.021  37.351  68.414  1.00  0.00           C
ATOM   9847 2C21 POPE  147      84.401  37.661  66.954  1.00  0.00           C
ATOM   9850 3C21 POPE  147      84.811  36.401  66.174  1.00  0.00           C
ATOM   9853 4C21 POPE  147      84.041  36.211  64.854  1.00  0.00           C
ATOM   9856 5C21 POPE  147      84.601  35.071  64.004  1.00  0.00           C
ATOM   9859 6C21 POPE  147      84.011  35.031  62.584  1.00  0.00           C
ATOM   9862 7C21 POPE  147      84.671  33.971  61.704  1.00  0.00           C
ATOM   9865 8C21 POPE  147      84.241  34.061  60.234  1.00  0.00           C
ATOM   9869  C33 POPE  147      76.621  47.601  72.124  1.00  0.00           C
ATOM   9872  C34 POPE  147      77.851  46.851  71.594  1.00  0.00           C
ATOM   9875  C35 POPE  147      78.991  47.781  71.144  1.00  0.00           C
ATOM   9878  C36 POPE  147      78.631  48.671  69.934  1.00  0.00           C
ATOM   9881  C37 POPE  147      79.511  49.931  69.844  1.00  0.00           C
ATOM   9884  C38 POPE  147      79.061  50.921  68.754  1.00  0.00           C
ATOM   9887  C39 POPE  147      79.321  50.441  67.324  1.00  0.00           C
ATOM   9890 0C31 POPE  147      78.911  51.471  66.274  1.00  0.00           C
ATOM   9893 1C31 POPE  147      79.531  51.191  64.894  1.00  0.00           C
ATOM   9896 2C31 POPE  147      79.491  52.411  63.964  1.00  0.00           C
ATOM   9899 3C31 POPE  147      80.731  52.481  63.064  1.00  0.00           C
ATOM   9902 4C31 POPE  147      80.741  53.701  62.124  1.00  0.00           C
ATOM   9905 5C31 POPE  147      79.841  53.501  60.894  1.00  0.00           C
ATOM   9908 6C31 POPE  147      79.951  54.641  59.874  1.00  0.00           C
ATOM   9912  NH3 POPE  148      38.471  38.851  34.784  1.00  0.00           N
ATOM   9916  C12 POPE  148      37.321  39.791  35.074  1.00  0.00           C
ATOM   9919  C11 POPE  148      36.051  39.081  35.604  1.00  0.00           C
ATOM   9922  P   POPE  148      34.141  37.431  34.884  1.00  0.00           P
ATOM   9923  O13 POPE  148      32.881  38.181  34.754  1.00  0.00           O
ATOM   9924  O14 POPE  148      34.211  36.161  34.134  1.00  0.00           O
ATOM   9925  O11 POPE  148      34.351  37.111  36.414  1.00  0.00           O
ATOM   9926  O12 POPE  148      35.371  38.391  34.534  1.00  0.00           O
ATOM   9927  C1  POPE  148      33.371  37.461  37.394  1.00  0.00           C
ATOM   9930  C2  POPE  148      33.681  36.731  38.724  1.00  0.00           C
ATOM   9932  O21 POPE  148      34.861  37.351  39.274  1.00  0.00           O
ATOM   9933  C21 POPE  148      35.171  37.001  40.504  1.00  0.00           C
ATOM   9934  O22 POPE  148      34.501  36.311  41.254  1.00  0.00           O
ATOM   9935  C22 POPE  148      36.481  37.681  40.884  1.00  0.00           C
ATOM   9938  C3  POPE  148      33.861  35.211  38.354  1.00  0.00           C
ATOM   9941  O31 POPE  148      34.041  34.261  39.434  1.00  0.00           O
ATOM   9942  C31 POPE  148      32.941  33.941  40.134  1.00  0.00           C
ATOM   9943  O32 POPE  148      31.851  34.451  39.984  1.00  0.00           O
ATOM   9944  C32 POPE  148      33.241  32.671  40.944  1.00  0.00           C
ATOM   9947  C23 POPE  148      36.901  37.351  42.334  1.00  0.00           C
ATOM   9950  C24 POPE  148      38.201  38.061  42.764  1.00  0.00           C
ATOM   9953  C25 POPE  148      38.001  39.431  43.424  1.00  0.00           C
ATOM   9956  C26 POPE  148      37.361  39.331  44.824  1.00  0.00           C
ATOM   9959  C27 POPE  148      37.311  40.651  45.604  1.00  0.00           C
ATOM   9962  C28 POPE  148      36.401  40.531  46.844  1.00  0.00           C
ATOM   9965  C29 POPE  148      36.281  41.821  47.614  1.00  0.00           C
ATOM   9967 0C21 POPE  148      36.751  42.061  48.854  1.00  0.00           C
ATOM   9969 1C21 POPE  148      37.541  41.111  49.724  1.00  0.00           C
ATOM   9972 2C21 POPE  148      38.691  41.821  50.474  1.00  0.00           C
ATOM   9975 3C21 POPE  148      38.201  42.771  51.584  1.00  0.00           C
ATOM   9978 4C21 POPE  148      39.361  43.491  52.294  1.00  0.00           C
ATOM   9981 5C21 POPE  148      38.871  44.711  53.084  1.00  0.00           C
ATOM   9984 6C21 POPE  148      40.021  45.631  53.504  1.00  0.00           C
ATOM   9987 7C21 POPE  148      39.531  46.971  54.084  1.00  0.00           C
ATOM   9990 8C21 POPE  148      40.641  48.001  54.234  1.00  0.00           C
ATOM   9994  C33 POPE  148      32.631  32.641  42.364  1.00  0.00           C
ATOM   9997  C34 POPE  148      33.611  33.171  43.414  1.00  0.00           C
ATOM  10000  C35 POPE  148      33.071  33.091  44.844  1.00  0.00           C
ATOM  10003  C36 POPE  148      33.001  31.681  45.434  1.00  0.00           C
ATOM  10006  C37 POPE  148      32.411  31.711  46.854  1.00  0.00           C
ATOM  10009  C38 POPE  148      32.381  30.341  47.554  1.00  0.00           C
ATOM  10012  C39 POPE  148      31.631  30.391  48.894  1.00  0.00           C
ATOM  10015 0C31 POPE  148      30.131  30.641  48.714  1.00  0.00           C
ATOM  10018 1C31 POPE  148      29.311  30.681  50.004  1.00  0.00           C
ATOM  10021 2C31 POPE  148      27.811  30.751  49.694  1.00  0.00           C
ATOM  10024 3C31 POPE  148      26.931  31.051  50.924  1.00  0.00           C
ATOM  10027 4C31 POPE  148      27.121  30.051  52.074  1.00  0.00           C
ATOM  10030 5C31 POPE  148      26.181  30.361  53.234  1.00  0.00           C
ATOM  10033 6C31 POPE  148      26.411  29.431  54.414  1.00  0.00           C
ATOM  10037  NH3 POPE  149     115.831  30.101  78.784  1.00  0.00           N
ATOM  10041  C12 POPE  149     114.511  30.751  78.564  1.00  0.00           C
ATOM  10044  C11 POPE  149     113.371  29.771  78.794  1.00  0.00           C
ATOM  10047  P   POPE  149     110.801  29.861  78.764  1.00  0.00           P
ATOM  10048  O13 POPE  149     110.871  29.511  80.194  1.00  0.00           O
ATOM  10049  O14 POPE  149     109.741  30.771  78.314  1.00  0.00           O
ATOM  10050  O11 POPE  149     110.751  28.531  77.874  1.00  0.00           O
ATOM  10051  O12 POPE  149     112.191  30.451  78.364  1.00  0.00           O
ATOM  10052  C1  POPE  149     111.321  28.491  76.564  1.00  0.00           C
ATOM  10055  C2  POPE  149     110.301  28.161  75.454  1.00  0.00           C
ATOM  10057  O21 POPE  149     111.021  27.991  74.214  1.00  0.00           O
ATOM  10058  C21 POPE  149     111.431  29.081  73.574  1.00  0.00           C
ATOM  10059  O22 POPE  149     111.301  30.231  73.934  1.00  0.00           O
ATOM  10060  C22 POPE  149     112.091  28.681  72.244  1.00  0.00           C
ATOM  10063  C3  POPE  149     109.091  29.161  75.374  1.00  0.00           C
ATOM  10066  O31 POPE  149     108.421  29.041  74.094  1.00  0.00           O
ATOM  10067  C31 POPE  149     107.701  30.111  73.764  1.00  0.00           C
ATOM  10068  O32 POPE  149     107.361  31.021  74.494  1.00  0.00           O
ATOM  10069  C32 POPE  149     107.411  30.071  72.264  1.00  0.00           C
ATOM  10072  C23 POPE  149     111.421  29.371  71.034  1.00  0.00           C
ATOM  10075  C24 POPE  149     112.031  28.961  69.674  1.00  0.00           C
ATOM  10078  C25 POPE  149     111.191  29.431  68.484  1.00  0.00           C
ATOM  10081  C26 POPE  149     111.771  29.111  67.104  1.00  0.00           C
ATOM  10084  C27 POPE  149     110.831  29.601  65.994  1.00  0.00           C
ATOM  10087  C28 POPE  149     111.141  29.011  64.594  1.00  0.00           C
ATOM  10090  C29 POPE  149     109.941  29.181  63.704  1.00  0.00           C
ATOM  10092 0C21 POPE  149     109.891  29.711  62.464  1.00  0.00           C
ATOM  10094 1C21 POPE  149     111.041  30.201  61.614  1.00  0.00           C
ATOM  10097 2C21 POPE  149     110.691  30.121  60.114  1.00  0.00           C
ATOM  10100 3C21 POPE  149     110.501  28.671  59.624  1.00  0.00           C
ATOM  10103 4C21 POPE  149     110.001  28.551  58.174  1.00  0.00           C
ATOM  10106 5C21 POPE  149     108.491  28.761  58.004  1.00  0.00           C
ATOM  10109 6C21 POPE  149     107.941  28.031  56.764  1.00  0.00           C
ATOM  10112 7C21 POPE  149     106.481  28.381  56.464  1.00  0.00           C
ATOM  10115 8C21 POPE  149     105.981  27.841  55.124  1.00  0.00           C
ATOM  10119  C33 POPE  149     107.711  31.451  71.654  1.00  0.00           C
ATOM  10122  C34 POPE  149     108.031  31.421  70.154  1.00  0.00           C
ATOM  10125  C35 POPE  149     106.841  31.141  69.244  1.00  0.00           C
ATOM  10128  C36 POPE  149     107.281  31.101  67.774  1.00  0.00           C
ATOM  10131  C37 POPE  149     106.111  31.261  66.794  1.00  0.00           C
ATOM  10134  C38 POPE  149     106.341  30.591  65.424  1.00  0.00           C
ATOM  10137  C39 POPE  149     106.341  29.061  65.534  1.00  0.00           C
ATOM  10140 0C31 POPE  149     106.201  28.331  64.184  1.00  0.00           C
ATOM  10143 1C31 POPE  149     106.291  26.811  64.384  1.00  0.00           C
ATOM  10146 2C31 POPE  149     106.191  25.991  63.094  1.00  0.00           C
ATOM  10149 3C31 POPE  149     107.311  26.281  62.094  1.00  0.00           C
ATOM  10152 4C31 POPE  149     107.561  25.101  61.144  1.00  0.00           C
ATOM  10155 5C31 POPE  149     108.581  25.431  60.044  1.00  0.00           C
ATOM  10158 6C31 POPE  149     109.021  24.191  59.274  1.00  0.00           C
ATOM  10162  NH3 POPE  150      23.221  92.601  35.944  1.00  0.00           N
ATOM  10166  C12 POPE  150      23.981  91.531  36.684  1.00  0.00           C
ATOM  10169  C11 POPE  150      24.701  90.581  35.714  1.00  0.00           C
ATOM  10172  P   POPE  150      25.941  88.281  36.154  1.00  0.00           P
ATOM  10173  O13 POPE  150      25.471  87.861  34.814  1.00  0.00           O
ATOM  10174  O14 POPE  150      27.381  88.091  36.414  1.00  0.00           O
ATOM  10175  O11 POPE  150      25.101  87.531  37.264  1.00  0.00           O
ATOM  10176  O12 POPE  150      25.701  89.821  36.404  1.00  0.00           O
ATOM  10177  C1  POPE  150      24.671  88.121  38.494  1.00  0.00           C
ATOM  10180  C2  POPE  150      25.191  87.281  39.694  1.00  0.00           C
ATOM  10182  O21 POPE  150      24.471  87.561  40.914  1.00  0.00           O
ATOM  10183  C21 POPE  150      24.811  88.671  41.564  1.00  0.00           C
ATOM  10184  O22 POPE  150      25.501  89.571  41.104  1.00  0.00           O
ATOM  10185  C22 POPE  150      24.191  88.711  42.964  1.00  0.00           C
ATOM  10188  C3  POPE  150      26.751  87.391  39.804  1.00  0.00           C
ATOM  10191  O31 POPE  150      27.271  87.291  41.154  1.00  0.00           O
ATOM  10192  C31 POPE  150      27.741  86.111  41.524  1.00  0.00           C
ATOM  10193  O32 POPE  150      27.731  85.101  40.844  1.00  0.00           O
ATOM  10194  C32 POPE  150      28.291  86.211  42.954  1.00  0.00           C
ATOM  10197  C23 POPE  150      25.281  89.011  44.014  1.00  0.00           C
ATOM  10200  C24 POPE  150      24.751  89.041  45.454  1.00  0.00           C
ATOM  10203  C25 POPE  150      24.911  87.721  46.224  1.00  0.00           C
ATOM  10206  C26 POPE  150      26.361  87.451  46.664  1.00  0.00           C
ATOM  10209  C27 POPE  150      26.501  86.501  47.864  1.00  0.00           C
ATOM  10212  C28 POPE  150      25.971  87.051  49.204  1.00  0.00           C
ATOM  10215  C29 POPE  150      26.801  88.201  49.734  1.00  0.00           C
ATOM  10217 0C21 POPE  150      27.451  88.231  50.914  1.00  0.00           C
ATOM  10219 1C21 POPE  150      27.471  87.121  51.954  1.00  0.00           C
ATOM  10222 2C21 POPE  150      26.151  86.881  52.704  1.00  0.00           C
ATOM  10225 3C21 POPE  150      25.931  87.781  53.934  1.00  0.00           C
ATOM  10228 4C21 POPE  150      24.451  87.811  54.344  1.00  0.00           C
ATOM  10231 5C21 POPE  150      24.111  88.831  55.454  1.00  0.00           C
ATOM  10234 6C21 POPE  150      24.831  88.591  56.784  1.00  0.00           C
ATOM  10237 7C21 POPE  150      24.471  87.261  57.464  1.00  0.00           C
ATOM  10240 8C21 POPE  150      25.201  87.041  58.784  1.00  0.00           C
ATOM  10244  C33 POPE  150      29.831  86.181  43.034  1.00  0.00           C
ATOM  10247  C34 POPE  150      30.381  86.381  44.464  1.00  0.00           C
ATOM  10250  C35 POPE  150      30.021  87.721  45.144  1.00  0.00           C
ATOM  10253  C36 POPE  150      30.811  87.931  46.444  1.00  0.00           C
ATOM  10256  C37 POPE  150      30.621  89.321  47.074  1.00  0.00           C
ATOM  10259  C38 POPE  150      31.421  89.511  48.374  1.00  0.00           C
ATOM  10262  C39 POPE  150      32.931  89.301  48.204  1.00  0.00           C
ATOM  10265 0C31 POPE  150      33.731  89.421  49.514  1.00  0.00           C
ATOM  10268 1C31 POPE  150      35.231  89.241  49.264  1.00  0.00           C
ATOM  10271 2C31 POPE  150      36.091  89.081  50.524  1.00  0.00           C
ATOM  10274 3C31 POPE  150      35.841  87.741  51.234  1.00  0.00           C
ATOM  10277 4C31 POPE  150      36.811  87.461  52.384  1.00  0.00           C
ATOM  10280 5C31 POPE  150      36.561  86.081  53.014  1.00  0.00           C
ATOM  10283 6C31 POPE  150      37.381  85.811  54.274  1.00  0.00           C
ATOM  10287  NH3 POPE  151      56.451  56.821  37.624  1.00  0.00           N
ATOM  10291  C12 POPE  151      55.841  57.961  38.364  1.00  0.00           C
ATOM  10294  C11 POPE  151      54.531  57.491  39.024  1.00  0.00           C
ATOM  10297  P   POPE  151      52.551  56.131  37.904  1.00  0.00           P
ATOM  10298  O13 POPE  151      51.791  57.371  38.154  1.00  0.00           O
ATOM  10299  O14 POPE  151      52.671  55.621  36.524  1.00  0.00           O
ATOM  10300  O11 POPE  151      52.031  54.961  38.814  1.00  0.00           O
ATOM  10301  O12 POPE  151      54.031  56.301  38.414  1.00  0.00           O
ATOM  10302  C1  POPE  151      50.731  54.981  39.414  1.00  0.00           C
ATOM  10305  C2  POPE  151      50.881  55.101  40.944  1.00  0.00           C
ATOM  10307  O21 POPE  151      49.601  54.791  41.524  1.00  0.00           O
ATOM  10308  C21 POPE  151      49.691  54.371  42.774  1.00  0.00           C
ATOM  10309  O22 POPE  151      50.621  53.751  43.244  1.00  0.00           O
ATOM  10310  C22 POPE  151      48.501  54.861  43.584  1.00  0.00           C
ATOM  10313  C3  POPE  151      51.331  56.531  41.364  1.00  0.00           C
ATOM  10316  O31 POPE  151      51.701  56.621  42.764  1.00  0.00           O
ATOM  10317  C31 POPE  151      52.941  56.991  43.044  1.00  0.00           C
ATOM  10318  O32 POPE  151      53.831  57.211  42.244  1.00  0.00           O
ATOM  10319  C32 POPE  151      53.121  57.091  44.554  1.00  0.00           C
ATOM  10322  C23 POPE  151      49.011  55.921  44.574  1.00  0.00           C
ATOM  10325  C24 POPE  151      47.961  56.321  45.614  1.00  0.00           C
ATOM  10328  C25 POPE  151      48.521  57.271  46.694  1.00  0.00           C
ATOM  10331  C26 POPE  151      49.691  56.641  47.444  1.00  0.00           C
ATOM  10334  C27 POPE  151      49.841  57.161  48.874  1.00  0.00           C
ATOM  10337  C28 POPE  151      51.071  56.561  49.604  1.00  0.00           C
ATOM  10340  C29 POPE  151      51.081  55.051  49.654  1.00  0.00           C
ATOM  10342 0C21 POPE  151      50.761  54.271  50.694  1.00  0.00           C
ATOM  10344 1C21 POPE  151      50.281  54.751  52.044  1.00  0.00           C
ATOM  10347 2C21 POPE  151      48.771  55.041  52.024  1.00  0.00           C
ATOM  10350 3C21 POPE  151      48.201  55.351  53.414  1.00  0.00           C
ATOM  10353 4C21 POPE  151      46.681  55.571  53.364  1.00  0.00           C
ATOM  10356 5C21 POPE  151      46.031  55.631  54.754  1.00  0.00           C
ATOM  10359 6C21 POPE  151      44.511  55.811  54.664  1.00  0.00           C
ATOM  10362 7C21 POPE  151      43.851  55.961  56.044  1.00  0.00           C
ATOM  10365 8C21 POPE  151      42.331  56.171  55.964  1.00  0.00           C
ATOM  10369  C33 POPE  151      54.601  57.401  44.874  1.00  0.00           C
ATOM  10372  C34 POPE  151      55.011  57.041  46.304  1.00  0.00           C
ATOM  10375  C35 POPE  151      54.431  57.961  47.394  1.00  0.00           C
ATOM  10378  C36 POPE  151      54.821  57.431  48.774  1.00  0.00           C
ATOM  10381  C37 POPE  151      54.311  58.281  49.944  1.00  0.00           C
ATOM  10384  C38 POPE  151      54.441  57.551  51.284  1.00  0.00           C
ATOM  10387  C39 POPE  151      55.891  57.331  51.744  1.00  0.00           C
ATOM  10390 0C31 POPE  151      56.001  56.351  52.924  1.00  0.00           C
ATOM  10393 1C31 POPE  151      56.841  55.121  52.584  1.00  0.00           C
ATOM  10396 2C31 POPE  151      56.601  53.941  53.534  1.00  0.00           C
ATOM  10399 3C31 POPE  151      57.351  52.681  53.094  1.00  0.00           C
ATOM  10402 4C31 POPE  151      56.911  51.441  53.864  1.00  0.00           C
ATOM  10405 5C31 POPE  151      57.561  50.151  53.354  1.00  0.00           C
ATOM  10408 6C31 POPE  151      57.171  48.921  54.174  1.00  0.00           C
ATOM  10412  NH3 POPE  152      32.711  96.441  34.164  1.00  0.00           N
ATOM  10416  C12 POPE  152      31.291  96.071  33.834  1.00  0.00           C
ATOM  10419  C11 POPE  152      30.871  94.641  34.234  1.00  0.00           C
ATOM  10422  P   POPE  152      30.291  93.101  36.264  1.00  0.00           P
ATOM  10423  O13 POPE  152      29.571  93.461  37.484  1.00  0.00           O
ATOM  10424  O14 POPE  152      29.471  92.421  35.244  1.00  0.00           O
ATOM  10425  O11 POPE  152      31.441  92.071  36.614  1.00  0.00           O
ATOM  10426  O12 POPE  152      31.061  94.371  35.634  1.00  0.00           O
ATOM  10427  C1  POPE  152      32.431  92.321  37.624  1.00  0.00           C
ATOM  10430  C2  POPE  152      32.311  91.291  38.794  1.00  0.00           C
ATOM  10432  O21 POPE  152      33.131  91.761  39.874  1.00  0.00           O
ATOM  10433  C21 POPE  152      32.491  92.181  40.954  1.00  0.00           C
ATOM  10434  O22 POPE  152      31.291  92.091  41.154  1.00  0.00           O
ATOM  10435  C22 POPE  152      33.511  92.781  41.914  1.00  0.00           C
ATOM  10438  C3  POPE  152      32.711  89.841  38.354  1.00  0.00           C
ATOM  10441  O31 POPE  152      34.001  89.391  38.844  1.00  0.00           O
ATOM  10442  C31 POPE  152      34.001  88.711  39.984  1.00  0.00           C
ATOM  10443  O32 POPE  152      33.021  88.281  40.554  1.00  0.00           O
ATOM  10444  C32 POPE  152      35.431  88.591  40.494  1.00  0.00           C
ATOM  10447  C23 POPE  152      32.871  93.241  43.244  1.00  0.00           C
ATOM  10450  C24 POPE  152      33.751  94.251  43.994  1.00  0.00           C
ATOM  10453  C25 POPE  152      33.071  94.751  45.264  1.00  0.00           C
ATOM  10456  C26 POPE  152      33.141  93.761  46.444  1.00  0.00           C
ATOM  10459  C27 POPE  152      34.441  93.891  47.254  1.00  0.00           C
ATOM  10462  C28 POPE  152      34.351  93.131  48.584  1.00  0.00           C
ATOM  10465  C29 POPE  152      35.671  93.091  49.304  1.00  0.00           C
ATOM  10467 0C21 POPE  152      35.921  93.401  50.594  1.00  0.00           C
ATOM  10469 1C21 POPE  152      34.941  93.851  51.644  1.00  0.00           C
ATOM  10472 2C21 POPE  152      34.731  92.801  52.744  1.00  0.00           C
ATOM  10475 3C21 POPE  152      35.911  92.661  53.714  1.00  0.00           C
ATOM  10478 4C21 POPE  152      35.571  91.811  54.944  1.00  0.00           C
ATOM  10481 5C21 POPE  152      36.721  91.741  55.954  1.00  0.00           C
ATOM  10484 6C21 POPE  152      36.271  91.811  57.414  1.00  0.00           C
ATOM  10487 7C21 POPE  152      37.431  91.641  58.404  1.00  0.00           C
ATOM  10490 8C21 POPE  152      37.031  91.831  59.864  1.00  0.00           C
ATOM  10494  C33 POPE  152      35.421  88.591  42.034  1.00  0.00           C
ATOM  10497  C34 POPE  152      36.821  88.601  42.654  1.00  0.00           C
ATOM  10500  C35 POPE  152      36.721  89.031  44.124  1.00  0.00           C
ATOM  10503  C36 POPE  152      38.031  88.901  44.894  1.00  0.00           C
ATOM  10506  C37 POPE  152      37.871  89.401  46.334  1.00  0.00           C
ATOM  10509  C38 POPE  152      38.781  88.641  47.304  1.00  0.00           C
ATOM  10512  C39 POPE  152      38.221  87.261  47.654  1.00  0.00           C
ATOM  10515 0C31 POPE  152      39.201  86.391  48.454  1.00  0.00           C
ATOM  10518 1C31 POPE  152      38.541  85.061  48.834  1.00  0.00           C
ATOM  10521 2C31 POPE  152      39.491  84.071  49.504  1.00  0.00           C
ATOM  10524 3C31 POPE  152      40.011  84.571  50.864  1.00  0.00           C
ATOM  10527 4C31 POPE  152      40.661  83.451  51.684  1.00  0.00           C
ATOM  10530 5C31 POPE  152      41.061  83.901  53.084  1.00  0.00           C
ATOM  10533 6C31 POPE  152      41.701  82.791  53.924  1.00  0.00           C
ATOM  10537  NH3 POPE  153      -4.361  73.531  37.384  1.00  0.00           N
ATOM  10541  C12 POPE  153      -3.911  74.971  37.414  1.00  0.00           C
ATOM  10544  C11 POPE  153      -2.481  75.121  36.864  1.00  0.00           C
ATOM  10547  P   POPE  153      -0.101  74.041  37.294  1.00  0.00           P
ATOM  10548  O13 POPE  153       0.019  73.501  35.924  1.00  0.00           O
ATOM  10549  O14 POPE  153       0.749  75.211  37.644  1.00  0.00           O
ATOM  10550  O11 POPE  153       0.179  72.791  38.234  1.00  0.00           O
ATOM  10551  O12 POPE  153      -1.621  74.301  37.634  1.00  0.00           O
ATOM  10552  C1  POPE  153       0.639  73.031  39.564  1.00  0.00           C
ATOM  10555  C2  POPE  153       0.349  71.811  40.474  1.00  0.00           C
ATOM  10557  O21 POPE  153       0.509  72.071  41.874  1.00  0.00           O
ATOM  10558  C21 POPE  153       1.709  72.371  42.304  1.00  0.00           C
ATOM  10559  O22 POPE  153       2.719  72.471  41.614  1.00  0.00           O
ATOM  10560  C22 POPE  153       1.609  72.681  43.804  1.00  0.00           C
ATOM  10563  C3  POPE  153       1.019  70.481  40.024  1.00  0.00           C
ATOM  10566  O31 POPE  153       0.399  69.341  40.674  1.00  0.00           O
ATOM  10567  C31 POPE  153       1.049  68.861  41.734  1.00  0.00           C
ATOM  10568  O32 POPE  153       2.149  69.221  42.104  1.00  0.00           O
ATOM  10569  C32 POPE  153       0.179  67.821  42.424  1.00  0.00           C
ATOM  10572  C23 POPE  153       2.579  71.921  44.724  1.00  0.00           C
ATOM  10575  C24 POPE  153       2.809  72.691  46.034  1.00  0.00           C
ATOM  10578  C25 POPE  153       1.549  72.901  46.894  1.00  0.00           C
ATOM  10581  C26 POPE  153       1.809  73.841  48.084  1.00  0.00           C
ATOM  10584  C27 POPE  153       0.639  73.901  49.074  1.00  0.00           C
ATOM  10587  C28 POPE  153       0.819  74.911  50.224  1.00  0.00           C
ATOM  10590  C29 POPE  153       2.089  74.651  51.004  1.00  0.00           C
ATOM  10592 0C21 POPE  153       2.219  74.211  52.264  1.00  0.00           C
ATOM  10594 1C21 POPE  153       1.149  73.901  53.284  1.00  0.00           C
ATOM  10597 2C21 POPE  153       1.599  74.441  54.664  1.00  0.00           C
ATOM  10600 3C21 POPE  153       0.869  73.871  55.884  1.00  0.00           C
ATOM  10603 4C21 POPE  153       1.699  74.021  57.174  1.00  0.00           C
ATOM  10606 5C21 POPE  153       2.149  75.471  57.474  1.00  0.00           C
ATOM  10609 6C21 POPE  153       3.189  75.571  58.604  1.00  0.00           C
ATOM  10612 7C21 POPE  153       3.859  76.961  58.654  1.00  0.00           C
ATOM  10615 8C21 POPE  153       4.791  77.141  59.844  1.00  0.00           C
ATOM  10619  C33 POPE  153       0.849  67.311  43.714  1.00  0.00           C
ATOM  10622  C34 POPE  153       0.329  65.941  44.184  1.00  0.00           C
ATOM  10625  C35 POPE  153       1.109  65.411  45.394  1.00  0.00           C
ATOM  10628  C36 POPE  153       0.369  65.551  46.734  1.00  0.00           C
ATOM  10631  C37 POPE  153       1.249  65.101  47.904  1.00  0.00           C
ATOM  10634  C38 POPE  153       0.549  65.151  49.274  1.00  0.00           C
ATOM  10637  C39 POPE  153       1.509  64.781  50.404  1.00  0.00           C
ATOM  10640 0C31 POPE  153       0.819  64.481  51.744  1.00  0.00           C
ATOM  10643 1C31 POPE  153       1.559  63.371  52.504  1.00  0.00           C
ATOM  10646 2C31 POPE  153       0.989  63.091  53.904  1.00  0.00           C
ATOM  10649 3C31 POPE  153       1.219  61.641  54.354  1.00  0.00           C
ATOM  10652 4C31 POPE  153       0.589  61.331  55.714  1.00  0.00           C
ATOM  10655 5C31 POPE  153       0.899  59.911  56.204  1.00  0.00           C
ATOM  10658 6C31 POPE  153       0.269  59.581  57.554  1.00  0.00           C
ATOM  10662  NH3 POPE  154      62.541  35.171  36.684  1.00  0.00           N
ATOM  10666  C12 POPE  154      61.811  34.691  35.464  1.00  0.00           C
ATOM  10669  C11 POPE  154      62.361  35.421  34.244  1.00  0.00           C
ATOM  10672  P   POPE  154      63.531  37.741  34.124  1.00  0.00           P
ATOM  10673  O13 POPE  154      63.001  39.091  33.874  1.00  0.00           O
ATOM  10674  O14 POPE  154      64.351  37.151  33.044  1.00  0.00           O
ATOM  10675  O11 POPE  154      64.251  37.651  35.524  1.00  0.00           O
ATOM  10676  O12 POPE  154      62.311  36.831  34.464  1.00  0.00           O
ATOM  10677  C1  POPE  154      64.811  38.811  36.154  1.00  0.00           C
ATOM  10680  C2  POPE  154      64.211  39.081  37.554  1.00  0.00           C
ATOM  10682  O21 POPE  154      64.881  38.271  38.534  1.00  0.00           O
ATOM  10683  C21 POPE  154      65.791  38.871  39.274  1.00  0.00           C
ATOM  10684  O22 POPE  154      66.211  40.001  39.124  1.00  0.00           O
ATOM  10685  C22 POPE  154      66.211  37.951  40.404  1.00  0.00           C
ATOM  10688  C3  POPE  154      62.681  38.811  37.594  1.00  0.00           C
ATOM  10691  O31 POPE  154      62.191  38.851  38.954  1.00  0.00           O
ATOM  10692  C31 POPE  154      62.301  37.711  39.634  1.00  0.00           C
ATOM  10693  O32 POPE  154      62.681  36.641  39.184  1.00  0.00           O
ATOM  10694  C32 POPE  154      61.941  38.001  41.084  1.00  0.00           C
ATOM  10697  C23 POPE  154      65.901  38.541  41.804  1.00  0.00           C
ATOM  10700  C24 POPE  154      66.181  37.551  42.934  1.00  0.00           C
ATOM  10703  C25 POPE  154      65.841  38.141  44.314  1.00  0.00           C
ATOM  10706  C26 POPE  154      65.901  37.091  45.424  1.00  0.00           C
ATOM  10709  C27 POPE  154      65.181  37.521  46.704  1.00  0.00           C
ATOM  10712  C28 POPE  154      65.731  38.821  47.324  1.00  0.00           C
ATOM  10715  C29 POPE  154      65.011  39.111  48.624  1.00  0.00           C
ATOM  10717 0C21 POPE  154      65.491  39.771  49.684  1.00  0.00           C
ATOM  10719 1C21 POPE  154      66.831  40.451  49.824  1.00  0.00           C
ATOM  10722 2C21 POPE  154      66.621  41.981  49.724  1.00  0.00           C
ATOM  10725 3C21 POPE  154      67.741  42.841  50.314  1.00  0.00           C
ATOM  10728 4C21 POPE  154      67.241  44.291  50.464  1.00  0.00           C
ATOM  10731 5C21 POPE  154      68.301  45.331  50.834  1.00  0.00           C
ATOM  10734 6C21 POPE  154      68.801  45.261  52.284  1.00  0.00           C
ATOM  10737 7C21 POPE  154      69.591  46.511  52.674  1.00  0.00           C
ATOM  10740 8C21 POPE  154      70.131  46.501  54.114  1.00  0.00           C
ATOM  10744  C33 POPE  154      62.491  36.901  42.014  1.00  0.00           C
ATOM  10747  C34 POPE  154      62.231  37.221  43.494  1.00  0.00           C
ATOM  10750  C35 POPE  154      60.801  36.851  43.884  1.00  0.00           C
ATOM  10753  C36 POPE  154      60.371  37.451  45.234  1.00  0.00           C
ATOM  10756  C37 POPE  154      58.941  37.011  45.584  1.00  0.00           C
ATOM  10759  C38 POPE  154      58.391  37.751  46.814  1.00  0.00           C
ATOM  10762  C39 POPE  154      56.971  37.311  47.154  1.00  0.00           C
ATOM  10765 0C31 POPE  154      56.371  38.131  48.304  1.00  0.00           C
ATOM  10768 1C31 POPE  154      54.861  37.911  48.464  1.00  0.00           C
ATOM  10771 2C31 POPE  154      54.231  38.731  49.594  1.00  0.00           C
ATOM  10774 3C31 POPE  154      54.241  38.051  50.974  1.00  0.00           C
ATOM  10777 4C31 POPE  154      55.621  37.921  51.634  1.00  0.00           C
ATOM  10780 5C31 POPE  154      55.521  37.511  53.114  1.00  0.00           C
ATOM  10783 6C31 POPE  154      56.871  37.421  53.834  1.00  0.00           C
ATOM  10787  NH3 POPE  155      93.781   5.499  75.074  1.00  0.00           N
ATOM  10791  C12 POPE  155      92.411   6.119  74.984  1.00  0.00           C
ATOM  10794  C11 POPE  155      92.231   6.929  73.694  1.00  0.00           C
ATOM  10797  P   POPE  155      90.461   8.901  73.404  1.00  0.00           P
ATOM  10798  O13 POPE  155      89.411   9.251  74.384  1.00  0.00           O
ATOM  10799  O14 POPE  155      91.641   9.781  73.344  1.00  0.00           O
ATOM  10800  O11 POPE  155      89.821   8.881  71.974  1.00  0.00           O
ATOM  10801  O12 POPE  155      90.891   7.399  73.664  1.00  0.00           O
ATOM  10802  C1  POPE  155      89.051   9.981  71.484  1.00  0.00           C
ATOM  10805  C2  POPE  155      87.691   9.451  71.014  1.00  0.00           C
ATOM  10807  O21 POPE  155      86.931  10.491  70.354  1.00  0.00           O
ATOM  10808  C21 POPE  155      87.261  10.621  69.064  1.00  0.00           C
ATOM  10809  O22 POPE  155      88.131   9.991  68.494  1.00  0.00           O
ATOM  10810  C22 POPE  155      86.271  11.561  68.374  1.00  0.00           C
ATOM  10813  C3  POPE  155      86.871   8.891  72.214  1.00  0.00           C
ATOM  10816  O31 POPE  155      85.821   8.051  71.694  1.00  0.00           O
ATOM  10817  C31 POPE  155      86.141   6.769  71.574  1.00  0.00           C
ATOM  10818  O32 POPE  155      86.991   6.179  72.214  1.00  0.00           O
ATOM  10819  C32 POPE  155      85.281   6.189  70.454  1.00  0.00           C
ATOM  10822  C23 POPE  155      86.581  11.741  66.864  1.00  0.00           C
ATOM  10825  C24 POPE  155      85.521  12.571  66.134  1.00  0.00           C
ATOM  10828  C25 POPE  155      84.251  11.771  65.814  1.00  0.00           C
ATOM  10831  C26 POPE  155      83.251  12.551  64.954  1.00  0.00           C
ATOM  10834  C27 POPE  155      81.991  11.731  64.614  1.00  0.00           C
ATOM  10837  C28 POPE  155      81.021  12.491  63.694  1.00  0.00           C
ATOM  10840  C29 POPE  155      79.841  11.631  63.324  1.00  0.00           C
ATOM  10842 0C21 POPE  155      78.621  12.071  62.954  1.00  0.00           C
ATOM  10844 1C21 POPE  155      78.171  13.501  62.814  1.00  0.00           C
ATOM  10847 2C21 POPE  155      76.771  13.741  63.404  1.00  0.00           C
ATOM  10850 3C21 POPE  155      76.251  15.151  63.104  1.00  0.00           C
ATOM  10853 4C21 POPE  155      74.851  15.391  63.674  1.00  0.00           C
ATOM  10856 5C21 POPE  155      74.321  16.801  63.384  1.00  0.00           C
ATOM  10859 6C21 POPE  155      73.011  17.101  64.124  1.00  0.00           C
ATOM  10862 7C21 POPE  155      72.451  18.491  63.784  1.00  0.00           C
ATOM  10865 8C21 POPE  155      71.171  18.821  64.554  1.00  0.00           C
ATOM  10869  C33 POPE  155      85.981   5.079  69.654  1.00  0.00           C
ATOM  10872  C34 POPE  155      85.431   4.979  68.224  1.00  0.00           C
ATOM  10875  C35 POPE  155      84.971   3.569  67.874  1.00  0.00           C
ATOM  10878  C36 POPE  155      84.471   3.489  66.434  1.00  0.00           C
ATOM  10881  C37 POPE  155      84.321   2.039  65.974  1.00  0.00           C
ATOM  10884  C38 POPE  155      83.871   1.949  64.514  1.00  0.00           C
ATOM  10887  C39 POPE  155      84.071   0.549  63.904  1.00  0.00           C
ATOM  10890 0C31 POPE  155      83.491   0.479  62.484  1.00  0.00           C
ATOM  10893 1C31 POPE  155      83.781  -0.861  61.794  1.00  0.00           C
ATOM  10896 2C31 POPE  155      83.101  -0.941  60.414  1.00  0.00           C
ATOM  10899 3C31 POPE  155      83.581  -2.121  59.554  1.00  0.00           C
ATOM  10902 4C31 POPE  155      83.331  -3.491  60.194  1.00  0.00           C
ATOM  10905 5C31 POPE  155      83.901  -4.631  59.344  1.00  0.00           C
ATOM  10908 6C31 POPE  155      83.711  -6.011  59.984  1.00  0.00           C
ATOM  10912  NH3 POPE  156      60.811  65.571  77.424  1.00  0.00           N
ATOM  10916  C12 POPE  156      61.551  66.831  77.014  1.00  0.00           C
ATOM  10919  C11 POPE  156      62.271  67.521  78.184  1.00  0.00           C
ATOM  10922  P   POPE  156      64.481  68.751  78.814  1.00  0.00           P
ATOM  10923  O13 POPE  156      64.001  69.971  79.464  1.00  0.00           O
ATOM  10924  O14 POPE  156      64.641  67.611  79.724  1.00  0.00           O
ATOM  10925  O11 POPE  156      65.831  69.001  78.054  1.00  0.00           O
ATOM  10926  O12 POPE  156      63.451  68.211  77.724  1.00  0.00           O
ATOM  10927  C1  POPE  156      65.861  68.911  76.624  1.00  0.00           C
ATOM  10930  C2  POPE  156      67.251  69.311  76.044  1.00  0.00           C
ATOM  10932  O21 POPE  156      67.521  68.711  74.744  1.00  0.00           O
ATOM  10933  C21 POPE  156      66.561  68.751  73.834  1.00  0.00           C
ATOM  10934  O22 POPE  156      65.491  69.301  73.914  1.00  0.00           O
ATOM  10935  C22 POPE  156      66.911  67.831  72.654  1.00  0.00           C
ATOM  10938  C3  POPE  156      68.421  68.971  77.044  1.00  0.00           C
ATOM  10941  O31 POPE  156      69.481  68.191  76.474  1.00  0.00           O
ATOM  10942  C31 POPE  156      69.201  66.921  76.294  1.00  0.00           C
ATOM  10943  O32 POPE  156      68.201  66.321  76.644  1.00  0.00           O
ATOM  10944  C32 POPE  156      70.361  66.291  75.514  1.00  0.00           C
ATOM  10947  C23 POPE  156      67.621  68.521  71.474  1.00  0.00           C
ATOM  10950  C24 POPE  156      67.021  68.071  70.124  1.00  0.00           C
ATOM  10953  C25 POPE  156      67.961  68.261  68.924  1.00  0.00           C
ATOM  10956  C26 POPE  156      68.391  69.711  68.674  1.00  0.00           C
ATOM  10959  C27 POPE  156      69.541  69.791  67.664  1.00  0.00           C
ATOM  10962  C28 POPE  156      70.171  71.191  67.564  1.00  0.00           C
ATOM  10965  C29 POPE  156      71.491  71.111  66.834  1.00  0.00           C
ATOM  10967 0C21 POPE  156      71.941  71.921  65.854  1.00  0.00           C
ATOM  10969 1C21 POPE  156      71.241  73.121  65.274  1.00  0.00           C
ATOM  10972 2C21 POPE  156      72.051  74.401  65.534  1.00  0.00           C
ATOM  10975 3C21 POPE  156      71.391  75.641  64.904  1.00  0.00           C
ATOM  10978 4C21 POPE  156      72.241  76.911  65.054  1.00  0.00           C
ATOM  10981 5C21 POPE  156      71.621  78.121  64.344  1.00  0.00           C
ATOM  10984 6C21 POPE  156      72.641  79.241  64.094  1.00  0.00           C
ATOM  10987 7C21 POPE  156      72.081  80.361  63.204  1.00  0.00           C
ATOM  10990 8C21 POPE  156      73.171  81.291  62.674  1.00  0.00           C
ATOM  10994  C33 POPE  156      70.291  66.601  74.004  1.00  0.00           C
ATOM  10997  C34 POPE  156      71.641  66.351  73.314  1.00  0.00           C
ATOM  11000  C35 POPE  156      71.651  66.831  71.854  1.00  0.00           C
ATOM  11003  C36 POPE  156      73.001  67.471  71.514  1.00  0.00           C
ATOM  11006  C37 POPE  156      73.181  67.771  70.024  1.00  0.00           C
ATOM  11009  C38 POPE  156      74.541  68.411  69.744  1.00  0.00           C
ATOM  11012  C39 POPE  156      74.751  69.771  70.424  1.00  0.00           C
ATOM  11015 0C31 POPE  156      73.821  70.871  69.884  1.00  0.00           C
ATOM  11018 1C31 POPE  156      74.161  72.241  70.474  1.00  0.00           C
ATOM  11021 2C31 POPE  156      73.491  73.391  69.714  1.00  0.00           C
ATOM  11024 3C31 POPE  156      73.931  74.781  70.204  1.00  0.00           C
ATOM  11027 4C31 POPE  156      75.411  75.081  69.924  1.00  0.00           C
ATOM  11030 5C31 POPE  156      75.841  76.461  70.434  1.00  0.00           C
ATOM  11033 6C31 POPE  156      77.301  76.791  70.104  1.00  0.00           C
ATOM  11037  NH3 POPE  157      61.441  94.561  81.904  1.00  0.00           N
ATOM  11041  C12 POPE  157      62.731  94.591  82.694  1.00  0.00           C
ATOM  11044  C11 POPE  157      63.771  95.471  81.984  1.00  0.00           C
ATOM  11047  P   POPE  157      66.151  95.261  83.104  1.00  0.00           P
ATOM  11048  O13 POPE  157      67.191  96.291  83.294  1.00  0.00           O
ATOM  11049  O14 POPE  157      65.971  94.271  84.184  1.00  0.00           O
ATOM  11050  O11 POPE  157      66.431  94.511  81.744  1.00  0.00           O
ATOM  11051  O12 POPE  157      64.751  95.951  82.894  1.00  0.00           O
ATOM  11052  C1  POPE  157      67.241  93.331  81.804  1.00  0.00           C
ATOM  11055  C2  POPE  157      67.471  92.741  80.384  1.00  0.00           C
ATOM  11057  O21 POPE  157      66.591  91.661  79.994  1.00  0.00           O
ATOM  11058  C21 POPE  157      65.291  91.691  80.264  1.00  0.00           C
ATOM  11059  O22 POPE  157      64.721  92.241  81.194  1.00  0.00           O
ATOM  11060  C22 POPE  157      64.511  90.871  79.244  1.00  0.00           C
ATOM  11063  C3  POPE  157      68.961  92.321  80.214  1.00  0.00           C
ATOM  11066  O31 POPE  157      69.291  91.961  78.854  1.00  0.00           O
ATOM  11067  C31 POPE  157      70.161  90.981  78.704  1.00  0.00           C
ATOM  11068  O32 POPE  157      70.701  90.341  79.594  1.00  0.00           O
ATOM  11069  C32 POPE  157      70.361  90.701  77.224  1.00  0.00           C
ATOM  11072  C23 POPE  157      63.811  91.781  78.204  1.00  0.00           C
ATOM  11075  C24 POPE  157      64.781  92.401  77.174  1.00  0.00           C
ATOM  11078  C25 POPE  157      65.601  91.401  76.324  1.00  0.00           C
ATOM  11081  C26 POPE  157      64.731  90.381  75.574  1.00  0.00           C
ATOM  11084  C27 POPE  157      65.531  89.341  74.764  1.00  0.00           C
ATOM  11087  C28 POPE  157      64.611  88.221  74.254  1.00  0.00           C
ATOM  11090  C29 POPE  157      65.351  86.971  73.844  1.00  0.00           C
ATOM  11092 0C21 POPE  157      65.291  85.771  74.444  1.00  0.00           C
ATOM  11094 1C21 POPE  157      64.491  85.361  75.674  1.00  0.00           C
ATOM  11097 2C21 POPE  157      63.451  84.271  75.384  1.00  0.00           C
ATOM  11100 3C21 POPE  157      64.041  82.941  74.894  1.00  0.00           C
ATOM  11103 4C21 POPE  157      62.951  81.981  74.394  1.00  0.00           C
ATOM  11106 5C21 POPE  157      63.541  80.731  73.714  1.00  0.00           C
ATOM  11109 6C21 POPE  157      64.251  81.001  72.384  1.00  0.00           C
ATOM  11112 7C21 POPE  157      65.001  79.761  71.904  1.00  0.00           C
ATOM  11115 8C21 POPE  157      65.861  80.001  70.664  1.00  0.00           C
ATOM  11119  C33 POPE  157      69.551  89.451  76.844  1.00  0.00           C
ATOM  11122  C34 POPE  157      69.641  89.111  75.354  1.00  0.00           C
ATOM  11125  C35 POPE  157      69.081  90.231  74.484  1.00  0.00           C
ATOM  11128  C36 POPE  157      68.881  89.781  73.044  1.00  0.00           C
ATOM  11131  C37 POPE  157      68.111  90.821  72.224  1.00  0.00           C
ATOM  11134  C38 POPE  157      67.691  90.261  70.874  1.00  0.00           C
ATOM  11137  C39 POPE  157      68.891  89.961  69.974  1.00  0.00           C
ATOM  11140 0C31 POPE  157      68.461  89.461  68.604  1.00  0.00           C
ATOM  11143 1C31 POPE  157      69.641  89.301  67.644  1.00  0.00           C
ATOM  11146 2C31 POPE  157      69.141  88.901  66.254  1.00  0.00           C
ATOM  11149 3C31 POPE  157      70.261  88.531  65.294  1.00  0.00           C
ATOM  11152 4C31 POPE  157      69.701  87.731  64.104  1.00  0.00           C
ATOM  11155 5C31 POPE  157      70.751  87.381  63.044  1.00  0.00           C
ATOM  11158 6C31 POPE  157      70.131  86.631  61.864  1.00  0.00           C
ATOM  11162  NH3 POPE  158      71.161  10.841  38.714  1.00  0.00           N
ATOM  11166  C12 POPE  158      71.731   9.681  37.964  1.00  0.00           C
ATOM  11169  C11 POPE  158      71.761   8.391  38.814  1.00  0.00           C
ATOM  11172  P   POPE  158      70.021   8.301  40.764  1.00  0.00           P
ATOM  11173  O13 POPE  158      70.641   9.601  41.094  1.00  0.00           O
ATOM  11174  O14 POPE  158      68.561   8.171  40.944  1.00  0.00           O
ATOM  11175  O11 POPE  158      70.751   7.139  41.544  1.00  0.00           O
ATOM  11176  O12 POPE  158      70.451   8.001  39.264  1.00  0.00           O
ATOM  11177  C1  POPE  158      71.581   7.369  42.674  1.00  0.00           C
ATOM  11180  C2  POPE  158      72.761   6.369  42.674  1.00  0.00           C
ATOM  11182  O21 POPE  158      73.621   6.819  43.734  1.00  0.00           O
ATOM  11183  C21 POPE  158      74.241   5.879  44.414  1.00  0.00           C
ATOM  11184  O22 POPE  158      74.071   4.669  44.304  1.00  0.00           O
ATOM  11185  C22 POPE  158      75.201   6.549  45.404  1.00  0.00           C
ATOM  11188  C3  POPE  158      73.491   6.399  41.294  1.00  0.00           C
ATOM  11191  O31 POPE  158      74.451   5.339  41.114  1.00  0.00           O
ATOM  11192  C31 POPE  158      75.681   5.599  41.524  1.00  0.00           C
ATOM  11193  O32 POPE  158      76.051   6.629  42.054  1.00  0.00           O
ATOM  11194  C32 POPE  158      76.531   4.339  41.384  1.00  0.00           C
ATOM  11197  C23 POPE  158      75.701   5.639  46.564  1.00  0.00           C
ATOM  11200  C24 POPE  158      75.841   6.349  47.914  1.00  0.00           C
ATOM  11203  C25 POPE  158      77.061   7.259  48.044  1.00  0.00           C
ATOM  11206  C26 POPE  158      76.891   8.191  49.244  1.00  0.00           C
ATOM  11209  C27 POPE  158      78.041   9.181  49.464  1.00  0.00           C
ATOM  11212  C28 POPE  158      77.801  10.021  50.744  1.00  0.00           C
ATOM  11215  C29 POPE  158      78.631  11.271  50.814  1.00  0.00           C
ATOM  11217 0C21 POPE  158      79.951  11.361  51.034  1.00  0.00           C
ATOM  11219 1C21 POPE  158      80.931  10.231  51.244  1.00  0.00           C
ATOM  11222 2C21 POPE  158      81.761  10.361  52.534  1.00  0.00           C
ATOM  11225 3C21 POPE  158      83.161   9.751  52.394  1.00  0.00           C
ATOM  11228 4C21 POPE  158      83.991   9.791  53.694  1.00  0.00           C
ATOM  11231 5C21 POPE  158      83.641   8.651  54.664  1.00  0.00           C
ATOM  11234 6C21 POPE  158      84.611   8.591  55.854  1.00  0.00           C
ATOM  11237 7C21 POPE  158      84.291   7.439  56.824  1.00  0.00           C
ATOM  11240 8C21 POPE  158      85.271   7.339  57.994  1.00  0.00           C
ATOM  11244  C33 POPE  158      77.671   4.309  42.424  1.00  0.00           C
ATOM  11247  C34 POPE  158      78.441   2.989  42.364  1.00  0.00           C
ATOM  11250  C35 POPE  158      79.661   2.939  43.284  1.00  0.00           C
ATOM  11253  C36 POPE  158      79.311   2.779  44.774  1.00  0.00           C
ATOM  11256  C37 POPE  158      80.441   3.309  45.644  1.00  0.00           C
ATOM  11259  C38 POPE  158      80.391   2.889  47.114  1.00  0.00           C
ATOM  11262  C39 POPE  158      79.071   3.229  47.804  1.00  0.00           C
ATOM  11265 0C31 POPE  158      79.211   3.169  49.324  1.00  0.00           C
ATOM  11268 1C31 POPE  158      77.891   3.509  50.024  1.00  0.00           C
ATOM  11271 2C31 POPE  158      78.101   3.869  51.494  1.00  0.00           C
ATOM  11274 3C31 POPE  158      76.821   4.429  52.144  1.00  0.00           C
ATOM  11277 4C31 POPE  158      77.131   5.099  53.494  1.00  0.00           C
ATOM  11280 5C31 POPE  158      75.881   5.509  54.264  1.00  0.00           C
ATOM  11283 6C31 POPE  158      76.221   6.119  55.634  1.00  0.00           C
ATOM  11287  NH3 POPE  159      43.121 122.471  83.134  1.00  0.00           N
ATOM  11291  C12 POPE  159      43.861 121.351  83.804  1.00  0.00           C
ATOM  11294  C11 POPE  159      45.241 121.101  83.124  1.00  0.00           C
ATOM  11297  P   POPE  159      46.661 123.271  83.574  1.00  0.00           P
ATOM  11298  O13 POPE  159      46.601 124.011  84.844  1.00  0.00           O
ATOM  11299  O14 POPE  159      47.891 123.391  82.774  1.00  0.00           O
ATOM  11300  O11 POPE  159      45.391 123.721  82.734  1.00  0.00           O
ATOM  11301  O12 POPE  159      46.321 121.731  83.814  1.00  0.00           O
ATOM  11302  C1  POPE  159      45.361 124.961  82.034  1.00  0.00           C
ATOM  11305  C2  POPE  159      44.321 124.911  80.874  1.00  0.00           C
ATOM  11307  O21 POPE  159      44.291 123.601  80.264  1.00  0.00           O
ATOM  11308  C21 POPE  159      45.371 123.221  79.594  1.00  0.00           C
ATOM  11309  O22 POPE  159      46.391 123.871  79.434  1.00  0.00           O
ATOM  11310  C22 POPE  159      45.111 121.841  78.984  1.00  0.00           C
ATOM  11313  C3  POPE  159      44.551 126.081  79.874  1.00  0.00           C
ATOM  11316  O31 POPE  159      43.911 125.861  78.594  1.00  0.00           O
ATOM  11317  C31 POPE  159      42.851 126.601  78.344  1.00  0.00           C
ATOM  11318  O32 POPE  159      42.151 127.151  79.184  1.00  0.00           O
ATOM  11319  C32 POPE  159      42.631 126.681  76.834  1.00  0.00           C
ATOM  11322  C23 POPE  159      45.641 121.721  77.534  1.00  0.00           C
ATOM  11325  C24 POPE  159      44.891 122.631  76.544  1.00  0.00           C
ATOM  11328  C25 POPE  159      45.521 122.651  75.144  1.00  0.00           C
ATOM  11331  C26 POPE  159      45.401 121.331  74.364  1.00  0.00           C
ATOM  11334  C27 POPE  159      45.771 121.521  72.884  1.00  0.00           C
ATOM  11337  C28 POPE  159      45.751 120.221  72.054  1.00  0.00           C
ATOM  11340  C29 POPE  159      46.331 120.451  70.684  1.00  0.00           C
ATOM  11342 0C21 POPE  159      46.671 119.521  69.784  1.00  0.00           C
ATOM  11344 1C21 POPE  159      46.531 118.031  69.964  1.00  0.00           C
ATOM  11347 2C21 POPE  159      47.621 117.191  69.254  1.00  0.00           C
ATOM  11350 3C21 POPE  159      47.641 117.381  67.724  1.00  0.00           C
ATOM  11353 4C21 POPE  159      48.101 116.151  66.924  1.00  0.00           C
ATOM  11356 5C21 POPE  159      47.071 115.011  66.904  1.00  0.00           C
ATOM  11359 6C21 POPE  159      47.481 113.871  65.964  1.00  0.00           C
ATOM  11362 7C21 POPE  159      46.471 112.721  65.904  1.00  0.00           C
ATOM  11365 8C21 POPE  159      46.901 111.601  64.954  1.00  0.00           C
ATOM  11369  C33 POPE  159      42.851 128.121  76.344  1.00  0.00           C
ATOM  11372  C34 POPE  159      43.121 128.231  74.844  1.00  0.00           C
ATOM  11375  C35 POPE  159      44.581 127.921  74.474  1.00  0.00           C
ATOM  11378  C36 POPE  159      44.941 128.401  73.054  1.00  0.00           C
ATOM  11381  C37 POPE  159      46.431 128.281  72.714  1.00  0.00           C
ATOM  11384  C38 POPE  159      46.761 128.731  71.274  1.00  0.00           C
ATOM  11387  C39 POPE  159      46.631 130.251  71.094  1.00  0.00           C
ATOM  11390 0C31 POPE  159      46.741 130.711  69.644  1.00  0.00           C
ATOM  11393 1C31 POPE  159      48.171 130.641  69.084  1.00  0.00           C
ATOM  11396 2C31 POPE  159      48.321 131.251  67.674  1.00  0.00           C
ATOM  11399 3C31 POPE  159      48.621 132.761  67.704  1.00  0.00           C
ATOM  11402 4C31 POPE  159      50.111 133.061  67.964  1.00  0.00           C
ATOM  11405 5C31 POPE  159      50.351 134.351  68.754  1.00  0.00           C
ATOM  11408 6C31 POPE  159      51.801 134.501  69.224  1.00  0.00           C
ATOM  11412  NH3 POPE  160      39.891 112.291  37.464  1.00  0.00           N
ATOM  11416  C12 POPE  160      39.531 113.601  36.814  1.00  0.00           C
ATOM  11419  C11 POPE  160      40.761 114.531  36.734  1.00  0.00           C
ATOM  11422  P   POPE  160      43.101 113.371  37.144  1.00  0.00           P
ATOM  11423  O13 POPE  160      43.321 111.931  36.854  1.00  0.00           O
ATOM  11424  O14 POPE  160      44.191 114.331  36.894  1.00  0.00           O
ATOM  11425  O11 POPE  160      42.521 113.531  38.584  1.00  0.00           O
ATOM  11426  O12 POPE  160      41.881 113.801  36.244  1.00  0.00           O
ATOM  11427  C1  POPE  160      43.391 113.491  39.714  1.00  0.00           C
ATOM  11430  C2  POPE  160      42.561 113.791  40.984  1.00  0.00           C
ATOM  11432  O21 POPE  160      42.151 112.591  41.674  1.00  0.00           O
ATOM  11433  C21 POPE  160      41.321 111.761  41.084  1.00  0.00           C
ATOM  11434  O22 POPE  160      40.891 111.821  39.944  1.00  0.00           O
ATOM  11435  C22 POPE  160      40.891 110.671  42.054  1.00  0.00           C
ATOM  11438  C3  POPE  160      41.401 114.811  40.724  1.00  0.00           C
ATOM  11441  O31 POPE  160      40.811 115.291  41.954  1.00  0.00           O
ATOM  11442  C31 POPE  160      39.641 114.731  42.274  1.00  0.00           C
ATOM  11443  O32 POPE  160      39.071 113.861  41.644  1.00  0.00           O
ATOM  11444  C32 POPE  160      39.101 115.391  43.544  1.00  0.00           C
ATOM  11447  C23 POPE  160      39.351 110.701  42.184  1.00  0.00           C
ATOM  11450  C24 POPE  160      38.761 109.481  42.894  1.00  0.00           C
ATOM  11453  C25 POPE  160      38.771 109.601  44.424  1.00  0.00           C
ATOM  11456  C26 POPE  160      37.601 110.451  44.944  1.00  0.00           C
ATOM  11459  C27 POPE  160      37.551 110.641  46.474  1.00  0.00           C
ATOM  11462  C28 POPE  160      36.801 109.531  47.234  1.00  0.00           C
ATOM  11465  C29 POPE  160      37.631 108.341  47.644  1.00  0.00           C
ATOM  11467 0C21 POPE  160      37.441 107.621  48.774  1.00  0.00           C
ATOM  11469 1C21 POPE  160      36.331 107.861  49.764  1.00  0.00           C
ATOM  11472 2C21 POPE  160      36.081 106.651  50.704  1.00  0.00           C
ATOM  11475 3C21 POPE  160      34.801 106.791  51.554  1.00  0.00           C
ATOM  11478 4C21 POPE  160      34.761 107.991  52.514  1.00  0.00           C
ATOM  11481 5C21 POPE  160      35.551 107.791  53.814  1.00  0.00           C
ATOM  11484 6C21 POPE  160      35.201 108.861  54.854  1.00  0.00           C
ATOM  11487 7C21 POPE  160      36.201 108.951  56.014  1.00  0.00           C
ATOM  11490 8C21 POPE  160      35.761 109.951  57.094  1.00  0.00           C
ATOM  11494  C33 POPE  160      38.271 114.441  44.454  1.00  0.00           C
ATOM  11497  C34 POPE  160      38.931 114.231  45.814  1.00  0.00           C
ATOM  11500  C35 POPE  160      38.941 115.501  46.684  1.00  0.00           C
ATOM  11503  C36 POPE  160      39.901 115.411  47.874  1.00  0.00           C
ATOM  11506  C37 POPE  160      39.921 116.721  48.684  1.00  0.00           C
ATOM  11509  C38 POPE  160      40.931 116.731  49.844  1.00  0.00           C
ATOM  11512  C39 POPE  160      40.321 116.391  51.214  1.00  0.00           C
ATOM  11515 0C31 POPE  160      40.011 114.901  51.404  1.00  0.00           C
ATOM  11518 1C31 POPE  160      39.341 114.591  52.754  1.00  0.00           C
ATOM  11521 2C31 POPE  160      39.311 113.081  53.034  1.00  0.00           C
ATOM  11524 3C31 POPE  160      38.441 112.701  54.244  1.00  0.00           C
ATOM  11527 4C31 POPE  160      38.871 113.391  55.544  1.00  0.00           C
ATOM  11530 5C31 POPE  160      38.221 112.761  56.784  1.00  0.00           C
ATOM  11533 6C31 POPE  160      38.541 113.521  58.074  1.00  0.00           C
ATOM  11537  NH3 POPE  161     126.181  89.081  83.734  1.00  0.00           N
ATOM  11541  C12 POPE  161     126.351  88.211  84.934  1.00  0.00           C
ATOM  11544  C11 POPE  161     125.461  86.961  84.814  1.00  0.00           C
ATOM  11547  P   POPE  161     123.391  87.241  83.164  1.00  0.00           P
ATOM  11548  O13 POPE  161     122.581  86.011  83.004  1.00  0.00           O
ATOM  11549  O14 POPE  161     122.741  88.541  82.954  1.00  0.00           O
ATOM  11550  O11 POPE  161     124.661  87.241  82.224  1.00  0.00           O
ATOM  11551  O12 POPE  161     124.091  87.291  84.574  1.00  0.00           O
ATOM  11552  C1  POPE  161     125.051  86.221  81.314  1.00  0.00           C
ATOM  11555  C2  POPE  161     125.351  86.811  79.914  1.00  0.00           C
ATOM  11557  O21 POPE  161     124.811  85.891  78.954  1.00  0.00           O
ATOM  11558  C21 POPE  161     124.461  86.471  77.794  1.00  0.00           C
ATOM  11559  O22 POPE  161     124.381  87.661  77.594  1.00  0.00           O
ATOM  11560  C22 POPE  161     124.381  85.351  76.754  1.00  0.00           C
ATOM  11563  C3  POPE  161     126.881  87.021  79.664  1.00  0.00           C
ATOM  11566  O31 POPE  161     127.171  87.281  78.274  1.00  0.00           O
ATOM  11567  C31 POPE  161     128.411  86.981  77.874  1.00  0.00           C
ATOM  11568  O32 POPE  161     129.271  86.531  78.604  1.00  0.00           O
ATOM  11569  C32 POPE  161     128.571  87.311  76.394  1.00  0.00           C
ATOM  11572  C23 POPE  161     123.821  85.721  75.374  1.00  0.00           C
ATOM  11575  C24 POPE  161     123.891  84.521  74.404  1.00  0.00           C
ATOM  11578  C25 POPE  161     123.321  84.851  73.014  1.00  0.00           C
ATOM  11581  C26 POPE  161     124.061  84.151  71.864  1.00  0.00           C
ATOM  11584  C27 POPE  161     123.721  84.801  70.504  1.00  0.00           C
ATOM  11587  C28 POPE  161     124.521  84.251  69.314  1.00  0.00           C
ATOM  11590  C29 POPE  161     125.991  84.591  69.364  1.00  0.00           C
ATOM  11592 0C21 POPE  161     126.781  84.841  68.314  1.00  0.00           C
ATOM  11594 1C21 POPE  161     126.391  84.791  66.854  1.00  0.00           C
ATOM  11597 2C21 POPE  161     125.901  83.411  66.384  1.00  0.00           C
ATOM  11600 3C21 POPE  161     125.841  83.301  64.854  1.00  0.00           C
ATOM  11603 4C21 POPE  161     127.181  82.891  64.214  1.00  0.00           C
ATOM  11606 5C21 POPE  161     127.561  81.411  64.394  1.00  0.00           C
ATOM  11609 6C21 POPE  161     126.541  80.411  63.844  1.00  0.00           C
ATOM  11612 7C21 POPE  161     127.071  78.971  63.824  1.00  0.00           C
ATOM  11615 8C21 POPE  161     126.091  78.001  63.164  1.00  0.00           C
ATOM  11619  C33 POPE  161     129.321  86.241  75.554  1.00  0.00           C
ATOM  11622  C34 POPE  161     128.391  85.371  74.684  1.00  0.00           C
ATOM  11625  C35 POPE  161     128.201  85.931  73.254  1.00  0.00           C
ATOM  11628  C36 POPE  161     129.141  85.281  72.224  1.00  0.00           C
ATOM  11631  C37 POPE  161     129.351  86.131  70.954  1.00  0.00           C
ATOM  11634  C38 POPE  161     130.291  85.481  69.934  1.00  0.00           C
ATOM  11637  C39 POPE  161     130.551  86.341  68.694  1.00  0.00           C
ATOM  11640 0C31 POPE  161     131.511  85.681  67.694  1.00  0.00           C
ATOM  11643 1C31 POPE  161     132.131  86.661  66.684  1.00  0.00           C
ATOM  11646 2C31 POPE  161     131.181  87.151  65.584  1.00  0.00           C
ATOM  11649 3C31 POPE  161     131.901  88.121  64.624  1.00  0.00           C
ATOM  11652 4C31 POPE  161     131.021  88.621  63.484  1.00  0.00           C
ATOM  11655 5C31 POPE  161     131.781  89.541  62.504  1.00  0.00           C
ATOM  11658 6C31 POPE  161     130.881  90.141  61.424  1.00  0.00           C
ATOM  11662  NH3 POPE  162      34.981  74.691  76.024  1.00  0.00           N
ATOM  11666  C12 POPE  162      36.221  74.061  75.424  1.00  0.00           C
ATOM  11669  C11 POPE  162      37.491  74.361  76.234  1.00  0.00           C
ATOM  11672  P   POPE  162      38.351  76.721  77.014  1.00  0.00           P
ATOM  11673  O13 POPE  162      37.471  76.501  78.164  1.00  0.00           O
ATOM  11674  O14 POPE  162      39.821  76.691  77.244  1.00  0.00           O
ATOM  11675  O11 POPE  162      38.001  78.101  76.334  1.00  0.00           O
ATOM  11676  O12 POPE  162      38.001  75.651  75.914  1.00  0.00           O
ATOM  11677  C1  POPE  162      37.751  78.251  74.934  1.00  0.00           C
ATOM  11680  C2  POPE  162      38.491  79.511  74.394  1.00  0.00           C
ATOM  11682  O21 POPE  162      37.851  80.011  73.194  1.00  0.00           O
ATOM  11683  C21 POPE  162      36.671  80.581  73.384  1.00  0.00           C
ATOM  11684  O22 POPE  162      36.081  80.681  74.464  1.00  0.00           O
ATOM  11685  C22 POPE  162      36.151  81.121  72.064  1.00  0.00           C
ATOM  11688  C3  POPE  162      39.991  79.191  74.134  1.00  0.00           C
ATOM  11691  O31 POPE  162      40.671  80.241  73.424  1.00  0.00           O
ATOM  11692  C31 POPE  162      40.791  80.291  72.094  1.00  0.00           C
ATOM  11693  O32 POPE  162      41.161  81.291  71.484  1.00  0.00           O
ATOM  11694  C32 POPE  162      40.461  78.971  71.384  1.00  0.00           C
ATOM  11697  C23 POPE  162      34.911  82.031  72.204  1.00  0.00           C
ATOM  11700  C24 POPE  162      34.601  82.761  70.894  1.00  0.00           C
ATOM  11703  C25 POPE  162      33.251  83.491  70.974  1.00  0.00           C
ATOM  11706  C26 POPE  162      32.721  84.011  69.634  1.00  0.00           C
ATOM  11709  C27 POPE  162      31.231  83.671  69.454  1.00  0.00           C
ATOM  11712  C28 POPE  162      30.541  84.441  68.324  1.00  0.00           C
ATOM  11715  C29 POPE  162      30.401  85.911  68.664  1.00  0.00           C
ATOM  11717 0C21 POPE  162      29.881  86.851  67.854  1.00  0.00           C
ATOM  11719 1C21 POPE  162      29.351  86.611  66.464  1.00  0.00           C
ATOM  11722 2C21 POPE  162      30.361  87.081  65.414  1.00  0.00           C
ATOM  11725 3C21 POPE  162      29.891  86.851  63.974  1.00  0.00           C
ATOM  11728 4C21 POPE  162      30.801  87.561  62.964  1.00  0.00           C
ATOM  11731 5C21 POPE  162      30.341  87.401  61.504  1.00  0.00           C
ATOM  11734 6C21 POPE  162      29.251  88.401  61.074  1.00  0.00           C
ATOM  11737 7C21 POPE  162      29.011  88.371  59.554  1.00  0.00           C
ATOM  11740 8C21 POPE  162      28.091  89.491  59.054  1.00  0.00           C
ATOM  11744  C33 POPE  162      40.751  78.991  69.864  1.00  0.00           C
ATOM  11747  C34 POPE  162      40.331  77.671  69.194  1.00  0.00           C
ATOM  11750  C35 POPE  162      40.641  77.601  67.694  1.00  0.00           C
ATOM  11753  C36 POPE  162      42.111  77.311  67.374  1.00  0.00           C
ATOM  11756  C37 POPE  162      42.341  77.061  65.874  1.00  0.00           C
ATOM  11759  C38 POPE  162      43.701  76.411  65.584  1.00  0.00           C
ATOM  11762  C39 POPE  162      43.731  75.591  64.284  1.00  0.00           C
ATOM  11765 0C31 POPE  162      43.591  76.401  62.994  1.00  0.00           C
ATOM  11768 1C31 POPE  162      43.281  75.451  61.824  1.00  0.00           C
ATOM  11771 2C31 POPE  162      43.291  76.101  60.434  1.00  0.00           C
ATOM  11774 3C31 POPE  162      42.431  75.341  59.404  1.00  0.00           C
ATOM  11777 4C31 POPE  162      42.721  73.831  59.324  1.00  0.00           C
ATOM  11780 5C31 POPE  162      41.651  73.081  58.514  1.00  0.00           C
ATOM  11783 6C31 POPE  162      41.781  71.561  58.594  1.00  0.00           C
ATOM  11787  NH3 POPE  163       6.841  93.701  37.324  1.00  0.00           N
ATOM  11791  C12 POPE  163       5.461  93.691  37.924  1.00  0.00           C
ATOM  11794  C11 POPE  163       4.331  93.321  36.924  1.00  0.00           C
ATOM  11797  P   POPE  163       4.801  95.291  35.164  1.00  0.00           P
ATOM  11798  O13 POPE  163       6.271  95.341  35.054  1.00  0.00           O
ATOM  11799  O14 POPE  163       4.029  95.701  33.964  1.00  0.00           O
ATOM  11800  O11 POPE  163       4.381  96.121  36.454  1.00  0.00           O
ATOM  11801  O12 POPE  163       4.471  93.811  35.594  1.00  0.00           O
ATOM  11802  C1  POPE  163       3.029  96.441  36.814  1.00  0.00           C
ATOM  11805  C2  POPE  163       2.809  96.391  38.364  1.00  0.00           C
ATOM  11807  O21 POPE  163       1.399  96.251  38.674  1.00  0.00           O
ATOM  11808  C21 POPE  163       0.919  96.781  39.774  1.00  0.00           C
ATOM  11809  O22 POPE  163       0.739  97.961  40.004  1.00  0.00           O
ATOM  11810  C22 POPE  163       0.679  95.631  40.764  1.00  0.00           C
ATOM  11813  C3  POPE  163       3.579  97.461  39.194  1.00  0.00           C
ATOM  11816  O31 POPE  163       3.869  96.951  40.514  1.00  0.00           O
ATOM  11817  C31 POPE  163       4.019  97.811  41.504  1.00  0.00           C
ATOM  11818  O32 POPE  163       3.589  98.961  41.524  1.00  0.00           O
ATOM  11819  C32 POPE  163       4.731  97.101  42.654  1.00  0.00           C
ATOM  11822  C23 POPE  163      -0.431  95.921  41.804  1.00  0.00           C
ATOM  11825  C24 POPE  163      -0.311  95.051  43.064  1.00  0.00           C
ATOM  11828  C25 POPE  163       0.849  95.451  43.994  1.00  0.00           C
ATOM  11831  C26 POPE  163       0.669  94.871  45.404  1.00  0.00           C
ATOM  11834  C27 POPE  163       1.749  95.321  46.394  1.00  0.00           C
ATOM  11837  C28 POPE  163       1.439  94.821  47.814  1.00  0.00           C
ATOM  11840  C29 POPE  163       2.439  95.301  48.844  1.00  0.00           C
ATOM  11842 0C21 POPE  163       2.179  95.871  50.034  1.00  0.00           C
ATOM  11844 1C21 POPE  163       0.829  96.171  50.644  1.00  0.00           C
ATOM  11847 2C21 POPE  163       0.459  95.201  51.774  1.00  0.00           C
ATOM  11850 3C21 POPE  163       1.469  95.181  52.934  1.00  0.00           C
ATOM  11853 4C21 POPE  163       1.029  94.221  54.044  1.00  0.00           C
ATOM  11856 5C21 POPE  163       2.039  94.201  55.194  1.00  0.00           C
ATOM  11859 6C21 POPE  163       1.569  93.351  56.384  1.00  0.00           C
ATOM  11862 7C21 POPE  163       2.509  93.481  57.584  1.00  0.00           C
ATOM  11865 8C21 POPE  163       1.939  92.821  58.844  1.00  0.00           C
ATOM  11869  C33 POPE  163       4.791  97.981  43.924  1.00  0.00           C
ATOM  11872  C34 POPE  163       5.491  97.321  45.124  1.00  0.00           C
ATOM  11875  C35 POPE  163       5.321  98.201  46.384  1.00  0.00           C
ATOM  11878  C36 POPE  163       5.991  97.661  47.664  1.00  0.00           C
ATOM  11881  C37 POPE  163       5.281  98.211  48.914  1.00  0.00           C
ATOM  11884  C38 POPE  163       5.931  97.841  50.254  1.00  0.00           C
ATOM  11887  C39 POPE  163       6.981  98.871  50.714  1.00  0.00           C
ATOM  11890 0C31 POPE  163       7.281  98.761  52.224  1.00  0.00           C
ATOM  11893 1C31 POPE  163       8.241  99.851  52.714  1.00  0.00           C
ATOM  11896 2C31 POPE  163       8.451  99.841  54.244  1.00  0.00           C
ATOM  11899 3C31 POPE  163       9.341  98.671  54.704  1.00  0.00           C
ATOM  11902 4C31 POPE  163       9.581  98.681  56.224  1.00  0.00           C
ATOM  11905 5C31 POPE  163      10.301  97.411  56.694  1.00  0.00           C
ATOM  11908 6C31 POPE  163      10.671  97.421  58.174  1.00  0.00           C
ATOM  11912  NH3 POPE  164      69.881 106.421  36.104  1.00  0.00           N
ATOM  11916  C12 POPE  164      68.811 107.421  36.474  1.00  0.00           C
ATOM  11919  C11 POPE  164      69.381 108.771  37.004  1.00  0.00           C
ATOM  11922  P   POPE  164      71.061 109.561  35.074  1.00  0.00           P
ATOM  11923  O13 POPE  164      71.031 108.211  34.474  1.00  0.00           O
ATOM  11924  O14 POPE  164      71.161 110.751  34.204  1.00  0.00           O
ATOM  11925  O11 POPE  164      72.281 109.581  36.084  1.00  0.00           O
ATOM  11926  O12 POPE  164      69.781 109.711  35.994  1.00  0.00           O
ATOM  11927  C1  POPE  164      72.571 110.521  37.104  1.00  0.00           C
ATOM  11930  C2  POPE  164      72.541 109.841  38.504  1.00  0.00           C
ATOM  11932  O21 POPE  164      73.271 110.601  39.484  1.00  0.00           O
ATOM  11933  C21 POPE  164      74.591 110.621  39.504  1.00  0.00           C
ATOM  11934  O22 POPE  164      75.351 110.051  38.734  1.00  0.00           O
ATOM  11935  C22 POPE  164      75.041 111.581  40.614  1.00  0.00           C
ATOM  11938  C3  POPE  164      72.971 108.341  38.384  1.00  0.00           C
ATOM  11941  O31 POPE  164      73.041 107.651  39.644  1.00  0.00           O
ATOM  11942  C31 POPE  164      72.091 106.741  39.854  1.00  0.00           C
ATOM  11943  O32 POPE  164      71.101 106.581  39.164  1.00  0.00           O
ATOM  11944  C32 POPE  164      72.531 105.831  41.004  1.00  0.00           C
ATOM  11947  C23 POPE  164      75.341 110.871  41.954  1.00  0.00           C
ATOM  11950  C24 POPE  164      74.721 111.601  43.164  1.00  0.00           C
ATOM  11953  C25 POPE  164      75.061 110.901  44.484  1.00  0.00           C
ATOM  11956  C26 POPE  164      76.361 111.401  45.124  1.00  0.00           C
ATOM  11959  C27 POPE  164      77.091 110.291  45.894  1.00  0.00           C
ATOM  11962  C28 POPE  164      78.251 110.811  46.764  1.00  0.00           C
ATOM  11965  C29 POPE  164      79.251 109.721  47.024  1.00  0.00           C
ATOM  11967 0C21 POPE  164      79.641 109.221  48.214  1.00  0.00           C
ATOM  11969 1C21 POPE  164      79.161 109.641  49.584  1.00  0.00           C
ATOM  11972 2C21 POPE  164      78.601 108.461  50.404  1.00  0.00           C
ATOM  11975 3C21 POPE  164      78.491 108.841  51.884  1.00  0.00           C
ATOM  11978 4C21 POPE  164      77.741 107.811  52.734  1.00  0.00           C
ATOM  11981 5C21 POPE  164      77.681 108.221  54.214  1.00  0.00           C
ATOM  11984 6C21 POPE  164      77.201 107.081  55.124  1.00  0.00           C
ATOM  11987 7C21 POPE  164      77.101 107.481  56.604  1.00  0.00           C
ATOM  11990 8C21 POPE  164      76.671 106.311  57.504  1.00  0.00           C
ATOM  11994  C33 POPE  164      71.831 106.141  42.344  1.00  0.00           C
ATOM  11997  C34 POPE  164      72.281 107.481  42.954  1.00  0.00           C
ATOM  12000  C35 POPE  164      71.931 107.621  44.444  1.00  0.00           C
ATOM  12003  C36 POPE  164      70.441 107.541  44.784  1.00  0.00           C
ATOM  12006  C37 POPE  164      70.171 107.801  46.274  1.00  0.00           C
ATOM  12009  C38 POPE  164      68.691 108.091  46.554  1.00  0.00           C
ATOM  12012  C39 POPE  164      68.441 109.311  47.454  1.00  0.00           C
ATOM  12015 0C31 POPE  164      68.741 109.091  48.944  1.00  0.00           C
ATOM  12018 1C31 POPE  164      68.281 110.291  49.784  1.00  0.00           C
ATOM  12021 2C31 POPE  164      68.481 110.141  51.304  1.00  0.00           C
ATOM  12024 3C31 POPE  164      69.801 110.721  51.824  1.00  0.00           C
ATOM  12027 4C31 POPE  164      69.741 111.071  53.324  1.00  0.00           C
ATOM  12030 5C31 POPE  164      70.991 111.821  53.824  1.00  0.00           C
ATOM  12033 6C31 POPE  164      70.761 112.591  55.134  1.00  0.00           C
ATOM  12037  NH3 POPE  165     117.851   4.229  31.104  1.00  0.00           N
ATOM  12041  C12 POPE  165     116.771   4.189  30.054  1.00  0.00           C
ATOM  12044  C11 POPE  165     115.741   3.079  30.364  1.00  0.00           C
ATOM  12047  P   POPE  165     115.581   0.469  30.664  1.00  0.00           P
ATOM  12048  O13 POPE  165     115.541  -0.101  29.304  1.00  0.00           O
ATOM  12049  O14 POPE  165     116.141  -0.391  31.724  1.00  0.00           O
ATOM  12050  O11 POPE  165     114.151   0.899  31.184  1.00  0.00           O
ATOM  12051  O12 POPE  165     116.391   1.829  30.624  1.00  0.00           O
ATOM  12052  C1  POPE  165     114.031   1.069  32.604  1.00  0.00           C
ATOM  12055  C2  POPE  165     112.961   2.119  32.984  1.00  0.00           C
ATOM  12057  O21 POPE  165     113.121   2.629  34.324  1.00  0.00           O
ATOM  12058  C21 POPE  165     113.321   1.839  35.364  1.00  0.00           C
ATOM  12059  O22 POPE  165     113.371   0.639  35.364  1.00  0.00           O
ATOM  12060  C22 POPE  165     113.571   2.699  36.614  1.00  0.00           C
ATOM  12063  C3  POPE  165     111.531   1.579  32.654  1.00  0.00           C
ATOM  12066  O31 POPE  165     110.481   2.349  33.264  1.00  0.00           O
ATOM  12067  C31 POPE  165     110.011   2.019  34.474  1.00  0.00           C
ATOM  12068  O32 POPE  165     109.471   2.849  35.194  1.00  0.00           O
ATOM  12069  C32 POPE  165     110.051   0.529  34.814  1.00  0.00           C
ATOM  12072  C23 POPE  165     114.921   2.349  37.284  1.00  0.00           C
ATOM  12075  C24 POPE  165     115.291   3.199  38.514  1.00  0.00           C
ATOM  12078  C25 POPE  165     114.151   3.329  39.534  1.00  0.00           C
ATOM  12081  C26 POPE  165     114.621   3.779  40.934  1.00  0.00           C
ATOM  12084  C27 POPE  165     113.431   3.829  41.904  1.00  0.00           C
ATOM  12087  C28 POPE  165     113.761   3.509  43.374  1.00  0.00           C
ATOM  12090  C29 POPE  165     112.551   3.869  44.184  1.00  0.00           C
ATOM  12092 0C21 POPE  165     112.481   4.429  45.404  1.00  0.00           C
ATOM  12094 1C21 POPE  165     113.611   4.699  46.354  1.00  0.00           C
ATOM  12097 2C21 POPE  165     113.221   4.159  47.744  1.00  0.00           C
ATOM  12100 3C21 POPE  165     114.351   4.249  48.764  1.00  0.00           C
ATOM  12103 4C21 POPE  165     113.951   3.629  50.114  1.00  0.00           C
ATOM  12106 5C21 POPE  165     115.121   3.409  51.074  1.00  0.00           C
ATOM  12109 6C21 POPE  165     116.061   4.619  51.214  1.00  0.00           C
ATOM  12112 7C21 POPE  165     117.241   4.339  52.144  1.00  0.00           C
ATOM  12115 8C21 POPE  165     118.271   5.469  52.164  1.00  0.00           C
ATOM  12119  C33 POPE  165     109.381   0.239  36.184  1.00  0.00           C
ATOM  12122  C34 POPE  165     110.301   0.449  37.374  1.00  0.00           C
ATOM  12125  C35 POPE  165     109.601   0.179  38.714  1.00  0.00           C
ATOM  12128  C36 POPE  165     110.601   0.199  39.864  1.00  0.00           C
ATOM  12131  C37 POPE  165     110.021  -0.181  41.234  1.00  0.00           C
ATOM  12134  C38 POPE  165     111.141  -0.441  42.254  1.00  0.00           C
ATOM  12137  C39 POPE  165     111.231   0.599  43.364  1.00  0.00           C
ATOM  12140 0C31 POPE  165     110.331   0.269  44.564  1.00  0.00           C
ATOM  12143 1C31 POPE  165     110.301   1.409  45.594  1.00  0.00           C
ATOM  12146 2C31 POPE  165     109.271   1.169  46.704  1.00  0.00           C
ATOM  12149 3C31 POPE  165     109.651   0.079  47.704  1.00  0.00           C
ATOM  12152 4C31 POPE  165     110.791   0.489  48.644  1.00  0.00           C
ATOM  12155 5C31 POPE  165     110.991  -0.531  49.774  1.00  0.00           C
ATOM  12158 6C31 POPE  165     112.131  -0.171  50.734  1.00  0.00           C
ATOM  12162  NH3 POPE  166      87.841  78.511  38.784  1.00  0.00           N
ATOM  12166  C12 POPE  166      86.551  79.291  38.774  1.00  0.00           C
ATOM  12169  C11 POPE  166      86.681  80.741  39.284  1.00  0.00           C
ATOM  12172  P   POPE  166      89.041  81.621  38.444  1.00  0.00           P
ATOM  12173  O13 POPE  166      89.501  80.611  37.464  1.00  0.00           O
ATOM  12174  O14 POPE  166      89.551  83.011  38.364  1.00  0.00           O
ATOM  12175  O11 POPE  166      89.501  81.011  39.834  1.00  0.00           O
ATOM  12176  O12 POPE  166      87.461  81.601  38.464  1.00  0.00           O
ATOM  12177  C1  POPE  166      89.291  81.711  41.064  1.00  0.00           C
ATOM  12180  C2  POPE  166      90.551  81.771  41.964  1.00  0.00           C
ATOM  12182  O21 POPE  166      90.121  81.731  43.334  1.00  0.00           O
ATOM  12183  C21 POPE  166      89.361  82.721  43.784  1.00  0.00           C
ATOM  12184  O22 POPE  166      89.211  83.811  43.274  1.00  0.00           O
ATOM  12185  C22 POPE  166      88.601  82.281  45.034  1.00  0.00           C
ATOM  12188  C3  POPE  166      91.481  82.981  41.604  1.00  0.00           C
ATOM  12191  O31 POPE  166      92.161  83.531  42.754  1.00  0.00           O
ATOM  12192  C31 POPE  166      93.141  82.801  43.244  1.00  0.00           C
ATOM  12193  O32 POPE  166      93.631  81.821  42.714  1.00  0.00           O
ATOM  12194  C32 POPE  166      93.511  83.391  44.594  1.00  0.00           C
ATOM  12197  C23 POPE  166      89.311  81.241  45.914  1.00  0.00           C
ATOM  12200  C24 POPE  166      88.371  80.681  46.974  1.00  0.00           C
ATOM  12203  C25 POPE  166      89.151  79.921  48.044  1.00  0.00           C
ATOM  12206  C26 POPE  166      88.251  79.161  49.034  1.00  0.00           C
ATOM  12209  C27 POPE  166      89.091  78.521  50.144  1.00  0.00           C
ATOM  12212  C28 POPE  166      88.321  77.491  50.994  1.00  0.00           C
ATOM  12215  C29 POPE  166      87.241  78.131  51.824  1.00  0.00           C
ATOM  12217 0C21 POPE  166      87.211  78.211  53.164  1.00  0.00           C
ATOM  12219 1C21 POPE  166      88.291  77.701  54.094  1.00  0.00           C
ATOM  12222 2C21 POPE  166      88.141  78.231  55.524  1.00  0.00           C
ATOM  12225 3C21 POPE  166      87.001  77.561  56.314  1.00  0.00           C
ATOM  12228 4C21 POPE  166      86.811  78.191  57.704  1.00  0.00           C
ATOM  12231 5C21 POPE  166      85.831  77.471  58.624  1.00  0.00           C
ATOM  12234 6C21 POPE  166      84.361  77.641  58.194  1.00  0.00           C
ATOM  12237 7C21 POPE  166      83.391  77.461  59.364  1.00  0.00           C
ATOM  12240 8C21 POPE  166      81.931  77.301  58.934  1.00  0.00           C
ATOM  12244  C33 POPE  166      92.431  83.111  45.664  1.00  0.00           C
ATOM  12247  C34 POPE  166      92.731  83.681  47.064  1.00  0.00           C
ATOM  12250  C35 POPE  166      94.051  83.201  47.674  1.00  0.00           C
ATOM  12253  C36 POPE  166      94.231  83.521  49.164  1.00  0.00           C
ATOM  12256  C37 POPE  166      95.561  82.971  49.694  1.00  0.00           C
ATOM  12259  C38 POPE  166      96.011  83.541  51.044  1.00  0.00           C
ATOM  12262  C39 POPE  166      96.481  85.001  50.954  1.00  0.00           C
ATOM  12265 0C31 POPE  166      97.331  85.431  52.154  1.00  0.00           C
ATOM  12268 1C31 POPE  166      97.841  86.881  52.014  1.00  0.00           C
ATOM  12271 2C31 POPE  166      98.731  87.341  53.174  1.00  0.00           C
ATOM  12274 3C31 POPE  166      98.021  87.291  54.534  1.00  0.00           C
ATOM  12277 4C31 POPE  166      98.811  87.971  55.654  1.00  0.00           C
ATOM  12280 5C31 POPE  166      98.121  87.821  57.014  1.00  0.00           C
ATOM  12283 6C31 POPE  166      98.831  88.561  58.154  1.00  0.00           C
ATOM  12287  NH3 POPE  167     123.951   4.399  77.264  1.00  0.00           N
ATOM  12291  C12 POPE  167     124.351   3.499  78.394  1.00  0.00           C
ATOM  12294  C11 POPE  167     123.871   4.049  79.754  1.00  0.00           C
ATOM  12297  P   POPE  167     123.741   6.629  80.194  1.00  0.00           P
ATOM  12298  O13 POPE  167     122.481   6.439  80.954  1.00  0.00           O
ATOM  12299  O14 POPE  167     124.611   7.749  80.624  1.00  0.00           O
ATOM  12300  O11 POPE  167     123.401   6.819  78.654  1.00  0.00           O
ATOM  12301  O12 POPE  167     124.541   5.259  80.124  1.00  0.00           O
ATOM  12302  C1  POPE  167     124.081   7.769  77.834  1.00  0.00           C
ATOM  12305  C2  POPE  167     123.501   7.709  76.394  1.00  0.00           C
ATOM  12307  O21 POPE  167     124.271   8.531  75.484  1.00  0.00           O
ATOM  12308  C21 POPE  167     124.171   8.111  74.214  1.00  0.00           C
ATOM  12309  O22 POPE  167     123.561   7.119  73.854  1.00  0.00           O
ATOM  12310  C22 POPE  167     124.981   8.971  73.244  1.00  0.00           C
ATOM  12313  C3  POPE  167     121.991   8.101  76.394  1.00  0.00           C
ATOM  12316  O31 POPE  167     121.171   7.479  75.384  1.00  0.00           O
ATOM  12317  C31 POPE  167     120.981   6.169  75.534  1.00  0.00           C
ATOM  12318  O32 POPE  167     121.471   5.469  76.404  1.00  0.00           O
ATOM  12319  C32 POPE  167     119.971   5.679  74.494  1.00  0.00           C
ATOM  12322  C23 POPE  167     125.211   8.221  71.904  1.00  0.00           C
ATOM  12325  C24 POPE  167     125.631   9.171  70.774  1.00  0.00           C
ATOM  12328  C25 POPE  167     125.901   8.531  69.384  1.00  0.00           C
ATOM  12331  C26 POPE  167     124.741   7.779  68.674  1.00  0.00           C
ATOM  12334  C27 POPE  167     124.731   8.001  67.134  1.00  0.00           C
ATOM  12337  C28 POPE  167     123.411   7.709  66.384  1.00  0.00           C
ATOM  12340  C29 POPE  167     122.411   8.841  66.444  1.00  0.00           C
ATOM  12342 0C21 POPE  167     121.801   9.541  65.464  1.00  0.00           C
ATOM  12344 1C21 POPE  167     121.951   9.401  63.974  1.00  0.00           C
ATOM  12347 2C21 POPE  167     121.331  10.581  63.184  1.00  0.00           C
ATOM  12350 3C21 POPE  167     121.991  11.951  63.424  1.00  0.00           C
ATOM  12353 4C21 POPE  167     121.531  13.051  62.434  1.00  0.00           C
ATOM  12356 5C21 POPE  167     122.151  12.921  61.034  1.00  0.00           C
ATOM  12359 6C21 POPE  167     121.461  13.791  59.974  1.00  0.00           C
ATOM  12362 7C21 POPE  167     122.021  13.591  58.564  1.00  0.00           C
ATOM  12365 8C21 POPE  167     121.291  14.401  57.484  1.00  0.00           C
ATOM  12369  C33 POPE  167     120.611   5.099  73.214  1.00  0.00           C
ATOM  12372  C34 POPE  167     119.561   4.429  72.304  1.00  0.00           C
ATOM  12375  C35 POPE  167     120.101   3.969  70.944  1.00  0.00           C
ATOM  12378  C36 POPE  167     119.851   4.979  69.794  1.00  0.00           C
ATOM  12381  C37 POPE  167     118.461   4.819  69.154  1.00  0.00           C
ATOM  12384  C38 POPE  167     118.331   5.519  67.784  1.00  0.00           C
ATOM  12387  C39 POPE  167     116.971   5.289  67.104  1.00  0.00           C
ATOM  12390 0C31 POPE  167     116.921   5.899  65.694  1.00  0.00           C
ATOM  12393 1C31 POPE  167     115.511   5.969  65.094  1.00  0.00           C
ATOM  12396 2C31 POPE  167     115.501   6.669  63.724  1.00  0.00           C
ATOM  12399 3C31 POPE  167     114.091   6.839  63.114  1.00  0.00           C
ATOM  12402 4C31 POPE  167     113.551   5.559  62.444  1.00  0.00           C
ATOM  12405 5C31 POPE  167     112.171   5.759  61.794  1.00  0.00           C
ATOM  12408 6C31 POPE  167     112.251   5.999  60.274  1.00  0.00           C
ATOM  12412  NH3 POPE  168      50.731  74.671  36.004  1.00  0.00           N
ATOM  12416  C12 POPE  168      50.291  75.771  35.074  1.00  0.00           C
ATOM  12419  C11 POPE  168      51.371  76.861  34.964  1.00  0.00           C
ATOM  12422  P   POPE  168      51.271  79.411  34.234  1.00  0.00           P
ATOM  12423  O13 POPE  168      52.711  79.731  34.344  1.00  0.00           O
ATOM  12424  O14 POPE  168      50.581  80.211  33.204  1.00  0.00           O
ATOM  12425  O11 POPE  168      50.561  79.591  35.634  1.00  0.00           O
ATOM  12426  O12 POPE  168      51.091  77.851  33.964  1.00  0.00           O
ATOM  12427  C1  POPE  168      49.161  79.271  35.614  1.00  0.00           C
ATOM  12430  C2  POPE  168      48.411  79.721  36.894  1.00  0.00           C
ATOM  12432  O21 POPE  168      49.121  79.491  38.114  1.00  0.00           O
ATOM  12433  C21 POPE  168      49.531  78.291  38.444  1.00  0.00           C
ATOM  12434  O22 POPE  168      49.461  77.271  37.774  1.00  0.00           O
ATOM  12435  C22 POPE  168      49.951  78.371  39.914  1.00  0.00           C
ATOM  12438  C3  POPE  168      46.991  79.111  36.944  1.00  0.00           C
ATOM  12441  O31 POPE  168      46.071  80.031  37.584  1.00  0.00           O
ATOM  12442  C31 POPE  168      44.861  80.071  37.024  1.00  0.00           C
ATOM  12443  O32 POPE  168      44.461  79.311  36.164  1.00  0.00           O
ATOM  12444  C32 POPE  168      44.041  81.201  37.604  1.00  0.00           C
ATOM  12447  C23 POPE  168      51.041  79.431  40.164  1.00  0.00           C
ATOM  12450  C24 POPE  168      51.521  79.471  41.624  1.00  0.00           C
ATOM  12453  C25 POPE  168      52.461  80.661  41.904  1.00  0.00           C
ATOM  12456  C26 POPE  168      52.701  80.911  43.394  1.00  0.00           C
ATOM  12459  C27 POPE  168      53.661  79.911  44.074  1.00  0.00           C
ATOM  12462  C28 POPE  168      53.711  80.171  45.584  1.00  0.00           C
ATOM  12465  C29 POPE  168      54.751  79.361  46.314  1.00  0.00           C
ATOM  12467 0C21 POPE  168      55.201  79.621  47.554  1.00  0.00           C
ATOM  12469 1C21 POPE  168      54.741  80.741  48.444  1.00  0.00           C
ATOM  12472 2C21 POPE  168      55.901  81.521  49.094  1.00  0.00           C
ATOM  12475 3C21 POPE  168      56.681  82.441  48.144  1.00  0.00           C
ATOM  12478 4C21 POPE  168      57.801  83.171  48.904  1.00  0.00           C
ATOM  12481 5C21 POPE  168      58.421  84.371  48.164  1.00  0.00           C
ATOM  12484 6C21 POPE  168      59.641  83.981  47.314  1.00  0.00           C
ATOM  12487 7C21 POPE  168      60.381  85.211  46.784  1.00  0.00           C
ATOM  12490 8C21 POPE  168      61.701  84.851  46.104  1.00  0.00           C
ATOM  12494  C33 POPE  168      44.331  81.461  39.094  1.00  0.00           C
ATOM  12497  C34 POPE  168      43.331  82.441  39.724  1.00  0.00           C
ATOM  12500  C35 POPE  168      43.561  82.671  41.224  1.00  0.00           C
ATOM  12503  C36 POPE  168      43.611  81.361  42.024  1.00  0.00           C
ATOM  12506  C37 POPE  168      43.631  81.561  43.544  1.00  0.00           C
ATOM  12509  C38 POPE  168      44.001  80.251  44.244  1.00  0.00           C
ATOM  12512  C39 POPE  168      43.721  80.251  45.754  1.00  0.00           C
ATOM  12515 0C31 POPE  168      44.511  81.331  46.514  1.00  0.00           C
ATOM  12518 1C31 POPE  168      44.281  81.311  48.034  1.00  0.00           C
ATOM  12521 2C31 POPE  168      45.271  80.441  48.824  1.00  0.00           C
ATOM  12524 3C31 POPE  168      44.861  78.971  48.974  1.00  0.00           C
ATOM  12527 4C31 POPE  168      45.811  78.201  49.904  1.00  0.00           C
ATOM  12530 5C31 POPE  168      45.271  76.831  50.344  1.00  0.00           C
ATOM  12533 6C31 POPE  168      46.141  76.181  51.424  1.00  0.00           C
ATOM  12537  NH3 POPE  169      69.751 103.871  77.564  1.00  0.00           N
ATOM  12541  C12 POPE  169      69.381 104.841  78.634  1.00  0.00           C
ATOM  12544  C11 POPE  169      70.251 106.081  78.494  1.00  0.00           C
ATOM  12547  P   POPE  169      69.011 107.851  79.934  1.00  0.00           P
[truncated: 1,700,645 more chars]
