# Supplementary material for: Characterizing Membrane Association and Periplasmic Transfer of Bacterial Lipoproteins through Molecular Dynamics Simulations
Source: Structure. 2020 Apr 7;28(4):475–487.e3. doi: 10.1016/j.str.2020.01.012 (PMC7139219; doi:10.1016/j.str.2020.01.012)
Supplement: Data S1. Final Coordinates from Simulations (Y–Z), Related to Figure 3 [file mmc3.zip › Y-Z/YTCA-1-atomistic.pdb]

TITLE     Protein
REMARK    THIS IS A SIMULATION BOX
CRYST1  129.413  129.413  211.194  90.00  90.00  90.00 P 1           1
MODEL        1
ATOM      1  N   CYSTA   1      66.446  56.376 123.327  1.00  0.00           N
ATOM      3  CA  CYSTA   1      66.446  54.926 123.267  1.00  0.00           C
ATOM      5  C   CYSTA   1      67.247  54.337 124.397  1.00  0.00           C
ATOM      6  O   CYSTA   1      67.726  55.047 125.277  1.00  0.00           O
ATOM      7  CB  CYSTA   1      64.937  54.337 123.347  1.00  0.00           C
ATOM     10  SG  CYSTA   1      63.317  54.567 122.527  1.00  0.00           S
ATOM     11  C1  CYSTA   1      63.396  56.387 122.417  1.00  0.00           C
ATOM     14  CA1 CYSTA   1      67.166  57.227 122.597  1.00  0.00           C
ATOM     15  OA1 CYSTA   1      66.846  58.407 122.547  1.00  0.00           O
ATOM     16  CA2 CYSTA   1      68.387  56.747 121.927  1.00  0.00           C
ATOM     19  C11 CYSTA   1      62.617  57.107 121.307  1.00  0.00           C
ATOM     21  O11 CYSTA   1      62.767  56.527 119.997  1.00  0.00           O
ATOM     22  CX1 CYSTA   1      63.967  56.447 119.447  1.00  0.00           C
ATOM     23  OX1 CYSTA   1      65.047  56.587 119.997  1.00  0.00           O
ATOM     24  CX2 CYSTA   1      63.817  56.176 117.957  1.00  0.00           C
ATOM     27  C12 CYSTA   1      62.957  58.627 121.337  1.00  0.00           C
ATOM     30  O12 CYSTA   1      64.257  58.957 120.807  1.00  0.00           O
ATOM     31  CD1 CYSTA   1      64.517  60.247 120.827  1.00  0.00           C
ATOM     32  OD1 CYSTA   1      63.747  61.106 121.217  1.00  0.00           O
ATOM     33  CD2 CYSTA   1      65.907  60.517 120.237  1.00  0.00           C
ATOM     36  CA3 CYSTA   1      68.116  56.057 120.607  1.00  0.00           C
ATOM     39  CA4 CYSTA   1      69.296  55.137 120.337  1.00  0.00           C
ATOM     42  CA5 CYSTA   1      69.156  54.507 118.967  1.00  0.00           C
ATOM     45  CA6 CYSTA   1      69.626  55.477 117.877  1.00  0.00           C
ATOM     48  CA7 CYSTA   1      69.526  54.797 116.527  1.00  0.00           C
ATOM     51  CA8 CYSTA   1      70.587  55.297 115.557  1.00  0.00           C
ATOM     54  CA9 CYSTA   1      70.397  54.687 114.187  1.00  0.00           C
ATOM     57 0CA1 CYSTA   1      70.857  55.627 113.077  1.00  0.00           C
ATOM     60 1CA1 CYSTA   1      70.537  55.027 111.707  1.00  0.00           C
ATOM     63 2CA1 CYSTA   1      70.336  56.097 110.637  1.00  0.00           C
ATOM     66 3CA1 CYSTA   1      70.016  55.437 109.297  1.00  0.00           C
ATOM     69 4CA1 CYSTA   1      69.546  56.397 108.207  1.00  0.00           C
ATOM     72 5CA1 CYSTA   1      68.126  56.927 108.437  1.00  0.00           C
ATOM     75 6CA1 CYSTA   1      67.606  57.757 107.267  1.00  0.00           C
ATOM     79  CD3 CYSTA   1      65.846  61.587 119.137  1.00  0.00           C
ATOM     82  CD4 CYSTA   1      65.316  61.036 117.807  1.00  0.00           C
ATOM     85  CD5 CYSTA   1      64.506  62.057 116.987  1.00  0.00           C
ATOM     88  CD6 CYSTA   1      65.307  63.247 116.437  1.00  0.00           C
ATOM     91  CD7 CYSTA   1      65.327  64.497 117.337  1.00  0.00           C
ATOM     94  CD8 CYSTA   1      65.957  65.697 116.617  1.00  0.00           C
ATOM     97  CD9 CYSTA   1      66.026  66.987 117.457  1.00  0.00           C
ATOM    100 0CD1 CYSTA   1      66.857  68.107 116.807  1.00  0.00           C
ATOM    103 1CD1 CYSTA   1      66.257  68.646 115.497  1.00  0.00           C
ATOM    106 2CD1 CYSTA   1      67.107  69.777 114.887  1.00  0.00           C
ATOM    109 3CD1 CYSTA   1      66.607  70.286 113.517  1.00  0.00           C
ATOM    112 4CD1 CYSTA   1      65.196  70.907 113.507  1.00  0.00           C
ATOM    115 5CD1 CYSTA   1      65.047  72.127 114.427  1.00  0.00           C
ATOM    118 6CD1 CYSTA   1      63.667  72.786 114.407  1.00  0.00           C
ATOM    122  CX3 CYSTA   1      65.146  56.387 117.207  1.00  0.00           C
ATOM    125  CX4 CYSTA   1      64.986  57.257 115.967  1.00  0.00           C
ATOM    128  CX5 CYSTA   1      66.346  57.507 115.307  1.00  0.00           C
ATOM    131  CX6 CYSTA   1      66.226  58.557 114.207  1.00  0.00           C
ATOM    134  CX7 CYSTA   1      67.427  58.587 113.257  1.00  0.00           C
ATOM    137  CX8 CYSTA   1      67.257  59.757 112.277  1.00  0.00           C
ATOM    140  CX9 CYSTA   1      68.256  59.747 111.147  1.00  0.00           C
ATOM    142 0CX1 CYSTA   1      68.107  60.437 110.007  1.00  0.00           C
ATOM    144 1CX1 CYSTA   1      66.956  61.367 109.697  1.00  0.00           C
ATOM    147 2CX1 CYSTA   1      66.146  60.957 108.457  1.00  0.00           C
ATOM    150 3CX1 CYSTA   1      64.766  61.617 108.417  1.00  0.00           C
ATOM    153 4CX1 CYSTA   1      63.916  61.187 107.217  1.00  0.00           C
ATOM    156 5CX1 CYSTA   1      62.417  61.367 107.487  1.00  0.00           C
ATOM    159 6CX1 CYSTA   1      61.567  61.167 106.227  1.00  0.00           C
ATOM    162 7CX1 CYSTA   1      60.096  60.896 106.567  1.00  0.00           C
ATOM    165 8CX1 CYSTA   1      59.207  60.786 105.337  1.00  0.00           C
ATOM    169  N   SER A   2      67.346  52.997 124.417  1.00  0.00           N
ATOM    171  CA  SER A   2      67.707  52.207 125.597  1.00  0.00           C
ATOM    173  CB  SER A   2      68.876  52.717 126.487  1.00  0.00           C
ATOM    176  OG  SER A   2      69.427  51.647 127.267  1.00  0.00           O
ATOM    178  C   SER A   2      66.486  52.157 126.477  1.00  0.00           C
ATOM    179  O   SER A   2      66.577  52.537 127.637  1.00  0.00           O
ATOM    180  N   LEU A   3      65.286  51.877 125.917  1.00  0.00           N
ATOM    182  CA  LEU A   3      64.077  52.347 126.547  1.00  0.00           C
ATOM    184  CB  LEU A   3      62.796  52.507 125.637  1.00  0.00           C
ATOM    187  CG  LEU A   3      62.256  51.337 124.797  1.00  0.00           C
ATOM    189  CD1 LEU A   3      61.067  51.817 123.947  1.00  0.00           C
ATOM    193  CD2 LEU A   3      61.787  50.147 125.627  1.00  0.00           C
ATOM    197  C   LEU A   3      63.836  51.737 127.917  1.00  0.00           C
ATOM    198  O   LEU A   3      63.357  50.627 128.087  1.00  0.00           O
ATOM    199  N   SER A   4      64.137  52.527 128.957  1.00  0.00           N
ATOM    201  CA  SER A   4      63.726  52.297 130.317  1.00  0.00           C
ATOM    203  CB  SER A   4      64.896  52.556 131.327  1.00  0.00           C
ATOM    206  OG  SER A   4      65.436  53.876 131.307  1.00  0.00           O
ATOM    208  C   SER A   4      62.465  53.067 130.697  1.00  0.00           C
ATOM    209  O   SER A   4      62.506  53.947 131.557  1.00  0.00           O
ATOM    210  N   PRO A   5      61.286  52.747 130.147  1.00  0.00           N
ATOM    211  CD  PRO A   5      61.056  52.947 128.717  1.00  0.00           C
ATOM    214  CA  PRO A   5      60.047  52.957 130.867  1.00  0.00           C
ATOM    216  CB  PRO A   5      58.976  52.957 129.757  1.00  0.00           C
ATOM    219  CG  PRO A   5      59.696  53.617 128.597  1.00  0.00           C
ATOM    222  C   PRO A   5      59.776  51.826 131.827  1.00  0.00           C
ATOM    223  O   PRO A   5      59.367  50.747 131.417  1.00  0.00           O
ATOM    224  N   ALA A   6      59.906  52.017 133.147  1.00  0.00           N
ATOM    226  CA  ALA A   6      60.587  53.067 133.877  1.00  0.00           C
ATOM    228  CB  ALA A   6      59.587  53.857 134.737  1.00  0.00           C
ATOM    232  C   ALA A   6      61.637  52.437 134.757  1.00  0.00           C
ATOM    233  O   ALA A   6      62.767  52.897 134.877  1.00  0.00           O
ATOM    234  N   ILE A   7      61.286  51.317 135.397  1.00  0.00           N
ATOM    236  CA  ILE A   7      62.207  50.597 136.247  1.00  0.00           C
ATOM    238  CB  ILE A   7      61.507  50.056 137.507  1.00  0.00           C
ATOM    240  CG2 ILE A   7      62.406  50.427 138.707  1.00  0.00           C
ATOM    244  CG1 ILE A   7      60.057  50.597 137.697  1.00  0.00           C
ATOM    247  CD  ILE A   7      59.387  50.107 138.987  1.00  0.00           C
ATOM    251  C   ILE A   7      63.056  49.517 135.527  1.00  0.00           C
ATOM    252  O   ILE A   7      63.797  48.837 136.247  1.00  0.00           O
ATOM    253  N   PRO A   8      63.146  49.277 134.207  1.00  0.00           N
ATOM    254  CD  PRO A   8      62.096  49.457 133.197  1.00  0.00           C
ATOM    257  CA  PRO A   8      64.186  48.396 133.697  1.00  0.00           C
ATOM    259  CB  PRO A   8      63.677  47.907 132.327  1.00  0.00           C
ATOM    262  CG  PRO A   8      62.186  48.237 132.307  1.00  0.00           C
ATOM    265  C   PRO A   8      65.486  49.167 133.517  1.00  0.00           C
ATOM    266  O   PRO A   8      65.607  49.877 132.537  1.00  0.00           O
ATOM    267  N   VAL A   9      66.476  49.007 134.417  1.00  0.00           N
ATOM    269  CA  VAL A   9      67.846  49.427 134.147  1.00  0.00           C
ATOM    271  CB  VAL A   9      68.436  48.736 132.907  1.00  0.00           C
ATOM    273  CG1 VAL A   9      69.916  49.037 132.657  1.00  0.00           C
ATOM    277  CG2 VAL A   9      68.317  47.207 133.077  1.00  0.00           C
ATOM    281  C   VAL A   9      68.076  50.947 134.247  1.00  0.00           C
ATOM    282  O   VAL A   9      67.567  51.767 133.487  1.00  0.00           O
ATOM    283  N   ILE A  10      68.836  51.367 135.277  1.00  0.00           N
ATOM    285  CA  ILE A  10      68.887  52.677 135.937  1.00  0.00           C
ATOM    287  CB  ILE A  10      69.846  53.767 135.407  1.00  0.00           C
ATOM    289  CG2 ILE A  10      69.247  54.827 134.447  1.00  0.00           C
ATOM    293  CG1 ILE A  10      70.426  54.487 136.637  1.00  0.00           C
ATOM    296  CD  ILE A  10      71.717  53.847 137.127  1.00  0.00           C
ATOM    300  C   ILE A  10      67.556  53.267 136.337  1.00  0.00           C
ATOM    301  O   ILE A  10      67.236  53.347 137.527  1.00  0.00           O
ATOM    302  N   GLY A  11      66.717  53.657 135.387  1.00  0.00           N
ATOM    304  CA  GLY A  11      65.516  54.427 135.597  1.00  0.00           C
ATOM    307  C   GLY A  11      65.787  55.877 135.947  1.00  0.00           C
ATOM    308  O   GLY A  11      66.586  56.217 136.807  1.00  0.00           O
ATOM    309  N   ALA A  12      65.077  56.817 135.327  1.00  0.00           N
ATOM    311  CA  ALA A  12      63.887  56.617 134.537  1.00  0.00           C
ATOM    313  CB  ALA A  12      62.767  55.927 135.337  1.00  0.00           C
ATOM    317  C   ALA A  12      63.326  57.967 134.197  1.00  0.00           C
ATOM    318  O   ALA A  12      63.007  58.777 135.047  1.00  0.00           O
ATOM    319  N   TYR A  13      63.217  58.387 132.977  1.00  0.00           N
ATOM    321  CA  TYR A  13      62.557  57.747 131.867  1.00  0.00           C
ATOM    323  CB  TYR A  13      61.226  56.907 132.147  1.00  0.00           C
ATOM    326  CG  TYR A  13      59.867  57.607 132.157  1.00  0.00           C
ATOM    327  CD1 TYR A  13      58.797  57.036 131.427  1.00  0.00           C
ATOM    329  CE1 TYR A  13      57.557  57.677 131.367  1.00  0.00           C
ATOM    331  CZ  TYR A  13      57.356  58.887 132.037  1.00  0.00           C
ATOM    332  OH  TYR A  13      56.097  59.507 131.967  1.00  0.00           O
ATOM    334  CD2 TYR A  13      59.617  58.767 132.897  1.00  0.00           C
ATOM    336  CE2 TYR A  13      58.376  59.417 132.827  1.00  0.00           C
ATOM    338  C   TYR A  13      62.276  59.076 131.227  1.00  0.00           C
ATOM    339  O   TYR A  13      62.166  60.087 131.907  1.00  0.00           O
ATOM    340  N   TYR A  14      62.207  59.237 129.937  1.00  0.00           N
ATOM    342  CA  TYR A  14      62.656  58.387 128.877  1.00  0.00           C
ATOM    344  CB  TYR A  14      61.437  58.057 127.947  1.00  0.00           C
ATOM    347  CG  TYR A  14      60.366  59.157 128.017  1.00  0.00           C
ATOM    348  CD1 TYR A  14      59.105  58.927 128.597  1.00  0.00           C
ATOM    350  CE1 TYR A  14      58.207  59.986 128.827  1.00  0.00           C
ATOM    352  CZ  TYR A  14      58.556  61.287 128.447  1.00  0.00           C
ATOM    353  OH  TYR A  14      57.656  62.356 128.637  1.00  0.00           O
ATOM    355  CD2 TYR A  14      60.657  60.467 127.617  1.00  0.00           C
ATOM    357  CE2 TYR A  14      59.786  61.537 127.857  1.00  0.00           C
ATOM    359  C   TYR A  14      63.766  59.207 128.217  1.00  0.00           C
ATOM    360  O   TYR A  14      63.556  60.407 128.127  1.00  0.00           O
ATOM    361  N   PRO A  15      64.927  58.787 127.767  1.00  0.00           N
ATOM    362  CD  PRO A  15      65.457  59.497 126.597  1.00  0.00           C
ATOM    365  CA  PRO A  15      65.286  57.387 127.707  1.00  0.00           C
ATOM    367  CB  PRO A  15      65.796  57.207 126.277  1.00  0.00           C
ATOM    370  CG  PRO A  15      65.286  58.437 125.537  1.00  0.00           C
ATOM    373  C   PRO A  15      66.346  57.007 128.707  1.00  0.00           C
ATOM    374  O   PRO A  15      66.196  55.887 129.177  1.00  0.00           O
ATOM    375  N   SER A  16      67.367  57.867 128.957  1.00  0.00           N
ATOM    377  CA  SER A  16      68.586  57.717 129.787  1.00  0.00           C
ATOM    379  CB  SER A  16      68.477  56.877 131.117  1.00  0.00           C
ATOM    382  OG  SER A  16      68.326  57.687 132.287  1.00  0.00           O
ATOM    384  C   SER A  16      69.906  57.377 129.067  1.00  0.00           C
ATOM    385  O   SER A  16      70.927  57.367 129.747  1.00  0.00           O
ATOM    386  N   TRP A  17      69.937  57.167 127.717  1.00  0.00           N
ATOM    388  CA  TRP A  17      71.036  56.617 126.867  1.00  0.00           C
ATOM    390  CB  TRP A  17      70.717  56.757 125.317  1.00  0.00           C
ATOM    393  CG  TRP A  17      70.307  58.047 124.647  1.00  0.00           C
ATOM    394  CD1 TRP A  17      69.296  58.917 124.967  1.00  0.00           C
ATOM    396  NE1 TRP A  17      69.026  59.737 123.897  1.00  0.00           N
ATOM    398  CE2 TRP A  17      69.896  59.487 122.887  1.00  0.00           C
ATOM    399  CD2 TRP A  17      70.717  58.427 123.307  1.00  0.00           C
ATOM    400  CE3 TRP A  17      71.647  57.897 122.417  1.00  0.00           C
ATOM    402  CZ3 TRP A  17      71.656  58.347 121.087  1.00  0.00           C
ATOM    404  CZ2 TRP A  17      69.906  59.957 121.567  1.00  0.00           C
ATOM    406  CH2 TRP A  17      70.767  59.337 120.657  1.00  0.00           C
ATOM    408  C   TRP A  17      72.556  56.826 127.187  1.00  0.00           C
ATOM    409  O   TRP A  17      72.976  57.617 128.027  1.00  0.00           O
ATOM    410  N   PHE A  18      73.556  56.176 126.527  1.00  0.00           N
ATOM    412  CA  PHE A  18      73.707  54.996 125.667  1.00  0.00           C
ATOM    414  CB  PHE A  18      75.196  54.937 125.167  1.00  0.00           C
ATOM    417  CG  PHE A  18      75.376  55.437 123.757  1.00  0.00           C
ATOM    418  CD1 PHE A  18      75.117  56.767 123.427  1.00  0.00           C
ATOM    420  CE1 PHE A  18      75.387  57.257 122.137  1.00  0.00           C
ATOM    422  CZ  PHE A  18      75.916  56.397 121.157  1.00  0.00           C
ATOM    424  CD2 PHE A  18      75.896  54.576 122.767  1.00  0.00           C
ATOM    426  CE2 PHE A  18      76.156  55.056 121.477  1.00  0.00           C
ATOM    428  C   PHE A  18      73.256  53.647 126.237  1.00  0.00           C
ATOM    429  O   PHE A  18      72.376  53.517 127.067  1.00  0.00           O
ATOM    430  N   PHE A  19      73.806  52.556 125.657  1.00  0.00           N
ATOM    432  CA  PHE A  19      74.236  51.297 126.287  1.00  0.00           C
ATOM    434  CB  PHE A  19      75.776  51.217 126.247  1.00  0.00           C
ATOM    437  CG  PHE A  19      76.426  51.137 124.907  1.00  0.00           C
ATOM    438  CD1 PHE A  19      75.806  50.747 123.707  1.00  0.00           C
ATOM    440  CE1 PHE A  19      76.557  50.707 122.507  1.00  0.00           C
ATOM    442  CZ  PHE A  19      77.916  51.017 122.537  1.00  0.00           C
ATOM    444  CD2 PHE A  19      77.786  51.417 124.917  1.00  0.00           C
ATOM    446  CE2 PHE A  19      78.526  51.357 123.747  1.00  0.00           C
ATOM    448  C   PHE A  19      73.887  50.907 127.727  1.00  0.00           C
ATOM    449  O   PHE A  19      74.657  51.157 128.657  1.00  0.00           O
ATOM    450  N   CYS A  20      72.786  50.147 127.907  1.00  0.00           N
ATOM    452  CA  CYS A  20      72.446  49.527 129.177  1.00  0.00           C
ATOM    454  CB  CYS A  20      73.407  48.357 129.537  1.00  0.00           C
ATOM    457  SG  CYS A  20      73.046  47.387 131.047  1.00  0.00           S
ATOM    459  C   CYS A  20      72.186  50.567 130.257  1.00  0.00           C
ATOM    460  O   CYS A  20      72.816  50.667 131.307  1.00  0.00           O
ATOM    461  N   ALA A  21      71.177  51.387 129.937  1.00  0.00           N
ATOM    463  CA  ALA A  21      70.747  52.556 130.637  1.00  0.00           C
ATOM    465  CB  ALA A  21      70.526  52.447 132.157  1.00  0.00           C
ATOM    469  C   ALA A  21      71.566  53.777 130.377  1.00  0.00           C
ATOM    470  O   ALA A  21      71.137  54.657 129.647  1.00  0.00           O
ATOM    471  N   ILE A  22      72.707  53.876 131.067  1.00  0.00           N
ATOM    473  CA  ILE A  22      73.306  55.126 131.457  1.00  0.00           C
ATOM    475  CB  ILE A  22      73.156  55.357 132.977  1.00  0.00           C
ATOM    477  CG2 ILE A  22      74.176  54.567 133.827  1.00  0.00           C
ATOM    481  CG1 ILE A  22      73.116  56.857 133.367  1.00  0.00           C
ATOM    484  CD  ILE A  22      72.717  57.087 134.837  1.00  0.00           C
ATOM    488  C   ILE A  22      74.736  55.017 130.977  1.00  0.00           C
ATOM    489  O   ILE A  22      75.406  54.017 131.257  1.00  0.00           O
ATOM    490  N   ALA A  23      75.236  55.997 130.197  1.00  0.00           N
ATOM    492  CA  ALA A  23      76.557  55.896 129.587  1.00  0.00           C
ATOM    494  CB  ALA A  23      77.617  56.027 130.697  1.00  0.00           C
ATOM    498  C   ALA A  23      76.766  54.646 128.687  1.00  0.00           C
ATOM    499  O   ALA A  23      75.806  54.087 128.167  1.00  0.00           O
ATOM    500  N   SER A  24      77.997  54.147 128.447  1.00  0.00           N
ATOM    502  CA  SER A  24      79.186  54.926 128.137  1.00  0.00           C
ATOM    504  CB  SER A  24      80.486  54.517 128.917  1.00  0.00           C
ATOM    507  OG  SER A  24      80.817  53.127 128.837  1.00  0.00           O
ATOM    509  C   SER A  24      79.427  54.807 126.647  1.00  0.00           C
ATOM    510  O   SER A  24      79.657  53.727 126.107  1.00  0.00           O
ATOM    511  N   LEU A  25      79.337  55.896 125.887  1.00  0.00           N
ATOM    513  CA  LEU A  25      79.396  57.307 126.177  1.00  0.00           C
ATOM    515  CB  LEU A  25      80.096  58.037 124.997  1.00  0.00           C
ATOM    518  CG  LEU A  25      79.916  57.597 123.507  1.00  0.00           C
ATOM    520  CD1 LEU A  25      81.246  57.107 122.907  1.00  0.00           C
ATOM    524  CD2 LEU A  25      78.806  56.607 123.107  1.00  0.00           C
ATOM    528  C   LEU A  25      78.076  58.007 126.557  1.00  0.00           C
ATOM    529  O   LEU A  25      77.017  57.407 126.607  1.00  0.00           O
ATOM    530  N   ILE A  26      78.107  59.337 126.807  1.00  0.00           N
ATOM    532  CA  ILE A  26      76.946  60.207 126.537  1.00  0.00           C
ATOM    534  CB  ILE A  26      77.247  61.647 127.007  1.00  0.00           C
ATOM    536  CG2 ILE A  26      76.266  62.727 126.497  1.00  0.00           C
ATOM    540  CG1 ILE A  26      77.317  61.657 128.557  1.00  0.00           C
ATOM    543  CD  ILE A  26      77.177  63.047 129.207  1.00  0.00           C
ATOM    547  C   ILE A  26      76.577  60.047 125.047  1.00  0.00           C
ATOM    548  O   ILE A  26      77.427  59.856 124.187  1.00  0.00           O
ATOM    549  N   LEU A  27      75.307  59.917 124.647  1.00  0.00           N
ATOM    551  CA  LEU A  27      74.176  60.747 124.947  1.00  0.00           C
ATOM    553  CB  LEU A  27      73.317  60.887 123.657  1.00  0.00           C
ATOM    556  CG  LEU A  27      74.086  61.337 122.397  1.00  0.00           C
ATOM    558  CD1 LEU A  27      73.116  61.847 121.327  1.00  0.00           C
ATOM    562  CD2 LEU A  27      75.176  62.377 122.667  1.00  0.00           C
ATOM    566  C   LEU A  27      73.326  60.207 126.057  1.00  0.00           C
ATOM    567  O   LEU A  27      72.416  59.437 125.807  1.00  0.00           O
ATOM    568  N   THR A  28      73.486  60.677 127.307  1.00  0.00           N
ATOM    570  CA  THR A  28      72.317  60.707 128.177  1.00  0.00           C
ATOM    572  CB  THR A  28      72.586  60.987 129.657  1.00  0.00           C
ATOM    574  OG1 THR A  28      73.576  60.157 130.237  1.00  0.00           O
ATOM    576  CG2 THR A  28      71.306  60.727 130.487  1.00  0.00           C
ATOM    580  C   THR A  28      71.367  61.777 127.657  1.00  0.00           C
ATOM    581  O   THR A  28      71.776  62.907 127.367  1.00  0.00           O
ATOM    582  N   LEU A  29      70.077  61.437 127.527  1.00  0.00           N
ATOM    584  CA  LEU A  29      68.976  62.367 127.377  1.00  0.00           C
ATOM    586  CB  LEU A  29      68.357  62.437 125.937  1.00  0.00           C
ATOM    589  CG  LEU A  29      69.247  62.957 124.797  1.00  0.00           C
ATOM    591  CD1 LEU A  29      68.477  63.037 123.467  1.00  0.00           C
ATOM    595  CD2 LEU A  29      69.786  64.367 125.067  1.00  0.00           C
ATOM    599  C   LEU A  29      67.876  61.887 128.317  1.00  0.00           C
ATOM    600  O   LEU A  29      67.746  60.677 128.497  1.00  0.00           O
ATOM    601  N   ILE A  30      67.087  62.847 128.857  1.00  0.00           N
ATOM    603  CA  ILE A  30      65.706  62.817 129.387  1.00  0.00           C
ATOM    605  CB  ILE A  30      64.736  63.247 128.267  1.00  0.00           C
ATOM    607  CG2 ILE A  30      63.247  63.377 128.687  1.00  0.00           C
ATOM    611  CG1 ILE A  30      65.187  64.607 127.707  1.00  0.00           C
ATOM    614  CD  ILE A  30      64.137  65.347 126.867  1.00  0.00           C
ATOM    618  C   ILE A  30      65.226  61.647 130.297  1.00  0.00           C
ATOM    619  O   ILE A  30      65.696  60.517 130.277  1.00  0.00           O
ATOM    620  N   THR A  31      64.197  61.847 131.167  1.00  0.00           N
ATOM    622  CA  THR A  31      63.916  63.027 131.957  1.00  0.00           C
ATOM    624  CB  THR A  31      62.457  63.207 132.477  1.00  0.00           C
ATOM    626  OG1 THR A  31      62.096  62.417 133.617  1.00  0.00           O
ATOM    628  CG2 THR A  31      61.377  62.987 131.397  1.00  0.00           C
ATOM    632  C   THR A  31      64.896  63.057 133.117  1.00  0.00           C
ATOM    633  O   THR A  31      65.226  64.127 133.587  1.00  0.00           O
ATOM    634  N   ARG A  32      65.436  61.896 133.587  1.00  0.00           N
ATOM    636  CA  ARG A  32      66.126  61.826 134.877  1.00  0.00           C
ATOM    638  CB  ARG A  32      65.696  60.617 135.747  1.00  0.00           C
ATOM    641  CG  ARG A  32      64.456  60.987 136.577  1.00  0.00           C
ATOM    644  CD  ARG A  32      63.916  59.917 137.527  1.00  0.00           C
ATOM    647  NE  ARG A  32      62.417  60.027 137.507  1.00  0.00           N
ATOM    649  CZ  ARG A  32      61.666  58.977 137.787  1.00  0.00           C
ATOM    650  NH1 ARG A  32      60.447  58.867 137.307  1.00  0.00           N
ATOM    653  NH2 ARG A  32      62.146  57.997 138.527  1.00  0.00           N
ATOM    656  C   ARG A  32      67.617  62.007 134.917  1.00  0.00           C
ATOM    657  O   ARG A  32      68.137  62.327 135.977  1.00  0.00           O
ATOM    658  N   ARG A  33      68.337  61.957 133.787  1.00  0.00           N
ATOM    660  CA  ARG A  33      69.517  62.797 133.637  1.00  0.00           C
ATOM    662  CB  ARG A  33      70.916  62.146 133.867  1.00  0.00           C
ATOM    665  CG  ARG A  33      71.396  62.187 135.337  1.00  0.00           C
ATOM    668  CD  ARG A  33      72.846  61.717 135.527  1.00  0.00           C
ATOM    671  NE  ARG A  33      73.046  61.327 136.957  1.00  0.00           N
ATOM    673  CZ  ARG A  33      74.137  60.697 137.377  1.00  0.00           C
ATOM    674  NH1 ARG A  33      74.077  60.007 138.497  1.00  0.00           N
ATOM    677  NH2 ARG A  33      75.236  60.667 136.667  1.00  0.00           N
ATOM    680  C   ARG A  33      69.396  63.557 132.347  1.00  0.00           C
ATOM    681  O   ARG A  33      68.797  63.127 131.367  1.00  0.00           O
ATOM    682  N   VAL A  34      69.876  64.797 132.357  1.00  0.00           N
ATOM    684  CA  VAL A  34      69.376  65.846 131.497  1.00  0.00           C
ATOM    686  CB  VAL A  34      68.687  66.896 132.367  1.00  0.00           C
ATOM    688  CG1 VAL A  34      68.547  68.277 131.717  1.00  0.00           C
ATOM    692  CG2 VAL A  34      67.317  66.327 132.747  1.00  0.00           C
ATOM    696  C   VAL A  34      70.526  66.387 130.697  1.00  0.00           C
ATOM    697  O   VAL A  34      71.626  66.487 131.227  1.00  0.00           O
ATOM    698  N   ILE A  35      70.357  66.667 129.387  1.00  0.00           N
ATOM    700  CA  ILE A  35      71.415  67.187 128.537  1.00  0.00           C
ATOM    702  CB  ILE A  35      70.977  67.286 127.057  1.00  0.00           C
ATOM    704  CG2 ILE A  35      70.196  68.587 126.757  1.00  0.00           C
ATOM    708  CG1 ILE A  35      72.186  67.096 126.107  1.00  0.00           C
ATOM    711  CD  ILE A  35      71.837  67.356 124.627  1.00  0.00           C
ATOM    715  C   ILE A  35      71.806  68.517 129.137  1.00  0.00           C
ATOM    716  O   ILE A  35      70.936  69.307 129.507  1.00  0.00           O
ATOM    717  N   GLN A  36      73.096  68.767 129.427  1.00  0.00           N
ATOM    719  CA  GLN A  36      73.367  69.856 130.357  1.00  0.00           C
ATOM    721  CB  GLN A  36      72.897  69.517 131.817  1.00  0.00           C
ATOM    724  CG  GLN A  36      72.446  70.727 132.697  1.00  0.00           C
ATOM    727  CD  GLN A  36      71.367  71.667 132.127  1.00  0.00           C
ATOM    728  OE1 GLN A  36      71.415  72.886 132.307  1.00  0.00           O
ATOM    729  NE2 GLN A  36      70.327  71.117 131.467  1.00  0.00           N
ATOM    732  C   GLN A  36      74.826  70.227 130.377  1.00  0.00           C
ATOM    733  O   GLN A  36      75.257  70.947 131.267  1.00  0.00           O
ATOM    734  N   ARG A  37      75.646  69.747 129.417  1.00  0.00           N
ATOM    736  CA  ARG A  37      77.107  69.837 129.397  1.00  0.00           C
ATOM    738  CB  ARG A  37      77.676  69.107 128.147  1.00  0.00           C
ATOM    741  CG  ARG A  37      78.376  67.757 128.437  1.00  0.00           C
ATOM    744  CD  ARG A  37      79.896  67.897 128.707  1.00  0.00           C
ATOM    747  NE  ARG A  37      80.577  66.717 128.077  1.00  0.00           N
ATOM    749  CZ  ARG A  37      81.897  66.597 127.977  1.00  0.00           C
ATOM    750  NH1 ARG A  37      82.397  65.397 127.757  1.00  0.00           N
ATOM    753  NH2 ARG A  37      82.715  67.617 128.027  1.00  0.00           N
ATOM    756  C   ARG A  37      77.717  71.227 129.507  1.00  0.00           C
ATOM    757  O   ARG A  37      78.786  71.377 130.087  1.00  0.00           O
ATOM    758  N   ALA A  38      77.056  72.247 128.917  1.00  0.00           N
ATOM    760  CA  ALA A  38      77.376  73.637 129.117  1.00  0.00           C
ATOM    762  CB  ALA A  38      77.257  74.417 127.787  1.00  0.00           C
ATOM    766  C   ALA A  38      76.486  74.217 130.227  1.00  0.00           C
ATOM    767  O   ALA A  38      76.257  73.597 131.267  1.00  0.00           O
ATOM    768  N   ASN A  39      75.876  75.386 130.027  1.00  0.00           N
ATOM    770  CA  ASN A  39      74.537  75.576 130.527  1.00  0.00           C
ATOM    772  CB  ASN A  39      74.357  76.896 131.347  1.00  0.00           C
ATOM    775  CG  ASN A  39      73.937  76.687 132.797  1.00  0.00           C
ATOM    776  OD1 ASN A  39      73.827  77.646 133.567  1.00  0.00           O
ATOM    777  ND2 ASN A  39      73.666  75.447 133.227  1.00  0.00           N
ATOM    780  C   ASN A  39      73.696  75.597 129.287  1.00  0.00           C
ATOM    781  O   ASN A  39      73.827  76.487 128.467  1.00  0.00           O
ATOM    782  N   ILE A  40      72.876  74.557 129.087  1.00  0.00           N
ATOM    784  CA  ILE A  40      72.507  74.157 127.757  1.00  0.00           C
ATOM    786  CB  ILE A  40      72.957  72.707 127.537  1.00  0.00           C
ATOM    788  CG2 ILE A  40      71.857  71.706 127.937  1.00  0.00           C
ATOM    792  CG1 ILE A  40      73.446  72.487 126.097  1.00  0.00           C
ATOM    795  CD  ILE A  40      73.637  71.007 125.717  1.00  0.00           C
ATOM    799  C   ILE A  40      71.007  74.267 127.577  1.00  0.00           C
ATOM    800  O   ILE A  40      70.476  73.937 126.537  1.00  0.00           O
ATOM    801  N   ASN A  41      70.257  74.777 128.567  1.00  0.00           N
ATOM    803  CA  ASN A  41      68.797  74.617 128.617  1.00  0.00           C
ATOM    805  CB  ASN A  41      68.326  74.917 130.077  1.00  0.00           C
ATOM    808  CG  ASN A  41      66.876  74.607 130.467  1.00  0.00           C
ATOM    809  OD1 ASN A  41      66.457  75.077 131.527  1.00  0.00           O
ATOM    810  ND2 ASN A  41      66.117  73.817 129.687  1.00  0.00           N
ATOM    813  C   ASN A  41      68.107  75.547 127.627  1.00  0.00           C
ATOM    814  O   ASN A  41      66.887  75.517 127.427  1.00  0.00           O
ATOM    815  N   LEU A  42      68.906  76.396 126.997  1.00  0.00           N
ATOM    817  CA  LEU A  42      68.486  77.536 126.247  1.00  0.00           C
ATOM    819  CB  LEU A  42      69.346  78.746 126.707  1.00  0.00           C
ATOM    822  CG  LEU A  42      69.266  78.907 128.257  1.00  0.00           C
ATOM    824  CD1 LEU A  42      70.036  80.126 128.727  1.00  0.00           C
ATOM    828  CD2 LEU A  42      67.827  78.967 128.787  1.00  0.00           C
ATOM    832  C   LEU A  42      68.526  77.076 124.817  1.00  0.00           C
ATOM    833  O   LEU A  42      68.457  75.877 124.577  1.00  0.00           O
ATOM    834  N   ALA A  43      68.477  77.956 123.817  1.00  0.00           N
ATOM    836  CA  ALA A  43      67.486  77.807 122.777  1.00  0.00           C
ATOM    838  CB  ALA A  43      67.547  79.017 121.857  1.00  0.00           C
ATOM    842  C   ALA A  43      67.416  76.487 121.997  1.00  0.00           C
ATOM    843  O   ALA A  43      66.317  76.027 121.687  1.00  0.00           O
ATOM    844  N   PHE A  44      68.536  75.786 121.707  1.00  0.00           N
ATOM    846  CA  PHE A  44      68.466  74.497 121.007  1.00  0.00           C
ATOM    848  CB  PHE A  44      69.876  74.057 120.537  1.00  0.00           C
ATOM    851  CG  PHE A  44      69.817  72.886 119.587  1.00  0.00           C
ATOM    852  CD1 PHE A  44      69.257  73.047 118.307  1.00  0.00           C
ATOM    854  CE1 PHE A  44      69.197  71.977 117.407  1.00  0.00           C
ATOM    856  CZ  PHE A  44      69.707  70.727 117.777  1.00  0.00           C
ATOM    858  CD2 PHE A  44      70.296  71.617 119.957  1.00  0.00           C
ATOM    860  CE2 PHE A  44      70.266  70.547 119.047  1.00  0.00           C
ATOM    862  C   PHE A  44      67.836  73.377 121.857  1.00  0.00           C
ATOM    863  O   PHE A  44      67.465  72.317 121.367  1.00  0.00           O
ATOM    864  N   VAL A  45      67.696  73.547 123.177  1.00  0.00           N
ATOM    866  CA  VAL A  45      67.297  72.447 124.017  1.00  0.00           C
ATOM    868  CB  VAL A  45      68.227  72.396 125.197  1.00  0.00           C
ATOM    870  CG1 VAL A  45      67.887  71.327 126.247  1.00  0.00           C
ATOM    874  CG2 VAL A  45      69.596  72.096 124.557  1.00  0.00           C
ATOM    878  C   VAL A  45      65.826  72.507 124.337  1.00  0.00           C
ATOM    879  O   VAL A  45      65.226  71.527 124.767  1.00  0.00           O
ATOM    880  N   GLY A  46      65.126  73.617 124.017  1.00  0.00           N
ATOM    882  CA  GLY A  46      63.667  73.617 123.877  1.00  0.00           C
ATOM    885  C   GLY A  46      63.267  72.777 122.697  1.00  0.00           C
ATOM    886  O   GLY A  46      62.336  71.977 122.777  1.00  0.00           O
ATOM    887  N   ILE A  47      64.036  72.907 121.597  1.00  0.00           N
ATOM    889  CA  ILE A  47      63.986  72.047 120.417  1.00  0.00           C
ATOM    891  CB  ILE A  47      64.937  72.557 119.317  1.00  0.00           C
ATOM    893  CG2 ILE A  47      64.896  71.667 118.067  1.00  0.00           C
ATOM    897  CG1 ILE A  47      64.696  74.036 118.957  1.00  0.00           C
ATOM    900  CD  ILE A  47      63.256  74.377 118.547  1.00  0.00           C
ATOM    904  C   ILE A  47      64.306  70.597 120.717  1.00  0.00           C
ATOM    905  O   ILE A  47      63.506  69.727 120.387  1.00  0.00           O
ATOM    906  N   ILE A  48      65.436  70.277 121.417  1.00  0.00           N
ATOM    908  CA  ILE A  48      65.736  68.887 121.797  1.00  0.00           C
ATOM    910  CB  ILE A  48      67.096  68.676 122.497  1.00  0.00           C
ATOM    912  CG2 ILE A  48      67.247  67.257 123.107  1.00  0.00           C
ATOM    916  CG1 ILE A  48      68.267  68.937 121.517  1.00  0.00           C
ATOM    919  CD  ILE A  48      69.646  68.837 122.187  1.00  0.00           C
ATOM    923  C   ILE A  48      64.646  68.297 122.667  1.00  0.00           C
ATOM    924  O   ILE A  48      64.166  67.207 122.407  1.00  0.00           O
ATOM    925  N   TYR A  49      64.207  69.027 123.707  1.00  0.00           N
ATOM    927  CA  TYR A  49      63.287  68.497 124.697  1.00  0.00           C
ATOM    929  CB  TYR A  49      63.367  69.247 126.057  1.00  0.00           C
ATOM    932  CG  TYR A  49      64.587  68.786 126.857  1.00  0.00           C
ATOM    933  CD1 TYR A  49      65.846  68.597 126.277  1.00  0.00           C
ATOM    935  CE1 TYR A  49      66.857  67.907 126.957  1.00  0.00           C
ATOM    937  CZ  TYR A  49      66.666  67.517 128.277  1.00  0.00           C
ATOM    938  OH  TYR A  49      67.577  66.687 128.927  1.00  0.00           O
ATOM    940  CD2 TYR A  49      64.427  68.417 128.207  1.00  0.00           C
ATOM    942  CE2 TYR A  49      65.467  67.826 128.927  1.00  0.00           C
ATOM    944  C   TYR A  49      61.875  68.346 124.167  1.00  0.00           C
ATOM    945  O   TYR A  49      61.226  67.347 124.447  1.00  0.00           O
ATOM    946  N   THR A  50      61.406  69.287 123.317  1.00  0.00           N
ATOM    948  CA  THR A  50      60.207  69.107 122.517  1.00  0.00           C
ATOM    950  CB  THR A  50      59.786  70.386 121.807  1.00  0.00           C
ATOM    952  OG1 THR A  50      59.436  71.387 122.757  1.00  0.00           O
ATOM    954  CG2 THR A  50      58.567  70.167 120.897  1.00  0.00           C
ATOM    958  C   THR A  50      60.247  67.987 121.487  1.00  0.00           C
ATOM    959  O   THR A  50      59.316  67.197 121.397  1.00  0.00           O
ATOM    960  N   ALA A  51      61.326  67.886 120.667  1.00  0.00           N
ATOM    962  CA  ALA A  51      61.437  66.877 119.627  1.00  0.00           C
ATOM    964  CB  ALA A  51      62.656  67.157 118.737  1.00  0.00           C
ATOM    968  C   ALA A  51      61.507  65.467 120.157  1.00  0.00           C
ATOM    969  O   ALA A  51      60.837  64.567 119.647  1.00  0.00           O
ATOM    970  N   LEU A  52      62.276  65.297 121.247  1.00  0.00           N
ATOM    972  CA  LEU A  52      62.177  64.227 122.227  1.00  0.00           C
ATOM    974  CB  LEU A  52      63.037  64.576 123.477  1.00  0.00           C
ATOM    977  CG  LEU A  52      64.567  64.287 123.427  1.00  0.00           C
ATOM    979  CD1 LEU A  52      64.976  63.177 124.397  1.00  0.00           C
ATOM    983  CD2 LEU A  52      65.146  64.017 122.027  1.00  0.00           C
ATOM    987  C   LEU A  52      60.736  63.967 122.647  1.00  0.00           C
ATOM    988  O   LEU A  52      60.187  62.907 122.347  1.00  0.00           O
ATOM    989  N   PHE A  53      60.067  64.947 123.307  1.00  0.00           N
ATOM    991  CA  PHE A  53      58.736  64.797 123.867  1.00  0.00           C
ATOM    993  CB  PHE A  53      58.337  66.127 124.567  1.00  0.00           C
ATOM    996  CG  PHE A  53      56.977  66.057 125.177  1.00  0.00           C
ATOM    997  CD1 PHE A  53      56.806  65.607 126.497  1.00  0.00           C
ATOM    999  CE1 PHE A  53      55.517  65.507 127.047  1.00  0.00           C
ATOM   1001  CZ  PHE A  53      54.407  65.887 126.287  1.00  0.00           C
ATOM   1003  CD2 PHE A  53      55.857  66.447 124.437  1.00  0.00           C
ATOM   1005  CE2 PHE A  53      54.576  66.377 124.987  1.00  0.00           C
ATOM   1007  C   PHE A  53      57.677  64.315 122.867  1.00  0.00           C
ATOM   1008  O   PHE A  53      56.907  63.387 123.117  1.00  0.00           O
ATOM   1009  N   ALA A  54      57.707  64.907 121.667  1.00  0.00           N
ATOM   1011  CA  ALA A  54      56.896  64.576 120.527  1.00  0.00           C
ATOM   1013  CB  ALA A  54      57.417  65.507 119.407  1.00  0.00           C
ATOM   1017  C   ALA A  54      57.006  63.127 120.057  1.00  0.00           C
ATOM   1018  O   ALA A  54      56.016  62.447 119.777  1.00  0.00           O
ATOM   1019  N   LEU A  55      58.236  62.597 120.007  1.00  0.00           N
ATOM   1021  CA  LEU A  55      58.486  61.207 119.677  1.00  0.00           C
ATOM   1023  CB  LEU A  55      59.997  61.007 119.387  1.00  0.00           C
ATOM   1026  CG  LEU A  55      60.416  59.627 118.837  1.00  0.00           C
ATOM   1028  CD1 LEU A  55      59.526  59.107 117.687  1.00  0.00           C
ATOM   1032  CD2 LEU A  55      61.857  59.697 118.327  1.00  0.00           C
ATOM   1036  C   LEU A  55      57.936  60.227 120.717  1.00  0.00           C
ATOM   1037  O   LEU A  55      57.317  59.227 120.377  1.00  0.00           O
ATOM   1038  N   TYR A  56      58.056  60.537 122.027  1.00  0.00           N
ATOM   1040  CA  TYR A  56      57.417  59.757 123.077  1.00  0.00           C
ATOM   1042  CB  TYR A  56      57.796  60.217 124.507  1.00  0.00           C
ATOM   1045  CG  TYR A  56      59.276  60.197 124.597  1.00  0.00           C
ATOM   1046  CD1 TYR A  56      60.026  59.017 124.457  1.00  0.00           C
ATOM   1048  CE1 TYR A  56      61.427  59.087 124.397  1.00  0.00           C
ATOM   1050  CZ  TYR A  56      62.067  60.326 124.437  1.00  0.00           C
ATOM   1051  OH  TYR A  56      63.436  60.467 124.167  1.00  0.00           O
ATOM   1053  CD2 TYR A  56      59.946  61.407 124.767  1.00  0.00           C
ATOM   1055  CE2 TYR A  56      61.336  61.477 124.677  1.00  0.00           C
ATOM   1057  C   TYR A  56      55.916  59.767 122.997  1.00  0.00           C
ATOM   1058  O   TYR A  56      55.285  58.727 123.127  1.00  0.00           O
ATOM   1059  N   ALA A  57      55.307  60.927 122.707  1.00  0.00           N
ATOM   1061  CA  ALA A  57      53.887  60.987 122.427  1.00  0.00           C
ATOM   1063  CB  ALA A  57      53.506  62.467 122.217  1.00  0.00           C
ATOM   1067  C   ALA A  57      53.477  60.126 121.227  1.00  0.00           C
ATOM   1068  O   ALA A  57      52.526  59.357 121.277  1.00  0.00           O
ATOM   1069  N   MET A  58      54.245  60.187 120.127  1.00  0.00           N
ATOM   1071  CA  MET A  58      54.007  59.347 118.967  1.00  0.00           C
ATOM   1073  CB  MET A  58      55.016  59.716 117.847  1.00  0.00           C
ATOM   1076  CG  MET A  58      54.946  58.837 116.577  1.00  0.00           C
ATOM   1079  SD  MET A  58      53.346  58.887 115.717  1.00  0.00           S
ATOM   1080  CE  MET A  58      53.626  60.507 114.957  1.00  0.00           C
ATOM   1084  C   MET A  58      54.077  57.847 119.217  1.00  0.00           C
ATOM   1085  O   MET A  58      53.166  57.087 118.857  1.00  0.00           O
ATOM   1086  N   LEU A  59      55.146  57.387 119.887  1.00  0.00           N
ATOM   1088  CA  LEU A  59      55.366  56.017 120.277  1.00  0.00           C
ATOM   1090  CB  LEU A  59      56.826  55.807 120.727  1.00  0.00           C
ATOM   1093  CG  LEU A  59      57.866  56.077 119.617  1.00  0.00           C
ATOM   1095  CD1 LEU A  59      59.276  55.917 120.177  1.00  0.00           C
ATOM   1099  CD2 LEU A  59      57.656  55.187 118.377  1.00  0.00           C
ATOM   1103  C   LEU A  59      54.367  55.537 121.317  1.00  0.00           C
ATOM   1104  O   LEU A  59      53.877  54.427 121.237  1.00  0.00           O
ATOM   1105  N   PHE A  60      53.997  56.387 122.297  1.00  0.00           N
ATOM   1107  CA  PHE A  60      53.096  55.947 123.347  1.00  0.00           C
ATOM   1109  CB  PHE A  60      53.337  56.707 124.677  1.00  0.00           C
ATOM   1112  CG  PHE A  60      54.736  56.547 125.227  1.00  0.00           C
ATOM   1113  CD1 PHE A  60      55.607  55.497 124.857  1.00  0.00           C
ATOM   1115  CE1 PHE A  60      56.916  55.457 125.337  1.00  0.00           C
ATOM   1117  CZ  PHE A  60      57.367  56.437 126.237  1.00  0.00           C
ATOM   1119  CD2 PHE A  60      55.187  57.507 126.147  1.00  0.00           C
ATOM   1121  CE2 PHE A  60      56.486  57.447 126.657  1.00  0.00           C
ATOM   1123  C   PHE A  60      51.637  56.127 122.957  1.00  0.00           C
ATOM   1124  O   PHE A  60      50.756  55.687 123.687  1.00  0.00           O
ATOM   1125  N   TRP A  61      51.346  56.737 121.787  1.00  0.00           N
ATOM   1127  CA  TRP A  61      50.047  56.657 121.167  1.00  0.00           C
ATOM   1129  CB  TRP A  61      49.686  57.967 120.417  1.00  0.00           C
ATOM   1132  CG  TRP A  61      49.576  59.177 121.297  1.00  0.00           C
ATOM   1133  CD1 TRP A  61      49.587  59.237 122.667  1.00  0.00           C
ATOM   1135  NE1 TRP A  61      49.547  60.547 123.067  1.00  0.00           N
ATOM   1137  CE2 TRP A  61      49.486  61.357 121.977  1.00  0.00           C
ATOM   1138  CD2 TRP A  61      49.486  60.537 120.827  1.00  0.00           C
ATOM   1139  CE3 TRP A  61      49.407  61.117 119.557  1.00  0.00           C
ATOM   1141  CZ3 TRP A  61      49.245  62.496 119.477  1.00  0.00           C
ATOM   1143  CZ2 TRP A  61      49.387  62.737 121.887  1.00  0.00           C
ATOM   1145  CH2 TRP A  61      49.207  63.286 120.627  1.00  0.00           C
ATOM   1147  C   TRP A  61      49.957  55.467 120.227  1.00  0.00           C
ATOM   1148  O   TRP A  61      48.986  54.727 120.297  1.00  0.00           O
ATOM   1149  N   LEU A  62      50.997  55.227 119.377  1.00  0.00           N
ATOM   1151  CA  LEU A  62      51.086  54.037 118.527  1.00  0.00           C
ATOM   1153  CB  LEU A  62      52.297  54.117 117.547  1.00  0.00           C
ATOM   1156  CG  LEU A  62      52.576  52.867 116.667  1.00  0.00           C
ATOM   1158  CD1 LEU A  62      51.377  52.417 115.837  1.00  0.00           C
ATOM   1162  CD2 LEU A  62      53.766  53.107 115.717  1.00  0.00           C
ATOM   1166  C   LEU A  62      51.097  52.727 119.297  1.00  0.00           C
ATOM   1167  O   LEU A  62      50.416  51.767 118.937  1.00  0.00           O
ATOM   1168  N   ALA A  63      51.787  52.687 120.447  1.00  0.00           N
ATOM   1170  CA  ALA A  63      51.745  51.597 121.407  1.00  0.00           C
ATOM   1172  CB  ALA A  63      52.726  51.917 122.557  1.00  0.00           C
ATOM   1176  C   ALA A  63      50.377  51.297 121.997  1.00  0.00           C
ATOM   1177  O   ALA A  63      50.226  50.277 122.677  1.00  0.00           O
ATOM   1178  N   PHE A  64      49.357  52.146 121.757  1.00  0.00           N
ATOM   1180  CA  PHE A  64      48.007  51.966 122.237  1.00  0.00           C
ATOM   1182  CB  PHE A  64      47.506  53.216 123.037  1.00  0.00           C
ATOM   1185  CG  PHE A  64      48.236  53.527 124.317  1.00  0.00           C
ATOM   1186  CD1 PHE A  64      49.157  52.637 124.877  1.00  0.00           C
ATOM   1188  CE1 PHE A  64      49.847  52.957 126.037  1.00  0.00           C
ATOM   1190  CZ  PHE A  64      49.567  54.137 126.737  1.00  0.00           C
ATOM   1192  CD2 PHE A  64      47.957  54.716 125.017  1.00  0.00           C
ATOM   1194  CE2 PHE A  64      48.606  55.017 126.217  1.00  0.00           C
ATOM   1196  C   PHE A  64      47.047  51.707 121.077  1.00  0.00           C
ATOM   1197  O   PHE A  64      45.846  51.907 121.217  1.00  0.00           O
ATOM   1198  N   PHE A  65      47.547  51.306 119.887  1.00  0.00           N
ATOM   1200  CA  PHE A  65      46.697  50.966 118.747  1.00  0.00           C
ATOM   1202  CB  PHE A  65      47.266  51.557 117.407  1.00  0.00           C
ATOM   1205  CG  PHE A  65      47.446  53.057 117.347  1.00  0.00           C
ATOM   1206  CD1 PHE A  65      46.857  53.947 118.257  1.00  0.00           C
ATOM   1208  CE1 PHE A  65      46.977  55.337 118.097  1.00  0.00           C
ATOM   1210  CZ  PHE A  65      47.747  55.847 117.047  1.00  0.00           C
ATOM   1212  CD2 PHE A  65      48.166  53.597 116.267  1.00  0.00           C
ATOM   1214  CE2 PHE A  65      48.337  54.977 116.127  1.00  0.00           C
ATOM   1216  C   PHE A  65      46.507  49.437 118.597  1.00  0.00           C
ATOM   1217  OT1 PHE A  65      45.966  48.787 119.537  1.00  0.00           O
ATOM   1218  OT2 PHE A  65      46.867  48.867 117.527  1.00  0.00           O
ATOM   1219  NH3 POPEB  66       0.167  58.746 123.437  1.00  0.00           N
ATOM   1223  C12 POPEB  66       0.057  58.577 124.927  1.00  0.00           C
ATOM   1226  C11 POPEB  66       0.247  59.926 125.647  1.00  0.00           C
ATOM   1229  P   POPEB  66       2.367  61.127 124.657  1.00  0.00           P
ATOM   1230  O13 POPEB  66       1.447  62.146 124.117  1.00  0.00           O
ATOM   1231  O14 POPEB  66       3.637  61.587 125.237  1.00  0.00           O
ATOM   1232  O11 POPEB  66       2.637  60.047 123.527  1.00  0.00           O
ATOM   1233  O12 POPEB  66       1.627  60.257 125.757  1.00  0.00           O
ATOM   1234  C1  POPEB  66       3.817  60.187 122.717  1.00  0.00           C
ATOM   1237  C2  POPEB  66       3.437  60.367 121.217  1.00  0.00           C
ATOM   1239  O21 POPEB  66       4.617  60.487 120.397  1.00  0.00           O
ATOM   1240  C21 POPEB  66       5.347  61.567 120.467  1.00  0.00           C
ATOM   1241  O22 POPEB  66       5.207  62.517 121.227  1.00  0.00           O
ATOM   1242  C22 POPEB  66       6.476  61.477 119.427  1.00  0.00           C
ATOM   1245  C3  POPEB  66       2.387  61.497 120.957  1.00  0.00           C
ATOM   1248  O31 POPEB  66       1.997  61.547 119.567  1.00  0.00           O
ATOM   1249  C31 POPEB  66       1.017  60.697 119.237  1.00  0.00           C
ATOM   1250  O32 POPEB  66       0.387  60.017 120.037  1.00  0.00           O
ATOM   1251  C32 POPEB  66       0.797  60.697 117.737  1.00  0.00           C
ATOM   1254  C23 POPEB  66       5.966  61.137 118.007  1.00  0.00           C
ATOM   1257  C24 POPEB  66       7.097  60.957 116.987  1.00  0.00           C
ATOM   1260  C25 POPEB  66       6.537  60.896 115.557  1.00  0.00           C
ATOM   1263  C26 POPEB  66       7.617  60.747 114.487  1.00  0.00           C
ATOM   1266  C27 POPEB  66       7.077  61.057 113.087  1.00  0.00           C
ATOM   1269  C28 POPEB  66       8.117  60.786 111.987  1.00  0.00           C
ATOM   1272  C29 POPEB  66       7.617  61.207 110.627  1.00  0.00           C
ATOM   1274 0C21 POPEB  66       8.397  61.397 109.557  1.00  0.00           C
ATOM   1276 1C21 POPEB  66       9.896  61.227 109.527  1.00  0.00           C
ATOM   1279 2C21 POPEB  66      10.597  62.537 109.137  1.00  0.00           C
ATOM   1282 3C21 POPEB  66      10.537  62.787 107.627  1.00  0.00           C
ATOM   1285 4C21 POPEB  66      11.037  64.187 107.247  1.00  0.00           C
ATOM   1288 5C21 POPEB  66      10.927  64.456 105.747  1.00  0.00           C
ATOM   1291 6C21 POPEB  66      11.877  65.565 105.297  1.00  0.00           C
ATOM   1294 7C21 POPEB  66      11.557  66.007 103.867  1.00  0.00           C
ATOM   1297 8C21 POPEB  66      12.566  66.997 103.317  1.00  0.00           C
ATOM   1301  C33 POPEB  66      -0.356  61.657 117.387  1.00  0.00           C
ATOM   1304  C34 POPEB  66      -0.103  63.067 117.917  1.00  0.00           C
ATOM   1307  C35 POPEB  66      -0.456  64.167 116.917  1.00  0.00           C
ATOM   1310  C36 POPEB  66       0.537  64.227 115.757  1.00  0.00           C
ATOM   1313  C37 POPEB  66      -0.143  64.076 114.397  1.00  0.00           C
ATOM   1316  C38 POPEB  66       0.867  63.647 113.327  1.00  0.00           C
ATOM   1319  C39 POPEB  66       0.227  63.567 111.947  1.00  0.00           C
ATOM   1322 0C31 POPEB  66       0.907  62.567 111.017  1.00  0.00           C
ATOM   1325 1C31 POPEB  66       0.067  62.187 109.787  1.00  0.00           C
ATOM   1328 2C31 POPEB  66      -0.153  63.357 108.807  1.00  0.00           C
ATOM   1331 3C31 POPEB  66      -1.346  64.237 109.197  1.00  0.00           C
ATOM   1334 4C31 POPEB  66      -1.976  65.007 108.047  1.00  0.00           C
ATOM   1337 5C31 POPEB  66      -3.426  65.377 108.377  1.00  0.00           C
ATOM   1340 6C31 POPEB  66      -4.126  66.117 107.247  1.00  0.00           C
ATOM   1344  NH3 POPEC  67      69.276  67.646  82.577  1.00  0.00           N
ATOM   1348  C12 POPEC  67      68.076  67.146  83.337  1.00  0.00           C
ATOM   1351  C11 POPEC  67      67.367  68.237  84.167  1.00  0.00           C
ATOM   1354  P   POPEC  67      64.937  69.227  84.057  1.00  0.00           P
ATOM   1355  O13 POPEC  67      64.357  70.437  83.427  1.00  0.00           O
ATOM   1356  O14 POPEC  67      64.156  67.977  84.117  1.00  0.00           O
ATOM   1357  O11 POPEC  67      65.336  69.567  85.557  1.00  0.00           O
ATOM   1358  O12 POPEC  67      66.367  68.926  83.407  1.00  0.00           O
ATOM   1359  C1  POPEC  67      64.817  70.716  86.227  1.00  0.00           C
ATOM   1362  C2  POPEC  67      63.916  70.337  87.437  1.00  0.00           C
ATOM   1364  O21 POPEC  67      64.576  69.357  88.257  1.00  0.00           O
ATOM   1365  C21 POPEC  67      65.307  69.896  89.227  1.00  0.00           C
ATOM   1366  O22 POPEC  67      65.497  71.097  89.387  1.00  0.00           O
ATOM   1367  C22 POPEC  67      65.756  68.807  90.197  1.00  0.00           C
ATOM   1370  C3  POPEC  67      62.526  69.777  87.037  1.00  0.00           C
ATOM   1373  O31 POPEC  67      61.846  69.387  88.247  1.00  0.00           O
ATOM   1374  C31 POPEC  67      61.086  68.307  88.207  1.00  0.00           C
ATOM   1375  O32 POPEC  67      60.696  67.757  87.197  1.00  0.00           O
ATOM   1376  C32 POPEC  67      60.717  67.926  89.647  1.00  0.00           C
ATOM   1379  C23 POPEC  67      66.327  69.387  91.507  1.00  0.00           C
ATOM   1382  C24 POPEC  67      66.336  68.346  92.637  1.00  0.00           C
ATOM   1385  C25 POPEC  67      65.096  68.466  93.537  1.00  0.00           C
ATOM   1388  C26 POPEC  67      65.176  67.567  94.777  1.00  0.00           C
ATOM   1391  C27 POPEC  67      64.236  68.017  95.897  1.00  0.00           C
ATOM   1394  C28 POPEC  67      64.716  67.557  97.287  1.00  0.00           C
ATOM   1397  C29 POPEC  67      63.997  68.277  98.407  1.00  0.00           C
ATOM   1399 0C21 POPEC  67      62.995  67.777  99.147  1.00  0.00           C
ATOM   1401 1C21 POPEC  67      62.406  66.396  99.017  1.00  0.00           C
ATOM   1404 2C21 POPEC  67      61.577  65.997 100.247  1.00  0.00           C
ATOM   1407 3C21 POPEC  67      62.367  65.927 101.567  1.00  0.00           C
ATOM   1410 4C21 POPEC  67      61.507  65.316 102.677  1.00  0.00           C
ATOM   1413 5C21 POPEC  67      62.017  65.557 104.097  1.00  0.00           C
ATOM   1416 6C21 POPEC  67      61.006  65.087 105.157  1.00  0.00           C
ATOM   1419 7C21 POPEC  67      61.526  65.257 106.587  1.00  0.00           C
ATOM   1422 8C21 POPEC  67      60.486  64.896 107.647  1.00  0.00           C
ATOM   1426  C33 POPEC  67      61.497  66.697  90.177  1.00  0.00           C
ATOM   1429  C34 POPEC  67      61.427  66.627  91.707  1.00  0.00           C
ATOM   1432  C35 POPEC  67      61.616  65.217  92.277  1.00  0.00           C
ATOM   1435  C36 POPEC  67      61.596  65.267  93.817  1.00  0.00           C
ATOM   1438  C37 POPEC  67      61.266  63.927  94.467  1.00  0.00           C
ATOM   1441  C38 POPEC  67      60.916  64.076  95.947  1.00  0.00           C
ATOM   1444  C39 POPEC  67      60.717  62.707  96.617  1.00  0.00           C
ATOM   1447 0C31 POPEC  67      60.556  62.857  98.127  1.00  0.00           C
ATOM   1450 1C31 POPEC  67      60.666  61.527  98.877  1.00  0.00           C
ATOM   1453 2C31 POPEC  67      60.377  61.717 100.367  1.00  0.00           C
ATOM   1456 3C31 POPEC  67      60.787  60.527 101.247  1.00  0.00           C
ATOM   1459 4C31 POPEC  67      62.256  60.597 101.667  1.00  0.00           C
ATOM   1462 5C31 POPEC  67      62.606  59.547 102.727  1.00  0.00           C
ATOM   1465 6C31 POPEC  67      63.807  59.947 103.577  1.00  0.00           C
ATOM   1469  NH3 POPED  68     135.230  15.107  80.497  1.00  0.00           N
ATOM   1473  C12 POPED  68     133.900  14.747  79.907  1.00  0.00           C
ATOM   1476  C11 POPED  68     133.829  13.297  79.407  1.00  0.00           C
ATOM   1479  P   POPED  68     131.499  12.187  78.637  1.00  0.00           P
ATOM   1480  O13 POPED  68     130.208  12.907  78.647  1.00  0.00           O
ATOM   1481  O14 POPED  68     131.699  11.197  77.557  1.00  0.00           O
ATOM   1482  O11 POPED  68     131.699  11.447  80.037  1.00  0.00           O
ATOM   1483  O12 POPED  68     132.689  13.207  78.587  1.00  0.00           O
ATOM   1484  C1  POPED  68     131.389  12.137  81.257  1.00  0.00           C
ATOM   1487  C2  POPED  68     130.020  11.707  81.857  1.00  0.00           C
ATOM   1489  O21 POPED  68     129.600  12.687  82.837  1.00  0.00           O
ATOM   1490  C21 POPED  68     128.676  13.527  82.407  1.00  0.00           C
ATOM   1491  O22 POPED  68     128.296  13.637  81.247  1.00  0.00           O
ATOM   1492  C22 POPED  68     128.046  14.237  83.607  1.00  0.00           C
ATOM   1495  C3  POPED  68     130.059  10.317  82.557  1.00  0.00           C
ATOM   1498  O31 POPED  68     128.896  10.177  83.407  1.00  0.00           O
ATOM   1499  C31 POPED  68     129.157   9.887  84.677  1.00  0.00           C
ATOM   1500  O32 POPED  68     130.150   9.297  85.067  1.00  0.00           O
ATOM   1501  C32 POPED  68     128.107  10.477  85.617  1.00  0.00           C
ATOM   1504  C23 POPED  68     126.517  14.027  83.627  1.00  0.00           C
ATOM   1507  C24 POPED  68     125.747  15.057  84.457  1.00  0.00           C
ATOM   1510  C25 POPED  68     126.046  15.007  85.957  1.00  0.00           C
ATOM   1513  C26 POPED  68     124.866  15.567  86.767  1.00  0.00           C
ATOM   1516  C27 POPED  68     125.227  15.967  88.207  1.00  0.00           C
ATOM   1519  C28 POPED  68     124.376  15.237  89.247  1.00  0.00           C
ATOM   1522  C29 POPED  68     124.595  15.827  90.627  1.00  0.00           C
ATOM   1524 0C21 POPED  68     123.807  16.737  91.207  1.00  0.00           C
ATOM   1526 1C21 POPED  68     122.576  17.337  90.567  1.00  0.00           C
ATOM   1529 2C21 POPED  68     122.095  18.627  91.247  1.00  0.00           C
ATOM   1532 3C21 POPED  68     121.517  18.397  92.657  1.00  0.00           C
ATOM   1535 4C21 POPED  68     120.256  19.237  92.907  1.00  0.00           C
ATOM   1538 5C21 POPED  68     118.996  18.637  92.257  1.00  0.00           C
ATOM   1541 6C21 POPED  68     118.367  17.507  93.087  1.00  0.00           C
ATOM   1544 7C21 POPED  68     117.107  16.917  92.447  1.00  0.00           C
ATOM   1547 8C21 POPED  68     116.386  15.907  93.347  1.00  0.00           C
ATOM   1551  C33 POPED  68     128.777  10.957  86.937  1.00  0.00           C
ATOM   1554  C34 POPED  68     127.907  11.927  87.747  1.00  0.00           C
ATOM   1557  C35 POPED  68     128.697  12.727  88.807  1.00  0.00           C
ATOM   1560  C36 POPED  68     128.766  12.077  90.197  1.00  0.00           C
ATOM   1563  C37 POPED  68     127.627  12.497  91.137  1.00  0.00           C
ATOM   1566  C38 POPED  68     127.896  12.127  92.607  1.00  0.00           C
ATOM   1569  C39 POPED  68     126.727  12.447  93.547  1.00  0.00           C
ATOM   1572 0C31 POPED  68     126.407  13.937  93.657  1.00  0.00           C
ATOM   1575 1C31 POPED  68     125.146  14.237  94.477  1.00  0.00           C
ATOM   1578 2C31 POPED  68     125.297  15.477  95.367  1.00  0.00           C
ATOM   1581 3C31 POPED  68     124.006  15.807  96.117  1.00  0.00           C
ATOM   1584 4C31 POPED  68     124.266  16.567  97.417  1.00  0.00           C
ATOM   1587 5C31 POPED  68     122.986  16.767  98.227  1.00  0.00           C
ATOM   1590 6C31 POPED  68     123.257  17.167  99.677  1.00  0.00           C
ATOM   1594  NH3 POPEE  69      91.605  47.967  84.567  1.00  0.00           N
ATOM   1598  C12 POPEE  69      92.706  48.547  83.727  1.00  0.00           C
ATOM   1601  C11 POPEE  69      93.956  48.847  84.567  1.00  0.00           C
ATOM   1604  P   POPEE  69      95.766  50.767  84.247  1.00  0.00           P
ATOM   1605  O13 POPEE  69      96.946  50.837  83.367  1.00  0.00           O
ATOM   1606  O14 POPEE  69      94.906  51.957  84.427  1.00  0.00           O
ATOM   1607  O11 POPEE  69      96.237  50.337  85.697  1.00  0.00           O
ATOM   1608  O12 POPEE  69      94.876  49.567  83.757  1.00  0.00           O
ATOM   1609  C1  POPEE  69      97.046  51.267  86.427  1.00  0.00           C
ATOM   1612  C2  POPEE  69      98.187  50.557  87.227  1.00  0.00           C
ATOM   1614  O21 POPEE  69      97.767  49.557  88.167  1.00  0.00           O
ATOM   1615  C21 POPEE  69      96.815  49.757  89.057  1.00  0.00           C
ATOM   1616  O22 POPEE  69      96.137  50.757  89.207  1.00  0.00           O
ATOM   1617  C22 POPEE  69      96.736  48.466  89.887  1.00  0.00           C
ATOM   1620  C3  POPEE  69      99.136  51.587  87.887  1.00  0.00           C
ATOM   1623  O31 POPEE  69      98.427  52.607  88.637  1.00  0.00           O
ATOM   1624  C31 POPEE  69      99.175  53.197  89.557  1.00  0.00           C
ATOM   1625  O32 POPEE  69     100.346  52.927  89.777  1.00  0.00           O
ATOM   1626  C32 POPEE  69      98.326  54.157  90.387  1.00  0.00           C
ATOM   1629  C23 POPEE  69      95.927  48.617  91.197  1.00  0.00           C
ATOM   1632  C24 POPEE  69      96.776  49.017  92.407  1.00  0.00           C
ATOM   1635  C25 POPEE  69      97.736  47.907  92.867  1.00  0.00           C
ATOM   1638  C26 POPEE  69      97.977  47.887  94.387  1.00  0.00           C
ATOM   1641  C27 POPEE  69      98.336  46.487  94.937  1.00  0.00           C
ATOM   1644  C28 POPEE  69      99.656  45.917  94.367  1.00  0.00           C
ATOM   1647  C29 POPEE  69      99.866  44.497  94.837  1.00  0.00           C
ATOM   1649 0C21 POPEE  69     101.056  43.876  94.997  1.00  0.00           C
ATOM   1651 1C21 POPEE  69     102.406  44.477  94.747  1.00  0.00           C
ATOM   1654 2C21 POPEE  69     103.176  44.727  96.057  1.00  0.00           C
ATOM   1657 3C21 POPEE  69     102.387  45.587  97.057  1.00  0.00           C
ATOM   1660 4C21 POPEE  69     103.205  46.047  98.267  1.00  0.00           C
ATOM   1663 5C21 POPEE  69     102.397  47.007  99.147  1.00  0.00           C
ATOM   1666 6C21 POPEE  69     103.196  47.626 100.297  1.00  0.00           C
ATOM   1669 7C21 POPEE  69     102.336  48.577 101.137  1.00  0.00           C
ATOM   1672 8C21 POPEE  69     103.077  49.177 102.327  1.00  0.00           C
ATOM   1676  C33 POPEE  69      99.157  55.077  91.327  1.00  0.00           C
ATOM   1679  C34 POPEE  69      99.467  54.447  92.707  1.00  0.00           C
ATOM   1682  C35 POPEE  69     100.236  55.357  93.687  1.00  0.00           C
ATOM   1685  C36 POPEE  69     101.116  54.557  94.657  1.00  0.00           C
ATOM   1688  C37 POPEE  69     101.716  55.367  95.807  1.00  0.00           C
ATOM   1691  C38 POPEE  69     102.596  54.507  96.737  1.00  0.00           C
ATOM   1694  C39 POPEE  69     102.086  54.466  98.187  1.00  0.00           C
ATOM   1697 0C31 POPEE  69     103.007  53.667  99.117  1.00  0.00           C
ATOM   1700 1C31 POPEE  69     102.807  54.027 100.597  1.00  0.00           C
ATOM   1703 2C31 POPEE  69     103.896  53.447 101.517  1.00  0.00           C
ATOM   1706 3C31 POPEE  69     104.057  54.217 102.847  1.00  0.00           C
ATOM   1709 4C31 POPEE  69     102.826  54.147 103.757  1.00  0.00           C
ATOM   1712 5C31 POPEE  69     103.087  54.757 105.147  1.00  0.00           C
ATOM   1715 6C31 POPEE  69     101.846  54.797 106.047  1.00  0.00           C
ATOM   1719  NH3 POPEF  70      53.146  -0.703  82.417  1.00  0.00           N
ATOM   1723  C12 POPEF  70      52.576  -1.623  81.367  1.00  0.00           C
ATOM   1726  C11 POPEF  70      52.137  -0.843  80.107  1.00  0.00           C
ATOM   1729  P   POPEF  70      49.517  -0.513  80.097  1.00  0.00           P
ATOM   1730  O13 POPEF  70      49.105   0.497  79.087  1.00  0.00           O
ATOM   1731  O14 POPEF  70      48.547  -1.573  80.447  1.00  0.00           O
ATOM   1732  O11 POPEF  70      49.965   0.227  81.427  1.00  0.00           O
ATOM   1733  O12 POPEF  70      50.846  -1.263  79.667  1.00  0.00           O
ATOM   1734  C1  POPEF  70      49.067   1.127  82.107  1.00  0.00           C
ATOM   1737  C2  POPEF  70      48.536   0.557  83.457  1.00  0.00           C
ATOM   1739  O21 POPEF  70      49.175   1.137  84.617  1.00  0.00           O
ATOM   1740  C21 POPEF  70      50.436   0.817  84.837  1.00  0.00           C
ATOM   1741  O22 POPEF  70      51.196   0.287  84.047  1.00  0.00           O
ATOM   1742  C22 POPEF  70      50.857   1.197  86.267  1.00  0.00           C
ATOM   1745  C3  POPEF  70      48.506  -1.013  83.537  1.00  0.00           C
ATOM   1748  O31 POPEF  70      48.076  -1.443  84.857  1.00  0.00           O
ATOM   1749  C31 POPEF  70      46.767  -1.333  85.017  1.00  0.00           C
ATOM   1750  O32 POPEF  70      45.957  -1.163  84.117  1.00  0.00           O
ATOM   1751  C32 POPEF  70      46.427  -1.263  86.507  1.00  0.00           C
ATOM   1754  C23 POPEF  70      50.036   0.587  87.447  1.00  0.00           C
ATOM   1757  C24 POPEF  70      48.927   1.507  87.997  1.00  0.00           C
ATOM   1760  C25 POPEF  70      48.387   1.137  89.397  1.00  0.00           C
ATOM   1763  C26 POPEF  70      49.457   0.947  90.497  1.00  0.00           C
ATOM   1766  C27 POPEF  70      48.906   1.117  91.927  1.00  0.00           C
ATOM   1769  C28 POPEF  70      49.997   1.067  93.027  1.00  0.00           C
ATOM   1772  C29 POPEF  70      50.547  -0.303  93.327  1.00  0.00           C
ATOM   1774 0C21 POPEF  70      51.526  -0.573  94.207  1.00  0.00           C
ATOM   1776 1C21 POPEF  70      52.276   0.457  95.027  1.00  0.00           C
ATOM   1779 2C21 POPEF  70      51.967   0.427  96.537  1.00  0.00           C
ATOM   1782 3C21 POPEF  70      52.216   1.797  97.197  1.00  0.00           C
ATOM   1785 4C21 POPEF  70      51.927   1.837  98.707  1.00  0.00           C
ATOM   1788 5C21 POPEF  70      52.947   1.067  99.547  1.00  0.00           C
ATOM   1791 6C21 POPEF  70      52.827   1.357 101.057  1.00  0.00           C
ATOM   1794 7C21 POPEF  70      53.927   0.687 101.887  1.00  0.00           C
ATOM   1797 8C21 POPEF  70      53.927   1.087 103.367  1.00  0.00           C
ATOM   1801  C33 POPEF  70      45.966  -2.596  87.117  1.00  0.00           C
ATOM   1804  C34 POPEF  70      45.086  -2.406  88.367  1.00  0.00           C
ATOM   1807  C35 POPEF  70      45.556  -1.353  89.367  1.00  0.00           C
ATOM   1810  C36 POPEF  70      44.696  -1.353  90.637  1.00  0.00           C
ATOM   1813  C37 POPEF  70      45.346  -0.553  91.767  1.00  0.00           C
ATOM   1816  C38 POPEF  70      44.567  -0.583  93.077  1.00  0.00           C
ATOM   1819  C39 POPEF  70      45.397   0.037  94.207  1.00  0.00           C
ATOM   1822 0C31 POPEF  70      44.716  -0.023  95.577  1.00  0.00           C
ATOM   1825 1C31 POPEF  70      45.507   0.797  96.607  1.00  0.00           C
ATOM   1828 2C31 POPEF  70      45.617   0.107  97.977  1.00  0.00           C
ATOM   1831 3C31 POPEF  70      44.316   0.127  98.787  1.00  0.00           C
ATOM   1834 4C31 POPEF  70      44.087   1.477  99.487  1.00  0.00           C
ATOM   1837 5C31 POPEF  70      42.877   1.467 100.417  1.00  0.00           C
ATOM   1840 6C31 POPEF  70      42.747   2.777 101.197  1.00  0.00           C
ATOM   1844  NH3 POPEG  71      66.826   5.297  81.857  1.00  0.00           N
ATOM   1848  C12 POPEG  71      67.017   4.447  80.637  1.00  0.00           C
ATOM   1851  C11 POPEG  71      65.887   3.417  80.567  1.00  0.00           C
ATOM   1854  P   POPEG  71      66.546   1.107  81.507  1.00  0.00           P
ATOM   1855  O13 POPEG  71      65.556   0.137  80.997  1.00  0.00           O
ATOM   1856  O14 POPEG  71      67.757   1.307  80.657  1.00  0.00           O
ATOM   1857  O11 POPEG  71      67.067   0.627  82.897  1.00  0.00           O
ATOM   1858  O12 POPEG  71      65.907   2.547  81.717  1.00  0.00           O
ATOM   1859  C1  POPEG  71      66.637   1.057  84.167  1.00  0.00           C
ATOM   1862  C2  POPEG  71      67.857   1.587  84.937  1.00  0.00           C
ATOM   1864  O21 POPEG  71      67.507   1.727  86.327  1.00  0.00           O
ATOM   1865  C21 POPEG  71      68.556   1.847  87.137  1.00  0.00           C
ATOM   1866  O22 POPEG  71      69.727   1.897  86.777  1.00  0.00           O
ATOM   1867  C22 POPEG  71      68.116   1.817  88.587  1.00  0.00           C
ATOM   1870  C3  POPEG  71      68.306   2.927  84.287  1.00  0.00           C
ATOM   1873  O31 POPEG  71      69.686   3.227  84.547  1.00  0.00           O
ATOM   1874  C31 POPEG  71      69.927   4.537  84.577  1.00  0.00           C
ATOM   1875  O32 POPEG  71      69.137   5.397  84.197  1.00  0.00           O
ATOM   1876  C32 POPEG  71      71.346   4.767  85.097  1.00  0.00           C
ATOM   1879  C23 POPEG  71      69.236   1.217  89.467  1.00  0.00           C
ATOM   1882  C24 POPEG  71      68.937   1.277  90.967  1.00  0.00           C
ATOM   1885  C25 POPEG  71      70.217   1.057  91.777  1.00  0.00           C
ATOM   1888  C26 POPEG  71      69.986   1.127  93.287  1.00  0.00           C
ATOM   1891  C27 POPEG  71      71.306   1.157  94.067  1.00  0.00           C
ATOM   1894  C28 POPEG  71      71.096   0.947  95.567  1.00  0.00           C
ATOM   1897  C29 POPEG  71      72.406   1.007  96.307  1.00  0.00           C
ATOM   1899 0C21 POPEG  71      72.637   1.667  97.457  1.00  0.00           C
ATOM   1901 1C21 POPEG  71      71.596   2.447  98.217  1.00  0.00           C
ATOM   1904 2C21 POPEG  71      71.956   2.647  99.697  1.00  0.00           C
ATOM   1907 3C21 POPEG  71      70.986   3.627 100.367  1.00  0.00           C
ATOM   1910 4C21 POPEG  71      71.086   3.657 101.897  1.00  0.00           C
ATOM   1913 5C21 POPEG  71      72.446   4.097 102.427  1.00  0.00           C
ATOM   1916 6C21 POPEG  71      72.437   4.257 103.947  1.00  0.00           C
ATOM   1919 7C21 POPEG  71      73.757   4.807 104.497  1.00  0.00           C
ATOM   1922 8C21 POPEG  71      73.736   4.927 106.017  1.00  0.00           C
ATOM   1926  C33 POPEG  71      71.616   6.247  85.417  1.00  0.00           C
ATOM   1929  C34 POPEG  71      72.807   6.447  86.377  1.00  0.00           C
ATOM   1932  C35 POPEG  71      73.076   7.927  86.647  1.00  0.00           C
ATOM   1935  C36 POPEG  71      74.046   8.187  87.797  1.00  0.00           C
ATOM   1938  C37 POPEG  71      73.486   7.817  89.177  1.00  0.00           C
ATOM   1941  C38 POPEG  71      74.226   8.507  90.327  1.00  0.00           C
ATOM   1944  C39 POPEG  71      75.587   7.887  90.667  1.00  0.00           C
ATOM   1947 0C31 POPEG  71      76.247   8.607  91.857  1.00  0.00           C
ATOM   1950 1C31 POPEG  71      77.507   7.897  92.377  1.00  0.00           C
ATOM   1953 2C31 POPEG  71      77.437   7.497  93.857  1.00  0.00           C
ATOM   1956 3C31 POPEG  71      76.376   6.417  94.147  1.00  0.00           C
ATOM   1959 4C31 POPEG  71      76.507   5.847  95.577  1.00  0.00           C
ATOM   1962 5C31 POPEG  71      75.467   4.767  95.887  1.00  0.00           C
ATOM   1965 6C31 POPEG  71      75.596   4.207  97.297  1.00  0.00           C
ATOM   1969  NH3 POPEH  72      40.346  42.367  82.107  1.00  0.00           N
ATOM   1973  C12 POPEH  72      39.567  41.097  81.847  1.00  0.00           C
ATOM   1976  C11 POPEH  72      40.436  39.817  81.897  1.00  0.00           C
ATOM   1979  P   POPEH  72      40.166  37.397  82.837  1.00  0.00           P
ATOM   1980  O13 POPEH  72      39.056  36.517  83.227  1.00  0.00           O
ATOM   1981  O14 POPEH  72      41.307  36.827  82.097  1.00  0.00           O
ATOM   1982  O11 POPEH  72      40.686  38.067  84.157  1.00  0.00           O
ATOM   1983  O12 POPEH  72      39.587  38.657  82.047  1.00  0.00           O
ATOM   1984  C1  POPEH  72      39.797  38.707  85.067  1.00  0.00           C
ATOM   1987  C2  POPEH  72      40.397  38.677  86.487  1.00  0.00           C
ATOM   1989  O21 POPEH  72      39.326  39.087  87.377  1.00  0.00           O
ATOM   1990  C21 POPEH  72      39.477  38.627  88.607  1.00  0.00           C
ATOM   1991  O22 POPEH  72      40.307  37.817  88.967  1.00  0.00           O
ATOM   1992  C22 POPEH  72      38.407  39.257  89.487  1.00  0.00           C
ATOM   1995  C3  POPEH  72      41.637  39.627  86.557  1.00  0.00           C
ATOM   1998  O31 POPEH  72      42.465  39.477  87.737  1.00  0.00           O
ATOM   1999  C31 POPEH  72      42.266  40.377  88.697  1.00  0.00           C
ATOM   2000  O32 POPEH  72      41.396  41.227  88.697  1.00  0.00           O
ATOM   2001  C32 POPEH  72      43.247  40.157  89.837  1.00  0.00           C
ATOM   2004  C23 POPEH  72      38.346  38.587  90.877  1.00  0.00           C
ATOM   2007  C24 POPEH  72      37.317  39.227  91.817  1.00  0.00           C
ATOM   2010  C25 POPEH  72      37.596  40.707  92.107  1.00  0.00           C
ATOM   2013  C26 POPEH  72      36.807  41.217  93.317  1.00  0.00           C
ATOM   2016  C27 POPEH  72      37.236  42.637  93.707  1.00  0.00           C
ATOM   2019  C28 POPEH  72      36.306  43.317  94.727  1.00  0.00           C
ATOM   2022  C29 POPEH  72      36.247  42.607  96.047  1.00  0.00           C
ATOM   2024 0C21 POPEH  72      36.916  42.927  97.177  1.00  0.00           C
ATOM   2026 1C21 POPEH  72      37.916  44.047  97.347  1.00  0.00           C
ATOM   2029 2C21 POPEH  72      39.207  43.597  98.077  1.00  0.00           C
ATOM   2032 3C21 POPEH  72      38.986  43.337  99.567  1.00  0.00           C
ATOM   2035 4C21 POPEH  72      40.137  42.577 100.257  1.00  0.00           C
ATOM   2038 5C21 POPEH  72      41.186  43.477 100.917  1.00  0.00           C
ATOM   2041 6C21 POPEH  72      41.887  42.787 102.097  1.00  0.00           C
ATOM   2044 7C21 POPEH  72      42.656  43.757 102.997  1.00  0.00           C
ATOM   2047 8C21 POPEH  72      43.287  43.076 104.207  1.00  0.00           C
ATOM   2051  C33 POPEH  72      42.526  39.527  91.047  1.00  0.00           C
ATOM   2054  C34 POPEH  72      43.486  39.107  92.147  1.00  0.00           C
ATOM   2057  C35 POPEH  72      42.785  38.337  93.267  1.00  0.00           C
ATOM   2060  C36 POPEH  72      41.686  39.167  93.937  1.00  0.00           C
ATOM   2063  C37 POPEH  72      41.465  38.727  95.387  1.00  0.00           C
ATOM   2066  C38 POPEH  72      40.377  39.527  96.127  1.00  0.00           C
ATOM   2069  C39 POPEH  72      40.625  39.587  97.637  1.00  0.00           C
ATOM   2072 0C31 POPEH  72      40.966  38.227  98.277  1.00  0.00           C
ATOM   2075 1C31 POPEH  72      41.457  38.357  99.727  1.00  0.00           C
ATOM   2078 2C31 POPEH  72      41.767  36.986 100.337  1.00  0.00           C
ATOM   2081 3C31 POPEH  72      42.326  37.097 101.757  1.00  0.00           C
ATOM   2084 4C31 POPEH  72      42.677  35.717 102.347  1.00  0.00           C
ATOM   2087 5C31 POPEH  72      43.026  35.787 103.837  1.00  0.00           C
ATOM   2090 6C31 POPEH  72      43.526  34.457 104.387  1.00  0.00           C
ATOM   2094  NH3 POPEI  73      -1.646  45.277  84.217  1.00  0.00           N
ATOM   2098  C12 POPEI  73      -0.256  45.207  83.677  1.00  0.00           C
ATOM   2101  C11 POPEI  73       0.477  46.477  84.107  1.00  0.00           C
ATOM   2104  P   POPEI  73       2.897  47.177  84.687  1.00  0.00           P
ATOM   2105  O13 POPEI  73       4.086  47.227  83.807  1.00  0.00           O
ATOM   2106  O14 POPEI  73       2.237  48.466  84.987  1.00  0.00           O
ATOM   2107  O11 POPEI  73       3.297  46.497  86.047  1.00  0.00           O
ATOM   2108  O12 POPEI  73       1.857  46.187  84.037  1.00  0.00           O
ATOM   2109  C1  POPEI  73       2.697  46.787  87.297  1.00  0.00           C
ATOM   2112  C2  POPEI  73       3.687  47.556  88.207  1.00  0.00           C
ATOM   2114  O21 POPEI  73       3.137  47.877  89.487  1.00  0.00           O
ATOM   2115  C21 POPEI  73       2.817  46.907  90.307  1.00  0.00           C
ATOM   2116  O22 POPEI  73       2.967  45.707  90.117  1.00  0.00           O
ATOM   2117  C22 POPEI  73       2.267  47.547  91.577  1.00  0.00           C
ATOM   2120  C3  POPEI  73       4.117  48.917  87.597  1.00  0.00           C
ATOM   2123  O31 POPEI  73       4.957  49.677  88.497  1.00  0.00           O
ATOM   2124  C31 POPEI  73       4.347  50.527  89.327  1.00  0.00           C
ATOM   2125  O32 POPEI  73       3.157  50.777  89.357  1.00  0.00           O
ATOM   2126  C32 POPEI  73       5.437  51.187  90.187  1.00  0.00           C
ATOM   2129  C23 POPEI  73       1.917  46.517  92.667  1.00  0.00           C
ATOM   2132  C24 POPEI  73       0.937  47.076  93.697  1.00  0.00           C
ATOM   2135  C25 POPEI  73       1.597  47.917  94.797  1.00  0.00           C
ATOM   2138  C26 POPEI  73       2.387  47.076  95.797  1.00  0.00           C
ATOM   2141  C27 POPEI  73       2.997  47.947  96.907  1.00  0.00           C
ATOM   2144  C28 POPEI  73       3.957  47.167  97.817  1.00  0.00           C
ATOM   2147  C29 POPEI  73       3.217  46.236  98.747  1.00  0.00           C
ATOM   2149 0C21 POPEI  73       3.117  46.337 100.087  1.00  0.00           C
ATOM   2151 1C21 POPEI  73       3.736  47.407 100.957  1.00  0.00           C
ATOM   2154 2C21 POPEI  73       2.707  48.237 101.747  1.00  0.00           C
ATOM   2157 3C21 POPEI  73       1.827  49.157 100.877  1.00  0.00           C
ATOM   2160 4C21 POPEI  73       0.907  50.027 101.747  1.00  0.00           C
ATOM   2163 5C21 POPEI  73       0.077  51.057 100.967  1.00  0.00           C
ATOM   2166 6C21 POPEI  73       0.897  52.247 100.477  1.00  0.00           C
ATOM   2169 7C21 POPEI  73       0.027  53.417  99.997  1.00  0.00           C
ATOM   2172 8C21 POPEI  73       0.787  54.396  99.097  1.00  0.00           C
ATOM   2176  C33 POPEI  73       5.337  50.957  91.727  1.00  0.00           C
ATOM   2179  C34 POPEI  73       5.957  49.646  92.237  1.00  0.00           C
ATOM   2182  C35 POPEI  73       6.106  49.637  93.767  1.00  0.00           C
ATOM   2185  C36 POPEI  73       7.047  48.536  94.297  1.00  0.00           C
ATOM   2188  C37 POPEI  73       7.297  48.647  95.817  1.00  0.00           C
ATOM   2191  C38 POPEI  73       8.417  47.717  96.317  1.00  0.00           C
ATOM   2194  C39 POPEI  73       9.026  48.146  97.657  1.00  0.00           C
ATOM   2197 0C31 POPEI  73       8.087  47.947  98.857  1.00  0.00           C
ATOM   2200 1C31 POPEI  73       8.707  48.457 100.167  1.00  0.00           C
ATOM   2203 2C31 POPEI  73       7.967  47.927 101.397  1.00  0.00           C
ATOM   2206 3C31 POPEI  73       8.596  48.337 102.737  1.00  0.00           C
ATOM   2209 4C31 POPEI  73       8.397  49.827 103.057  1.00  0.00           C
ATOM   2212 5C31 POPEI  73       8.897  50.187 104.467  1.00  0.00           C
ATOM   2215 6C31 POPEI  73       8.577  51.627 104.867  1.00  0.00           C
ATOM   2219  NH3 POPEJ  74      56.657  41.817 120.857  1.00  0.00           N
ATOM   2223  C12 POPEJ  74      57.356  40.646 121.457  1.00  0.00           C
ATOM   2226  C11 POPEJ  74      58.096  39.887 120.367  1.00  0.00           C
ATOM   2229  P   POPEJ  74      60.377  38.687 120.797  1.00  0.00           P
ATOM   2230  O13 POPEJ  74      60.887  39.817 119.997  1.00  0.00           O
ATOM   2231  O14 POPEJ  74      60.986  38.497 122.127  1.00  0.00           O
ATOM   2232  O11 POPEJ  74      60.517  37.367 119.947  1.00  0.00           O
ATOM   2233  O12 POPEJ  74      58.826  38.837 120.967  1.00  0.00           O
ATOM   2234  C1  POPEJ  74      60.156  37.337 118.567  1.00  0.00           C
ATOM   2237  C2  POPEJ  74      60.717  36.057 117.887  1.00  0.00           C
ATOM   2239  O21 POPEJ  74      60.296  35.887 116.527  1.00  0.00           O
ATOM   2240  C21 POPEJ  74      60.666  36.737 115.617  1.00  0.00           C
ATOM   2241  O22 POPEJ  74      61.236  37.797 115.777  1.00  0.00           O
ATOM   2242  C22 POPEJ  74      60.397  36.117 114.247  1.00  0.00           C
ATOM   2245  C3  POPEJ  74      60.276  34.787 118.677  1.00  0.00           C
ATOM   2248  O31 POPEJ  74      60.377  33.587 117.887  1.00  0.00           O
ATOM   2249  C31 POPEJ  74      59.287  33.307 117.147  1.00  0.00           C
ATOM   2250  O32 POPEJ  74      58.267  33.967 117.087  1.00  0.00           O
ATOM   2251  C32 POPEJ  74      59.576  32.047 116.317  1.00  0.00           C
ATOM   2254  C23 POPEJ  74      58.896  36.127 113.867  1.00  0.00           C
ATOM   2257  C24 POPEJ  74      58.677  36.387 112.377  1.00  0.00           C
ATOM   2260  C25 POPEJ  74      59.147  37.787 111.937  1.00  0.00           C
ATOM   2263  C26 POPEJ  74      58.617  38.187 110.557  1.00  0.00           C
ATOM   2266  C27 POPEJ  74      59.396  39.357 109.937  1.00  0.00           C
ATOM   2269  C28 POPEJ  74      58.807  39.867 108.607  1.00  0.00           C
ATOM   2272  C29 POPEJ  74      58.726  38.826 107.517  1.00  0.00           C
ATOM   2274 0C21 POPEJ  74      58.646  39.077 106.197  1.00  0.00           C
ATOM   2276 1C21 POPEJ  74      58.606  40.447 105.557  1.00  0.00           C
ATOM   2279 2C21 POPEJ  74      57.216  40.797 104.987  1.00  0.00           C
ATOM   2282 3C21 POPEJ  74      57.047  42.307 104.787  1.00  0.00           C
ATOM   2285 4C21 POPEJ  74      55.666  42.657 104.217  1.00  0.00           C
ATOM   2288 5C21 POPEJ  74      55.317  44.147 104.317  1.00  0.00           C
ATOM   2291 6C21 POPEJ  74      54.026  44.487 103.547  1.00  0.00           C
ATOM   2294 7C21 POPEJ  74      53.776  45.997 103.457  1.00  0.00           C
ATOM   2297 8C21 POPEJ  74      52.526  46.357 102.647  1.00  0.00           C
ATOM   2301  C33 POPEJ  74      59.175  32.227 114.827  1.00  0.00           C
ATOM   2304  C34 POPEJ  74      59.486  30.987 113.977  1.00  0.00           C
ATOM   2307  C35 POPEJ  74      58.896  31.027 112.557  1.00  0.00           C
ATOM   2310  C36 POPEJ  74      59.227  32.307 111.757  1.00  0.00           C
ATOM   2313  C37 POPEJ  74      58.606  32.297 110.347  1.00  0.00           C
ATOM   2316  C38 POPEJ  74      58.427  33.717 109.767  1.00  0.00           C
ATOM   2319  C39 POPEJ  74      57.526  33.777 108.527  1.00  0.00           C
ATOM   2322 0C31 POPEJ  74      58.026  32.957 107.327  1.00  0.00           C
ATOM   2325 1C31 POPEJ  74      56.957  32.867 106.217  1.00  0.00           C
ATOM   2328 2C31 POPEJ  74      57.417  32.117 104.967  1.00  0.00           C
ATOM   2331 3C31 POPEJ  74      57.837  30.657 105.237  1.00  0.00           C
ATOM   2334 4C31 POPEJ  74      58.125  29.857 103.957  1.00  0.00           C
ATOM   2337 5C31 POPEJ  74      58.436  28.387 104.277  1.00  0.00           C
ATOM   2340 6C31 POPEJ  74      58.667  27.487 103.057  1.00  0.00           C
ATOM   2344  NH3 POPEK  75      52.276 113.427  80.087  1.00  0.00           N
ATOM   2348  C12 POPEK  75      53.726 113.447  79.687  1.00  0.00           C
ATOM   2351  C11 POPEK  75      54.567 112.467  80.537  1.00  0.00           C
ATOM   2354  P   POPEK  75      55.076 110.167  79.377  1.00  0.00           P
ATOM   2355  O13 POPEK  75      54.197 109.127  78.797  1.00  0.00           O
ATOM   2356  O14 POPEK  75      55.876 110.995  78.457  1.00  0.00           O
ATOM   2357  O11 POPEK  75      56.076 109.566  80.467  1.00  0.00           O
ATOM   2358  O12 POPEK  75      54.197 111.117  80.287  1.00  0.00           O
ATOM   2359  C1  POPEK  75      55.486 108.987  81.627  1.00  0.00           C
ATOM   2362  C2  POPEK  75      56.535 108.736  82.727  1.00  0.00           C
ATOM   2364  O21 POPEK  75      55.907 108.386  83.977  1.00  0.00           O
ATOM   2365  C21 POPEK  75      55.327 109.326  84.707  1.00  0.00           C
ATOM   2366  O22 POPEK  75      54.986 110.436  84.357  1.00  0.00           O
ATOM   2367  C22 POPEK  75      55.307 108.787  86.157  1.00  0.00           C
ATOM   2370  C3  POPEK  75      57.486 109.957  82.887  1.00  0.00           C
ATOM   2373  O31 POPEK  75      58.117 110.016  84.187  1.00  0.00           O
ATOM   2374  C31 POPEK  75      59.346 109.576  84.307  1.00  0.00           C
ATOM   2375  O32 POPEK  75      60.036 109.117  83.407  1.00  0.00           O
ATOM   2376  C32 POPEK  75      59.806 109.837  85.737  1.00  0.00           C
ATOM   2379  C23 POPEK  75      54.756 109.745  87.247  1.00  0.00           C
ATOM   2382  C24 POPEK  75      55.296 109.356  88.637  1.00  0.00           C
ATOM   2385  C25 POPEK  75      54.306 109.605  89.797  1.00  0.00           C
ATOM   2388  C26 POPEK  75      54.836 109.067  91.137  1.00  0.00           C
ATOM   2391  C27 POPEK  75      53.707 108.816  92.147  1.00  0.00           C
ATOM   2394  C28 POPEK  75      54.166 108.065  93.417  1.00  0.00           C
ATOM   2397  C29 POPEK  75      54.917 108.906  94.407  1.00  0.00           C
ATOM   2399 0C21 POPEK  75      55.156 108.567  95.687  1.00  0.00           C
ATOM   2401 1C21 POPEK  75      54.766 107.267  96.357  1.00  0.00           C
ATOM   2404 2C21 POPEK  75      53.826 107.437  97.567  1.00  0.00           C
ATOM   2407 3C21 POPEK  75      54.506 108.087  98.777  1.00  0.00           C
ATOM   2410 4C21 POPEK  75      53.626 108.106 100.047  1.00  0.00           C
ATOM   2413 5C21 POPEK  75      54.396 108.477 101.327  1.00  0.00           C
ATOM   2416 6C21 POPEK  75      55.117 109.837 101.247  1.00  0.00           C
ATOM   2419 7C21 POPEK  75      56.016 110.136 102.457  1.00  0.00           C
ATOM   2422 8C21 POPEK  75      56.977 111.297 102.207  1.00  0.00           C
ATOM   2426  C33 POPEK  75      59.497 108.687  86.717  1.00  0.00           C
ATOM   2429  C34 POPEK  75      59.806 109.086  88.167  1.00  0.00           C
ATOM   2432  C35 POPEK  75      59.346 108.056  89.207  1.00  0.00           C
ATOM   2435  C36 POPEK  75      59.797 108.417  90.627  1.00  0.00           C
ATOM   2438  C37 POPEK  75      59.346 107.396  91.677  1.00  0.00           C
ATOM   2441  C38 POPEK  75      59.896 107.687  93.087  1.00  0.00           C
ATOM   2444  C39 POPEK  75      59.175 108.867  93.757  1.00  0.00           C
ATOM   2447 0C31 POPEK  75      59.596 109.076  95.217  1.00  0.00           C
ATOM   2450 1C31 POPEK  75      58.836 110.247  95.857  1.00  0.00           C
ATOM   2453 2C31 POPEK  75      59.147 110.426  97.347  1.00  0.00           C
ATOM   2456 3C31 POPEK  75      58.486 111.666  97.957  1.00  0.00           C
ATOM   2459 4C31 POPEK  75      56.957 111.617  97.987  1.00  0.00           C
ATOM   2462 5C31 POPEK  75      56.346 112.836  98.687  1.00  0.00           C
ATOM   2465 6C31 POPEK  75      54.817 112.786  98.777  1.00  0.00           C
ATOM   2469  NH3 POPEL  76      27.827  54.247  81.947  1.00  0.00           N
ATOM   2473  C12 POPEL  76      27.207  54.047  80.587  1.00  0.00           C
ATOM   2476  C11 POPEL  76      27.957  54.777  79.457  1.00  0.00           C
ATOM   2479  P   POPEL  76      29.926  56.447  79.767  1.00  0.00           P
ATOM   2480  O13 POPEL  76      30.297  56.657  78.347  1.00  0.00           O
ATOM   2481  O14 POPEL  76      30.727  55.497  80.547  1.00  0.00           O
ATOM   2482  O11 POPEL  76      30.037  57.857  80.457  1.00  0.00           O
ATOM   2483  O12 POPEL  76      28.397  56.087  79.857  1.00  0.00           O
ATOM   2484  C1  POPEL  76      29.197  58.197  81.557  1.00  0.00           C
ATOM   2487  C2  POPEL  76      29.667  57.527  82.877  1.00  0.00           C
ATOM   2489  O21 POPEL  76      28.847  57.947  83.977  1.00  0.00           O
ATOM   2490  C21 POPEL  76      27.646  57.407  83.997  1.00  0.00           C
ATOM   2491  O22 POPEL  76      27.207  56.597  83.197  1.00  0.00           O
ATOM   2492  C22 POPEL  76      26.867  57.937  85.217  1.00  0.00           C
ATOM   2495  C3  POPEL  76      31.147  57.887  83.157  1.00  0.00           C
ATOM   2498  O31 POPEL  76      31.577  57.267  84.377  1.00  0.00           O
ATOM   2499  C31 POPEL  76      31.636  58.047  85.447  1.00  0.00           C
ATOM   2500  O32 POPEL  76      31.736  59.257  85.457  1.00  0.00           O
ATOM   2501  C32 POPEL  76      31.356  57.157  86.647  1.00  0.00           C
ATOM   2504  C23 POPEL  76      27.156  57.127  86.497  1.00  0.00           C
ATOM   2507  C24 POPEL  76      25.887  56.647  87.217  1.00  0.00           C
ATOM   2510  C25 POPEL  76      25.137  55.557  86.437  1.00  0.00           C
ATOM   2513  C26 POPEL  76      23.847  55.067  87.117  1.00  0.00           C
ATOM   2516  C27 POPEL  76      24.057  54.287  88.427  1.00  0.00           C
ATOM   2519  C28 POPEL  76      22.947  54.527  89.467  1.00  0.00           C
ATOM   2522  C29 POPEL  76      22.986  55.896  90.087  1.00  0.00           C
ATOM   2524 0C21 POPEL  76      22.997  56.187  91.407  1.00  0.00           C
ATOM   2526 1C21 POPEL  76      22.927  55.197  92.547  1.00  0.00           C
ATOM   2529 2C21 POPEL  76      22.226  55.777  93.797  1.00  0.00           C
ATOM   2532 3C21 POPEL  76      22.107  54.757  94.937  1.00  0.00           C
ATOM   2535 4C21 POPEL  76      21.466  55.337  96.207  1.00  0.00           C
ATOM   2538 5C21 POPEL  76      20.846  54.257  97.107  1.00  0.00           C
ATOM   2541 6C21 POPEL  76      20.146  54.837  98.357  1.00  0.00           C
ATOM   2544 7C21 POPEL  76      19.416  53.777  99.197  1.00  0.00           C
ATOM   2547 8C21 POPEL  76      20.337  52.927 100.077  1.00  0.00           C
ATOM   2551  C33 POPEL  76      31.596  57.837  88.007  1.00  0.00           C
ATOM   2554  C34 POPEL  76      30.906  56.997  89.087  1.00  0.00           C
ATOM   2557  C35 POPEL  76      31.207  57.387  90.527  1.00  0.00           C
ATOM   2560  C36 POPEL  76      32.677  57.177  90.887  1.00  0.00           C
ATOM   2563  C37 POPEL  76      32.887  57.237  92.397  1.00  0.00           C
ATOM   2566  C38 POPEL  76      34.337  57.496  92.797  1.00  0.00           C
ATOM   2569  C39 POPEL  76      35.166  56.236  93.047  1.00  0.00           C
ATOM   2572 0C31 POPEL  76      34.756  55.517  94.347  1.00  0.00           C
ATOM   2575 1C31 POPEL  76      35.756  54.427  94.717  1.00  0.00           C
ATOM   2578 2C31 POPEL  76      35.327  53.527  95.877  1.00  0.00           C
ATOM   2581 3C31 POPEL  76      34.107  52.677  95.547  1.00  0.00           C
ATOM   2584 4C31 POPEL  76      33.986  51.447  96.457  1.00  0.00           C
ATOM   2587 5C31 POPEL  76      32.776  50.597  96.107  1.00  0.00           C
ATOM   2590 6C31 POPEL  76      32.827  49.197  96.717  1.00  0.00           C
ATOM   2594  NH3 POPEM  77       9.736  19.787  82.897  1.00  0.00           N
ATOM   2598  C12 POPEM  77       8.407  20.417  83.177  1.00  0.00           C
ATOM   2601  C11 POPEM  77       8.407  21.907  82.807  1.00  0.00           C
ATOM   2604  P   POPEM  77       6.117  22.277  84.027  1.00  0.00           P
ATOM   2605  O13 POPEM  77       5.147  23.397  84.067  1.00  0.00           O
ATOM   2606  O14 POPEM  77       5.506  20.957  83.857  1.00  0.00           O
ATOM   2607  O11 POPEM  77       6.967  22.377  85.337  1.00  0.00           O
ATOM   2608  O12 POPEM  77       7.117  22.547  82.837  1.00  0.00           O
ATOM   2609  C1  POPEM  77       6.817  23.557  86.147  1.00  0.00           C
ATOM   2612  C2  POPEM  77       7.637  23.467  87.457  1.00  0.00           C
ATOM   2614  O21 POPEM  77       7.356  24.667  88.167  1.00  0.00           O
ATOM   2615  C21 POPEM  77       7.147  24.787  89.487  1.00  0.00           C
ATOM   2616  O22 POPEM  77       6.917  25.857  90.017  1.00  0.00           O
ATOM   2617  C22 POPEM  77       7.207  23.477  90.277  1.00  0.00           C
ATOM   2620  C3  POPEM  77       9.146  23.387  87.097  1.00  0.00           C
ATOM   2623  O31 POPEM  77       9.836  22.307  87.757  1.00  0.00           O
ATOM   2624  C31 POPEM  77      10.537  22.637  88.837  1.00  0.00           C
ATOM   2625  O32 POPEM  77      10.506  23.707  89.397  1.00  0.00           O
ATOM   2626  C32 POPEM  77      11.377  21.427  89.247  1.00  0.00           C
ATOM   2629  C23 POPEM  77       7.256  23.707  91.817  1.00  0.00           C
ATOM   2632  C24 POPEM  77       5.887  23.837  92.477  1.00  0.00           C
ATOM   2635  C25 POPEM  77       5.907  23.637  94.007  1.00  0.00           C
ATOM   2638  C26 POPEM  77       6.857  24.567  94.787  1.00  0.00           C
ATOM   2641  C27 POPEM  77       6.896  24.207  96.277  1.00  0.00           C
ATOM   2644  C28 POPEM  77       8.037  24.897  97.067  1.00  0.00           C
ATOM   2647  C29 POPEM  77       8.407  24.097  98.297  1.00  0.00           C
ATOM   2649 0C21 POPEM  77       9.617  23.577  98.587  1.00  0.00           C
ATOM   2651 1C21 POPEM  77      10.877  23.707  97.777  1.00  0.00           C
ATOM   2654 2C21 POPEM  77      11.867  22.527  97.827  1.00  0.00           C
ATOM   2657 3C21 POPEM  77      12.357  22.147  99.237  1.00  0.00           C
ATOM   2660 4C21 POPEM  77      11.697  20.867  99.767  1.00  0.00           C
ATOM   2663 5C21 POPEM  77      12.197  20.457 101.157  1.00  0.00           C
ATOM   2666 6C21 POPEM  77      11.557  19.147 101.627  1.00  0.00           C
ATOM   2669 7C21 POPEM  77      12.136  17.897 100.937  1.00  0.00           C
ATOM   2672 8C21 POPEM  77      11.327  16.617 101.177  1.00  0.00           C
ATOM   2676  C33 POPEM  77      10.977  20.947  90.657  1.00  0.00           C
ATOM   2679  C34 POPEM  77      11.557  21.827  91.767  1.00  0.00           C
ATOM   2682  C35 POPEM  77      10.736  21.807  93.067  1.00  0.00           C
ATOM   2685  C36 POPEM  77      10.686  20.407  93.687  1.00  0.00           C
ATOM   2688  C37 POPEM  77       9.816  20.327  94.947  1.00  0.00           C
ATOM   2691  C38 POPEM  77       9.896  18.917  95.547  1.00  0.00           C
ATOM   2694  C39 POPEM  77       9.827  18.867  97.077  1.00  0.00           C
ATOM   2697 0C31 POPEM  77       8.417  18.857  97.677  1.00  0.00           C
ATOM   2700 1C31 POPEM  77       8.486  18.317  99.107  1.00  0.00           C
ATOM   2703 2C31 POPEM  77       7.277  18.637  99.987  1.00  0.00           C
ATOM   2706 3C31 POPEM  77       7.247  17.737 101.227  1.00  0.00           C
ATOM   2709 4C31 POPEM  77       6.187  18.157 102.257  1.00  0.00           C
ATOM   2712 5C31 POPEM  77       5.797  16.987 103.167  1.00  0.00           C
ATOM   2715 6C31 POPEM  77       4.997  17.417 104.397  1.00  0.00           C
ATOM   2719  NH3 POPEN  78      15.797  80.606 126.807  1.00  0.00           N
ATOM   2723  C12 POPEN  78      17.127  80.016 126.437  1.00  0.00           C
ATOM   2726  C11 POPEN  78      17.197  79.636 124.947  1.00  0.00           C
ATOM   2729  P   POPEN  78      19.117  77.907 125.237  1.00  0.00           P
ATOM   2730  O13 POPEN  78      19.837  78.307 126.467  1.00  0.00           O
ATOM   2731  O14 POPEN  78      18.047  76.887 125.417  1.00  0.00           O
ATOM   2732  O11 POPEN  78      20.106  77.426 124.107  1.00  0.00           O
ATOM   2733  O12 POPEN  78      18.486  79.176 124.567  1.00  0.00           O
ATOM   2734  C1  POPEN  78      19.577  77.237 122.787  1.00  0.00           C
ATOM   2737  C2  POPEN  78      20.697  77.036 121.727  1.00  0.00           C
ATOM   2739  O21 POPEN  78      20.076  76.517 120.527  1.00  0.00           O
ATOM   2740  C21 POPEN  78      20.697  76.807 119.387  1.00  0.00           C
ATOM   2741  O22 POPEN  78      21.636  77.567 119.257  1.00  0.00           O
ATOM   2742  C22 POPEN  78      20.056  76.057 118.217  1.00  0.00           C
ATOM   2745  C3  POPEN  78      21.756  76.057 122.277  1.00  0.00           C
ATOM   2748  O31 POPEN  78      22.737  75.747 121.267  1.00  0.00           O
ATOM   2749  C31 POPEN  78      22.886  74.477 120.937  1.00  0.00           C
ATOM   2750  O32 POPEN  78      22.237  73.547 121.387  1.00  0.00           O
ATOM   2751  C32 POPEN  78      23.887  74.377 119.787  1.00  0.00           C
ATOM   2754  C23 POPEN  78      19.707  74.557 118.457  1.00  0.00           C
ATOM   2757  C24 POPEN  78      18.306  74.217 117.927  1.00  0.00           C
ATOM   2760  C25 POPEN  78      18.137  74.347 116.407  1.00  0.00           C
ATOM   2763  C26 POPEN  78      18.737  73.187 115.597  1.00  0.00           C
ATOM   2766  C27 POPEN  78      18.416  73.326 114.097  1.00  0.00           C
ATOM   2769  C28 POPEN  78      18.707  72.047 113.287  1.00  0.00           C
ATOM   2772  C29 POPEN  78      17.697  71.857 112.177  1.00  0.00           C
ATOM   2774 0C21 POPEN  78      17.887  71.997 110.857  1.00  0.00           C
ATOM   2776 1C21 POPEN  78      19.176  72.326 110.147  1.00  0.00           C
ATOM   2779 2C21 POPEN  78      19.297  71.547 108.827  1.00  0.00           C
ATOM   2782 3C21 POPEN  78      20.716  71.617 108.237  1.00  0.00           C
ATOM   2785 4C21 POPEN  78      20.857  70.937 106.877  1.00  0.00           C
ATOM   2788 5C21 POPEN  78      22.317  70.597 106.537  1.00  0.00           C
ATOM   2791 6C21 POPEN  78      22.477  69.847 105.197  1.00  0.00           C
ATOM   2794 7C21 POPEN  78      21.986  68.387 105.237  1.00  0.00           C
ATOM   2797 8C21 POPEN  78      21.826  67.777 103.837  1.00  0.00           C
ATOM   2801  C33 POPEN  78      23.457  73.346 118.717  1.00  0.00           C
ATOM   2804  C34 POPEN  78      23.826  73.767 117.297  1.00  0.00           C
ATOM   2807  C35 POPEN  78      23.476  72.687 116.267  1.00  0.00           C
ATOM   2810  C36 POPEN  78      24.117  72.947 114.897  1.00  0.00           C
ATOM   2813  C37 POPEN  78      24.177  71.676 114.037  1.00  0.00           C
ATOM   2816  C38 POPEN  78      24.856  71.917 112.687  1.00  0.00           C
ATOM   2819  C39 POPEN  78      23.917  72.567 111.667  1.00  0.00           C
ATOM   2822 0C31 POPEN  78      24.677  73.317 110.567  1.00  0.00           C
ATOM   2825 1C31 POPEN  78      23.727  73.926 109.517  1.00  0.00           C
ATOM   2828 2C31 POPEN  78      24.477  74.777 108.477  1.00  0.00           C
ATOM   2831 3C31 POPEN  78      24.437  76.286 108.807  1.00  0.00           C
ATOM   2834 4C31 POPEN  78      23.266  77.007 108.117  1.00  0.00           C
ATOM   2837 5C31 POPEN  78      23.197  78.487 108.477  1.00  0.00           C
ATOM   2840 6C31 POPEN  78      22.256  79.286 107.567  1.00  0.00           C
ATOM   2844  NH3 POPEO  79      99.166 100.697 120.647  1.00  0.00           N
ATOM   2848  C12 POPEO  79      98.106 100.746 121.727  1.00  0.00           C
ATOM   2851  C11 POPEO  79      98.536  99.977 122.997  1.00  0.00           C
ATOM   2854  P   POPEO  79      98.007  97.467 122.397  1.00  0.00           P
ATOM   2855  O13 POPEO  79      98.647  96.166 122.687  1.00  0.00           O
ATOM   2856  O14 POPEO  79      96.657  97.696 122.957  1.00  0.00           O
ATOM   2857  O11 POPEO  79      97.916  97.687 120.827  1.00  0.00           O
ATOM   2858  O12 POPEO  79      99.006  98.666 122.707  1.00  0.00           O
ATOM   2859  C1  POPEO  79      97.046  96.806 120.087  1.00  0.00           C
ATOM   2862  C2  POPEO  79      96.517  97.447 118.767  1.00  0.00           C
ATOM   2864  O21 POPEO  79      97.616  97.626 117.857  1.00  0.00           O
ATOM   2865  C21 POPEO  79      97.266  97.507 116.597  1.00  0.00           C
ATOM   2866  O22 POPEO  79      96.176  97.157 116.187  1.00  0.00           O
ATOM   2867  C22 POPEO  79      98.415  97.966 115.717  1.00  0.00           C
ATOM   2870  C3  POPEO  79      95.766  98.797 119.027  1.00  0.00           C
ATOM   2873  O31 POPEO  79      95.565  99.595 117.837  1.00  0.00           O
ATOM   2874  C31 POPEO  79      96.346 100.667 117.687  1.00  0.00           C
ATOM   2875  O32 POPEO  79      97.336 100.937 118.347  1.00  0.00           O
ATOM   2876  C32 POPEO  79      95.826 101.487 116.507  1.00  0.00           C
ATOM   2879  C23 POPEO  79      98.056  97.757 114.237  1.00  0.00           C
ATOM   2882  C24 POPEO  79      99.076  98.377 113.267  1.00  0.00           C
ATOM   2885  C25 POPEO  79      98.737  98.017 111.827  1.00  0.00           C
ATOM   2888  C26 POPEO  79      99.686  98.606 110.777  1.00  0.00           C
ATOM   2891  C27 POPEO  79      99.236  98.205 109.357  1.00  0.00           C
ATOM   2894  C28 POPEO  79     100.215  98.596 108.237  1.00  0.00           C
ATOM   2897  C29 POPEO  79     100.317 100.077 107.967  1.00  0.00           C
ATOM   2899 0C21 POPEO  79      99.437 100.816 107.267  1.00  0.00           C
ATOM   2901 1C21 POPEO  79      98.156 100.336 106.627  1.00  0.00           C
ATOM   2904 2C21 POPEO  79      98.016 100.757 105.147  1.00  0.00           C
ATOM   2907 3C21 POPEO  79      97.855 102.276 104.947  1.00  0.00           C
ATOM   2910 4C21 POPEO  79      97.286 102.607 103.557  1.00  0.00           C
ATOM   2913 5C21 POPEO  79      96.897 104.076 103.387  1.00  0.00           C
ATOM   2916 6C21 POPEO  79      95.927 104.277 102.217  1.00  0.00           C
ATOM   2919 7C21 POPEO  79      95.355 105.705 102.147  1.00  0.00           C
ATOM   2922 8C21 POPEO  79      94.227 105.845 101.137  1.00  0.00           C
ATOM   2926  C33 POPEO  79      96.056 100.826 115.127  1.00  0.00           C
ATOM   2929  C34 POPEO  79      95.297 101.536 114.007  1.00  0.00           C
ATOM   2932  C35 POPEO  79      95.687 101.067 112.597  1.00  0.00           C
ATOM   2935  C36 POPEO  79      94.686 101.546 111.537  1.00  0.00           C
ATOM   2938  C37 POPEO  79      95.206 101.507 110.087  1.00  0.00           C
ATOM   2941  C38 POPEO  79      94.067 101.757 109.077  1.00  0.00           C
ATOM   2944  C39 POPEO  79      94.507 102.276 107.707  1.00  0.00           C
ATOM   2947 0C31 POPEO  79      93.357 102.947 106.937  1.00  0.00           C
ATOM   2950 1C31 POPEO  79      93.796 103.576 105.597  1.00  0.00           C
ATOM   2953 2C31 POPEO  79      92.797 104.617 105.067  1.00  0.00           C
ATOM   2956 3C31 POPEO  79      91.906 104.137 103.907  1.00  0.00           C
ATOM   2959 4C31 POPEO  79      90.985 105.266 103.407  1.00  0.00           C
ATOM   2962 5C31 POPEO  79      90.136 104.896 102.177  1.00  0.00           C
ATOM   2965 6C31 POPEO  79      90.206 105.937 101.057  1.00  0.00           C
ATOM   2969  NH3 POPEP  80      97.476  61.217  83.897  1.00  0.00           N
ATOM   2973  C12 POPEP  80      97.715  62.607  83.387  1.00  0.00           C
ATOM   2976  C11 POPEP  80      98.287  63.536  84.447  1.00  0.00           C
ATOM   2979  P   POPEP  80      98.886  66.076  84.627  1.00  0.00           P
ATOM   2980  O13 POPEP  80      99.917  66.807  83.867  1.00  0.00           O
ATOM   2981  O14 POPEP  80      97.657  66.815  84.987  1.00  0.00           O
ATOM   2982  O11 POPEP  80      99.546  65.497  85.967  1.00  0.00           O
ATOM   2983  O12 POPEP  80      98.485  64.786  83.797  1.00  0.00           O
ATOM   2984  C1  POPEP  80     100.297  66.467  86.707  1.00  0.00           C
ATOM   2987  C2  POPEP  80     100.966  65.887  87.977  1.00  0.00           C
ATOM   2989  O21 POPEP  80     101.827  66.877  88.567  1.00  0.00           O
ATOM   2990  C21 POPEP  80     101.407  67.937  89.257  1.00  0.00           C
ATOM   2991  O22 POPEP  80     102.117  68.896  89.507  1.00  0.00           O
ATOM   2992  C22 POPEP  80      99.966  67.837  89.757  1.00  0.00           C
ATOM   2995  C3  POPEP  80     101.827  64.637  87.617  1.00  0.00           C
ATOM   2998  O31 POPEP  80     102.636  64.237  88.757  1.00  0.00           O
ATOM   2999  C31 POPEP  80     102.496  62.987  89.117  1.00  0.00           C
ATOM   3000  O32 POPEP  80     102.817  61.997  88.477  1.00  0.00           O
ATOM   3001  C32 POPEP  80     101.587  62.927  90.337  1.00  0.00           C
ATOM   3004  C23 POPEP  80      99.525  69.107  90.517  1.00  0.00           C
ATOM   3007  C24 POPEP  80      98.036  69.066  90.887  1.00  0.00           C
ATOM   3010  C25 POPEP  80      97.646  67.886  91.797  1.00  0.00           C
ATOM   3013  C26 POPEP  80      98.436  67.867  93.107  1.00  0.00           C
ATOM   3016  C27 POPEP  80      98.096  66.657  93.987  1.00  0.00           C
ATOM   3019  C28 POPEP  80      98.896  66.657  95.297  1.00  0.00           C
ATOM   3022  C29 POPEP  80      98.187  67.466  96.347  1.00  0.00           C
ATOM   3024 0C21 POPEP  80      97.537  66.966  97.417  1.00  0.00           C
ATOM   3026 1C21 POPEP  80      97.436  65.507  97.787  1.00  0.00           C
ATOM   3029 2C21 POPEP  80      98.507  65.077  98.807  1.00  0.00           C
ATOM   3032 3C21 POPEP  80      98.345  65.727 100.187  1.00  0.00           C
ATOM   3035 4C21 POPEP  80      97.067  65.286 100.927  1.00  0.00           C
ATOM   3038 5C21 POPEP  80      97.016  65.826 102.357  1.00  0.00           C
ATOM   3041 6C21 POPEP  80      95.817  65.297 103.147  1.00  0.00           C
ATOM   3044 7C21 POPEP  80      95.817  65.817 104.597  1.00  0.00           C
ATOM   3047 8C21 POPEP  80      94.726  65.207 105.477  1.00  0.00           C
ATOM   3051  C33 POPEP  80     102.235  63.267  91.697  1.00  0.00           C
ATOM   3054  C34 POPEP  80     102.376  64.767  91.947  1.00  0.00           C
ATOM   3057  C35 POPEP  80     101.967  65.176  93.377  1.00  0.00           C
ATOM   3060  C36 POPEP  80     102.785  64.517  94.487  1.00  0.00           C
ATOM   3063  C37 POPEP  80     102.286  64.947  95.867  1.00  0.00           C
ATOM   3066  C38 POPEP  80     103.087  64.326  97.027  1.00  0.00           C
ATOM   3069  C39 POPEP  80     102.646  62.907  97.387  1.00  0.00           C
ATOM   3072 0C31 POPEP  80     103.457  62.307  98.547  1.00  0.00           C
ATOM   3075 1C31 POPEP  80     103.176  62.967  99.897  1.00  0.00           C
ATOM   3078 2C31 POPEP  80     104.207  62.577 100.967  1.00  0.00           C
ATOM   3081 3C31 POPEP  80     104.276  61.077 101.287  1.00  0.00           C
ATOM   3084 4C31 POPEP  80     105.016  60.826 102.607  1.00  0.00           C
ATOM   3087 5C31 POPEP  80     105.076  59.347 102.997  1.00  0.00           C
ATOM   3090 6C31 POPEP  80     105.635  59.127 104.407  1.00  0.00           C
ATOM   3094  NH3 POPEQ  81      39.727  86.977 123.527  1.00  0.00           N
ATOM   3098  C12 POPEQ  81      39.596  88.355 124.147  1.00  0.00           C
ATOM   3101  C11 POPEQ  81      40.826  89.297 124.017  1.00  0.00           C
ATOM   3104  P   POPEQ  81      42.776  87.737 124.747  1.00  0.00           P
ATOM   3105  O13 POPEQ  81      44.035  87.776 125.507  1.00  0.00           O
ATOM   3106  O14 POPEQ  81      41.927  86.536 124.927  1.00  0.00           O
ATOM   3107  O11 POPEQ  81      43.107  87.817 123.207  1.00  0.00           O
ATOM   3108  O12 POPEQ  81      41.867  89.007 124.967  1.00  0.00           O
ATOM   3109  C1  POPEQ  81      44.057  88.787 122.777  1.00  0.00           C
ATOM   3112  C2  POPEQ  81      44.147  88.896 121.237  1.00  0.00           C
ATOM   3114  O21 POPEQ  81      43.076  89.706 120.707  1.00  0.00           O
ATOM   3115  C21 POPEQ  81      41.867  89.257 120.537  1.00  0.00           C
ATOM   3116  O22 POPEQ  81      41.437  88.127 120.717  1.00  0.00           O
ATOM   3117  C22 POPEQ  81      40.986  90.457 120.167  1.00  0.00           C
ATOM   3120  C3  POPEQ  81      44.316  87.486 120.627  1.00  0.00           C
ATOM   3123  O31 POPEQ  81      44.306  87.496 119.187  1.00  0.00           O
ATOM   3124  C31 POPEQ  81      44.637  86.287 118.737  1.00  0.00           C
ATOM   3125  O32 POPEQ  81      44.856  85.307 119.417  1.00  0.00           O
ATOM   3126  C32 POPEQ  81      44.617  86.327 117.207  1.00  0.00           C
ATOM   3129  C23 POPEQ  81      40.215  90.227 118.857  1.00  0.00           C
ATOM   3132  C24 POPEQ  81      41.146  90.027 117.657  1.00  0.00           C
ATOM   3135  C25 POPEQ  81      40.387  89.767 116.347  1.00  0.00           C
ATOM   3138  C26 POPEQ  81      40.916  90.647 115.207  1.00  0.00           C
ATOM   3141  C27 POPEQ  81      40.467  92.105 115.327  1.00  0.00           C
ATOM   3144  C28 POPEQ  81      41.507  93.127 114.817  1.00  0.00           C
ATOM   3147  C29 POPEQ  81      41.916  92.916 113.387  1.00  0.00           C
ATOM   3149 0C21 POPEQ  81      41.307  93.427 112.307  1.00  0.00           C
ATOM   3151 1C21 POPEQ  81      40.057  94.267 112.317  1.00  0.00           C
ATOM   3154 2C21 POPEQ  81      39.596  94.557 110.887  1.00  0.00           C
ATOM   3157 3C21 POPEQ  81      38.177  95.126 110.837  1.00  0.00           C
ATOM   3160 4C21 POPEQ  81      37.607  95.136 109.417  1.00  0.00           C
ATOM   3163 5C21 POPEQ  81      36.076  94.986 109.397  1.00  0.00           C
ATOM   3166 6C21 POPEQ  81      35.537  94.797 107.967  1.00  0.00           C
ATOM   3169 7C21 POPEQ  81      34.056  94.377 107.937  1.00  0.00           C
ATOM   3172 8C21 POPEQ  81      33.836  92.997 107.327  1.00  0.00           C
ATOM   3176  C33 POPEQ  81      43.326  85.737 116.597  1.00  0.00           C
ATOM   3179  C34 POPEQ  81      43.407  85.727 115.067  1.00  0.00           C
ATOM   3182  C35 POPEQ  81      44.267  84.576 114.537  1.00  0.00           C
ATOM   3185  C36 POPEQ  81      44.626  84.687 113.047  1.00  0.00           C
ATOM   3188  C37 POPEQ  81      45.477  83.495 112.607  1.00  0.00           C
ATOM   3191  C38 POPEQ  81      46.567  83.847 111.587  1.00  0.00           C
ATOM   3194  C39 POPEQ  81      47.376  82.617 111.197  1.00  0.00           C
ATOM   3197 0C31 POPEQ  81      48.696  82.926 110.487  1.00  0.00           C
ATOM   3200 1C31 POPEQ  81      49.396  81.637 110.037  1.00  0.00           C
ATOM   3203 2C31 POPEQ  81      50.776  81.887 109.427  1.00  0.00           C
ATOM   3206 3C31 POPEQ  81      51.596  80.597 109.297  1.00  0.00           C
ATOM   3209 4C31 POPEQ  81      53.096  80.877 109.207  1.00  0.00           C
ATOM   3212 5C31 POPEQ  81      53.947  79.617 109.427  1.00  0.00           C
ATOM   3215 6C31 POPEQ  81      55.436  79.926 109.557  1.00  0.00           C
ATOM   3219  NH3 POPER  82      61.396  24.497 122.447  1.00  0.00           N
ATOM   3223  C12 POPER  82      62.446  24.537 123.517  1.00  0.00           C
ATOM   3226  C11 POPER  82      62.866  25.977 123.827  1.00  0.00           C
ATOM   3229  P   POPER  82      65.036  27.077 124.797  1.00  0.00           P
ATOM   3230  O13 POPER  82      64.427  28.297 125.367  1.00  0.00           O
ATOM   3231  O14 POPER  82      66.187  26.497 125.527  1.00  0.00           O
ATOM   3232  O11 POPER  82      65.516  27.337 123.317  1.00  0.00           O
ATOM   3233  O12 POPER  82      63.927  25.937 124.757  1.00  0.00           O
ATOM   3234  C1  POPER  82      64.946  28.397 122.537  1.00  0.00           C
ATOM   3237  C2  POPER  82      65.187  28.157 121.027  1.00  0.00           C
ATOM   3239  O21 POPER  82      64.326  28.987 120.227  1.00  0.00           O
ATOM   3240  C21 POPER  82      63.096  28.507 120.027  1.00  0.00           C
ATOM   3241  O22 POPER  82      62.486  27.767 120.787  1.00  0.00           O
ATOM   3242  C22 POPER  82      62.637  29.007 118.647  1.00  0.00           C
ATOM   3245  C3  POPER  82      65.187  26.657 120.557  1.00  0.00           C
ATOM   3248  O31 POPER  82      65.096  26.627 119.127  1.00  0.00           O
ATOM   3249  C31 POPER  82      64.727  25.477 118.597  1.00  0.00           C
ATOM   3250  O32 POPER  82      64.686  24.397 119.177  1.00  0.00           O
ATOM   3251  C32 POPER  82      64.427  25.737 117.117  1.00  0.00           C
ATOM   3254  C23 POPER  82      61.406  28.287 118.047  1.00  0.00           C
ATOM   3257  C24 POPER  82      61.036  28.807 116.647  1.00  0.00           C
ATOM   3260  C25 POPER  82      61.266  27.787 115.517  1.00  0.00           C
ATOM   3263  C26 POPER  82      60.187  26.687 115.487  1.00  0.00           C
ATOM   3266  C27 POPER  82      60.547  25.497 114.597  1.00  0.00           C
ATOM   3269  C28 POPER  82      59.477  24.387 114.547  1.00  0.00           C
ATOM   3272  C29 POPER  82      58.177  24.857 113.937  1.00  0.00           C
ATOM   3274 0C21 POPER  82      57.557  24.367 112.847  1.00  0.00           C
ATOM   3276 1C21 POPER  82      57.977  23.227 111.957  1.00  0.00           C
ATOM   3279 2C21 POPER  82      56.887  22.147 111.777  1.00  0.00           C
ATOM   3282 3C21 POPER  82      56.717  21.227 112.997  1.00  0.00           C
ATOM   3285 4C21 POPER  82      56.486  19.747 112.637  1.00  0.00           C
ATOM   3288 5C21 POPER  82      56.707  18.817 113.837  1.00  0.00           C
ATOM   3291 6C21 POPER  82      56.727  17.327 113.457  1.00  0.00           C
ATOM   3294 7C21 POPER  82      57.227  16.447 114.617  1.00  0.00           C
ATOM   3297 8C21 POPER  82      57.465  14.987 114.227  1.00  0.00           C
ATOM   3301  C33 POPER  82      64.696  24.507 116.247  1.00  0.00           C
ATOM   3304  C34 POPER  82      64.657  24.787 114.737  1.00  0.00           C
ATOM   3307  C35 POPER  82      65.165  23.587 113.927  1.00  0.00           C
ATOM   3310  C36 POPER  82      64.116  22.977 113.007  1.00  0.00           C
ATOM   3313  C37 POPER  82      63.786  23.867 111.797  1.00  0.00           C
ATOM   3316  C38 POPER  82      62.536  23.417 111.037  1.00  0.00           C
ATOM   3319  C39 POPER  82      62.387  24.147 109.697  1.00  0.00           C
ATOM   3322 0C31 POPER  82      60.997  24.007 109.057  1.00  0.00           C
ATOM   3325 1C31 POPER  82      60.977  24.557 107.627  1.00  0.00           C
ATOM   3328 2C31 POPER  82      59.596  24.517 106.957  1.00  0.00           C
ATOM   3331 3C31 POPER  82      58.637  25.597 107.467  1.00  0.00           C
ATOM   3334 4C31 POPER  82      57.326  25.607 106.667  1.00  0.00           C
ATOM   3337 5C31 POPER  82      56.377  26.737 107.067  1.00  0.00           C
ATOM   3340 6C31 POPER  82      55.177  26.837 106.127  1.00  0.00           C
ATOM   3344  NH3 POPES  83      66.876  22.937  80.887  1.00  0.00           N
ATOM   3348  C12 POPES  83      67.046  21.487  81.197  1.00  0.00           C
ATOM   3351  C11 POPES  83      67.387  20.617  79.987  1.00  0.00           C
ATOM   3354  P   POPES  83      65.817  18.627  80.677  1.00  0.00           P
ATOM   3355  O13 POPES  83      64.736  19.587  80.367  1.00  0.00           O
ATOM   3356  O14 POPES  83      65.747  17.287  80.047  1.00  0.00           O
ATOM   3357  O11 POPES  83      66.007  18.467  82.247  1.00  0.00           O
ATOM   3358  O12 POPES  83      67.236  19.247  80.317  1.00  0.00           O
ATOM   3359  C1  POPES  83      65.316  19.117  83.297  1.00  0.00           C
ATOM   3362  C2  POPES  83      66.266  19.837  84.317  1.00  0.00           C
ATOM   3364  O21 POPES  83      66.415  21.217  83.967  1.00  0.00           O
ATOM   3365  C21 POPES  83      65.406  22.067  84.137  1.00  0.00           C
ATOM   3366  O22 POPES  83      64.937  22.747  83.237  1.00  0.00           O
ATOM   3367  C22 POPES  83      65.067  22.277  85.607  1.00  0.00           C
ATOM   3370  C3  POPES  83      67.687  19.187  84.457  1.00  0.00           C
ATOM   3373  O31 POPES  83      68.736  20.107  84.827  1.00  0.00           O
ATOM   3374  C31 POPES  83      68.596  20.827  85.927  1.00  0.00           C
ATOM   3375  O32 POPES  83      67.827  20.557  86.847  1.00  0.00           O
ATOM   3376  C32 POPES  83      69.446  22.087  85.777  1.00  0.00           C
ATOM   3379  C23 POPES  83      63.916  23.297  85.757  1.00  0.00           C
ATOM   3382  C24 POPES  83      63.776  23.817  87.187  1.00  0.00           C
ATOM   3385  C25 POPES  83      63.346  22.757  88.197  1.00  0.00           C
ATOM   3388  C26 POPES  83      63.526  23.257  89.637  1.00  0.00           C
ATOM   3391  C27 POPES  83      63.017  22.237  90.657  1.00  0.00           C
ATOM   3394  C28 POPES  83      63.346  22.637  92.097  1.00  0.00           C
ATOM   3397  C29 POPES  83      62.957  21.547  93.057  1.00  0.00           C
ATOM   3399 0C21 POPES  83      62.427  21.697  94.287  1.00  0.00           C
ATOM   3401 1C21 POPES  83      62.126  22.997  94.987  1.00  0.00           C
ATOM   3404 2C21 POPES  83      63.026  23.257  96.207  1.00  0.00           C
ATOM   3407 3C21 POPES  83      62.796  22.297  97.377  1.00  0.00           C
ATOM   3410 4C21 POPES  83      62.855  23.047  98.717  1.00  0.00           C
ATOM   3413 5C21 POPES  83      62.916  22.147  99.947  1.00  0.00           C
ATOM   3416 6C21 POPES  83      64.316  21.557 100.177  1.00  0.00           C
ATOM   3419 7C21 POPES  83      64.497  21.007 101.597  1.00  0.00           C
ATOM   3422 8C21 POPES  83      65.957  20.727 101.937  1.00  0.00           C
ATOM   3426  C33 POPES  83      70.927  21.897  86.167  1.00  0.00           C
ATOM   3429  C34 POPES  83      71.226  22.327  87.607  1.00  0.00           C
ATOM   3432  C35 POPES  83      70.346  21.657  88.667  1.00  0.00           C
ATOM   3435  C36 POPES  83      70.596  22.227  90.067  1.00  0.00           C
ATOM   3438  C37 POPES  83      69.517  21.777  91.057  1.00  0.00           C
ATOM   3441  C38 POPES  83      69.617  22.467  92.417  1.00  0.00           C
ATOM   3444  C39 POPES  83      70.426  21.677  93.467  1.00  0.00           C
ATOM   3447 0C31 POPES  83      70.266  22.317  94.847  1.00  0.00           C
ATOM   3450 1C31 POPES  83      70.876  21.487  95.987  1.00  0.00           C
ATOM   3453 2C31 POPES  83      70.566  22.107  97.347  1.00  0.00           C
ATOM   3456 3C31 POPES  83      70.857  21.167  98.527  1.00  0.00           C
ATOM   3459 4C31 POPES  83      70.537  21.807  99.877  1.00  0.00           C
ATOM   3462 5C31 POPES  83      70.486  20.797 101.027  1.00  0.00           C
ATOM   3465 6C31 POPES  83      69.657  21.287 102.227  1.00  0.00           C
ATOM   3469  NH3 POPET  84      43.586  71.036 126.167  1.00  0.00           N
ATOM   3473  C12 POPET  84      43.125  72.047 125.157  1.00  0.00           C
ATOM   3476  C11 POPET  84      42.247  73.076 125.867  1.00  0.00           C
ATOM   3479  P   POPET  84      40.276  73.037 127.677  1.00  0.00           P
ATOM   3480  O13 POPET  84      39.666  71.956 128.467  1.00  0.00           O
ATOM   3481  O14 POPET  84      41.196  73.947 128.397  1.00  0.00           O
ATOM   3482  O11 POPET  84      39.137  73.907 126.997  1.00  0.00           O
ATOM   3483  O12 POPET  84      41.117  72.437 126.487  1.00  0.00           O
ATOM   3484  C1  POPET  84      39.396  74.807 125.917  1.00  0.00           C
ATOM   3487  C2  POPET  84      39.346  74.057 124.557  1.00  0.00           C
ATOM   3489  O21 POPET  84      40.006  74.677 123.437  1.00  0.00           O
ATOM   3490  C21 POPET  84      40.166  75.977 123.317  1.00  0.00           C
ATOM   3491  O22 POPET  84      39.686  76.837 124.027  1.00  0.00           O
ATOM   3492  C22 POPET  84      41.006  76.267 122.067  1.00  0.00           C
ATOM   3495  C3  POPET  84      37.957  73.497 124.197  1.00  0.00           C
ATOM   3498  O31 POPET  84      38.076  72.137 123.747  1.00  0.00           O
ATOM   3499  C31 POPET  84      38.717  71.837 122.587  1.00  0.00           C
ATOM   3500  O32 POPET  84      39.247  70.757 122.437  1.00  0.00           O
ATOM   3501  C32 POPET  84      38.596  72.857 121.447  1.00  0.00           C
ATOM   3504  C23 POPET  84      40.407  77.407 121.197  1.00  0.00           C
ATOM   3507  C24 POPET  84      41.307  77.877 120.037  1.00  0.00           C
ATOM   3510  C25 POPET  84      41.637  76.826 118.967  1.00  0.00           C
ATOM   3513  C26 POPET  84      40.957  77.087 117.617  1.00  0.00           C
ATOM   3516  C27 POPET  84      40.826  75.807 116.757  1.00  0.00           C
ATOM   3519  C28 POPET  84      40.156  76.017 115.387  1.00  0.00           C
ATOM   3522  C29 POPET  84      38.846  76.757 115.437  1.00  0.00           C
ATOM   3524 0C21 POPET  84      38.457  77.777 114.647  1.00  0.00           C
ATOM   3526 1C21 POPET  84      39.227  78.387 113.487  1.00  0.00           C
ATOM   3529 2C21 POPET  84      39.677  79.837 113.727  1.00  0.00           C
ATOM   3532 3C21 POPET  84      40.425  80.416 112.517  1.00  0.00           C
ATOM   3535 4C21 POPET  84      40.887  81.867 112.717  1.00  0.00           C
ATOM   3538 5C21 POPET  84      41.186  82.587 111.387  1.00  0.00           C
ATOM   3541 6C21 POPET  84      42.276  81.926 110.537  1.00  0.00           C
ATOM   3544 7C21 POPET  84      42.576  82.706 109.257  1.00  0.00           C
ATOM   3547 8C21 POPET  84      43.807  82.197 108.517  1.00  0.00           C
ATOM   3551  C33 POPET  84      39.797  72.797 120.457  1.00  0.00           C
ATOM   3554  C34 POPET  84      39.736  71.576 119.537  1.00  0.00           C
ATOM   3557  C35 POPET  84      39.727  71.887 118.037  1.00  0.00           C
ATOM   3560  C36 POPET  84      41.117  71.847 117.367  1.00  0.00           C
ATOM   3563  C37 POPET  84      40.977  71.487 115.877  1.00  0.00           C
ATOM   3566  C38 POPET  84      42.276  71.127 115.157  1.00  0.00           C
ATOM   3569  C39 POPET  84      43.207  72.317 114.937  1.00  0.00           C
ATOM   3572 0C31 POPET  84      42.677  73.387 113.977  1.00  0.00           C
ATOM   3575 1C31 POPET  84      43.597  74.617 113.957  1.00  0.00           C
ATOM   3578 2C31 POPET  84      43.107  75.716 113.007  1.00  0.00           C
ATOM   3581 3C31 POPET  84      43.986  75.867 111.757  1.00  0.00           C
ATOM   3584 4C31 POPET  84      44.046  74.627 110.867  1.00  0.00           C
ATOM   3587 5C31 POPET  84      44.946  74.856 109.637  1.00  0.00           C
ATOM   3590 6C31 POPET  84      44.936  73.697 108.647  1.00  0.00           C
ATOM   3594  NH3 POPEU  85     120.407   7.537  81.117  1.00  0.00           N
ATOM   3598  C12 POPEU  85     121.256   8.697  80.687  1.00  0.00           C
ATOM   3601  C11 POPEU  85     120.457   9.897  80.187  1.00  0.00           C
ATOM   3604  P   POPEU  85     121.156  12.217  79.157  1.00  0.00           P
ATOM   3605  O13 POPEU  85     122.436  12.517  78.477  1.00  0.00           O
ATOM   3606  O14 POPEU  85     119.996  11.987  78.257  1.00  0.00           O
ATOM   3607  O11 POPEU  85     120.826  13.337  80.237  1.00  0.00           O
ATOM   3608  O12 POPEU  85     121.386  10.957  80.067  1.00  0.00           O
ATOM   3609  C1  POPEU  85     119.866  13.207  81.297  1.00  0.00           C
ATOM   3612  C2  POPEU  85     120.386  12.547  82.627  1.00  0.00           C
ATOM   3614  O21 POPEU  85     119.376  12.607  83.667  1.00  0.00           O
ATOM   3615  C21 POPEU  85     119.286  13.707  84.407  1.00  0.00           C
ATOM   3616  O22 POPEU  85     119.735  14.797  84.127  1.00  0.00           O
ATOM   3617  C22 POPEU  85     118.476  13.407  85.677  1.00  0.00           C
ATOM   3620  C3  POPEU  85     121.806  13.047  83.057  1.00  0.00           C
ATOM   3623  O31 POPEU  85     122.257  12.537  84.347  1.00  0.00           O
ATOM   3624  C31 POPEU  85     122.627  11.257  84.347  1.00  0.00           C
ATOM   3625  O32 POPEU  85     122.496  10.497  83.397  1.00  0.00           O
ATOM   3626  C32 POPEU  85     123.236  10.857  85.677  1.00  0.00           C
ATOM   3629  C23 POPEU  85     119.356  12.957  86.857  1.00  0.00           C
ATOM   3632  C24 POPEU  85     118.667  13.157  88.207  1.00  0.00           C
ATOM   3635  C25 POPEU  85     119.525  12.687  89.397  1.00  0.00           C
ATOM   3638  C26 POPEU  85     119.216  13.427  90.697  1.00  0.00           C
ATOM   3641  C27 POPEU  85     120.037  12.877  91.877  1.00  0.00           C
ATOM   3644  C28 POPEU  85     120.206  13.937  92.987  1.00  0.00           C
ATOM   3647  C29 POPEU  85     120.867  13.397  94.227  1.00  0.00           C
ATOM   3649 0C21 POPEU  85     120.817  13.967  95.447  1.00  0.00           C
ATOM   3651 1C21 POPEU  85     120.106  15.257  95.807  1.00  0.00           C
ATOM   3654 2C21 POPEU  85     119.446  15.257  97.197  1.00  0.00           C
ATOM   3657 3C21 POPEU  85     118.156  14.437  97.277  1.00  0.00           C
ATOM   3660 4C21 POPEU  85     117.376  14.677  98.577  1.00  0.00           C
ATOM   3663 5C21 POPEU  85     115.976  14.047  98.547  1.00  0.00           C
ATOM   3666 6C21 POPEU  85     115.167  14.337  99.817  1.00  0.00           C
ATOM   3669 7C21 POPEU  85     113.777  13.687  99.787  1.00  0.00           C
ATOM   3672 8C21 POPEU  85     112.977  13.897 101.067  1.00  0.00           C
ATOM   3676  C33 POPEU  85     122.807   9.417  86.047  1.00  0.00           C
ATOM   3679  C34 POPEU  85     123.376   8.917  87.377  1.00  0.00           C
ATOM   3682  C35 POPEU  85     124.897   8.907  87.467  1.00  0.00           C
ATOM   3685  C36 POPEU  85     125.396   7.807  88.407  1.00  0.00           C
ATOM   3688  C37 POPEU  85     126.916   7.627  88.347  1.00  0.00           C
ATOM   3691  C38 POPEU  85     127.376   6.347  89.057  1.00  0.00           C
ATOM   3694  C39 POPEU  85     127.156   6.367  90.577  1.00  0.00           C
ATOM   3697 0C31 POPEU  85     127.686   5.087  91.237  1.00  0.00           C
ATOM   3700 1C31 POPEU  85     127.826   5.217  92.757  1.00  0.00           C
ATOM   3703 2C31 POPEU  85     128.706   4.117  93.367  1.00  0.00           C
ATOM   3706 3C31 POPEU  85     128.007   2.757  93.457  1.00  0.00           C
ATOM   3709 4C31 POPEU  85     128.865   1.727  94.207  1.00  0.00           C
ATOM   3712 5C31 POPEU  85     128.266   0.307  94.237  1.00  0.00           C
ATOM   3715 6C31 POPEU  85     126.846   0.217  94.797  1.00  0.00           C
ATOM   3719  NH3 POPEV  86      89.486 130.500 121.397  1.00  0.00           N
ATOM   3723  C12 POPEV  86      89.117 130.290 119.947  1.00  0.00           C
ATOM   3726  C11 POPEV  86      89.047 128.790 119.497  1.00  0.00           C
ATOM   3729  P   POPEV  86      87.296 127.869 121.407  1.00  0.00           P
ATOM   3730  O13 POPEV  86      87.165 126.507 121.957  1.00  0.00           O
ATOM   3731  O14 POPEV  86      87.636 128.930 122.367  1.00  0.00           O
ATOM   3732  O11 POPEV  86      85.936 128.160 120.657  1.00  0.00           O
ATOM   3733  O12 POPEV  86      88.406 127.840 120.327  1.00  0.00           O
ATOM   3734  C1  POPEV  86      85.587 129.410 120.047  1.00  0.00           C
ATOM   3737  C2  POPEV  86      85.587 129.279 118.507  1.00  0.00           C
ATOM   3739  O21 POPEV  86      85.477 130.600 117.907  1.00  0.00           O
ATOM   3740  C21 POPEV  86      86.277 130.820 116.857  1.00  0.00           C
ATOM   3741  O22 POPEV  86      87.146 130.070 116.467  1.00  0.00           O
ATOM   3742  C22 POPEV  86      85.946 132.170 116.227  1.00  0.00           C
ATOM   3745  C3  POPEV  86      84.455 128.329 118.017  1.00  0.00           C
ATOM   3748  O31 POPEV  86      84.926 127.527 116.937  1.00  0.00           O
ATOM   3749  C31 POPEV  86      84.817 128.049 115.727  1.00  0.00           C
ATOM   3750  O32 POPEV  86      84.236 129.079 115.437  1.00  0.00           O
ATOM   3751  C32 POPEV  86      85.577 127.136 114.737  1.00  0.00           C
ATOM   3754  C23 POPEV  86      85.425 132.049 114.777  1.00  0.00           C
ATOM   3757  C24 POPEV  86      85.656 133.350 113.997  1.00  0.00           C
ATOM   3760  C25 POPEV  86      87.016 133.380 113.277  1.00  0.00           C
ATOM   3763  C26 POPEV  86      87.056 132.460 112.047  1.00  0.00           C
ATOM   3766  C27 POPEV  86      88.227 132.790 111.097  1.00  0.00           C
ATOM   3769  C28 POPEV  86      88.196 131.930 109.817  1.00  0.00           C
ATOM   3772  C29 POPEV  86      89.257 132.340 108.827  1.00  0.00           C
ATOM   3774 0C21 POPEV  86      89.665 131.620 107.767  1.00  0.00           C
ATOM   3776 1C21 POPEV  86      89.136 130.279 107.347  1.00  0.00           C
ATOM   3779 2C21 POPEV  86      88.156 130.360 106.167  1.00  0.00           C
ATOM   3782 3C21 POPEV  86      88.796 130.900 104.877  1.00  0.00           C
ATOM   3785 4C21 POPEV  86      87.855 130.829 103.667  1.00  0.00           C
ATOM   3788 5C21 POPEV  86      88.476 131.469 102.427  1.00  0.00           C
ATOM   3791 6C21 POPEV  86      87.496 131.610 101.257  1.00  0.00           C
ATOM   3794 7C21 POPEV  86      88.147 132.249 100.027  1.00  0.00           C
ATOM   3797 8C21 POPEV  86      87.126 132.699  98.967  1.00  0.00           C
ATOM   3801  C33 POPEV  86      86.707 127.869 113.967  1.00  0.00           C
ATOM   3804  C34 POPEV  86      87.776 126.907 113.417  1.00  0.00           C
ATOM   3807  C35 POPEV  86      87.235 125.826 112.477  1.00  0.00           C
ATOM   3810  C36 POPEV  86      88.287 124.797 112.057  1.00  0.00           C
ATOM   3813  C37 POPEV  86      87.767 123.857 110.947  1.00  0.00           C
ATOM   3816  C38 POPEV  86      88.777 122.797 110.497  1.00  0.00           C
ATOM   3819  C39 POPEV  86      88.816 122.617 108.967  1.00  0.00           C
ATOM   3822 0C31 POPEV  86      87.487 122.177 108.327  1.00  0.00           C
ATOM   3825 1C31 POPEV  86      87.546 122.317 106.797  1.00  0.00           C
ATOM   3828 2C31 POPEV  86      86.226 122.057 106.067  1.00  0.00           C
ATOM   3831 3C31 POPEV  86      85.857 120.577 105.997  1.00  0.00           C
ATOM   3834 4C31 POPEV  86      84.826 120.237 104.907  1.00  0.00           C
ATOM   3837 5C31 POPEV  86      84.626 118.727 104.757  1.00  0.00           C
ATOM   3840 6C31 POPEV  86      83.927 118.316 103.447  1.00  0.00           C
ATOM   3844  NH3 POPEW  87      90.307 105.416 121.367  1.00  0.00           N
ATOM   3848  C12 POPEW  87      89.507 106.367 120.497  1.00  0.00           C
ATOM   3851  C11 POPEW  87      89.595 107.826 120.967  1.00  0.00           C
ATOM   3854  P   POPEW  87      89.047 110.156 119.867  1.00  0.00           P
ATOM   3855  O13 POPEW  87      88.427 110.896 120.997  1.00  0.00           O
ATOM   3856  O14 POPEW  87      90.486 110.377 119.687  1.00  0.00           O
ATOM   3857  O11 POPEW  87      88.247 110.436 118.527  1.00  0.00           O
ATOM   3858  O12 POPEW  87      88.807 108.617 120.087  1.00  0.00           O
ATOM   3859  C1  POPEW  87      87.466 109.437 117.847  1.00  0.00           C
ATOM   3862  C2  POPEW  87      87.677 109.496 116.307  1.00  0.00           C
ATOM   3864  O21 POPEW  87      86.407 109.527 115.627  1.00  0.00           O
ATOM   3865  C21 POPEW  87      85.857 108.495 115.007  1.00  0.00           C
ATOM   3866  O22 POPEW  87      86.167 107.317 115.087  1.00  0.00           O
ATOM   3867  C22 POPEW  87      84.747 109.127 114.157  1.00  0.00           C
ATOM   3870  C3  POPEW  87      88.726 108.477 115.757  1.00  0.00           C
ATOM   3873  O31 POPEW  87      88.826 108.617 114.317  1.00  0.00           O
ATOM   3874  C31 POPEW  87      89.467 107.617 113.717  1.00  0.00           C
ATOM   3875  O32 POPEW  87      90.016 106.697 114.307  1.00  0.00           O
ATOM   3876  C32 POPEW  87      89.337 107.776 112.197  1.00  0.00           C
ATOM   3879  C23 POPEW  87      83.796 108.197 113.367  1.00  0.00           C
ATOM   3882  C24 POPEW  87      82.587 109.026 112.887  1.00  0.00           C
ATOM   3885  C25 POPEW  87      81.827 108.447 111.687  1.00  0.00           C
ATOM   3888  C26 POPEW  87      82.616 108.477 110.367  1.00  0.00           C
ATOM   3891  C27 POPEW  87      81.727 108.187 109.157  1.00  0.00           C
ATOM   3894  C28 POPEW  87      82.466 108.377 107.807  1.00  0.00           C
ATOM   3897  C29 POPEW  87      81.517 108.717 106.697  1.00  0.00           C
ATOM   3899 0C21 POPEW  87      80.727 107.877 106.007  1.00  0.00           C
ATOM   3901 1C21 POPEW  87      80.626 106.376 106.147  1.00  0.00           C
ATOM   3904 2C21 POPEW  87      80.796 105.705 104.777  1.00  0.00           C
ATOM   3907 3C21 POPEW  87      80.267 104.267 104.717  1.00  0.00           C
ATOM   3910 4C21 POPEW  87      80.407 103.625 103.317  1.00  0.00           C
ATOM   3913 5C21 POPEW  87      79.217 103.837 102.357  1.00  0.00           C
ATOM   3916 6C21 POPEW  87      78.937 105.307 101.967  1.00  0.00           C
ATOM   3919 7C21 POPEW  87      78.046 105.436 100.727  1.00  0.00           C
ATOM   3922 8C21 POPEW  87      77.676 106.877 100.377  1.00  0.00           C
ATOM   3926  C33 POPEW  87      89.087 106.467 111.427  1.00  0.00           C
ATOM   3929  C34 POPEW  87      88.667 106.727 109.967  1.00  0.00           C
ATOM   3932  C35 POPEW  87      89.796 106.965 108.957  1.00  0.00           C
ATOM   3935  C36 POPEW  87      89.207 107.177 107.557  1.00  0.00           C
ATOM   3938  C37 POPEW  87      90.236 107.607 106.517  1.00  0.00           C
ATOM   3941  C38 POPEW  87      89.617 108.377 105.337  1.00  0.00           C
ATOM   3944  C39 POPEW  87      88.527 107.597 104.577  1.00  0.00           C
ATOM   3947 0C31 POPEW  87      87.196 108.367 104.467  1.00  0.00           C
ATOM   3950 1C31 POPEW  87      86.197 107.636 103.557  1.00  0.00           C
ATOM   3953 2C31 POPEW  87      84.976 108.485 103.157  1.00  0.00           C
ATOM   3956 3C31 POPEW  87      85.326 109.735 102.347  1.00  0.00           C
ATOM   3959 4C31 POPEW  87      86.356 109.496 101.237  1.00  0.00           C
ATOM   3962 5C31 POPEW  87      86.486 110.676 100.277  1.00  0.00           C
ATOM   3965 6C31 POPEW  87      87.667 110.565  99.327  1.00  0.00           C
ATOM   3969  NH3 POPEX  88     105.526  10.647 119.977  1.00  0.00           N
ATOM   3973  C12 POPEX  88     104.576  11.767 119.657  1.00  0.00           C
ATOM   3976  C11 POPEX  88     103.117  11.257 119.567  1.00  0.00           C
ATOM   3979  P   POPEX  88     102.266  13.497 118.517  1.00  0.00           P
ATOM   3980  O13 POPEX  88     100.946  14.127 118.327  1.00  0.00           O
ATOM   3981  O14 POPEX  88     103.376  14.387 118.917  1.00  0.00           O
ATOM   3982  O11 POPEX  88     102.697  12.687 117.227  1.00  0.00           O
ATOM   3983  O12 POPEX  88     102.137  12.307 119.557  1.00  0.00           O
ATOM   3984  C1  POPEX  88     102.165  12.847 115.917  1.00  0.00           C
ATOM   3987  C2  POPEX  88     101.666  11.497 115.327  1.00  0.00           C
ATOM   3989  O21 POPEX  88     101.246  11.707 113.967  1.00  0.00           O
ATOM   3990  C21 POPEX  88     102.146  11.467 113.027  1.00  0.00           C
ATOM   3991  O22 POPEX  88     103.317  11.187 113.197  1.00  0.00           O
ATOM   3992  C22 POPEX  88     101.456  11.607 111.667  1.00  0.00           C
ATOM   3995  C3  POPEX  88     100.466  10.917 116.137  1.00  0.00           C
ATOM   3998  O31 POPEX  88     100.096   9.597 115.667  1.00  0.00           O
ATOM   3999  C31 POPEX  88      99.467   9.447 114.507  1.00  0.00           C
ATOM   4000  O32 POPEX  88      99.806   8.637 113.647  1.00  0.00           O
ATOM   4001  C32 POPEX  88      98.227  10.327 114.337  1.00  0.00           C
ATOM   4004  C23 POPEX  88     101.716  10.387 110.747  1.00  0.00           C
ATOM   4007  C24 POPEX  88     100.906  10.417 109.447  1.00  0.00           C
ATOM   4010  C25 POPEX  88     101.056  11.737 108.657  1.00  0.00           C
ATOM   4013  C26 POPEX  88     100.606  11.617 107.197  1.00  0.00           C
ATOM   4016  C27 POPEX  88     100.536  12.977 106.477  1.00  0.00           C
ATOM   4019  C28 POPEX  88      99.286  13.827 106.837  1.00  0.00           C
ATOM   4022  C29 POPEX  88      98.026  13.207 106.307  1.00  0.00           C
ATOM   4024 0C21 POPEX  88      96.797  13.757 106.247  1.00  0.00           C
ATOM   4026 1C21 POPEX  88      96.377  15.127 106.727  1.00  0.00           C
ATOM   4029 2C21 POPEX  88      95.326  15.047 107.857  1.00  0.00           C
ATOM   4032 3C21 POPEX  88      95.966  14.807 109.227  1.00  0.00           C
ATOM   4035 4C21 POPEX  88      95.027  14.167 110.257  1.00  0.00           C
ATOM   4038 5C21 POPEX  88      93.856  15.017 110.757  1.00  0.00           C
ATOM   4041 6C21 POPEX  88      93.427  14.557 112.157  1.00  0.00           C
ATOM   4044 7C21 POPEX  88      92.156  15.237 112.677  1.00  0.00           C
ATOM   4047 8C21 POPEX  88      91.727  14.717 114.047  1.00  0.00           C
ATOM   4051  C33 POPEX  88      97.715  10.167 112.887  1.00  0.00           C
ATOM   4054  C34 POPEX  88      96.486  10.987 112.527  1.00  0.00           C
ATOM   4057  C35 POPEX  88      96.346  11.127 110.997  1.00  0.00           C
ATOM   4060  C36 POPEX  88      96.246   9.807 110.217  1.00  0.00           C
ATOM   4063  C37 POPEX  88      96.587   9.957 108.727  1.00  0.00           C
ATOM   4066  C38 POPEX  88      96.576   8.597 108.017  1.00  0.00           C
ATOM   4069  C39 POPEX  88      97.226   8.597 106.627  1.00  0.00           C
ATOM   4072 0C31 POPEX  88      96.596   9.577 105.637  1.00  0.00           C
ATOM   4075 1C31 POPEX  88      97.387   9.647 104.317  1.00  0.00           C
ATOM   4078 2C31 POPEX  88      96.916  10.797 103.417  1.00  0.00           C
ATOM   4081 3C31 POPEX  88      97.837  11.037 102.217  1.00  0.00           C
ATOM   4084 4C31 POPEX  88      97.397  12.277 101.417  1.00  0.00           C
ATOM   4087 5C31 POPEX  88      98.217  12.497 100.147  1.00  0.00           C
ATOM   4090 6C31 POPEX  88      97.686  13.667  99.307  1.00  0.00           C
ATOM   4094  NH3 POPEY  89     101.197  69.127  83.397  1.00  0.00           N
ATOM   4098  C12 POPEY  89     102.447  69.587  82.697  1.00  0.00           C
ATOM   4101  C11 POPEY  89     102.826  71.017  83.077  1.00  0.00           C
ATOM   4104  P   POPEY  89     104.467  72.907  82.647  1.00  0.00           P
ATOM   4105  O13 POPEY  89     105.256  73.527  81.567  1.00  0.00           O
ATOM   4106  O14 POPEY  89     103.357  73.737  83.187  1.00  0.00           O
ATOM   4107  O11 POPEY  89     105.407  72.487  83.867  1.00  0.00           O
ATOM   4108  O12 POPEY  89     103.826  71.536  82.177  1.00  0.00           O
ATOM   4109  C1  POPEY  89     105.167  73.007  85.177  1.00  0.00           C
ATOM   4112  C2  POPEY  89     105.626  71.997  86.257  1.00  0.00           C
ATOM   4114  O21 POPEY  89     105.676  72.597  87.567  1.00  0.00           O
ATOM   4115  C21 POPEY  89     104.537  72.786  88.167  1.00  0.00           C
ATOM   4116  O22 POPEY  89     103.436  72.797  87.657  1.00  0.00           O
ATOM   4117  C22 POPEY  89     104.777  72.886  89.667  1.00  0.00           C
ATOM   4120  C3  POPEY  89     107.046  71.477  85.917  1.00  0.00           C
ATOM   4123  O31 POPEY  89     107.697  70.837  87.037  1.00  0.00           O
ATOM   4124  C31 POPEY  89     108.427  71.647  87.787  1.00  0.00           C
ATOM   4125  O32 POPEY  89     108.427  72.867  87.757  1.00  0.00           O
ATOM   4126  C32 POPEY  89     109.337  70.767  88.637  1.00  0.00           C
ATOM   4129  C23 POPEY  89     103.787  71.947  90.387  1.00  0.00           C
ATOM   4132  C24 POPEY  89     104.136  71.676  91.847  1.00  0.00           C
ATOM   4135  C25 POPEY  89     105.477  70.947  92.037  1.00  0.00           C
ATOM   4138  C26 POPEY  89     105.556  70.227  93.387  1.00  0.00           C
ATOM   4141  C27 POPEY  89     106.916  69.567  93.627  1.00  0.00           C
ATOM   4144  C28 POPEY  89     106.926  68.567  94.807  1.00  0.00           C
ATOM   4147  C29 POPEY  89     106.736  69.257  96.137  1.00  0.00           C
ATOM   4149 0C21 POPEY  89     105.997  68.827  97.177  1.00  0.00           C
ATOM   4151 1C21 POPEY  89     105.206  67.536  97.267  1.00  0.00           C
ATOM   4154 2C21 POPEY  89     105.976  66.477  98.077  1.00  0.00           C
ATOM   4157 3C21 POPEY  89     106.296  66.877  99.527  1.00  0.00           C
ATOM   4160 4C21 POPEY  89     105.057  67.197 100.367  1.00  0.00           C
ATOM   4163 5C21 POPEY  89     105.407  67.457 101.837  1.00  0.00           C
ATOM   4166 6C21 POPEY  89     104.157  67.396 102.737  1.00  0.00           C
ATOM   4169 7C21 POPEY  89     104.477  67.167 104.217  1.00  0.00           C
ATOM   4172 8C21 POPEY  89     104.887  65.747 104.597  1.00  0.00           C
ATOM   4176  C33 POPEY  89     110.256  71.547  89.597  1.00  0.00           C
ATOM   4179  C34 POPEY  89     111.377  70.627  90.107  1.00  0.00           C
ATOM   4182  C35 POPEY  89     112.417  71.286  91.017  1.00  0.00           C
ATOM   4185  C36 POPEY  89     111.815  72.007  92.227  1.00  0.00           C
ATOM   4188  C37 POPEY  89     111.207  71.106  93.307  1.00  0.00           C
ATOM   4191  C38 POPEY  89     110.425  71.956  94.327  1.00  0.00           C
ATOM   4194  C39 POPEY  89     110.355  71.347  95.727  1.00  0.00           C
ATOM   4197 0C31 POPEY  89     111.657  71.557  96.517  1.00  0.00           C
ATOM   4200 1C31 POPEY  89     111.506  71.047  97.947  1.00  0.00           C
ATOM   4203 2C31 POPEY  89     112.667  71.417  98.867  1.00  0.00           C
ATOM   4206 3C31 POPEY  89     112.457  70.807 100.247  1.00  0.00           C
ATOM   4209 4C31 POPEY  89     113.415  71.317 101.307  1.00  0.00           C
ATOM   4212 5C31 POPEY  89     113.217  70.537 102.607  1.00  0.00           C
ATOM   4215 6C31 POPEY  89     113.846  71.227 103.807  1.00  0.00           C
ATOM   4219  NH3 POPEZ  90     126.246  40.067  81.227  1.00  0.00           N
ATOM   4223  C12 POPEZ  90     125.386  40.597  80.107  1.00  0.00           C
ATOM   4226  C11 POPEZ  90     124.507  41.757  80.577  1.00  0.00           C
ATOM   4229  P   POPEZ  90     124.716  44.037  81.787  1.00  0.00           P
ATOM   4230  O13 POPEZ  90     125.565  44.527  82.897  1.00  0.00           O
ATOM   4231  O14 POPEZ  90     124.437  45.047  80.747  1.00  0.00           O
ATOM   4232  O11 POPEZ  90     123.367  43.567  82.397  1.00  0.00           O
ATOM   4233  O12 POPEZ  90     125.346  42.757  81.157  1.00  0.00           O
ATOM   4234  C1  POPEZ  90     122.947  43.997  83.687  1.00  0.00           C
ATOM   4237  C2  POPEZ  90     122.966  42.777  84.637  1.00  0.00           C
ATOM   4239  O21 POPEZ  90     122.356  43.137  85.877  1.00  0.00           O
ATOM   4240  C21 POPEZ  90     121.067  43.337  85.837  1.00  0.00           C
ATOM   4241  O22 POPEZ  90     120.317  43.137  84.907  1.00  0.00           O
ATOM   4242  C22 POPEZ  90     120.666  43.987  87.157  1.00  0.00           C
ATOM   4245  C3  POPEZ  90     124.376  42.216  84.927  1.00  0.00           C
ATOM   4248  O31 POPEZ  90     124.297  41.097  85.837  1.00  0.00           O
ATOM   4249  C31 POPEZ  90     124.507  41.397  87.137  1.00  0.00           C
ATOM   4250  O32 POPEZ  90     124.897  42.467  87.557  1.00  0.00           O
ATOM   4251  C32 POPEZ  90     124.057  40.187  87.977  1.00  0.00           C
ATOM   4254  C23 POPEZ  90     120.297  42.937  88.217  1.00  0.00           C
ATOM   4257  C24 POPEZ  90     119.707  43.597  89.457  1.00  0.00           C
ATOM   4260  C25 POPEZ  90     120.647  44.627  90.087  1.00  0.00           C
ATOM   4263  C26 POPEZ  90     120.146  45.056  91.467  1.00  0.00           C
ATOM   4266  C27 POPEZ  90     120.867  46.267  92.087  1.00  0.00           C
ATOM   4269  C28 POPEZ  90     120.355  46.487  93.527  1.00  0.00           C
ATOM   4272  C29 POPEZ  90     120.806  47.787  94.147  1.00  0.00           C
ATOM   4274 0C21 POPEZ  90     120.457  48.187  95.387  1.00  0.00           C
ATOM   4276 1C21 POPEZ  90     119.617  47.356  96.337  1.00  0.00           C
ATOM   4279 2C21 POPEZ  90     119.716  47.787  97.817  1.00  0.00           C
ATOM   4282 3C21 POPEZ  90     121.147  47.767  98.367  1.00  0.00           C
ATOM   4285 4C21 POPEZ  90     121.216  47.496  99.887  1.00  0.00           C
ATOM   4288 5C21 POPEZ  90     120.447  48.497 100.757  1.00  0.00           C
ATOM   4291 6C21 POPEZ  90     120.766  48.326 102.247  1.00  0.00           C
ATOM   4294 7C21 POPEZ  90     120.076  49.367 103.137  1.00  0.00           C
ATOM   4297 8C21 POPEZ  90     120.297  49.127 104.627  1.00  0.00           C
ATOM   4301  C33 POPEZ  90     124.276  40.267  89.507  1.00  0.00           C
ATOM   4304  C34 POPEZ  90     124.035  38.877  90.127  1.00  0.00           C
ATOM   4307  C35 POPEZ  90     123.877  38.867  91.647  1.00  0.00           C
ATOM   4310  C36 POPEZ  90     125.197  38.937  92.407  1.00  0.00           C
ATOM   4313  C37 POPEZ  90     124.987  39.317  93.877  1.00  0.00           C
ATOM   4316  C38 POPEZ  90     126.307  39.237  94.647  1.00  0.00           C
ATOM   4319  C39 POPEZ  90     126.417  40.187  95.847  1.00  0.00           C
ATOM   4322 0C31 POPEZ  90     125.547  39.817  97.047  1.00  0.00           C
ATOM   4325 1C31 POPEZ  90     125.876  40.697  98.257  1.00  0.00           C
ATOM   4328 2C31 POPEZ  90     125.057  40.397  99.517  1.00  0.00           C
ATOM   4331 3C31 POPEZ  90     125.267  38.987 100.087  1.00  0.00           C
ATOM   4334 4C31 POPEZ  90     124.126  38.027  99.727  1.00  0.00           C
ATOM   4337 5C31 POPEZ  90     124.245  36.657 100.417  1.00  0.00           C
ATOM   4340 6C31 POPEZ  90     122.957  35.847 100.337  1.00  0.00           C
ATOM   4344  NH3 POPEa  91      56.465 125.705 123.337  1.00  0.00           N
ATOM   4348  C12 POPEa  91      55.806 126.327 124.557  1.00  0.00           C
ATOM   4351  C11 POPEa  91      54.375 125.797 124.827  1.00  0.00           C
ATOM   4354  P   POPEa  91      52.107 126.757 123.847  1.00  0.00           P
ATOM   4355  O13 POPEa  91      51.616 126.686 125.237  1.00  0.00           O
ATOM   4356  O14 POPEa  91      52.247 128.090 123.237  1.00  0.00           O
ATOM   4357  O11 POPEa  91      51.177 125.877 122.907  1.00  0.00           O
ATOM   4358  O12 POPEa  91      53.506 125.995 123.707  1.00  0.00           O
ATOM   4359  C1  POPEa  91      51.086 126.125 121.507  1.00  0.00           C
ATOM   4362  C2  POPEa  91      49.696 126.707 121.147  1.00  0.00           C
ATOM   4364  O21 POPEa  91      49.367 126.376 119.767  1.00  0.00           O
ATOM   4365  C21 POPEa  91      48.547 125.336 119.667  1.00  0.00           C
ATOM   4366  O22 POPEa  91      48.146 124.657 120.597  1.00  0.00           O
ATOM   4367  C22 POPEa  91      48.107 125.126 118.227  1.00  0.00           C
ATOM   4370  C3  POPEa  91      49.576 128.240 121.387  1.00  0.00           C
ATOM   4373  O31 POPEa  91      48.287 128.719 120.987  1.00  0.00           O
ATOM   4374  C31 POPEa  91      48.247 129.559 119.947  1.00  0.00           C
ATOM   4375  O32 POPEa  91      49.217 129.999 119.357  1.00  0.00           O
ATOM   4376  C32 POPEa  91      46.776 129.889 119.627  1.00  0.00           C
ATOM   4379  C23 POPEa  91      46.837 124.236 118.137  1.00  0.00           C
ATOM   4382  C24 POPEa  91      45.946 124.547 116.927  1.00  0.00           C
ATOM   4385  C25 POPEa  91      46.666 124.487 115.577  1.00  0.00           C
ATOM   4388  C26 POPEa  91      45.797 125.047 114.447  1.00  0.00           C
ATOM   4391  C27 POPEa  91      46.577 125.217 113.147  1.00  0.00           C
ATOM   4394  C28 POPEa  91      45.767 125.966 112.077  1.00  0.00           C
ATOM   4397  C29 POPEa  91      46.387 125.807 110.717  1.00  0.00           C
ATOM   4399 0C21 POPEa  91      45.707 125.617 109.567  1.00  0.00           C
ATOM   4401 1C21 POPEa  91      44.207 125.556 109.447  1.00  0.00           C
ATOM   4404 2C21 POPEa  91      43.715 124.977 108.107  1.00  0.00           C
ATOM   4407 3C21 POPEa  91      44.147 123.517 107.877  1.00  0.00           C
ATOM   4410 4C21 POPEa  91      43.376 122.836 106.737  1.00  0.00           C
ATOM   4413 5C21 POPEa  91      43.947 121.456 106.417  1.00  0.00           C
ATOM   4416 6C21 POPEa  91      43.166 120.737 105.307  1.00  0.00           C
ATOM   4419 7C21 POPEa  91      43.807 119.417 104.877  1.00  0.00           C
ATOM   4422 8C21 POPEa  91      43.056 118.757 103.717  1.00  0.00           C
ATOM   4426  C33 POPEa  91      46.577 131.398 119.377  1.00  0.00           C
ATOM   4429  C34 POPEa  91      45.215 131.749 118.737  1.00  0.00           C
ATOM   4432  C35 POPEa  91      45.207 131.620 117.207  1.00  0.00           C
ATOM   4435  C36 POPEa  91      43.856 132.029 116.577  1.00  0.00           C
ATOM   4438  C37 POPEa  91      43.927 132.520 115.127  1.00  0.00           C
ATOM   4441  C38 POPEa  91      42.526 132.859 114.587  1.00  0.00           C
ATOM   4444  C39 POPEa  91      42.476 133.040 113.057  1.00  0.00           C
ATOM   4447 0C31 POPEa  91      41.026 133.150 112.557  1.00  0.00           C
ATOM   4450 1C31 POPEa  91      40.896 132.900 111.047  1.00  0.00           C
ATOM   4453 2C31 POPEa  91      39.436 133.040 110.567  1.00  0.00           C
ATOM   4456 3C31 POPEa  91      39.227 132.479 109.147  1.00  0.00           C
ATOM   4459 4C31 POPEa  91      38.076 133.160 108.397  1.00  0.00           C
ATOM   4462 5C31 POPEa  91      37.646 132.368 107.157  1.00  0.00           C
ATOM   4465 6C31 POPEa  91      36.837 133.180 106.137  1.00  0.00           C
ATOM   4469  NH3 POPEb  92      45.047  56.427 121.327  1.00  0.00           N
ATOM   4473  C12 POPEb  92      45.117  54.977 121.727  1.00  0.00           C
ATOM   4476  C11 POPEb  92      43.747  54.277 121.607  1.00  0.00           C
ATOM   4479  P   POPEb  92      42.465  52.097 122.277  1.00  0.00           P
ATOM   4480  O13 POPEb  92      42.866  50.707 122.577  1.00  0.00           O
ATOM   4481  O14 POPEb  92      41.346  52.587 123.127  1.00  0.00           O
ATOM   4482  O11 POPEb  92      41.896  52.187 120.797  1.00  0.00           O
ATOM   4483  O12 POPEb  92      43.686  53.107 122.397  1.00  0.00           O
ATOM   4484  C1  POPEb  92      41.317  51.027 120.167  1.00  0.00           C
ATOM   4487  C2  POPEb  92      41.837  50.847 118.707  1.00  0.00           C
ATOM   4489  O21 POPEb  92      42.547  49.597 118.637  1.00  0.00           O
ATOM   4490  C21 POPEb  92      42.697  49.107 117.417  1.00  0.00           C
ATOM   4491  O22 POPEb  92      42.227  49.597 116.407  1.00  0.00           O
ATOM   4492  C22 POPEb  92      43.367  47.727 117.527  1.00  0.00           C
ATOM   4495  C3  POPEb  92      42.736  52.057 118.337  1.00  0.00           C
ATOM   4498  O31 POPEb  92      43.137  52.157 116.947  1.00  0.00           O
ATOM   4499  C31 POPEb  92      43.867  53.286 116.817  1.00  0.00           C
ATOM   4500  O32 POPEb  92      44.026  54.076 117.727  1.00  0.00           O
ATOM   4501  C32 POPEb  92      44.457  53.457 115.407  1.00  0.00           C
ATOM   4504  C23 POPEb  92      43.606  46.987 116.177  1.00  0.00           C
ATOM   4507  C24 POPEb  92      42.387  46.257 115.607  1.00  0.00           C
ATOM   4510  C25 POPEb  92      41.447  47.146 114.777  1.00  0.00           C
ATOM   4513  C26 POPEb  92      40.927  46.457 113.517  1.00  0.00           C
ATOM   4516  C27 POPEb  92      39.896  47.297 112.757  1.00  0.00           C
ATOM   4519  C28 POPEb  92      38.477  47.127 113.327  1.00  0.00           C
ATOM   4522  C29 POPEb  92      37.767  45.937 112.727  1.00  0.00           C
ATOM   4524 0C21 POPEb  92      37.047  45.957 111.597  1.00  0.00           C
ATOM   4526 1C21 POPEb  92      36.807  47.167 110.717  1.00  0.00           C
ATOM   4529 2C21 POPEb  92      37.376  46.997 109.307  1.00  0.00           C
ATOM   4532 3C21 POPEb  92      36.677  45.917 108.477  1.00  0.00           C
ATOM   4535 4C21 POPEb  92      37.146  45.927 107.017  1.00  0.00           C
ATOM   4538 5C21 POPEb  92      36.647  44.716 106.227  1.00  0.00           C
ATOM   4541 6C21 POPEb  92      37.216  44.697 104.807  1.00  0.00           C
ATOM   4544 7C21 POPEb  92      36.957  43.367 104.087  1.00  0.00           C
ATOM   4547 8C21 POPEb  92      37.607  43.307 102.717  1.00  0.00           C
ATOM   4551  C33 POPEb  92      44.197  52.337 114.357  1.00  0.00           C
ATOM   4554  C34 POPEb  92      45.397  52.157 113.397  1.00  0.00           C
ATOM   4557  C35 POPEb  92      45.016  52.097 111.907  1.00  0.00           C
ATOM   4560  C36 POPEb  92      44.105  50.917 111.537  1.00  0.00           C
ATOM   4563  C37 POPEb  92      43.446  51.157 110.167  1.00  0.00           C
ATOM   4566  C38 POPEb  92      42.266  50.227 109.877  1.00  0.00           C
ATOM   4569  C39 POPEb  92      41.486  50.687 108.637  1.00  0.00           C
ATOM   4572 0C31 POPEb  92      39.986  50.367 108.697  1.00  0.00           C
ATOM   4575 1C31 POPEb  92      39.157  51.306 107.807  1.00  0.00           C
ATOM   4578 2C31 POPEb  92      37.637  51.077 107.867  1.00  0.00           C
ATOM   4581 3C31 POPEb  92      36.887  51.817 108.987  1.00  0.00           C
ATOM   4584 4C31 POPEb  92      37.326  51.417 110.407  1.00  0.00           C
ATOM   4587 5C31 POPEb  92      36.367  51.887 111.507  1.00  0.00           C
ATOM   4590 6C31 POPEb  92      36.887  51.576 112.907  1.00  0.00           C
ATOM   4594  NH3 POPEc  93      44.887  37.087  82.637  1.00  0.00           N
ATOM   4598  C12 POPEc  93      44.067  38.027  83.487  1.00  0.00           C
ATOM   4601  C11 POPEc  93      44.245  39.497  83.067  1.00  0.00           C
ATOM   4604  P   POPEc  93      43.196  41.807  83.837  1.00  0.00           P
ATOM   4605  O13 POPEc  93      43.387  42.247  82.447  1.00  0.00           O
ATOM   4606  O14 POPEc  93      41.797  41.987  84.297  1.00  0.00           O
ATOM   4607  O11 POPEc  93      44.207  42.567  84.777  1.00  0.00           O
ATOM   4608  O12 POPEc  93      43.567  40.297  84.017  1.00  0.00           O
ATOM   4609  C1  POPEc  93      43.877  42.657  86.177  1.00  0.00           C
ATOM   4612  C2  POPEc  93      44.965  43.427  86.967  1.00  0.00           C
ATOM   4614  O21 POPEc  93      45.416  42.556  88.007  1.00  0.00           O
ATOM   4615  C21 POPEc  93      46.577  42.857  88.567  1.00  0.00           C
ATOM   4616  O22 POPEc  93      47.207  43.887  88.437  1.00  0.00           O
ATOM   4617  C22 POPEc  93      47.096  41.627  89.307  1.00  0.00           C
ATOM   4620  C3  POPEc  93      44.497  44.837  87.467  1.00  0.00           C
ATOM   4623  O31 POPEc  93      45.226  45.887  86.787  1.00  0.00           O
ATOM   4624  C31 POPEc  93      45.997  46.687  87.517  1.00  0.00           C
ATOM   4625  O32 POPEc  93      46.196  46.607  88.717  1.00  0.00           O
ATOM   4626  C32 POPEc  93      46.675  47.697  86.587  1.00  0.00           C
ATOM   4629  C23 POPEc  93      47.817  42.036  90.607  1.00  0.00           C
ATOM   4632  C24 POPEc  93      46.826  42.517  91.677  1.00  0.00           C
ATOM   4635  C25 POPEc  93      46.256  41.376  92.507  1.00  0.00           C
ATOM   4638  C26 POPEc  93      47.236  40.927  93.587  1.00  0.00           C
ATOM   4641  C27 POPEc  93      46.647  39.887  94.547  1.00  0.00           C
ATOM   4644  C28 POPEc  93      47.516  39.677  95.797  1.00  0.00           C
ATOM   4647  C29 POPEc  93      48.896  39.197  95.457  1.00  0.00           C
ATOM   4649 0C21 POPEc  93      50.016  39.427  96.167  1.00  0.00           C
ATOM   4651 1C21 POPEc  93      50.096  40.187  97.477  1.00  0.00           C
ATOM   4654 2C21 POPEc  93      50.547  39.307  98.657  1.00  0.00           C
ATOM   4657 3C21 POPEc  93      49.587  38.167  99.027  1.00  0.00           C
ATOM   4660 4C21 POPEc  93      49.696  36.937  98.107  1.00  0.00           C
ATOM   4663 5C21 POPEc  93      49.357  35.617  98.807  1.00  0.00           C
ATOM   4666 6C21 POPEc  93      50.436  35.177  99.807  1.00  0.00           C
ATOM   4669 7C21 POPEc  93      50.607  33.657  99.827  1.00  0.00           C
ATOM   4672 8C21 POPEc  93      51.717  33.207 100.777  1.00  0.00           C
ATOM   4676  C33 POPEc  93      46.526  49.187  87.007  1.00  0.00           C
ATOM   4679  C34 POPEc  93      47.256  50.117  86.027  1.00  0.00           C
ATOM   4682  C35 POPEc  93      47.977  51.337  86.657  1.00  0.00           C
ATOM   4685  C36 POPEc  93      49.127  50.966  87.597  1.00  0.00           C
ATOM   4688  C37 POPEc  93      49.976  52.146  88.107  1.00  0.00           C
ATOM   4691  C38 POPEc  93      51.097  51.687  89.057  1.00  0.00           C
ATOM   4694  C39 POPEc  93      51.256  52.527  90.337  1.00  0.00           C
ATOM   4697 0C31 POPEc  93      51.637  51.687  91.577  1.00  0.00           C
ATOM   4700 1C31 POPEc  93      51.497  52.437  92.907  1.00  0.00           C
ATOM   4703 2C31 POPEc  93      52.236  51.787  94.097  1.00  0.00           C
ATOM   4706 3C31 POPEc  93      51.717  50.407  94.537  1.00  0.00           C
ATOM   4709 4C31 POPEc  93      52.476  49.877  95.777  1.00  0.00           C
ATOM   4712 5C31 POPEc  93      52.117  48.437  96.167  1.00  0.00           C
ATOM   4715 6C31 POPEc  93      52.807  47.977  97.457  1.00  0.00           C
ATOM   4719  NH3 POPEd  94       8.657  62.177  80.647  1.00  0.00           N
ATOM   4723  C12 POPEd  94       8.146  63.347  79.877  1.00  0.00           C
ATOM   4726  C11 POPEd  94       6.887  63.887  80.597  1.00  0.00           C
ATOM   4729  P   POPEd  94       7.047  66.216  79.237  1.00  0.00           P
ATOM   4730  O13 POPEd  94       6.106  67.347  79.087  1.00  0.00           O
ATOM   4731  O14 POPEd  94       7.537  65.565  78.017  1.00  0.00           O
ATOM   4732  O11 POPEd  94       8.266  66.676  80.087  1.00  0.00           O
ATOM   4733  O12 POPEd  94       6.397  65.137  80.157  1.00  0.00           O
ATOM   4734  C1  POPEd  94       8.096  67.547  81.197  1.00  0.00           C
ATOM   4737  C2  POPEd  94       8.917  67.067  82.407  1.00  0.00           C
ATOM   4739  O21 POPEd  94       9.227  68.277  83.117  1.00  0.00           O
ATOM   4740  C21 POPEd  94       9.557  68.177  84.387  1.00  0.00           C
ATOM   4741  O22 POPEd  94       9.676  67.137  85.007  1.00  0.00           O
ATOM   4742  C22 POPEd  94       9.697  69.596  84.967  1.00  0.00           C
ATOM   4745  C3  POPEd  94      10.176  66.267  81.927  1.00  0.00           C
ATOM   4748  O31 POPEd  94      10.957  65.677  82.987  1.00  0.00           O
ATOM   4749  C31 POPEd  94      10.856  64.357  83.147  1.00  0.00           C
ATOM   4750  O32 POPEd  94      10.127  63.606  82.517  1.00  0.00           O
ATOM   4751  C32 POPEd  94      11.856  63.867  84.187  1.00  0.00           C
ATOM   4754  C23 POPEd  94      10.977  69.837  85.797  1.00  0.00           C
ATOM   4757  C24 POPEd  94      10.967  69.237  87.197  1.00  0.00           C
ATOM   4760  C25 POPEd  94      12.207  69.657  87.997  1.00  0.00           C
ATOM   4763  C26 POPEd  94      12.697  68.567  88.957  1.00  0.00           C
ATOM   4766  C27 POPEd  94      13.716  69.066  89.987  1.00  0.00           C
ATOM   4769  C28 POPEd  94      14.647  67.947  90.507  1.00  0.00           C
ATOM   4772  C29 POPEd  94      16.106  68.237  90.287  1.00  0.00           C
ATOM   4774 0C21 POPEd  94      17.117  68.477  91.157  1.00  0.00           C
ATOM   4776 1C21 POPEd  94      17.157  68.517  92.667  1.00  0.00           C
ATOM   4779 2C21 POPEd  94      15.936  68.037  93.477  1.00  0.00           C
ATOM   4782 3C21 POPEd  94      16.186  68.027  94.987  1.00  0.00           C
ATOM   4785 4C21 POPEd  94      15.037  67.347  95.747  1.00  0.00           C
ATOM   4788 5C21 POPEd  94      15.096  67.587  97.257  1.00  0.00           C
ATOM   4791 6C21 POPEd  94      14.586  68.967  97.657  1.00  0.00           C
ATOM   4794 7C21 POPEd  94      14.896  69.307  99.117  1.00  0.00           C
ATOM   4797 8C21 POPEd  94      14.367  70.667  99.557  1.00  0.00           C
ATOM   4801  C33 POPEd  94      11.977  64.737  85.457  1.00  0.00           C
ATOM   4804  C34 POPEd  94      13.137  64.257  86.337  1.00  0.00           C
ATOM   4807  C35 POPEd  94      13.087  64.826  87.767  1.00  0.00           C
ATOM   4810  C36 POPEd  94      12.147  64.057  88.707  1.00  0.00           C
ATOM   4813  C37 POPEd  94      11.957  64.777  90.057  1.00  0.00           C
ATOM   4816  C38 POPEd  94      12.297  63.907  91.267  1.00  0.00           C
ATOM   4819  C39 POPEd  94      12.127  64.657  92.597  1.00  0.00           C
ATOM   4822 0C31 POPEd  94      12.757  63.907  93.777  1.00  0.00           C
ATOM   4825 1C31 POPEd  94      12.547  64.627  95.107  1.00  0.00           C
ATOM   4828 2C31 POPEd  94      13.377  64.017  96.247  1.00  0.00           C
ATOM   4831 3C31 POPEd  94      12.767  62.757  96.857  1.00  0.00           C
ATOM   4834 4C31 POPEd  94      13.797  61.957  97.657  1.00  0.00           C
ATOM   4837 5C31 POPEd  94      13.217  60.697  98.307  1.00  0.00           C
ATOM   4840 6C31 POPEd  94      14.267  59.867  99.027  1.00  0.00           C
ATOM   4844  NH3 POPEe  95     122.356  72.317  84.137  1.00  0.00           N
ATOM   4848  C12 POPEe  95     122.886  72.347  82.717  1.00  0.00           C
ATOM   4851  C11 POPEe  95     123.357  70.966  82.237  1.00  0.00           C
ATOM   4854  P   POPEe  95     125.307  69.267  82.527  1.00  0.00           P
ATOM   4855  O13 POPEe  95     125.256  69.187  81.057  1.00  0.00           O
ATOM   4856  O14 POPEe  95     124.917  68.057  83.267  1.00  0.00           O
ATOM   4857  O11 POPEe  95     126.776  69.707  82.947  1.00  0.00           O
ATOM   4858  O12 POPEe  95     124.455  70.507  83.027  1.00  0.00           O
ATOM   4859  C1  POPEe  95     127.046  70.517  84.097  1.00  0.00           C
ATOM   4862  C2  POPEe  95     127.007  69.716  85.417  1.00  0.00           C
ATOM   4864  O21 POPEe  95     127.516  70.537  86.487  1.00  0.00           O
ATOM   4865  C21 POPEe  95     128.796  70.706  86.677  1.00  0.00           C
ATOM   4866  O22 POPEe  95     129.700  70.397  85.917  1.00  0.00           O
ATOM   4867  C22 POPEe  95     128.995  71.417  88.017  1.00  0.00           C
ATOM   4870  C3  POPEe  95     127.677  68.317  85.307  1.00  0.00           C
ATOM   4873  O31 POPEe  95     127.776  67.676  86.597  1.00  0.00           O
ATOM   4874  C31 POPEe  95     128.077  66.387  86.517  1.00  0.00           C
ATOM   4875  O32 POPEe  95     128.296  65.777  85.487  1.00  0.00           O
ATOM   4876  C32 POPEe  95     128.036  65.757  87.917  1.00  0.00           C
ATOM   4879  C23 POPEe  95     130.318  71.067  88.727  1.00  0.00           C
ATOM   4882  C24 POPEe  95     130.380  71.597  90.167  1.00  0.00           C
ATOM   4885  C25 POPEe  95     130.160  73.107  90.267  1.00  0.00           C
ATOM   4888  C26 POPEe  95     130.100  73.627  91.717  1.00  0.00           C
ATOM   4891  C27 POPEe  95     129.260  74.907  91.827  1.00  0.00           C
ATOM   4894  C28 POPEe  95     129.260  75.517  93.237  1.00  0.00           C
ATOM   4897  C29 POPEe  95     128.236  76.627  93.347  1.00  0.00           C
ATOM   4899 0C21 POPEe  95     128.436  77.926  93.087  1.00  0.00           C
ATOM   4901 1C21 POPEe  95     129.710  78.567  92.617  1.00  0.00           C
ATOM   4904 2C21 POPEe  95     129.529  79.986  92.017  1.00  0.00           C
ATOM   4907 3C21 POPEe  95     129.350  81.096  93.057  1.00  0.00           C
ATOM   4910 4C21 POPEe  95     129.430  82.516  92.447  1.00  0.00           C
ATOM   4913 5C21 POPEe  95     128.077  83.065  91.997  1.00  0.00           C
ATOM   4916 6C21 POPEe  95     128.135  84.557  91.637  1.00  0.00           C
ATOM   4919 7C21 POPEe  95     126.757  85.217  91.517  1.00  0.00           C
ATOM   4922 8C21 POPEe  95     126.846  86.676  91.047  1.00  0.00           C
ATOM   4926  C33 POPEe  95     129.410  65.316  88.487  1.00  0.00           C
ATOM   4929  C34 POPEe  95     129.829  66.117  89.727  1.00  0.00           C
ATOM   4932  C35 POPEe  95     130.939  65.447  90.557  1.00  0.00           C
ATOM   4935  C36 POPEe  95     131.070  66.076  91.947  1.00  0.00           C
ATOM   4938  C37 POPEe  95     132.139  65.407  92.827  1.00  0.00           C
ATOM   4941  C38 POPEe  95     132.220  66.057  94.217  1.00  0.00           C
ATOM   4944  C39 POPEe  95     132.999  65.207  95.227  1.00  0.00           C
ATOM   4947 0C31 POPEe  95     133.100  65.907  96.587  1.00  0.00           C
ATOM   4950 1C31 POPEe  95     133.870  65.067  97.617  1.00  0.00           C
ATOM   4953 2C31 POPEe  95     133.779  65.677  99.017  1.00  0.00           C
ATOM   4956 3C31 POPEe  95     134.648  64.947 100.047  1.00  0.00           C
ATOM   4959 4C31 POPEe  95     134.320  63.457 100.227  1.00  0.00           C
ATOM   4962 5C31 POPEe  95     134.799  62.927 101.577  1.00  0.00           C
ATOM   4965 6C31 POPEe  95     134.589  61.417 101.707  1.00  0.00           C
ATOM   4969  NH3 POPEf  96     107.596 109.306  78.167  1.00  0.00           N
ATOM   4973  C12 POPEf  96     108.257 108.007  78.517  1.00  0.00           C
ATOM   4976  C11 POPEf  96     109.796 108.065  78.467  1.00  0.00           C
ATOM   4979  P   POPEf  96     111.827 106.406  78.377  1.00  0.00           P
ATOM   4980  O13 POPEf  96     111.955 104.926  78.387  1.00  0.00           O
ATOM   4981  O14 POPEf  96     112.447 107.157  77.257  1.00  0.00           O
ATOM   4982  O11 POPEf  96     112.376 106.965  79.757  1.00  0.00           O
ATOM   4983  O12 POPEf  96     110.276 106.727  78.477  1.00  0.00           O
ATOM   4984  C1  POPEf  96     112.226 106.106  80.907  1.00  0.00           C
ATOM   4987  C2  POPEf  96     112.436 106.907  82.227  1.00  0.00           C
ATOM   4989  O21 POPEf  96     113.576 106.437  82.957  1.00  0.00           O
ATOM   4990  C21 POPEf  96     113.476 105.296  83.607  1.00  0.00           C
ATOM   4991  O22 POPEf  96     112.596 104.455  83.487  1.00  0.00           O
ATOM   4992  C22 POPEf  96     114.646 105.126  84.597  1.00  0.00           C
ATOM   4995  C3  POPEf  96     111.137 107.066  83.087  1.00  0.00           C
ATOM   4998  O31 POPEf  96     111.386 107.766  84.337  1.00  0.00           O
ATOM   4999  C31 POPEf  96     111.596 109.086  84.167  1.00  0.00           C
ATOM   5000  O32 POPEf  96     111.447 109.657  83.097  1.00  0.00           O
ATOM   5001  C32 POPEf  96     112.046 109.767  85.457  1.00  0.00           C
ATOM   5004  C23 POPEf  96     115.857 106.087  84.447  1.00  0.00           C
ATOM   5007  C24 POPEf  96     116.097 107.037  85.647  1.00  0.00           C
ATOM   5010  C25 POPEf  96     116.126 106.347  87.017  1.00  0.00           C
ATOM   5013  C26 POPEf  96     116.806 107.177  88.117  1.00  0.00           C
ATOM   5016  C27 POPEf  96     116.716 106.507  89.487  1.00  0.00           C
ATOM   5019  C28 POPEf  96     117.686 107.087  90.537  1.00  0.00           C
ATOM   5022  C29 POPEf  96     117.957 106.087  91.637  1.00  0.00           C
ATOM   5024 0C21 POPEf  96     117.686 106.176  92.947  1.00  0.00           C
ATOM   5026 1C21 POPEf  96     117.076 107.326  93.717  1.00  0.00           C
ATOM   5029 2C21 POPEf  96     118.126 107.887  94.687  1.00  0.00           C
ATOM   5032 3C21 POPEf  96     117.557 108.806  95.767  1.00  0.00           C
ATOM   5035 4C21 POPEf  96     118.676 109.487  96.567  1.00  0.00           C
ATOM   5038 5C21 POPEf  96     118.257 110.037  97.937  1.00  0.00           C
ATOM   5041 6C21 POPEf  96     117.086 111.026  97.877  1.00  0.00           C
ATOM   5044 7C21 POPEf  96     116.636 111.477  99.267  1.00  0.00           C
ATOM   5047 8C21 POPEf  96     115.596 112.607  99.227  1.00  0.00           C
ATOM   5051  C33 POPEf  96     112.457 108.837  86.617  1.00  0.00           C
ATOM   5054  C34 POPEf  96     113.106 109.646  87.747  1.00  0.00           C
ATOM   5057  C35 POPEf  96     113.306 108.857  89.047  1.00  0.00           C
ATOM   5060  C36 POPEf  96     113.485 109.786  90.247  1.00  0.00           C
ATOM   5063  C37 POPEf  96     114.227 109.137  91.427  1.00  0.00           C
ATOM   5066  C38 POPEf  96     114.337 110.087  92.627  1.00  0.00           C
ATOM   5069  C39 POPEf  96     113.106 110.087  93.547  1.00  0.00           C
ATOM   5072 0C31 POPEf  96     113.047 108.876  94.497  1.00  0.00           C
ATOM   5075 1C31 POPEf  96     111.867 108.967  95.467  1.00  0.00           C
ATOM   5078 2C31 POPEf  96     111.786 107.807  96.477  1.00  0.00           C
ATOM   5081 3C31 POPEf  96     112.966 107.786  97.457  1.00  0.00           C
ATOM   5084 4C31 POPEf  96     112.855 106.757  98.587  1.00  0.00           C
ATOM   5087 5C31 POPEf  96     114.197 106.686  99.337  1.00  0.00           C
ATOM   5090 6C31 POPEf  96     114.257 105.777 100.557  1.00  0.00           C
ATOM   5094  NH3 POPEg  97     109.286  99.807 124.657  1.00  0.00           N
ATOM   5098  C12 POPEg  97     108.837  98.437 125.067  1.00  0.00           C
ATOM   5101  C11 POPEg  97     107.876  98.495 126.277  1.00  0.00           C
ATOM   5104  P   POPEg  97     106.567  96.427 127.227  1.00  0.00           P
ATOM   5105  O13 POPEg  97     106.846  95.196 127.987  1.00  0.00           O
ATOM   5106  O14 POPEg  97     105.486  97.356 127.637  1.00  0.00           O
ATOM   5107  O11 POPEg  97     106.316  96.067 125.697  1.00  0.00           O
ATOM   5108  O12 POPEg  97     107.907  97.276 127.037  1.00  0.00           O
ATOM   5109  C1  POPEg  97     104.976  95.746 125.297  1.00  0.00           C
ATOM   5112  C2  POPEg  97     104.976  95.087 123.887  1.00  0.00           C
ATOM   5114  O21 POPEg  97     103.796  95.477 123.167  1.00  0.00           O
ATOM   5115  C21 POPEg  97     103.886  95.497 121.827  1.00  0.00           C
ATOM   5116  O22 POPEg  97     104.876  95.217 121.187  1.00  0.00           O
ATOM   5117  C22 POPEg  97     102.537  95.907 121.247  1.00  0.00           C
ATOM   5120  C3  POPEg  97     105.146  93.547 123.997  1.00  0.00           C
ATOM   5123  O31 POPEg  97     106.027  93.087 122.957  1.00  0.00           O
ATOM   5124  C31 POPEg  97     105.516  92.337 121.977  1.00  0.00           C
ATOM   5125  O32 POPEg  97     104.397  91.877 121.927  1.00  0.00           O
ATOM   5126  C32 POPEg  97     106.617  92.257 120.897  1.00  0.00           C
ATOM   5129  C23 POPEg  97     102.487  95.877 119.697  1.00  0.00           C
ATOM   5132  C24 POPEg  97     101.056  95.667 119.187  1.00  0.00           C
ATOM   5135  C25 POPEg  97     100.906  95.797 117.667  1.00  0.00           C
ATOM   5138  C26 POPEg  97     101.906  94.947 116.857  1.00  0.00           C
ATOM   5141  C27 POPEg  97     101.605  94.957 115.357  1.00  0.00           C
ATOM   5144  C28 POPEg  97     102.736  94.326 114.527  1.00  0.00           C
ATOM   5147  C29 POPEg  97     102.646  94.716 113.067  1.00  0.00           C
ATOM   5149 0C21 POPEg  97     102.007  94.026 112.097  1.00  0.00           C
ATOM   5151 1C21 POPEg  97     101.216  92.757 112.307  1.00  0.00           C
ATOM   5154 2C21 POPEg  97     101.997  91.516 111.837  1.00  0.00           C
ATOM   5157 3C21 POPEg  97     102.016  91.337 110.317  1.00  0.00           C
ATOM   5160 4C21 POPEg  97     102.476  89.947 109.857  1.00  0.00           C
ATOM   5163 5C21 POPEg  97     103.996  89.786 109.697  1.00  0.00           C
ATOM   5166 6C21 POPEg  97     104.716  89.286 110.957  1.00  0.00           C
ATOM   5169 7C21 POPEg  97     106.197  88.987 110.687  1.00  0.00           C
ATOM   5172 8C21 POPEg  97     106.906  88.307 111.857  1.00  0.00           C
ATOM   5176  C33 POPEg  97     106.167  91.757 119.517  1.00  0.00           C
ATOM   5179  C34 POPEg  97     107.306  91.867 118.487  1.00  0.00           C
ATOM   5182  C35 POPEg  97     106.986  91.176 117.157  1.00  0.00           C
ATOM   5185  C36 POPEg  97     108.036  91.497 116.077  1.00  0.00           C
ATOM   5188  C37 POPEg  97     107.715  90.877 114.707  1.00  0.00           C
ATOM   5191  C38 POPEg  97     108.156  91.757 113.517  1.00  0.00           C
ATOM   5194  C39 POPEg  97     107.326  93.047 113.397  1.00  0.00           C
ATOM   5197 0C31 POPEg  97     107.457  93.707 112.017  1.00  0.00           C
ATOM   5200 1C31 POPEg  97     106.427  94.807 111.737  1.00  0.00           C
ATOM   5203 2C31 POPEg  97     106.946  96.246 111.907  1.00  0.00           C
ATOM   5206 3C31 POPEg  97     108.026  96.676 110.907  1.00  0.00           C
ATOM   5209 4C31 POPEg  97     107.576  96.607 109.437  1.00  0.00           C
ATOM   5212 5C31 POPEg  97     108.586  97.235 108.467  1.00  0.00           C
ATOM   5215 6C31 POPEg  97     108.147  97.167 107.007  1.00  0.00           C
ATOM   5219  NH3 POPEh  98      19.647 120.117 124.437  1.00  0.00           N
ATOM   5223  C12 POPEh  98      18.287 119.977 125.057  1.00  0.00           C
ATOM   5226  C11 POPEh  98      18.297 118.987 126.237  1.00  0.00           C
ATOM   5229  P   POPEh  98      15.756 118.837 126.877  1.00  0.00           P
ATOM   5230  O13 POPEh  98      15.677 118.526 128.307  1.00  0.00           O
ATOM   5231  O14 POPEh  98      15.677 120.247 126.457  1.00  0.00           O
ATOM   5232  O11 POPEh  98      14.647 118.036 126.077  1.00  0.00           O
ATOM   5233  O12 POPEh  98      17.086 118.227 126.287  1.00  0.00           O
ATOM   5234  C1  POPEh  98      13.747 118.637 125.147  1.00  0.00           C
ATOM   5237  C2  POPEh  98      14.186 118.367 123.677  1.00  0.00           C
ATOM   5239  O21 POPEh  98      13.447 119.186 122.737  1.00  0.00           O
ATOM   5240  C21 POPEh  98      12.147 118.906 122.577  1.00  0.00           C
ATOM   5241  O22 POPEh  98      11.467 118.187 123.277  1.00  0.00           O
ATOM   5242  C22 POPEh  98      11.647 119.687 121.367  1.00  0.00           C
ATOM   5245  C3  POPEh  98      14.157 116.847 123.347  1.00  0.00           C
ATOM   5248  O31 POPEh  98      14.436 116.557 121.947  1.00  0.00           O
ATOM   5249  C31 POPEh  98      13.607 115.676 121.387  1.00  0.00           C
ATOM   5250  O32 POPEh  98      12.526 115.336 121.817  1.00  0.00           O
ATOM   5251  C32 POPEh  98      14.226 115.047 120.127  1.00  0.00           C
ATOM   5254  C23 POPEh  98      12.047 119.026 120.027  1.00  0.00           C
ATOM   5257  C24 POPEh  98      13.436 119.447 119.497  1.00  0.00           C
ATOM   5260  C25 POPEh  98      13.516 120.917 119.037  1.00  0.00           C
ATOM   5263  C26 POPEh  98      12.667 121.207 117.787  1.00  0.00           C
ATOM   5266  C27 POPEh  98      12.667 122.696 117.417  1.00  0.00           C
ATOM   5269  C28 POPEh  98      11.837 122.986 116.147  1.00  0.00           C
ATOM   5272  C29 POPEh  98      11.787 124.465 115.917  1.00  0.00           C
ATOM   5274 0C21 POPEh  98      12.157 125.167 114.827  1.00  0.00           C
ATOM   5276 1C21 POPEh  98      12.697 124.605 113.527  1.00  0.00           C
ATOM   5279 2C21 POPEh  98      11.787 124.896 112.337  1.00  0.00           C
ATOM   5282 3C21 POPEh  98      12.437 124.487 111.007  1.00  0.00           C
ATOM   5285 4C21 POPEh  98      11.526 124.767 109.807  1.00  0.00           C
ATOM   5288 5C21 POPEh  98      12.217 124.507 108.457  1.00  0.00           C
ATOM   5291 6C21 POPEh  98      11.276 124.757 107.277  1.00  0.00           C
ATOM   5294 7C21 POPEh  98      11.967 124.605 105.927  1.00  0.00           C
ATOM   5297 8C21 POPEh  98      10.986 124.617 104.747  1.00  0.00           C
ATOM   5301  C33 POPEh  98      15.157 115.896 119.227  1.00  0.00           C
ATOM   5304  C34 POPEh  98      15.576 115.087 117.987  1.00  0.00           C
ATOM   5307  C35 POPEh  98      16.407 115.826 116.927  1.00  0.00           C
ATOM   5310  C36 POPEh  98      15.597 116.207 115.677  1.00  0.00           C
ATOM   5313  C37 POPEh  98      16.457 116.676 114.487  1.00  0.00           C
ATOM   5316  C38 POPEh  98      15.587 117.146 113.307  1.00  0.00           C
ATOM   5319  C39 POPEh  98      16.337 118.047 112.317  1.00  0.00           C
ATOM   5322 0C31 POPEh  98      17.287 117.326 111.347  1.00  0.00           C
ATOM   5325 1C31 POPEh  98      18.177 118.326 110.597  1.00  0.00           C
ATOM   5328 2C31 POPEh  98      18.977 117.717 109.437  1.00  0.00           C
ATOM   5331 3C31 POPEh  98      20.216 118.526 109.047  1.00  0.00           C
ATOM   5334 4C31 POPEh  98      19.947 120.016 108.797  1.00  0.00           C
ATOM   5337 5C31 POPEh  98      21.176 120.757 108.237  1.00  0.00           C
ATOM   5340 6C31 POPEh  98      20.976 122.267 108.127  1.00  0.00           C
ATOM   5344  NH3 POPEi  99       8.347  39.177  84.997  1.00  0.00           N
ATOM   5348  C12 POPEi  99       8.877  38.087  84.117  1.00  0.00           C
ATOM   5351  C11 POPEi  99      10.257  38.417  83.497  1.00  0.00           C
ATOM   5354  P   POPEi  99      11.747  38.387  85.707  1.00  0.00           P
ATOM   5355  O13 POPEi  99      12.746  39.287  86.297  1.00  0.00           O
ATOM   5356  O14 POPEi  99      12.157  36.986  85.437  1.00  0.00           O
ATOM   5357  O11 POPEi  99      10.417  38.417  86.547  1.00  0.00           O
ATOM   5358  O12 POPEi  99      11.177  39.037  84.387  1.00  0.00           O
ATOM   5359  C1  POPEi  99      10.016  37.497  87.537  1.00  0.00           C
ATOM   5362  C2  POPEi  99       9.857  38.217  88.877  1.00  0.00           C
ATOM   5364  O21 POPEi  99       9.427  37.267  89.847  1.00  0.00           O
ATOM   5365  C21 POPEi  99       9.516  37.557  91.157  1.00  0.00           C
ATOM   5366  O22 POPEi  99       8.837  36.997  91.997  1.00  0.00           O
ATOM   5367  C22 POPEi  99      10.567  38.617  91.527  1.00  0.00           C
ATOM   5370  C3  POPEi  99       8.847  39.396  88.797  1.00  0.00           C
ATOM   5373  O31 POPEi  99       9.516  40.617  89.137  1.00  0.00           O
ATOM   5374  C31 POPEi  99      10.066  41.257  88.107  1.00  0.00           C
ATOM   5375  O32 POPEi  99       9.736  41.127  86.947  1.00  0.00           O
ATOM   5376  C32 POPEi  99      11.137  42.207  88.637  1.00  0.00           C
ATOM   5379  C23 POPEi  99      10.766  38.647  93.047  1.00  0.00           C
ATOM   5382  C24 POPEi  99      11.797  39.687  93.497  1.00  0.00           C
ATOM   5385  C25 POPEi  99      12.157  39.517  94.977  1.00  0.00           C
ATOM   5388  C26 POPEi  99      10.997  39.847  95.927  1.00  0.00           C
ATOM   5391  C27 POPEi  99      10.967  38.937  97.157  1.00  0.00           C
ATOM   5394  C28 POPEi  99       9.637  39.077  97.927  1.00  0.00           C
ATOM   5397  C29 POPEi  99       9.516  38.007  98.977  1.00  0.00           C
ATOM   5399 0C21 POPEi  99      10.047  38.047 100.217  1.00  0.00           C
ATOM   5401 1C21 POPEi  99      10.836  39.197 100.797  1.00  0.00           C
ATOM   5404 2C21 POPEi  99      10.117  39.807 102.007  1.00  0.00           C
ATOM   5407 3C21 POPEi  99      10.867  41.036 102.547  1.00  0.00           C
ATOM   5410 4C21 POPEi  99      10.237  41.637 103.817  1.00  0.00           C
ATOM   5413 5C21 POPEi  99      11.096  42.787 104.347  1.00  0.00           C
ATOM   5416 6C21 POPEi  99      10.547  43.487 105.597  1.00  0.00           C
ATOM   5419 7C21 POPEi  99      11.447  44.677 105.997  1.00  0.00           C
ATOM   5422 8C21 POPEi  99      11.007  45.427 107.257  1.00  0.00           C
ATOM   5426  C33 POPEi  99      12.516  41.517  88.687  1.00  0.00           C
ATOM   5429  C34 POPEi  99      13.316  41.847  89.947  1.00  0.00           C
ATOM   5432  C35 POPEi  99      13.697  43.326  90.037  1.00  0.00           C
ATOM   5435  C36 POPEi  99      14.597  43.667  91.227  1.00  0.00           C
ATOM   5438  C37 POPEi  99      15.526  44.837  90.907  1.00  0.00           C
ATOM   5441  C38 POPEi  99      16.557  45.137  91.997  1.00  0.00           C
ATOM   5444  C39 POPEi  99      16.266  46.397  92.827  1.00  0.00           C
ATOM   5447 0C31 POPEi  99      15.457  46.187  94.117  1.00  0.00           C
ATOM   5450 1C31 POPEi  99      15.467  47.486  94.937  1.00  0.00           C
ATOM   5453 2C31 POPEi  99      14.766  47.426  96.297  1.00  0.00           C
ATOM   5456 3C31 POPEi  99      14.636  48.827  96.907  1.00  0.00           C
ATOM   5459 4C31 POPEi  99      13.697  48.867  98.107  1.00  0.00           C
ATOM   5462 5C31 POPEi  99      13.306  50.287  98.537  1.00  0.00           C
ATOM   5465 6C31 POPEi  99      12.147  50.297  99.537  1.00  0.00           C
ATOM   5469  NH3 POPEj 100      39.357  61.927  81.237  1.00  0.00           N
ATOM   5473  C12 POPEj 100      39.307  61.807  79.737  1.00  0.00           C
ATOM   5476  C11 POPEj 100      39.157  60.347  79.277  1.00  0.00           C
ATOM   5479  P   POPEj 100      41.026  58.797  80.307  1.00  0.00           P
ATOM   5480  O13 POPEj 100      40.166  57.597  80.347  1.00  0.00           O
ATOM   5481  O14 POPEj 100      42.457  58.597  80.037  1.00  0.00           O
ATOM   5482  O11 POPEj 100      40.756  59.716  81.567  1.00  0.00           O
ATOM   5483  O12 POPEj 100      40.436  59.727  79.177  1.00  0.00           O
ATOM   5484  C1  POPEj 100      40.867  59.217  82.897  1.00  0.00           C
ATOM   5487  C2  POPEj 100      39.576  59.517  83.687  1.00  0.00           C
ATOM   5489  O21 POPEj 100      39.526  60.896  84.087  1.00  0.00           O
ATOM   5490  C21 POPEj 100      40.247  61.246  85.157  1.00  0.00           C
ATOM   5491  O22 POPEj 100      41.026  60.537  85.767  1.00  0.00           O
ATOM   5492  C22 POPEj 100      39.887  62.677  85.577  1.00  0.00           C
ATOM   5495  C3  POPEj 100      39.387  58.447  84.807  1.00  0.00           C
ATOM   5498  O31 POPEj 100      38.256  58.697  85.687  1.00  0.00           O
ATOM   5499  C31 POPEj 100      38.117  57.607  86.467  1.00  0.00           C
ATOM   5500  O32 POPEj 100      38.657  56.537  86.237  1.00  0.00           O
ATOM   5501  C32 POPEj 100      37.276  57.887  87.707  1.00  0.00           C
ATOM   5504  C23 POPEj 100      39.007  62.637  86.837  1.00  0.00           C
ATOM   5507  C24 POPEj 100      39.157  63.827  87.807  1.00  0.00           C
ATOM   5510  C25 POPEj 100      38.267  63.567  89.027  1.00  0.00           C
ATOM   5513  C26 POPEj 100      38.606  64.367  90.287  1.00  0.00           C
ATOM   5516  C27 POPEj 100      37.707  63.897  91.447  1.00  0.00           C
ATOM   5519  C28 POPEj 100      38.037  64.536  92.797  1.00  0.00           C
ATOM   5522  C29 POPEj 100      39.337  64.017  93.377  1.00  0.00           C
ATOM   5524 0C21 POPEj 100      39.567  63.806  94.687  1.00  0.00           C
ATOM   5526 1C21 POPEj 100      38.587  64.097  95.787  1.00  0.00           C
ATOM   5529 2C21 POPEj 100      38.477  65.607  96.037  1.00  0.00           C
ATOM   5532 3C21 POPEj 100      37.216  66.017  96.807  1.00  0.00           C
ATOM   5535 4C21 POPEj 100      37.157  67.547  96.957  1.00  0.00           C
ATOM   5538 5C21 POPEj 100      35.817  68.087  97.457  1.00  0.00           C
ATOM   5541 6C21 POPEj 100      35.457  67.646  98.877  1.00  0.00           C
ATOM   5544 7C21 POPEj 100      34.457  68.617  99.497  1.00  0.00           C
ATOM   5547 8C21 POPEj 100      33.965  68.216 100.887  1.00  0.00           C
ATOM   5551  C33 POPEj 100      37.997  57.417  88.997  1.00  0.00           C
ATOM   5554  C34 POPEj 100      38.567  58.567  89.847  1.00  0.00           C
ATOM   5557  C35 POPEj 100      37.526  59.157  90.817  1.00  0.00           C
ATOM   5560  C36 POPEj 100      38.137  59.617  92.157  1.00  0.00           C
ATOM   5563  C37 POPEj 100      37.076  60.037  93.187  1.00  0.00           C
ATOM   5566  C38 POPEj 100      37.637  60.367  94.577  1.00  0.00           C
ATOM   5569  C39 POPEj 100      37.656  59.197  95.577  1.00  0.00           C
ATOM   5572 0C31 POPEj 100      38.617  58.047  95.207  1.00  0.00           C
ATOM   5575 1C31 POPEj 100      38.957  57.087  96.367  1.00  0.00           C
ATOM   5578 2C31 POPEj 100      39.766  57.757  97.487  1.00  0.00           C
ATOM   5581 3C31 POPEj 100      40.387  56.767  98.477  1.00  0.00           C
ATOM   5584 4C31 POPEj 100      41.167  57.486  99.597  1.00  0.00           C
ATOM   5587 5C31 POPEj 100      41.946  56.537 100.507  1.00  0.00           C
ATOM   5590 6C31 POPEj 100      42.707  57.267 101.617  1.00  0.00           C
ATOM   5594  NH3 POPEk 101       3.276  32.057 124.717  1.00  0.00           N
ATOM   5598  C12 POPEk 101       4.247  33.107 125.187  1.00  0.00           C
ATOM   5601  C11 POPEk 101       5.657  32.857 124.627  1.00  0.00           C
ATOM   5604  P   POPEk 101       7.367  30.847 124.507  1.00  0.00           P
ATOM   5605  O13 POPEk 101       8.596  31.067 125.297  1.00  0.00           O
ATOM   5606  O14 POPEk 101       6.927  29.447 124.337  1.00  0.00           O
ATOM   5607  O11 POPEk 101       7.567  31.507 123.077  1.00  0.00           O
ATOM   5608  O12 POPEk 101       6.167  31.637 125.147  1.00  0.00           O
ATOM   5609  C1  POPEk 101       8.577  32.507 122.897  1.00  0.00           C
ATOM   5612  C2  POPEk 101       9.957  31.867 122.557  1.00  0.00           C
ATOM   5614  O21 POPEk 101      10.787  32.887 121.947  1.00  0.00           O
ATOM   5615  C21 POPEk 101      11.487  33.607 122.847  1.00  0.00           C
ATOM   5616  O22 POPEk 101      11.587  33.337 124.027  1.00  0.00           O
ATOM   5617  C22 POPEk 101      12.106  34.827 122.197  1.00  0.00           C
ATOM   5620  C3  POPEk 101       9.747  30.637 121.627  1.00  0.00           C
ATOM   5623  O31 POPEk 101      10.977  30.037 121.177  1.00  0.00           O
ATOM   5624  C31 POPEk 101      11.487  30.187 119.957  1.00  0.00           C
ATOM   5625  O32 POPEk 101      12.447  29.577 119.527  1.00  0.00           O
ATOM   5626  C32 POPEk 101      10.707  31.177 119.087  1.00  0.00           C
ATOM   5629  C23 POPEk 101      13.477  34.486 121.587  1.00  0.00           C
ATOM   5632  C24 POPEk 101      14.167  35.727 121.017  1.00  0.00           C
ATOM   5635  C25 POPEk 101      15.556  35.417 120.447  1.00  0.00           C
ATOM   5638  C26 POPEk 101      15.526  34.307 119.387  1.00  0.00           C
ATOM   5641  C27 POPEk 101      16.817  34.247 118.567  1.00  0.00           C
ATOM   5644  C28 POPEk 101      16.826  33.157 117.477  1.00  0.00           C
ATOM   5647  C29 POPEk 101      15.587  33.257 116.617  1.00  0.00           C
ATOM   5649 0C21 POPEk 101      15.476  33.587 115.327  1.00  0.00           C
ATOM   5651 1C21 POPEk 101      16.587  33.907 114.367  1.00  0.00           C
ATOM   5654 2C21 POPEk 101      16.506  32.947 113.177  1.00  0.00           C
ATOM   5657 3C21 POPEk 101      17.537  33.277 112.097  1.00  0.00           C
ATOM   5660 4C21 POPEk 101      17.367  32.407 110.847  1.00  0.00           C
ATOM   5663 5C21 POPEk 101      17.807  33.157 109.597  1.00  0.00           C
ATOM   5666 6C21 POPEk 101      17.727  32.317 108.327  1.00  0.00           C
ATOM   5669 7C21 POPEk 101      18.106  33.157 107.107  1.00  0.00           C
ATOM   5672 8C21 POPEk 101      18.006  32.357 105.817  1.00  0.00           C
ATOM   5676  C33 POPEk 101      11.447  31.447 117.767  1.00  0.00           C
ATOM   5679  C34 POPEk 101      10.567  32.027 116.657  1.00  0.00           C
ATOM   5682  C35 POPEk 101      11.327  32.257 115.347  1.00  0.00           C
ATOM   5685  C36 POPEk 101      12.207  31.067 114.947  1.00  0.00           C
ATOM   5688  C37 POPEk 101      12.726  31.107 113.507  1.00  0.00           C
ATOM   5691  C38 POPEk 101      13.737  29.977 113.277  1.00  0.00           C
ATOM   5694  C39 POPEk 101      14.306  29.907 111.847  1.00  0.00           C
ATOM   5697 0C31 POPEk 101      15.576  29.057 111.817  1.00  0.00           C
ATOM   5700 1C31 POPEk 101      16.026  28.637 110.407  1.00  0.00           C
ATOM   5703 2C31 POPEk 101      17.266  27.747 110.477  1.00  0.00           C
ATOM   5706 3C31 POPEk 101      17.606  27.017 109.177  1.00  0.00           C
ATOM   5709 4C31 POPEk 101      18.137  27.947 108.087  1.00  0.00           C
ATOM   5712 5C31 POPEk 101      18.887  27.197 106.977  1.00  0.00           C
ATOM   5715 6C31 POPEk 101      19.526  28.147 105.977  1.00  0.00           C
ATOM   5719  NH3 POPEl 102      38.947 110.296  81.607  1.00  0.00           N
ATOM   5723  C12 POPEl 102      40.407 110.617  81.407  1.00  0.00           C
ATOM   5726  C11 POPEl 102      41.167 110.995  82.697  1.00  0.00           C
ATOM   5729  P   POPEl 102      39.506 112.786  83.557  1.00  0.00           P
ATOM   5730  O13 POPEl 102      38.776 113.237  82.357  1.00  0.00           O
ATOM   5731  O14 POPEl 102      38.896 111.666  84.287  1.00  0.00           O
ATOM   5732  O11 POPEl 102      39.787 113.977  84.557  1.00  0.00           O
ATOM   5733  O12 POPEl 102      40.946 112.356  83.087  1.00  0.00           O
ATOM   5734  C1  POPEl 102      38.717 114.887  84.847  1.00  0.00           C
ATOM   5737  C2  POPEl 102      38.817 115.407  86.297  1.00  0.00           C
ATOM   5739  O21 POPEl 102      37.526 115.927  86.667  1.00  0.00           O
ATOM   5740  C21 POPEl 102      37.297 116.017  87.957  1.00  0.00           C
ATOM   5741  O22 POPEl 102      38.047 115.647  88.847  1.00  0.00           O
ATOM   5742  C22 POPEl 102      35.946 116.727  88.147  1.00  0.00           C
ATOM   5745  C3  POPEl 102      39.946 116.467  86.467  1.00  0.00           C
ATOM   5748  O31 POPEl 102      40.686 116.236  87.687  1.00  0.00           O
ATOM   5749  C31 POPEl 102      41.447 117.257  88.077  1.00  0.00           C
ATOM   5750  O32 POPEl 102      41.437 118.377  87.607  1.00  0.00           O
ATOM   5751  C32 POPEl 102      42.336 116.777  89.227  1.00  0.00           C
ATOM   5754  C23 POPEl 102      35.186 116.446  89.477  1.00  0.00           C
ATOM   5757  C24 POPEl 102      36.076 116.576  90.717  1.00  0.00           C
ATOM   5760  C25 POPEl 102      35.337 116.955  92.007  1.00  0.00           C
ATOM   5763  C26 POPEl 102      36.306 116.955  93.187  1.00  0.00           C
ATOM   5766  C27 POPEl 102      35.876 117.877  94.337  1.00  0.00           C
ATOM   5769  C28 POPEl 102      36.907 117.926  95.467  1.00  0.00           C
ATOM   5772  C29 POPEl 102      37.076 116.607  96.167  1.00  0.00           C
ATOM   5774 0C21 POPEl 102      36.357 116.197  97.227  1.00  0.00           C
ATOM   5776 1C21 POPEl 102      35.236 116.987  97.857  1.00  0.00           C
ATOM   5779 2C21 POPEl 102      34.087 116.096  98.347  1.00  0.00           C
ATOM   5782 3C21 POPEl 102      34.427 115.336  99.637  1.00  0.00           C
ATOM   5785 4C21 POPEl 102      33.236 114.537 100.167  1.00  0.00           C
ATOM   5788 5C21 POPEl 102      33.526 113.797 101.477  1.00  0.00           C
ATOM   5791 6C21 POPEl 102      34.637 112.737 101.337  1.00  0.00           C
ATOM   5794 7C21 POPEl 102      34.506 111.617 102.377  1.00  0.00           C
ATOM   5797 8C21 POPEl 102      35.627 110.576 102.317  1.00  0.00           C
ATOM   5801  C33 POPEl 102      43.267 117.877  89.807  1.00  0.00           C
ATOM   5804  C34 POPEl 102      44.337 117.326  90.777  1.00  0.00           C
ATOM   5807  C35 POPEl 102      43.766 116.867  92.127  1.00  0.00           C
ATOM   5810  C36 POPEl 102      44.786 116.166  93.047  1.00  0.00           C
ATOM   5813  C37 POPEl 102      45.826 117.087  93.697  1.00  0.00           C
ATOM   5816  C38 POPEl 102      46.846 116.316  94.547  1.00  0.00           C
ATOM   5819  C39 POPEl 102      47.986 117.187  95.107  1.00  0.00           C
ATOM   5822 0C31 POPEl 102      47.486 118.287  96.057  1.00  0.00           C
ATOM   5825 1C31 POPEl 102      48.547 118.816  97.037  1.00  0.00           C
ATOM   5828 2C31 POPEl 102      48.547 118.106  98.407  1.00  0.00           C
ATOM   5831 3C31 POPEl 102      49.217 116.727  98.427  1.00  0.00           C
ATOM   5834 4C31 POPEl 102      50.736 116.786  98.187  1.00  0.00           C
ATOM   5837 5C31 POPEl 102      51.266 115.576  97.407  1.00  0.00           C
ATOM   5840 6C31 POPEl 102      52.785 115.606  97.237  1.00  0.00           C
ATOM   5844  NH3 POPEm 103      14.547  63.417 124.547  1.00  0.00           N
ATOM   5848  C12 POPEm 103      14.147  63.847 125.927  1.00  0.00           C
ATOM   5851  C11 POPEm 103      14.167  62.657 126.907  1.00  0.00           C
ATOM   5854  P   POPEm 103      15.997  60.767 126.557  1.00  0.00           P
ATOM   5855  O13 POPEm 103      17.266  60.427 127.217  1.00  0.00           O
ATOM   5856  O14 POPEm 103      14.896  59.786 126.687  1.00  0.00           O
ATOM   5857  O11 POPEm 103      16.227  61.207 125.037  1.00  0.00           O
ATOM   5858  O12 POPEm 103      15.497  62.157 127.117  1.00  0.00           O
ATOM   5859  C1  POPEm 103      16.766  60.287 124.077  1.00  0.00           C
ATOM   5862  C2  POPEm 103      15.787  60.157 122.897  1.00  0.00           C
ATOM   5864  O21 POPEm 103      16.137  59.017 122.097  1.00  0.00           O
ATOM   5865  C21 POPEm 103      15.096  58.207 121.957  1.00  0.00           C
ATOM   5866  O22 POPEm 103      14.486  57.707 122.887  1.00  0.00           O
ATOM   5867  C22 POPEm 103      14.597  58.216 120.497  1.00  0.00           C
ATOM   5870  C3  POPEm 103      15.736  61.376 121.937  1.00  0.00           C
ATOM   5873  O31 POPEm 103      14.486  61.327 121.237  1.00  0.00           O
ATOM   5874  C31 POPEm 103      14.387  62.027 120.117  1.00  0.00           C
ATOM   5875  O32 POPEm 103      15.257  62.747 119.657  1.00  0.00           O
ATOM   5876  C32 POPEm 103      13.006  61.787 119.517  1.00  0.00           C
ATOM   5879  C23 POPEm 103      15.667  58.477 119.417  1.00  0.00           C
ATOM   5882  C24 POPEm 103      15.077  58.957 118.077  1.00  0.00           C
ATOM   5885  C25 POPEm 103      16.197  59.007 117.027  1.00  0.00           C
ATOM   5888  C26 POPEm 103      15.847  59.627 115.667  1.00  0.00           C
ATOM   5891  C27 POPEm 103      15.627  58.587 114.547  1.00  0.00           C
ATOM   5894  C28 POPEm 103      15.296  59.227 113.187  1.00  0.00           C
ATOM   5897  C29 POPEm 103      14.937  58.167 112.177  1.00  0.00           C
ATOM   5899 0C21 POPEm 103      14.407  58.387 110.967  1.00  0.00           C
ATOM   5901 1C21 POPEm 103      14.157  59.737 110.337  1.00  0.00           C
ATOM   5904 2C21 POPEm 103      14.317  59.646 108.807  1.00  0.00           C
ATOM   5907 3C21 POPEm 103      14.367  61.017 108.127  1.00  0.00           C
ATOM   5910 4C21 POPEm 103      14.457  60.877 106.597  1.00  0.00           C
ATOM   5913 5C21 POPEm 103      14.927  62.157 105.887  1.00  0.00           C
ATOM   5916 6C21 POPEm 103      16.417  62.467 106.127  1.00  0.00           C
ATOM   5919 7C21 POPEm 103      16.947  63.557 105.197  1.00  0.00           C
ATOM   5922 8C21 POPEm 103      18.407  63.917 105.467  1.00  0.00           C
ATOM   5926  C33 POPEm 103      12.887  62.207 118.037  1.00  0.00           C
ATOM   5929  C34 POPEm 103      11.767  61.427 117.337  1.00  0.00           C
ATOM   5932  C35 POPEm 103      11.806  61.567 115.807  1.00  0.00           C
ATOM   5935  C36 POPEm 103      11.276  62.887 115.277  1.00  0.00           C
ATOM   5938  C37 POPEm 103      11.567  63.057 113.777  1.00  0.00           C
ATOM   5941  C38 POPEm 103      12.827  63.887 113.517  1.00  0.00           C
ATOM   5944  C39 POPEm 103      13.386  63.676 112.107  1.00  0.00           C
ATOM   5947 0C31 POPEm 103      14.657  64.497 111.847  1.00  0.00           C
ATOM   5950 1C31 POPEm 103      15.387  64.057 110.577  1.00  0.00           C
ATOM   5953 2C31 POPEm 103      14.927  64.797 109.307  1.00  0.00           C
ATOM   5956 3C31 POPEm 103      15.567  66.187 109.137  1.00  0.00           C
ATOM   5959 4C31 POPEm 103      17.077  66.127 108.837  1.00  0.00           C
ATOM   5962 5C31 POPEm 103      17.727  67.507 108.657  1.00  0.00           C
ATOM   5965 6C31 POPEm 103      19.207  67.407 108.277  1.00  0.00           C
ATOM   5969  NH3 POPEn 104      32.767  40.817  82.297  1.00  0.00           N
ATOM   5973  C12 POPEn 104      32.306  41.477  83.557  1.00  0.00           C
ATOM   5976  C11 POPEn 104      31.867  42.927  83.327  1.00  0.00           C
ATOM   5979  P   POPEn 104      31.666  45.197  84.577  1.00  0.00           P
ATOM   5980  O13 POPEn 104      32.907  45.877  84.967  1.00  0.00           O
ATOM   5981  O14 POPEn 104      31.106  45.576  83.267  1.00  0.00           O
ATOM   5982  O11 POPEn 104      30.567  45.307  85.757  1.00  0.00           O
ATOM   5983  O12 POPEn 104      31.966  43.627  84.577  1.00  0.00           O
ATOM   5984  C1  POPEn 104      30.727  44.337  86.827  1.00  0.00           C
ATOM   5987  C2  POPEn 104      29.856  44.567  88.097  1.00  0.00           C
ATOM   5989  O21 POPEn 104      30.207  43.507  88.997  1.00  0.00           O
ATOM   5990  C21 POPEn 104      29.967  43.717  90.287  1.00  0.00           C
ATOM   5991  O22 POPEn 104      29.577  44.757  90.777  1.00  0.00           O
ATOM   5992  C22 POPEn 104      30.337  42.437  91.057  1.00  0.00           C
ATOM   5995  C3  POPEn 104      28.357  44.517  87.717  1.00  0.00           C
ATOM   5998  O31 POPEn 104      27.457  44.277  88.827  1.00  0.00           O
ATOM   5999  C31 POPEn 104      26.887  45.377  89.327  1.00  0.00           C
ATOM   6000  O32 POPEn 104      27.137  46.507  88.957  1.00  0.00           O
ATOM   6001  C32 POPEn 104      25.846  44.977  90.367  1.00  0.00           C
ATOM   6004  C23 POPEn 104      29.326  42.076  92.177  1.00  0.00           C
ATOM   6007  C24 POPEn 104      29.496  42.927  93.437  1.00  0.00           C
ATOM   6010  C25 POPEn 104      30.697  42.527  94.327  1.00  0.00           C
ATOM   6013  C26 POPEn 104      30.337  41.537  95.447  1.00  0.00           C
ATOM   6016  C27 POPEn 104      31.306  41.637  96.647  1.00  0.00           C
ATOM   6019  C28 POPEn 104      30.727  41.077  97.957  1.00  0.00           C
ATOM   6022  C29 POPEn 104      30.576  39.576  97.937  1.00  0.00           C
ATOM   6024 0C21 POPEn 104      30.486  38.777  99.007  1.00  0.00           C
ATOM   6026 1C21 POPEn 104      30.497  39.227 100.447  1.00  0.00           C
ATOM   6029 2C21 POPEn 104      31.326  38.307 101.367  1.00  0.00           C
ATOM   6032 3C21 POPEn 104      31.347  38.837 102.797  1.00  0.00           C
ATOM   6035 4C21 POPEn 104      32.186  37.977 103.747  1.00  0.00           C
ATOM   6038 5C21 POPEn 104      32.286  38.587 105.157  1.00  0.00           C
ATOM   6041 6C21 POPEn 104      33.297  39.747 105.247  1.00  0.00           C
ATOM   6044 7C21 POPEn 104      33.587  40.177 106.697  1.00  0.00           C
ATOM   6047 8C21 POPEn 104      34.696  41.227 106.797  1.00  0.00           C
ATOM   6051  C33 POPEn 104      24.556  45.847  90.307  1.00  0.00           C
ATOM   6054  C34 POPEn 104      23.376  45.237  91.097  1.00  0.00           C
ATOM   6057  C35 POPEn 104      22.156  46.167  91.127  1.00  0.00           C
ATOM   6060  C36 POPEn 104      20.927  45.617  91.867  1.00  0.00           C
ATOM   6063  C37 POPEn 104      21.096  45.527  93.387  1.00  0.00           C
ATOM   6066  C38 POPEn 104      19.727  45.457  94.097  1.00  0.00           C
ATOM   6069  C39 POPEn 104      19.787  45.297  95.627  1.00  0.00           C
ATOM   6072 0C31 POPEn 104      20.027  46.617  96.377  1.00  0.00           C
ATOM   6075 1C31 POPEn 104      19.867  46.457  97.897  1.00  0.00           C
ATOM   6078 2C31 POPEn 104      20.337  47.687  98.707  1.00  0.00           C
ATOM   6081 3C31 POPEn 104      19.397  48.897  98.657  1.00  0.00           C
ATOM   6084 4C31 POPEn 104      18.256  48.837  99.677  1.00  0.00           C
ATOM   6087 5C31 POPEn 104      17.407  50.117  99.717  1.00  0.00           C
ATOM   6090 6C31 POPEn 104      16.417  50.157 100.887  1.00  0.00           C
ATOM   6094  NH3 POPEo 105      92.576 110.896  76.827  1.00  0.00           N
ATOM   6098  C12 POPEo 105      93.345 110.816  75.537  1.00  0.00           C
ATOM   6101  C11 POPEo 105      94.757 111.406  75.717  1.00  0.00           C
ATOM   6104  P   POPEo 105      95.285 112.307  73.307  1.00  0.00           P
ATOM   6105  O13 POPEo 105      96.386 112.105  72.337  1.00  0.00           O
ATOM   6106  O14 POPEo 105      93.927 112.047  72.777  1.00  0.00           O
ATOM   6107  O11 POPEo 105      95.367 113.717  74.037  1.00  0.00           O
ATOM   6108  O12 POPEo 105      95.495 111.297  74.507  1.00  0.00           O
ATOM   6109  C1  POPEo 105      94.276 114.587  74.377  1.00  0.00           C
ATOM   6112  C2  POPEo 105      94.567 115.396  75.687  1.00  0.00           C
ATOM   6114  O21 POPEo 105      93.507 116.357  75.857  1.00  0.00           O
ATOM   6115  C21 POPEo 105      92.886 116.657  76.997  1.00  0.00           C
ATOM   6116  O22 POPEo 105      92.126 117.607  77.127  1.00  0.00           O
ATOM   6117  C22 POPEo 105      93.096 115.637  78.137  1.00  0.00           C
ATOM   6120  C3  POPEo 105      95.946 116.125  75.597  1.00  0.00           C
ATOM   6123  O31 POPEo 105      96.197 117.057  76.667  1.00  0.00           O
ATOM   6124  C31 POPEo 105      97.117 116.867  77.627  1.00  0.00           C
ATOM   6125  O32 POPEo 105      97.487 117.757  78.387  1.00  0.00           O
ATOM   6126  C32 POPEo 105      97.616 115.426  77.787  1.00  0.00           C
ATOM   6129  C23 POPEo 105      91.977 115.697  79.217  1.00  0.00           C
ATOM   6132  C24 POPEo 105      92.095 114.605  80.307  1.00  0.00           C
ATOM   6135  C25 POPEo 105      93.036 114.977  81.467  1.00  0.00           C
ATOM   6138  C26 POPEo 105      92.406 115.886  82.527  1.00  0.00           C
ATOM   6141  C27 POPEo 105      93.336 116.137  83.727  1.00  0.00           C
ATOM   6144  C28 POPEo 105      92.977 117.407  84.517  1.00  0.00           C
ATOM   6147  C29 POPEo 105      94.006 117.796  85.547  1.00  0.00           C
ATOM   6149 0C21 POPEo 105      93.777 118.316  86.777  1.00  0.00           C
ATOM   6151 1C21 POPEo 105      92.436 118.606  87.397  1.00  0.00           C
ATOM   6154 2C21 POPEo 105      92.257 117.896  88.757  1.00  0.00           C
ATOM   6157 3C21 POPEo 105      92.947 118.596  89.927  1.00  0.00           C
ATOM   6160 4C21 POPEo 105      93.616 117.617  90.897  1.00  0.00           C
ATOM   6163 5C21 POPEo 105      94.157 118.316  92.157  1.00  0.00           C
ATOM   6166 6C21 POPEo 105      94.866 117.367  93.117  1.00  0.00           C
ATOM   6169 7C21 POPEo 105      95.466 118.097  94.327  1.00  0.00           C
ATOM   6172 8C21 POPEo 105      96.147 117.167  95.327  1.00  0.00           C
ATOM   6176  C33 POPEo 105      98.415 115.237  79.107  1.00  0.00           C
ATOM   6179  C34 POPEo 105      98.676 113.746  79.427  1.00  0.00           C
ATOM   6182  C35 POPEo 105      99.576 113.507  80.657  1.00  0.00           C
ATOM   6185  C36 POPEo 105      98.896 113.637  82.037  1.00  0.00           C
ATOM   6188  C37 POPEo 105      99.887 113.427  83.187  1.00  0.00           C
ATOM   6191  C38 POPEo 105      99.286 113.495  84.607  1.00  0.00           C
ATOM   6194  C39 POPEo 105      98.637 114.846  84.977  1.00  0.00           C
ATOM   6197 0C31 POPEo 105      98.345 114.937  86.487  1.00  0.00           C
ATOM   6200 1C31 POPEo 105      97.476 116.146  86.877  1.00  0.00           C
ATOM   6203 2C31 POPEo 105      97.007 116.146  88.347  1.00  0.00           C
ATOM   6206 3C31 POPEo 105      96.186 114.907  88.777  1.00  0.00           C
ATOM   6209 4C31 POPEo 105      95.016 114.576  87.837  1.00  0.00           C
ATOM   6212 5C31 POPEo 105      94.117 113.437  88.337  1.00  0.00           C
ATOM   6215 6C31 POPEo 105      94.847 112.146  88.757  1.00  0.00           C
ATOM   6219  NH3 POPEp 106      55.016  21.487  77.387  1.00  0.00           N
ATOM   6223  C12 POPEp 106      53.547  21.407  77.747  1.00  0.00           C
ATOM   6226  C11 POPEp 106      52.866  20.207  77.057  1.00  0.00           C
ATOM   6229  P   POPEp 106      50.596  18.967  76.897  1.00  0.00           P
ATOM   6230  O13 POPEp 106      50.366  19.407  75.507  1.00  0.00           O
ATOM   6231  O14 POPEp 106      51.207  17.627  77.107  1.00  0.00           O
ATOM   6232  O11 POPEp 106      49.236  19.107  77.707  1.00  0.00           O
ATOM   6233  O12 POPEp 106      51.535  20.047  77.567  1.00  0.00           O
ATOM   6234  C1  POPEp 106      48.957  20.247  78.527  1.00  0.00           C
ATOM   6237  C2  POPEp 106      48.107  19.837  79.757  1.00  0.00           C
ATOM   6239  O21 POPEp 106      48.506  20.657  80.877  1.00  0.00           O
ATOM   6240  C21 POPEp 106      47.767  21.737  81.037  1.00  0.00           C
ATOM   6241  O22 POPEp 106      46.837  22.077  80.327  1.00  0.00           O
ATOM   6242  C22 POPEp 106      48.227  22.517  82.267  1.00  0.00           C
ATOM   6245  C3  POPEp 106      48.337  18.357  80.137  1.00  0.00           C
ATOM   6248  O31 POPEp 106      47.436  17.967  81.207  1.00  0.00           O
ATOM   6249  C31 POPEp 106      47.726  18.217  82.497  1.00  0.00           C
ATOM   6250  O32 POPEp 106      46.875  18.407  83.337  1.00  0.00           O
ATOM   6251  C32 POPEp 106      49.217  18.047  82.817  1.00  0.00           C
ATOM   6254  C23 POPEp 106      48.196  21.657  83.557  1.00  0.00           C
ATOM   6257  C24 POPEp 106      48.056  22.497  84.837  1.00  0.00           C
ATOM   6260  C25 POPEp 106      48.227  21.637  86.097  1.00  0.00           C
ATOM   6263  C26 POPEp 106      47.957  22.397  87.407  1.00  0.00           C
ATOM   6266  C27 POPEp 106      48.346  21.587  88.657  1.00  0.00           C
ATOM   6269  C28 POPEp 106      48.087  22.317  89.987  1.00  0.00           C
ATOM   6272  C29 POPEp 106      49.227  23.187  90.437  1.00  0.00           C
ATOM   6274 0C21 POPEp 106      49.497  23.527  91.717  1.00  0.00           C
ATOM   6276 1C21 POPEp 106      48.696  23.117  92.937  1.00  0.00           C
ATOM   6279 2C21 POPEp 106      49.436  23.507  94.237  1.00  0.00           C
ATOM   6282 3C21 POPEp 106      48.637  23.227  95.517  1.00  0.00           C
ATOM   6285 4C21 POPEp 106      49.486  23.457  96.767  1.00  0.00           C
ATOM   6288 5C21 POPEp 106      48.707  23.487  98.087  1.00  0.00           C
ATOM   6291 6C21 POPEp 106      49.637  23.657  99.297  1.00  0.00           C
ATOM   6294 7C21 POPEp 106      48.896  23.917 100.617  1.00  0.00           C
ATOM   6297 8C21 POPEp 106      49.826  23.977 101.837  1.00  0.00           C
ATOM   6301  C33 POPEp 106      49.416  17.607  84.287  1.00  0.00           C
ATOM   6304  C34 POPEp 106      50.887  17.327  84.627  1.00  0.00           C
ATOM   6307  C35 POPEp 106      51.076  16.407  85.837  1.00  0.00           C
ATOM   6310  C36 POPEp 106      50.407  16.907  87.127  1.00  0.00           C
ATOM   6313  C37 POPEp 106      51.016  16.217  88.357  1.00  0.00           C
ATOM   6316  C38 POPEp 106      50.607  16.837  89.707  1.00  0.00           C
ATOM   6319  C39 POPEp 106      51.346  18.137  90.037  1.00  0.00           C
ATOM   6322 0C31 POPEp 106      51.097  18.607  91.477  1.00  0.00           C
ATOM   6325 1C31 POPEp 106      51.967  19.797  91.887  1.00  0.00           C
ATOM   6328 2C31 POPEp 106      51.465  20.507  93.147  1.00  0.00           C
ATOM   6331 3C31 POPEp 106      51.356  19.627  94.407  1.00  0.00           C
ATOM   6334 4C31 POPEp 106      52.726  19.177  94.947  1.00  0.00           C
ATOM   6337 5C31 POPEp 106      52.627  18.237  96.167  1.00  0.00           C
ATOM   6340 6C31 POPEp 106      52.037  16.867  95.837  1.00  0.00           C
ATOM   6344  NH3 POPEq 107     122.226  64.237  81.457  1.00  0.00           N
ATOM   6348  C12 POPEq 107     121.465  65.507  81.347  1.00  0.00           C
ATOM   6351  C11 POPEq 107     120.227  65.277  80.467  1.00  0.00           C
ATOM   6354  P   POPEq 107     119.576  67.797  80.337  1.00  0.00           P
ATOM   6355  O13 POPEq 107     118.317  68.557  80.217  1.00  0.00           O
ATOM   6356  O14 POPEq 107     120.486  67.826  79.167  1.00  0.00           O
ATOM   6357  O11 POPEq 107     120.447  68.337  81.537  1.00  0.00           O
ATOM   6358  O12 POPEq 107     119.245  66.286  80.657  1.00  0.00           O
ATOM   6359  C1  POPEq 107     119.897  68.867  82.747  1.00  0.00           C
ATOM   6362  C2  POPEq 107     120.386  67.997  83.937  1.00  0.00           C
ATOM   6364  O21 POPEq 107     119.826  68.387  85.207  1.00  0.00           O
ATOM   6365  C21 POPEq 107     120.307  69.517  85.707  1.00  0.00           C
ATOM   6366  O22 POPEq 107     120.906  70.377  85.097  1.00  0.00           O
ATOM   6367  C22 POPEq 107     120.127  69.527  87.237  1.00  0.00           C
ATOM   6370  C3  POPEq 107     121.937  67.837  83.997  1.00  0.00           C
ATOM   6373  O31 POPEq 107     122.266  66.777  84.907  1.00  0.00           O
ATOM   6374  C31 POPEq 107     123.065  67.067  85.927  1.00  0.00           C
ATOM   6375  O32 POPEq 107     123.647  68.127  86.117  1.00  0.00           O
ATOM   6376  C32 POPEq 107     122.995  65.937  86.947  1.00  0.00           C
ATOM   6379  C23 POPEq 107     121.396  70.067  87.937  1.00  0.00           C
ATOM   6382  C24 POPEq 107     121.727  69.347  89.257  1.00  0.00           C
ATOM   6385  C25 POPEq 107     120.806  69.727  90.427  1.00  0.00           C
ATOM   6388  C26 POPEq 107     121.207  71.057  91.107  1.00  0.00           C
ATOM   6391  C27 POPEq 107     120.346  71.307  92.347  1.00  0.00           C
ATOM   6394  C28 POPEq 107     120.966  72.307  93.327  1.00  0.00           C
ATOM   6397  C29 POPEq 107     120.197  72.297  94.617  1.00  0.00           C
ATOM   6399 0C21 POPEq 107     119.626  73.337  95.247  1.00  0.00           C
ATOM   6401 1C21 POPEq 107     119.656  74.777  94.817  1.00  0.00           C
ATOM   6404 2C21 POPEq 107     120.957  75.467  95.267  1.00  0.00           C
ATOM   6407 3C21 POPEq 107     121.207  75.417  96.777  1.00  0.00           C
ATOM   6410 4C21 POPEq 107     122.557  76.057  97.147  1.00  0.00           C
ATOM   6413 5C21 POPEq 107     122.807  75.987  98.657  1.00  0.00           C
ATOM   6416 6C21 POPEq 107     124.175  76.557  99.057  1.00  0.00           C
ATOM   6419 7C21 POPEq 107     124.367  76.547 100.577  1.00  0.00           C
ATOM   6422 8C21 POPEq 107     125.666  77.227 101.027  1.00  0.00           C
ATOM   6426  C33 POPEq 107     124.367  65.507  87.527  1.00  0.00           C
ATOM   6429  C34 POPEq 107     124.207  64.826  88.897  1.00  0.00           C
ATOM   6432  C35 POPEq 107     124.385  65.797  90.077  1.00  0.00           C
ATOM   6435  C36 POPEq 107     123.856  65.227  91.397  1.00  0.00           C
ATOM   6438  C37 POPEq 107     124.257  66.097  92.597  1.00  0.00           C
ATOM   6441  C38 POPEq 107     123.697  65.587  93.927  1.00  0.00           C
ATOM   6444  C39 POPEq 107     123.965  66.557  95.097  1.00  0.00           C
ATOM   6447 0C31 POPEq 107     123.036  67.777  95.077  1.00  0.00           C
ATOM   6450 1C31 POPEq 107     123.087  68.637  96.357  1.00  0.00           C
ATOM   6453 2C31 POPEq 107     121.745  69.347  96.567  1.00  0.00           C
ATOM   6456 3C31 POPEq 107     121.757  70.557  97.517  1.00  0.00           C
ATOM   6459 4C31 POPEq 107     122.277  70.267  98.927  1.00  0.00           C
ATOM   6462 5C31 POPEq 107     122.277  71.536  99.787  1.00  0.00           C
ATOM   6465 6C31 POPEq 107     122.855  71.337 101.197  1.00  0.00           C
ATOM   6469  NH3 POPEr 108     112.785  82.127  85.567  1.00  0.00           N
ATOM   6473  C12 POPEr 108     114.187  82.597  85.337  1.00  0.00           C
ATOM   6476  C11 POPEr 108     115.037  82.437  86.597  1.00  0.00           C
ATOM   6479  P   POPEr 108     117.657  82.796  86.577  1.00  0.00           P
ATOM   6480  O13 POPEr 108     117.776  81.316  86.447  1.00  0.00           O
ATOM   6481  O14 POPEr 108     118.476  83.596  85.647  1.00  0.00           O
ATOM   6482  O11 POPEr 108     117.986  83.277  88.037  1.00  0.00           O
ATOM   6483  O12 POPEr 108     116.167  83.267  86.427  1.00  0.00           O
ATOM   6484  C1  POPEr 108     118.026  84.687  88.297  1.00  0.00           C
ATOM   6487  C2  POPEr 108     117.107  85.187  89.457  1.00  0.00           C
ATOM   6489  O21 POPEr 108     117.397  84.517  90.697  1.00  0.00           O
ATOM   6490  C21 POPEr 108     117.137  83.227  90.787  1.00  0.00           C
ATOM   6491  O22 POPEr 108     116.386  82.566  90.097  1.00  0.00           O
ATOM   6492  C22 POPEr 108     117.937  82.646  91.947  1.00  0.00           C
ATOM   6495  C3  POPEr 108     115.596  85.296  89.107  1.00  0.00           C
ATOM   6498  O31 POPEr 108     114.947  86.137  90.087  1.00  0.00           O
ATOM   6499  C31 POPEr 108     114.126  85.606  91.007  1.00  0.00           C
ATOM   6500  O32 POPEr 108     114.126  85.956  92.177  1.00  0.00           O
ATOM   6501  C32 POPEr 108     113.147  84.587  90.437  1.00  0.00           C
ATOM   6504  C23 POPEr 108     117.186  81.497  92.647  1.00  0.00           C
ATOM   6507  C24 POPEr 108     117.837  81.146  93.997  1.00  0.00           C
ATOM   6510  C25 POPEr 108     117.506  82.177  95.087  1.00  0.00           C
ATOM   6513  C26 POPEr 108     118.457  82.167  96.287  1.00  0.00           C
ATOM   6516  C27 POPEr 108     118.056  83.246  97.297  1.00  0.00           C
ATOM   6519  C28 POPEr 108     118.856  83.215  98.617  1.00  0.00           C
ATOM   6522  C29 POPEr 108     120.297  83.625  98.427  1.00  0.00           C
ATOM   6524 0C21 POPEr 108     121.007  84.437  99.227  1.00  0.00           C
ATOM   6526 1C21 POPEr 108     120.547  85.077 100.517  1.00  0.00           C
ATOM   6529 2C21 POPEr 108     120.416  86.607 100.387  1.00  0.00           C
ATOM   6532 3C21 POPEr 108     119.826  87.267 101.647  1.00  0.00           C
ATOM   6535 4C21 POPEr 108     120.157  88.757 101.777  1.00  0.00           C
ATOM   6538 5C21 POPEr 108     121.617  89.057 102.167  1.00  0.00           C
ATOM   6541 6C21 POPEr 108     121.837  89.137 103.697  1.00  0.00           C
ATOM   6544 7C21 POPEr 108     123.336  89.247 104.057  1.00  0.00           C
ATOM   6547 8C21 POPEr 108     123.637  88.927 105.527  1.00  0.00           C
ATOM   6551  C33 POPEr 108     113.507  83.147  90.877  1.00  0.00           C
ATOM   6554  C34 POPEr 108     112.317  82.297  91.317  1.00  0.00           C
ATOM   6557  C35 POPEr 108     112.706  81.236  92.357  1.00  0.00           C
ATOM   6560  C36 POPEr 108     112.826  81.815  93.777  1.00  0.00           C
ATOM   6563  C37 POPEr 108     113.336  80.757  94.757  1.00  0.00           C
ATOM   6566  C38 POPEr 108     113.106  81.137  96.227  1.00  0.00           C
ATOM   6569  C39 POPEr 108     113.597  80.027  97.157  1.00  0.00           C
ATOM   6572 0C31 POPEr 108     113.667  80.436  98.627  1.00  0.00           C
ATOM   6575 1C31 POPEr 108     112.376  81.076  99.157  1.00  0.00           C
ATOM   6578 2C31 POPEr 108     112.387  81.117 100.697  1.00  0.00           C
ATOM   6581 3C31 POPEr 108     111.167  81.826 101.297  1.00  0.00           C
ATOM   6584 4C31 POPEr 108     111.106  81.727 102.827  1.00  0.00           C
ATOM   6587 5C31 POPEr 108     111.197  80.276 103.347  1.00  0.00           C
ATOM   6590 6C31 POPEr 108     110.606  80.066 104.737  1.00  0.00           C
ATOM   6594  NH3 POPEs 109      71.446  43.207 123.447  1.00  0.00           N
ATOM   6598  C12 POPEs 109      72.947  43.197 123.327  1.00  0.00           C
ATOM   6601  C11 POPEs 109      73.586  43.997 124.467  1.00  0.00           C
ATOM   6604  P   POPEs 109      73.466  46.537 125.087  1.00  0.00           P
ATOM   6605  O13 POPEs 109      73.626  46.527 126.557  1.00  0.00           O
ATOM   6606  O14 POPEs 109      74.666  46.807 124.267  1.00  0.00           O
ATOM   6607  O11 POPEs 109      72.356  47.527 124.587  1.00  0.00           O
ATOM   6608  O12 POPEs 109      72.816  45.177 124.677  1.00  0.00           O
ATOM   6609  C1  POPEs 109      71.857  47.347 123.247  1.00  0.00           C
ATOM   6612  C2  POPEs 109      71.137  48.647 122.827  1.00  0.00           C
ATOM   6614  O21 POPEs 109      70.467  48.536 121.557  1.00  0.00           O
ATOM   6615  C21 POPEs 109      71.146  48.767 120.447  1.00  0.00           C
ATOM   6616  O22 POPEs 109      72.367  48.777 120.327  1.00  0.00           O
ATOM   6617  C22 POPEs 109      70.196  49.057 119.297  1.00  0.00           C
ATOM   6620  C3  POPEs 109      72.117  49.847 122.917  1.00  0.00           C
ATOM   6623  O31 POPEs 109      71.486  51.007 122.337  1.00  0.00           O
ATOM   6624  C31 POPEs 109      72.356  51.977 122.067  1.00  0.00           C
ATOM   6625  O32 POPEs 109      73.376  52.197 122.697  1.00  0.00           O
ATOM   6626  C32 POPEs 109      71.896  52.697 120.817  1.00  0.00           C
ATOM   6629  C23 POPEs 109      70.846  49.887 118.157  1.00  0.00           C
ATOM   6632  C24 POPEs 109      70.007  49.837 116.867  1.00  0.00           C
ATOM   6635  C25 POPEs 109      70.537  50.727 115.727  1.00  0.00           C
ATOM   6638  C26 POPEs 109      72.017  50.527 115.417  1.00  0.00           C
ATOM   6641  C27 POPEs 109      72.427  51.097 114.047  1.00  0.00           C
ATOM   6644  C28 POPEs 109      73.827  50.646 113.617  1.00  0.00           C
ATOM   6647  C29 POPEs 109      73.946  50.547 112.117  1.00  0.00           C
ATOM   6649 0C21 POPEs 109      74.477  51.447 111.277  1.00  0.00           C
ATOM   6651 1C21 POPEs 109      75.117  52.777 111.607  1.00  0.00           C
ATOM   6654 2C21 POPEs 109      76.607  52.826 111.227  1.00  0.00           C
ATOM   6657 3C21 POPEs 109      76.896  52.737 109.717  1.00  0.00           C
ATOM   6660 4C21 POPEs 109      78.276  52.137 109.417  1.00  0.00           C
ATOM   6663 5C21 POPEs 109      78.477  51.777 107.937  1.00  0.00           C
ATOM   6666 6C21 POPEs 109      79.677  50.847 107.737  1.00  0.00           C
ATOM   6669 7C21 POPEs 109      79.876  50.427 106.277  1.00  0.00           C
ATOM   6672 8C21 POPEs 109      80.836  49.247 106.127  1.00  0.00           C
ATOM   6676  C33 POPEs 109      73.026  52.826 119.767  1.00  0.00           C
ATOM   6679  C34 POPEs 109      72.646  53.787 118.627  1.00  0.00           C
ATOM   6682  C35 POPEs 109      73.797  54.137 117.667  1.00  0.00           C
ATOM   6685  C36 POPEs 109      74.207  55.617 117.627  1.00  0.00           C
ATOM   6688  C37 POPEs 109      74.057  56.236 116.217  1.00  0.00           C
ATOM   6691  C38 POPEs 109      74.906  57.496 115.987  1.00  0.00           C
ATOM   6694  C39 POPEs 109      74.666  58.146 114.607  1.00  0.00           C
ATOM   6697 0C31 POPEs 109      73.236  58.657 114.397  1.00  0.00           C
ATOM   6700 1C31 POPEs 109      73.116  59.877 113.467  1.00  0.00           C
ATOM   6703 2C31 POPEs 109      73.507  59.646 112.007  1.00  0.00           C
ATOM   6706 3C31 POPEs 109      73.387  60.927 111.157  1.00  0.00           C
ATOM   6709 4C31 POPEs 109      71.967  61.207 110.627  1.00  0.00           C
ATOM   6712 5C31 POPEs 109      71.806  62.667 110.157  1.00  0.00           C
ATOM   6715 6C31 POPEs 109      70.447  62.967 109.527  1.00  0.00           C
ATOM   6719  NH3 POPEt 110      50.927 121.306  82.567  1.00  0.00           N
ATOM   6723  C12 POPEt 110      51.826 120.117  82.387  1.00  0.00           C
ATOM   6726  C11 POPEt 110      51.336 119.057  81.407  1.00  0.00           C
ATOM   6729  P   POPEt 110      51.396 116.437  81.417  1.00  0.00           P
ATOM   6730  O13 POPEt 110      52.157 115.387  82.117  1.00  0.00           O
ATOM   6731  O14 POPEt 110      51.307 116.306  79.957  1.00  0.00           O
ATOM   6732  O11 POPEt 110      49.927 116.546  82.047  1.00  0.00           O
ATOM   6733  O12 POPEt 110      52.006 117.846  81.757  1.00  0.00           O
ATOM   6734  C1  POPEt 110      49.607 115.845  83.257  1.00  0.00           C
ATOM   6737  C2  POPEt 110      50.106 116.567  84.557  1.00  0.00           C
ATOM   6739  O21 POPEt 110      50.625 115.576  85.467  1.00  0.00           O
ATOM   6740  C21 POPEt 110      51.546 115.966  86.347  1.00  0.00           C
ATOM   6741  O22 POPEt 110      52.017 117.087  86.437  1.00  0.00           O
ATOM   6742  C22 POPEt 110      51.977 114.786  87.217  1.00  0.00           C
ATOM   6745  C3  POPEt 110      48.947 117.375  85.227  1.00  0.00           C
ATOM   6748  O31 POPEt 110      49.467 118.287  86.217  1.00  0.00           O
ATOM   6749  C31 POPEt 110      49.035 118.157  87.467  1.00  0.00           C
ATOM   6750  O32 POPEt 110      48.107 117.457  87.827  1.00  0.00           O
ATOM   6751  C32 POPEt 110      49.936 118.967  88.377  1.00  0.00           C
ATOM   6754  C23 POPEt 110      53.276 115.117  87.997  1.00  0.00           C
ATOM   6757  C24 POPEt 110      53.965 113.906  88.647  1.00  0.00           C
ATOM   6760  C25 POPEt 110      54.927 114.337  89.777  1.00  0.00           C
ATOM   6763  C26 POPEt 110      55.717 113.197  90.447  1.00  0.00           C
ATOM   6766  C27 POPEt 110      56.486 113.687  91.677  1.00  0.00           C
ATOM   6769  C28 POPEt 110      57.406 112.646  92.347  1.00  0.00           C
ATOM   6772  C29 POPEt 110      58.586 112.245  91.497  1.00  0.00           C
ATOM   6774 0C21 POPEt 110      59.906 112.375  91.777  1.00  0.00           C
ATOM   6776 1C21 POPEt 110      60.517 112.926  93.047  1.00  0.00           C
ATOM   6779 2C21 POPEt 110      61.666 112.066  93.607  1.00  0.00           C
ATOM   6782 3C21 POPEt 110      62.137 112.577  94.977  1.00  0.00           C
ATOM   6785 4C21 POPEt 110      63.287 111.777  95.587  1.00  0.00           C
ATOM   6788 5C21 POPEt 110      63.567 112.235  97.027  1.00  0.00           C
ATOM   6791 6C21 POPEt 110      64.736 111.526  97.717  1.00  0.00           C
ATOM   6794 7C21 POPEt 110      64.946 112.027  99.157  1.00  0.00           C
ATOM   6797 8C21 POPEt 110      66.146 111.406  99.857  1.00  0.00           C
ATOM   6801  C33 POPEt 110      49.267 119.306  89.707  1.00  0.00           C
ATOM   6804  C34 POPEt 110      50.307 119.706  90.747  1.00  0.00           C
ATOM   6807  C35 POPEt 110      49.686 120.565  91.847  1.00  0.00           C
ATOM   6810  C36 POPEt 110      50.717 120.985  92.897  1.00  0.00           C
ATOM   6813  C37 POPEt 110      50.197 122.177  93.707  1.00  0.00           C
ATOM   6816  C38 POPEt 110      51.156 122.626  94.807  1.00  0.00           C
ATOM   6819  C39 POPEt 110      51.476 121.507  95.807  1.00  0.00           C
ATOM   6822 0C31 POPEt 110      52.146 122.057  97.057  1.00  0.00           C
ATOM   6825 1C31 POPEt 110      52.646 120.927  97.957  1.00  0.00           C
ATOM   6828 2C31 POPEt 110      53.227 121.446  99.267  1.00  0.00           C
ATOM   6831 3C31 POPEt 110      53.826 120.326 100.137  1.00  0.00           C
ATOM   6834 4C31 POPEt 110      52.907 119.096 100.217  1.00  0.00           C
ATOM   6837 5C31 POPEt 110      53.166 118.237 101.447  1.00  0.00           C
ATOM   6840 6C31 POPEt 110      52.436 118.766 102.677  1.00  0.00           C
ATOM   6844  NH3 POPEu 111      12.097 119.826  81.457  1.00  0.00           N
ATOM   6848  C12 POPEu 111      13.327 120.587  81.027  1.00  0.00           C
ATOM   6851  C11 POPEu 111      14.516 119.667  80.697  1.00  0.00           C
ATOM   6854  P   POPEu 111      17.016 119.745  79.997  1.00  0.00           P
ATOM   6855  O13 POPEu 111      16.606 118.676  79.057  1.00  0.00           O
ATOM   6856  O14 POPEu 111      17.907 120.816  79.507  1.00  0.00           O
ATOM   6857  O11 POPEu 111      17.817 119.026  81.127  1.00  0.00           O
ATOM   6858  O12 POPEu 111      15.756 120.367  80.737  1.00  0.00           O
ATOM   6859  C1  POPEu 111      17.377 118.816  82.467  1.00  0.00           C
ATOM   6862  C2  POPEu 111      18.057 119.786  83.447  1.00  0.00           C
ATOM   6864  O21 POPEu 111      17.557 119.566  84.787  1.00  0.00           O
ATOM   6865  C21 POPEu 111      18.317 118.787  85.547  1.00  0.00           C
ATOM   6866  O22 POPEu 111      19.367 118.287  85.197  1.00  0.00           O
ATOM   6867  C22 POPEu 111      17.697 118.676  86.947  1.00  0.00           C
ATOM   6870  C3  POPEu 111      17.817 121.266  83.087  1.00  0.00           C
ATOM   6873  O31 POPEu 111      18.586 122.027  84.017  1.00  0.00           O
ATOM   6874  C31 POPEu 111      19.387 122.947  83.577  1.00  0.00           C
ATOM   6875  O32 POPEu 111      19.346 123.495  82.477  1.00  0.00           O
ATOM   6876  C32 POPEu 111      20.457 123.127  84.657  1.00  0.00           C
ATOM   6879  C23 POPEu 111      18.586 119.356  88.017  1.00  0.00           C
ATOM   6882  C24 POPEu 111      18.106 119.117  89.457  1.00  0.00           C
ATOM   6885  C25 POPEu 111      19.037 119.745  90.507  1.00  0.00           C
ATOM   6888  C26 POPEu 111      18.776 119.277  91.947  1.00  0.00           C
ATOM   6891  C27 POPEu 111      20.006 119.477  92.847  1.00  0.00           C
ATOM   6894  C28 POPEu 111      19.767 119.096  94.327  1.00  0.00           C
ATOM   6897  C29 POPEu 111      21.037 119.046  95.147  1.00  0.00           C
ATOM   6899 0C21 POPEu 111      21.356 119.837  96.187  1.00  0.00           C
ATOM   6901 1C21 POPEu 111      20.526 120.985  96.697  1.00  0.00           C
ATOM   6904 2C21 POPEu 111      21.317 122.027  97.537  1.00  0.00           C
ATOM   6907 3C21 POPEu 111      21.117 121.897  99.057  1.00  0.00           C
ATOM   6910 4C21 POPEu 111      21.707 123.097  99.817  1.00  0.00           C
ATOM   6913 5C21 POPEu 111      21.067 123.355 101.197  1.00  0.00           C
ATOM   6916 6C21 POPEu 111      21.447 122.367 102.297  1.00  0.00           C
ATOM   6919 7C21 POPEu 111      22.877 122.547 102.837  1.00  0.00           C
ATOM   6922 8C21 POPEu 111      23.137 121.727 104.107  1.00  0.00           C
ATOM   6926  C33 POPEu 111      20.646 121.965  85.667  1.00  0.00           C
ATOM   6929  C34 POPEu 111      22.037 122.047  86.317  1.00  0.00           C
ATOM   6932  C35 POPEu 111      22.056 121.697  87.807  1.00  0.00           C
ATOM   6935  C36 POPEu 111      21.596 122.846  88.717  1.00  0.00           C
ATOM   6938  C37 POPEu 111      21.826 122.537  90.197  1.00  0.00           C
ATOM   6941  C38 POPEu 111      21.867 123.777  91.087  1.00  0.00           C
ATOM   6944  C39 POPEu 111      22.067 123.396  92.557  1.00  0.00           C
ATOM   6947 0C31 POPEu 111      22.377 124.605  93.447  1.00  0.00           C
ATOM   6950 1C31 POPEu 111      22.886 124.186  94.827  1.00  0.00           C
ATOM   6953 2C31 POPEu 111      23.517 125.346  95.617  1.00  0.00           C
ATOM   6956 3C31 POPEu 111      22.547 126.497  95.957  1.00  0.00           C
ATOM   6959 4C31 POPEu 111      21.487 126.096  96.987  1.00  0.00           C
ATOM   6962 5C31 POPEu 111      20.457 127.197  97.267  1.00  0.00           C
ATOM   6965 6C31 POPEu 111      19.346 126.736  98.207  1.00  0.00           C
ATOM   6969  NH3 POPEv 112      79.596  10.277 119.637  1.00  0.00           N
ATOM   6973  C12 POPEv 112      80.787  11.137 119.937  1.00  0.00           C
ATOM   6976  C11 POPEv 112      81.186  11.087 121.427  1.00  0.00           C
ATOM   6979  P   POPEv 112      83.287  12.797 121.217  1.00  0.00           P
ATOM   6980  O13 POPEv 112      82.896  14.107 120.667  1.00  0.00           O
ATOM   6981  O14 POPEv 112      84.416  12.817 122.187  1.00  0.00           O
ATOM   6982  O11 POPEv 112      83.656  11.747 120.087  1.00  0.00           O
ATOM   6983  O12 POPEv 112      81.997  12.177 121.867  1.00  0.00           O
ATOM   6984  C1  POPEv 112      83.676  12.167 118.727  1.00  0.00           C
ATOM   6987  C2  POPEv 112      83.917  10.927 117.827  1.00  0.00           C
ATOM   6989  O21 POPEv 112      85.276  10.827 117.377  1.00  0.00           O
ATOM   6990  C21 POPEv 112      85.606  11.747 116.477  1.00  0.00           C
ATOM   6991  O22 POPEv 112      85.016  12.787 116.277  1.00  0.00           O
ATOM   6992  C22 POPEv 112      86.707  11.197 115.587  1.00  0.00           C
ATOM   6995  C3  POPEv 112      82.916  10.737 116.657  1.00  0.00           C
ATOM   6998  O31 POPEv 112      83.296   9.537 115.957  1.00  0.00           O
ATOM   6999  C31 POPEv 112      82.957   9.437 114.697  1.00  0.00           C
ATOM   7000  O32 POPEv 112      82.177  10.157 114.107  1.00  0.00           O
ATOM   7001  C32 POPEv 112      83.676   8.237 114.097  1.00  0.00           C
ATOM   7004  C23 POPEv 112      86.697  11.917 114.227  1.00  0.00           C
ATOM   7007  C24 POPEv 112      87.736  11.367 113.247  1.00  0.00           C
ATOM   7010  C25 POPEv 112      87.196  11.317 111.807  1.00  0.00           C
ATOM   7013  C26 POPEv 112      86.856  12.677 111.177  1.00  0.00           C
ATOM   7016  C27 POPEv 112      85.906  12.497 109.977  1.00  0.00           C
ATOM   7019  C28 POPEv 112      85.887  13.687 108.997  1.00  0.00           C
ATOM   7022  C29 POPEv 112      85.466  14.997 109.617  1.00  0.00           C
ATOM   7024 0C21 POPEv 112      84.286  15.637 109.417  1.00  0.00           C
ATOM   7026 1C21 POPEv 112      83.117  15.117 108.627  1.00  0.00           C
ATOM   7029 2C21 POPEv 112      83.036  15.597 107.157  1.00  0.00           C
ATOM   7032 3C21 POPEv 112      82.487  17.017 106.957  1.00  0.00           C
ATOM   7035 4C21 POPEv 112      83.527  18.127 107.167  1.00  0.00           C
ATOM   7038 5C21 POPEv 112      83.117  19.487 106.577  1.00  0.00           C
ATOM   7041 6C21 POPEv 112      81.897  20.117 107.267  1.00  0.00           C
ATOM   7044 7C21 POPEv 112      81.786  21.617 106.967  1.00  0.00           C
ATOM   7047 8C21 POPEv 112      80.587  22.307 107.637  1.00  0.00           C
ATOM   7051  C33 POPEv 112      84.646   8.697 113.017  1.00  0.00           C
ATOM   7054  C34 POPEv 112      85.087   7.557 112.097  1.00  0.00           C
ATOM   7057  C35 POPEv 112      86.167   8.107 111.187  1.00  0.00           C
ATOM   7060  C36 POPEv 112      86.587   7.237 110.007  1.00  0.00           C
ATOM   7063  C37 POPEv 112      87.746   7.957 109.327  1.00  0.00           C
ATOM   7066  C38 POPEv 112      87.957   7.617 107.867  1.00  0.00           C
ATOM   7069  C39 POPEv 112      86.837   8.137 106.957  1.00  0.00           C
ATOM   7072 0C31 POPEv 112      87.336   8.217 105.517  1.00  0.00           C
ATOM   7075 1C31 POPEv 112      86.287   8.717 104.517  1.00  0.00           C
ATOM   7078 2C31 POPEv 112      86.846   8.717 103.097  1.00  0.00           C
ATOM   7081 3C31 POPEv 112      85.787   8.847 101.997  1.00  0.00           C
ATOM   7084 4C31 POPEv 112      86.356   8.407 100.637  1.00  0.00           C
ATOM   7087 5C31 POPEv 112      85.297   8.307  99.537  1.00  0.00           C
ATOM   7090 6C31 POPEv 112      85.857   7.697  98.237  1.00  0.00           C
ATOM   7094  NH3 POPEw 113      87.266  85.367 119.847  1.00  0.00           N
ATOM   7098  C12 POPEw 113      86.386  86.166 118.927  1.00  0.00           C
ATOM   7101  C11 POPEw 113      84.926  86.217 119.387  1.00  0.00           C
ATOM   7104  P   POPEw 113      83.096  84.557 120.157  1.00  0.00           P
ATOM   7105  O13 POPEw 113      82.966  83.697 121.357  1.00  0.00           O
ATOM   7106  O14 POPEw 113      82.296  85.787 120.187  1.00  0.00           O
ATOM   7107  O11 POPEw 113      82.937  83.766 118.787  1.00  0.00           O
ATOM   7108  O12 POPEw 113      84.576  85.077 120.177  1.00  0.00           O
ATOM   7109  C1  POPEw 113      82.165  84.356 117.717  1.00  0.00           C
ATOM   7112  C2  POPEw 113      81.436  83.267 116.887  1.00  0.00           C
ATOM   7114  O21 POPEw 113      80.927  83.787 115.627  1.00  0.00           O
ATOM   7115  C21 POPEw 113      81.867  83.956 114.687  1.00  0.00           C
ATOM   7116  O22 POPEw 113      83.047  83.697 114.847  1.00  0.00           O
ATOM   7117  C22 POPEw 113      81.316  84.477 113.357  1.00  0.00           C
ATOM   7120  C3  POPEw 113      80.285  82.696 117.777  1.00  0.00           C
ATOM   7123  O31 POPEw 113      79.156  82.227 117.027  1.00  0.00           O
ATOM   7124  C31 POPEw 113      79.207  80.947 116.687  1.00  0.00           C
ATOM   7125  O32 POPEw 113      80.106  80.177 116.947  1.00  0.00           O
ATOM   7126  C32 POPEw 113      77.906  80.606 115.957  1.00  0.00           C
ATOM   7129  C23 POPEw 113      82.447  84.916 112.387  1.00  0.00           C
ATOM   7132  C24 POPEw 113      81.937  85.447 111.037  1.00  0.00           C
ATOM   7135  C25 POPEw 113      83.065  85.927 110.117  1.00  0.00           C
ATOM   7138  C26 POPEw 113      82.546  86.396 108.747  1.00  0.00           C
ATOM   7141  C27 POPEw 113      83.546  87.297 107.997  1.00  0.00           C
ATOM   7144  C28 POPEw 113      84.117  86.657 106.717  1.00  0.00           C
ATOM   7147  C29 POPEw 113      85.285  87.467 106.207  1.00  0.00           C
ATOM   7149 0C21 POPEw 113      85.367  88.176 105.067  1.00  0.00           C
ATOM   7151 1C21 POPEw 113      84.337  88.316 103.977  1.00  0.00           C
ATOM   7154 2C21 POPEw 113      84.777  87.636 102.667  1.00  0.00           C
ATOM   7157 3C21 POPEw 113      85.985  88.316 101.997  1.00  0.00           C
ATOM   7160 4C21 POPEw 113      86.687  87.447 100.937  1.00  0.00           C
ATOM   7163 5C21 POPEw 113      85.826  87.117  99.707  1.00  0.00           C
ATOM   7166 6C21 POPEw 113      86.675  86.546  98.567  1.00  0.00           C
ATOM   7169 7C21 POPEw 113      85.906  86.406  97.247  1.00  0.00           C
ATOM   7172 8C21 POPEw 113      86.776  85.855  96.117  1.00  0.00           C
ATOM   7176  C33 POPEw 113      78.166  79.916 114.607  1.00  0.00           C
ATOM   7179  C34 POPEw 113      76.846  79.557 113.927  1.00  0.00           C
ATOM   7182  C35 POPEw 113      77.017  79.207 112.457  1.00  0.00           C
ATOM   7185  C36 POPEw 113      77.465  77.767 112.197  1.00  0.00           C
ATOM   7188  C37 POPEw 113      77.376  77.447 110.697  1.00  0.00           C
ATOM   7191  C38 POPEw 113      77.326  75.957 110.387  1.00  0.00           C
ATOM   7194  C39 POPEw 113      77.317  75.737 108.867  1.00  0.00           C
ATOM   7197 0C31 POPEw 113      77.406  74.267 108.447  1.00  0.00           C
ATOM   7200 1C31 POPEw 113      77.196  74.147 106.927  1.00  0.00           C
ATOM   7203 2C31 POPEw 113      76.846  72.737 106.457  1.00  0.00           C
ATOM   7206 3C31 POPEw 113      76.226  72.767 105.047  1.00  0.00           C
ATOM   7209 4C31 POPEw 113      75.376  71.536 104.757  1.00  0.00           C
ATOM   7212 5C31 POPEw 113      74.446  71.727 103.557  1.00  0.00           C
ATOM   7215 6C31 POPEw 113      73.556  70.517 103.287  1.00  0.00           C
ATOM   7219  NH3 POPEx 114     118.126  35.227 124.977  1.00  0.00           N
ATOM   7223  C12 POPEx 114     117.207  36.407 125.217  1.00  0.00           C
ATOM   7226  C11 POPEx 114     117.986  37.717 125.157  1.00  0.00           C
ATOM   7229  P   POPEx 114     117.767  40.247 125.437  1.00  0.00           P
ATOM   7230  O13 POPEx 114     116.736  41.317 125.497  1.00  0.00           O
ATOM   7231  O14 POPEx 114     118.856  40.337 126.407  1.00  0.00           O
ATOM   7232  O11 POPEx 114     118.367  40.267 123.987  1.00  0.00           O
ATOM   7233  O12 POPEx 114     117.107  38.807 125.477  1.00  0.00           O
ATOM   7234  C1  POPEx 114     119.367  41.207 123.627  1.00  0.00           C
ATOM   7237  C2  POPEx 114     119.385  41.317 122.087  1.00  0.00           C
ATOM   7239  O21 POPEx 114     120.177  42.437 121.627  1.00  0.00           O
ATOM   7240  C21 POPEx 114     119.646  43.637 121.597  1.00  0.00           C
ATOM   7241  O22 POPEx 114     118.647  43.997 122.197  1.00  0.00           O
ATOM   7242  C22 POPEx 114     120.516  44.557 120.727  1.00  0.00           C
ATOM   7245  C3  POPEx 114     117.937  41.287 121.527  1.00  0.00           C
ATOM   7248  O31 POPEx 114     117.837  41.757 120.167  1.00  0.00           O
ATOM   7249  C31 POPEx 114     118.345  40.917 119.277  1.00  0.00           C
ATOM   7250  O32 POPEx 114     118.846  39.837 119.527  1.00  0.00           O
ATOM   7251  C32 POPEx 114     118.156  41.487 117.887  1.00  0.00           C
ATOM   7254  C23 POPEx 114     119.677  45.207 119.607  1.00  0.00           C
ATOM   7257  C24 POPEx 114     120.437  46.227 118.747  1.00  0.00           C
ATOM   7260  C25 POPEx 114     120.587  45.817 117.267  1.00  0.00           C
ATOM   7263  C26 POPEx 114     119.276  45.767 116.457  1.00  0.00           C
ATOM   7266  C27 POPEx 114     119.537  45.497 114.967  1.00  0.00           C
ATOM   7269  C28 POPEx 114     118.257  45.417 114.107  1.00  0.00           C
ATOM   7272  C29 POPEx 114     118.556  45.107 112.657  1.00  0.00           C
ATOM   7274 0C21 POPEx 114     117.756  44.507 111.757  1.00  0.00           C
ATOM   7276 1C21 POPEx 114     116.326  44.047 111.947  1.00  0.00           C
ATOM   7279 2C21 POPEx 114     115.376  44.607 110.857  1.00  0.00           C
ATOM   7282 3C21 POPEx 114     113.986  43.947 110.837  1.00  0.00           C
ATOM   7285 4C21 POPEx 114     113.296  43.977 112.207  1.00  0.00           C
ATOM   7288 5C21 POPEx 114     111.926  43.277 112.267  1.00  0.00           C
ATOM   7291 6C21 POPEx 114     111.386  43.177 113.707  1.00  0.00           C
ATOM   7294 7C21 POPEx 114     110.516  41.937 113.947  1.00  0.00           C
ATOM   7297 8C21 POPEx 114     110.276  41.657 115.437  1.00  0.00           C
ATOM   7301  C33 POPEx 114     119.117  40.847 116.857  1.00  0.00           C
ATOM   7304  C34 POPEx 114     119.087  41.617 115.537  1.00  0.00           C
ATOM   7307  C35 POPEx 114     119.617  40.797 114.357  1.00  0.00           C
ATOM   7310  C36 POPEx 114     121.086  40.377 114.487  1.00  0.00           C
ATOM   7313  C37 POPEx 114     121.946  41.047 113.417  1.00  0.00           C
ATOM   7316  C38 POPEx 114     123.387  40.497 113.397  1.00  0.00           C
ATOM   7319  C39 POPEx 114     124.136  40.887 112.127  1.00  0.00           C
ATOM   7322 0C31 POPEx 114     123.676  40.147 110.867  1.00  0.00           C
ATOM   7325 1C31 POPEx 114     124.437  40.617 109.617  1.00  0.00           C
ATOM   7328 2C31 POPEx 114     123.936  39.957 108.327  1.00  0.00           C
ATOM   7331 3C31 POPEx 114     124.987  39.067 107.657  1.00  0.00           C
ATOM   7334 4C31 POPEx 114     124.497  38.507 106.317  1.00  0.00           C
ATOM   7337 5C31 POPEx 114     125.457  37.477 105.717  1.00  0.00           C
ATOM   7340 6C31 POPEx 114     124.976  36.947 104.367  1.00  0.00           C
ATOM   7344  NH3 POPEy 115     114.067  79.496 126.657  1.00  0.00           N
ATOM   7348  C12 POPEy 115     112.947  78.527 126.877  1.00  0.00           C
ATOM   7351  C11 POPEy 115     111.657  79.277 127.217  1.00  0.00           C
ATOM   7354  P   POPEy 115     112.177  81.707 128.197  1.00  0.00           P
ATOM   7355  O13 POPEy 115     111.216  82.467 129.007  1.00  0.00           O
ATOM   7356  O14 POPEy 115     113.616  81.877 128.517  1.00  0.00           O
ATOM   7357  O11 POPEy 115     111.997  81.977 126.657  1.00  0.00           O
ATOM   7358  O12 POPEy 115     111.846  80.156 128.337  1.00  0.00           O
ATOM   7359  C1  POPEy 115     110.775  82.507 126.107  1.00  0.00           C
ATOM   7362  C2  POPEy 115     110.867  82.617 124.557  1.00  0.00           C
ATOM   7364  O21 POPEy 115     111.226  81.337 123.967  1.00  0.00           O
ATOM   7365  C21 POPEy 115     110.167  80.627 123.677  1.00  0.00           C
ATOM   7366  O22 POPEy 115     109.017  80.886 124.007  1.00  0.00           O
ATOM   7367  C22 POPEy 115     110.536  79.437 122.777  1.00  0.00           C
ATOM   7370  C3  POPEy 115     111.937  83.637 124.097  1.00  0.00           C
ATOM   7373  O31 POPEy 115     112.076  83.596 122.657  1.00  0.00           O
ATOM   7374  C31 POPEy 115     112.296  84.757 122.057  1.00  0.00           C
ATOM   7375  O32 POPEy 115     112.196  85.855 122.587  1.00  0.00           O
ATOM   7376  C32 POPEy 115     112.736  84.537 120.607  1.00  0.00           C
ATOM   7379  C23 POPEy 115     109.346  78.437 122.717  1.00  0.00           C
ATOM   7382  C24 POPEy 115     109.646  77.067 122.087  1.00  0.00           C
ATOM   7385  C25 POPEy 115     108.567  76.027 122.417  1.00  0.00           C
ATOM   7388  C26 POPEy 115     107.387  76.047 121.427  1.00  0.00           C
ATOM   7391  C27 POPEy 115     106.366  74.926 121.687  1.00  0.00           C
ATOM   7394  C28 POPEy 115     105.337  74.826 120.537  1.00  0.00           C
ATOM   7397  C29 POPEy 115     104.105  74.057 120.897  1.00  0.00           C
ATOM   7399 0C21 POPEy 115     103.106  73.707 120.067  1.00  0.00           C
ATOM   7401 1C21 POPEy 115     103.065  73.937 118.577  1.00  0.00           C
ATOM   7404 2C21 POPEy 115     102.046  74.977 118.047  1.00  0.00           C
ATOM   7407 3C21 POPEy 115     102.356  76.437 118.417  1.00  0.00           C
ATOM   7410 4C21 POPEy 115     101.646  77.466 117.527  1.00  0.00           C
ATOM   7413 5C21 POPEy 115     102.016  78.907 117.927  1.00  0.00           C
ATOM   7416 6C21 POPEy 115     101.326  79.996 117.117  1.00  0.00           C
ATOM   7419 7C21 POPEy 115     101.757  81.406 117.567  1.00  0.00           C
ATOM   7422 8C21 POPEy 115     101.056  82.537 116.817  1.00  0.00           C
ATOM   7426  C33 POPEy 115     114.236  84.875 120.377  1.00  0.00           C
ATOM   7429  C34 POPEy 115     114.516  85.527 119.007  1.00  0.00           C
ATOM   7432  C35 POPEy 115     114.376  84.557 117.827  1.00  0.00           C
ATOM   7435  C36 POPEy 115     114.656  85.187 116.457  1.00  0.00           C
ATOM   7438  C37 POPEy 115     114.416  84.197 115.307  1.00  0.00           C
ATOM   7441  C38 POPEy 115     114.796  84.727 113.917  1.00  0.00           C
ATOM   7444  C39 POPEy 115     116.216  84.315 113.487  1.00  0.00           C
ATOM   7447 0C31 POPEy 115     116.287  82.887 112.937  1.00  0.00           C
ATOM   7450 1C31 POPEy 115     117.727  82.375 112.777  1.00  0.00           C
ATOM   7453 2C31 POPEy 115     118.217  81.497 113.947  1.00  0.00           C
ATOM   7456 3C31 POPEy 115     118.047  82.146 115.327  1.00  0.00           C
ATOM   7459 4C31 POPEy 115     118.586  81.316 116.497  1.00  0.00           C
ATOM   7462 5C31 POPEy 115     118.336  82.027 117.827  1.00  0.00           C
ATOM   7465 6C31 POPEy 115     118.777  81.236 119.057  1.00  0.00           C
ATOM   7469  NH3 POPEz 116      49.567   7.567 124.697  1.00  0.00           N
ATOM   7473  C12 POPEz 116      49.506   8.357 123.417  1.00  0.00           C
ATOM   7476  C11 POPEz 116      49.087   9.817 123.677  1.00  0.00           C
ATOM   7479  P   POPEz 116      51.367  10.937 124.147  1.00  0.00           P
ATOM   7480  O13 POPEz 116      51.846   9.627 124.607  1.00  0.00           O
ATOM   7481  O14 POPEz 116      51.036  11.917 125.217  1.00  0.00           O
ATOM   7482  O11 POPEz 116      52.417  11.607 123.187  1.00  0.00           O
ATOM   7483  O12 POPEz 116      50.086  10.727 123.247  1.00  0.00           O
ATOM   7484  C1  POPEz 116      52.406  13.027 122.997  1.00  0.00           C
ATOM   7487  C2  POPEz 116      51.437  13.447 121.867  1.00  0.00           C
ATOM   7489  O21 POPEz 116      51.857  12.857 120.627  1.00  0.00           O
ATOM   7490  C21 POPEz 116      52.907  13.367 120.037  1.00  0.00           C
ATOM   7491  O22 POPEz 116      53.656  14.237 120.467  1.00  0.00           O
ATOM   7492  C22 POPEz 116      53.026  12.717 118.657  1.00  0.00           C
ATOM   7495  C3  POPEz 116      51.196  14.977 121.757  1.00  0.00           C
ATOM   7498  O31 POPEz 116      50.267  15.227 120.687  1.00  0.00           O
ATOM   7499  C31 POPEz 116      49.626  16.387 120.747  1.00  0.00           C
ATOM   7500  O32 POPEz 116      49.766  17.237 121.607  1.00  0.00           O
ATOM   7501  C32 POPEz 116      48.576  16.437 119.637  1.00  0.00           C
ATOM   7504  C23 POPEz 116      53.357  13.707 117.527  1.00  0.00           C
ATOM   7507  C24 POPEz 116      53.536  12.957 116.207  1.00  0.00           C
ATOM   7510  C25 POPEz 116      53.606  13.857 114.967  1.00  0.00           C
ATOM   7513  C26 POPEz 116      53.836  12.997 113.727  1.00  0.00           C
ATOM   7516  C27 POPEz 116      53.846  13.737 112.387  1.00  0.00           C
ATOM   7519  C28 POPEz 116      54.276  12.777 111.267  1.00  0.00           C
ATOM   7522  C29 POPEz 116      53.797  13.177 109.897  1.00  0.00           C
ATOM   7524 0C21 POPEz 116      54.526  13.797 108.957  1.00  0.00           C
ATOM   7526 1C21 POPEz 116      55.936  14.297 109.077  1.00  0.00           C
ATOM   7529 2C21 POPEz 116      56.986  13.357 108.457  1.00  0.00           C
ATOM   7532 3C21 POPEz 116      56.767  13.047 106.957  1.00  0.00           C
ATOM   7535 4C21 POPEz 116      57.726  13.757 106.007  1.00  0.00           C
ATOM   7538 5C21 POPEz 116      57.617  15.297 106.027  1.00  0.00           C
ATOM   7541 6C21 POPEz 116      58.276  15.927 104.797  1.00  0.00           C
ATOM   7544 7C21 POPEz 116      58.227  17.457 104.817  1.00  0.00           C
ATOM   7547 8C21 POPEz 116      58.856  18.097 103.577  1.00  0.00           C
ATOM   7551  C33 POPEz 116      49.017  17.207 118.387  1.00  0.00           C
ATOM   7554  C34 POPEz 116      48.037  16.957 117.237  1.00  0.00           C
ATOM   7557  C35 POPEz 116      48.396  17.707 115.947  1.00  0.00           C
ATOM   7560  C36 POPEz 116      48.107  16.827 114.737  1.00  0.00           C
ATOM   7563  C37 POPEz 116      47.947  17.607 113.427  1.00  0.00           C
ATOM   7566  C38 POPEz 116      48.056  16.657 112.227  1.00  0.00           C
ATOM   7569  C39 POPEz 116      47.336  17.197 110.997  1.00  0.00           C
ATOM   7572 0C31 POPEz 116      47.947  16.717 109.677  1.00  0.00           C
ATOM   7575 1C31 POPEz 116      46.986  16.977 108.517  1.00  0.00           C
ATOM   7578 2C31 POPEz 116      47.637  16.827 107.147  1.00  0.00           C
ATOM   7581 3C31 POPEz 116      46.647  16.387 106.057  1.00  0.00           C
ATOM   7584 4C31 POPEz 116      45.495  17.377 105.837  1.00  0.00           C
ATOM   7587 5C31 POPEz 116      44.346  16.767 105.017  1.00  0.00           C
ATOM   7590 6C31 POPEz 116      43.227  17.767 104.727  1.00  0.00           C
ATOM   7594  NH3 POPE0 117      38.146  66.597  82.667  1.00  0.00           N
ATOM   7598  C12 POPE0 117      37.736  66.815  81.237  1.00  0.00           C
ATOM   7601  C11 POPE0 117      38.166  65.667  80.297  1.00  0.00           C
ATOM   7604  P   POPE0 117      35.977  64.576  79.297  1.00  0.00           P
ATOM   7605  O13 POPE0 117      34.856  65.157  78.517  1.00  0.00           O
ATOM   7606  O14 POPE0 117      36.357  63.177  79.007  1.00  0.00           O
ATOM   7607  O11 POPE0 117      35.646  64.716  80.837  1.00  0.00           O
ATOM   7608  O12 POPE0 117      37.256  65.497  79.197  1.00  0.00           O
ATOM   7609  C1  POPE0 117      35.887  63.687  81.797  1.00  0.00           C
ATOM   7612  C2  POPE0 117      34.767  63.707  82.857  1.00  0.00           C
ATOM   7614  O21 POPE0 117      34.897  62.617  83.767  1.00  0.00           O
ATOM   7615  C21 POPE0 117      35.817  62.767  84.707  1.00  0.00           C
ATOM   7616  O22 POPE0 117      36.696  63.606  84.717  1.00  0.00           O
ATOM   7617  C22 POPE0 117      35.567  61.687  85.777  1.00  0.00           C
ATOM   7620  C3  POPE0 117      33.387  63.617  82.127  1.00  0.00           C
ATOM   7623  O31 POPE0 117      32.397  62.797  82.767  1.00  0.00           O
ATOM   7624  C31 POPE0 117      31.896  63.237  83.907  1.00  0.00           C
ATOM   7625  O32 POPE0 117      32.317  64.176  84.567  1.00  0.00           O
ATOM   7626  C32 POPE0 117      30.596  62.467  84.147  1.00  0.00           C
ATOM   7629  C23 POPE0 117      35.207  62.307  87.157  1.00  0.00           C
ATOM   7632  C24 POPE0 117      34.026  61.607  87.837  1.00  0.00           C
ATOM   7635  C25 POPE0 117      33.526  62.407  89.057  1.00  0.00           C
ATOM   7638  C26 POPE0 117      32.397  61.707  89.807  1.00  0.00           C
ATOM   7641  C27 POPE0 117      32.867  60.966  91.067  1.00  0.00           C
ATOM   7644  C28 POPE0 117      32.897  61.867  92.307  1.00  0.00           C
ATOM   7647  C29 POPE0 117      33.416  61.157  93.527  1.00  0.00           C
ATOM   7649 0C21 POPE0 117      32.707  60.417  94.397  1.00  0.00           C
ATOM   7651 1C21 POPE0 117      31.227  60.126  94.347  1.00  0.00           C
ATOM   7654 2C21 POPE0 117      30.526  60.667  95.607  1.00  0.00           C
ATOM   7657 3C21 POPE0 117      29.077  60.167  95.767  1.00  0.00           C
ATOM   7660 4C21 POPE0 117      28.467  60.637  97.087  1.00  0.00           C
ATOM   7663 5C21 POPE0 117      28.887  59.797  98.297  1.00  0.00           C
ATOM   7666 6C21 POPE0 117      29.177  60.637  99.537  1.00  0.00           C
ATOM   7669 7C21 POPE0 117      29.087  59.827 100.837  1.00  0.00           C
ATOM   7672 8C21 POPE0 117      29.407  60.657 102.087  1.00  0.00           C
ATOM   7676  C33 POPE0 117      29.737  63.007  85.297  1.00  0.00           C
ATOM   7679  C34 POPE0 117      29.856  62.197  86.587  1.00  0.00           C
ATOM   7682  C35 POPE0 117      28.617  62.417  87.447  1.00  0.00           C
ATOM   7685  C36 POPE0 117      28.606  61.707  88.807  1.00  0.00           C
ATOM   7688  C37 POPE0 117      27.447  62.227  89.657  1.00  0.00           C
ATOM   7691  C38 POPE0 117      27.397  61.667  91.077  1.00  0.00           C
ATOM   7694  C39 POPE0 117      26.326  62.387  91.927  1.00  0.00           C
ATOM   7697 0C31 POPE0 117      26.447  62.057  93.417  1.00  0.00           C
ATOM   7700 1C31 POPE0 117      25.707  63.047  94.317  1.00  0.00           C
ATOM   7703 2C31 POPE0 117      25.946  62.747  95.807  1.00  0.00           C
ATOM   7706 3C31 POPE0 117      25.197  63.687  96.747  1.00  0.00           C
ATOM   7709 4C31 POPE0 117      25.436  63.387  98.227  1.00  0.00           C
ATOM   7712 5C31 POPE0 117      24.507  64.217  99.127  1.00  0.00           C
ATOM   7715 6C31 POPE0 117      24.626  63.917 100.617  1.00  0.00           C
ATOM   7719  NH3 POPE1 118     105.556 100.326  79.117  1.00  0.00           N
ATOM   7723  C12 POPE1 118     104.726 100.907  78.007  1.00  0.00           C
ATOM   7726  C11 POPE1 118     103.427 100.097  77.867  1.00  0.00           C
ATOM   7729  P   POPE1 118     101.186 100.177  76.507  1.00  0.00           P
ATOM   7730  O13 POPE1 118     100.337 101.396  76.407  1.00  0.00           O
ATOM   7731  O14 POPE1 118     101.316  99.315  75.317  1.00  0.00           O
ATOM   7732  O11 POPE1 118     100.736  99.286  77.747  1.00  0.00           O
ATOM   7733  O12 POPE1 118     102.616 100.737  76.897  1.00  0.00           O
ATOM   7734  C1  POPE1 118      99.996  99.875  78.837  1.00  0.00           C
ATOM   7737  C2  POPE1 118      99.586  98.827  79.937  1.00  0.00           C
ATOM   7739  O21 POPE1 118      98.556  99.337  80.827  1.00  0.00           O
ATOM   7740  C21 POPE1 118      98.977 100.276  81.677  1.00  0.00           C
ATOM   7741  O22 POPE1 118     100.006 100.907  81.587  1.00  0.00           O
ATOM   7742  C22 POPE1 118      97.916 100.477  82.777  1.00  0.00           C
ATOM   7745  C3  POPE1 118     100.787  98.197  80.727  1.00  0.00           C
ATOM   7748  O31 POPE1 118     100.355  97.286  81.767  1.00  0.00           O
ATOM   7749  C31 POPE1 118     100.626  97.646  83.017  1.00  0.00           C
ATOM   7750  O32 POPE1 118     101.086  98.717  83.377  1.00  0.00           O
ATOM   7751  C32 POPE1 118     100.206  96.546  83.997  1.00  0.00           C
ATOM   7754  C23 POPE1 118      98.476 101.017  84.117  1.00  0.00           C
ATOM   7757  C24 POPE1 118      97.376 101.596  85.027  1.00  0.00           C
ATOM   7760  C25 POPE1 118      97.785 101.707  86.497  1.00  0.00           C
ATOM   7763  C26 POPE1 118      96.666 102.245  87.417  1.00  0.00           C
ATOM   7766  C27 POPE1 118      97.037 102.127  88.897  1.00  0.00           C
ATOM   7769  C28 POPE1 118      95.997 102.706  89.877  1.00  0.00           C
ATOM   7772  C29 POPE1 118      96.396 102.387  91.297  1.00  0.00           C
ATOM   7774 0C21 POPE1 118      95.565 101.996  92.287  1.00  0.00           C
ATOM   7776 1C21 POPE1 118      94.076 101.847  92.157  1.00  0.00           C
ATOM   7779 2C21 POPE1 118      93.415 101.057  93.307  1.00  0.00           C
ATOM   7782 3C21 POPE1 118      93.576  99.527  93.197  1.00  0.00           C
ATOM   7785 4C21 POPE1 118      92.557  98.896  92.247  1.00  0.00           C
ATOM   7788 5C21 POPE1 118      92.826  97.447  91.857  1.00  0.00           C
ATOM   7791 6C21 POPE1 118      91.757  96.887  90.897  1.00  0.00           C
ATOM   7794 7C21 POPE1 118      92.126  95.507  90.317  1.00  0.00           C
ATOM   7797 8C21 POPE1 118      91.067  94.937  89.377  1.00  0.00           C
ATOM   7801  C33 POPE1 118     101.147  96.357  85.217  1.00  0.00           C
ATOM   7804  C34 POPE1 118     100.466  95.517  86.307  1.00  0.00           C
ATOM   7807  C35 POPE1 118     101.337  95.047  87.497  1.00  0.00           C
ATOM   7810  C36 POPE1 118     101.867  96.187  88.377  1.00  0.00           C
ATOM   7813  C37 POPE1 118     102.606  95.697  89.627  1.00  0.00           C
ATOM   7816  C38 POPE1 118     101.716  95.387  90.847  1.00  0.00           C
ATOM   7819  C39 POPE1 118     102.476  95.565  92.177  1.00  0.00           C
ATOM   7822 0C31 POPE1 118     101.646  95.286  93.437  1.00  0.00           C
ATOM   7825 1C31 POPE1 118     102.426  95.576  94.727  1.00  0.00           C
ATOM   7828 2C31 POPE1 118     101.617  95.307  96.007  1.00  0.00           C
ATOM   7831 3C31 POPE1 118     102.406  95.547  97.297  1.00  0.00           C
ATOM   7834 4C31 POPE1 118     101.666  95.037  98.537  1.00  0.00           C
ATOM   7837 5C31 POPE1 118     102.406  95.317  99.857  1.00  0.00           C
ATOM   7840 6C31 POPE1 118     101.636  94.837 101.097  1.00  0.00           C
ATOM   7844  NH3 POPE2 119       7.356  61.917 124.307  1.00  0.00           N
ATOM   7848  C12 POPE2 119       8.026  62.417 123.047  1.00  0.00           C
ATOM   7851  C11 POPE2 119       9.547  62.677 123.237  1.00  0.00           C
ATOM   7854  P   POPE2 119      11.546  61.007 123.787  1.00  0.00           P
ATOM   7855  O13 POPE2 119      12.547  62.057 123.457  1.00  0.00           O
ATOM   7856  O14 POPE2 119      11.897  60.056 124.857  1.00  0.00           O
ATOM   7857  O11 POPE2 119      11.187  60.167 122.497  1.00  0.00           O
ATOM   7858  O12 POPE2 119      10.157  61.737 124.117  1.00  0.00           O
ATOM   7859  C1  POPE2 119       9.937  59.457 122.547  1.00  0.00           C
ATOM   7862  C2  POPE2 119       9.916  58.407 121.427  1.00  0.00           C
ATOM   7864  O21 POPE2 119       8.727  57.617 121.357  1.00  0.00           O
ATOM   7865  C21 POPE2 119       7.517  58.157 121.367  1.00  0.00           C
ATOM   7866  O22 POPE2 119       7.197  59.257 121.777  1.00  0.00           O
ATOM   7867  C22 POPE2 119       6.597  57.237 120.577  1.00  0.00           C
ATOM   7870  C3  POPE2 119      11.187  57.496 121.597  1.00  0.00           C
ATOM   7873  O31 POPE2 119      11.297  56.427 120.627  1.00  0.00           O
ATOM   7874  C31 POPE2 119      11.526  56.887 119.397  1.00  0.00           C
ATOM   7875  O32 POPE2 119      11.747  58.047 119.107  1.00  0.00           O
ATOM   7876  C32 POPE2 119      11.517  55.747 118.397  1.00  0.00           C
ATOM   7879  C23 POPE2 119       6.597  57.637 119.087  1.00  0.00           C
ATOM   7882  C24 POPE2 119       7.277  56.647 118.137  1.00  0.00           C
ATOM   7885  C25 POPE2 119       7.266  57.197 116.697  1.00  0.00           C
ATOM   7888  C26 POPE2 119       7.147  56.147 115.587  1.00  0.00           C
ATOM   7891  C27 POPE2 119       7.077  56.807 114.207  1.00  0.00           C
ATOM   7894  C28 POPE2 119       6.347  55.977 113.137  1.00  0.00           C
ATOM   7897  C29 POPE2 119       7.107  54.737 112.737  1.00  0.00           C
ATOM   7899 0C21 POPE2 119       7.327  54.317 111.477  1.00  0.00           C
ATOM   7901 1C21 POPE2 119       6.806  54.977 110.217  1.00  0.00           C
ATOM   7904 2C21 POPE2 119       7.787  56.047 109.707  1.00  0.00           C
ATOM   7907 3C21 POPE2 119       7.427  56.627 108.327  1.00  0.00           C
ATOM   7910 4C21 POPE2 119       8.247  57.897 108.027  1.00  0.00           C
ATOM   7913 5C21 POPE2 119       8.157  58.396 106.577  1.00  0.00           C
ATOM   7916 6C21 POPE2 119       9.236  57.797 105.657  1.00  0.00           C
ATOM   7919 7C21 POPE2 119       9.387  58.577 104.347  1.00  0.00           C
ATOM   7922 8C21 POPE2 119      10.436  57.977 103.407  1.00  0.00           C
ATOM   7926  C33 POPE2 119      11.297  56.327 117.007  1.00  0.00           C
ATOM   7929  C34 POPE2 119      11.157  55.277 115.907  1.00  0.00           C
ATOM   7932  C35 POPE2 119      11.016  55.977 114.557  1.00  0.00           C
ATOM   7935  C36 POPE2 119      11.007  55.007 113.377  1.00  0.00           C
ATOM   7938  C37 POPE2 119      11.197  55.757 112.067  1.00  0.00           C
ATOM   7941  C38 POPE2 119      11.507  54.797 110.917  1.00  0.00           C
ATOM   7944  C39 POPE2 119      11.717  55.507 109.587  1.00  0.00           C
ATOM   7947 0C31 POPE2 119      11.837  54.507 108.437  1.00  0.00           C
ATOM   7950 1C31 POPE2 119      11.806  55.197 107.077  1.00  0.00           C
ATOM   7953 2C31 POPE2 119      11.936  54.197 105.937  1.00  0.00           C
ATOM   7956 3C31 POPE2 119      12.247  54.907 104.617  1.00  0.00           C
ATOM   7959 4C31 POPE2 119      12.516  53.917 103.477  1.00  0.00           C
ATOM   7962 5C31 POPE2 119      13.137  54.576 102.247  1.00  0.00           C
ATOM   7965 6C31 POPE2 119      13.486  53.567 101.157  1.00  0.00           C
ATOM   7969  NH3 POPE3 120      39.686 113.137 127.687  1.00  0.00           N
ATOM   7973  C12 POPE3 120      41.186 112.977 127.587  1.00  0.00           C
ATOM   7976  C11 POPE3 120      41.816 112.667 128.967  1.00  0.00           C
ATOM   7979  P   POPE3 120      44.267 111.856 128.337  1.00  0.00           P
ATOM   7980  O13 POPE3 120      45.556 112.095 129.017  1.00  0.00           O
ATOM   7981  O14 POPE3 120      43.677 110.486 128.377  1.00  0.00           O
ATOM   7982  O11 POPE3 120      44.287 112.356 126.817  1.00  0.00           O
ATOM   7983  O12 POPE3 120      43.227 112.867 128.967  1.00  0.00           O
ATOM   7984  C1  POPE3 120      44.847 113.637 126.457  1.00  0.00           C
ATOM   7987  C2  POPE3 120      44.477 114.067 124.997  1.00  0.00           C
ATOM   7989  O21 POPE3 120      45.625 114.636 124.347  1.00  0.00           O
ATOM   7990  C21 POPE3 120      46.457 113.787 123.757  1.00  0.00           C
ATOM   7991  O22 POPE3 120      46.377 112.566 123.807  1.00  0.00           O
ATOM   7992  C22 POPE3 120      47.516 114.576 122.987  1.00  0.00           C
ATOM   7995  C3  POPE3 120      43.346 115.136 124.927  1.00  0.00           C
ATOM   7998  O31 POPE3 120      42.497 115.047 123.747  1.00  0.00           O
ATOM   7999  C31 POPE3 120      43.017 115.517 122.607  1.00  0.00           C
ATOM   8000  O32 POPE3 120      44.127 115.966 122.467  1.00  0.00           O
ATOM   8001  C32 POPE3 120      41.957 115.396 121.497  1.00  0.00           C
ATOM   8004  C23 POPE3 120      47.516 114.216 121.487  1.00  0.00           C
ATOM   8007  C24 POPE3 120      48.547 115.056 120.727  1.00  0.00           C
ATOM   8010  C25 POPE3 120      48.667 114.636 119.257  1.00  0.00           C
ATOM   8013  C26 POPE3 120      49.727 115.387 118.457  1.00  0.00           C
ATOM   8016  C27 POPE3 120      49.836 114.856 117.017  1.00  0.00           C
ATOM   8019  C28 POPE3 120      51.196 115.187 116.377  1.00  0.00           C
ATOM   8022  C29 POPE3 120      52.276 114.306 116.957  1.00  0.00           C
ATOM   8024 0C21 POPE3 120      53.396 113.906 116.337  1.00  0.00           C
ATOM   8026 1C21 POPE3 120      53.867 114.306 114.967  1.00  0.00           C
ATOM   8029 2C21 POPE3 120      53.786 113.137 113.957  1.00  0.00           C
ATOM   8032 3C21 POPE3 120      52.356 112.677 113.677  1.00  0.00           C
ATOM   8035 4C21 POPE3 120      52.276 111.716 112.487  1.00  0.00           C
ATOM   8038 5C21 POPE3 120      50.857 111.207 112.227  1.00  0.00           C
ATOM   8041 6C21 POPE3 120      50.756 110.407 110.917  1.00  0.00           C
ATOM   8044 7C21 POPE3 120      49.306 110.167 110.487  1.00  0.00           C
ATOM   8047 8C21 POPE3 120      49.175 109.706 109.037  1.00  0.00           C
ATOM   8051  C33 POPE3 120      42.236 116.297 120.257  1.00  0.00           C
ATOM   8054  C34 POPE3 120      41.526 115.816 118.977  1.00  0.00           C
ATOM   8057  C35 POPE3 120      39.986 115.845 119.067  1.00  0.00           C
ATOM   8060  C36 POPE3 120      39.317 115.257 117.807  1.00  0.00           C
ATOM   8063  C37 POPE3 120      37.786 115.326 117.857  1.00  0.00           C
ATOM   8066  C38 POPE3 120      37.076 114.496 116.777  1.00  0.00           C
ATOM   8069  C39 POPE3 120      37.497 114.745 115.317  1.00  0.00           C
ATOM   8072 0C31 POPE3 120      36.736 113.797 114.377  1.00  0.00           C
ATOM   8075 1C31 POPE3 120      37.186 113.787 112.917  1.00  0.00           C
ATOM   8078 2C31 POPE3 120      36.567 112.597 112.157  1.00  0.00           C
ATOM   8081 3C31 POPE3 120      36.556 112.717 110.627  1.00  0.00           C
ATOM   8084 4C31 POPE3 120      35.446 113.657 110.137  1.00  0.00           C
ATOM   8087 5C31 POPE3 120      35.306 113.697 108.607  1.00  0.00           C
ATOM   8090 6C31 POPE3 120      34.486 114.887 108.117  1.00  0.00           C
ATOM   8094  NH3 POPE4 121      33.736  85.705 124.427  1.00  0.00           N
ATOM   8098  C12 POPE4 121      34.447  86.867 125.087  1.00  0.00           C
ATOM   8101  C11 POPE4 121      33.556  87.907 125.807  1.00  0.00           C
ATOM   8104  P   POPE4 121      34.416  90.367 126.447  1.00  0.00           P
ATOM   8105  O13 POPE4 121      33.317  91.007 127.197  1.00  0.00           O
ATOM   8106  O14 POPE4 121      35.776  90.837 126.737  1.00  0.00           O
ATOM   8107  O11 POPE4 121      34.126  90.627 124.917  1.00  0.00           O
ATOM   8108  O12 POPE4 121      34.367  88.787 126.597  1.00  0.00           O
ATOM   8109  C1  POPE4 121      35.166  90.797 123.947  1.00  0.00           C
ATOM   8112  C2  POPE4 121      35.286  92.286 123.527  1.00  0.00           C
ATOM   8114  O21 POPE4 121      35.776  92.317 122.177  1.00  0.00           O
ATOM   8115  C21 POPE4 121      34.997  92.887 121.267  1.00  0.00           C
ATOM   8116  O22 POPE4 121      33.986  93.536 121.487  1.00  0.00           O
ATOM   8117  C22 POPE4 121      35.516  92.407 119.917  1.00  0.00           C
ATOM   8120  C3  POPE4 121      36.236  93.076 124.487  1.00  0.00           C
ATOM   8123  O31 POPE4 121      36.666  94.347 123.937  1.00  0.00           O
ATOM   8124  C31 POPE4 121      35.666  95.227 123.847  1.00  0.00           C
ATOM   8125  O32 POPE4 121      34.556  95.066 124.337  1.00  0.00           O
ATOM   8126  C32 POPE4 121      36.076  96.437 123.027  1.00  0.00           C
ATOM   8129  C23 POPE4 121      35.236  93.277 118.667  1.00  0.00           C
ATOM   8132  C24 POPE4 121      35.826  92.556 117.447  1.00  0.00           C
ATOM   8135  C25 POPE4 121      35.537  93.215 116.087  1.00  0.00           C
ATOM   8138  C26 POPE4 121      36.176  92.387 114.957  1.00  0.00           C
ATOM   8141  C27 POPE4 121      35.776  92.836 113.547  1.00  0.00           C
ATOM   8144  C28 POPE4 121      35.876  91.736 112.477  1.00  0.00           C
ATOM   8147  C29 POPE4 121      37.267  91.197 112.257  1.00  0.00           C
ATOM   8149 0C21 POPE4 121      37.767  90.797 111.077  1.00  0.00           C
ATOM   8151 1C21 POPE4 121      37.056  90.746 109.737  1.00  0.00           C
ATOM   8154 2C21 POPE4 121      37.117  89.377 109.027  1.00  0.00           C
ATOM   8157 3C21 POPE4 121      38.547  88.906 108.687  1.00  0.00           C
ATOM   8160 4C21 POPE4 121      38.587  87.507 108.037  1.00  0.00           C
ATOM   8163 5C21 POPE4 121      39.867  87.276 107.227  1.00  0.00           C
ATOM   8166 6C21 POPE4 121      41.167  87.227 108.047  1.00  0.00           C
ATOM   8169 7C21 POPE4 121      42.396  87.677 107.247  1.00  0.00           C
ATOM   8172 8C21 POPE4 121      43.726  87.407 107.937  1.00  0.00           C
ATOM   8176  C33 POPE4 121      35.067  97.607 123.177  1.00  0.00           C
ATOM   8179  C34 POPE4 121      35.127  98.625 122.027  1.00  0.00           C
ATOM   8182  C35 POPE4 121      34.407  98.137 120.757  1.00  0.00           C
ATOM   8185  C36 POPE4 121      34.457  99.146 119.607  1.00  0.00           C
ATOM   8188  C37 POPE4 121      33.647  98.657 118.397  1.00  0.00           C
ATOM   8191  C38 POPE4 121      33.896  99.417 117.087  1.00  0.00           C
ATOM   8194  C39 POPE4 121      33.256 100.816 116.997  1.00  0.00           C
ATOM   8197 0C31 POPE4 121      31.727 100.826 117.007  1.00  0.00           C
ATOM   8200 1C31 POPE4 121      31.147 102.127 116.437  1.00  0.00           C
ATOM   8203 2C31 POPE4 121      29.626 102.276 116.637  1.00  0.00           C
ATOM   8206 3C31 POPE4 121      29.107 103.637 116.167  1.00  0.00           C
ATOM   8209 4C31 POPE4 121      27.576 103.766 116.247  1.00  0.00           C
ATOM   8212 5C31 POPE4 121      27.056 105.047 115.587  1.00  0.00           C
ATOM   8215 6C31 POPE4 121      25.526 105.167 115.577  1.00  0.00           C
ATOM   8219  NH3 POPE5 122      55.106 109.797 125.647  1.00  0.00           N
ATOM   8223  C12 POPE5 122      54.876 111.207 125.197  1.00  0.00           C
ATOM   8226  C11 POPE5 122      54.116 112.037 126.237  1.00  0.00           C
ATOM   8229  P   POPE5 122      53.357 114.207 124.887  1.00  0.00           P
ATOM   8230  O13 POPE5 122      51.916 114.146 125.197  1.00  0.00           O
ATOM   8231  O14 POPE5 122      53.986 115.547 124.797  1.00  0.00           O
ATOM   8232  O11 POPE5 122      53.667 113.427 123.547  1.00  0.00           O
ATOM   8233  O12 POPE5 122      54.217 113.437 125.977  1.00  0.00           O
ATOM   8234  C1  POPE5 122      54.957 113.517 122.937  1.00  0.00           C
ATOM   8237  C2  POPE5 122      54.867 114.247 121.587  1.00  0.00           C
ATOM   8239  O21 POPE5 122      56.117 114.016 120.947  1.00  0.00           O
ATOM   8240  C21 POPE5 122      56.047 114.067 119.637  1.00  0.00           C
ATOM   8241  O22 POPE5 122      55.026 114.137 118.977  1.00  0.00           O
ATOM   8242  C22 POPE5 122      57.436 113.927 119.057  1.00  0.00           C
ATOM   8245  C3  POPE5 122      54.617 115.777 121.727  1.00  0.00           C
ATOM   8248  O31 POPE5 122      54.387 116.376 120.427  1.00  0.00           O
ATOM   8249  C31 POPE5 122      53.646 117.477 120.457  1.00  0.00           C
ATOM   8250  O32 POPE5 122      53.287 118.047 121.467  1.00  0.00           O
ATOM   8251  C32 POPE5 122      53.256 117.867 119.017  1.00  0.00           C
ATOM   8254  C23 POPE5 122      57.376 113.625 117.537  1.00  0.00           C
ATOM   8257  C24 POPE5 122      58.776 113.386 116.967  1.00  0.00           C
ATOM   8260  C25 POPE5 122      59.587 114.687 116.817  1.00  0.00           C
ATOM   8263  C26 POPE5 122      59.396 115.296 115.427  1.00  0.00           C
ATOM   8266  C27 POPE5 122      59.157 116.806 115.417  1.00  0.00           C
ATOM   8269  C28 POPE5 122      59.035 117.286 113.957  1.00  0.00           C
ATOM   8272  C29 POPE5 122      58.836 118.777 113.847  1.00  0.00           C
ATOM   8274 0C21 POPE5 122      58.916 119.426 112.677  1.00  0.00           C
ATOM   8276 1C21 POPE5 122      59.186 118.766 111.357  1.00  0.00           C
ATOM   8279 2C21 POPE5 122      58.965 119.745 110.187  1.00  0.00           C
ATOM   8282 3C21 POPE5 122      57.506 120.156 109.957  1.00  0.00           C
ATOM   8285 4C21 POPE5 122      57.446 121.437 109.107  1.00  0.00           C
ATOM   8288 5C21 POPE5 122      56.047 122.047 109.017  1.00  0.00           C
ATOM   8291 6C21 POPE5 122      56.097 123.485 108.487  1.00  0.00           C
ATOM   8294 7C21 POPE5 122      54.736 124.186 108.547  1.00  0.00           C
ATOM   8297 8C21 POPE5 122      54.806 125.657 108.117  1.00  0.00           C
ATOM   8301  C33 POPE5 122      54.035 119.086 118.467  1.00  0.00           C
ATOM   8304  C34 POPE5 122      53.376 119.735 117.227  1.00  0.00           C
ATOM   8307  C35 POPE5 122      53.427 118.937 115.907  1.00  0.00           C
ATOM   8310  C36 POPE5 122      54.847 118.617 115.437  1.00  0.00           C
ATOM   8313  C37 POPE5 122      55.076 118.827 113.927  1.00  0.00           C
ATOM   8316  C38 POPE5 122      54.457 117.757 113.017  1.00  0.00           C
ATOM   8319  C39 POPE5 122      55.166 117.677 111.657  1.00  0.00           C
ATOM   8322 0C31 POPE5 122      54.806 116.417 110.867  1.00  0.00           C
ATOM   8325 1C31 POPE5 122      55.806 116.106 109.737  1.00  0.00           C
ATOM   8328 2C31 POPE5 122      55.587 114.727 109.107  1.00  0.00           C
ATOM   8331 3C31 POPE5 122      54.267 114.636 108.317  1.00  0.00           C
ATOM   8334 4C31 POPE5 122      53.887 113.227 107.847  1.00  0.00           C
ATOM   8337 5C31 POPE5 122      52.547 113.246 107.097  1.00  0.00           C
ATOM   8340 6C31 POPE5 122      52.146 111.887 106.517  1.00  0.00           C
ATOM   8344  NH3 POPE6 123      13.907   2.277  81.257  1.00  0.00           N
ATOM   8348  C12 POPE6 123      13.637   1.347  80.117  1.00  0.00           C
ATOM   8351  C11 POPE6 123      14.857   1.347  79.177  1.00  0.00           C
ATOM   8354  P   POPE6 123      17.387   0.777  79.157  1.00  0.00           P
ATOM   8355  O13 POPE6 123      17.566  -0.643  79.527  1.00  0.00           O
ATOM   8356  O14 POPE6 123      17.236   1.117  77.717  1.00  0.00           O
ATOM   8357  O11 POPE6 123      18.586   1.637  79.757  1.00  0.00           O
ATOM   8358  O12 POPE6 123      16.096   1.317  79.927  1.00  0.00           O
ATOM   8359  C1  POPE6 123      18.537   2.597  80.817  1.00  0.00           C
ATOM   8362  C2  POPE6 123      18.967   2.007  82.197  1.00  0.00           C
ATOM   8364  O21 POPE6 123      19.106   3.057  83.197  1.00  0.00           O
ATOM   8365  C21 POPE6 123      20.246   3.707  83.387  1.00  0.00           C
ATOM   8366  O22 POPE6 123      21.317   3.477  82.857  1.00  0.00           O
ATOM   8367  C22 POPE6 123      20.047   4.927  84.317  1.00  0.00           C
ATOM   8370  C3  POPE6 123      20.156   0.997  82.037  1.00  0.00           C
ATOM   8373  O31 POPE6 123      20.567   0.347  83.257  1.00  0.00           O
ATOM   8374  C31 POPE6 123      19.936  -0.793  83.567  1.00  0.00           C
ATOM   8375  O32 POPE6 123      18.957  -1.223  83.007  1.00  0.00           O
ATOM   8376  C32 POPE6 123      20.646  -1.463  84.747  1.00  0.00           C
ATOM   8379  C23 POPE6 123      19.317   4.747  85.687  1.00  0.00           C
ATOM   8382  C24 POPE6 123      19.447   5.987  86.607  1.00  0.00           C
ATOM   8385  C25 POPE6 123      18.586   5.917  87.887  1.00  0.00           C
ATOM   8388  C26 POPE6 123      18.856   7.107  88.817  1.00  0.00           C
ATOM   8391  C27 POPE6 123      17.856   7.287  89.977  1.00  0.00           C
ATOM   8394  C28 POPE6 123      18.367   8.327  91.007  1.00  0.00           C
ATOM   8397  C29 POPE6 123      17.307   9.107  91.747  1.00  0.00           C
ATOM   8399 0C21 POPE6 123      16.897   8.907  93.017  1.00  0.00           C
ATOM   8401 1C21 POPE6 123      17.356   7.787  93.917  1.00  0.00           C
ATOM   8404 2C21 POPE6 123      16.276   7.357  94.947  1.00  0.00           C
ATOM   8407 3C21 POPE6 123      16.426   8.027  96.327  1.00  0.00           C
ATOM   8410 4C21 POPE6 123      15.806   9.417  96.467  1.00  0.00           C
ATOM   8413 5C21 POPE6 123      14.267   9.407  96.567  1.00  0.00           C
ATOM   8416 6C21 POPE6 123      13.707  10.807  96.837  1.00  0.00           C
ATOM   8419 7C21 POPE6 123      12.186  10.907  96.677  1.00  0.00           C
ATOM   8422 8C21 POPE6 123      11.637  12.307  96.967  1.00  0.00           C
ATOM   8426  C33 POPE6 123      19.717  -2.366  85.597  1.00  0.00           C
ATOM   8429  C34 POPE6 123      19.076  -1.656  86.807  1.00  0.00           C
ATOM   8432  C35 POPE6 123      19.856  -1.856  88.117  1.00  0.00           C
ATOM   8435  C36 POPE6 123      19.157  -1.273  89.367  1.00  0.00           C
ATOM   8438  C37 POPE6 123      19.947  -1.493  90.667  1.00  0.00           C
ATOM   8441  C38 POPE6 123      19.526  -0.553  91.817  1.00  0.00           C
ATOM   8444  C39 POPE6 123      20.606  -0.393  92.907  1.00  0.00           C
ATOM   8447 0C31 POPE6 123      20.307   0.727  93.937  1.00  0.00           C
ATOM   8450 1C31 POPE6 123      21.477   0.937  94.927  1.00  0.00           C
ATOM   8453 2C31 POPE6 123      21.306   2.097  95.927  1.00  0.00           C
ATOM   8456 3C31 POPE6 123      21.727   3.457  95.347  1.00  0.00           C
ATOM   8459 4C31 POPE6 123      21.697   4.627  96.357  1.00  0.00           C
ATOM   8462 5C31 POPE6 123      21.636   5.997  95.657  1.00  0.00           C
ATOM   8465 6C31 POPE6 123      21.577   7.177  96.627  1.00  0.00           C
ATOM   8469  NH3 POPE7 124      56.896  89.926 121.177  1.00  0.00           N
ATOM   8473  C12 POPE7 124      55.467  89.947 121.637  1.00  0.00           C
ATOM   8476  C11 POPE7 124      54.766  88.576 121.457  1.00  0.00           C
ATOM   8479  P   POPE7 124      56.517  86.707 122.087  1.00  0.00           P
ATOM   8480  O13 POPE7 124      57.646  87.597 122.397  1.00  0.00           O
ATOM   8481  O14 POPE7 124      56.406  85.436 122.847  1.00  0.00           O
ATOM   8482  O11 POPE7 124      56.535  86.427 120.527  1.00  0.00           O
ATOM   8483  O12 POPE7 124      55.247  87.587 122.367  1.00  0.00           O
ATOM   8484  C1  POPE7 124      55.526  85.647 119.867  1.00  0.00           C
ATOM   8487  C2  POPE7 124      56.086  84.297 119.287  1.00  0.00           C
ATOM   8489  O21 POPE7 124      55.317  83.797 118.167  1.00  0.00           O
ATOM   8490  C21 POPE7 124      55.307  84.517 117.067  1.00  0.00           C
ATOM   8491  O22 POPE7 124      55.946  85.547 116.887  1.00  0.00           O
ATOM   8492  C22 POPE7 124      54.467  83.837 115.977  1.00  0.00           C
ATOM   8495  C3  POPE7 124      56.186  83.187 120.387  1.00  0.00           C
ATOM   8498  O31 POPE7 124      56.896  81.996 119.967  1.00  0.00           O
ATOM   8499  C31 POPE7 124      56.177  81.076 119.327  1.00  0.00           C
ATOM   8500  O32 POPE7 124      54.986  81.137 119.097  1.00  0.00           O
ATOM   8501  C32 POPE7 124      57.076  79.896 118.967  1.00  0.00           C
ATOM   8504  C23 POPE7 124      53.677  84.867 115.127  1.00  0.00           C
ATOM   8507  C24 POPE7 124      53.026  84.315 113.837  1.00  0.00           C
ATOM   8510  C25 POPE7 124      51.977  83.205 114.027  1.00  0.00           C
ATOM   8513  C26 POPE7 124      52.536  81.777 113.897  1.00  0.00           C
ATOM   8516  C27 POPE7 124      51.457  80.777 113.467  1.00  0.00           C
ATOM   8519  C28 POPE7 124      51.986  79.377 113.137  1.00  0.00           C
ATOM   8522  C29 POPE7 124      52.347  78.567 114.357  1.00  0.00           C
ATOM   8524 0C21 POPE7 124      52.427  77.227 114.397  1.00  0.00           C
ATOM   8526 1C21 POPE7 124      52.207  76.317 113.207  1.00  0.00           C
ATOM   8529 2C21 POPE7 124      53.547  75.917 112.577  1.00  0.00           C
ATOM   8532 3C21 POPE7 124      53.387  75.017 111.347  1.00  0.00           C
ATOM   8535 4C21 POPE7 124      54.707  74.856 110.577  1.00  0.00           C
ATOM   8538 5C21 POPE7 124      54.856  73.487 109.907  1.00  0.00           C
ATOM   8541 6C21 POPE7 124      56.106  73.407 109.027  1.00  0.00           C
ATOM   8544 7C21 POPE7 124      56.507  71.966 108.677  1.00  0.00           C
ATOM   8547 8C21 POPE7 124      57.866  71.877 107.967  1.00  0.00           C
ATOM   8551  C33 POPE7 124      56.307  78.777 118.237  1.00  0.00           C
ATOM   8554  C34 POPE7 124      56.117  79.057 116.737  1.00  0.00           C
ATOM   8557  C35 POPE7 124      57.406  78.837 115.927  1.00  0.00           C
ATOM   8560  C36 POPE7 124      57.196  78.917 114.407  1.00  0.00           C
ATOM   8563  C37 POPE7 124      58.526  78.937 113.637  1.00  0.00           C
ATOM   8566  C38 POPE7 124      58.326  78.856 112.117  1.00  0.00           C
ATOM   8569  C39 POPE7 124      59.596  79.117 111.297  1.00  0.00           C
ATOM   8572 0C31 POPE7 124      59.407  78.627 109.857  1.00  0.00           C
ATOM   8575 1C31 POPE7 124      60.495  79.057 108.857  1.00  0.00           C
ATOM   8578 2C31 POPE7 124      60.187  78.457 107.477  1.00  0.00           C
ATOM   8581 3C31 POPE7 124      61.226  78.687 106.377  1.00  0.00           C
ATOM   8584 4C31 POPE7 124      60.857  77.826 105.157  1.00  0.00           C
ATOM   8587 5C31 POPE7 124      61.787  77.977 103.957  1.00  0.00           C
ATOM   8590 6C31 POPE7 124      61.356  77.087 102.787  1.00  0.00           C
ATOM   8594  NH3 POPE8 125     112.646   5.237  78.497  1.00  0.00           N
ATOM   8598  C12 POPE8 125     113.077   6.257  79.517  1.00  0.00           C
ATOM   8601  C11 POPE8 125     114.546   6.057  79.907  1.00  0.00           C
ATOM   8604  P   POPE8 125     116.377   6.917  81.487  1.00  0.00           P
ATOM   8605  O13 POPE8 125     116.716   5.497  81.687  1.00  0.00           O
ATOM   8606  O14 POPE8 125     117.347   7.657  80.647  1.00  0.00           O
ATOM   8607  O11 POPE8 125     116.296   7.577  82.917  1.00  0.00           O
ATOM   8608  O12 POPE8 125     114.897   7.017  80.907  1.00  0.00           O
ATOM   8609  C1  POPE8 125     117.527   7.527  83.657  1.00  0.00           C
ATOM   8612  C2  POPE8 125     117.496   8.277  85.017  1.00  0.00           C
ATOM   8614  O21 POPE8 125     118.257   7.577  86.017  1.00  0.00           O
ATOM   8615  C21 POPE8 125     119.525   7.357  85.737  1.00  0.00           C
ATOM   8616  O22 POPE8 125     120.157   7.817  84.807  1.00  0.00           O
ATOM   8617  C22 POPE8 125     120.076   6.427  86.827  1.00  0.00           C
ATOM   8620  C3  POPE8 125     116.036   8.497  85.527  1.00  0.00           C
ATOM   8623  O31 POPE8 125     115.927   8.607  86.967  1.00  0.00           O
ATOM   8624  C31 POPE8 125     116.626   9.557  87.547  1.00  0.00           C
ATOM   8625  O32 POPE8 125     117.257  10.457  87.007  1.00  0.00           O
ATOM   8626  C32 POPE8 125     116.646   9.277  89.047  1.00  0.00           C
ATOM   8629  C23 POPE8 125     121.226   5.517  86.377  1.00  0.00           C
ATOM   8632  C24 POPE8 125     121.496   4.427  87.437  1.00  0.00           C
ATOM   8635  C25 POPE8 125     122.156   4.967  88.707  1.00  0.00           C
ATOM   8638  C26 POPE8 125     122.086   3.967  89.877  1.00  0.00           C
ATOM   8641  C27 POPE8 125     123.016   4.367  91.027  1.00  0.00           C
ATOM   8644  C28 POPE8 125     122.855   3.467  92.267  1.00  0.00           C
ATOM   8647  C29 POPE8 125     123.886   3.827  93.307  1.00  0.00           C
ATOM   8649 0C21 POPE8 125     123.796   3.537  94.617  1.00  0.00           C
ATOM   8651 1C21 POPE8 125     122.667   2.777  95.257  1.00  0.00           C
ATOM   8654 2C21 POPE8 125     122.756   2.717  96.787  1.00  0.00           C
ATOM   8657 3C21 POPE8 125     123.986   1.947  97.297  1.00  0.00           C
ATOM   8660 4C21 POPE8 125     124.017   1.787  98.827  1.00  0.00           C
ATOM   8663 5C21 POPE8 125     125.297   1.097  99.327  1.00  0.00           C
ATOM   8666 6C21 POPE8 125     125.486  -0.313  98.757  1.00  0.00           C
ATOM   8669 7C21 POPE8 125     126.736  -1.023  99.287  1.00  0.00           C
ATOM   8672 8C21 POPE8 125     126.955  -2.396  98.647  1.00  0.00           C
ATOM   8676  C33 POPE8 125     117.436   7.977  89.347  1.00  0.00           C
ATOM   8679  C34 POPE8 125     117.165   7.427  90.747  1.00  0.00           C
ATOM   8682  C35 POPE8 125     117.677   8.287  91.917  1.00  0.00           C
ATOM   8685  C36 POPE8 125     119.187   8.487  91.887  1.00  0.00           C
ATOM   8688  C37 POPE8 125     119.777   8.907  93.237  1.00  0.00           C
ATOM   8691  C38 POPE8 125     121.307   8.817  93.217  1.00  0.00           C
ATOM   8694  C39 POPE8 125     122.037   9.347  94.457  1.00  0.00           C
ATOM   8697 0C31 POPE8 125     121.465   8.887  95.797  1.00  0.00           C
ATOM   8700 1C31 POPE8 125     120.617   9.987  96.467  1.00  0.00           C
ATOM   8703 2C31 POPE8 125     120.127   9.577  97.857  1.00  0.00           C
ATOM   8706 3C31 POPE8 125     119.617  10.727  98.737  1.00  0.00           C
ATOM   8709 4C31 POPE8 125     120.596  11.897  98.907  1.00  0.00           C
ATOM   8712 5C31 POPE8 125     122.007  11.497  99.347  1.00  0.00           C
ATOM   8715 6C31 POPE8 125     123.016  12.647  99.317  1.00  0.00           C
ATOM   8719  NH3 POPE9 126      64.806 127.277 123.567  1.00  0.00           N
ATOM   8723  C12 POPE9 126      64.797 126.396 122.347  1.00  0.00           C
ATOM   8726  C11 POPE9 126      66.207 126.207 121.737  1.00  0.00           C
ATOM   8729  P   POPE9 126      68.626 125.247 122.157  1.00  0.00           P
ATOM   8730  O13 POPE9 126      68.957 126.207 121.097  1.00  0.00           O
ATOM   8731  O14 POPE9 126      69.526 125.206 123.337  1.00  0.00           O
ATOM   8732  O11 POPE9 126      68.516 123.806 121.497  1.00  0.00           O
ATOM   8733  O12 POPE9 126      67.126 125.565 122.647  1.00  0.00           O
ATOM   8734  C1  POPE9 126      68.056 123.576 120.167  1.00  0.00           C
ATOM   8737  C2  POPE9 126      69.236 123.407 119.157  1.00  0.00           C
ATOM   8739  O21 POPE9 126      68.817 123.816 117.847  1.00  0.00           O
ATOM   8740  C21 POPE9 126      67.876 123.106 117.257  1.00  0.00           C
ATOM   8741  O22 POPE9 126      67.326 122.105 117.677  1.00  0.00           O
ATOM   8742  C22 POPE9 126      67.507 123.777 115.947  1.00  0.00           C
ATOM   8745  C3  POPE9 126      69.876 121.987 119.187  1.00  0.00           C
ATOM   8748  O31 POPE9 126      70.637 121.676 117.997  1.00  0.00           O
ATOM   8749  C31 POPE9 126      70.907 120.367 117.897  1.00  0.00           C
ATOM   8750  O32 POPE9 126      70.666 119.537 118.757  1.00  0.00           O
ATOM   8751  C32 POPE9 126      71.557 120.077 116.547  1.00  0.00           C
ATOM   8754  C23 POPE9 126      68.536 123.495 114.847  1.00  0.00           C
ATOM   8757  C24 POPE9 126      68.227 122.235 114.037  1.00  0.00           C
ATOM   8760  C25 POPE9 126      69.176 122.117 112.847  1.00  0.00           C
ATOM   8763  C26 POPE9 126      68.817 120.995 111.867  1.00  0.00           C
ATOM   8766  C27 POPE9 126      69.646 121.117 110.577  1.00  0.00           C
ATOM   8769  C28 POPE9 126      69.197 120.187 109.437  1.00  0.00           C
ATOM   8772  C29 POPE9 126      69.486 118.746 109.747  1.00  0.00           C
ATOM   8774 0C21 POPE9 126      70.497 117.997 109.257  1.00  0.00           C
ATOM   8776 1C21 POPE9 126      71.577 118.485 108.327  1.00  0.00           C
ATOM   8779 2C21 POPE9 126      71.146 118.637 106.847  1.00  0.00           C
ATOM   8782 3C21 POPE9 126      72.306 119.117 105.977  1.00  0.00           C
ATOM   8785 4C21 POPE9 126      71.896 119.465 104.537  1.00  0.00           C
ATOM   8788 5C21 POPE9 126      73.087 119.907 103.677  1.00  0.00           C
ATOM   8791 6C21 POPE9 126      72.656 120.556 102.357  1.00  0.00           C
ATOM   8794 7C21 POPE9 126      73.797 121.157 101.527  1.00  0.00           C
ATOM   8797 8C21 POPE9 126      73.317 121.926 100.297  1.00  0.00           C
ATOM   8801  C33 POPE9 126      71.275 118.646 116.007  1.00  0.00           C
ATOM   8804  C34 POPE9 126      70.556 118.666 114.647  1.00  0.00           C
ATOM   8807  C35 POPE9 126      70.507 117.286 113.957  1.00  0.00           C
ATOM   8810  C36 POPE9 126      69.576 116.277 114.657  1.00  0.00           C
ATOM   8813  C37 POPE9 126      68.177 116.125 114.017  1.00  0.00           C
ATOM   8816  C38 POPE9 126      68.066 115.027 112.947  1.00  0.00           C
ATOM   8819  C39 POPE9 126      68.177 115.497 111.487  1.00  0.00           C
ATOM   8822 0C31 POPE9 126      66.906 116.197 110.987  1.00  0.00           C
ATOM   8825 1C31 POPE9 126      66.876 116.357 109.457  1.00  0.00           C
ATOM   8828 2C31 POPE9 126      66.047 117.577 109.027  1.00  0.00           C
ATOM   8831 3C31 POPE9 126      65.936 117.696 107.507  1.00  0.00           C
ATOM   8834 4C31 POPE9 126      65.336 119.046 107.087  1.00  0.00           C
ATOM   8837 5C31 POPE9 126      65.036 119.086 105.587  1.00  0.00           C
ATOM   8840 6C31 POPE9 126      64.666 120.477 105.097  1.00  0.00           C
ATOM   8844  NH3 POPE  127      92.616 110.855 121.147  1.00  0.00           N
ATOM   8848  C12 POPE  127      93.436 109.605 121.007  1.00  0.00           C
ATOM   8851  C11 POPE  127      93.676 108.956 122.377  1.00  0.00           C
ATOM   8854  P   POPE  127      93.427 106.337 122.467  1.00  0.00           P
ATOM   8855  O13 POPE  127      92.086 106.617 123.067  1.00  0.00           O
ATOM   8856  O14 POPE  127      94.216 105.286 123.117  1.00  0.00           O
ATOM   8857  O11 POPE  127      93.147 105.937 120.947  1.00  0.00           O
ATOM   8858  O12 POPE  127      94.276 107.667 122.267  1.00  0.00           O
ATOM   8859  C1  POPE  127      94.207 105.486 120.057  1.00  0.00           C
ATOM   8862  C2  POPE  127      94.796 106.596 119.097  1.00  0.00           C
ATOM   8864  O21 POPE  127      94.067 106.727 117.847  1.00  0.00           O
ATOM   8865  C21 POPE  127      94.356 105.837 116.887  1.00  0.00           C
ATOM   8866  O22 POPE  127      95.046 104.837 117.027  1.00  0.00           O
ATOM   8867  C22 POPE  127      93.777 106.297 115.537  1.00  0.00           C
ATOM   8870  C3  POPE  127      96.366 106.497 118.887  1.00  0.00           C
ATOM   8873  O31 POPE  127      96.876 107.127 117.687  1.00  0.00           O
ATOM   8874  C31 POPE  127      96.766 108.456 117.627  1.00  0.00           C
ATOM   8875  O32 POPE  127      96.346 109.157 118.527  1.00  0.00           O
ATOM   8876  C32 POPE  127      97.025 108.927 116.187  1.00  0.00           C
ATOM   8879  C23 POPE  127      94.525 105.705 114.287  1.00  0.00           C
ATOM   8882  C24 POPE  127      93.626 105.377 113.077  1.00  0.00           C
ATOM   8885  C25 POPE  127      93.205 106.567 112.207  1.00  0.00           C
ATOM   8888  C26 POPE  127      94.175 106.907 111.047  1.00  0.00           C
ATOM   8891  C27 POPE  127      93.597 107.977 110.097  1.00  0.00           C
ATOM   8894  C28 POPE  127      94.567 108.456 108.977  1.00  0.00           C
ATOM   8897  C29 POPE  127      94.455 107.667 107.697  1.00  0.00           C
ATOM   8899 0C21 POPE  127      94.306 108.147 106.447  1.00  0.00           C
ATOM   8901 1C21 POPE  127      94.227 109.595 105.997  1.00  0.00           C
ATOM   8904 2C21 POPE  127      92.855 109.896 105.357  1.00  0.00           C
ATOM   8907 3C21 POPE  127      92.715 111.306 104.757  1.00  0.00           C
ATOM   8910 4C21 POPE  127      91.266 111.607 104.347  1.00  0.00           C
ATOM   8913 5C21 POPE  127      91.086 112.966 103.657  1.00  0.00           C
ATOM   8916 6C21 POPE  127      89.626 113.215 103.237  1.00  0.00           C
ATOM   8919 7C21 POPE  127      89.486 114.337 102.197  1.00  0.00           C
ATOM   8922 8C21 POPE  127      88.047 114.576 101.737  1.00  0.00           C
ATOM   8926  C33 POPE  127      98.236 109.887 115.987  1.00  0.00           C
ATOM   8929  C34 POPE  127      99.067 109.605 114.727  1.00  0.00           C
ATOM   8932  C35 POPE  127      98.275 109.687 113.417  1.00  0.00           C
ATOM   8935  C36 POPE  127      98.965 109.046 112.217  1.00  0.00           C
ATOM   8938  C37 POPE  127      97.995 108.736 111.067  1.00  0.00           C
ATOM   8941  C38 POPE  127      98.667 108.027 109.887  1.00  0.00           C
ATOM   8944  C39 POPE  127      99.297 108.997 108.877  1.00  0.00           C
ATOM   8947 0C31 POPE  127      99.936 108.257 107.697  1.00  0.00           C
ATOM   8950 1C31 POPE  127      99.836 109.036 106.377  1.00  0.00           C
ATOM   8953 2C31 POPE  127     100.337 108.205 105.177  1.00  0.00           C
ATOM   8956 3C31 POPE  127      99.665 108.606 103.857  1.00  0.00           C
ATOM   8959 4C31 POPE  127     100.367 109.767 103.127  1.00  0.00           C
ATOM   8962 5C31 POPE  127      99.556 110.237 101.907  1.00  0.00           C
ATOM   8965 6C31 POPE  127     100.307 111.176 100.967  1.00  0.00           C
ATOM   8969  NH3 POPE  128      97.126  19.137  80.027  1.00  0.00           N
ATOM   8973  C12 POPE  128      97.496  18.947  78.577  1.00  0.00           C
ATOM   8976  C11 POPE  128      98.927  18.417  78.487  1.00  0.00           C
ATOM   8979  P   POPE  128     100.887  18.327  76.747  1.00  0.00           P
ATOM   8980  O13 POPE  128     101.386  16.947  76.947  1.00  0.00           O
ATOM   8981  O14 POPE  128     100.946  18.917  75.387  1.00  0.00           O
ATOM   8982  O11 POPE  128     101.547  19.297  77.827  1.00  0.00           O
ATOM   8983  O12 POPE  128      99.346  18.347  77.127  1.00  0.00           O
ATOM   8984  C1  POPE  128     102.146  18.807  79.037  1.00  0.00           C
ATOM   8987  C2  POPE  128     101.897  19.767  80.237  1.00  0.00           C
ATOM   8989  O21 POPE  128     100.887  19.247  81.127  1.00  0.00           O
ATOM   8990  C21 POPE  128     101.307  18.627  82.227  1.00  0.00           C
ATOM   8991  O22 POPE  128     102.347  18.027  82.337  1.00  0.00           O
ATOM   8992  C22 POPE  128     100.317  18.987  83.347  1.00  0.00           C
ATOM   8995  C3  POPE  128     101.377  21.167  79.787  1.00  0.00           C
ATOM   8998  O31 POPE  128     101.126  22.017  80.927  1.00  0.00           O
ATOM   8999  C31 POPE  128      99.936  21.907  81.527  1.00  0.00           C
ATOM   9000  O32 POPE  128      98.996  21.217  81.147  1.00  0.00           O
ATOM   9001  C32 POPE  128     100.066  22.587  82.907  1.00  0.00           C
ATOM   9004  C23 POPE  128     100.236  17.957  84.497  1.00  0.00           C
ATOM   9007  C24 POPE  128      99.897  18.597  85.847  1.00  0.00           C
ATOM   9010  C25 POPE  128      99.696  17.527  86.937  1.00  0.00           C
ATOM   9013  C26 POPE  128      99.947  18.037  88.357  1.00  0.00           C
ATOM   9016  C27 POPE  128      99.976  16.887  89.377  1.00  0.00           C
ATOM   9019  C28 POPE  128     100.927  17.157  90.557  1.00  0.00           C
ATOM   9022  C29 POPE  128     100.355  17.987  91.677  1.00  0.00           C
ATOM   9024 0C21 POPE  128     100.845  18.017  92.937  1.00  0.00           C
ATOM   9026 1C21 POPE  128     102.046  17.237  93.417  1.00  0.00           C
ATOM   9029 2C21 POPE  128     101.675  16.187  94.487  1.00  0.00           C
ATOM   9032 3C21 POPE  128     101.486  16.767  95.907  1.00  0.00           C
ATOM   9035 4C21 POPE  128     100.946  15.677  96.857  1.00  0.00           C
ATOM   9038 5C21 POPE  128     100.887  16.087  98.337  1.00  0.00           C
ATOM   9041 6C21 POPE  128      99.707  17.007  98.687  1.00  0.00           C
ATOM   9044 7C21 POPE  128      99.497  17.137 100.197  1.00  0.00           C
ATOM   9047 8C21 POPE  128      98.236  17.917 100.577  1.00  0.00           C
ATOM   9051  C33 POPE  128      98.907  22.367  83.917  1.00  0.00           C
ATOM   9054  C34 POPE  128      99.306  22.327  85.407  1.00  0.00           C
ATOM   9057  C35 POPE  128      98.056  22.347  86.297  1.00  0.00           C
ATOM   9060  C36 POPE  128      98.287  22.067  87.787  1.00  0.00           C
ATOM   9063  C37 POPE  128      96.977  22.157  88.587  1.00  0.00           C
ATOM   9066  C38 POPE  128      97.076  21.657  90.037  1.00  0.00           C
ATOM   9069  C39 POPE  128      95.796  21.937  90.837  1.00  0.00           C
ATOM   9072 0C31 POPE  128      95.775  21.247  92.217  1.00  0.00           C
ATOM   9075 1C31 POPE  128      94.617  21.717  93.117  1.00  0.00           C
ATOM   9078 2C31 POPE  128      94.617  20.997  94.477  1.00  0.00           C
ATOM   9081 3C31 POPE  128      93.586  21.537  95.477  1.00  0.00           C
ATOM   9084 4C31 POPE  128      93.756  20.907  96.877  1.00  0.00           C
ATOM   9087 5C31 POPE  128      92.706  21.387  97.887  1.00  0.00           C
ATOM   9090 6C31 POPE  128      92.837  20.727  99.267  1.00  0.00           C
ATOM   9094  NH3 POPE  129      36.637  37.777  83.197  1.00  0.00           N
ATOM   9098  C12 POPE  129      36.387  37.237  81.807  1.00  0.00           C
ATOM   9101  C11 POPE  129      36.336  35.697  81.887  1.00  0.00           C
ATOM   9104  P   POPE  129      37.646  33.826  80.527  1.00  0.00           P
ATOM   9105  O13 POPE  129      37.087  32.767  79.657  1.00  0.00           O
ATOM   9106  O14 POPE  129      38.986  34.327  80.187  1.00  0.00           O
ATOM   9107  O11 POPE  129      37.747  33.227  81.987  1.00  0.00           O
ATOM   9108  O12 POPE  129      36.657  35.067  80.657  1.00  0.00           O
ATOM   9109  C1  POPE  129      36.657  32.587  82.647  1.00  0.00           C
ATOM   9112  C2  POPE  129      36.367  33.197  84.037  1.00  0.00           C
ATOM   9114  O21 POPE  129      37.586  33.236  84.807  1.00  0.00           O
ATOM   9115  C21 POPE  129      37.646  34.187  85.727  1.00  0.00           C
ATOM   9116  O22 POPE  129      36.877  35.127  85.837  1.00  0.00           O
ATOM   9117  C22 POPE  129      38.887  33.937  86.587  1.00  0.00           C
ATOM   9120  C3  POPE  129      35.317  32.337  84.757  1.00  0.00           C
ATOM   9123  O31 POPE  129      34.907  32.867  86.027  1.00  0.00           O
ATOM   9124  C31 POPE  129      34.017  33.837  85.917  1.00  0.00           C
ATOM   9125  O32 POPE  129      33.466  34.197  84.887  1.00  0.00           O
ATOM   9126  C32 POPE  129      33.896  34.567  87.257  1.00  0.00           C
ATOM   9129  C23 POPE  129      38.736  34.407  88.047  1.00  0.00           C
ATOM   9132  C24 POPE  129      37.576  33.707  88.777  1.00  0.00           C
ATOM   9135  C25 POPE  129      37.876  33.447  90.257  1.00  0.00           C
ATOM   9138  C26 POPE  129      37.986  34.707  91.117  1.00  0.00           C
ATOM   9141  C27 POPE  129      38.457  34.367  92.547  1.00  0.00           C
ATOM   9144  C28 POPE  129      38.567  35.587  93.467  1.00  0.00           C
ATOM   9147  C29 POPE  129      37.196  36.097  93.837  1.00  0.00           C
ATOM   9149 0C21 POPE  129      36.626  36.087  95.057  1.00  0.00           C
ATOM   9151 1C21 POPE  129      37.227  35.587  96.347  1.00  0.00           C
ATOM   9154 2C21 POPE  129      37.547  36.757  97.307  1.00  0.00           C
ATOM   9157 3C21 POPE  129      36.306  37.567  97.707  1.00  0.00           C
ATOM   9160 4C21 POPE  129      36.607  38.727  98.667  1.00  0.00           C
ATOM   9163 5C21 POPE  129      35.306  39.477  98.997  1.00  0.00           C
ATOM   9166 6C21 POPE  129      35.416  40.397 100.227  1.00  0.00           C
ATOM   9169 7C21 POPE  129      34.047  40.987 100.577  1.00  0.00           C
ATOM   9172 8C21 POPE  129      34.056  41.887 101.817  1.00  0.00           C
ATOM   9176  C33 POPE  129      32.426  34.837  87.637  1.00  0.00           C
ATOM   9179  C34 POPE  129      31.797  33.677  88.417  1.00  0.00           C
ATOM   9182  C35 POPE  129      31.677  34.007  89.907  1.00  0.00           C
ATOM   9185  C36 POPE  129      30.897  32.967  90.717  1.00  0.00           C
ATOM   9188  C37 POPE  129      30.687  33.437  92.167  1.00  0.00           C
ATOM   9191  C38 POPE  129      29.916  32.427  93.027  1.00  0.00           C
ATOM   9194  C39 POPE  129      29.607  32.957  94.427  1.00  0.00           C
ATOM   9197 0C31 POPE  129      29.077  31.877  95.377  1.00  0.00           C
ATOM   9200 1C31 POPE  129      28.517  32.437  96.697  1.00  0.00           C
ATOM   9203 2C31 POPE  129      28.526  31.367  97.797  1.00  0.00           C
ATOM   9206 3C31 POPE  129      27.816  31.797  99.087  1.00  0.00           C
ATOM   9209 4C31 POPE  129      26.287  31.847  98.947  1.00  0.00           C
ATOM   9212 5C31 POPE  129      25.587  32.107 100.287  1.00  0.00           C
ATOM   9215 6C31 POPE  129      24.066  32.087 100.167  1.00  0.00           C
ATOM   9219  NH3 POPE  130       4.856  10.117 121.367  1.00  0.00           N
ATOM   9223  C12 POPE  130       5.887   9.707 122.367  1.00  0.00           C
ATOM   9226  C11 POPE  130       6.367  10.937 123.147  1.00  0.00           C
ATOM   9229  P   POPE  130       8.957  10.827 122.827  1.00  0.00           P
ATOM   9230  O13 POPE  130       9.947  11.577 123.617  1.00  0.00           O
ATOM   9231  O14 POPE  130       9.297   9.427 122.497  1.00  0.00           O
ATOM   9232  O11 POPE  130       8.516  11.587 121.497  1.00  0.00           O
ATOM   9233  O12 POPE  130       7.657  10.717 123.707  1.00  0.00           O
ATOM   9234  C1  POPE  130       8.467  13.017 121.407  1.00  0.00           C
ATOM   9237  C2  POPE  130       8.747  13.587 119.967  1.00  0.00           C
ATOM   9239  O21 POPE  130       7.807  13.297 118.917  1.00  0.00           O
ATOM   9240  C21 POPE  130       6.666  12.697 118.987  1.00  0.00           C
ATOM   9241  O22 POPE  130       6.106  12.217 119.967  1.00  0.00           O
ATOM   9242  C22 POPE  130       6.067  12.757 117.577  1.00  0.00           C
ATOM   9245  C3  POPE  130      10.176  13.217 119.467  1.00  0.00           C
ATOM   9248  O31 POPE  130      10.377  13.447 118.037  1.00  0.00           O
ATOM   9249  C31 POPE  130      11.297  12.647 117.487  1.00  0.00           C
ATOM   9250  O32 POPE  130      12.006  11.867 118.077  1.00  0.00           O
ATOM   9251  C32 POPE  130      11.257  12.737 115.957  1.00  0.00           C
ATOM   9254  C23 POPE  130       6.847  11.927 116.537  1.00  0.00           C
ATOM   9257  C24 POPE  130       6.236  12.077 115.137  1.00  0.00           C
ATOM   9260  C25 POPE  130       6.557  10.897 114.207  1.00  0.00           C
ATOM   9263  C26 POPE  130       5.717  10.887 112.927  1.00  0.00           C
ATOM   9266  C27 POPE  130       5.627   9.487 112.287  1.00  0.00           C
ATOM   9269  C28 POPE  130       4.747   9.417 111.027  1.00  0.00           C
ATOM   9272  C29 POPE  130       5.477   9.837 109.777  1.00  0.00           C
ATOM   9274 0C21 POPE  130       5.857   9.017 108.777  1.00  0.00           C
ATOM   9276 1C21 POPE  130       5.667   7.517 108.717  1.00  0.00           C
ATOM   9279 2C21 POPE  130       6.617   6.907 107.657  1.00  0.00           C
ATOM   9282 3C21 POPE  130       6.387   5.407 107.407  1.00  0.00           C
ATOM   9285 4C21 POPE  130       7.387   4.867 106.357  1.00  0.00           C
ATOM   9288 5C21 POPE  130       6.967   3.537 105.717  1.00  0.00           C
ATOM   9291 6C21 POPE  130       7.927   3.107 104.597  1.00  0.00           C
ATOM   9294 7C21 POPE  130       7.317   2.087 103.627  1.00  0.00           C
ATOM   9297 8C21 POPE  130       8.217   1.757 102.437  1.00  0.00           C
ATOM   9301  C33 POPE  130      10.986  14.127 115.337  1.00  0.00           C
ATOM   9304  C34 POPE  130       9.797  14.067 114.367  1.00  0.00           C
ATOM   9307  C35 POPE  130       9.436  15.457 113.817  1.00  0.00           C
ATOM   9310  C36 POPE  130       8.547  15.427 112.567  1.00  0.00           C
ATOM   9313  C37 POPE  130       8.387  16.847 111.997  1.00  0.00           C
ATOM   9316  C38 POPE  130       7.517  16.897 110.737  1.00  0.00           C
ATOM   9319  C39 POPE  130       6.037  16.617 110.997  1.00  0.00           C
ATOM   9322 0C31 POPE  130       5.377  17.697 111.867  1.00  0.00           C
ATOM   9325 1C31 POPE  130       3.847  17.607 111.857  1.00  0.00           C
ATOM   9328 2C31 POPE  130       3.127  18.777 112.547  1.00  0.00           C
ATOM   9331 3C31 POPE  130       3.387  20.087 111.787  1.00  0.00           C
ATOM   9334 4C31 POPE  130       2.507  21.267 112.197  1.00  0.00           C
ATOM   9337 5C31 POPE  130       2.587  22.357 111.127  1.00  0.00           C
ATOM   9340 6C31 POPE  130       1.887  23.657 111.507  1.00  0.00           C
ATOM   9344  NH3 POPE  131       0.907  85.396 125.677  1.00  0.00           N
ATOM   9348  C12 POPE  131       1.767  86.227 126.597  1.00  0.00           C
ATOM   9351  C11 POPE  131       2.127  85.507 127.917  1.00  0.00           C
ATOM   9354  P   POPE  131       1.917  82.916 127.937  1.00  0.00           P
ATOM   9355  O13 POPE  131       1.507  82.857 129.367  1.00  0.00           O
ATOM   9356  O14 POPE  131       0.837  83.036 126.927  1.00  0.00           O
ATOM   9357  O11 POPE  131       2.887  81.716 127.557  1.00  0.00           O
ATOM   9358  O12 POPE  131       2.777  84.236 127.737  1.00  0.00           O
ATOM   9359  C1  POPE  131       3.986  81.837 126.657  1.00  0.00           C
ATOM   9362  C2  POPE  131       3.677  81.266 125.237  1.00  0.00           C
ATOM   9364  O21 POPE  131       4.817  81.456 124.377  1.00  0.00           O
ATOM   9365  C21 POPE  131       5.097  82.687 123.987  1.00  0.00           C
ATOM   9366  O22 POPE  131       4.477  83.697 124.247  1.00  0.00           O
ATOM   9367  C22 POPE  131       6.377  82.646 123.127  1.00  0.00           C
ATOM   9370  C3  POPE  131       2.327  81.777 124.647  1.00  0.00           C
ATOM   9373  O31 POPE  131       2.127  81.427 123.247  1.00  0.00           O
ATOM   9374  C31 POPE  131       1.847  82.457 122.437  1.00  0.00           C
ATOM   9375  O32 POPE  131       1.907  83.637 122.717  1.00  0.00           O
ATOM   9376  C32 POPE  131       1.447  81.917 121.067  1.00  0.00           C
ATOM   9379  C23 POPE  131       6.317  83.717 122.027  1.00  0.00           C
ATOM   9382  C24 POPE  131       7.417  83.617 120.947  1.00  0.00           C
ATOM   9385  C25 POPE  131       6.917  83.117 119.577  1.00  0.00           C
ATOM   9388  C26 POPE  131       7.847  83.526 118.427  1.00  0.00           C
ATOM   9391  C27 POPE  131       7.207  83.345 117.037  1.00  0.00           C
ATOM   9394  C28 POPE  131       8.217  83.547 115.887  1.00  0.00           C
ATOM   9397  C29 POPE  131       7.617  83.345 114.517  1.00  0.00           C
ATOM   9399 0C21 POPE  131       7.897  84.026 113.387  1.00  0.00           C
ATOM   9401 1C21 POPE  131       8.886  85.156 113.227  1.00  0.00           C
ATOM   9404 2C21 POPE  131       8.787  85.797 111.827  1.00  0.00           C
ATOM   9407 3C21 POPE  131       9.697  87.027 111.617  1.00  0.00           C
ATOM   9410 4C21 POPE  131      11.207  86.707 111.577  1.00  0.00           C
ATOM   9413 5C21 POPE  131      12.066  87.896 111.117  1.00  0.00           C
ATOM   9416 6C21 POPE  131      12.066  89.086 112.087  1.00  0.00           C
ATOM   9419 7C21 POPE  131      12.867  90.286 111.577  1.00  0.00           C
ATOM   9422 8C21 POPE  131      12.846  91.487 112.527  1.00  0.00           C
ATOM   9426  C33 POPE  131      -0.003  82.307 120.697  1.00  0.00           C
ATOM   9429  C34 POPE  131      -0.296  81.965 119.237  1.00  0.00           C
ATOM   9432  C35 POPE  131      -1.746  82.206 118.837  1.00  0.00           C
ATOM   9435  C36 POPE  131      -1.906  82.887 117.477  1.00  0.00           C
ATOM   9438  C37 POPE  131      -3.356  82.796 116.977  1.00  0.00           C
ATOM   9441  C38 POPE  131      -3.636  83.507 115.657  1.00  0.00           C
ATOM   9444  C39 POPE  131      -4.906  82.986 114.967  1.00  0.00           C
ATOM   9447 0C31 POPE  131      -4.666  81.607 114.327  1.00  0.00           C
ATOM   9450 1C31 POPE  131      -5.806  81.176 113.397  1.00  0.00           C
ATOM   9453 2C31 POPE  131      -5.346  80.177 112.317  1.00  0.00           C
ATOM   9456 3C31 POPE  131      -4.446  80.807 111.247  1.00  0.00           C
ATOM   9459 4C31 POPE  131      -4.276  79.916 110.017  1.00  0.00           C
ATOM   9462 5C31 POPE  131      -3.196  80.407 109.057  1.00  0.00           C
ATOM   9465 6C31 POPE  131      -3.146  79.587 107.767  1.00  0.00           C
ATOM   9469  NH3 POPE  132       3.327  38.697  83.607  1.00  0.00           N
ATOM   9473  C12 POPE  132       3.506  38.287  82.177  1.00  0.00           C
ATOM   9476  C11 POPE  132       2.547  39.047  81.257  1.00  0.00           C
ATOM   9479  P   POPE  132       0.227  39.457  82.427  1.00  0.00           P
ATOM   9480  O13 POPE  132      -0.526  40.427  81.607  1.00  0.00           O
ATOM   9481  O14 POPE  132       0.997  39.986  83.577  1.00  0.00           O
ATOM   9482  O11 POPE  132      -0.786  38.347  82.907  1.00  0.00           O
ATOM   9483  O12 POPE  132       1.207  38.637  81.507  1.00  0.00           O
ATOM   9484  C1  POPE  132      -0.276  37.137  83.487  1.00  0.00           C
ATOM   9487  C2  POPE  132      -0.043  37.317  84.997  1.00  0.00           C
ATOM   9489  O21 POPE  132       0.387  36.087  85.597  1.00  0.00           O
ATOM   9490  C21 POPE  132       1.677  35.837  85.527  1.00  0.00           C
ATOM   9491  O22 POPE  132       2.507  36.537  84.967  1.00  0.00           O
ATOM   9492  C22 POPE  132       1.987  34.587  86.337  1.00  0.00           C
ATOM   9495  C3  POPE  132      -1.336  37.817  85.697  1.00  0.00           C
ATOM   9498  O31 POPE  132      -1.146  37.847  87.127  1.00  0.00           O
ATOM   9499  C31 POPE  132      -1.746  38.837  87.777  1.00  0.00           C
ATOM   9500  O32 POPE  132      -2.406  39.716  87.267  1.00  0.00           O
ATOM   9501  C32 POPE  132      -1.456  38.697  89.277  1.00  0.00           C
ATOM   9504  C23 POPE  132       1.427  34.657  87.777  1.00  0.00           C
ATOM   9507  C24 POPE  132       2.027  33.557  88.667  1.00  0.00           C
ATOM   9510  C25 POPE  132       1.507  33.597  90.107  1.00  0.00           C
ATOM   9513  C26 POPE  132       2.517  33.037  91.117  1.00  0.00           C
ATOM   9516  C27 POPE  132       1.957  32.967  92.547  1.00  0.00           C
ATOM   9519  C28 POPE  132       3.017  32.597  93.617  1.00  0.00           C
ATOM   9522  C29 POPE  132       3.667  33.797  94.277  1.00  0.00           C
ATOM   9524 0C21 POPE  132       3.697  34.097  95.587  1.00  0.00           C
ATOM   9526 1C21 POPE  132       3.127  33.297  96.727  1.00  0.00           C
ATOM   9529 2C21 POPE  132       4.216  32.877  97.737  1.00  0.00           C
ATOM   9532 3C21 POPE  132       4.697  34.027  98.647  1.00  0.00           C
ATOM   9535 4C21 POPE  132       5.987  33.687  99.417  1.00  0.00           C
ATOM   9538 5C21 POPE  132       5.827  32.507 100.377  1.00  0.00           C
ATOM   9541 6C21 POPE  132       7.147  31.757 100.637  1.00  0.00           C
ATOM   9544 7C21 POPE  132       6.896  30.357 101.217  1.00  0.00           C
ATOM   9547 8C21 POPE  132       8.157  29.497 101.257  1.00  0.00           C
ATOM   9551  C33 POPE  132      -1.456  37.257  89.857  1.00  0.00           C
ATOM   9554  C34 POPE  132      -0.386  37.067  90.947  1.00  0.00           C
ATOM   9557  C35 POPE  132      -0.666  37.757  92.287  1.00  0.00           C
ATOM   9560  C36 POPE  132       0.517  37.567  93.247  1.00  0.00           C
ATOM   9563  C37 POPE  132       0.217  37.787  94.737  1.00  0.00           C
ATOM   9566  C38 POPE  132       0.317  36.487  95.557  1.00  0.00           C
ATOM   9569  C39 POPE  132      -0.676  35.407  95.087  1.00  0.00           C
ATOM   9572 0C31 POPE  132      -0.606  34.137  95.927  1.00  0.00           C
ATOM   9575 1C31 POPE  132      -1.346  32.947  95.287  1.00  0.00           C
ATOM   9578 2C31 POPE  132      -1.646  31.817  96.277  1.00  0.00           C
ATOM   9581 3C31 POPE  132      -0.386  31.097  96.757  1.00  0.00           C
ATOM   9584 4C31 POPE  132      -0.686  30.037  97.827  1.00  0.00           C
ATOM   9587 5C31 POPE  132       0.557  29.217  98.207  1.00  0.00           C
ATOM   9590 6C31 POPE  132       0.287  28.137  99.267  1.00  0.00           C
ATOM   9594  NH3 POPE  133      75.537  26.317 121.367  1.00  0.00           N
ATOM   9598  C12 POPE  133      76.757  25.897 122.137  1.00  0.00           C
ATOM   9601  C11 POPE  133      77.266  26.997 123.077  1.00  0.00           C
ATOM   9604  P   POPE  133      79.626  27.547 124.177  1.00  0.00           P
ATOM   9605  O13 POPE  133      79.116  28.807 124.717  1.00  0.00           O
ATOM   9606  O14 POPE  133      80.536  26.777 125.037  1.00  0.00           O
ATOM   9607  O11 POPE  133      80.457  27.867 122.877  1.00  0.00           O
ATOM   9608  O12 POPE  133      78.486  26.557 123.667  1.00  0.00           O
ATOM   9609  C1  POPE  133      79.996  28.637 121.767  1.00  0.00           C
ATOM   9612  C2  POPE  133      79.867  27.757 120.467  1.00  0.00           C
ATOM   9614  O21 POPE  133      81.086  27.717 119.707  1.00  0.00           O
ATOM   9615  C21 POPE  133      81.427  28.857 119.087  1.00  0.00           C
ATOM   9616  O22 POPE  133      80.787  29.887 119.137  1.00  0.00           O
ATOM   9617  C22 POPE  133      82.715  28.667 118.287  1.00  0.00           C
ATOM   9620  C3  POPE  133      78.617  28.117 119.597  1.00  0.00           C
ATOM   9623  O31 POPE  133      77.726  26.997 119.497  1.00  0.00           O
ATOM   9624  C31 POPE  133      77.656  26.157 118.457  1.00  0.00           C
ATOM   9625  O32 POPE  133      76.956  25.147 118.507  1.00  0.00           O
ATOM   9626  C32 POPE  133      78.477  26.557 117.227  1.00  0.00           C
ATOM   9629  C23 POPE  133      82.496  28.667 116.757  1.00  0.00           C
ATOM   9632  C24 POPE  133      83.726  28.137 116.017  1.00  0.00           C
ATOM   9635  C25 POPE  133      83.376  27.437 114.697  1.00  0.00           C
ATOM   9638  C26 POPE  133      83.056  28.387 113.547  1.00  0.00           C
ATOM   9641  C27 POPE  133      82.606  27.607 112.307  1.00  0.00           C
ATOM   9644  C28 POPE  133      82.397  28.497 111.077  1.00  0.00           C
ATOM   9647  C29 POPE  133      81.736  27.737 109.957  1.00  0.00           C
ATOM   9649 0C21 POPE  133      82.286  27.447 108.767  1.00  0.00           C
ATOM   9651 1C21 POPE  133      83.667  27.847 108.307  1.00  0.00           C
ATOM   9654 2C21 POPE  133      83.986  27.397 106.877  1.00  0.00           C
ATOM   9657 3C21 POPE  133      84.047  25.877 106.697  1.00  0.00           C
ATOM   9660 4C21 POPE  133      84.337  25.467 105.237  1.00  0.00           C
ATOM   9663 5C21 POPE  133      84.356  23.947 105.067  1.00  0.00           C
ATOM   9666 6C21 POPE  133      84.356  23.497 103.607  1.00  0.00           C
ATOM   9669 7C21 POPE  133      84.477  21.967 103.487  1.00  0.00           C
ATOM   9672 8C21 POPE  133      84.576  21.467 102.047  1.00  0.00           C
ATOM   9676  C33 POPE  133      78.247  25.667 115.977  1.00  0.00           C
ATOM   9679  C34 POPE  133      79.456  25.687 115.027  1.00  0.00           C
ATOM   9682  C35 POPE  133      79.296  24.767 113.797  1.00  0.00           C
ATOM   9685  C36 POPE  133      78.556  25.417 112.617  1.00  0.00           C
ATOM   9688  C37 POPE  133      78.486  24.497 111.387  1.00  0.00           C
ATOM   9691  C38 POPE  133      77.446  24.947 110.347  1.00  0.00           C
ATOM   9694  C39 POPE  133      77.887  26.107 109.437  1.00  0.00           C
ATOM   9697 0C31 POPE  133      78.736  25.647 108.237  1.00  0.00           C
ATOM   9700 1C31 POPE  133      78.766  26.667 107.087  1.00  0.00           C
ATOM   9703 2C31 POPE  133      79.357  26.107 105.787  1.00  0.00           C
ATOM   9706 3C31 POPE  133      78.986  26.947 104.557  1.00  0.00           C
ATOM   9709 4C31 POPE  133      79.497  26.347 103.237  1.00  0.00           C
ATOM   9712 5C31 POPE  133      78.736  26.887 102.007  1.00  0.00           C
ATOM   9715 6C31 POPE  133      79.306  26.417 100.667  1.00  0.00           C
ATOM   9719  NH3 POPE  134      44.917  20.517 123.927  1.00  0.00           N
ATOM   9723  C12 POPE  134      44.436  19.277 124.617  1.00  0.00           C
ATOM   9726  C11 POPE  134      44.786  18.037 123.787  1.00  0.00           C
ATOM   9729  P   POPE  134      45.436  15.547 123.997  1.00  0.00           P
ATOM   9730  O13 POPE  134      46.907  15.407 124.087  1.00  0.00           O
ATOM   9731  O14 POPE  134      44.607  14.447 124.527  1.00  0.00           O
ATOM   9732  O11 POPE  134      45.096  15.777 122.487  1.00  0.00           O
ATOM   9733  O12 POPE  134      45.047  16.937 124.667  1.00  0.00           O
ATOM   9734  C1  POPE  134      44.587  14.777 121.607  1.00  0.00           C
ATOM   9737  C2  POPE  134      45.677  14.357 120.607  1.00  0.00           C
ATOM   9739  O21 POPE  134      45.096  13.377 119.717  1.00  0.00           O
ATOM   9740  C21 POPE  134      45.666  13.327 118.517  1.00  0.00           C
ATOM   9741  O22 POPE  134      46.507  14.107 118.107  1.00  0.00           O
ATOM   9742  C22 POPE  134      45.106  12.157 117.717  1.00  0.00           C
ATOM   9745  C3  POPE  134      46.927  13.807 121.357  1.00  0.00           C
ATOM   9748  O31 POPE  134      47.936  13.257 120.487  1.00  0.00           O
ATOM   9749  C31 POPE  134      47.995  11.927 120.437  1.00  0.00           C
ATOM   9750  O32 POPE  134      47.317  11.177 121.117  1.00  0.00           O
ATOM   9751  C32 POPE  134      48.965  11.517 119.337  1.00  0.00           C
ATOM   9754  C23 POPE  134      45.436  12.217 116.207  1.00  0.00           C
ATOM   9757  C24 POPE  134      44.357  12.847 115.307  1.00  0.00           C
ATOM   9760  C25 POPE  134      43.117  11.957 115.157  1.00  0.00           C
ATOM   9763  C26 POPE  134      41.977  12.607 114.357  1.00  0.00           C
ATOM   9766  C27 POPE  134      40.727  11.707 114.247  1.00  0.00           C
ATOM   9769  C28 POPE  134      39.547  12.437 113.587  1.00  0.00           C
ATOM   9772  C29 POPE  134      38.306  11.577 113.527  1.00  0.00           C
ATOM   9774 0C21 POPE  134      37.426  11.497 112.517  1.00  0.00           C
ATOM   9776 1C21 POPE  134      37.477  12.247 111.207  1.00  0.00           C
ATOM   9779 2C21 POPE  134      37.006  11.337 110.057  1.00  0.00           C
ATOM   9782 3C21 POPE  134      37.146  12.007 108.687  1.00  0.00           C
ATOM   9785 4C21 POPE  134      36.887  11.027 107.537  1.00  0.00           C
ATOM   9788 5C21 POPE  134      37.247  11.587 106.147  1.00  0.00           C
ATOM   9791 6C21 POPE  134      38.676  12.157 106.047  1.00  0.00           C
ATOM   9794 7C21 POPE  134      39.797  11.147 106.347  1.00  0.00           C
ATOM   9797 8C21 POPE  134      41.146  11.827 106.617  1.00  0.00           C
ATOM   9801  C33 POPE  134      49.797  10.277 119.717  1.00  0.00           C
ATOM   9804  C34 POPE  134      49.596   9.097 118.767  1.00  0.00           C
ATOM   9807  C35 POPE  134      49.896   9.427 117.287  1.00  0.00           C
ATOM   9810  C36 POPE  134      48.646   9.457 116.397  1.00  0.00           C
ATOM   9813  C37 POPE  134      48.877  10.277 115.117  1.00  0.00           C
ATOM   9816  C38 POPE  134      47.757  10.117 114.087  1.00  0.00           C
ATOM   9819  C39 POPE  134      47.637  11.347 113.177  1.00  0.00           C
ATOM   9822 0C31 POPE  134      46.567  11.167 112.097  1.00  0.00           C
ATOM   9825 1C31 POPE  134      46.346  12.447 111.277  1.00  0.00           C
ATOM   9828 2C31 POPE  134      45.425  12.217 110.077  1.00  0.00           C
ATOM   9831 3C31 POPE  134      45.076  13.507 109.327  1.00  0.00           C
ATOM   9834 4C31 POPE  134      44.087  14.427 110.067  1.00  0.00           C
ATOM   9837 5C31 POPE  134      42.666  13.857 110.117  1.00  0.00           C
ATOM   9840 6C31 POPE  134      41.697  14.757 110.887  1.00  0.00           C
ATOM   9844  NH3 POPE  135      51.387  76.727  80.357  1.00  0.00           N
ATOM   9848  C12 POPE  135      51.546  75.917  81.617  1.00  0.00           C
ATOM   9851  C11 POPE  135      51.006  74.477  81.427  1.00  0.00           C
ATOM   9854  P   POPE  135      52.196  73.547  83.557  1.00  0.00           P
ATOM   9855  O13 POPE  135      53.367  73.146  82.747  1.00  0.00           O
ATOM   9856  O14 POPE  135      52.336  74.786  84.357  1.00  0.00           O
ATOM   9857  O11 POPE  135      51.767  72.387  84.537  1.00  0.00           O
ATOM   9858  O12 POPE  135      50.916  73.746  82.657  1.00  0.00           O
ATOM   9859  C1  POPE  135      52.457  72.167  85.777  1.00  0.00           C
ATOM   9862  C2  POPE  135      51.907  73.087  86.897  1.00  0.00           C
ATOM   9864  O21 POPE  135      52.476  72.697  88.167  1.00  0.00           O
ATOM   9865  C21 POPE  135      53.076  73.676  88.827  1.00  0.00           C
ATOM   9866  O22 POPE  135      53.427  74.757  88.357  1.00  0.00           O
ATOM   9867  C22 POPE  135      53.125  73.317  90.327  1.00  0.00           C
ATOM   9870  C3  POPE  135      50.355  73.017  86.977  1.00  0.00           C
ATOM   9873  O31 POPE  135      49.876  73.606  88.207  1.00  0.00           O
ATOM   9874  C31 POPE  135      48.606  73.377  88.487  1.00  0.00           C
ATOM   9875  O32 POPE  135      47.807  72.816  87.757  1.00  0.00           O
ATOM   9876  C32 POPE  135      48.326  73.847  89.917  1.00  0.00           C
ATOM   9879  C23 POPE  135      53.747  74.417  91.217  1.00  0.00           C
ATOM   9882  C24 POPE  135      53.066  74.547  92.597  1.00  0.00           C
ATOM   9885  C25 POPE  135      53.427  75.867  93.297  1.00  0.00           C
ATOM   9888  C26 POPE  135      52.596  76.146  94.567  1.00  0.00           C
ATOM   9891  C27 POPE  135      52.596  77.637  94.937  1.00  0.00           C
ATOM   9894  C28 POPE  135      51.616  78.017  96.067  1.00  0.00           C
ATOM   9897  C29 POPE  135      51.907  77.347  97.387  1.00  0.00           C
ATOM   9899 0C21 POPE  135      52.606  77.867  98.407  1.00  0.00           C
ATOM   9901 1C21 POPE  135      53.256  79.227  98.437  1.00  0.00           C
ATOM   9904 2C21 POPE  135      52.827  80.037  99.677  1.00  0.00           C
ATOM   9907 3C21 POPE  135      53.387  81.467  99.657  1.00  0.00           C
ATOM   9910 4C21 POPE  135      53.146  82.257 100.957  1.00  0.00           C
ATOM   9913 5C21 POPE  135      53.916  81.697 102.167  1.00  0.00           C
ATOM   9916 6C21 POPE  135      53.076  80.845 103.127  1.00  0.00           C
ATOM   9919 7C21 POPE  135      53.947  80.237 104.237  1.00  0.00           C
ATOM   9922 8C21 POPE  135      53.186  79.337 105.217  1.00  0.00           C
ATOM   9926  C33 POPE  135      48.597  72.717  90.927  1.00  0.00           C
ATOM   9929  C34 POPE  135      48.826  73.237  92.337  1.00  0.00           C
ATOM   9932  C35 POPE  135      49.217  72.137  93.327  1.00  0.00           C
ATOM   9935  C36 POPE  135      50.137  72.667  94.437  1.00  0.00           C
ATOM   9938  C37 POPE  135      50.797  71.547  95.237  1.00  0.00           C
ATOM   9941  C38 POPE  135      51.916  72.076  96.157  1.00  0.00           C
ATOM   9944  C39 POPE  135      52.677  70.947  96.887  1.00  0.00           C
ATOM   9947 0C31 POPE  135      53.626  71.507  97.947  1.00  0.00           C
ATOM   9950 1C31 POPE  135      54.457  70.417  98.647  1.00  0.00           C
ATOM   9953 2C31 POPE  135      53.965  70.057 100.057  1.00  0.00           C
ATOM   9956 3C31 POPE  135      54.287  71.127 101.117  1.00  0.00           C
ATOM   9959 4C31 POPE  135      54.057  70.607 102.547  1.00  0.00           C
ATOM   9962 5C31 POPE  135      54.617  71.557 103.617  1.00  0.00           C
ATOM   9965 6C31 POPE  135      54.446  71.027 105.047  1.00  0.00           C
ATOM   9969  NH3 POPE  136      54.436   7.627  82.827  1.00  0.00           N
ATOM   9973  C12 POPE  136      54.497   8.107  81.407  1.00  0.00           C
ATOM   9976  C11 POPE  136      55.677   9.077  81.257  1.00  0.00           C
ATOM   9979  P   POPE  136      58.297   8.967  81.377  1.00  0.00           P
ATOM   9980  O13 POPE  136      59.186   7.817  81.597  1.00  0.00           O
ATOM   9981  O14 POPE  136      58.276   9.607  80.047  1.00  0.00           O
ATOM   9982  O11 POPE  136      58.457  10.077  82.517  1.00  0.00           O
ATOM   9983  O12 POPE  136      56.857   8.407  81.687  1.00  0.00           O
ATOM   9984  C1  POPE  136      59.236   9.857  83.697  1.00  0.00           C
ATOM   9987  C2  POPE  136      58.416  10.167  84.977  1.00  0.00           C
ATOM   9989  O21 POPE  136      59.207   9.727  86.107  1.00  0.00           O
ATOM   9990  C21 POPE  136      59.026  10.437  87.207  1.00  0.00           C
ATOM   9991  O22 POPE  136      58.186  11.307  87.367  1.00  0.00           O
ATOM   9992  C22 POPE  136      60.057  10.067  88.277  1.00  0.00           C
ATOM   9995  C3  POPE  136      57.026   9.467  84.917  1.00  0.00           C
ATOM   9998  O31 POPE  136      56.076   9.917  85.917  1.00  0.00           O
ATOM   9999  C31 POPE  136      55.966   9.167  87.007  1.00  0.00           C
ATOM  10000  O32 POPE  136      56.535   8.117  87.207  1.00  0.00           O
ATOM  10001  C32 POPE  136      54.936   9.817  87.927  1.00  0.00           C
ATOM  10004  C23 POPE  136      59.696   8.817  89.127  1.00  0.00           C
ATOM  10007  C24 POPE  136      60.026   8.917  90.637  1.00  0.00           C
ATOM  10010  C25 POPE  136      61.317   9.667  91.017  1.00  0.00           C
ATOM  10013  C26 POPE  136      61.557   9.727  92.537  1.00  0.00           C
ATOM  10016  C27 POPE  136      61.857   8.357  93.177  1.00  0.00           C
ATOM  10019  C28 POPE  136      62.047   8.397  94.707  1.00  0.00           C
ATOM  10022  C29 POPE  136      63.346   9.057  95.077  1.00  0.00           C
ATOM  10024 0C21 POPE  136      63.696   9.567  96.267  1.00  0.00           C
ATOM  10026 1C21 POPE  136      62.866   9.617  97.527  1.00  0.00           C
ATOM  10029 2C21 POPE  136      62.967  10.987  98.217  1.00  0.00           C
ATOM  10032 3C21 POPE  136      62.476  10.987  99.667  1.00  0.00           C
ATOM  10035 4C21 POPE  136      62.406  12.397 100.257  1.00  0.00           C
ATOM  10038 5C21 POPE  136      62.236  12.427 101.777  1.00  0.00           C
ATOM  10041 6C21 POPE  136      62.236  13.857 102.347  1.00  0.00           C
ATOM  10044 7C21 POPE  136      62.037  13.897 103.867  1.00  0.00           C
ATOM  10047 8C21 POPE  136      62.146  15.307 104.447  1.00  0.00           C
ATOM  10051  C33 POPE  136      55.166   9.527  89.427  1.00  0.00           C
ATOM  10054  C34 POPE  136      54.446  10.557  90.327  1.00  0.00           C
ATOM  10057  C35 POPE  136      55.166  11.907  90.337  1.00  0.00           C
ATOM  10060  C36 POPE  136      54.276  13.137  90.577  1.00  0.00           C
ATOM  10063  C37 POPE  136      54.847  14.397  89.907  1.00  0.00           C
ATOM  10066  C38 POPE  136      54.147  15.697  90.317  1.00  0.00           C
ATOM  10069  C39 POPE  136      54.917  16.517  91.367  1.00  0.00           C
ATOM  10072 0C31 POPE  136      55.187  15.787  92.687  1.00  0.00           C
ATOM  10075 1C31 POPE  136      55.837  16.727  93.717  1.00  0.00           C
ATOM  10078 2C31 POPE  136      55.907  16.127  95.127  1.00  0.00           C
ATOM  10081 3C31 POPE  136      56.356  17.167  96.167  1.00  0.00           C
ATOM  10084 4C31 POPE  136      56.207  16.677  97.607  1.00  0.00           C
ATOM  10087 5C31 POPE  136      56.616  17.757  98.617  1.00  0.00           C
ATOM  10090 6C31 POPE  136      56.416  17.347 100.077  1.00  0.00           C
ATOM  10094  NH3 POPE  137      34.047 124.207  84.177  1.00  0.00           N
ATOM  10098  C12 POPE  137      34.457 125.627  83.847  1.00  0.00           C
ATOM  10101  C11 POPE  137      35.896 125.737  83.347  1.00  0.00           C
ATOM  10104  P   POPE  137      37.166 127.910  84.017  1.00  0.00           P
ATOM  10105  O13 POPE  137      38.556 127.437  83.807  1.00  0.00           O
ATOM  10106  O14 POPE  137      36.916 129.359  83.957  1.00  0.00           O
ATOM  10107  O11 POPE  137      36.666 127.407  85.427  1.00  0.00           O
ATOM  10108  O12 POPE  137      36.186 127.105  83.057  1.00  0.00           O
ATOM  10109  C1  POPE  137      35.776 128.190  86.227  1.00  0.00           C
ATOM  10112  C2  POPE  137      35.497 127.447  87.557  1.00  0.00           C
ATOM  10114  O21 POPE  137      34.846 128.350  88.487  1.00  0.00           O
ATOM  10115  C21 POPE  137      34.207 127.776  89.507  1.00  0.00           C
ATOM  10116  O22 POPE  137      34.047 126.576  89.667  1.00  0.00           O
ATOM  10117  C22 POPE  137      33.717 128.859  90.467  1.00  0.00           C
ATOM  10120  C3  POPE  137      36.846 126.917  88.137  1.00  0.00           C
ATOM  10123  O31 POPE  137      36.637 125.746  88.937  1.00  0.00           O
ATOM  10124  C31 POPE  137      36.936 125.867  90.217  1.00  0.00           C
ATOM  10125  O32 POPE  137      37.387 126.867  90.757  1.00  0.00           O
ATOM  10126  C32 POPE  137      36.626 124.557  90.927  1.00  0.00           C
ATOM  10129  C23 POPE  137      34.756 129.210  91.557  1.00  0.00           C
ATOM  10132  C24 POPE  137      34.087 129.589  92.887  1.00  0.00           C
ATOM  10135  C25 POPE  137      35.076 129.820  94.047  1.00  0.00           C
ATOM  10138  C26 POPE  137      34.357 130.118  95.377  1.00  0.00           C
ATOM  10141  C27 POPE  137      35.306 130.410  96.547  1.00  0.00           C
ATOM  10144  C28 POPE  137      34.646 131.139  97.737  1.00  0.00           C
ATOM  10147  C29 POPE  137      33.727 130.290  98.587  1.00  0.00           C
ATOM  10149 0C21 POPE  137      33.647 130.299  99.937  1.00  0.00           C
ATOM  10151 1C21 POPE  137      34.477 131.169 100.837  1.00  0.00           C
ATOM  10154 2C21 POPE  137      34.266 130.939 102.347  1.00  0.00           C
ATOM  10157 3C21 POPE  137      33.137 131.790 102.947  1.00  0.00           C
ATOM  10160 4C21 POPE  137      33.057 131.660 104.467  1.00  0.00           C
ATOM  10163 5C21 POPE  137      32.047 132.618 105.097  1.00  0.00           C
ATOM  10166 6C21 POPE  137      31.896 132.380 106.607  1.00  0.00           C
ATOM  10169 7C21 POPE  137      30.846 133.290 107.267  1.00  0.00           C
ATOM  10172 8C21 POPE  137      30.416 132.779 108.647  1.00  0.00           C
ATOM  10176  C33 POPE  137      37.346 124.507  92.287  1.00  0.00           C
ATOM  10179  C34 POPE  137      36.927 123.316  93.147  1.00  0.00           C
ATOM  10182  C35 POPE  137      35.537 123.466  93.787  1.00  0.00           C
ATOM  10185  C36 POPE  137      35.516 124.487  94.937  1.00  0.00           C
ATOM  10188  C37 POPE  137      34.107 124.716  95.497  1.00  0.00           C
ATOM  10191  C38 POPE  137      34.056 125.886  96.497  1.00  0.00           C
ATOM  10194  C39 POPE  137      34.926 125.617  97.727  1.00  0.00           C
ATOM  10197 0C31 POPE  137      34.506 126.427  98.947  1.00  0.00           C
ATOM  10200 1C31 POPE  137      34.907 125.746 100.257  1.00  0.00           C
ATOM  10203 2C31 POPE  137      34.147 126.297 101.457  1.00  0.00           C
ATOM  10206 3C31 POPE  137      34.186 125.346 102.657  1.00  0.00           C
ATOM  10209 4C31 POPE  137      33.146 125.746 103.717  1.00  0.00           C
ATOM  10212 5C31 POPE  137      32.946 124.697 104.807  1.00  0.00           C
ATOM  10215 6C31 POPE  137      31.947 125.156 105.867  1.00  0.00           C
ATOM  10219  NH3 POPE  138      32.467   2.917  84.837  1.00  0.00           N
ATOM  10223  C12 POPE  138      30.976   3.077  84.647  1.00  0.00           C
ATOM  10226  C11 POPE  138      30.386   4.107  85.637  1.00  0.00           C
ATOM  10229  P   POPE  138      28.087   4.907  84.617  1.00  0.00           P
ATOM  10230  O13 POPE  138      28.877   5.167  83.407  1.00  0.00           O
ATOM  10231  O14 POPE  138      26.787   4.197  84.437  1.00  0.00           O
ATOM  10232  O11 POPE  138      27.827   6.277  85.347  1.00  0.00           O
ATOM  10233  O12 POPE  138      28.957   4.057  85.627  1.00  0.00           O
ATOM  10234  C1  POPE  138      27.927   6.457  86.767  1.00  0.00           C
ATOM  10237  C2  POPE  138      26.517   6.437  87.447  1.00  0.00           C
ATOM  10239  O21 POPE  138      26.607   6.607  88.867  1.00  0.00           O
ATOM  10240  C21 POPE  138      27.126   5.647  89.607  1.00  0.00           C
ATOM  10241  O22 POPE  138      27.667   4.627  89.227  1.00  0.00           O
ATOM  10242  C22 POPE  138      26.926   6.067  91.067  1.00  0.00           C
ATOM  10245  C3  POPE  138      25.676   5.197  87.057  1.00  0.00           C
ATOM  10248  O31 POPE  138      24.677   4.897  88.047  1.00  0.00           O
ATOM  10249  C31 POPE  138      23.617   4.257  87.627  1.00  0.00           C
ATOM  10250  O32 POPE  138      23.257   4.127  86.457  1.00  0.00           O
ATOM  10251  C32 POPE  138      22.936   3.617  88.827  1.00  0.00           C
ATOM  10254  C23 POPE  138      27.346   5.017  92.117  1.00  0.00           C
ATOM  10257  C24 POPE  138      26.176   4.317  92.817  1.00  0.00           C
ATOM  10260  C25 POPE  138      26.396   4.187  94.337  1.00  0.00           C
ATOM  10263  C26 POPE  138      26.067   5.477  95.097  1.00  0.00           C
ATOM  10266  C27 POPE  138      26.457   5.447  96.577  1.00  0.00           C
ATOM  10269  C28 POPE  138      25.787   6.577  97.377  1.00  0.00           C
ATOM  10272  C29 POPE  138      26.197   6.587  98.827  1.00  0.00           C
ATOM  10274 0C21 POPE  138      25.367   6.767  99.867  1.00  0.00           C
ATOM  10276 1C21 POPE  138      23.887   6.997  99.767  1.00  0.00           C
ATOM  10279 2C21 POPE  138      23.157   6.787 101.107  1.00  0.00           C
ATOM  10282 3C21 POPE  138      21.627   6.937 100.957  1.00  0.00           C
ATOM  10285 4C21 POPE  138      20.836   6.247 102.087  1.00  0.00           C
ATOM  10288 5C21 POPE  138      20.946   4.717 102.037  1.00  0.00           C
ATOM  10291 6C21 POPE  138      21.536   4.097 103.307  1.00  0.00           C
ATOM  10294 7C21 POPE  138      21.627   2.567 103.227  1.00  0.00           C
ATOM  10297 8C21 POPE  138      22.147   1.907 104.507  1.00  0.00           C
ATOM  10301  C33 POPE  138      21.426   3.967  88.927  1.00  0.00           C
ATOM  10304  C34 POPE  138      20.857   3.837  90.347  1.00  0.00           C
ATOM  10307  C35 POPE  138      20.967   5.117  91.207  1.00  0.00           C
ATOM  10310  C36 POPE  138      22.237   5.957  90.997  1.00  0.00           C
ATOM  10313  C37 POPE  138      22.196   7.297  91.727  1.00  0.00           C
ATOM  10316  C38 POPE  138      23.436   8.147  91.407  1.00  0.00           C
ATOM  10319  C39 POPE  138      23.297   9.607  91.857  1.00  0.00           C
ATOM  10322 0C31 POPE  138      22.816   9.767  93.297  1.00  0.00           C
ATOM  10325 1C31 POPE  138      23.257  11.107  93.897  1.00  0.00           C
ATOM  10328 2C31 POPE  138      22.897  11.247  95.387  1.00  0.00           C
ATOM  10331 3C31 POPE  138      23.676  12.377  96.077  1.00  0.00           C
ATOM  10334 4C31 POPE  138      23.346  13.777  95.547  1.00  0.00           C
ATOM  10337 5C31 POPE  138      24.127  14.877  96.277  1.00  0.00           C
ATOM  10340 6C31 POPE  138      23.887  16.277  95.697  1.00  0.00           C
ATOM  10344  NH3 POPE  139     128.597  86.877  87.107  1.00  0.00           N
ATOM  10348  C12 POPE  139     128.476  88.257  86.507  1.00  0.00           C
ATOM  10351  C11 POPE  139     127.177  88.967  86.947  1.00  0.00           C
ATOM  10354  P   POPE  139     126.036  91.316  86.347  1.00  0.00           P
ATOM  10355  O13 POPE  139     126.576  92.117  87.467  1.00  0.00           O
ATOM  10356  O14 POPE  139     125.806  92.027  85.077  1.00  0.00           O
ATOM  10357  O11 POPE  139     124.656  90.627  86.757  1.00  0.00           O
ATOM  10358  O12 POPE  139     126.946  90.056  86.077  1.00  0.00           O
ATOM  10359  C1  POPE  139     124.367  90.206  88.097  1.00  0.00           C
ATOM  10362  C2  POPE  139     124.047  91.406  89.027  1.00  0.00           C
ATOM  10364  O21 POPE  139     123.716  91.007  90.377  1.00  0.00           O
ATOM  10365  C21 POPE  139     124.735  90.576  91.107  1.00  0.00           C
ATOM  10366  O22 POPE  139     125.757  90.066  90.687  1.00  0.00           O
ATOM  10367  C22 POPE  139     124.525  91.017  92.537  1.00  0.00           C
ATOM  10370  C3  POPE  139     122.886  92.276  88.437  1.00  0.00           C
ATOM  10373  O31 POPE  139     122.156  92.986  89.457  1.00  0.00           O
ATOM  10374  C31 POPE  139     122.867  93.857  90.157  1.00  0.00           C
ATOM  10375  O32 POPE  139     123.936  94.367  89.837  1.00  0.00           O
ATOM  10376  C32 POPE  139     122.235  93.997  91.527  1.00  0.00           C
ATOM  10379  C23 POPE  139     125.565  92.105  92.877  1.00  0.00           C
ATOM  10382  C24 POPE  139     125.556  92.486  94.357  1.00  0.00           C
ATOM  10385  C25 POPE  139     126.837  93.237  94.747  1.00  0.00           C
ATOM  10388  C26 POPE  139     126.967  93.386  96.267  1.00  0.00           C
ATOM  10391  C27 POPE  139     128.236  94.157  96.647  1.00  0.00           C
ATOM  10394  C28 POPE  139     128.457  94.186  98.167  1.00  0.00           C
ATOM  10397  C29 POPE  139     129.919  94.007  98.527  1.00  0.00           C
ATOM  10399 0C21 POPE  139     130.699  94.896  99.157  1.00  0.00           C
ATOM  10401 1C21 POPE  139     130.279  96.246  99.667  1.00  0.00           C
ATOM  10404 2C21 POPE  139     129.469  96.157 100.987  1.00  0.00           C
ATOM  10407 3C21 POPE  139     130.208  95.416 102.107  1.00  0.00           C
ATOM  10410 4C21 POPE  139     129.589  94.057 102.497  1.00  0.00           C
ATOM  10413 5C21 POPE  139     128.227  94.146 103.207  1.00  0.00           C
ATOM  10416 6C21 POPE  139     128.217  95.077 104.427  1.00  0.00           C
ATOM  10419 7C21 POPE  139     126.916  95.007 105.237  1.00  0.00           C
ATOM  10422 8C21 POPE  139     126.745  96.197 106.197  1.00  0.00           C
ATOM  10426  C33 POPE  139     121.067  94.986  91.567  1.00  0.00           C
ATOM  10429  C34 POPE  139     120.367  94.856  92.917  1.00  0.00           C
ATOM  10432  C35 POPE  139     118.986  95.517  92.937  1.00  0.00           C
ATOM  10435  C36 POPE  139     118.205  95.196  94.217  1.00  0.00           C
ATOM  10438  C37 POPE  139     118.087  93.697  94.507  1.00  0.00           C
ATOM  10441  C38 POPE  139     117.165  93.316  95.667  1.00  0.00           C
ATOM  10444  C39 POPE  139     117.466  94.086  96.947  1.00  0.00           C
ATOM  10447 0C31 POPE  139     116.636  93.576  98.117  1.00  0.00           C
ATOM  10450 1C31 POPE  139     116.776  94.465  99.357  1.00  0.00           C
ATOM  10453 2C31 POPE  139     116.296  93.787 100.647  1.00  0.00           C
ATOM  10456 3C31 POPE  139     117.257  92.706 101.177  1.00  0.00           C
ATOM  10459 4C31 POPE  139     118.616  93.267 101.617  1.00  0.00           C
ATOM  10462 5C31 POPE  139     119.486  92.227 102.307  1.00  0.00           C
ATOM  10465 6C31 POPE  139     120.766  92.807 102.907  1.00  0.00           C
ATOM  10469  NH3 POPE  140      78.626 106.246 121.387  1.00  0.00           N
ATOM  10473  C12 POPE  140      78.457 107.496 122.207  1.00  0.00           C
ATOM  10476  C11 POPE  140      79.257 107.416 123.507  1.00  0.00           C
ATOM  10479  P   POPE  140      81.605 108.466 123.047  1.00  0.00           P
ATOM  10480  O13 POPE  140      80.817 109.697 122.797  1.00  0.00           O
ATOM  10481  O14 POPE  140      82.537 108.477 124.197  1.00  0.00           O
ATOM  10482  O11 POPE  140      82.406 108.087 121.747  1.00  0.00           O
ATOM  10483  O12 POPE  140      80.635 107.227 123.217  1.00  0.00           O
ATOM  10484  C1  POPE  140      83.026 109.127 120.967  1.00  0.00           C
ATOM  10487  C2  POPE  140      82.677 108.946 119.467  1.00  0.00           C
ATOM  10489  O21 POPE  140      83.536 109.657 118.557  1.00  0.00           O
ATOM  10490  C21 POPE  140      83.676 110.966 118.677  1.00  0.00           C
ATOM  10491  O22 POPE  140      83.317 111.657 119.607  1.00  0.00           O
ATOM  10492  C22 POPE  140      84.367 111.516 117.427  1.00  0.00           C
ATOM  10495  C3  POPE  140      81.176 109.267 119.187  1.00  0.00           C
ATOM  10498  O31 POPE  140      80.747 108.666 117.937  1.00  0.00           O
ATOM  10499  C31 POPE  140      79.976 107.587 118.057  1.00  0.00           C
ATOM  10500  O32 POPE  140      79.396 107.227 119.067  1.00  0.00           O
ATOM  10501  C32 POPE  140      79.906 106.867 116.727  1.00  0.00           C
ATOM  10504  C23 POPE  140      83.697 112.807 116.927  1.00  0.00           C
ATOM  10507  C24 POPE  140      84.637 113.736 116.157  1.00  0.00           C
ATOM  10510  C25 POPE  140      85.046 113.197 114.787  1.00  0.00           C
ATOM  10513  C26 POPE  140      83.917 113.267 113.757  1.00  0.00           C
ATOM  10516  C27 POPE  140      84.426 112.887 112.357  1.00  0.00           C
ATOM  10519  C28 POPE  140      83.626 113.536 111.207  1.00  0.00           C
ATOM  10522  C29 POPE  140      83.616 115.047 111.257  1.00  0.00           C
ATOM  10524 0C21 POPE  140      83.907 115.907 110.277  1.00  0.00           C
ATOM  10526 1C21 POPE  140      84.286 115.597 108.847  1.00  0.00           C
ATOM  10529 2C21 POPE  140      83.296 116.277 107.877  1.00  0.00           C
ATOM  10532 3C21 POPE  140      81.937 115.576 107.777  1.00  0.00           C
ATOM  10535 4C21 POPE  140      80.806 116.456 107.217  1.00  0.00           C
ATOM  10538 5C21 POPE  140      81.186 117.307 105.997  1.00  0.00           C
ATOM  10541 6C21 POPE  140      79.996 118.076 105.427  1.00  0.00           C
ATOM  10544 7C21 POPE  140      80.386 119.465 104.897  1.00  0.00           C
ATOM  10547 8C21 POPE  140      79.197 120.257 104.357  1.00  0.00           C
ATOM  10551  C33 POPE  140      79.326 107.727 115.597  1.00  0.00           C
ATOM  10554  C34 POPE  140      79.217 106.847 114.357  1.00  0.00           C
ATOM  10557  C35 POPE  140      78.666 107.556 113.117  1.00  0.00           C
ATOM  10560  C36 POPE  140      78.477 106.546 111.997  1.00  0.00           C
ATOM  10563  C37 POPE  140      77.936 107.146 110.707  1.00  0.00           C
ATOM  10566  C38 POPE  140      77.596 106.036 109.687  1.00  0.00           C
ATOM  10569  C39 POPE  140      76.546 106.487 108.667  1.00  0.00           C
ATOM  10572 0C31 POPE  140      77.046 107.597 107.727  1.00  0.00           C
ATOM  10575 1C31 POPE  140      75.867 108.215 106.977  1.00  0.00           C
ATOM  10578 2C31 POPE  140      76.156 108.526 105.507  1.00  0.00           C
ATOM  10581 3C31 POPE  140      74.896 109.107 104.857  1.00  0.00           C
ATOM  10584 4C31 POPE  140      75.126 109.636 103.447  1.00  0.00           C
ATOM  10587 5C31 POPE  140      73.867 110.336 102.917  1.00  0.00           C
ATOM  10590 6C31 POPE  140      74.016 110.886 101.507  1.00  0.00           C
ATOM  10594  NH3 POPE  141      12.537  69.227 124.937  1.00  0.00           N
ATOM  10598  C12 POPE  141      13.087  68.286 125.977  1.00  0.00           C
ATOM  10601  C11 POPE  141      14.506  67.816 125.617  1.00  0.00           C
ATOM  10604  P   POPE  141      14.797  66.877 123.277  1.00  0.00           P
ATOM  10605  O13 POPE  141      14.007  68.065 122.867  1.00  0.00           O
ATOM  10606  O14 POPE  141      16.246  66.847 122.997  1.00  0.00           O
ATOM  10607  O11 POPE  141      14.157  65.576 122.657  1.00  0.00           O
ATOM  10608  O12 POPE  141      14.497  66.657 124.777  1.00  0.00           O
ATOM  10609  C1  POPE  141      14.007  65.517 121.227  1.00  0.00           C
ATOM  10612  C2  POPE  141      12.526  65.357 120.797  1.00  0.00           C
ATOM  10614  O21 POPE  141      12.427  65.607 119.377  1.00  0.00           O
ATOM  10615  C21 POPE  141      12.407  66.847 118.927  1.00  0.00           C
ATOM  10616  O22 POPE  141      12.507  67.867 119.587  1.00  0.00           O
ATOM  10617  C22 POPE  141      12.207  66.847 117.417  1.00  0.00           C
ATOM  10620  C3  POPE  141      11.557  66.157 121.727  1.00  0.00           C
ATOM  10623  O31 POPE  141      10.197  66.076 121.277  1.00  0.00           O
ATOM  10624  C31 POPE  141       9.337  66.647 122.127  1.00  0.00           C
ATOM  10625  O32 POPE  141       9.617  67.036 123.247  1.00  0.00           O
ATOM  10626  C32 POPE  141       7.967  66.777 121.457  1.00  0.00           C
ATOM  10629  C23 POPE  141      12.257  68.267 116.797  1.00  0.00           C
ATOM  10632  C24 POPE  141      11.207  68.507 115.697  1.00  0.00           C
ATOM  10635  C25 POPE  141      11.557  67.886 114.347  1.00  0.00           C
ATOM  10638  C26 POPE  141      10.677  68.447 113.227  1.00  0.00           C
ATOM  10641  C27 POPE  141      10.856  67.707 111.887  1.00  0.00           C
ATOM  10644  C28 POPE  141      10.016  68.357 110.777  1.00  0.00           C
ATOM  10647  C29 POPE  141      10.207  67.697 109.437  1.00  0.00           C
ATOM  10649 0C21 POPE  141      10.246  68.317 108.237  1.00  0.00           C
ATOM  10651 1C21 POPE  141      10.096  69.797 107.997  1.00  0.00           C
ATOM  10654 2C21 POPE  141       8.697  70.367 108.327  1.00  0.00           C
ATOM  10657 3C21 POPE  141       7.586  69.797 107.447  1.00  0.00           C
ATOM  10660 4C21 POPE  141       6.236  70.477 107.697  1.00  0.00           C
ATOM  10663 5C21 POPE  141       5.107  69.817 106.907  1.00  0.00           C
ATOM  10666 6C21 POPE  141       3.747  70.456 107.177  1.00  0.00           C
ATOM  10669 7C21 POPE  141       2.647  69.747 106.387  1.00  0.00           C
ATOM  10672 8C21 POPE  141       1.257  70.257 106.727  1.00  0.00           C
ATOM  10676  C33 POPE  141       7.707  65.846 120.237  1.00  0.00           C
ATOM  10679  C34 POPE  141       6.336  66.137 119.577  1.00  0.00           C
ATOM  10682  C35 POPE  141       6.106  65.417 118.227  1.00  0.00           C
ATOM  10685  C36 POPE  141       6.707  66.176 117.037  1.00  0.00           C
ATOM  10688  C37 POPE  141       6.677  65.447 115.677  1.00  0.00           C
ATOM  10691  C38 POPE  141       7.037  66.437 114.557  1.00  0.00           C
ATOM  10694  C39 POPE  141       7.537  65.807 113.247  1.00  0.00           C
ATOM  10697 0C31 POPE  141       6.457  65.557 112.187  1.00  0.00           C
ATOM  10700 1C31 POPE  141       6.986  65.846 110.777  1.00  0.00           C
ATOM  10703 2C31 POPE  141       6.146  65.197 109.667  1.00  0.00           C
ATOM  10706 3C31 POPE  141       6.796  65.286 108.287  1.00  0.00           C
ATOM  10709 4C31 POPE  141       6.167  64.307 107.287  1.00  0.00           C
ATOM  10712 5C31 POPE  141       7.066  64.036 106.077  1.00  0.00           C
ATOM  10715 6C31 POPE  141       6.727  62.737 105.337  1.00  0.00           C
ATOM  10719  NH3 POPE  142      39.087 117.095 125.077  1.00  0.00           N
ATOM  10723  C12 POPE  142      38.256 118.297 125.427  1.00  0.00           C
ATOM  10726  C11 POPE  142      37.697 118.267 126.857  1.00  0.00           C
ATOM  10729  P   POPE  142      36.047 120.307 126.627  1.00  0.00           P
ATOM  10730  O13 POPE  142      34.936 119.347 126.397  1.00  0.00           O
ATOM  10731  O14 POPE  142      35.767 121.557 127.367  1.00  0.00           O
ATOM  10732  O11 POPE  142      36.717 120.676 125.237  1.00  0.00           O
ATOM  10733  O12 POPE  142      37.267 119.557 127.287  1.00  0.00           O
ATOM  10734  C1  POPE  142      35.887 120.837 124.087  1.00  0.00           C
ATOM  10737  C2  POPE  142      36.637 120.855 122.717  1.00  0.00           C
ATOM  10739  O21 POPE  142      35.997 119.887 121.877  1.00  0.00           O
ATOM  10740  C21 POPE  142      35.756 120.276 120.647  1.00  0.00           C
ATOM  10741  O22 POPE  142      35.997 121.376 120.167  1.00  0.00           O
ATOM  10742  C22 POPE  142      35.166 119.107 119.877  1.00  0.00           C
ATOM  10745  C3  POPE  142      38.166 120.547 122.827  1.00  0.00           C
ATOM  10748  O31 POPE  142      38.927 121.007 121.687  1.00  0.00           O
ATOM  10749  C31 POPE  142      39.297 120.097 120.787  1.00  0.00           C
ATOM  10750  O32 POPE  142      39.047 118.906 120.857  1.00  0.00           O
ATOM  10751  C32 POPE  142      40.067 120.767 119.647  1.00  0.00           C
ATOM  10754  C23 POPE  142      34.926 119.455 118.397  1.00  0.00           C
ATOM  10757  C24 POPE  142      34.587 118.215 117.567  1.00  0.00           C
ATOM  10760  C25 POPE  142      33.197 117.636 117.827  1.00  0.00           C
ATOM  10763  C26 POPE  142      32.047 118.587 117.487  1.00  0.00           C
ATOM  10766  C27 POPE  142      30.746 117.807 117.287  1.00  0.00           C
ATOM  10769  C28 POPE  142      29.486 118.676 117.347  1.00  0.00           C
ATOM  10772  C29 POPE  142      28.276 117.826 117.037  1.00  0.00           C
ATOM  10774 0C21 POPE  142      27.656 117.706 115.857  1.00  0.00           C
ATOM  10776 1C21 POPE  142      28.006 118.427 114.567  1.00  0.00           C
ATOM  10779 2C21 POPE  142      26.807 119.207 113.997  1.00  0.00           C
ATOM  10782 3C21 POPE  142      25.657 118.307 113.517  1.00  0.00           C
ATOM  10785 4C21 POPE  142      24.567 119.046 112.737  1.00  0.00           C
ATOM  10788 5C21 POPE  142      23.896 120.177 113.527  1.00  0.00           C
ATOM  10791 6C21 POPE  142      22.576 120.606 112.877  1.00  0.00           C
ATOM  10794 7C21 POPE  142      21.896 121.777 113.597  1.00  0.00           C
ATOM  10797 8C21 POPE  142      20.567 122.187 112.967  1.00  0.00           C
ATOM  10801  C33 POPE  142      39.166 121.227 118.467  1.00  0.00           C
ATOM  10804  C34 POPE  142      39.607 122.577 117.887  1.00  0.00           C
ATOM  10807  C35 POPE  142      38.676 123.065 116.767  1.00  0.00           C
ATOM  10810  C36 POPE  142      39.017 124.496 116.327  1.00  0.00           C
ATOM  10813  C37 POPE  142      38.107 125.007 115.197  1.00  0.00           C
ATOM  10816  C38 POPE  142      38.407 126.446 114.777  1.00  0.00           C
ATOM  10819  C39 POPE  142      37.666 126.815 113.487  1.00  0.00           C
ATOM  10822 0C31 POPE  142      37.646 128.309 113.147  1.00  0.00           C
ATOM  10825 1C31 POPE  142      36.807 128.570 111.897  1.00  0.00           C
ATOM  10828 2C31 POPE  142      36.596 130.059 111.577  1.00  0.00           C
ATOM  10831 3C31 POPE  142      35.267 130.320 110.837  1.00  0.00           C
ATOM  10834 4C31 POPE  142      35.117 129.559 109.517  1.00  0.00           C
ATOM  10837 5C31 POPE  142      33.797 129.889 108.817  1.00  0.00           C
ATOM  10840 6C31 POPE  142      33.666 129.219 107.447  1.00  0.00           C
ATOM  10844  NH3 POPE  143     106.027   3.967  81.787  1.00  0.00           N
ATOM  10848  C12 POPE  143     105.656   5.377  81.437  1.00  0.00           C
ATOM  10851  C11 POPE  143     106.827   6.367  81.597  1.00  0.00           C
ATOM  10854  P   POPE  143     105.635   8.277  80.137  1.00  0.00           P
ATOM  10855  O13 POPE  143     106.106   9.657  80.367  1.00  0.00           O
ATOM  10856  O14 POPE  143     105.167   7.877  78.797  1.00  0.00           O
ATOM  10857  O11 POPE  143     104.486   7.947  81.157  1.00  0.00           O
ATOM  10858  O12 POPE  143     106.837   7.337  80.567  1.00  0.00           O
ATOM  10859  C1  POPE  143     103.777   8.967  81.877  1.00  0.00           C
ATOM  10862  C2  POPE  143     103.716   8.577  83.367  1.00  0.00           C
ATOM  10864  O21 POPE  143     102.616   9.297  83.957  1.00  0.00           O
ATOM  10865  C21 POPE  143     102.076   8.717  85.017  1.00  0.00           C
ATOM  10866  O22 POPE  143     102.447   7.677  85.537  1.00  0.00           O
ATOM  10867  C22 POPE  143     100.867   9.537  85.457  1.00  0.00           C
ATOM  10870  C3  POPE  143     105.076   8.937  84.017  1.00  0.00           C
ATOM  10873  O31 POPE  143     105.227   8.457  85.367  1.00  0.00           O
ATOM  10874  C31 POPE  143     105.516   7.157  85.467  1.00  0.00           C
ATOM  10875  O32 POPE  143     105.587   6.377  84.537  1.00  0.00           O
ATOM  10876  C32 POPE  143     105.796   6.817  86.927  1.00  0.00           C
ATOM  10879  C23 POPE  143     100.617   9.527  86.987  1.00  0.00           C
ATOM  10882  C24 POPE  143     101.716  10.217  87.807  1.00  0.00           C
ATOM  10885  C25 POPE  143     101.186  11.037  88.997  1.00  0.00           C
ATOM  10888  C26 POPE  143     100.407  10.227  90.037  1.00  0.00           C
ATOM  10891  C27 POPE  143      99.607  11.137  90.977  1.00  0.00           C
ATOM  10894  C28 POPE  143      98.536  10.437  91.827  1.00  0.00           C
ATOM  10897  C29 POPE  143      99.105   9.537  92.897  1.00  0.00           C
ATOM  10899 0C21 POPE  143      99.537   9.917  94.107  1.00  0.00           C
ATOM  10901 1C21 POPE  143      99.567  11.317  94.677  1.00  0.00           C
ATOM  10904 2C21 POPE  143     100.946  12.007  94.527  1.00  0.00           C
ATOM  10907 3C21 POPE  143     102.095  11.327  95.297  1.00  0.00           C
ATOM  10910 4C21 POPE  143     103.427  12.047  95.027  1.00  0.00           C
ATOM  10913 5C21 POPE  143     104.586  11.597  95.927  1.00  0.00           C
ATOM  10916 6C21 POPE  143     104.987  10.127  95.767  1.00  0.00           C
ATOM  10919 7C21 POPE  143     106.156   9.747  96.697  1.00  0.00           C
ATOM  10922 8C21 POPE  143     106.666   8.317  96.507  1.00  0.00           C
ATOM  10926  C33 POPE  143     106.626   7.877  87.677  1.00  0.00           C
ATOM  10929  C34 POPE  143     106.587   7.677  89.197  1.00  0.00           C
ATOM  10932  C35 POPE  143     107.296   6.417  89.687  1.00  0.00           C
ATOM  10935  C36 POPE  143     107.196   6.287  91.207  1.00  0.00           C
ATOM  10938  C37 POPE  143     107.937   5.057  91.757  1.00  0.00           C
ATOM  10941  C38 POPE  143     107.907   4.967  93.297  1.00  0.00           C
ATOM  10944  C39 POPE  143     106.517   4.807  93.927  1.00  0.00           C
ATOM  10947 0C31 POPE  143     105.796   3.547  93.447  1.00  0.00           C
ATOM  10950 1C31 POPE  143     104.656   3.097  94.367  1.00  0.00           C
ATOM  10953 2C31 POPE  143     104.367   1.587  94.237  1.00  0.00           C
ATOM  10956 3C31 POPE  143     104.917   0.797  95.427  1.00  0.00           C
ATOM  10959 4C31 POPE  143     104.806  -0.723  95.267  1.00  0.00           C
ATOM  10962 5C31 POPE  143     105.177  -1.443  96.567  1.00  0.00           C
ATOM  10965 6C31 POPE  143     105.197  -2.966  96.447  1.00  0.00           C
ATOM  10969  NH3 POPE  144      90.556  54.317 127.787  1.00  0.00           N
ATOM  10973  C12 POPE  144      89.607  55.187 128.567  1.00  0.00           C
ATOM  10976  C11 POPE  144      90.267  56.477 129.087  1.00  0.00           C
ATOM  10979  P   POPE  144      91.997  57.496 127.407  1.00  0.00           P
ATOM  10980  O13 POPE  144      92.855  58.417 128.187  1.00  0.00           O
ATOM  10981  O14 POPE  144      92.476  56.106 127.217  1.00  0.00           O
ATOM  10982  O11 POPE  144      91.766  58.117 125.977  1.00  0.00           O
ATOM  10983  O12 POPE  144      90.556  57.417 128.047  1.00  0.00           O
ATOM  10984  C1  POPE  144      90.556  58.847 125.757  1.00  0.00           C
ATOM  10987  C2  POPE  144      90.486  59.407 124.307  1.00  0.00           C
ATOM  10989  O21 POPE  144      89.887  58.447 123.427  1.00  0.00           O
ATOM  10990  C21 POPE  144      90.617  57.507 122.827  1.00  0.00           C
ATOM  10991  O22 POPE  144      91.815  57.337 122.937  1.00  0.00           O
ATOM  10992  C22 POPE  144      89.656  56.627 122.017  1.00  0.00           C
ATOM  10995  C3  POPE  144      91.797  60.056 123.797  1.00  0.00           C
ATOM  10998  O31 POPE  144      91.697  60.437 122.397  1.00  0.00           O
ATOM  10999  C31 POPE  144      92.457  61.447 122.027  1.00  0.00           C
ATOM  11000  O32 POPE  144      93.236  62.036 122.757  1.00  0.00           O
ATOM  11001  C32 POPE  144      92.186  61.767 120.557  1.00  0.00           C
ATOM  11004  C23 POPE  144      89.486  57.087 120.547  1.00  0.00           C
ATOM  11007  C24 POPE  144      88.415  56.246 119.827  1.00  0.00           C
ATOM  11010  C25 POPE  144      88.357  56.457 118.307  1.00  0.00           C
ATOM  11013  C26 POPE  144      87.966  57.877 117.867  1.00  0.00           C
ATOM  11016  C27 POPE  144      89.157  58.627 117.277  1.00  0.00           C
ATOM  11019  C28 POPE  144      88.837  60.067 116.847  1.00  0.00           C
ATOM  11022  C29 POPE  144      90.057  60.637 116.157  1.00  0.00           C
ATOM  11024 0C21 POPE  144      90.276  60.646 114.827  1.00  0.00           C
ATOM  11026 1C21 POPE  144      89.346  60.157 113.747  1.00  0.00           C
ATOM  11029 2C21 POPE  144      88.927  61.376 112.907  1.00  0.00           C
ATOM  11032 3C21 POPE  144      87.846  61.067 111.857  1.00  0.00           C
ATOM  11035 4C21 POPE  144      87.286  62.387 111.317  1.00  0.00           C
ATOM  11038 5C21 POPE  144      86.147  62.247 110.307  1.00  0.00           C
ATOM  11041 6C21 POPE  144      85.727  63.587 109.697  1.00  0.00           C
ATOM  11044 7C21 POPE  144      85.337  64.667 110.717  1.00  0.00           C
ATOM  11047 8C21 POPE  144      84.987  65.997 110.047  1.00  0.00           C
ATOM  11051  C33 POPE  144      93.507  61.966 119.797  1.00  0.00           C
ATOM  11054  C34 POPE  144      93.387  61.787 118.277  1.00  0.00           C
ATOM  11057  C35 POPE  144      94.786  61.777 117.647  1.00  0.00           C
ATOM  11060  C36 POPE  144      94.826  61.987 116.127  1.00  0.00           C
ATOM  11063  C37 POPE  144      94.175  60.857 115.327  1.00  0.00           C
ATOM  11066  C38 POPE  144      94.006  61.227 113.857  1.00  0.00           C
ATOM  11069  C39 POPE  144      95.326  61.327 113.087  1.00  0.00           C
ATOM  11072 0C31 POPE  144      95.106  61.657 111.597  1.00  0.00           C
ATOM  11075 1C31 POPE  144      94.806  63.146 111.357  1.00  0.00           C
ATOM  11078 2C31 POPE  144      96.056  63.957 110.987  1.00  0.00           C
ATOM  11081 3C31 POPE  144      96.477  63.767 109.527  1.00  0.00           C
ATOM  11084 4C31 POPE  144      97.776  64.497 109.177  1.00  0.00           C
ATOM  11087 5C31 POPE  144      98.135  64.367 107.687  1.00  0.00           C
ATOM  11090 6C31 POPE  144      99.385  65.157 107.307  1.00  0.00           C
ATOM  11094  NH3 POPE  145      35.457  46.157  84.407  1.00  0.00           N
ATOM  11098  C12 POPE  145      35.727  45.966  82.947  1.00  0.00           C
ATOM  11101  C11 POPE  145      34.897  44.797  82.407  1.00  0.00           C
ATOM  11104  P   POPE  145      35.997  42.437  82.457  1.00  0.00           P
ATOM  11105  O13 POPE  145      37.276  42.997  81.977  1.00  0.00           O
ATOM  11106  O14 POPE  145      35.096  41.826  81.447  1.00  0.00           O
ATOM  11107  O11 POPE  145      36.227  41.376  83.627  1.00  0.00           O
ATOM  11108  O12 POPE  145      35.166  43.587  83.137  1.00  0.00           O
ATOM  11109  C1  POPE  145      37.087  41.677  84.737  1.00  0.00           C
ATOM  11112  C2  POPE  145      36.396  42.547  85.827  1.00  0.00           C
ATOM  11114  O21 POPE  145      37.367  42.947  86.817  1.00  0.00           O
ATOM  11115  C21 POPE  145      38.107  43.977  86.407  1.00  0.00           C
ATOM  11116  O22 POPE  145      37.916  44.597  85.377  1.00  0.00           O
ATOM  11117  C22 POPE  145      39.196  44.237  87.437  1.00  0.00           C
ATOM  11120  C3  POPE  145      35.247  41.807  86.517  1.00  0.00           C
ATOM  11123  O31 POPE  145      34.407  42.757  87.217  1.00  0.00           O
ATOM  11124  C31 POPE  145      34.607  42.847  88.537  1.00  0.00           C
ATOM  11125  O32 POPE  145      35.247  42.047  89.187  1.00  0.00           O
ATOM  11126  C32 POPE  145      33.916  44.087  89.107  1.00  0.00           C
ATOM  11129  C23 POPE  145      38.696  45.307  88.407  1.00  0.00           C
ATOM  11132  C24 POPE  145      39.637  45.547  89.597  1.00  0.00           C
ATOM  11135  C25 POPE  145      39.056  46.657  90.487  1.00  0.00           C
ATOM  11138  C26 POPE  145      39.965  47.057  91.647  1.00  0.00           C
ATOM  11141  C27 POPE  145      39.416  48.267  92.417  1.00  0.00           C
ATOM  11144  C28 POPE  145      38.117  47.997  93.197  1.00  0.00           C
ATOM  11147  C29 POPE  145      38.337  46.987  94.297  1.00  0.00           C
ATOM  11149 0C21 POPE  145      38.596  47.267  95.587  1.00  0.00           C
ATOM  11151 1C21 POPE  145      38.717  48.647  96.197  1.00  0.00           C
ATOM  11154 2C21 POPE  145      37.416  49.107  96.877  1.00  0.00           C
ATOM  11157 3C21 POPE  145      37.137  48.427  98.237  1.00  0.00           C
ATOM  11160 4C21 POPE  145      35.756  48.847  98.757  1.00  0.00           C
ATOM  11163 5C21 POPE  145      35.346  48.286 100.127  1.00  0.00           C
ATOM  11166 6C21 POPE  145      36.236  48.736 101.287  1.00  0.00           C
ATOM  11169 7C21 POPE  145      35.576  48.457 102.647  1.00  0.00           C
ATOM  11172 8C21 POPE  145      36.427  48.837 103.857  1.00  0.00           C
ATOM  11176  C33 POPE  145      34.776  44.747  90.197  1.00  0.00           C
ATOM  11179  C34 POPE  145      34.247  46.117  90.647  1.00  0.00           C
ATOM  11182  C35 POPE  145      32.997  46.057  91.547  1.00  0.00           C
ATOM  11185  C36 POPE  145      33.287  45.407  92.897  1.00  0.00           C
ATOM  11188  C37 POPE  145      32.326  45.867  93.997  1.00  0.00           C
ATOM  11191  C38 POPE  145      32.797  45.467  95.407  1.00  0.00           C
ATOM  11194  C39 POPE  145      31.717  45.727  96.467  1.00  0.00           C
ATOM  11197 0C31 POPE  145      32.247  45.777  97.907  1.00  0.00           C
ATOM  11200 1C31 POPE  145      31.127  46.137  98.897  1.00  0.00           C
ATOM  11203 2C31 POPE  145      31.607  46.576 100.287  1.00  0.00           C
ATOM  11206 3C31 POPE  145      32.067  45.427 101.207  1.00  0.00           C
ATOM  11209 4C31 POPE  145      32.286  45.927 102.637  1.00  0.00           C
ATOM  11212 5C31 POPE  145      32.715  44.827 103.617  1.00  0.00           C
ATOM  11215 6C31 POPE  145      32.876  45.326 105.057  1.00  0.00           C
ATOM  11219  NH3 POPE  146      94.175 121.197 120.917  1.00  0.00           N
ATOM  11223  C12 POPE  146      95.565 120.977 121.427  1.00  0.00           C
ATOM  11226  C11 POPE  146      95.936 122.017 122.497  1.00  0.00           C
ATOM  11229  P   POPE  146      98.576 121.815 122.697  1.00  0.00           P
ATOM  11230  O13 POPE  146      99.426 120.787 123.307  1.00  0.00           O
ATOM  11231  O14 POPE  146      98.965 123.246 122.877  1.00  0.00           O
ATOM  11232  O11 POPE  146      98.466 121.557 121.137  1.00  0.00           O
ATOM  11233  O12 POPE  146      97.095 121.617 123.227  1.00  0.00           O
ATOM  11234  C1  POPE  146      99.665 121.386 120.357  1.00  0.00           C
ATOM  11237  C2  POPE  146      99.567 120.177 119.387  1.00  0.00           C
ATOM  11239  O21 POPE  146     100.896 119.856 118.937  1.00  0.00           O
ATOM  11240  C21 POPE  146     101.076 118.937 117.997  1.00  0.00           C
ATOM  11241  O22 POPE  146     100.197 118.316 117.437  1.00  0.00           O
ATOM  11242  C22 POPE  146     102.576 118.816 117.687  1.00  0.00           C
ATOM  11245  C3  POPE  146      98.516 120.426 118.247  1.00  0.00           C
ATOM  11248  O31 POPE  146      97.706 119.257 118.047  1.00  0.00           O
ATOM  11249  C31 POPE  146      97.366 118.736 116.837  1.00  0.00           C
ATOM  11250  O32 POPE  146      96.827 117.646 116.747  1.00  0.00           O
ATOM  11251  C32 POPE  146      97.667 119.627 115.637  1.00  0.00           C
ATOM  11254  C23 POPE  146     102.947 117.826 116.547  1.00  0.00           C
ATOM  11257  C24 POPE  146     102.785 118.417 115.137  1.00  0.00           C
ATOM  11260  C25 POPE  146     103.376 117.527 114.027  1.00  0.00           C
ATOM  11263  C26 POPE  146     103.007 118.017 112.617  1.00  0.00           C
ATOM  11266  C27 POPE  146     103.476 117.066 111.497  1.00  0.00           C
ATOM  11269  C28 POPE  146     103.336 117.646 110.077  1.00  0.00           C
ATOM  11272  C29 POPE  146     101.916 117.877 109.617  1.00  0.00           C
ATOM  11274 0C21 POPE  146     101.526 118.117 108.357  1.00  0.00           C
ATOM  11276 1C21 POPE  146     102.436 118.215 107.157  1.00  0.00           C
ATOM  11279 2C21 POPE  146     101.897 117.496 105.897  1.00  0.00           C
ATOM  11282 3C21 POPE  146     102.947 117.496 104.777  1.00  0.00           C
ATOM  11285 4C21 POPE  146     102.397 117.157 103.377  1.00  0.00           C
ATOM  11288 5C21 POPE  146     101.366 118.176 102.877  1.00  0.00           C
ATOM  11291 6C21 POPE  146     101.167 118.157 101.357  1.00  0.00           C
ATOM  11294 7C21 POPE  146     100.087 119.146 100.907  1.00  0.00           C
ATOM  11297 8C21 POPE  146      99.876 119.166  99.387  1.00  0.00           C
ATOM  11301  C33 POPE  146      97.086 119.057 114.317  1.00  0.00           C
ATOM  11304  C34 POPE  146      97.627 119.797 113.087  1.00  0.00           C
ATOM  11307  C35 POPE  146      97.646 118.927 111.817  1.00  0.00           C
ATOM  11310  C36 POPE  146      96.447 119.086 110.887  1.00  0.00           C
ATOM  11313  C37 POPE  146      96.766 118.485 109.507  1.00  0.00           C
ATOM  11316  C38 POPE  146      95.617 118.587 108.487  1.00  0.00           C
ATOM  11319  C39 POPE  146      96.106 118.277 107.067  1.00  0.00           C
ATOM  11322 0C31 POPE  146      96.806 119.465 106.397  1.00  0.00           C
ATOM  11325 1C31 POPE  146      97.636 119.057 105.177  1.00  0.00           C
ATOM  11328 2C31 POPE  146      98.336 120.247 104.497  1.00  0.00           C
ATOM  11331 3C31 POPE  146      97.406 121.197 103.737  1.00  0.00           C
ATOM  11334 4C31 POPE  146      96.636 120.517 102.597  1.00  0.00           C
ATOM  11337 5C31 POPE  146      96.086 121.526 101.577  1.00  0.00           C
ATOM  11340 6C31 POPE  146      95.477 120.845 100.347  1.00  0.00           C
ATOM  11344  NH3 POPE  147      69.607 102.916 120.717  1.00  0.00           N
ATOM  11348  C12 POPE  147      71.047 103.316 120.587  1.00  0.00           C
ATOM  11351  C11 POPE  147      71.726 103.227 121.947  1.00  0.00           C
ATOM  11354  P   POPE  147      73.946 103.906 123.087  1.00  0.00           P
ATOM  11355  O13 POPE  147      73.436 104.907 124.047  1.00  0.00           O
ATOM  11356  O14 POPE  147      74.306 102.547 123.557  1.00  0.00           O
ATOM  11357  O11 POPE  147      75.246 104.527 122.427  1.00  0.00           O
ATOM  11358  O12 POPE  147      72.997 103.827 121.827  1.00  0.00           O
ATOM  11359  C1  POPE  147      75.077 105.617 121.497  1.00  0.00           C
ATOM  11362  C2  POPE  147      75.507 105.187 120.077  1.00  0.00           C
ATOM  11364  O21 POPE  147      75.927 106.347 119.317  1.00  0.00           O
ATOM  11365  C21 POPE  147      74.976 106.987 118.657  1.00  0.00           C
ATOM  11366  O22 POPE  147      73.775 106.887 118.817  1.00  0.00           O
ATOM  11367  C22 POPE  147      75.596 107.907 117.607  1.00  0.00           C
ATOM  11370  C3  POPE  147      74.467 104.267 119.347  1.00  0.00           C
ATOM  11373  O31 POPE  147      74.747 104.257 117.927  1.00  0.00           O
ATOM  11374  C31 POPE  147      73.687 104.096 117.147  1.00  0.00           C
ATOM  11375  O32 POPE  147      72.577 103.746 117.507  1.00  0.00           O
ATOM  11376  C32 POPE  147      74.046 104.477 115.717  1.00  0.00           C
ATOM  11379  C23 POPE  147      74.497 108.736 116.897  1.00  0.00           C
ATOM  11382  C24 POPE  147      75.067 109.867 116.027  1.00  0.00           C
ATOM  11385  C25 POPE  147      75.497 109.417 114.617  1.00  0.00           C
ATOM  11388  C26 POPE  147      74.316 109.057 113.707  1.00  0.00           C
ATOM  11391  C27 POPE  147      74.696 108.857 112.237  1.00  0.00           C
ATOM  11394  C28 POPE  147      73.516 109.076 111.267  1.00  0.00           C
ATOM  11397  C29 POPE  147      72.497 107.966 111.227  1.00  0.00           C
ATOM  11399 0C21 POPE  147      71.516 107.887 110.317  1.00  0.00           C
ATOM  11401 1C21 POPE  147      71.275 108.917 109.227  1.00  0.00           C
ATOM  11404 2C21 POPE  147      71.906 108.526 107.877  1.00  0.00           C
ATOM  11407 3C21 POPE  147      70.986 107.656 106.997  1.00  0.00           C
ATOM  11410 4C21 POPE  147      69.937 108.477 106.237  1.00  0.00           C
ATOM  11413 5C21 POPE  147      70.516 109.207 105.007  1.00  0.00           C
ATOM  11416 6C21 POPE  147      69.546 110.227 104.397  1.00  0.00           C
ATOM  11419 7C21 POPE  147      70.106 110.867 103.117  1.00  0.00           C
ATOM  11422 8C21 POPE  147      69.096 111.747 102.377  1.00  0.00           C
ATOM  11426  C33 POPE  147      74.176 103.257 114.787  1.00  0.00           C
ATOM  11429  C34 POPE  147      75.507 102.486 114.907  1.00  0.00           C
ATOM  11432  C35 POPE  147      76.757 103.326 114.607  1.00  0.00           C
ATOM  11435  C36 POPE  147      78.026 102.477 114.497  1.00  0.00           C
ATOM  11438  C37 POPE  147      79.257 103.277 114.047  1.00  0.00           C
ATOM  11441  C38 POPE  147      80.367 102.396 113.467  1.00  0.00           C
ATOM  11444  C39 POPE  147      81.687 103.167 113.247  1.00  0.00           C
ATOM  11447 0C31 POPE  147      82.247 103.087 111.817  1.00  0.00           C
ATOM  11450 1C31 POPE  147      81.436 103.896 110.787  1.00  0.00           C
ATOM  11453 2C31 POPE  147      81.916 103.717 109.337  1.00  0.00           C
ATOM  11456 3C31 POPE  147      83.367 104.186 109.117  1.00  0.00           C
ATOM  11459 4C31 POPE  147      83.796 104.127 107.647  1.00  0.00           C
ATOM  11462 5C31 POPE  147      85.136 104.856 107.447  1.00  0.00           C
ATOM  11465 6C31 POPE  147      85.626 104.826 106.007  1.00  0.00           C
ATOM  11469  NH3 POPE  148     122.235  18.677  78.147  1.00  0.00           N
ATOM  11473  C12 POPE  148     122.657  20.087  77.817  1.00  0.00           C
ATOM  11476  C11 POPE  148     122.126  20.577  76.457  1.00  0.00           C
ATOM  11479  P   POPE  148     123.227  22.927  76.167  1.00  0.00           P
ATOM  11480  O13 POPE  148     124.385  22.227  76.747  1.00  0.00           O
ATOM  11481  O14 POPE  148     123.236  23.237  74.707  1.00  0.00           O
ATOM  11482  O11 POPE  148     122.947  24.237  77.017  1.00  0.00           O
ATOM  11483  O12 POPE  148     121.955  22.007  76.457  1.00  0.00           O
ATOM  11484  C1  POPE  148     123.556  24.477  78.297  1.00  0.00           C
ATOM  11487  C2  POPE  148     122.506  24.577  79.447  1.00  0.00           C
ATOM  11489  O21 POPE  148     122.937  25.387  80.567  1.00  0.00           O
ATOM  11490  C21 POPE  148     123.866  24.897  81.387  1.00  0.00           C
ATOM  11491  O22 POPE  148     124.665  24.017  81.117  1.00  0.00           O
ATOM  11492  C22 POPE  148     123.787  25.597  82.757  1.00  0.00           C
ATOM  11495  C3  POPE  148     121.937  23.207  79.927  1.00  0.00           C
ATOM  11498  O31 POPE  148     121.386  23.307  81.247  1.00  0.00           O
ATOM  11499  C31 POPE  148     120.076  23.277  81.427  1.00  0.00           C
ATOM  11500  O32 POPE  148     119.227  23.157  80.567  1.00  0.00           O
ATOM  11501  C32 POPE  148     119.836  23.307  82.937  1.00  0.00           C
ATOM  11504  C23 POPE  148     123.737  24.597  83.947  1.00  0.00           C
ATOM  11507  C24 POPE  148     123.376  25.197  85.327  1.00  0.00           C
ATOM  11510  C25 POPE  148     124.567  25.727  86.157  1.00  0.00           C
ATOM  11513  C26 POPE  148     124.286  25.697  87.677  1.00  0.00           C
ATOM  11516  C27 POPE  148     125.407  26.277  88.557  1.00  0.00           C
ATOM  11519  C28 POPE  148     125.297  25.877  90.057  1.00  0.00           C
ATOM  11522  C29 POPE  148     124.096  26.437  90.787  1.00  0.00           C
ATOM  11524 0C21 POPE  148     124.035  26.837  92.077  1.00  0.00           C
ATOM  11526 1C21 POPE  148     125.127  26.787  93.117  1.00  0.00           C
ATOM  11529 2C21 POPE  148     124.665  26.057  94.387  1.00  0.00           C
ATOM  11532 3C21 POPE  148     125.787  25.867  95.417  1.00  0.00           C
ATOM  11535 4C21 POPE  148     125.285  25.167  96.697  1.00  0.00           C
ATOM  11538 5C21 POPE  148     124.716  26.107  97.757  1.00  0.00           C
ATOM  11541 6C21 POPE  148     125.796  26.957  98.437  1.00  0.00           C
ATOM  11544 7C21 POPE  148     125.276  27.697  99.667  1.00  0.00           C
ATOM  11547 8C21 POPE  148     126.366  28.487 100.377  1.00  0.00           C
ATOM  11551  C33 POPE  148     118.427  23.727  83.397  1.00  0.00           C
ATOM  11554  C34 POPE  148     118.266  23.487  84.917  1.00  0.00           C
ATOM  11557  C35 POPE  148     119.126  24.447  85.757  1.00  0.00           C
ATOM  11560  C36 POPE  148     118.856  24.357  87.267  1.00  0.00           C
ATOM  11563  C37 POPE  148     119.586  25.477  88.007  1.00  0.00           C
ATOM  11566  C38 POPE  148     119.346  25.487  89.527  1.00  0.00           C
ATOM  11569  C39 POPE  148     120.396  24.697  90.307  1.00  0.00           C
ATOM  11572 0C31 POPE  148     120.177  24.777  91.827  1.00  0.00           C
ATOM  11575 1C31 POPE  148     121.086  23.817  92.597  1.00  0.00           C
ATOM  11578 2C31 POPE  148     121.547  24.387  93.947  1.00  0.00           C
ATOM  11581 3C31 POPE  148     120.425  24.687  94.947  1.00  0.00           C
ATOM  11584 4C31 POPE  148     121.007  25.217  96.267  1.00  0.00           C
ATOM  11587 5C31 POPE  148     119.947  25.577  97.317  1.00  0.00           C
ATOM  11590 6C31 POPE  148     120.577  26.007  98.637  1.00  0.00           C
ATOM  11594  NH3 POPE  149      11.936  12.207  82.007  1.00  0.00           N
ATOM  11598  C12 POPE  149      11.137  11.027  82.497  1.00  0.00           C
ATOM  11601  C11 POPE  149      10.057  10.647  81.457  1.00  0.00           C
ATOM  11604  P   POPE  149       8.397  12.547  82.147  1.00  0.00           P
ATOM  11605  O13 POPE  149       9.436  13.417  82.737  1.00  0.00           O
ATOM  11606  O14 POPE  149       7.216  13.147  81.517  1.00  0.00           O
ATOM  11607  O11 POPE  149       7.967  11.437  83.187  1.00  0.00           O
ATOM  11608  O12 POPE  149       9.197  11.717  81.067  1.00  0.00           O
ATOM  11609  C1  POPE  149       6.606  11.067  83.437  1.00  0.00           C
ATOM  11612  C2  POPE  149       5.987  11.837  84.647  1.00  0.00           C
ATOM  11614  O21 POPE  149       5.257  10.987  85.557  1.00  0.00           O
ATOM  11615  C21 POPE  149       4.327  10.177  85.087  1.00  0.00           C
ATOM  11616  O22 POPE  149       3.897  10.147  83.947  1.00  0.00           O
ATOM  11617  C22 POPE  149       3.947   9.197  86.207  1.00  0.00           C
ATOM  11620  C3  POPE  149       5.167  13.097  84.237  1.00  0.00           C
ATOM  11623  O31 POPE  149       4.307  13.647  85.277  1.00  0.00           O
ATOM  11624  C31 POPE  149       4.927  14.257  86.287  1.00  0.00           C
ATOM  11625  O32 POPE  149       6.127  14.227  86.507  1.00  0.00           O
ATOM  11626  C32 POPE  149       3.897  14.947  87.197  1.00  0.00           C
ATOM  11629  C23 POPE  149       3.197   9.887  87.367  1.00  0.00           C
ATOM  11632  C24 POPE  149       3.217   9.087  88.677  1.00  0.00           C
ATOM  11635  C25 POPE  149       2.207   9.657  89.677  1.00  0.00           C
ATOM  11638  C26 POPE  149       2.137   8.887  90.997  1.00  0.00           C
ATOM  11641  C27 POPE  149       0.857   9.257  91.757  1.00  0.00           C
ATOM  11644  C28 POPE  149       0.587   8.417  93.007  1.00  0.00           C
ATOM  11647  C29 POPE  149       1.467   8.747  94.187  1.00  0.00           C
ATOM  11649 0C21 POPE  149       1.077   9.287  95.357  1.00  0.00           C
ATOM  11651 1C21 POPE  149      -0.306   9.717  95.777  1.00  0.00           C
ATOM  11654 2C21 POPE  149      -1.396   8.627  95.887  1.00  0.00           C
ATOM  11657 3C21 POPE  149      -1.066   7.457  96.827  1.00  0.00           C
ATOM  11660 4C21 POPE  149      -2.256   6.487  96.947  1.00  0.00           C
ATOM  11663 5C21 POPE  149      -2.066   5.427  98.037  1.00  0.00           C
ATOM  11666 6C21 POPE  149      -1.156   4.267  97.607  1.00  0.00           C
ATOM  11669 7C21 POPE  149      -0.766   3.347  98.767  1.00  0.00           C
ATOM  11672 8C21 POPE  149      -0.223   1.987  98.327  1.00  0.00           C
ATOM  11676  C33 POPE  149       4.057  14.597  88.707  1.00  0.00           C
ATOM  11679  C34 POPE  149       3.127  15.407  89.627  1.00  0.00           C
ATOM  11682  C35 POPE  149       2.867  14.697  90.957  1.00  0.00           C
ATOM  11685  C36 POPE  149       1.937  15.447  91.927  1.00  0.00           C
ATOM  11688  C37 POPE  149       1.977  14.837  93.327  1.00  0.00           C
ATOM  11691  C38 POPE  149       0.867  15.297  94.287  1.00  0.00           C
ATOM  11694  C39 POPE  149       0.917  14.487  95.597  1.00  0.00           C
ATOM  11697 0C31 POPE  149      -0.233  14.737  96.587  1.00  0.00           C
ATOM  11700 1C31 POPE  149      -0.336  13.587  97.607  1.00  0.00           C
ATOM  11703 2C31 POPE  149      -1.486  13.757  98.607  1.00  0.00           C
ATOM  11706 3C31 POPE  149      -1.796  12.477  99.407  1.00  0.00           C
ATOM  11709 4C31 POPE  149      -1.156  12.397 100.797  1.00  0.00           C
ATOM  11712 5C31 POPE  149      -1.626  11.157 101.577  1.00  0.00           C
ATOM  11715 6C31 POPE  149      -1.236  11.167 103.067  1.00  0.00           C
ATOM  11719  NH3 POPE  150      15.576  72.687  77.577  1.00  0.00           N
ATOM  11723  C12 POPE  150      16.887  72.117  78.037  1.00  0.00           C
ATOM  11726  C11 POPE  150      17.686  71.457  76.897  1.00  0.00           C
ATOM  11729  P   POPE  150      17.637  69.057  75.897  1.00  0.00           P
ATOM  11730  O13 POPE  150      16.587  68.065  75.547  1.00  0.00           O
ATOM  11731  O14 POPE  150      18.686  69.277  74.877  1.00  0.00           O
ATOM  11732  O11 POPE  150      18.276  68.646  77.277  1.00  0.00           O
ATOM  11733  O12 POPE  150      16.936  70.447  76.217  1.00  0.00           O
ATOM  11734  C1  POPE  150      18.617  67.307  77.657  1.00  0.00           C
ATOM  11737  C2  POPE  150      18.117  66.937  79.097  1.00  0.00           C
ATOM  11739  O21 POPE  150      18.236  68.037  80.007  1.00  0.00           O
ATOM  11740  C21 POPE  150      19.457  68.487  80.207  1.00  0.00           C
ATOM  11741  O22 POPE  150      20.497  67.956  79.837  1.00  0.00           O
ATOM  11742  C22 POPE  150      19.346  69.697  81.117  1.00  0.00           C
ATOM  11745  C3  POPE  150      18.737  65.617  79.677  1.00  0.00           C
ATOM  11748  O31 POPE  150      17.767  64.817  80.377  1.00  0.00           O
ATOM  11749  C31 POPE  150      17.526  65.127  81.657  1.00  0.00           C
ATOM  11750  O32 POPE  150      18.127  65.947  82.317  1.00  0.00           O
ATOM  11751  C32 POPE  150      16.367  64.257  82.147  1.00  0.00           C
ATOM  11754  C23 POPE  150      20.736  70.187  81.567  1.00  0.00           C
ATOM  11757  C24 POPE  150      20.736  70.896  82.917  1.00  0.00           C
ATOM  11760  C25 POPE  150      22.026  71.706  83.147  1.00  0.00           C
ATOM  11763  C26 POPE  150      23.336  70.977  82.827  1.00  0.00           C
ATOM  11766  C27 POPE  150      24.507  71.956  82.787  1.00  0.00           C
ATOM  11769  C28 POPE  150      25.867  71.286  82.537  1.00  0.00           C
ATOM  11772  C29 POPE  150      26.787  72.247  81.847  1.00  0.00           C
ATOM  11774 0C21 POPE  150      27.927  72.786  82.307  1.00  0.00           C
ATOM  11776 1C21 POPE  150      28.596  72.547  83.627  1.00  0.00           C
ATOM  11779 2C21 POPE  150      29.077  73.867  84.257  1.00  0.00           C
ATOM  11782 3C21 POPE  150      29.997  73.657  85.467  1.00  0.00           C
ATOM  11785 4C21 POPE  150      30.687  74.947  85.927  1.00  0.00           C
ATOM  11788 5C21 POPE  150      29.747  75.887  86.687  1.00  0.00           C
ATOM  11791 6C21 POPE  150      30.386  77.247  86.977  1.00  0.00           C
ATOM  11794 7C21 POPE  150      29.356  78.267  87.467  1.00  0.00           C
ATOM  11797 8C21 POPE  150      29.967  79.657  87.657  1.00  0.00           C
ATOM  11801  C33 POPE  150      16.496  63.707  83.587  1.00  0.00           C
ATOM  11804  C34 POPE  150      17.526  62.567  83.707  1.00  0.00           C
ATOM  11807  C35 POPE  150      18.707  62.977  84.597  1.00  0.00           C
ATOM  11810  C36 POPE  150      19.807  61.917  84.667  1.00  0.00           C
ATOM  11813  C37 POPE  150      20.537  61.927  86.017  1.00  0.00           C
ATOM  11816  C38 POPE  150      21.707  60.937  86.057  1.00  0.00           C
ATOM  11819  C39 POPE  150      22.307  60.737  87.457  1.00  0.00           C
ATOM  11822 0C31 POPE  150      21.367  59.957  88.387  1.00  0.00           C
ATOM  11825 1C31 POPE  150      21.986  59.576  89.737  1.00  0.00           C
ATOM  11828 2C31 POPE  150      21.926  60.687  90.787  1.00  0.00           C
ATOM  11831 3C31 POPE  150      22.377  60.187  92.167  1.00  0.00           C
ATOM  11834 4C31 POPE  150      22.126  61.197  93.297  1.00  0.00           C
ATOM  11837 5C31 POPE  150      22.637  60.697  94.657  1.00  0.00           C
ATOM  11840 6C31 POPE  150      22.147  61.557  95.827  1.00  0.00           C
ATOM  11844  NH3 POPE  151      60.355  94.786  80.357  1.00  0.00           N
ATOM  11848  C12 POPE  151      59.326  93.896  79.737  1.00  0.00           C
ATOM  11851  C11 POPE  151      57.907  94.465  79.947  1.00  0.00           C
ATOM  11854  P   POPE  151      56.776  96.716  80.707  1.00  0.00           P
ATOM  11855  O13 POPE  151      56.437  97.966  80.007  1.00  0.00           O
ATOM  11856  O14 POPE  151      55.637  95.877  81.137  1.00  0.00           O
ATOM  11857  O11 POPE  151      57.617  97.105  81.977  1.00  0.00           O
ATOM  11858  O12 POPE  151      57.855  95.886  79.887  1.00  0.00           O
ATOM  11859  C1  POPE  151      57.785  96.207  83.067  1.00  0.00           C
ATOM  11862  C2  POPE  151      57.266  96.847  84.367  1.00  0.00           C
ATOM  11864  O21 POPE  151      57.646  95.966  85.427  1.00  0.00           O
ATOM  11865  C21 POPE  151      57.916  96.567  86.567  1.00  0.00           C
ATOM  11866  O22 POPE  151      58.017  97.766  86.717  1.00  0.00           O
ATOM  11867  C22 POPE  151      58.047  95.477  87.617  1.00  0.00           C
ATOM  11870  C3  POPE  151      55.717  97.017  84.357  1.00  0.00           C
ATOM  11873  O31 POPE  151      55.215  97.706  85.527  1.00  0.00           O
ATOM  11874  C31 POPE  151      55.215  99.036  85.417  1.00  0.00           C
ATOM  11875  O32 POPE  151      55.537  99.646  84.407  1.00  0.00           O
ATOM  11876  C32 POPE  151      54.657  99.697  86.687  1.00  0.00           C
ATOM  11879  C23 POPE  151      58.617  95.937  88.977  1.00  0.00           C
ATOM  11882  C24 POPE  151      58.536  94.767  89.957  1.00  0.00           C
ATOM  11885  C25 POPE  151      59.147  95.037  91.337  1.00  0.00           C
ATOM  11888  C26 POPE  151      58.367  96.067  92.157  1.00  0.00           C
ATOM  11891  C27 POPE  151      58.547  95.855  93.667  1.00  0.00           C
ATOM  11894  C28 POPE  151      57.855  96.937  94.517  1.00  0.00           C
ATOM  11897  C29 POPE  151      57.776  96.507  95.957  1.00  0.00           C
ATOM  11899 0C21 POPE  151      58.466  96.987  97.007  1.00  0.00           C
ATOM  11901 1C21 POPE  151      59.486  98.097  97.007  1.00  0.00           C
ATOM  11904 2C21 POPE  151      59.166  99.127  98.117  1.00  0.00           C
ATOM  11907 3C21 POPE  151      60.307 100.117  98.377  1.00  0.00           C
ATOM  11910 4C21 POPE  151      59.997 101.026  99.567  1.00  0.00           C
ATOM  11913 5C21 POPE  151      61.156 101.907 100.037  1.00  0.00           C
ATOM  11916 6C21 POPE  151      60.817 102.636 101.347  1.00  0.00           C
ATOM  11919 7C21 POPE  151      61.875 103.666 101.767  1.00  0.00           C
ATOM  11922 8C21 POPE  151      61.447 104.455 103.007  1.00  0.00           C
ATOM  11926  C33 POPE  151      55.156  99.076  88.017  1.00  0.00           C
ATOM  11929  C34 POPE  151      55.207 100.056  89.197  1.00  0.00           C
ATOM  11932  C35 POPE  151      53.856 100.357  89.867  1.00  0.00           C
ATOM  11935  C36 POPE  151      53.247 101.686  89.397  1.00  0.00           C
ATOM  11938  C37 POPE  151      51.946 102.105  90.107  1.00  0.00           C
ATOM  11941  C38 POPE  151      52.076 102.257  91.627  1.00  0.00           C
ATOM  11944  C39 POPE  151      51.657 100.995  92.397  1.00  0.00           C
ATOM  11947 0C31 POPE  151      50.137 100.807  92.487  1.00  0.00           C
ATOM  11950 1C31 POPE  151      49.766  99.447  93.097  1.00  0.00           C
ATOM  11953 2C31 POPE  151      48.267  99.315  93.377  1.00  0.00           C
ATOM  11956 3C31 POPE  151      47.855  97.916  93.867  1.00  0.00           C
ATOM  11959 4C31 POPE  151      48.446  97.547  95.237  1.00  0.00           C
ATOM  11962 5C31 POPE  151      48.137  96.096  95.647  1.00  0.00           C
ATOM  11965 6C31 POPE  151      48.965  95.627  96.837  1.00  0.00           C
ATOM  11969  NH3 POPE  152     127.937 127.757 122.507  1.00  0.00           N
ATOM  11973  C12 POPE  152     127.776 127.136 121.157  1.00  0.00           C
ATOM  11976  C11 POPE  152     128.786 125.977 120.947  1.00  0.00           C
ATOM  11979  P   POPE  152     130.628 125.617 122.757  1.00  0.00           P
ATOM  11980  O13 POPE  152     132.109 125.727 122.897  1.00  0.00           O
ATOM  11981  O14 POPE  152     129.770 126.137 123.847  1.00  0.00           O
ATOM  11982  O11 POPE  152     130.299 124.096 122.547  1.00  0.00           O
ATOM  11983  O12 POPE  152     130.120 126.277 121.417  1.00  0.00           O
ATOM  11984  C1  POPE  152     130.839 123.345 121.467  1.00  0.00           C
ATOM  11987  C2  POPE  152     129.749 122.467 120.797  1.00  0.00           C
ATOM  11989  O21 POPE  152     129.260 123.087 119.597  1.00  0.00           O
ATOM  11990  C21 POPE  152     129.999 122.896 118.527  1.00  0.00           C
ATOM  11991  O22 POPE  152     131.038 122.267 118.467  1.00  0.00           O
ATOM  11992  C22 POPE  152     129.269 123.557 117.347  1.00  0.00           C
ATOM  11995  C3  POPE  152     128.566 122.157 121.757  1.00  0.00           C
ATOM  11998  O31 POPE  152     127.476 121.507 121.077  1.00  0.00           O
ATOM  11999  C31 POPE  152     126.666 122.387 120.487  1.00  0.00           C
ATOM  12000  O32 POPE  152     126.707 123.596 120.597  1.00  0.00           O
ATOM  12001  C32 POPE  152     125.736 121.646 119.537  1.00  0.00           C
ATOM  12004  C23 POPE  152     129.410 122.817 115.997  1.00  0.00           C
ATOM  12007  C24 POPE  152     128.566 123.495 114.897  1.00  0.00           C
ATOM  12010  C25 POPE  152     128.165 122.577 113.727  1.00  0.00           C
ATOM  12013  C26 POPE  152     129.329 121.856 113.037  1.00  0.00           C
ATOM  12016  C27 POPE  152     128.986 121.446 111.587  1.00  0.00           C
ATOM  12019  C28 POPE  152     130.130 120.715 110.857  1.00  0.00           C
ATOM  12022  C29 POPE  152     130.230 121.096 109.397  1.00  0.00           C
ATOM  12024 0C21 POPE  152     129.788 120.416 108.317  1.00  0.00           C
ATOM  12026 1C21 POPE  152     129.047 119.107 108.287  1.00  0.00           C
ATOM  12029 2C21 POPE  152     129.720 118.047 107.377  1.00  0.00           C
ATOM  12032 3C21 POPE  152     129.939 118.507 105.927  1.00  0.00           C
ATOM  12035 4C21 POPE  152     129.928 117.346 104.917  1.00  0.00           C
ATOM  12038 5C21 POPE  152     130.329 117.717 103.477  1.00  0.00           C
ATOM  12041 6C21 POPE  152     129.618 118.956 102.917  1.00  0.00           C
ATOM  12044 7C21 POPE  152     129.779 119.096 101.397  1.00  0.00           C
ATOM  12047 8C21 POPE  152     129.320 120.457 100.857  1.00  0.00           C
ATOM  12051  C33 POPE  152     125.197 122.577 118.417  1.00  0.00           C
ATOM  12054  C34 POPE  152     123.686 122.826 118.547  1.00  0.00           C
ATOM  12057  C35 POPE  152     122.995 123.147 117.207  1.00  0.00           C
ATOM  12060  C36 POPE  152     122.606 121.907 116.387  1.00  0.00           C
ATOM  12063  C37 POPE  152     123.766 121.287 115.597  1.00  0.00           C
ATOM  12066  C38 POPE  152     123.336 120.217 114.597  1.00  0.00           C
ATOM  12069  C39 POPE  152     124.525 119.706 113.777  1.00  0.00           C
ATOM  12072 0C31 POPE  152     124.136 118.637 112.757  1.00  0.00           C
ATOM  12075 1C31 POPE  152     125.136 118.557 111.597  1.00  0.00           C
ATOM  12078 2C31 POPE  152     124.716 117.516 110.547  1.00  0.00           C
ATOM  12081 3C31 POPE  152     125.466 117.687 109.217  1.00  0.00           C
ATOM  12084 4C31 POPE  152     124.957 116.697 108.157  1.00  0.00           C
ATOM  12087 5C31 POPE  152     125.416 117.057 106.737  1.00  0.00           C
ATOM  12090 6C31 POPE  152     124.847 116.096 105.687  1.00  0.00           C
ATOM  12094  NH3 POPE  153       6.507 119.786  83.537  1.00  0.00           N
ATOM  12098  C12 POPE  153       6.247 118.596  82.637  1.00  0.00           C
ATOM  12101  C11 POPE  153       4.737 118.267  82.497  1.00  0.00           C
ATOM  12104  P   POPE  153       4.997 115.797  81.537  1.00  0.00           P
ATOM  12105  O13 POPE  153       3.877 114.846  81.357  1.00  0.00           O
ATOM  12106  O14 POPE  153       6.167 115.667  80.647  1.00  0.00           O
ATOM  12107  O11 POPE  153       5.517 115.705  83.017  1.00  0.00           O
ATOM  12108  O12 POPE  153       4.477 117.297  81.477  1.00  0.00           O
ATOM  12109  C1  POPE  153       6.287 114.605  83.517  1.00  0.00           C
ATOM  12112  C2  POPE  153       5.517 113.847  84.617  1.00  0.00           C
ATOM  12114  O21 POPE  153       4.967 114.826  85.517  1.00  0.00           O
ATOM  12115  C21 POPE  153       3.667 114.887  85.557  1.00  0.00           C
ATOM  12116  O22 POPE  153       2.867 114.137  85.017  1.00  0.00           O
ATOM  12117  C22 POPE  153       3.287 116.106  86.407  1.00  0.00           C
ATOM  12120  C3  POPE  153       6.407 112.877  85.427  1.00  0.00           C
ATOM  12123  O31 POPE  153       5.657 112.136  86.417  1.00  0.00           O
ATOM  12124  C31 POPE  153       5.627 112.626  87.657  1.00  0.00           C
ATOM  12125  O32 POPE  153       6.067 113.697  88.027  1.00  0.00           O
ATOM  12126  C32 POPE  153       5.026 111.567  88.597  1.00  0.00           C
ATOM  12129  C23 POPE  153       3.287 115.855  87.927  1.00  0.00           C
ATOM  12132  C24 POPE  153       3.047 117.157  88.707  1.00  0.00           C
ATOM  12135  C25 POPE  153       3.467 117.105  90.187  1.00  0.00           C
ATOM  12138  C26 POPE  153       2.437 116.456  91.127  1.00  0.00           C
ATOM  12141  C27 POPE  153       2.857 116.627  92.597  1.00  0.00           C
ATOM  12144  C28 POPE  153       1.767 116.257  93.617  1.00  0.00           C
ATOM  12147  C29 POPE  153       2.267 116.446  95.027  1.00  0.00           C
ATOM  12149 0C21 POPE  153       2.047 115.637  96.077  1.00  0.00           C
ATOM  12151 1C21 POPE  153       1.187 114.397  96.087  1.00  0.00           C
ATOM  12154 2C21 POPE  153       0.137 114.397  97.217  1.00  0.00           C
ATOM  12157 3C21 POPE  153      -0.766 115.637  97.217  1.00  0.00           C
ATOM  12160 4C21 POPE  153      -2.066 115.426  98.017  1.00  0.00           C
ATOM  12163 5C21 POPE  153      -1.836 115.087  99.497  1.00  0.00           C
ATOM  12166 6C21 POPE  153      -3.156 114.735 100.197  1.00  0.00           C
ATOM  12169 7C21 POPE  153      -3.026 114.646 101.717  1.00  0.00           C
ATOM  12172 8C21 POPE  153      -4.346 114.277 102.397  1.00  0.00           C
ATOM  12176  C33 POPE  153       3.807 112.057  89.417  1.00  0.00           C
ATOM  12179  C34 POPE  153       3.337 110.995  90.437  1.00  0.00           C
ATOM  12182  C35 POPE  153       4.247 110.867  91.677  1.00  0.00           C
ATOM  12185  C36 POPE  153       3.627 111.437  92.957  1.00  0.00           C
ATOM  12188  C37 POPE  153       4.607 111.376  94.147  1.00  0.00           C
ATOM  12191  C38 POPE  153       4.017 111.856  95.477  1.00  0.00           C
ATOM  12194  C39 POPE  153       5.077 111.947  96.577  1.00  0.00           C
ATOM  12197 0C31 POPE  153       4.537 112.307  97.977  1.00  0.00           C
ATOM  12200 1C31 POPE  153       5.697 112.626  98.947  1.00  0.00           C
ATOM  12203 2C31 POPE  153       5.327 112.617 100.437  1.00  0.00           C
ATOM  12206 3C31 POPE  153       4.287 113.657 100.897  1.00  0.00           C
ATOM  12209 4C31 POPE  153       4.687 115.117 100.597  1.00  0.00           C
ATOM  12212 5C31 POPE  153       4.327 116.076 101.747  1.00  0.00           C
ATOM  12215 6C31 POPE  153       4.617 117.547 101.427  1.00  0.00           C
ATOM  12219  NH3 POPE  154      38.096  24.987 123.627  1.00  0.00           N
ATOM  12223  C12 POPE  154      38.776  24.977 124.967  1.00  0.00           C
ATOM  12226  C11 POPE  154      38.617  26.307 125.707  1.00  0.00           C
ATOM  12229  P   POPE  154      40.207  27.767 127.187  1.00  0.00           P
ATOM  12230  O13 POPE  154      39.087  28.627 127.627  1.00  0.00           O
ATOM  12231  O14 POPE  154      41.356  27.587 128.097  1.00  0.00           O
ATOM  12232  O11 POPE  154      40.696  28.437 125.857  1.00  0.00           O
ATOM  12233  O12 POPE  154      39.637  26.377 126.707  1.00  0.00           O
ATOM  12234  C1  POPE  154      41.367  27.747 124.807  1.00  0.00           C
ATOM  12237  C2  POPE  154      41.086  28.537 123.517  1.00  0.00           C
ATOM  12239  O21 POPE  154      41.596  27.877 122.357  1.00  0.00           O
ATOM  12240  C21 POPE  154      40.767  27.047 121.787  1.00  0.00           C
ATOM  12241  O22 POPE  154      39.736  26.597 122.287  1.00  0.00           O
ATOM  12242  C22 POPE  154      41.167  26.877 120.337  1.00  0.00           C
ATOM  12245  C3  POPE  154      41.757  29.917 123.557  1.00  0.00           C
ATOM  12248  O31 POPE  154      41.437  30.587 122.317  1.00  0.00           O
ATOM  12249  C31 POPE  154      42.396  30.567 121.407  1.00  0.00           C
ATOM  12250  O32 POPE  154      43.567  30.277 121.587  1.00  0.00           O
ATOM  12251  C32 POPE  154      41.776  30.837 120.027  1.00  0.00           C
ATOM  12254  C23 POPE  154      40.117  27.567 119.427  1.00  0.00           C
ATOM  12257  C24 POPE  154      40.617  27.887 118.007  1.00  0.00           C
ATOM  12260  C25 POPE  154      39.766  29.007 117.397  1.00  0.00           C
ATOM  12263  C26 POPE  154      40.117  29.397 115.957  1.00  0.00           C
ATOM  12266  C27 POPE  154      39.326  30.657 115.557  1.00  0.00           C
ATOM  12269  C28 POPE  154      39.666  31.227 114.167  1.00  0.00           C
ATOM  12272  C29 POPE  154      38.986  30.497 113.047  1.00  0.00           C
ATOM  12274 0C21 POPE  154      37.677  30.607 112.727  1.00  0.00           C
ATOM  12276 1C21 POPE  154      36.647  31.457 113.437  1.00  0.00           C
ATOM  12279 2C21 POPE  154      36.017  32.477 112.467  1.00  0.00           C
ATOM  12282 3C21 POPE  154      34.876  33.307 113.107  1.00  0.00           C
ATOM  12285 4C21 POPE  154      34.337  34.367 112.147  1.00  0.00           C
ATOM  12288 5C21 POPE  154      32.946  34.897 112.507  1.00  0.00           C
ATOM  12291 6C21 POPE  154      32.376  35.817 111.407  1.00  0.00           C
ATOM  12294 7C21 POPE  154      31.026  36.427 111.777  1.00  0.00           C
ATOM  12297 8C21 POPE  154      30.386  37.216 110.617  1.00  0.00           C
ATOM  12301  C33 POPE  154      41.936  32.287 119.527  1.00  0.00           C
ATOM  12304  C34 POPE  154      41.177  32.487 118.207  1.00  0.00           C
ATOM  12307  C35 POPE  154      41.336  33.887 117.607  1.00  0.00           C
ATOM  12310  C36 POPE  154      40.806  33.957 116.167  1.00  0.00           C
ATOM  12313  C37 POPE  154      41.186  35.267 115.467  1.00  0.00           C
ATOM  12316  C38 POPE  154      40.977  35.257 113.947  1.00  0.00           C
ATOM  12319  C39 POPE  154      39.517  35.377 113.507  1.00  0.00           C
ATOM  12322 0C31 POPE  154      39.377  35.297 111.977  1.00  0.00           C
ATOM  12325 1C31 POPE  154      37.977  35.677 111.477  1.00  0.00           C
ATOM  12328 2C31 POPE  154      37.637  35.087 110.097  1.00  0.00           C
ATOM  12331 3C31 POPE  154      38.536  35.607 108.957  1.00  0.00           C
ATOM  12334 4C31 POPE  154      38.287  34.877 107.627  1.00  0.00           C
ATOM  12337 5C31 POPE  154      39.307  35.277 106.557  1.00  0.00           C
ATOM  12340 6C31 POPE  154      39.166  34.486 105.257  1.00  0.00           C
ATOM  12344  NH3 POPE  155      27.256 103.797 126.907  1.00  0.00           N
ATOM  12348  C12 POPE  155      26.197 103.477 125.887  1.00  0.00           C
ATOM  12351  C11 POPE  155      24.826 104.036 126.317  1.00  0.00           C
ATOM  12354  P   POPE  155      23.376 102.346 127.797  1.00  0.00           P
ATOM  12355  O13 POPE  155      23.987 101.217 128.527  1.00  0.00           O
ATOM  12356  O14 POPE  155      22.186 102.936 128.437  1.00  0.00           O
ATOM  12357  O11 POPE  155      22.977 101.907 126.327  1.00  0.00           O
ATOM  12358  O12 POPE  155      24.426 103.517 127.577  1.00  0.00           O
ATOM  12359  C1  POPE  155      21.736 102.467 125.887  1.00  0.00           C
ATOM  12362  C2  POPE  155      21.387 101.996 124.477  1.00  0.00           C
ATOM  12364  O21 POPE  155      20.006 102.326 124.357  1.00  0.00           O
ATOM  12365  C21 POPE  155      19.447 102.966 123.327  1.00  0.00           C
ATOM  12366  O22 POPE  155      18.356 103.517 123.447  1.00  0.00           O
ATOM  12367  C22 POPE  155      20.186 102.887 121.997  1.00  0.00           C
ATOM  12370  C3  POPE  155      21.617 100.466 124.367  1.00  0.00           C
ATOM  12373  O31 POPE  155      20.776  99.846 123.377  1.00  0.00           O
ATOM  12374  C31 POPE  155      21.277  98.987 122.467  1.00  0.00           C
ATOM  12375  O32 POPE  155      20.596  98.117 121.947  1.00  0.00           O
ATOM  12376  C32 POPE  155      22.716  99.247 122.037  1.00  0.00           C
ATOM  12379  C23 POPE  155      19.317 102.167 120.947  1.00  0.00           C
ATOM  12382  C24 POPE  155      19.606 102.646 119.527  1.00  0.00           C
ATOM  12385  C25 POPE  155      18.797 101.926 118.457  1.00  0.00           C
ATOM  12388  C26 POPE  155      18.856 102.706 117.137  1.00  0.00           C
ATOM  12391  C27 POPE  155      18.026 102.095 116.007  1.00  0.00           C
ATOM  12394  C28 POPE  155      18.217 102.916 114.717  1.00  0.00           C
ATOM  12397  C29 POPE  155      17.537 102.337 113.507  1.00  0.00           C
ATOM  12399 0C21 POPE  155      16.727 103.017 112.667  1.00  0.00           C
ATOM  12401 1C21 POPE  155      16.337 104.465 112.807  1.00  0.00           C
ATOM  12404 2C21 POPE  155      17.457 105.447 112.397  1.00  0.00           C
ATOM  12407 3C21 POPE  155      17.776 105.466 110.897  1.00  0.00           C
ATOM  12410 4C21 POPE  155      16.867 106.406 110.107  1.00  0.00           C
ATOM  12413 5C21 POPE  155      17.317 106.576 108.647  1.00  0.00           C
ATOM  12416 6C21 POPE  155      16.676 107.776 107.927  1.00  0.00           C
ATOM  12419 7C21 POPE  155      16.897 107.717 106.417  1.00  0.00           C
ATOM  12422 8C21 POPE  155      16.557 109.016 105.687  1.00  0.00           C
ATOM  12426  C33 POPE  155      23.016  98.547 120.687  1.00  0.00           C
ATOM  12429  C34 POPE  155      24.297  99.036 119.997  1.00  0.00           C
ATOM  12432  C35 POPE  155      24.207 100.457 119.397  1.00  0.00           C
ATOM  12435  C36 POPE  155      23.336 100.565 118.127  1.00  0.00           C
ATOM  12438  C37 POPE  155      23.676 101.806 117.287  1.00  0.00           C
ATOM  12441  C38 POPE  155      22.697 102.117 116.147  1.00  0.00           C
ATOM  12444  C39 POPE  155      23.076 101.557 114.767  1.00  0.00           C
ATOM  12447 0C31 POPE  155      22.107 102.037 113.677  1.00  0.00           C
ATOM  12450 1C31 POPE  155      22.337 101.396 112.297  1.00  0.00           C
ATOM  12453 2C31 POPE  155      21.186 101.727 111.327  1.00  0.00           C
ATOM  12456 3C31 POPE  155      21.026 100.687 110.197  1.00  0.00           C
ATOM  12459 4C31 POPE  155      22.037 100.826 109.057  1.00  0.00           C
ATOM  12462 5C31 POPE  155      21.907  99.687 108.037  1.00  0.00           C
ATOM  12465 6C31 POPE  155      22.867  99.837 106.857  1.00  0.00           C
ATOM  12469  NH3 POPE  156      40.966  24.317  81.947  1.00  0.00           N
ATOM  12473  C12 POPE  156      40.416  25.697  81.667  1.00  0.00           C
ATOM  12476  C11 POPE  156      41.507  26.797  81.557  1.00  0.00           C
ATOM  12479  P   POPE  156      41.526  29.337  80.947  1.00  0.00           P
ATOM  12480  O13 POPE  156      42.855  28.987  80.377  1.00  0.00           O
ATOM  12481  O14 POPE  156      40.495  29.867  80.037  1.00  0.00           O
ATOM  12482  O11 POPE  156      41.787  30.437  82.057  1.00  0.00           O
ATOM  12483  O12 POPE  156      40.927  28.097  81.667  1.00  0.00           O
ATOM  12484  C1  POPE  156      42.247  30.117  83.357  1.00  0.00           C
ATOM  12487  C2  POPE  156      41.126  30.347  84.417  1.00  0.00           C
ATOM  12489  O21 POPE  156      41.577  31.107  85.557  1.00  0.00           O
ATOM  12490  C21 POPE  156      42.557  30.547  86.277  1.00  0.00           C
ATOM  12491  O22 POPE  156      43.326  29.697  85.887  1.00  0.00           O
ATOM  12492  C22 POPE  156      42.497  31.027  87.727  1.00  0.00           C
ATOM  12495  C3  POPE  156      40.397  29.027  84.827  1.00  0.00           C
ATOM  12498  O31 POPE  156      39.017  29.257  85.177  1.00  0.00           O
ATOM  12499  C31 POPE  156      38.776  29.577  86.447  1.00  0.00           C
ATOM  12500  O32 POPE  156      39.617  29.667  87.317  1.00  0.00           O
ATOM  12501  C32 POPE  156      37.306  29.967  86.587  1.00  0.00           C
ATOM  12504  C23 POPE  156      42.736  29.817  88.657  1.00  0.00           C
ATOM  12507  C24 POPE  156      42.367  30.037  90.127  1.00  0.00           C
ATOM  12510  C25 POPE  156      40.857  30.267  90.327  1.00  0.00           C
ATOM  12513  C26 POPE  156      40.317  29.877  91.707  1.00  0.00           C
ATOM  12516  C27 POPE  156      39.017  30.627  92.037  1.00  0.00           C
ATOM  12519  C28 POPE  156      37.986  29.857  92.877  1.00  0.00           C
ATOM  12522  C29 POPE  156      38.506  29.287  94.167  1.00  0.00           C
ATOM  12524 0C21 POPE  156      38.117  29.647  95.407  1.00  0.00           C
ATOM  12526 1C21 POPE  156      37.166  30.757  95.757  1.00  0.00           C
ATOM  12529 2C21 POPE  156      37.617  31.497  97.027  1.00  0.00           C
ATOM  12532 3C21 POPE  156      39.017  32.137  96.907  1.00  0.00           C
ATOM  12535 4C21 POPE  156      39.497  32.827  98.197  1.00  0.00           C
ATOM  12538 5C21 POPE  156      39.517  31.857  99.387  1.00  0.00           C
ATOM  12541 6C21 POPE  156      40.425  32.297 100.537  1.00  0.00           C
ATOM  12544 7C21 POPE  156      40.507  31.217 101.617  1.00  0.00           C
ATOM  12547 8C21 POPE  156      41.377  31.597 102.807  1.00  0.00           C
ATOM  12551  C33 POPE  156      36.587  29.317  87.787  1.00  0.00           C
ATOM  12554  C34 POPE  156      35.227  29.967  88.067  1.00  0.00           C
ATOM  12557  C35 POPE  156      35.267  31.017  89.187  1.00  0.00           C
ATOM  12560  C36 POPE  156      34.337  30.677  90.357  1.00  0.00           C
ATOM  12563  C37 POPE  156      34.576  31.597  91.567  1.00  0.00           C
ATOM  12566  C38 POPE  156      33.756  31.227  92.817  1.00  0.00           C
ATOM  12569  C39 POPE  156      33.997  29.797  93.307  1.00  0.00           C
ATOM  12572 0C31 POPE  156      33.256  29.467  94.607  1.00  0.00           C
ATOM  12575 1C31 POPE  156      33.727  28.137  95.217  1.00  0.00           C
ATOM  12578 2C31 POPE  156      32.786  27.607  96.317  1.00  0.00           C
ATOM  12581 3C31 POPE  156      32.747  28.477  97.587  1.00  0.00           C
ATOM  12584 4C31 POPE  156      34.036  28.357  98.407  1.00  0.00           C
ATOM  12587 5C31 POPE  156      34.026  29.187  99.687  1.00  0.00           C
ATOM  12590 6C31 POPE  156      35.297  28.937 100.517  1.00  0.00           C
ATOM  12594  NH3 POPE  157      91.106 123.197 124.007  1.00  0.00           N
ATOM  12598  C12 POPE  157      91.797 123.957 122.907  1.00  0.00           C
ATOM  12601  C11 POPE  157      91.326 123.477 121.537  1.00  0.00           C
ATOM  12604  P   POPE  157      92.266 123.457 119.137  1.00  0.00           P
ATOM  12605  O13 POPE  157      92.907 122.237 118.597  1.00  0.00           O
ATOM  12606  O14 POPE  157      90.845 123.727 118.857  1.00  0.00           O
ATOM  12607  O11 POPE  157      93.147 124.697 118.797  1.00  0.00           O
ATOM  12608  O12 POPE  157      92.466 123.387 120.697  1.00  0.00           O
ATOM  12609  C1  POPE  157      93.056 125.437 117.577  1.00  0.00           C
ATOM  12612  C2  POPE  157      94.477 125.897 117.157  1.00  0.00           C
ATOM  12614  O21 POPE  157      94.467 126.557 115.877  1.00  0.00           O
ATOM  12615  C21 POPE  157      94.257 127.850 115.907  1.00  0.00           C
ATOM  12616  O22 POPE  157      93.807 128.490 116.837  1.00  0.00           O
ATOM  12617  C22 POPE  157      94.646 128.450 114.557  1.00  0.00           C
ATOM  12620  C3  POPE  157      95.425 124.647 117.107  1.00  0.00           C
ATOM  12623  O31 POPE  157      96.116 124.527 115.847  1.00  0.00           O
ATOM  12624  C31 POPE  157      97.186 125.267 115.687  1.00  0.00           C
ATOM  12625  O32 POPE  157      97.776 125.887 116.567  1.00  0.00           O
ATOM  12626  C32 POPE  157      97.587 125.197 114.217  1.00  0.00           C
ATOM  12629  C23 POPE  157      95.256 129.859 114.747  1.00  0.00           C
ATOM  12632  C24 POPE  157      95.626 130.469 113.397  1.00  0.00           C
ATOM  12635  C25 POPE  157      96.465 131.750 113.507  1.00  0.00           C
ATOM  12638  C26 POPE  157      97.977 131.490 113.577  1.00  0.00           C
[truncated: 1,683,502 more chars]
