# Supplementary material for: Characterizing Membrane Association and Periplasmic Transfer of Bacterial Lipoproteins through Molecular Dynamics Simulations
Source: Structure. 2020 Apr 7;28(4):475–487.e3. doi: 10.1016/j.str.2020.01.012 (PMC7139219; doi:10.1016/j.str.2020.01.012)
Supplement: Data S1. Final Coordinates from Simulations (Y–Z), Related to Figure 3 [file mmc3.zip › Y-Z/YTCA-2-atomistic.pdb]

TITLE     Protein
REMARK    THIS IS A SIMULATION BOX
CRYST1  129.497  129.497  210.860  90.00  90.00  90.00 P 1           1
MODEL        1
ATOM      1  N   CYSTA   1      62.173  78.243 123.235  1.00  0.00           N
ATOM      3  CA  CYSTA   1      62.184  78.953 124.495  1.00  0.00           C
ATOM      5  C   CYSTA   1      62.054  78.093 125.735  1.00  0.00           C
ATOM      6  O   CYSTA   1      60.993  77.905 126.315  1.00  0.00           O
ATOM      7  CB  CYSTA   1      61.234  80.174 124.525  1.00  0.00           C
ATOM     10  SG  CYSTA   1      61.984  81.514 123.555  1.00  0.00           S
ATOM     11  C1  CYSTA   1      60.864  81.483 122.125  1.00  0.00           C
ATOM     14  CA1 CYSTA   1      63.244  77.555 122.785  1.00  0.00           C
ATOM     15  OA1 CYSTA   1      64.204  77.404 123.535  1.00  0.00           O
ATOM     16  CA2 CYSTA   1      63.314  77.005 121.395  1.00  0.00           C
ATOM     19  C11 CYSTA   1      61.394  82.214 120.865  1.00  0.00           C
ATOM     21  O11 CYSTA   1      62.524  81.465 120.375  1.00  0.00           O
ATOM     22  CX1 CYSTA   1      62.234  80.634 119.415  1.00  0.00           C
ATOM     23  OX1 CYSTA   1      61.114  80.284 119.075  1.00  0.00           O
ATOM     24  CX2 CYSTA   1      63.534  80.243 118.725  1.00  0.00           C
ATOM     27  C12 CYSTA   1      61.844  83.695 121.065  1.00  0.00           C
ATOM     30  O12 CYSTA   1      62.644  84.174 119.965  1.00  0.00           O
ATOM     31  CD1 CYSTA   1      62.204  84.994 119.005  1.00  0.00           C
ATOM     32  OD1 CYSTA   1      62.914  85.794 118.405  1.00  0.00           O
ATOM     33  CD2 CYSTA   1      60.734  84.783 118.625  1.00  0.00           C
ATOM     36  CA3 CYSTA   1      61.924  76.734 120.775  1.00  0.00           C
ATOM     39  CA4 CYSTA   1      61.254  75.484 121.365  1.00  0.00           C
ATOM     42  CA5 CYSTA   1      60.144  74.904 120.475  1.00  0.00           C
ATOM     45  CA6 CYSTA   1      60.574  73.945 119.275  1.00  0.00           C
ATOM     48  CA7 CYSTA   1      61.854  73.144 118.765  1.00  0.00           C
ATOM     51  CA8 CYSTA   1      63.244  73.575 119.275  1.00  0.00           C
ATOM     54  CA9 CYSTA   1      64.364  72.905 118.455  1.00  0.00           C
ATOM     57 0CA1 CYSTA   1      65.804  73.373 118.765  1.00  0.00           C
ATOM     60 1CA1 CYSTA   1      66.123  74.795 118.285  1.00  0.00           C
ATOM     63 2CA1 CYSTA   1      67.623  75.164 118.255  1.00  0.00           C
ATOM     66 3CA1 CYSTA   1      68.403  74.644 117.035  1.00  0.00           C
ATOM     69 4CA1 CYSTA   1      69.583  73.704 117.375  1.00  0.00           C
ATOM     72 5CA1 CYSTA   1      69.134  72.354 117.955  1.00  0.00           C
ATOM     75 6CA1 CYSTA   1      70.244  71.325 118.175  1.00  0.00           C
ATOM     79  CD3 CYSTA   1      60.524  83.594 117.675  1.00  0.00           C
ATOM     82  CD4 CYSTA   1      60.984  83.884 116.245  1.00  0.00           C
ATOM     85  CD5 CYSTA   1      60.754  82.704 115.305  1.00  0.00           C
ATOM     88  CD6 CYSTA   1      59.284  82.424 114.985  1.00  0.00           C
ATOM     91  CD7 CYSTA   1      58.694  83.414 113.965  1.00  0.00           C
ATOM     94  CD8 CYSTA   1      57.424  82.865 113.295  1.00  0.00           C
ATOM     97  CD9 CYSTA   1      56.994  83.663 112.065  1.00  0.00           C
ATOM    100 0CD1 CYSTA   1      55.974  84.773 112.365  1.00  0.00           C
ATOM    103 1CD1 CYSTA   1      54.574  84.223 112.665  1.00  0.00           C
ATOM    106 2CD1 CYSTA   1      53.474  85.284 112.525  1.00  0.00           C
ATOM    109 3CD1 CYSTA   1      52.043  84.714 112.565  1.00  0.00           C
ATOM    112 4CD1 CYSTA   1      51.354  84.804 113.935  1.00  0.00           C
ATOM    115 5CD1 CYSTA   1      51.944  83.894 115.015  1.00  0.00           C
ATOM    118 6CD1 CYSTA   1      51.114  83.934 116.305  1.00  0.00           C
ATOM    122  CX3 CYSTA   1      63.213  79.795 117.295  1.00  0.00           C
ATOM    125  CX4 CYSTA   1      64.473  79.444 116.495  1.00  0.00           C
ATOM    128  CX5 CYSTA   1      64.134  78.984 115.075  1.00  0.00           C
ATOM    131  CX6 CYSTA   1      63.474  77.604 114.985  1.00  0.00           C
ATOM    134  CX7 CYSTA   1      62.934  77.295 113.585  1.00  0.00           C
ATOM    137  CX8 CYSTA   1      62.284  75.894 113.475  1.00  0.00           C
ATOM    140  CX9 CYSTA   1      63.074  74.954 112.605  1.00  0.00           C
ATOM    142 0CX1 CYSTA   1      62.924  74.795 111.275  1.00  0.00           C
ATOM    144 1CX1 CYSTA   1      61.944  75.523 110.385  1.00  0.00           C
ATOM    147 2CX1 CYSTA   1      62.534  76.804 109.755  1.00  0.00           C
ATOM    150 3CX1 CYSTA   1      63.544  76.523 108.625  1.00  0.00           C
ATOM    153 4CX1 CYSTA   1      64.104  77.825 108.015  1.00  0.00           C
ATOM    156 5CX1 CYSTA   1      64.854  77.604 106.685  1.00  0.00           C
ATOM    159 6CX1 CYSTA   1      66.034  76.625 106.805  1.00  0.00           C
ATOM    162 7CX1 CYSTA   1      66.804  76.475 105.485  1.00  0.00           C
ATOM    165 8CX1 CYSTA   1      67.794  75.313 105.485  1.00  0.00           C
ATOM    169  N   SER A   2      63.213  77.594 126.165  1.00  0.00           N
ATOM    171  CA  SER A   2      63.714  77.804 127.515  1.00  0.00           C
ATOM    173  CB  SER A   2      63.064  76.935 128.635  1.00  0.00           C
ATOM    176  OG  SER A   2      63.654  77.225 129.905  1.00  0.00           O
ATOM    178  C   SER A   2      65.184  77.505 127.415  1.00  0.00           C
ATOM    179  O   SER A   2      65.634  76.464 127.855  1.00  0.00           O
ATOM    180  N   LEU A   3      66.004  78.365 126.775  1.00  0.00           N
ATOM    182  CA  LEU A   3      67.433  78.133 126.675  1.00  0.00           C
ATOM    184  CB  LEU A   3      68.013  78.243 125.235  1.00  0.00           C
ATOM    187  CG  LEU A   3      67.363  79.225 124.235  1.00  0.00           C
ATOM    189  CD1 LEU A   3      67.934  79.015 122.825  1.00  0.00           C
ATOM    193  CD2 LEU A   3      67.554  80.684 124.645  1.00  0.00           C
ATOM    197  C   LEU A   3      68.193  78.953 127.705  1.00  0.00           C
ATOM    198  O   LEU A   3      68.683  80.034 127.435  1.00  0.00           O
ATOM    199  N   SER A   4      68.263  78.483 128.975  1.00  0.00           N
ATOM    201  CA  SER A   4      68.444  79.405 130.095  1.00  0.00           C
ATOM    203  CB  SER A   4      69.054  78.755 131.395  1.00  0.00           C
ATOM    206  OG  SER A   4      69.114  77.325 131.355  1.00  0.00           O
ATOM    208  C   SER A   4      67.124  80.104 130.315  1.00  0.00           C
ATOM    209  O   SER A   4      66.084  79.483 130.065  1.00  0.00           O
ATOM    210  N   PRO A   5      67.094  81.374 130.675  1.00  0.00           N
ATOM    211  CD  PRO A   5      67.873  81.854 131.815  1.00  0.00           C
ATOM    214  CA  PRO A   5      65.834  82.104 130.665  1.00  0.00           C
ATOM    216  CB  PRO A   5      65.564  82.365 132.165  1.00  0.00           C
ATOM    219  CG  PRO A   5      66.804  81.844 132.895  1.00  0.00           C
ATOM    222  C   PRO A   5      66.094  83.364 129.845  1.00  0.00           C
ATOM    223  O   PRO A   5      66.373  84.404 130.415  1.00  0.00           O
ATOM    224  N   ALA A   6      66.074  83.383 128.505  1.00  0.00           N
ATOM    226  CA  ALA A   6      65.844  82.374 127.475  1.00  0.00           C
ATOM    228  CB  ALA A   6      64.584  81.495 127.645  1.00  0.00           C
ATOM    232  C   ALA A   6      65.713  83.134 126.155  1.00  0.00           C
ATOM    233  O   ALA A   6      64.894  82.833 125.305  1.00  0.00           O
ATOM    234  N   ILE A   7      66.564  84.174 126.005  1.00  0.00           N
ATOM    236  CA  ILE A   7      66.234  85.574 125.735  1.00  0.00           C
ATOM    238  CB  ILE A   7      67.243  86.285 124.835  1.00  0.00           C
ATOM    240  CG2 ILE A   7      68.454  86.635 125.705  1.00  0.00           C
ATOM    244  CG1 ILE A   7      67.704  85.485 123.595  1.00  0.00           C
ATOM    247  CD  ILE A   7      68.564  86.343 122.665  1.00  0.00           C
ATOM    251  C   ILE A   7      64.804  86.014 125.365  1.00  0.00           C
ATOM    252  O   ILE A   7      64.234  85.494 124.405  1.00  0.00           O
ATOM    253  N   PRO A   8      64.224  87.003 126.065  1.00  0.00           N
ATOM    254  CD  PRO A   8      63.044  87.634 125.445  1.00  0.00           C
ATOM    257  CA  PRO A   8      65.054  88.063 126.685  1.00  0.00           C
ATOM    259  CB  PRO A   8      64.403  89.375 126.205  1.00  0.00           C
ATOM    262  CG  PRO A   8      63.594  88.965 124.975  1.00  0.00           C
ATOM    265  C   PRO A   8      65.204  87.994 128.205  1.00  0.00           C
ATOM    266  O   PRO A   8      66.274  88.374 128.685  1.00  0.00           O
ATOM    267  N   VAL A   9      64.204  87.593 129.005  1.00  0.00           N
ATOM    269  CA  VAL A   9      64.164  87.934 130.425  1.00  0.00           C
ATOM    271  CB  VAL A   9      62.854  88.695 130.705  1.00  0.00           C
ATOM    273  CG1 VAL A   9      62.864  89.394 132.065  1.00  0.00           C
ATOM    277  CG2 VAL A   9      62.614  89.773 129.635  1.00  0.00           C
ATOM    281  C   VAL A   9      64.224  86.684 131.325  1.00  0.00           C
ATOM    282  O   VAL A   9      63.423  85.765 131.155  1.00  0.00           O
ATOM    283  N   ILE A  10      65.054  86.544 132.395  1.00  0.00           N
ATOM    285  CA  ILE A  10      66.344  87.155 132.665  1.00  0.00           C
ATOM    287  CB  ILE A  10      66.394  88.055 133.925  1.00  0.00           C
ATOM    289  CG2 ILE A  10      66.254  89.534 133.515  1.00  0.00           C
ATOM    293  CG1 ILE A  10      65.373  87.593 134.985  1.00  0.00           C
ATOM    296  CD  ILE A  10      65.624  88.154 136.385  1.00  0.00           C
ATOM    300  C   ILE A  10      67.403  86.063 132.885  1.00  0.00           C
ATOM    301  O   ILE A  10      67.173  85.035 133.505  1.00  0.00           O
ATOM    302  N   GLY A  11      68.653  86.273 132.445  1.00  0.00           N
ATOM    304  CA  GLY A  11      69.224  87.544 132.025  1.00  0.00           C
ATOM    307  C   GLY A  11      69.984  87.365 130.775  1.00  0.00           C
ATOM    308  O   GLY A  11      69.364  87.383 129.725  1.00  0.00           O
ATOM    309  N   ALA A  12      71.314  87.204 130.765  1.00  0.00           N
ATOM    311  CA  ALA A  12      72.373  87.395 131.755  1.00  0.00           C
ATOM    313  CB  ALA A  12      72.144  86.894 133.215  1.00  0.00           C
ATOM    317  C   ALA A  12      73.604  86.684 131.225  1.00  0.00           C
ATOM    318  O   ALA A  12      73.764  85.485 131.355  1.00  0.00           O
ATOM    319  N   TYR A  13      74.564  87.404 130.635  1.00  0.00           N
ATOM    321  CA  TYR A  13      75.574  87.943 131.515  1.00  0.00           C
ATOM    323  CB  TYR A  13      76.634  86.854 131.885  1.00  0.00           C
ATOM    326  CG  TYR A  13      77.153  86.075 130.695  1.00  0.00           C
ATOM    327  CD1 TYR A  13      78.024  86.674 129.765  1.00  0.00           C
ATOM    329  CE1 TYR A  13      78.564  85.945 128.705  1.00  0.00           C
ATOM    331  CZ  TYR A  13      78.284  84.585 128.575  1.00  0.00           C
ATOM    332  OH  TYR A  13      78.904  83.825 127.565  1.00  0.00           O
ATOM    334  CD2 TYR A  13      76.864  84.704 130.545  1.00  0.00           C
ATOM    336  CE2 TYR A  13      77.424  83.965 129.495  1.00  0.00           C
ATOM    338  C   TYR A  13      76.234  89.165 130.925  1.00  0.00           C
ATOM    339  O   TYR A  13      77.184  89.704 131.485  1.00  0.00           O
ATOM    340  N   TYR A  14      75.674  89.655 129.805  1.00  0.00           N
ATOM    342  CA  TYR A  14      75.934  90.984 129.305  1.00  0.00           C
ATOM    344  CB  TYR A  14      75.734  91.014 127.775  1.00  0.00           C
ATOM    347  CG  TYR A  14      76.364  90.154 126.745  1.00  0.00           C
ATOM    348  CD1 TYR A  14      77.314  89.135 126.845  1.00  0.00           C
ATOM    350  CE1 TYR A  14      77.844  88.545 125.675  1.00  0.00           C
ATOM    352  CZ  TYR A  14      77.363  88.975 124.415  1.00  0.00           C
ATOM    353  OH  TYR A  14      77.914  88.604 123.175  1.00  0.00           O
ATOM    355  CD2 TYR A  14      75.884  90.514 125.475  1.00  0.00           C
ATOM    357  CE2 TYR A  14      76.354  89.913 124.325  1.00  0.00           C
ATOM    359  C   TYR A  14      74.914  91.945 129.985  1.00  0.00           C
ATOM    360  O   TYR A  14      74.984  92.015 131.215  1.00  0.00           O
ATOM    361  N   PRO A  15      73.924  92.704 129.415  1.00  0.00           N
ATOM    362  CD  PRO A  15      73.664  93.094 128.005  1.00  0.00           C
ATOM    365  CA  PRO A  15      72.934  93.324 130.275  1.00  0.00           C
ATOM    367  CB  PRO A  15      72.543  94.544 129.425  1.00  0.00           C
ATOM    370  CG  PRO A  15      72.464  94.014 128.015  1.00  0.00           C
ATOM    373  C   PRO A  15      71.744  92.424 130.445  1.00  0.00           C
ATOM    374  O   PRO A  15      71.634  91.374 129.815  1.00  0.00           O
ATOM    375  N   SER A  16      70.754  92.873 131.235  1.00  0.00           N
ATOM    377  CA  SER A  16      69.384  92.435 131.055  1.00  0.00           C
ATOM    379  CB  SER A  16      68.494  92.704 132.295  1.00  0.00           C
ATOM    382  OG  SER A  16      69.164  92.283 133.485  1.00  0.00           O
ATOM    384  C   SER A  16      68.873  93.335 129.945  1.00  0.00           C
ATOM    385  O   SER A  16      69.184  94.515 129.985  1.00  0.00           O
ATOM    386  N   TRP A  17      68.174  92.865 128.905  1.00  0.00           N
ATOM    388  CA  TRP A  17      67.514  91.574 128.775  1.00  0.00           C
ATOM    390  CB  TRP A  17      66.034  91.805 128.295  1.00  0.00           C
ATOM    393  CG  TRP A  17      65.094  92.674 129.075  1.00  0.00           C
ATOM    394  CD1 TRP A  17      65.224  93.224 130.315  1.00  0.00           C
ATOM    396  NE1 TRP A  17      64.094  93.954 130.635  1.00  0.00           N
ATOM    398  CE2 TRP A  17      63.184  93.835 129.645  1.00  0.00           C
ATOM    399  CD2 TRP A  17      63.764  93.055 128.625  1.00  0.00           C
ATOM    400  CE3 TRP A  17      63.034  92.803 127.465  1.00  0.00           C
ATOM    402  CZ3 TRP A  17      61.724  93.284 127.365  1.00  0.00           C
ATOM    404  CZ2 TRP A  17      61.884  94.334 129.545  1.00  0.00           C
ATOM    406  CH2 TRP A  17      61.154  94.025 128.395  1.00  0.00           C
ATOM    408  C   TRP A  17      68.244  90.665 127.755  1.00  0.00           C
ATOM    409  O   TRP A  17      67.664  90.275 126.745  1.00  0.00           O
ATOM    410  N   PHE A  18      69.543  90.303 127.945  1.00  0.00           N
ATOM    412  CA  PHE A  18      70.224  89.574 126.885  1.00  0.00           C
ATOM    414  CB  PHE A  18      70.934  90.574 125.915  1.00  0.00           C
ATOM    417  CG  PHE A  18      70.924  90.093 124.475  1.00  0.00           C
ATOM    418  CD1 PHE A  18      72.104  89.674 123.835  1.00  0.00           C
ATOM    420  CE1 PHE A  18      72.123  89.415 122.455  1.00  0.00           C
ATOM    422  CZ  PHE A  18      70.934  89.515 121.715  1.00  0.00           C
ATOM    424  CD2 PHE A  18      69.744  90.174 123.725  1.00  0.00           C
ATOM    426  CE2 PHE A  18      69.744  89.874 122.355  1.00  0.00           C
ATOM    428  C   PHE A  18      71.224  88.484 127.305  1.00  0.00           C
ATOM    429  O   PHE A  18      71.854  88.464 128.355  1.00  0.00           O
ATOM    430  N   PHE A  19      71.394  87.553 126.345  1.00  0.00           N
ATOM    432  CA  PHE A  19      72.024  86.255 126.365  1.00  0.00           C
ATOM    434  CB  PHE A  19      73.564  86.394 126.585  1.00  0.00           C
ATOM    437  CG  PHE A  19      74.424  85.883 125.445  1.00  0.00           C
ATOM    438  CD1 PHE A  19      73.954  85.654 124.135  1.00  0.00           C
ATOM    440  CE1 PHE A  19      74.824  85.193 123.135  1.00  0.00           C
ATOM    442  CZ  PHE A  19      76.174  84.975 123.445  1.00  0.00           C
ATOM    444  CD2 PHE A  19      75.774  85.665 125.725  1.00  0.00           C
ATOM    446  CE2 PHE A  19      76.654  85.225 124.725  1.00  0.00           C
ATOM    448  C   PHE A  19      71.424  85.184 127.245  1.00  0.00           C
ATOM    449  O   PHE A  19      70.454  85.373 127.975  1.00  0.00           O
ATOM    450  N   CYS A  20      71.984  83.965 127.145  1.00  0.00           N
ATOM    452  CA  CYS A  20      71.833  82.934 128.145  1.00  0.00           C
ATOM    454  CB  CYS A  20      71.394  81.564 127.545  1.00  0.00           C
ATOM    457  SG  CYS A  20      72.424  80.883 126.205  1.00  0.00           S
ATOM    459  C   CYS A  20      73.164  82.904 128.875  1.00  0.00           C
ATOM    460  O   CYS A  20      74.213  82.924 128.245  1.00  0.00           O
ATOM    461  N   ALA A  21      73.234  83.044 130.205  1.00  0.00           N
ATOM    463  CA  ALA A  21      72.554  82.445 131.325  1.00  0.00           C
ATOM    465  CB  ALA A  21      73.644  82.465 132.425  1.00  0.00           C
ATOM    469  C   ALA A  21      71.274  83.214 131.725  1.00  0.00           C
ATOM    470  O   ALA A  21      70.634  83.884 130.925  1.00  0.00           O
ATOM    471  N   ILE A  22      70.754  83.253 132.965  1.00  0.00           N
ATOM    473  CA  ILE A  22      70.924  82.575 134.225  1.00  0.00           C
ATOM    475  CB  ILE A  22      69.723  82.964 135.105  1.00  0.00           C
ATOM    477  CG2 ILE A  22      69.094  81.813 135.915  1.00  0.00           C
ATOM    481  CG1 ILE A  22      70.074  84.184 135.985  1.00  0.00           C
ATOM    484  CD  ILE A  22      68.864  84.743 136.745  1.00  0.00           C
ATOM    488  C   ILE A  22      71.253  81.085 134.195  1.00  0.00           C
ATOM    489  O   ILE A  22      71.183  80.424 133.165  1.00  0.00           O
ATOM    490  N   ALA A  23      71.744  80.555 135.335  1.00  0.00           N
ATOM    492  CA  ALA A  23      72.174  79.184 135.505  1.00  0.00           C
ATOM    494  CB  ALA A  23      72.594  79.023 136.975  1.00  0.00           C
ATOM    498  C   ALA A  23      71.153  78.104 135.125  1.00  0.00           C
ATOM    499  O   ALA A  23      69.944  78.284 135.265  1.00  0.00           O
ATOM    500  N   SER A  24      71.583  76.913 134.625  1.00  0.00           N
ATOM    502  CA  SER A  24      72.943  76.404 134.745  1.00  0.00           C
ATOM    504  CB  SER A  24      73.024  75.013 135.415  1.00  0.00           C
ATOM    507  OG  SER A  24      74.384  74.694 135.735  1.00  0.00           O
ATOM    509  C   SER A  24      73.634  76.394 133.405  1.00  0.00           C
ATOM    510  O   SER A  24      73.164  75.814 132.425  1.00  0.00           O
ATOM    511  N   LEU A  25      74.763  77.133 133.345  1.00  0.00           N
ATOM    513  CA  LEU A  25      75.463  77.563 132.165  1.00  0.00           C
ATOM    515  CB  LEU A  25      76.644  78.523 132.505  1.00  0.00           C
ATOM    518  CG  LEU A  25      76.214  79.904 133.025  1.00  0.00           C
ATOM    520  CD1 LEU A  25      77.204  80.984 132.545  1.00  0.00           C
ATOM    524  CD2 LEU A  25      76.144  79.954 134.545  1.00  0.00           C
ATOM    528  C   LEU A  25      76.024  76.493 131.255  1.00  0.00           C
ATOM    529  O   LEU A  25      76.554  75.493 131.745  1.00  0.00           O
ATOM    530  N   ILE A  26      76.043  76.734 129.925  1.00  0.00           N
ATOM    532  CA  ILE A  26      74.873  77.165 129.155  1.00  0.00           C
ATOM    534  CB  ILE A  26      74.854  78.604 128.545  1.00  0.00           C
ATOM    536  CG2 ILE A  26      74.873  79.674 129.655  1.00  0.00           C
ATOM    540  CG1 ILE A  26      75.954  78.865 127.485  1.00  0.00           C
ATOM    543  CD  ILE A  26      76.094  80.324 127.045  1.00  0.00           C
ATOM    547  C   ILE A  26      74.844  76.154 128.025  1.00  0.00           C
ATOM    548  O   ILE A  26      75.854  75.924 127.375  1.00  0.00           O
ATOM    549  N   LEU A  27      73.753  75.413 127.765  1.00  0.00           N
ATOM    551  CA  LEU A  27      72.394  75.725 128.115  1.00  0.00           C
ATOM    553  CB  LEU A  27      71.594  76.185 126.865  1.00  0.00           C
ATOM    556  CG  LEU A  27      71.884  75.445 125.525  1.00  0.00           C
ATOM    558  CD1 LEU A  27      70.884  75.915 124.465  1.00  0.00           C
ATOM    562  CD2 LEU A  27      71.864  73.904 125.585  1.00  0.00           C
ATOM    566  C   LEU A  27      71.713  74.593 128.855  1.00  0.00           C
ATOM    567  O   LEU A  27      70.623  74.174 128.485  1.00  0.00           O
ATOM    568  N   THR A  28      72.373  74.015 129.885  1.00  0.00           N
ATOM    570  CA  THR A  28      72.634  72.575 129.925  1.00  0.00           C
ATOM    572  CB  THR A  28      74.004  72.225 130.515  1.00  0.00           C
ATOM    574  OG1 THR A  28      74.144  72.594 131.885  1.00  0.00           O
ATOM    576  CG2 THR A  28      75.094  72.934 129.715  1.00  0.00           C
ATOM    580  C   THR A  28      71.623  71.625 130.575  1.00  0.00           C
ATOM    581  O   THR A  28      71.534  71.484 131.795  1.00  0.00           O
ATOM    582  N   LEU A  29      70.944  70.775 129.775  1.00  0.00           N
ATOM    584  CA  LEU A  29      70.294  71.144 128.525  1.00  0.00           C
ATOM    586  CB  LEU A  29      70.294  70.013 127.465  1.00  0.00           C
ATOM    589  CG  LEU A  29      71.274  70.265 126.305  1.00  0.00           C
ATOM    591  CD1 LEU A  29      71.094  69.184 125.245  1.00  0.00           C
ATOM    595  CD2 LEU A  29      72.734  70.343 126.775  1.00  0.00           C
ATOM    599  C   LEU A  29      68.894  71.615 128.855  1.00  0.00           C
ATOM    600  O   LEU A  29      68.454  71.505 129.995  1.00  0.00           O
ATOM    601  N   ILE A  30      68.144  72.174 127.885  1.00  0.00           N
ATOM    603  CA  ILE A  30      66.984  73.015 128.085  1.00  0.00           C
ATOM    605  CB  ILE A  30      66.744  73.774 126.785  1.00  0.00           C
ATOM    607  CG2 ILE A  30      68.013  74.623 126.575  1.00  0.00           C
ATOM    611  CG1 ILE A  30      66.424  72.934 125.515  1.00  0.00           C
ATOM    614  CD  ILE A  30      66.434  73.774 124.235  1.00  0.00           C
ATOM    618  C   ILE A  30      65.713  72.295 128.575  1.00  0.00           C
ATOM    619  O   ILE A  30      64.904  71.773 127.805  1.00  0.00           O
ATOM    620  N   THR A  31      65.494  72.093 129.875  1.00  0.00           N
ATOM    622  CA  THR A  31      65.454  73.115 130.895  1.00  0.00           C
ATOM    624  CB  THR A  31      64.054  73.743 130.895  1.00  0.00           C
ATOM    626  OG1 THR A  31      63.904  74.844 131.775  1.00  0.00           O
ATOM    628  CG2 THR A  31      62.954  72.714 131.165  1.00  0.00           C
ATOM    632  C   THR A  31      65.864  72.505 132.235  1.00  0.00           C
ATOM    633  O   THR A  31      65.164  72.545 133.235  1.00  0.00           O
ATOM    634  N   ARG A  32      67.074  71.905 132.235  1.00  0.00           N
ATOM    636  CA  ARG A  32      67.894  71.344 133.305  1.00  0.00           C
ATOM    638  CB  ARG A  32      68.734  72.305 134.185  1.00  0.00           C
ATOM    641  CG  ARG A  32      67.984  73.255 135.135  1.00  0.00           C
ATOM    644  CD  ARG A  32      68.904  74.354 135.695  1.00  0.00           C
ATOM    647  NE  ARG A  32      68.074  75.214 136.595  1.00  0.00           N
ATOM    649  CZ  ARG A  32      68.543  76.075 137.475  1.00  0.00           C
ATOM    650  NH1 ARG A  32      67.714  76.905 138.075  1.00  0.00           N
ATOM    653  NH2 ARG A  32      69.814  76.104 137.815  1.00  0.00           N
ATOM    656  C   ARG A  32      67.414  70.094 134.045  1.00  0.00           C
ATOM    657  O   ARG A  32      66.874  70.164 135.145  1.00  0.00           O
ATOM    658  N   ARG A  33      67.594  68.854 133.525  1.00  0.00           N
ATOM    660  CA  ARG A  33      68.734  68.424 132.715  1.00  0.00           C
ATOM    662  CB  ARG A  33      69.744  67.594 133.555  1.00  0.00           C
ATOM    665  CG  ARG A  33      71.183  68.115 133.345  1.00  0.00           C
ATOM    668  CD  ARG A  33      72.184  67.825 134.455  1.00  0.00           C
ATOM    671  NE  ARG A  33      72.524  66.375 134.395  1.00  0.00           N
ATOM    673  CZ  ARG A  33      73.634  65.883 134.925  1.00  0.00           C
ATOM    674  NH1 ARG A  33      74.024  64.674 134.565  1.00  0.00           N
ATOM    677  NH2 ARG A  33      74.373  66.585 135.765  1.00  0.00           N
ATOM    680  C   ARG A  33      68.394  67.654 131.455  1.00  0.00           C
ATOM    681  O   ARG A  33      69.294  67.144 130.815  1.00  0.00           O
ATOM    682  N   VAL A  34      67.114  67.604 131.045  1.00  0.00           N
ATOM    684  CA  VAL A  34      66.734  67.144 129.705  1.00  0.00           C
ATOM    686  CB  VAL A  34      67.354  68.015 128.585  1.00  0.00           C
ATOM    688  CG1 VAL A  34      67.344  67.513 127.125  1.00  0.00           C
ATOM    692  CG2 VAL A  34      66.554  69.304 128.635  1.00  0.00           C
ATOM    696  C   VAL A  34      66.724  65.644 129.475  1.00  0.00           C
ATOM    697  O   VAL A  34      67.164  64.865 130.315  1.00  0.00           O
ATOM    698  N   ILE A  35      66.074  65.243 128.355  1.00  0.00           N
ATOM    700  CA  ILE A  35      66.054  63.953 127.675  1.00  0.00           C
ATOM    702  CB  ILE A  35      66.044  64.083 126.145  1.00  0.00           C
ATOM    704  CG2 ILE A  35      66.484  62.794 125.405  1.00  0.00           C
ATOM    708  CG1 ILE A  35      64.614  64.483 125.725  1.00  0.00           C
ATOM    711  CD  ILE A  35      64.504  64.904 124.265  1.00  0.00           C
ATOM    715  C   ILE A  35      66.944  62.843 128.175  1.00  0.00           C
ATOM    716  O   ILE A  35      68.164  62.854 128.075  1.00  0.00           O
ATOM    717  N   GLN A  36      66.304  61.825 128.735  1.00  0.00           N
ATOM    719  CA  GLN A  36      65.564  62.064 129.955  1.00  0.00           C
ATOM    721  CB  GLN A  36      64.004  62.194 129.845  1.00  0.00           C
ATOM    724  CG  GLN A  36      63.324  62.804 131.125  1.00  0.00           C
ATOM    727  CD  GLN A  36      62.504  64.093 130.945  1.00  0.00           C
ATOM    728  OE1 GLN A  36      61.454  64.294 131.555  1.00  0.00           O
ATOM    729  NE2 GLN A  36      62.943  65.034 130.085  1.00  0.00           N
ATOM    732  C   GLN A  36      65.894  60.854 130.775  1.00  0.00           C
ATOM    733  O   GLN A  36      65.804  59.725 130.295  1.00  0.00           O
ATOM    734  N   ARG A  37      66.244  61.054 132.045  1.00  0.00           N
ATOM    736  CA  ARG A  37      65.824  60.094 133.035  1.00  0.00           C
ATOM    738  CB  ARG A  37      66.944  59.214 133.655  1.00  0.00           C
ATOM    741  CG  ARG A  37      67.224  57.903 132.885  1.00  0.00           C
ATOM    744  CD  ARG A  37      68.314  57.045 133.545  1.00  0.00           C
ATOM    747  NE  ARG A  37      68.263  55.655 132.985  1.00  0.00           N
ATOM    749  CZ  ARG A  37      69.104  54.714 133.415  1.00  0.00           C
ATOM    750  NH1 ARG A  37      68.784  53.435 133.395  1.00  0.00           N
ATOM    753  NH2 ARG A  37      70.284  55.034 133.895  1.00  0.00           N
ATOM    756  C   ARG A  37      64.984  60.835 134.055  1.00  0.00           C
ATOM    757  O   ARG A  37      65.324  61.934 134.495  1.00  0.00           O
ATOM    758  N   ALA A  38      63.824  60.273 134.445  1.00  0.00           N
ATOM    760  CA  ALA A  38      63.454  58.883 134.215  1.00  0.00           C
ATOM    762  CB  ALA A  38      62.794  58.225 135.425  1.00  0.00           C
ATOM    766  C   ALA A  38      62.604  58.755 132.955  1.00  0.00           C
ATOM    767  O   ALA A  38      61.693  59.553 132.715  1.00  0.00           O
ATOM    768  N   ASN A  39      63.013  57.825 132.075  1.00  0.00           N
ATOM    770  CA  ASN A  39      62.584  57.804 130.685  1.00  0.00           C
ATOM    772  CB  ASN A  39      63.493  56.894 129.805  1.00  0.00           C
ATOM    775  CG  ASN A  39      63.623  55.424 130.205  1.00  0.00           C
ATOM    776  OD1 ASN A  39      64.484  54.725 129.675  1.00  0.00           O
ATOM    777  ND2 ASN A  39      62.794  54.924 131.135  1.00  0.00           N
ATOM    780  C   ASN A  39      61.114  57.514 130.425  1.00  0.00           C
ATOM    781  O   ASN A  39      60.504  56.593 130.965  1.00  0.00           O
ATOM    782  N   ILE A  40      60.524  58.254 129.475  1.00  0.00           N
ATOM    784  CA  ILE A  40      59.684  59.384 129.835  1.00  0.00           C
ATOM    786  CB  ILE A  40      59.714  60.525 128.795  1.00  0.00           C
ATOM    788  CG2 ILE A  40      59.494  61.854 129.555  1.00  0.00           C
ATOM    792  CG1 ILE A  40      61.004  60.564 127.945  1.00  0.00           C
ATOM    795  CD  ILE A  40      60.954  61.614 126.825  1.00  0.00           C
ATOM    799  C   ILE A  40      58.283  58.784 129.855  1.00  0.00           C
ATOM    800  O   ILE A  40      58.044  57.864 129.075  1.00  0.00           O
ATOM    801  N   ASN A  41      57.304  59.265 130.675  1.00  0.00           N
ATOM    803  CA  ASN A  41      55.954  58.694 130.665  1.00  0.00           C
ATOM    805  CB  ASN A  41      55.564  58.075 132.045  1.00  0.00           C
ATOM    808  CG  ASN A  41      55.274  59.034 133.195  1.00  0.00           C
ATOM    809  OD1 ASN A  41      54.213  58.995 133.835  1.00  0.00           O
ATOM    810  ND2 ASN A  41      56.274  59.883 133.525  1.00  0.00           N
ATOM    813  C   ASN A  41      54.884  59.634 130.085  1.00  0.00           C
ATOM    814  O   ASN A  41      54.484  60.604 130.705  1.00  0.00           O
ATOM    815  N   LEU A  42      54.284  59.405 128.875  1.00  0.00           N
ATOM    817  CA  LEU A  42      54.794  58.935 127.595  1.00  0.00           C
ATOM    819  CB  LEU A  42      56.054  59.694 127.065  1.00  0.00           C
ATOM    822  CG  LEU A  42      55.894  61.224 126.835  1.00  0.00           C
ATOM    824  CD1 LEU A  42      55.894  62.074 128.125  1.00  0.00           C
ATOM    828  CD2 LEU A  42      57.033  61.765 125.965  1.00  0.00           C
ATOM    832  C   LEU A  42      54.854  57.424 127.405  1.00  0.00           C
ATOM    833  O   LEU A  42      54.013  56.814 126.745  1.00  0.00           O
ATOM    834  N   ALA A  43      55.853  56.765 128.025  1.00  0.00           N
ATOM    836  CA  ALA A  43      55.814  55.455 128.635  1.00  0.00           C
ATOM    838  CB  ALA A  43      54.444  55.144 129.275  1.00  0.00           C
ATOM    842  C   ALA A  43      56.314  54.374 127.705  1.00  0.00           C
ATOM    843  O   ALA A  43      57.173  53.575 128.065  1.00  0.00           O
ATOM    844  N   PHE A  44      55.884  54.415 126.425  1.00  0.00           N
ATOM    846  CA  PHE A  44      56.434  53.575 125.375  1.00  0.00           C
ATOM    848  CB  PHE A  44      55.484  53.604 124.155  1.00  0.00           C
ATOM    851  CG  PHE A  44      55.834  52.524 123.165  1.00  0.00           C
ATOM    852  CD1 PHE A  44      55.454  51.194 123.405  1.00  0.00           C
ATOM    854  CE1 PHE A  44      55.814  50.185 122.495  1.00  0.00           C
ATOM    856  CZ  PHE A  44      56.534  50.505 121.345  1.00  0.00           C
ATOM    858  CD2 PHE A  44      56.524  52.833 121.995  1.00  0.00           C
ATOM    860  CE2 PHE A  44      56.894  51.835 121.095  1.00  0.00           C
ATOM    862  C   PHE A  44      57.864  54.034 125.015  1.00  0.00           C
ATOM    863  O   PHE A  44      58.704  53.264 124.545  1.00  0.00           O
ATOM    864  N   VAL A  45      58.213  55.304 125.315  1.00  0.00           N
ATOM    866  CA  VAL A  45      59.564  55.835 125.195  1.00  0.00           C
ATOM    868  CB  VAL A  45      59.624  57.334 125.465  1.00  0.00           C
ATOM    870  CG1 VAL A  45      61.054  57.875 125.245  1.00  0.00           C
ATOM    874  CG2 VAL A  45      58.654  58.064 124.505  1.00  0.00           C
ATOM    878  C   VAL A  45      60.574  55.075 126.045  1.00  0.00           C
ATOM    879  O   VAL A  45      61.693  54.795 125.615  1.00  0.00           O
ATOM    880  N   GLY A  46      60.184  54.655 127.275  1.00  0.00           N
ATOM    882  CA  GLY A  46      61.014  53.795 128.125  1.00  0.00           C
ATOM    885  C   GLY A  46      61.254  52.435 127.525  1.00  0.00           C
ATOM    886  O   GLY A  46      62.373  51.934 127.495  1.00  0.00           O
ATOM    887  N   ILE A  47      60.193  51.835 126.955  1.00  0.00           N
ATOM    889  CA  ILE A  47      60.244  50.564 126.225  1.00  0.00           C
ATOM    891  CB  ILE A  47      58.854  50.144 125.725  1.00  0.00           C
ATOM    893  CG2 ILE A  47      58.904  48.764 125.025  1.00  0.00           C
ATOM    897  CG1 ILE A  47      57.814  50.154 126.865  1.00  0.00           C
ATOM    900  CD  ILE A  47      58.204  49.354 128.115  1.00  0.00           C
ATOM    904  C   ILE A  47      61.204  50.614 125.045  1.00  0.00           C
ATOM    905  O   ILE A  47      62.084  49.774 124.915  1.00  0.00           O
ATOM    906  N   ILE A  48      61.114  51.674 124.205  1.00  0.00           N
ATOM    908  CA  ILE A  48      62.014  51.905 123.095  1.00  0.00           C
ATOM    910  CB  ILE A  48      61.634  53.184 122.335  1.00  0.00           C
ATOM    912  CG2 ILE A  48      62.714  53.604 121.305  1.00  0.00           C
ATOM    916  CG1 ILE A  48      60.263  53.025 121.635  1.00  0.00           C
ATOM    919  CD  ILE A  48      59.654  54.384 121.275  1.00  0.00           C
ATOM    923  C   ILE A  48      63.444  52.053 123.545  1.00  0.00           C
ATOM    924  O   ILE A  48      64.344  51.394 123.035  1.00  0.00           O
ATOM    925  N   TYR A  49      63.694  52.913 124.545  1.00  0.00           N
ATOM    927  CA  TYR A  49      65.034  53.214 124.995  1.00  0.00           C
ATOM    929  CB  TYR A  49      65.114  54.534 125.815  1.00  0.00           C
ATOM    932  CG  TYR A  49      65.144  55.744 124.875  1.00  0.00           C
ATOM    933  CD1 TYR A  49      64.104  56.014 123.965  1.00  0.00           C
ATOM    935  CE1 TYR A  49      64.134  57.134 123.135  1.00  0.00           C
ATOM    937  CZ  TYR A  49      65.214  58.015 123.195  1.00  0.00           C
ATOM    938  OH  TYR A  49      65.224  59.174 122.405  1.00  0.00           O
ATOM    940  CD2 TYR A  49      66.224  56.635 124.915  1.00  0.00           C
ATOM    942  CE2 TYR A  49      66.264  57.764 124.065  1.00  0.00           C
ATOM    944  C   TYR A  49      65.694  52.025 125.655  1.00  0.00           C
ATOM    945  O   TYR A  49      66.814  51.663 125.335  1.00  0.00           O
ATOM    946  N   THR A  50      64.984  51.304 126.525  1.00  0.00           N
ATOM    948  CA  THR A  50      65.434  50.063 127.125  1.00  0.00           C
ATOM    950  CB  THR A  50      64.533  49.685 128.275  1.00  0.00           C
ATOM    952  OG1 THR A  50      64.704  50.684 129.285  1.00  0.00           O
ATOM    954  CG2 THR A  50      64.904  48.345 128.885  1.00  0.00           C
ATOM    958  C   THR A  50      65.653  48.924 126.175  1.00  0.00           C
ATOM    959  O   THR A  50      66.674  48.233 126.245  1.00  0.00           O
ATOM    960  N   ALA A  51      64.743  48.714 125.195  1.00  0.00           N
ATOM    962  CA  ALA A  51      64.944  47.773 124.105  1.00  0.00           C
ATOM    964  CB  ALA A  51      63.674  47.694 123.255  1.00  0.00           C
ATOM    968  C   ALA A  51      66.164  48.104 123.265  1.00  0.00           C
ATOM    969  O   ALA A  51      66.973  47.225 122.955  1.00  0.00           O
ATOM    970  N   LEU A  52      66.384  49.384 122.935  1.00  0.00           N
ATOM    972  CA  LEU A  52      67.634  49.854 122.375  1.00  0.00           C
ATOM    974  CB  LEU A  52      67.524  51.313 121.875  1.00  0.00           C
ATOM    977  CG  LEU A  52      66.623  51.523 120.645  1.00  0.00           C
ATOM    979  CD1 LEU A  52      66.924  52.885 120.025  1.00  0.00           C
ATOM    983  CD2 LEU A  52      66.794  50.434 119.565  1.00  0.00           C
ATOM    987  C   LEU A  52      68.864  49.704 123.275  1.00  0.00           C
ATOM    988  O   LEU A  52      69.924  49.304 122.805  1.00  0.00           O
ATOM    989  N   PHE A  53      68.774  50.005 124.585  1.00  0.00           N
ATOM    991  CA  PHE A  53      69.873  49.795 125.525  1.00  0.00           C
ATOM    993  CB  PHE A  53      69.583  50.394 126.935  1.00  0.00           C
ATOM    996  CG  PHE A  53      70.754  50.224 127.885  1.00  0.00           C
ATOM    997  CD1 PHE A  53      71.693  51.255 128.055  1.00  0.00           C
ATOM    999  CE1 PHE A  53      72.844  51.045 128.835  1.00  0.00           C
ATOM   1001  CZ  PHE A  53      73.034  49.844 129.515  1.00  0.00           C
ATOM   1003  CD2 PHE A  53      70.934  49.034 128.615  1.00  0.00           C
ATOM   1005  CE2 PHE A  53      72.054  48.844 129.435  1.00  0.00           C
ATOM   1007  C   PHE A  53      70.274  48.345 125.645  1.00  0.00           C
ATOM   1008  O   PHE A  53      71.454  48.015 125.585  1.00  0.00           O
ATOM   1009  N   ALA A  54      69.314  47.424 125.785  1.00  0.00           N
ATOM   1011  CA  ALA A  54      69.644  46.034 125.945  1.00  0.00           C
ATOM   1013  CB  ALA A  54      68.424  45.284 126.495  1.00  0.00           C
ATOM   1017  C   ALA A  54      70.144  45.394 124.655  1.00  0.00           C
ATOM   1018  O   ALA A  54      71.004  44.514 124.675  1.00  0.00           O
ATOM   1019  N   LEU A  55      69.674  45.894 123.495  1.00  0.00           N
ATOM   1021  CA  LEU A  55      70.244  45.624 122.195  1.00  0.00           C
ATOM   1023  CB  LEU A  55      69.373  46.274 121.095  1.00  0.00           C
ATOM   1026  CG  LEU A  55      69.884  46.104 119.645  1.00  0.00           C
ATOM   1028  CD1 LEU A  55      70.174  44.644 119.305  1.00  0.00           C
ATOM   1032  CD2 LEU A  55      68.864  46.695 118.665  1.00  0.00           C
ATOM   1036  C   LEU A  55      71.684  46.084 122.035  1.00  0.00           C
ATOM   1037  O   LEU A  55      72.554  45.333 121.575  1.00  0.00           O
ATOM   1038  N   TYR A  56      72.004  47.325 122.445  1.00  0.00           N
ATOM   1040  CA  TYR A  56      73.364  47.825 122.505  1.00  0.00           C
ATOM   1042  CB  TYR A  56      73.403  49.354 122.795  1.00  0.00           C
ATOM   1045  CG  TYR A  56      72.734  50.194 121.725  1.00  0.00           C
ATOM   1046  CD1 TYR A  56      72.424  49.725 120.435  1.00  0.00           C
ATOM   1048  CE1 TYR A  56      71.693  50.515 119.535  1.00  0.00           C
ATOM   1050  CZ  TYR A  56      71.274  51.793 119.915  1.00  0.00           C
ATOM   1051  OH  TYR A  56      70.484  52.545 119.025  1.00  0.00           O
ATOM   1053  CD2 TYR A  56      72.363  51.514 122.055  1.00  0.00           C
ATOM   1055  CE2 TYR A  56      71.623  52.304 121.165  1.00  0.00           C
ATOM   1057  C   TYR A  56      74.224  47.025 123.475  1.00  0.00           C
ATOM   1058  O   TYR A  56      75.333  46.625 123.145  1.00  0.00           O
ATOM   1059  N   ALA A  57      73.694  46.705 124.675  1.00  0.00           N
ATOM   1061  CA  ALA A  57      74.394  45.873 125.635  1.00  0.00           C
ATOM   1063  CB  ALA A  57      73.574  45.725 126.935  1.00  0.00           C
ATOM   1067  C   ALA A  57      74.734  44.504 125.095  1.00  0.00           C
ATOM   1068  O   ALA A  57      75.864  44.034 125.195  1.00  0.00           O
ATOM   1069  N   MET A  58      73.753  43.865 124.425  1.00  0.00           N
ATOM   1071  CA  MET A  58      73.933  42.594 123.765  1.00  0.00           C
ATOM   1073  CB  MET A  58      72.594  42.174 123.095  1.00  0.00           C
ATOM   1076  CG  MET A  58      72.664  40.865 122.295  1.00  0.00           C
ATOM   1079  SD  MET A  58      73.274  39.464 123.275  1.00  0.00           S
ATOM   1080  CE  MET A  58      71.774  39.294 124.265  1.00  0.00           C
ATOM   1084  C   MET A  58      75.003  42.594 122.685  1.00  0.00           C
ATOM   1085  O   MET A  58      75.934  41.784 122.695  1.00  0.00           O
ATOM   1086  N   LEU A  59      74.924  43.563 121.745  1.00  0.00           N
ATOM   1088  CA  LEU A  59      75.873  43.665 120.655  1.00  0.00           C
ATOM   1090  CB  LEU A  59      75.394  44.665 119.575  1.00  0.00           C
ATOM   1093  CG  LEU A  59      74.114  44.184 118.835  1.00  0.00           C
ATOM   1095  CD1 LEU A  59      73.594  45.264 117.875  1.00  0.00           C
ATOM   1099  CD2 LEU A  59      74.364  42.875 118.065  1.00  0.00           C
ATOM   1103  C   LEU A  59      77.274  43.953 121.115  1.00  0.00           C
ATOM   1104  O   LEU A  59      78.223  43.345 120.635  1.00  0.00           O
ATOM   1105  N   PHE A  60      77.454  44.844 122.105  1.00  0.00           N
ATOM   1107  CA  PHE A  60      78.774  45.164 122.615  1.00  0.00           C
ATOM   1109  CB  PHE A  60      78.774  46.554 123.285  1.00  0.00           C
ATOM   1112  CG  PHE A  60      78.244  47.615 122.335  1.00  0.00           C
ATOM   1113  CD1 PHE A  60      78.464  47.563 120.945  1.00  0.00           C
ATOM   1115  CE1 PHE A  60      77.904  48.534 120.095  1.00  0.00           C
ATOM   1117  CZ  PHE A  60      77.153  49.585 120.635  1.00  0.00           C
ATOM   1119  CD2 PHE A  60      77.494  48.674 122.855  1.00  0.00           C
ATOM   1121  CE2 PHE A  60      76.954  49.655 122.015  1.00  0.00           C
ATOM   1123  C   PHE A  60      79.324  44.083 123.545  1.00  0.00           C
ATOM   1124  O   PHE A  60      80.534  43.944 123.685  1.00  0.00           O
ATOM   1125  N   TRP A  61      78.473  43.244 124.165  1.00  0.00           N
ATOM   1127  CA  TRP A  61      78.914  41.994 124.765  1.00  0.00           C
ATOM   1129  CB  TRP A  61      77.854  41.414 125.715  1.00  0.00           C
ATOM   1132  CG  TRP A  61      77.584  42.243 126.935  1.00  0.00           C
ATOM   1133  CD1 TRP A  61      78.304  43.314 127.405  1.00  0.00           C
ATOM   1135  NE1 TRP A  61      77.664  43.854 128.485  1.00  0.00           N
ATOM   1137  CE2 TRP A  61      76.534  43.134 128.755  1.00  0.00           C
ATOM   1138  CD2 TRP A  61      76.454  42.095 127.805  1.00  0.00           C
ATOM   1139  CE3 TRP A  61      75.364  41.214 127.855  1.00  0.00           C
ATOM   1141  CZ3 TRP A  61      74.443  41.333 128.895  1.00  0.00           C
ATOM   1143  CZ2 TRP A  61      75.583  43.303 129.735  1.00  0.00           C
ATOM   1145  CH2 TRP A  61      74.554  42.365 129.825  1.00  0.00           C
ATOM   1147  C   TRP A  61      79.384  40.924 123.785  1.00  0.00           C
ATOM   1148  O   TRP A  61      80.494  40.414 123.955  1.00  0.00           O
ATOM   1149  N   LEU A  62      78.604  40.634 122.715  1.00  0.00           N
ATOM   1151  CA  LEU A  62      79.013  39.744 121.625  1.00  0.00           C
ATOM   1153  CB  LEU A  62      77.873  39.475 120.595  1.00  0.00           C
ATOM   1156  CG  LEU A  62      78.274  38.634 119.345  1.00  0.00           C
ATOM   1158  CD1 LEU A  62      78.814  37.244 119.705  1.00  0.00           C
ATOM   1162  CD2 LEU A  62      77.104  38.474 118.365  1.00  0.00           C
ATOM   1166  C   LEU A  62      80.263  40.245 120.915  1.00  0.00           C
ATOM   1167  O   LEU A  62      81.153  39.484 120.535  1.00  0.00           O
ATOM   1168  N   ALA A  63      80.404  41.583 120.775  1.00  0.00           N
ATOM   1170  CA  ALA A  63      81.573  42.214 120.215  1.00  0.00           C
ATOM   1172  CB  ALA A  63      81.314  43.724 120.065  1.00  0.00           C
ATOM   1176  C   ALA A  63      82.854  42.025 121.025  1.00  0.00           C
ATOM   1177  O   ALA A  63      83.943  42.344 120.555  1.00  0.00           O
ATOM   1178  N   PHE A  64      82.763  41.464 122.255  1.00  0.00           N
ATOM   1180  CA  PHE A  64      83.903  41.165 123.095  1.00  0.00           C
ATOM   1182  CB  PHE A  64      83.754  41.793 124.525  1.00  0.00           C
ATOM   1185  CG  PHE A  64      83.674  43.314 124.555  1.00  0.00           C
ATOM   1186  CD1 PHE A  64      84.193  44.135 123.545  1.00  0.00           C
ATOM   1188  CE1 PHE A  64      84.094  45.534 123.625  1.00  0.00           C
ATOM   1190  CZ  PHE A  64      83.504  46.124 124.735  1.00  0.00           C
ATOM   1192  CD2 PHE A  64      83.083  43.935 125.675  1.00  0.00           C
ATOM   1194  CE2 PHE A  64      83.004  45.325 125.775  1.00  0.00           C
ATOM   1196  C   PHE A  64      84.123  39.654 123.225  1.00  0.00           C
ATOM   1197  O   PHE A  64      84.873  39.194 124.085  1.00  0.00           O
ATOM   1198  N   PHE A  65      83.484  38.833 122.365  1.00  0.00           N
ATOM   1200  CA  PHE A  65      83.663  37.384 122.375  1.00  0.00           C
ATOM   1202  CB  PHE A  65      82.334  36.624 122.145  1.00  0.00           C
ATOM   1205  CG  PHE A  65      81.253  36.854 123.185  1.00  0.00           C
ATOM   1206  CD1 PHE A  65      81.474  37.435 124.445  1.00  0.00           C
ATOM   1208  CE1 PHE A  65      80.434  37.583 125.365  1.00  0.00           C
ATOM   1210  CZ  PHE A  65      79.134  37.185 125.025  1.00  0.00           C
ATOM   1212  CD2 PHE A  65      79.944  36.415 122.885  1.00  0.00           C
ATOM   1214  CE2 PHE A  65      78.894  36.604 123.775  1.00  0.00           C
ATOM   1216  C   PHE A  65      84.754  36.924 121.365  1.00  0.00           C
ATOM   1217  OT1 PHE A  65      85.914  37.394 121.485  1.00  0.00           O
ATOM   1218  OT2 PHE A  65      84.493  36.034 120.505  1.00  0.00           O
ATOM   1219  NH3 POPEB  66      24.474  23.894 121.645  1.00  0.00           N
ATOM   1223  C12 POPEB  66      24.134  22.544 122.205  1.00  0.00           C
ATOM   1226  C11 POPEB  66      24.544  22.424 123.685  1.00  0.00           C
ATOM   1229  P   POPEB  66      24.624  24.054 125.775  1.00  0.00           P
ATOM   1230  O13 POPEB  66      24.384  22.964 126.735  1.00  0.00           O
ATOM   1231  O14 POPEB  66      25.964  24.704 125.835  1.00  0.00           O
ATOM   1232  O11 POPEB  66      23.484  25.114 125.995  1.00  0.00           O
ATOM   1233  O12 POPEB  66      24.264  23.644 124.325  1.00  0.00           O
ATOM   1234  C1  POPEB  66      22.154  24.884 125.495  1.00  0.00           C
ATOM   1237  C2  POPEB  66      21.854  25.653 124.175  1.00  0.00           C
ATOM   1239  O21 POPEB  66      21.834  24.814 122.985  1.00  0.00           O
ATOM   1240  C21 POPEB  66      20.664  24.194 122.765  1.00  0.00           C
ATOM   1241  O22 POPEB  66      19.914  23.804 123.655  1.00  0.00           O
ATOM   1242  C22 POPEB  66      20.464  24.014 121.245  1.00  0.00           C
ATOM   1245  C3  POPEB  66      22.864  26.845 124.015  1.00  0.00           C
ATOM   1248  O31 POPEB  66      22.544  27.774 122.965  1.00  0.00           O
ATOM   1249  C31 POPEB  66      23.064  27.474 121.795  1.00  0.00           C
ATOM   1250  O32 POPEB  66      23.564  26.404 121.495  1.00  0.00           O
ATOM   1251  C32 POPEB  66      22.984  28.664 120.855  1.00  0.00           C
ATOM   1254  C23 POPEB  66      18.994  24.104 120.745  1.00  0.00           C
ATOM   1257  C24 POPEB  66      18.854  24.473 119.245  1.00  0.00           C
ATOM   1260  C25 POPEB  66      17.564  23.904 118.605  1.00  0.00           C
ATOM   1263  C26 POPEB  66      17.244  24.444 117.195  1.00  0.00           C
ATOM   1266  C27 POPEB  66      15.834  24.034 116.705  1.00  0.00           C
ATOM   1269  C28 POPEB  66      15.334  24.765 115.435  1.00  0.00           C
ATOM   1272  C29 POPEB  66      15.834  24.204 114.125  1.00  0.00           C
ATOM   1274 0C21 POPEB  66      15.314  24.454 112.905  1.00  0.00           C
ATOM   1276 1C21 POPEB  66      14.164  25.374 112.565  1.00  0.00           C
ATOM   1279 2C21 POPEB  66      12.994  24.744 111.775  1.00  0.00           C
ATOM   1282 3C21 POPEB  66      13.394  24.094 110.435  1.00  0.00           C
ATOM   1285 4C21 POPEB  66      12.184  23.574 109.635  1.00  0.00           C
ATOM   1288 5C21 POPEB  66      12.604  22.644 108.485  1.00  0.00           C
ATOM   1291 6C21 POPEB  66      11.424  22.034 107.715  1.00  0.00           C
ATOM   1294 7C21 POPEB  66      11.894  21.015 106.665  1.00  0.00           C
ATOM   1297 8C21 POPEB  66      10.744  20.403 105.855  1.00  0.00           C
ATOM   1301  C33 POPEB  66      23.544  28.244 119.485  1.00  0.00           C
ATOM   1304  C34 POPEB  66      23.504  29.345 118.425  1.00  0.00           C
ATOM   1307  C35 POPEB  66      23.814  28.755 117.035  1.00  0.00           C
ATOM   1310  C36 POPEB  66      25.274  28.304 116.845  1.00  0.00           C
ATOM   1313  C37 POPEB  66      25.524  27.524 115.535  1.00  0.00           C
ATOM   1316  C38 POPEB  66      26.994  27.114 115.355  1.00  0.00           C
ATOM   1319  C39 POPEB  66      27.294  26.594 113.935  1.00  0.00           C
ATOM   1322 0C31 POPEB  66      27.684  27.714 112.965  1.00  0.00           C
ATOM   1325 1C31 POPEB  66      26.904  27.694 111.645  1.00  0.00           C
ATOM   1328 2C31 POPEB  66      27.224  28.924 110.785  1.00  0.00           C
ATOM   1331 3C31 POPEB  66      26.334  29.064 109.535  1.00  0.00           C
ATOM   1334 4C31 POPEB  66      26.874  28.304 108.315  1.00  0.00           C
ATOM   1337 5C31 POPEB  66      26.024  28.564 107.055  1.00  0.00           C
ATOM   1340 6C31 POPEB  66      26.584  27.925 105.785  1.00  0.00           C
ATOM   1344  NH3 POPEC  67      10.054  34.464  78.605  1.00  0.00           N
ATOM   1348  C12 POPEC  67      10.784  34.534  77.295  1.00  0.00           C
ATOM   1351  C11 POPEC  67      10.924  33.144  76.625  1.00  0.00           C
ATOM   1354  P   POPEC  67      11.394  31.415  78.615  1.00  0.00           P
ATOM   1355  O13 POPEC  67       9.934  31.124  78.655  1.00  0.00           O
ATOM   1356  O14 POPEC  67      12.334  30.294  78.805  1.00  0.00           O
ATOM   1357  O11 POPEC  67      11.614  32.474  79.745  1.00  0.00           O
ATOM   1358  O12 POPEC  67      11.774  32.254  77.325  1.00  0.00           O
ATOM   1359  C1  POPEC  67      11.224  32.194  81.095  1.00  0.00           C
ATOM   1362  C2  POPEC  67      12.404  32.505  82.045  1.00  0.00           C
ATOM   1364  O21 POPEC  67      12.374  33.804  82.665  1.00  0.00           O
ATOM   1365  C21 POPEC  67      12.104  34.884  81.955  1.00  0.00           C
ATOM   1366  O22 POPEC  67      11.814  34.954  80.775  1.00  0.00           O
ATOM   1367  C22 POPEC  67      12.124  36.095  82.905  1.00  0.00           C
ATOM   1370  C3  POPEC  67      13.784  32.224  81.395  1.00  0.00           C
ATOM   1373  O31 POPEC  67      14.724  31.845  82.415  1.00  0.00           O
ATOM   1374  C31 POPEC  67      15.914  32.414  82.355  1.00  0.00           C
ATOM   1375  O32 POPEC  67      16.254  33.304  81.615  1.00  0.00           O
ATOM   1376  C32 POPEC  67      16.834  31.694  83.315  1.00  0.00           C
ATOM   1379  C23 POPEC  67      13.544  36.493  83.395  1.00  0.00           C
ATOM   1382  C24 POPEC  67      13.524  37.484  84.575  1.00  0.00           C
ATOM   1385  C25 POPEC  67      13.074  36.854  85.915  1.00  0.00           C
ATOM   1388  C26 POPEC  67      12.454  37.865  86.895  1.00  0.00           C
ATOM   1391  C27 POPEC  67      11.594  37.164  87.965  1.00  0.00           C
ATOM   1394  C28 POPEC  67      10.654  38.114  88.735  1.00  0.00           C
ATOM   1397  C29 POPEC  67      11.314  38.774  89.915  1.00  0.00           C
ATOM   1399 0C21 POPEC  67      10.774  38.964  91.135  1.00  0.00           C
ATOM   1401 1C21 POPEC  67       9.364  38.595  91.545  1.00  0.00           C
ATOM   1404 2C21 POPEC  67       8.524  39.493  92.575  1.00  0.00           C
ATOM   1407 3C21 POPEC  67       8.794  40.803  93.435  1.00  0.00           C
ATOM   1410 4C21 POPEC  67      10.164  41.484  93.255  1.00  0.00           C
ATOM   1413 5C21 POPEC  67      10.314  42.745  94.125  1.00  0.00           C
ATOM   1416 6C21 POPEC  67      10.524  42.444  95.615  1.00  0.00           C
ATOM   1419 7C21 POPEC  67      10.524  43.704  96.485  1.00  0.00           C
ATOM   1422 8C21 POPEC  67      10.854  43.415  97.955  1.00  0.00           C
ATOM   1426  C33 POPEC  67      17.144  30.304  82.755  1.00  0.00           C
ATOM   1429  C34 POPEC  67      18.134  29.554  83.625  1.00  0.00           C
ATOM   1432  C35 POPEC  67      17.504  28.834  84.835  1.00  0.00           C
ATOM   1435  C36 POPEC  67      17.004  27.414  84.525  1.00  0.00           C
ATOM   1438  C37 POPEC  67      17.114  26.474  85.735  1.00  0.00           C
ATOM   1441  C38 POPEC  67      16.814  25.014  85.375  1.00  0.00           C
ATOM   1444  C39 POPEC  67      16.814  24.054  86.575  1.00  0.00           C
ATOM   1447 0C31 POPEC  67      18.174  23.924  87.265  1.00  0.00           C
ATOM   1450 1C31 POPEC  67      18.134  22.934  88.435  1.00  0.00           C
ATOM   1453 2C31 POPEC  67      19.494  22.734  89.115  1.00  0.00           C
ATOM   1456 3C31 POPEC  67      20.054  24.004  89.775  1.00  0.00           C
ATOM   1459 4C31 POPEC  67      21.404  23.764  90.465  1.00  0.00           C
ATOM   1462 5C31 POPEC  67      21.974  25.034  91.115  1.00  0.00           C
ATOM   1465 6C31 POPEC  67      23.353  24.824  91.735  1.00  0.00           C
ATOM   1469  NH3 POPED  68      65.934  53.225  87.555  1.00  0.00           N
ATOM   1473  C12 POPED  68      64.634  52.885  86.885  1.00  0.00           C
ATOM   1476  C11 POPED  68      64.473  51.354  86.755  1.00  0.00           C
ATOM   1479  P   POPED  68      66.874  50.375  86.195  1.00  0.00           P
ATOM   1480  O13 POPED  68      67.074  48.935  85.975  1.00  0.00           O
ATOM   1481  O14 POPED  68      67.794  51.295  85.505  1.00  0.00           O
ATOM   1482  O11 POPED  68      67.054  50.725  87.725  1.00  0.00           O
ATOM   1483  O12 POPED  68      65.404  50.795  85.835  1.00  0.00           O
ATOM   1484  C1  POPED  68      68.034  49.954  88.425  1.00  0.00           C
ATOM   1487  C2  POPED  68      68.333  50.515  89.835  1.00  0.00           C
ATOM   1489  O21 POPED  68      67.284  50.185  90.755  1.00  0.00           O
ATOM   1490  C21 POPED  68      66.114  50.795  90.715  1.00  0.00           C
ATOM   1491  O22 POPED  68      65.734  51.625  89.905  1.00  0.00           O
ATOM   1492  C22 POPED  68      65.274  50.304  91.895  1.00  0.00           C
ATOM   1495  C3  POPED  68      68.774  52.014  89.845  1.00  0.00           C
ATOM   1498  O31 POPED  68      69.484  52.394  91.055  1.00  0.00           O
ATOM   1499  C31 POPED  68      68.744  52.794  92.085  1.00  0.00           C
ATOM   1500  O32 POPED  68      67.524  52.755  92.125  1.00  0.00           O
ATOM   1501  C32 POPED  68      69.644  53.354  93.175  1.00  0.00           C
ATOM   1504  C23 POPED  68      65.793  49.014  92.585  1.00  0.00           C
ATOM   1507  C24 POPED  68      65.044  48.795  93.905  1.00  0.00           C
ATOM   1510  C25 POPED  68      65.384  47.493  94.635  1.00  0.00           C
ATOM   1513  C26 POPED  68      64.533  47.325  95.895  1.00  0.00           C
ATOM   1516  C27 POPED  68      64.574  45.905  96.475  1.00  0.00           C
ATOM   1519  C28 POPED  68      63.574  45.694  97.625  1.00  0.00           C
ATOM   1522  C29 POPED  68      63.934  46.484  98.855  1.00  0.00           C
ATOM   1524 0C21 POPED  68      64.123  46.014 100.105  1.00  0.00           C
ATOM   1526 1C21 POPED  68      63.974  44.595 100.565  1.00  0.00           C
ATOM   1529 2C21 POPED  68      65.324  43.894 100.785  1.00  0.00           C
ATOM   1532 3C21 POPED  68      65.144  42.415 101.125  1.00  0.00           C
ATOM   1535 4C21 POPED  68      66.464  41.635 101.215  1.00  0.00           C
ATOM   1538 5C21 POPED  68      67.243  41.864 102.525  1.00  0.00           C
ATOM   1541 6C21 POPED  68      68.554  41.063 102.555  1.00  0.00           C
ATOM   1544 7C21 POPED  68      69.284  41.124 103.905  1.00  0.00           C
ATOM   1547 8C21 POPED  68      70.594  40.344 103.925  1.00  0.00           C
ATOM   1551  C33 POPED  68      68.854  53.734  94.455  1.00  0.00           C
ATOM   1554  C34 POPED  68      68.293  52.505  95.185  1.00  0.00           C
ATOM   1557  C35 POPED  68      67.763  52.833  96.595  1.00  0.00           C
ATOM   1560  C36 POPED  68      67.103  51.635  97.295  1.00  0.00           C
ATOM   1563  C37 POPED  68      67.963  50.364  97.305  1.00  0.00           C
ATOM   1566  C38 POPED  68      67.344  49.244  98.155  1.00  0.00           C
ATOM   1569  C39 POPED  68      67.704  49.364  99.645  1.00  0.00           C
ATOM   1572 0C31 POPED  68      66.924  48.384 100.525  1.00  0.00           C
ATOM   1575 1C31 POPED  68      67.384  48.424 101.985  1.00  0.00           C
ATOM   1578 2C31 POPED  68      66.424  47.755 102.975  1.00  0.00           C
ATOM   1581 3C31 POPED  68      65.134  48.575 103.175  1.00  0.00           C
ATOM   1584 4C31 POPED  68      64.274  48.075 104.335  1.00  0.00           C
ATOM   1587 5C31 POPED  68      63.074  48.984 104.595  1.00  0.00           C
ATOM   1590 6C31 POPED  68      62.234  48.554 105.795  1.00  0.00           C
ATOM   1594  NH3 POPEE  69     101.774  66.284  81.085  1.00  0.00           N
ATOM   1598  C12 POPEE  69     102.103  65.475  79.855  1.00  0.00           C
ATOM   1601  C11 POPEE  69     103.404  65.954  79.175  1.00  0.00           C
ATOM   1604  P   POPEE  69     105.374  64.813  77.845  1.00  0.00           P
ATOM   1605  O13 POPEE  69     105.944  63.674  78.625  1.00  0.00           O
ATOM   1606  O14 POPEE  69     105.584  64.795  76.375  1.00  0.00           O
ATOM   1607  O11 POPEE  69     106.044  66.133  78.435  1.00  0.00           O
ATOM   1608  O12 POPEE  69     103.843  64.993  78.215  1.00  0.00           O
ATOM   1609  C1  POPEE  69     107.434  66.144  78.825  1.00  0.00           C
ATOM   1612  C2  POPEE  69     107.644  66.414  80.345  1.00  0.00           C
ATOM   1614  O21 POPEE  69     109.024  66.784  80.565  1.00  0.00           O
ATOM   1615  C21 POPEE  69     109.234  67.594  81.605  1.00  0.00           C
ATOM   1616  O22 POPEE  69     108.373  68.085  82.305  1.00  0.00           O
ATOM   1617  C22 POPEE  69     110.724  67.875  81.765  1.00  0.00           C
ATOM   1620  C3  POPEE  69     107.324  65.164  81.215  1.00  0.00           C
ATOM   1623  O31 POPEE  69     107.344  65.464  82.625  1.00  0.00           O
ATOM   1624  C31 POPEE  69     106.613  64.644  83.375  1.00  0.00           C
ATOM   1625  O32 POPEE  69     106.114  63.604  82.975  1.00  0.00           O
ATOM   1626  C32 POPEE  69     106.473  65.185  84.785  1.00  0.00           C
ATOM   1629  C23 POPEE  69     111.084  68.144  83.245  1.00  0.00           C
ATOM   1632  C24 POPEE  69     112.593  68.174  83.505  1.00  0.00           C
ATOM   1635  C25 POPEE  69     112.973  68.594  84.945  1.00  0.00           C
ATOM   1638  C26 POPEE  69     112.364  67.695  86.025  1.00  0.00           C
ATOM   1641  C27 POPEE  69     112.523  68.225  87.455  1.00  0.00           C
ATOM   1644  C28 POPEE  69     111.884  67.264  88.475  1.00  0.00           C
ATOM   1647  C29 POPEE  69     111.624  67.924  89.805  1.00  0.00           C
ATOM   1649 0C21 POPEE  69     112.513  68.063  90.805  1.00  0.00           C
ATOM   1651 1C21 POPEE  69     113.954  67.615  90.765  1.00  0.00           C
ATOM   1654 2C21 POPEE  69     114.083  66.154  91.235  1.00  0.00           C
ATOM   1657 3C21 POPEE  69     115.524  65.633  91.175  1.00  0.00           C
ATOM   1660 4C21 POPEE  69     115.594  64.093  91.275  1.00  0.00           C
ATOM   1663 5C21 POPEE  69     115.023  63.534  92.585  1.00  0.00           C
ATOM   1666 6C21 POPEE  69     115.064  62.004  92.615  1.00  0.00           C
ATOM   1669 7C21 POPEE  69     114.594  61.435  93.955  1.00  0.00           C
ATOM   1672 8C21 POPEE  69     114.754  59.915  94.055  1.00  0.00           C
ATOM   1676  C33 POPEE  69     107.814  65.273  85.555  1.00  0.00           C
ATOM   1679  C34 POPEE  69     107.674  65.915  86.945  1.00  0.00           C
ATOM   1682  C35 POPEE  69     107.564  64.924  88.115  1.00  0.00           C
ATOM   1685  C36 POPEE  69     106.214  64.214  88.245  1.00  0.00           C
ATOM   1688  C37 POPEE  69     106.104  63.394  89.545  1.00  0.00           C
ATOM   1691  C38 POPEE  69     104.724  62.734  89.715  1.00  0.00           C
ATOM   1694  C39 POPEE  69     104.664  61.614  90.755  1.00  0.00           C
ATOM   1697 0C31 POPEE  69     105.233  61.983  92.125  1.00  0.00           C
ATOM   1700 1C31 POPEE  69     104.743  60.993  93.185  1.00  0.00           C
ATOM   1703 2C31 POPEE  69     105.454  61.124  94.535  1.00  0.00           C
ATOM   1706 3C31 POPEE  69     104.754  60.284  95.615  1.00  0.00           C
ATOM   1709 4C31 POPEE  69     105.473  60.385  96.955  1.00  0.00           C
ATOM   1712 5C31 POPEE  69     104.684  59.764  98.115  1.00  0.00           C
ATOM   1715 6C31 POPEE  69     105.363  60.014  99.465  1.00  0.00           C
ATOM   1719  NH3 POPEF  70      17.454  55.944  80.125  1.00  0.00           N
ATOM   1723  C12 POPEF  70      18.604  54.993  80.295  1.00  0.00           C
ATOM   1726  C11 POPEF  70      18.214  53.534  79.955  1.00  0.00           C
ATOM   1729  P   POPEF  70      20.314  52.354  80.955  1.00  0.00           P
ATOM   1730  O13 POPEF  70      20.454  50.905  81.115  1.00  0.00           O
ATOM   1731  O14 POPEF  70      21.584  53.085  80.805  1.00  0.00           O
ATOM   1732  O11 POPEF  70      19.624  52.955  82.235  1.00  0.00           O
ATOM   1733  O12 POPEF  70      19.364  52.714  79.755  1.00  0.00           O
ATOM   1734  C1  POPEF  70      20.424  52.903  83.415  1.00  0.00           C
ATOM   1737  C2  POPEF  70      19.864  53.874  84.465  1.00  0.00           C
ATOM   1739  O21 POPEF  70      20.574  53.894  85.715  1.00  0.00           O
ATOM   1740  C21 POPEF  70      21.264  52.885  86.225  1.00  0.00           C
ATOM   1741  O22 POPEF  70      21.674  51.894  85.655  1.00  0.00           O
ATOM   1742  C22 POPEF  70      21.524  53.165  87.705  1.00  0.00           C
ATOM   1745  C3  POPEF  70      18.344  53.633  84.685  1.00  0.00           C
ATOM   1748  O31 POPEF  70      17.774  54.585  85.605  1.00  0.00           O
ATOM   1749  C31 POPEF  70      17.994  54.325  86.885  1.00  0.00           C
ATOM   1750  O32 POPEF  70      18.354  53.244  87.325  1.00  0.00           O
ATOM   1751  C32 POPEF  70      17.794  55.564  87.755  1.00  0.00           C
ATOM   1754  C23 POPEF  70      20.994  51.994  88.555  1.00  0.00           C
ATOM   1757  C24 POPEF  70      21.014  52.264  90.065  1.00  0.00           C
ATOM   1760  C25 POPEF  70      20.364  51.124  90.835  1.00  0.00           C
ATOM   1763  C26 POPEF  70      20.414  51.264  92.365  1.00  0.00           C
ATOM   1766  C27 POPEF  70      20.384  49.874  93.025  1.00  0.00           C
ATOM   1769  C28 POPEF  70      20.314  49.935  94.565  1.00  0.00           C
ATOM   1772  C29 POPEF  70      20.804  48.633  95.155  1.00  0.00           C
ATOM   1774 0C21 POPEF  70      21.984  48.424  95.765  1.00  0.00           C
ATOM   1776 1C21 POPEF  70      23.044  49.464  96.035  1.00  0.00           C
ATOM   1779 2C21 POPEF  70      23.234  49.655  97.545  1.00  0.00           C
ATOM   1782 3C21 POPEF  70      23.984  50.944  97.905  1.00  0.00           C
ATOM   1785 4C21 POPEF  70      24.124  51.084  99.425  1.00  0.00           C
ATOM   1788 5C21 POPEF  70      24.463  52.505  99.905  1.00  0.00           C
ATOM   1791 6C21 POPEF  70      23.234  53.424  99.895  1.00  0.00           C
ATOM   1794 7C21 POPEF  70      23.484  54.774 100.555  1.00  0.00           C
ATOM   1797 8C21 POPEF  70      22.194  55.604 100.695  1.00  0.00           C
ATOM   1801  C33 POPEF  70      18.214  55.375  89.225  1.00  0.00           C
ATOM   1804  C34 POPEF  70      17.874  56.614  90.055  1.00  0.00           C
ATOM   1807  C35 POPEF  70      18.324  56.505  91.505  1.00  0.00           C
ATOM   1810  C36 POPEF  70      17.474  55.505  92.305  1.00  0.00           C
ATOM   1813  C37 POPEF  70      18.014  55.273  93.715  1.00  0.00           C
ATOM   1816  C38 POPEF  70      17.134  54.304  94.505  1.00  0.00           C
ATOM   1819  C39 POPEF  70      17.634  54.054  95.935  1.00  0.00           C
ATOM   1822 0C31 POPEF  70      18.824  53.085  95.975  1.00  0.00           C
ATOM   1825 1C31 POPEF  70      19.544  53.054  97.335  1.00  0.00           C
ATOM   1828 2C31 POPEF  70      18.674  52.534  98.495  1.00  0.00           C
ATOM   1831 3C31 POPEF  70      19.474  52.444  99.795  1.00  0.00           C
ATOM   1834 4C31 POPEF  70      18.714  51.784 100.945  1.00  0.00           C
ATOM   1837 5C31 POPEF  70      19.554  51.744 102.235  1.00  0.00           C
ATOM   1840 6C31 POPEF  70      18.894  50.984 103.385  1.00  0.00           C
ATOM   1844  NH3 POPEG  71     112.653 103.354  85.825  1.00  0.00           N
ATOM   1848  C12 POPEG  71     113.663 104.493  85.685  1.00  0.00           C
ATOM   1851  C11 POPEG  71     113.073 105.864  85.295  1.00  0.00           C
ATOM   1854  P   POPEG  71     115.204 107.435  85.525  1.00  0.00           P
ATOM   1855  O13 POPEG  71     115.613 108.734  84.955  1.00  0.00           O
ATOM   1856  O14 POPEG  71     116.293 106.443  85.655  1.00  0.00           O
ATOM   1857  O11 POPEG  71     114.544 107.654  86.945  1.00  0.00           O
ATOM   1858  O12 POPEG  71     114.024 106.755  84.685  1.00  0.00           O
ATOM   1859  C1  POPEG  71     115.374 108.174  87.995  1.00  0.00           C
ATOM   1862  C2  POPEG  71     114.573 108.253  89.315  1.00  0.00           C
ATOM   1864  O21 POPEG  71     115.153 109.214  90.215  1.00  0.00           O
ATOM   1865  C21 POPEG  71     116.333 108.934  90.765  1.00  0.00           C
ATOM   1866  O22 POPEG  71     117.044 107.985  90.505  1.00  0.00           O
ATOM   1867  C22 POPEG  71     116.634 110.005  91.815  1.00  0.00           C
ATOM   1870  C3  POPEG  71     114.353 106.854  89.975  1.00  0.00           C
ATOM   1873  O31 POPEG  71     113.933 106.945  91.355  1.00  0.00           O
ATOM   1874  C31 POPEG  71     112.683 107.344  91.545  1.00  0.00           C
ATOM   1875  O32 POPEG  71     111.853 107.494  90.665  1.00  0.00           O
ATOM   1876  C32 POPEG  71     112.443 107.593  93.025  1.00  0.00           C
ATOM   1879  C23 POPEG  71     117.754 109.574  92.795  1.00  0.00           C
ATOM   1882  C24 POPEG  71     117.854 110.485  94.025  1.00  0.00           C
ATOM   1885  C25 POPEG  71     118.714 109.844  95.125  1.00  0.00           C
ATOM   1888  C26 POPEG  71     118.534 110.505  96.505  1.00  0.00           C
ATOM   1891  C27 POPEG  71     119.404 109.844  97.575  1.00  0.00           C
ATOM   1894  C28 POPEG  71     119.244 110.473  98.975  1.00  0.00           C
ATOM   1897  C29 POPEG  71     117.984 110.064  99.695  1.00  0.00           C
ATOM   1899 0C21 POPEG  71     117.774 110.233 101.015  1.00  0.00           C
ATOM   1901 1C21 POPEG  71     118.744 110.893 101.955  1.00  0.00           C
ATOM   1904 2C21 POPEG  71     119.724 109.895 102.585  1.00  0.00           C
ATOM   1907 3C21 POPEG  71     120.753 110.574 103.495  1.00  0.00           C
ATOM   1910 4C21 POPEG  71     121.804 109.594 104.015  1.00  0.00           C
ATOM   1913 5C21 POPEG  71     122.854 110.264 104.905  1.00  0.00           C
ATOM   1916 6C21 POPEG  71     123.784 109.214 105.545  1.00  0.00           C
ATOM   1919 7C21 POPEG  71     124.773 109.835 106.525  1.00  0.00           C
ATOM   1922 8C21 POPEG  71     125.573 108.773 107.285  1.00  0.00           C
ATOM   1926  C33 POPEG  71     111.273 108.585  93.275  1.00  0.00           C
ATOM   1929  C34 POPEG  71     111.094 108.894  94.765  1.00  0.00           C
ATOM   1932  C35 POPEG  71     109.714 109.464  95.125  1.00  0.00           C
ATOM   1935  C36 POPEG  71     108.574 108.475  94.855  1.00  0.00           C
ATOM   1938  C37 POPEG  71     107.294 108.773  95.655  1.00  0.00           C
ATOM   1941  C38 POPEG  71     106.844 107.585  96.525  1.00  0.00           C
ATOM   1944  C39 POPEG  71     107.784 107.283  97.695  1.00  0.00           C
ATOM   1947 0C31 POPEG  71     107.434 105.945  98.365  1.00  0.00           C
ATOM   1950 1C31 POPEG  71     108.264 105.625  99.605  1.00  0.00           C
ATOM   1953 2C31 POPEG  71     107.574 104.594 100.515  1.00  0.00           C
ATOM   1956 3C31 POPEG  71     107.364 103.224  99.845  1.00  0.00           C
ATOM   1959 4C31 POPEG  71     106.494 102.295 100.685  1.00  0.00           C
ATOM   1962 5C31 POPEG  71     106.244 100.954  99.975  1.00  0.00           C
ATOM   1965 6C31 POPEG  71     105.433  99.953 100.795  1.00  0.00           C
ATOM   1969  NH3 POPEH  72      96.904  66.505  80.535  1.00  0.00           N
ATOM   1973  C12 POPEH  72      97.064  67.615  79.545  1.00  0.00           C
ATOM   1976  C11 POPEH  72      97.774  68.805  80.185  1.00  0.00           C
ATOM   1979  P   POPEH  72     100.114  69.475  81.025  1.00  0.00           P
ATOM   1980  O13 POPEH  72     101.454  68.993  80.635  1.00  0.00           O
ATOM   1981  O14 POPEH  72      99.694  70.854  80.695  1.00  0.00           O
ATOM   1982  O11 POPEH  72      99.913  69.174  82.565  1.00  0.00           O
ATOM   1983  O12 POPEH  72      99.144  68.454  80.325  1.00  0.00           O
ATOM   1984  C1  POPEH  72     100.503  70.024  83.555  1.00  0.00           C
ATOM   1987  C2  POPEH  72     101.214  69.243  84.715  1.00  0.00           C
ATOM   1989  O21 POPEH  72     100.323  68.493  85.565  1.00  0.00           O
ATOM   1990  C21 POPEH  72      99.654  69.225  86.445  1.00  0.00           C
ATOM   1991  O22 POPEH  72      99.183  70.335  86.265  1.00  0.00           O
ATOM   1992  C22 POPEH  72      99.734  68.575  87.835  1.00  0.00           C
ATOM   1995  C3  POPEH  72     102.154  70.133  85.585  1.00  0.00           C
ATOM   1998  O31 POPEH  72     102.903  69.295  86.495  1.00  0.00           O
ATOM   1999  C31 POPEH  72     103.584  69.964  87.425  1.00  0.00           C
ATOM   2000  O32 POPEH  72     103.574  71.174  87.575  1.00  0.00           O
ATOM   2001  C32 POPEH  72     104.393  68.964  88.255  1.00  0.00           C
ATOM   2004  C23 POPEH  72      99.813  69.604  89.005  1.00  0.00           C
ATOM   2007  C24 POPEH  72     100.403  68.993  90.285  1.00  0.00           C
ATOM   2010  C25 POPEH  72     100.664  70.005  91.415  1.00  0.00           C
ATOM   2013  C26 POPEH  72     101.454  69.383  92.575  1.00  0.00           C
ATOM   2016  C27 POPEH  72     101.954  70.413  93.595  1.00  0.00           C
ATOM   2019  C28 POPEH  72     102.793  69.795  94.735  1.00  0.00           C
ATOM   2022  C29 POPEH  72     101.954  68.953  95.675  1.00  0.00           C
ATOM   2024 0C21 POPEH  72     101.944  69.005  97.015  1.00  0.00           C
ATOM   2026 1C21 POPEH  72     102.814  69.854  97.905  1.00  0.00           C
ATOM   2029 2C21 POPEH  72     103.454  69.005  99.005  1.00  0.00           C
ATOM   2032 3C21 POPEH  72     104.323  69.844  99.955  1.00  0.00           C
ATOM   2035 4C21 POPEH  72     104.743  69.085 101.215  1.00  0.00           C
ATOM   2038 5C21 POPEH  72     105.603  69.924 102.165  1.00  0.00           C
ATOM   2041 6C21 POPEH  72     104.834  71.094 102.785  1.00  0.00           C
ATOM   2044 7C21 POPEH  72     105.734  71.993 103.635  1.00  0.00           C
ATOM   2047 8C21 POPEH  72     104.964  73.144 104.265  1.00  0.00           C
ATOM   2051  C33 POPEH  72     105.104  69.593  89.495  1.00  0.00           C
ATOM   2054  C34 POPEH  72     105.193  68.584  90.645  1.00  0.00           C
ATOM   2057  C35 POPEH  72     105.864  69.133  91.925  1.00  0.00           C
ATOM   2060  C36 POPEH  72     107.383  69.313  91.785  1.00  0.00           C
ATOM   2063  C37 POPEH  72     108.054  69.655  93.125  1.00  0.00           C
ATOM   2066  C38 POPEH  72     109.584  69.784  92.995  1.00  0.00           C
ATOM   2069  C39 POPEH  72     110.254  70.335  94.255  1.00  0.00           C
ATOM   2072 0C31 POPEH  72     110.174  69.394  95.475  1.00  0.00           C
ATOM   2075 1C31 POPEH  72     110.923  69.974  96.685  1.00  0.00           C
ATOM   2078 2C31 POPEH  72     110.964  69.063  97.915  1.00  0.00           C
ATOM   2081 3C31 POPEH  72     109.584  68.805  98.535  1.00  0.00           C
ATOM   2084 4C31 POPEH  72     109.673  68.104  99.905  1.00  0.00           C
ATOM   2087 5C31 POPEH  72     108.314  67.913 100.565  1.00  0.00           C
ATOM   2090 6C31 POPEH  72     108.404  67.365 101.995  1.00  0.00           C
ATOM   2094  NH3 POPEI  73      36.374  93.074  80.295  1.00  0.00           N
ATOM   2098  C12 POPEI  73      36.164  93.393  78.845  1.00  0.00           C
ATOM   2101  C11 POPEI  73      34.714  93.084  78.415  1.00  0.00           C
ATOM   2104  P   POPEI  73      34.134  90.594  77.785  1.00  0.00           P
ATOM   2105  O13 POPEI  73      35.283  90.665  76.885  1.00  0.00           O
ATOM   2106  O14 POPEI  73      32.774  90.544  77.205  1.00  0.00           O
ATOM   2107  O11 POPEI  73      34.424  89.334  78.675  1.00  0.00           O
ATOM   2108  O12 POPEI  73      34.264  91.784  78.835  1.00  0.00           O
ATOM   2109  C1  POPEI  73      33.414  88.505  79.235  1.00  0.00           C
ATOM   2112  C2  POPEI  73      32.824  89.184  80.485  1.00  0.00           C
ATOM   2114  O21 POPEI  73      32.744  88.234  81.565  1.00  0.00           O
ATOM   2115  C21 POPEI  73      32.984  88.773  82.765  1.00  0.00           C
ATOM   2116  O22 POPEI  73      33.464  89.874  82.965  1.00  0.00           O
ATOM   2117  C22 POPEI  73      32.444  87.865  83.855  1.00  0.00           C
ATOM   2120  C3  POPEI  73      31.414  89.743  80.185  1.00  0.00           C
ATOM   2123  O31 POPEI  73      30.904  90.555  81.265  1.00  0.00           O
ATOM   2124  C31 POPEI  73      29.744  91.115  80.885  1.00  0.00           C
ATOM   2125  O32 POPEI  73      29.174  90.824  79.845  1.00  0.00           O
ATOM   2126  C32 POPEI  73      29.244  92.114  81.925  1.00  0.00           C
ATOM   2129  C23 POPEI  73      33.324  87.784  85.115  1.00  0.00           C
ATOM   2132  C24 POPEI  73      32.494  87.225  86.275  1.00  0.00           C
ATOM   2135  C25 POPEI  73      33.294  86.915  87.545  1.00  0.00           C
ATOM   2138  C26 POPEI  73      32.394  86.185  88.555  1.00  0.00           C
ATOM   2141  C27 POPEI  73      33.124  85.765  89.835  1.00  0.00           C
ATOM   2144  C28 POPEI  73      32.314  84.773  90.695  1.00  0.00           C
ATOM   2147  C29 POPEI  73      31.024  85.324  91.235  1.00  0.00           C
ATOM   2149 0C21 POPEI  73      30.674  85.415  92.535  1.00  0.00           C
ATOM   2151 1C21 POPEI  73      31.524  84.945  93.695  1.00  0.00           C
ATOM   2154 2C21 POPEI  73      32.534  86.014  94.125  1.00  0.00           C
ATOM   2157 3C21 POPEI  73      31.884  87.164  94.905  1.00  0.00           C
ATOM   2160 4C21 POPEI  73      32.854  88.274  95.295  1.00  0.00           C
ATOM   2163 5C21 POPEI  73      32.124  89.445  95.985  1.00  0.00           C
ATOM   2166 6C21 POPEI  73      32.534  90.814  95.435  1.00  0.00           C
ATOM   2169 7C21 POPEI  73      31.724  91.974  96.025  1.00  0.00           C
ATOM   2172 8C21 POPEI  73      31.834  93.274  95.215  1.00  0.00           C
ATOM   2176  C33 POPEI  73      30.124  92.234  83.205  1.00  0.00           C
ATOM   2179  C34 POPEI  73      29.594  93.253  84.215  1.00  0.00           C
ATOM   2182  C35 POPEI  73      29.754  94.695  83.715  1.00  0.00           C
ATOM   2185  C36 POPEI  73      28.944  95.724  84.505  1.00  0.00           C
ATOM   2188  C37 POPEI  73      28.794  97.024  83.705  1.00  0.00           C
ATOM   2191  C38 POPEI  73      27.934  98.125  84.345  1.00  0.00           C
ATOM   2194  C39 POPEI  73      28.624  98.773  85.555  1.00  0.00           C
ATOM   2197 0C31 POPEI  73      27.774  99.865  86.215  1.00  0.00           C
ATOM   2200 1C31 POPEI  73      28.514 100.514  87.395  1.00  0.00           C
ATOM   2203 2C31 POPEI  73      27.694 101.595  88.115  1.00  0.00           C
ATOM   2206 3C31 POPEI  73      28.514 102.313  89.195  1.00  0.00           C
ATOM   2209 4C31 POPEI  73      27.694 103.383  89.935  1.00  0.00           C
ATOM   2212 5C31 POPEI  73      28.414 103.965  91.155  1.00  0.00           C
ATOM   2215 6C31 POPEI  73      27.554 104.874  92.035  1.00  0.00           C
ATOM   2219  NH3 POPEJ  74      98.423  83.884 123.865  1.00  0.00           N
ATOM   2223  C12 POPEJ  74      97.394  84.604 124.685  1.00  0.00           C
ATOM   2226  C11 POPEJ  74      97.334  83.995 126.105  1.00  0.00           C
ATOM   2229  P   POPEJ  74      95.384  82.273 126.465  1.00  0.00           P
ATOM   2230  O13 POPEJ  74      95.293  80.794 126.505  1.00  0.00           O
ATOM   2231  O14 POPEJ  74      95.004  83.005 127.695  1.00  0.00           O
ATOM   2232  O11 POPEJ  74      94.584  82.833 125.245  1.00  0.00           O
ATOM   2233  O12 POPEJ  74      96.874  82.644 126.055  1.00  0.00           O
ATOM   2234  C1  POPEJ  74      94.094  82.034 124.165  1.00  0.00           C
ATOM   2237  C2  POPEJ  74      95.104  81.924 122.995  1.00  0.00           C
ATOM   2239  O21 POPEJ  74      94.384  81.744 121.755  1.00  0.00           O
ATOM   2240  C21 POPEJ  74      95.144  81.915 120.675  1.00  0.00           C
ATOM   2241  O22 POPEJ  74      96.303  82.283 120.695  1.00  0.00           O
ATOM   2242  C22 POPEJ  74      94.334  81.623 119.415  1.00  0.00           C
ATOM   2245  C3  POPEJ  74      96.133  80.774 123.215  1.00  0.00           C
ATOM   2248  O31 POPEJ  74      97.513  81.234 123.125  1.00  0.00           O
ATOM   2249  C31 POPEJ  74      98.493  80.335 122.865  1.00  0.00           C
ATOM   2250  O32 POPEJ  74      99.643  80.494 123.235  1.00  0.00           O
ATOM   2251  C32 POPEJ  74      98.024  79.125 122.045  1.00  0.00           C
ATOM   2254  C23 POPEJ  74      95.223  81.723 118.155  1.00  0.00           C
ATOM   2257  C24 POPEJ  74      94.424  81.615 116.845  1.00  0.00           C
ATOM   2260  C25 POPEJ  74      95.323  81.104 115.705  1.00  0.00           C
ATOM   2263  C26 POPEJ  74      94.754  81.255 114.295  1.00  0.00           C
ATOM   2266  C27 POPEJ  74      95.743  80.684 113.265  1.00  0.00           C
ATOM   2269  C28 POPEJ  74      95.314  80.844 111.795  1.00  0.00           C
ATOM   2272  C29 POPEJ  74      96.373  80.243 110.895  1.00  0.00           C
ATOM   2274 0C21 POPEJ  74      96.753  80.684 109.695  1.00  0.00           C
ATOM   2276 1C21 POPEJ  74      96.153  81.824 108.915  1.00  0.00           C
ATOM   2279 2C21 POPEJ  74      96.394  81.615 107.405  1.00  0.00           C
ATOM   2282 3C21 POPEJ  74      95.743  82.704 106.545  1.00  0.00           C
ATOM   2285 4C21 POPEJ  74      96.333  82.775 105.135  1.00  0.00           C
ATOM   2288 5C21 POPEJ  74      95.664  83.855 104.285  1.00  0.00           C
ATOM   2291 6C21 POPEJ  74      96.433  84.135 102.985  1.00  0.00           C
ATOM   2294 7C21 POPEJ  74      95.713  85.163 102.115  1.00  0.00           C
ATOM   2297 8C21 POPEJ  74      96.543  85.544 100.895  1.00  0.00           C
ATOM   2301  C33 POPEJ  74      99.164  78.303 121.405  1.00  0.00           C
ATOM   2304  C34 POPEJ  74      98.644  77.225 120.435  1.00  0.00           C
ATOM   2307  C35 POPEJ  74      97.954  77.843 119.215  1.00  0.00           C
ATOM   2310  C36 POPEJ  74      97.723  76.905 118.015  1.00  0.00           C
ATOM   2313  C37 POPEJ  74      96.784  77.575 117.015  1.00  0.00           C
ATOM   2316  C38 POPEJ  74      96.653  76.854 115.665  1.00  0.00           C
ATOM   2319  C39 POPEJ  74      97.793  77.185 114.695  1.00  0.00           C
ATOM   2322 0C31 POPEJ  74      97.453  76.784 113.255  1.00  0.00           C
ATOM   2325 1C31 POPEJ  74      98.653  76.795 112.315  1.00  0.00           C
ATOM   2328 2C31 POPEJ  74      98.243  76.354 110.905  1.00  0.00           C
ATOM   2331 3C31 POPEJ  74      99.334  76.445 109.835  1.00  0.00           C
ATOM   2334 4C31 POPEJ  74     100.543  75.545 110.105  1.00  0.00           C
ATOM   2337 5C31 POPEJ  74     101.644  75.725 109.045  1.00  0.00           C
ATOM   2340 6C31 POPEJ  74     102.903  74.954 109.415  1.00  0.00           C
ATOM   2344  NH3 POPEK  75       5.607  59.874  80.695  1.00  0.00           N
ATOM   2348  C12 POPEK  75       5.427  58.554  81.415  1.00  0.00           C
ATOM   2351  C11 POPEK  75       5.477  57.334  80.475  1.00  0.00           C
ATOM   2354  P   POPEK  75       5.677  54.685  80.765  1.00  0.00           P
ATOM   2355  O13 POPEK  75       5.477  54.514  79.305  1.00  0.00           O
ATOM   2356  O14 POPEK  75       7.044  54.364  81.245  1.00  0.00           O
ATOM   2357  O11 POPEK  75       4.637  53.813  81.545  1.00  0.00           O
ATOM   2358  O12 POPEK  75       5.357  56.144  81.245  1.00  0.00           O
ATOM   2359  C1  POPEK  75       3.557  54.415  82.265  1.00  0.00           C
ATOM   2362  C2  POPEK  75       2.936  53.435  83.285  1.00  0.00           C
ATOM   2364  O21 POPEK  75       2.147  54.284  84.165  1.00  0.00           O
ATOM   2365  C21 POPEK  75       1.796  53.894  85.375  1.00  0.00           C
ATOM   2366  O22 POPEK  75       2.107  52.864  85.935  1.00  0.00           O
ATOM   2367  C22 POPEK  75       0.866  54.924  85.995  1.00  0.00           C
ATOM   2370  C3  POPEK  75       4.026  52.493  83.915  1.00  0.00           C
ATOM   2373  O31 POPEK  75       3.517  51.274  84.485  1.00  0.00           O
ATOM   2374  C31 POPEK  75       3.576  50.164  83.775  1.00  0.00           C
ATOM   2375  O32 POPEK  75       3.886  50.063  82.595  1.00  0.00           O
ATOM   2376  C32 POPEK  75       3.257  49.005  84.715  1.00  0.00           C
ATOM   2379  C23 POPEK  75       0.487  54.553  87.455  1.00  0.00           C
ATOM   2382  C24 POPEK  75      -0.734  55.333  87.945  1.00  0.00           C
ATOM   2385  C25 POPEK  75      -1.124  54.974  89.395  1.00  0.00           C
ATOM   2388  C26 POPEK  75      -0.293  55.744  90.425  1.00  0.00           C
ATOM   2391  C27 POPEK  75      -0.584  55.294  91.855  1.00  0.00           C
ATOM   2394  C28 POPEK  75       0.276  56.054  92.875  1.00  0.00           C
ATOM   2397  C29 POPEK  75       0.176  55.473  94.265  1.00  0.00           C
ATOM   2399 0C21 POPEK  75      -0.573  55.944  95.275  1.00  0.00           C
ATOM   2401 1C21 POPEK  75      -1.513  57.123  95.205  1.00  0.00           C
ATOM   2404 2C21 POPEK  75      -2.784  56.884  96.035  1.00  0.00           C
ATOM   2407 3C21 POPEK  75      -3.693  55.775  95.475  1.00  0.00           C
ATOM   2410 4C21 POPEK  75      -5.073  55.725  96.155  1.00  0.00           C
ATOM   2413 5C21 POPEK  75      -4.983  55.525  97.675  1.00  0.00           C
ATOM   2416 6C21 POPEK  75      -6.373  55.543  98.325  1.00  0.00           C
ATOM   2419 7C21 POPEK  75      -6.284  55.484  99.845  1.00  0.00           C
ATOM   2422 8C21 POPEK  75      -7.663  55.473 100.495  1.00  0.00           C
ATOM   2426  C33 POPEK  75       1.827  49.075  85.305  1.00  0.00           C
ATOM   2429  C34 POPEK  75       1.636  48.114  86.485  1.00  0.00           C
ATOM   2432  C35 POPEK  75       2.097  48.674  87.845  1.00  0.00           C
ATOM   2435  C36 POPEK  75       1.647  47.794  89.015  1.00  0.00           C
ATOM   2438  C37 POPEK  75       1.966  48.424  90.385  1.00  0.00           C
ATOM   2441  C38 POPEK  75       1.437  47.604  91.585  1.00  0.00           C
ATOM   2444  C39 POPEK  75       1.927  46.154  91.565  1.00  0.00           C
ATOM   2447 0C31 POPEK  75       2.016  45.515  92.955  1.00  0.00           C
ATOM   2450 1C31 POPEK  75       2.576  44.093  92.885  1.00  0.00           C
ATOM   2453 2C31 POPEK  75       2.967  43.524  94.255  1.00  0.00           C
ATOM   2456 3C31 POPEK  75       3.546  42.115  94.145  1.00  0.00           C
ATOM   2459 4C31 POPEK  75       4.087  41.614  95.485  1.00  0.00           C
ATOM   2462 5C31 POPEK  75       4.667  40.194  95.405  1.00  0.00           C
ATOM   2465 6C31 POPEK  75       5.117  39.654  96.755  1.00  0.00           C
ATOM   2469  NH3 POPEL  76       5.843 114.474  77.735  1.00  0.00           N
ATOM   2473  C12 POPEL  76       5.647 115.765  77.005  1.00  0.00           C
ATOM   2476  C11 POPEL  76       4.296 116.374  77.435  1.00  0.00           C
ATOM   2479  P   POPEL  76       2.337 114.913  76.415  1.00  0.00           P
ATOM   2480  O13 POPEL  76       3.107 114.804  75.155  1.00  0.00           O
ATOM   2481  O14 POPEL  76       1.127 115.765  76.385  1.00  0.00           O
ATOM   2482  O11 POPEL  76       1.976 113.445  76.875  1.00  0.00           O
ATOM   2483  O12 POPEL  76       3.286 115.385  77.585  1.00  0.00           O
ATOM   2484  C1  POPEL  76       2.566 112.803  78.025  1.00  0.00           C
ATOM   2487  C2  POPEL  76       1.866 113.234  79.345  1.00  0.00           C
ATOM   2489  O21 POPEL  76       2.347 112.475  80.465  1.00  0.00           O
ATOM   2490  C21 POPEL  76       3.457 112.894  81.025  1.00  0.00           C
ATOM   2491  O22 POPEL  76       4.156 113.814  80.615  1.00  0.00           O
ATOM   2492  C22 POPEL  76       3.676 112.133  82.335  1.00  0.00           C
ATOM   2495  C3  POPEL  76       0.346 113.005  79.255  1.00  0.00           C
ATOM   2498  O31 POPEL  76      -0.303 113.243  80.515  1.00  0.00           O
ATOM   2499  C31 POPEL  76      -0.783 114.434  80.745  1.00  0.00           C
ATOM   2500  O32 POPEL  76      -0.514 115.464  80.135  1.00  0.00           O
ATOM   2501  C32 POPEL  76      -1.804 114.284  81.855  1.00  0.00           C
ATOM   2504  C23 POPEL  76       4.767 112.764  83.245  1.00  0.00           C
ATOM   2507  C24 POPEL  76       4.847 112.094  84.625  1.00  0.00           C
ATOM   2510  C25 POPEL  76       5.884 112.775  85.555  1.00  0.00           C
ATOM   2513  C26 POPEL  76       6.083 112.044  86.895  1.00  0.00           C
ATOM   2516  C27 POPEL  76       7.373 112.475  87.625  1.00  0.00           C
ATOM   2519  C28 POPEL  76       7.603 111.704  88.935  1.00  0.00           C
ATOM   2522  C29 POPEL  76       8.914 112.094  89.575  1.00  0.00           C
ATOM   2524 0C21 POPEL  76       9.154 112.404  90.865  1.00  0.00           C
ATOM   2526 1C21 POPEL  76       8.163 112.424  92.005  1.00  0.00           C
ATOM   2529 2C21 POPEL  76       8.564 113.475  93.065  1.00  0.00           C
ATOM   2532 3C21 POPEL  76       7.743 113.335  94.355  1.00  0.00           C
ATOM   2535 4C21 POPEL  76       7.963 114.464  95.375  1.00  0.00           C
ATOM   2538 5C21 POPEL  76       9.413 114.643  95.855  1.00  0.00           C
ATOM   2541 6C21 POPEL  76       9.984 113.454  96.635  1.00  0.00           C
ATOM   2544 7C21 POPEL  76      11.383 113.744  97.205  1.00  0.00           C
ATOM   2547 8C21 POPEL  76      11.974 112.585  98.015  1.00  0.00           C
ATOM   2551  C33 POPEL  76      -1.884 115.525  82.745  1.00  0.00           C
ATOM   2554  C34 POPEL  76      -0.743 115.563  83.765  1.00  0.00           C
ATOM   2557  C35 POPEL  76      -1.114 116.374  85.015  1.00  0.00           C
ATOM   2560  C36 POPEL  76      -0.174 116.094  86.205  1.00  0.00           C
ATOM   2563  C37 POPEL  76      -0.934 115.945  87.535  1.00  0.00           C
ATOM   2566  C38 POPEL  76      -0.104 115.193  88.575  1.00  0.00           C
ATOM   2569  C39 POPEL  76      -0.853 115.014  89.905  1.00  0.00           C
ATOM   2572 0C31 POPEL  76      -0.104 114.083  90.855  1.00  0.00           C
ATOM   2575 1C31 POPEL  76      -0.764 113.954  92.235  1.00  0.00           C
ATOM   2578 2C31 POPEL  76       0.057 113.063  93.165  1.00  0.00           C
ATOM   2581 3C31 POPEL  76      -0.584 112.904  94.555  1.00  0.00           C
ATOM   2584 4C31 POPEL  76       0.217 111.945  95.445  1.00  0.00           C
ATOM   2587 5C31 POPEL  76      -0.433 111.764  96.825  1.00  0.00           C
ATOM   2590 6C31 POPEL  76       0.346 110.835  97.755  1.00  0.00           C
ATOM   2594  NH3 POPEM  77      47.373  45.185  84.935  1.00  0.00           N
ATOM   2598  C12 POPEM  77      47.963  43.804  85.105  1.00  0.00           C
ATOM   2601  C11 POPEM  77      49.463  43.755  84.735  1.00  0.00           C
ATOM   2604  P   POPEM  77      51.174  41.845  85.525  1.00  0.00           P
ATOM   2605  O13 POPEM  77      51.564  40.534  84.955  1.00  0.00           O
ATOM   2606  O14 POPEM  77      52.194  42.924  85.525  1.00  0.00           O
ATOM   2607  O11 POPEM  77      50.634  41.635  86.995  1.00  0.00           O
ATOM   2608  O12 POPEM  77      49.884  42.404  84.795  1.00  0.00           O
ATOM   2609  C1  POPEM  77      50.044  42.654  87.795  1.00  0.00           C
ATOM   2612  C2  POPEM  77      50.474  42.464  89.265  1.00  0.00           C
ATOM   2614  O21 POPEM  77      50.094  43.633  90.005  1.00  0.00           O
ATOM   2615  C21 POPEM  77      49.974  43.584  91.325  1.00  0.00           C
ATOM   2616  O22 POPEM  77      50.454  44.424  92.065  1.00  0.00           O
ATOM   2617  C22 POPEM  77      49.094  42.424  91.815  1.00  0.00           C
ATOM   2620  C3  POPEM  77      52.014  42.234  89.355  1.00  0.00           C
ATOM   2623  O31 POPEM  77      52.384  41.714  90.645  1.00  0.00           O
ATOM   2624  C31 POPEM  77      53.013  42.545  91.455  1.00  0.00           C
ATOM   2625  O32 POPEM  77      53.344  43.685  91.175  1.00  0.00           O
ATOM   2626  C32 POPEM  77      53.104  41.905  92.825  1.00  0.00           C
ATOM   2629  C23 POPEM  77      48.684  42.654  93.285  1.00  0.00           C
ATOM   2632  C24 POPEM  77      47.754  41.583  93.885  1.00  0.00           C
ATOM   2635  C25 POPEM  77      46.264  41.983  93.935  1.00  0.00           C
ATOM   2638  C26 POPEM  77      45.834  42.875  95.115  1.00  0.00           C
ATOM   2641  C27 POPEM  77      46.024  42.225  96.495  1.00  0.00           C
ATOM   2644  C28 POPEM  77      45.373  43.005  97.655  1.00  0.00           C
ATOM   2647  C29 POPEM  77      45.824  42.464  98.985  1.00  0.00           C
ATOM   2649 0C21 POPEM  77      45.083  42.074 100.045  1.00  0.00           C
ATOM   2651 1C21 POPEM  77      43.584  42.123 100.185  1.00  0.00           C
ATOM   2654 2C21 POPEM  77      43.134  42.594 101.595  1.00  0.00           C
ATOM   2657 3C21 POPEM  77      43.534  41.653 102.755  1.00  0.00           C
ATOM   2660 4C21 POPEM  77      42.334  40.924 103.385  1.00  0.00           C
ATOM   2663 5C21 POPEM  77      42.704  40.255 104.725  1.00  0.00           C
ATOM   2666 6C21 POPEM  77      41.474  39.734 105.485  1.00  0.00           C
ATOM   2669 7C21 POPEM  77      41.814  39.185 106.865  1.00  0.00           C
ATOM   2672 8C21 POPEM  77      40.594  38.674 107.635  1.00  0.00           C
ATOM   2676  C33 POPEM  77      53.434  42.945  93.925  1.00  0.00           C
ATOM   2679  C34 POPEM  77      53.324  42.334  95.315  1.00  0.00           C
ATOM   2682  C35 POPEM  77      53.994  43.165  96.415  1.00  0.00           C
ATOM   2685  C36 POPEM  77      54.234  42.295  97.645  1.00  0.00           C
ATOM   2688  C37 POPEM  77      54.854  43.025  98.835  1.00  0.00           C
ATOM   2691  C38 POPEM  77      55.333  42.004  99.885  1.00  0.00           C
ATOM   2694  C39 POPEM  77      55.814  42.633 101.205  1.00  0.00           C
ATOM   2697 0C31 POPEM  77      54.654  42.924 102.175  1.00  0.00           C
ATOM   2700 1C31 POPEM  77      55.164  43.415 103.535  1.00  0.00           C
ATOM   2703 2C31 POPEM  77      54.034  43.604 104.555  1.00  0.00           C
ATOM   2706 3C31 POPEM  77      53.223  44.894 104.355  1.00  0.00           C
ATOM   2709 4C31 POPEM  77      52.103  45.024 105.385  1.00  0.00           C
ATOM   2712 5C31 POPEM  77      51.304  46.325 105.265  1.00  0.00           C
ATOM   2715 6C31 POPEM  77      50.214  46.444 106.335  1.00  0.00           C
ATOM   2719  NH3 POPEN  78     110.514  98.435 122.935  1.00  0.00           N
ATOM   2723  C12 POPEN  78     111.384  98.545 124.155  1.00  0.00           C
ATOM   2726  C11 POPEN  78     112.823  98.904 123.725  1.00  0.00           C
ATOM   2729  P   POPEN  78     114.194  97.094 125.105  1.00  0.00           P
ATOM   2730  O13 POPEN  78     115.594  97.044 125.575  1.00  0.00           O
ATOM   2731  O14 POPEN  78     113.134  96.723 126.075  1.00  0.00           O
ATOM   2732  O11 POPEN  78     114.054  96.174 123.815  1.00  0.00           O
ATOM   2733  O12 POPEN  78     113.873  98.554 124.625  1.00  0.00           O
ATOM   2734  C1  POPEN  78     115.123  95.924 122.895  1.00  0.00           C
ATOM   2737  C2  POPEN  78     115.083  96.904 121.685  1.00  0.00           C
ATOM   2739  O21 POPEN  78     115.323  96.273 120.415  1.00  0.00           O
ATOM   2740  C21 POPEN  78     114.334  95.514 119.945  1.00  0.00           C
ATOM   2741  O22 POPEN  78     113.323  95.204 120.555  1.00  0.00           O
ATOM   2742  C22 POPEN  78     114.623  95.154 118.495  1.00  0.00           C
ATOM   2745  C3  POPEN  78     116.054  98.113 121.865  1.00  0.00           C
ATOM   2748  O31 POPEN  78     115.514  99.305 121.275  1.00  0.00           O
ATOM   2749  C31 POPEN  78     115.554  99.555 119.965  1.00  0.00           C
ATOM   2750  O32 POPEN  78     114.664 100.134 119.365  1.00  0.00           O
ATOM   2751  C32 POPEN  78     116.814  99.044 119.285  1.00  0.00           C
ATOM   2754  C23 POPEN  78     113.594  94.174 117.885  1.00  0.00           C
ATOM   2757  C24 POPEN  78     113.773  94.053 116.375  1.00  0.00           C
ATOM   2760  C25 POPEN  78     112.854  93.005 115.715  1.00  0.00           C
ATOM   2763  C26 POPEN  78     113.393  91.564 115.775  1.00  0.00           C
ATOM   2766  C27 POPEN  78     112.614  90.584 114.885  1.00  0.00           C
ATOM   2769  C28 POPEN  78     113.194  89.154 114.855  1.00  0.00           C
ATOM   2772  C29 POPEN  78     114.594  89.095 114.275  1.00  0.00           C
ATOM   2774 0C21 POPEN  78     115.023  88.414 113.195  1.00  0.00           C
ATOM   2776 1C21 POPEN  78     114.223  87.475 112.335  1.00  0.00           C
ATOM   2779 2C21 POPEN  78     115.123  86.465 111.605  1.00  0.00           C
ATOM   2782 3C21 POPEN  78     114.344  85.255 111.055  1.00  0.00           C
ATOM   2785 4C21 POPEN  78     115.083  84.524 109.925  1.00  0.00           C
ATOM   2788 5C21 POPEN  78     114.953  85.255 108.585  1.00  0.00           C
ATOM   2791 6C21 POPEN  78     115.694  84.564 107.435  1.00  0.00           C
ATOM   2794 7C21 POPEN  78     115.414  85.264 106.095  1.00  0.00           C
ATOM   2797 8C21 POPEN  78     116.104  84.624 104.885  1.00  0.00           C
ATOM   2801  C33 POPEN  78     116.874  99.594 117.845  1.00  0.00           C
ATOM   2804  C34 POPEN  78     118.183  99.284 117.105  1.00  0.00           C
ATOM   2807  C35 POPEN  78     118.213  99.924 115.705  1.00  0.00           C
ATOM   2810  C36 POPEN  78     117.214  99.264 114.735  1.00  0.00           C
ATOM   2813  C37 POPEN  78     116.974 100.044 113.435  1.00  0.00           C
ATOM   2816  C38 POPEN  78     118.224 100.215 112.565  1.00  0.00           C
ATOM   2819  C39 POPEN  78     117.924 100.014 111.075  1.00  0.00           C
ATOM   2822 0C31 POPEN  78     116.853 100.945 110.505  1.00  0.00           C
ATOM   2825 1C31 POPEN  78     116.734 100.753 108.995  1.00  0.00           C
ATOM   2828 2C31 POPEN  78     115.454 101.374 108.435  1.00  0.00           C
ATOM   2831 3C31 POPEN  78     115.274 101.085 106.935  1.00  0.00           C
ATOM   2834 4C31 POPEN  78     116.224 101.894 106.035  1.00  0.00           C
ATOM   2837 5C31 POPEN  78     115.724 101.984 104.575  1.00  0.00           C
ATOM   2840 6C31 POPEN  78     116.653 102.755 103.635  1.00  0.00           C
ATOM   2844  NH3 POPEO  79     104.094 105.975 124.085  1.00  0.00           N
ATOM   2848  C12 POPEO  79     102.823 106.794 124.195  1.00  0.00           C
ATOM   2851  C11 POPEO  79     102.674 107.803 123.045  1.00  0.00           C
ATOM   2854  P   POPEO  79     101.373 110.085 122.855  1.00  0.00           P
ATOM   2855  O13 POPEO  79     100.053 110.464 122.325  1.00  0.00           O
ATOM   2856  O14 POPEO  79     101.814 110.824 124.045  1.00  0.00           O
ATOM   2857  O11 POPEO  79     102.443 110.324 121.705  1.00  0.00           O
ATOM   2858  O12 POPEO  79     101.433 108.514 123.075  1.00  0.00           O
ATOM   2859  C1  POPEO  79     102.294 109.655 120.445  1.00  0.00           C
ATOM   2862  C2  POPEO  79     103.174 110.284 119.325  1.00  0.00           C
ATOM   2864  O21 POPEO  79     103.504 109.214 118.415  1.00  0.00           O
ATOM   2865  C21 POPEO  79     102.494 108.904 117.605  1.00  0.00           C
ATOM   2866  O22 POPEO  79     101.543 109.624 117.365  1.00  0.00           O
ATOM   2867  C22 POPEO  79     102.663 107.475 117.095  1.00  0.00           C
ATOM   2870  C3  POPEO  79     104.484 110.945 119.825  1.00  0.00           C
ATOM   2873  O31 POPEO  79     105.034 111.813 118.825  1.00  0.00           O
ATOM   2874  C31 POPEO  79     105.893 111.273 117.985  1.00  0.00           C
ATOM   2875  O32 POPEO  79     106.314 110.124 118.025  1.00  0.00           O
ATOM   2876  C32 POPEO  79     106.333 112.313 116.965  1.00  0.00           C
ATOM   2879  C23 POPEO  79     102.003 107.234 115.715  1.00  0.00           C
ATOM   2882  C24 POPEO  79     101.713 105.743 115.505  1.00  0.00           C
ATOM   2885  C25 POPEO  79     101.193 105.385 114.105  1.00  0.00           C
ATOM   2888  C26 POPEO  79     102.273 105.434 113.025  1.00  0.00           C
ATOM   2891  C27 POPEO  79     101.774 104.865 111.695  1.00  0.00           C
ATOM   2894  C28 POPEO  79     102.793 104.994 110.565  1.00  0.00           C
ATOM   2897  C29 POPEO  79     102.184 104.633 109.235  1.00  0.00           C
ATOM   2899 0C21 POPEO  79     102.653 103.755 108.325  1.00  0.00           C
ATOM   2901 1C21 POPEO  79     103.903 102.924 108.405  1.00  0.00           C
ATOM   2904 2C21 POPEO  79     104.924 103.364 107.345  1.00  0.00           C
ATOM   2907 3C21 POPEO  79     106.044 102.335 107.155  1.00  0.00           C
ATOM   2910 4C21 POPEO  79     107.003 102.684 106.005  1.00  0.00           C
ATOM   2913 5C21 POPEO  79     107.903 101.505 105.605  1.00  0.00           C
ATOM   2916 6C21 POPEO  79     108.824 101.014 106.735  1.00  0.00           C
ATOM   2919 7C21 POPEO  79     109.664  99.795 106.325  1.00  0.00           C
ATOM   2922 8C21 POPEO  79     110.713  99.415 107.375  1.00  0.00           C
ATOM   2926  C33 POPEO  79     106.564 111.693 115.565  1.00  0.00           C
ATOM   2929  C34 POPEO  79     107.003 112.764 114.555  1.00  0.00           C
ATOM   2932  C35 POPEO  79     106.914 112.325 113.085  1.00  0.00           C
ATOM   2935  C36 POPEO  79     107.804 111.133 112.705  1.00  0.00           C
ATOM   2938  C37 POPEO  79     107.754 110.864 111.195  1.00  0.00           C
ATOM   2941  C38 POPEO  79     108.614 109.664 110.745  1.00  0.00           C
ATOM   2944  C39 POPEO  79     110.093 110.005 110.565  1.00  0.00           C
ATOM   2947 0C31 POPEO  79     110.923 108.794 110.115  1.00  0.00           C
ATOM   2950 1C31 POPEO  79     112.383 109.154 109.845  1.00  0.00           C
ATOM   2953 2C31 POPEO  79     113.393 108.044 110.175  1.00  0.00           C
ATOM   2956 3C31 POPEO  79     113.164 106.714 109.465  1.00  0.00           C
ATOM   2959 4C31 POPEO  79     113.274 106.844 107.945  1.00  0.00           C
ATOM   2962 5C31 POPEO  79     113.523 105.505 107.255  1.00  0.00           C
ATOM   2965 6C31 POPEO  79     113.663 105.654 105.745  1.00  0.00           C
ATOM   2969  NH3 POPEP  80      37.873  36.524  80.965  1.00  0.00           N
ATOM   2973  C12 POPEP  80      39.314  36.934  81.095  1.00  0.00           C
ATOM   2976  C11 POPEP  80      40.234  35.825  81.645  1.00  0.00           C
ATOM   2979  P   POPEP  80      42.914  35.774  81.585  1.00  0.00           P
ATOM   2980  O13 POPEP  80      42.734  34.705  80.585  1.00  0.00           O
ATOM   2981  O14 POPEP  80      43.844  36.894  81.295  1.00  0.00           O
ATOM   2982  O11 POPEP  80      43.284  35.133  83.005  1.00  0.00           O
ATOM   2983  O12 POPEP  80      41.504  36.394  81.965  1.00  0.00           O
ATOM   2984  C1  POPEP  80      44.333  34.164  83.065  1.00  0.00           C
ATOM   2987  C2  POPEP  80      44.654  33.724  84.535  1.00  0.00           C
ATOM   2989  O21 POPEP  80      45.373  34.784  85.195  1.00  0.00           O
ATOM   2990  C21 POPEP  80      44.864  35.624  86.095  1.00  0.00           C
ATOM   2991  O22 POPEP  80      45.454  36.594  86.535  1.00  0.00           O
ATOM   2992  C22 POPEP  80      43.444  35.304  86.565  1.00  0.00           C
ATOM   2995  C3  POPEP  80      45.504  32.424  84.595  1.00  0.00           C
ATOM   2998  O31 POPEP  80      45.664  32.024  85.965  1.00  0.00           O
ATOM   2999  C31 POPEP  80      46.114  30.804  86.205  1.00  0.00           C
ATOM   3000  O32 POPEP  80      46.214  29.894  85.405  1.00  0.00           O
ATOM   3001  C32 POPEP  80      46.484  30.723  87.685  1.00  0.00           C
ATOM   3004  C23 POPEP  80      43.384  34.224  87.655  1.00  0.00           C
ATOM   3007  C24 POPEP  80      42.004  34.203  88.345  1.00  0.00           C
ATOM   3010  C25 POPEP  80      42.084  33.825  89.825  1.00  0.00           C
ATOM   3013  C26 POPEP  80      42.494  32.374  90.075  1.00  0.00           C
ATOM   3016  C27 POPEP  80      42.624  32.104  91.575  1.00  0.00           C
ATOM   3019  C28 POPEP  80      43.013  30.653  91.925  1.00  0.00           C
ATOM   3022  C29 POPEP  80      43.324  30.583  93.395  1.00  0.00           C
ATOM   3024 0C21 POPEP  80      42.794  29.744  94.305  1.00  0.00           C
ATOM   3026 1C21 POPEP  80      41.834  28.615  94.045  1.00  0.00           C
ATOM   3029 2C21 POPEP  80      42.154  27.384  94.925  1.00  0.00           C
ATOM   3032 3C21 POPEP  80      41.894  27.614  96.425  1.00  0.00           C
ATOM   3035 4C21 POPEP  80      42.204  26.383  97.285  1.00  0.00           C
ATOM   3038 5C21 POPEP  80      42.044  26.694  98.775  1.00  0.00           C
ATOM   3041 6C21 POPEP  80      42.384  25.504  99.685  1.00  0.00           C
ATOM   3044 7C21 POPEP  80      42.304  25.864 101.175  1.00  0.00           C
ATOM   3047 8C21 POPEP  80      42.614  24.694 102.105  1.00  0.00           C
ATOM   3051  C33 POPEP  80      47.373  31.903  88.115  1.00  0.00           C
ATOM   3054  C34 POPEP  80      47.914  31.775  89.545  1.00  0.00           C
ATOM   3057  C35 POPEP  80      46.874  31.915  90.675  1.00  0.00           C
ATOM   3060  C36 POPEP  80      47.404  32.795  91.825  1.00  0.00           C
ATOM   3063  C37 POPEP  80      46.494  32.914  93.055  1.00  0.00           C
ATOM   3066  C38 POPEP  80      46.984  34.063  93.945  1.00  0.00           C
ATOM   3069  C39 POPEP  80      46.234  34.214  95.285  1.00  0.00           C
ATOM   3072 0C31 POPEP  80      46.614  33.144  96.315  1.00  0.00           C
ATOM   3075 1C31 POPEP  80      46.064  33.444  97.715  1.00  0.00           C
ATOM   3078 2C31 POPEP  80      46.474  32.374  98.735  1.00  0.00           C
ATOM   3081 3C31 POPEP  80      45.934  32.653 100.145  1.00  0.00           C
ATOM   3084 4C31 POPEP  80      46.354  31.554 101.145  1.00  0.00           C
ATOM   3087 5C31 POPEP  80      45.734  31.745 102.535  1.00  0.00           C
ATOM   3090 6C31 POPEP  80      46.234  30.714 103.545  1.00  0.00           C
ATOM   3094  NH3 POPEQ  81      36.814 110.464 120.315  1.00  0.00           N
ATOM   3098  C12 POPEQ  81      35.794 110.854 121.365  1.00  0.00           C
ATOM   3101  C11 POPEQ  81      35.124 112.225 121.075  1.00  0.00           C
ATOM   3104  P   POPEQ  81      33.004 112.143 119.485  1.00  0.00           P
ATOM   3105  O13 POPEQ  81      32.464 113.435 119.025  1.00  0.00           O
ATOM   3106  O14 POPEQ  81      32.314 111.505 120.625  1.00  0.00           O
ATOM   3107  O11 POPEQ  81      33.074 111.085 118.305  1.00  0.00           O
ATOM   3108  O12 POPEQ  81      34.544 112.273 119.775  1.00  0.00           O
ATOM   3109  C1  POPEQ  81      32.874 111.424 116.935  1.00  0.00           C
ATOM   3112  C2  POPEQ  81      34.074 112.124 116.215  1.00  0.00           C
ATOM   3114  O21 POPEQ  81      33.994 111.884 114.805  1.00  0.00           O
ATOM   3115  C21 POPEQ  81      33.084 112.575 114.165  1.00  0.00           C
ATOM   3116  O22 POPEQ  81      32.194 113.234 114.655  1.00  0.00           O
ATOM   3117  C22 POPEQ  81      33.434 112.634 112.675  1.00  0.00           C
ATOM   3120  C3  POPEQ  81      35.484 111.623 116.685  1.00  0.00           C
ATOM   3123  O31 POPEQ  81      36.533 111.953 115.725  1.00  0.00           O
ATOM   3124  C31 POPEQ  81      37.764 111.574 116.075  1.00  0.00           C
ATOM   3125  O32 POPEQ  81      38.034 111.023 117.135  1.00  0.00           O
ATOM   3126  C32 POPEQ  81      38.794 111.744 114.955  1.00  0.00           C
ATOM   3129  C23 POPEQ  81      33.004 111.394 111.855  1.00  0.00           C
ATOM   3132  C24 POPEQ  81      34.094 110.314 111.835  1.00  0.00           C
ATOM   3135  C25 POPEQ  81      35.364 110.714 111.075  1.00  0.00           C
ATOM   3138  C26 POPEQ  81      35.684 109.795 109.885  1.00  0.00           C
ATOM   3141  C27 POPEQ  81      37.014 110.163 109.205  1.00  0.00           C
ATOM   3144  C28 POPEQ  81      37.264 109.415 107.885  1.00  0.00           C
ATOM   3147  C29 POPEQ  81      36.604 110.075 106.695  1.00  0.00           C
ATOM   3149 0C21 POPEQ  81      37.144 111.054 105.935  1.00  0.00           C
ATOM   3151 1C21 POPEQ  81      38.504 111.674 106.125  1.00  0.00           C
ATOM   3154 2C21 POPEQ  81      39.414 111.514 104.895  1.00  0.00           C
ATOM   3157 3C21 POPEQ  81      38.974 112.344 103.675  1.00  0.00           C
ATOM   3160 4C21 POPEQ  81      38.894 111.505 102.385  1.00  0.00           C
ATOM   3163 5C21 POPEQ  81      38.464 112.354 101.185  1.00  0.00           C
ATOM   3166 6C21 POPEQ  81      38.574 111.623  99.845  1.00  0.00           C
ATOM   3169 7C21 POPEQ  81      38.213 112.523  98.665  1.00  0.00           C
ATOM   3172 8C21 POPEQ  81      38.594 111.934  97.305  1.00  0.00           C
ATOM   3176  C33 POPEQ  81      38.324 112.374 113.615  1.00  0.00           C
ATOM   3179  C34 POPEQ  81      39.094 111.834 112.395  1.00  0.00           C
ATOM   3182  C35 POPEQ  81      40.624 112.064 112.405  1.00  0.00           C
ATOM   3185  C36 POPEQ  81      41.364 111.033 111.525  1.00  0.00           C
ATOM   3188  C37 POPEQ  81      42.854 111.325 111.285  1.00  0.00           C
ATOM   3191  C38 POPEQ  81      43.554 110.115 110.625  1.00  0.00           C
ATOM   3194  C39 POPEQ  81      45.074 110.275 110.435  1.00  0.00           C
ATOM   3197 0C31 POPEQ  81      45.504 111.343 109.415  1.00  0.00           C
ATOM   3200 1C31 POPEQ  81      44.954 111.133 107.995  1.00  0.00           C
ATOM   3203 2C31 POPEQ  81      45.373 112.243 107.015  1.00  0.00           C
ATOM   3206 3C31 POPEQ  81      46.824 112.164 106.505  1.00  0.00           C
ATOM   3209 4C31 POPEQ  81      47.094 110.964 105.595  1.00  0.00           C
ATOM   3212 5C31 POPEQ  81      48.353 111.145 104.735  1.00  0.00           C
ATOM   3215 6C31 POPEQ  81      48.594 109.984 103.765  1.00  0.00           C
ATOM   3219  NH3 POPER  82      46.814  11.724 120.305  1.00  0.00           N
ATOM   3223  C12 POPER  82      46.054  13.014 120.225  1.00  0.00           C
ATOM   3226  C11 POPER  82      47.024  14.184 120.345  1.00  0.00           C
ATOM   3229  P   POPER  82      46.994  16.753 120.165  1.00  0.00           P
ATOM   3230  O13 POPER  82      48.414  16.624 120.545  1.00  0.00           O
ATOM   3231  O14 POPER  82      46.164  17.624 121.035  1.00  0.00           O
ATOM   3232  O11 POPER  82      46.844  17.364 118.725  1.00  0.00           O
ATOM   3233  O12 POPER  82      46.284  15.364 120.065  1.00  0.00           O
ATOM   3234  C1  POPER  82      47.504  16.904 117.545  1.00  0.00           C
ATOM   3237  C2  POPER  82      46.684  17.114 116.205  1.00  0.00           C
ATOM   3239  O21 POPER  82      46.324  18.484 115.925  1.00  0.00           O
ATOM   3240  C21 POPER  82      45.234  19.004 116.475  1.00  0.00           C
ATOM   3241  O22 POPER  82      44.664  18.634 117.495  1.00  0.00           O
ATOM   3242  C22 POPER  82      44.854  20.244 115.675  1.00  0.00           C
ATOM   3245  C3  POPER  82      45.494  16.124 116.005  1.00  0.00           C
ATOM   3248  O31 POPER  82      44.734  16.444 114.815  1.00  0.00           O
ATOM   3249  C31 POPER  82      45.214  16.064 113.645  1.00  0.00           C
ATOM   3250  O32 POPER  82      46.234  15.424 113.455  1.00  0.00           O
ATOM   3251  C32 POPER  82      44.324  16.604 112.535  1.00  0.00           C
ATOM   3254  C23 POPER  82      44.154  19.894 114.355  1.00  0.00           C
ATOM   3257  C24 POPER  82      43.784  21.124 113.515  1.00  0.00           C
ATOM   3260  C25 POPER  82      43.204  20.684 112.165  1.00  0.00           C
ATOM   3263  C26 POPER  82      42.934  21.833 111.195  1.00  0.00           C
ATOM   3266  C27 POPER  82      42.354  21.304 109.865  1.00  0.00           C
ATOM   3269  C28 POPER  82      42.704  22.164 108.645  1.00  0.00           C
ATOM   3272  C29 POPER  82      44.134  21.954 108.215  1.00  0.00           C
ATOM   3274 0C21 POPER  82      44.554  21.575 106.995  1.00  0.00           C
ATOM   3276 1C21 POPER  82      43.664  21.364 105.795  1.00  0.00           C
ATOM   3279 2C21 POPER  82      44.454  21.214 104.475  1.00  0.00           C
ATOM   3282 3C21 POPER  82      45.254  22.464 104.085  1.00  0.00           C
ATOM   3285 4C21 POPER  82      46.064  22.265 102.795  1.00  0.00           C
ATOM   3288 5C21 POPER  82      47.354  23.104 102.725  1.00  0.00           C
ATOM   3291 6C21 POPER  82      48.423  22.614 103.705  1.00  0.00           C
ATOM   3294 7C21 POPER  82      49.714  23.434 103.665  1.00  0.00           C
ATOM   3297 8C21 POPER  82      50.783  22.904 104.635  1.00  0.00           C
ATOM   3301  C33 POPER  82      45.153  16.974 111.295  1.00  0.00           C
ATOM   3304  C34 POPER  82      44.324  17.493 110.115  1.00  0.00           C
ATOM   3307  C35 POPER  82      45.184  18.245 109.075  1.00  0.00           C
ATOM   3310  C36 POPER  82      46.144  17.334 108.305  1.00  0.00           C
ATOM   3313  C37 POPER  82      46.954  18.083 107.225  1.00  0.00           C
ATOM   3316  C38 POPER  82      47.914  17.144 106.495  1.00  0.00           C
ATOM   3319  C39 POPER  82      48.684  17.774 105.325  1.00  0.00           C
ATOM   3322 0C31 POPER  82      47.844  17.874 104.035  1.00  0.00           C
ATOM   3325 1C31 POPER  82      48.604  18.394 102.805  1.00  0.00           C
ATOM   3328 2C31 POPER  82      49.944  17.684 102.535  1.00  0.00           C
ATOM   3331 3C31 POPER  82      50.513  17.934 101.135  1.00  0.00           C
ATOM   3334 4C31 POPER  82      52.024  17.644 101.065  1.00  0.00           C
ATOM   3337 5C31 POPER  82      52.544  17.444  99.635  1.00  0.00           C
ATOM   3340 6C31 POPER  82      54.074  17.454  99.545  1.00  0.00           C
ATOM   3344  NH3 POPES  83      75.604 117.593  82.245  1.00  0.00           N
ATOM   3348  C12 POPES  83      76.443 118.785  82.625  1.00  0.00           C
ATOM   3351  C11 POPES  83      75.594 120.035  82.815  1.00  0.00           C
ATOM   3354  P   POPES  83      73.543 120.883  84.135  1.00  0.00           P
ATOM   3355  O13 POPES  83      74.144 122.225  84.215  1.00  0.00           O
ATOM   3356  O14 POPES  83      72.363 120.674  83.265  1.00  0.00           O
ATOM   3357  O11 POPES  83      73.104 120.473  85.595  1.00  0.00           O
ATOM   3358  O12 POPES  83      74.674 119.795  83.865  1.00  0.00           O
ATOM   3359  C1  POPES  83      73.824 120.984  86.705  1.00  0.00           C
ATOM   3362  C2  POPES  83      72.823 121.203  87.845  1.00  0.00           C
ATOM   3364  O21 POPES  83      73.564 121.635  89.005  1.00  0.00           O
ATOM   3365  C21 POPES  83      73.974 122.904  88.965  1.00  0.00           C
ATOM   3366  O22 POPES  83      73.664 123.725  88.115  1.00  0.00           O
ATOM   3367  C22 POPES  83      74.964 123.144  90.095  1.00  0.00           C
ATOM   3370  C3  POPES  83      72.054 119.874  88.115  1.00  0.00           C
ATOM   3373  O31 POPES  83      71.264 119.953  89.315  1.00  0.00           O
ATOM   3374  C31 POPES  83      71.724 119.354  90.385  1.00  0.00           C
ATOM   3375  O32 POPES  83      72.634 118.533  90.415  1.00  0.00           O
ATOM   3376  C32 POPES  83      70.994 119.865  91.605  1.00  0.00           C
ATOM   3379  C23 POPES  83      74.364 124.014  91.225  1.00  0.00           C
ATOM   3382  C24 POPES  83      75.174 123.975  92.525  1.00  0.00           C
ATOM   3385  C25 POPES  83      76.554 124.643  92.475  1.00  0.00           C
ATOM   3388  C26 POPES  83      77.674 123.785  91.855  1.00  0.00           C
ATOM   3391  C27 POPES  83      79.044 123.995  92.515  1.00  0.00           C
ATOM   3394  C28 POPES  83      79.403 122.964  93.605  1.00  0.00           C
ATOM   3397  C29 POPES  83      78.394 122.845  94.715  1.00  0.00           C
ATOM   3399 0C21 POPES  83      78.373 123.514  95.885  1.00  0.00           C
ATOM   3401 1C21 POPES  83      79.324 124.604  96.305  1.00  0.00           C
ATOM   3404 2C21 POPES  83      80.424 124.193  97.305  1.00  0.00           C
ATOM   3407 3C21 POPES  83      81.704 123.654  96.645  1.00  0.00           C
ATOM   3410 4C21 POPES  83      82.954 123.803  97.535  1.00  0.00           C
ATOM   3413 5C21 POPES  83      83.214 122.605  98.455  1.00  0.00           C
ATOM   3416 6C21 POPES  83      84.434 122.824  99.355  1.00  0.00           C
ATOM   3419 7C21 POPES  83      84.804 121.574 100.175  1.00  0.00           C
ATOM   3422 8C21 POPES  83      85.923 121.834 101.185  1.00  0.00           C
ATOM   3426  C33 POPES  83      71.004 121.404  91.625  1.00  0.00           C
ATOM   3429  C34 POPES  83      70.284 121.993  92.835  1.00  0.00           C
ATOM   3432  C35 POPES  83      70.094 123.493  92.665  1.00  0.00           C
ATOM   3435  C36 POPES  83      69.494 124.193  93.885  1.00  0.00           C
ATOM   3438  C37 POPES  83      69.384 125.714  93.645  1.00  0.00           C
ATOM   3441  C38 POPES  83      68.554 126.475  94.685  1.00  0.00           C
ATOM   3444  C39 POPES  83      69.333 126.964  95.915  1.00  0.00           C
ATOM   3447 0C31 POPES  83      69.354 125.975  97.085  1.00  0.00           C
ATOM   3450 1C31 POPES  83      69.784 126.665  98.395  1.00  0.00           C
ATOM   3453 2C31 POPES  83      69.804 125.724  99.605  1.00  0.00           C
ATOM   3456 3C31 POPES  83      68.434 125.124  99.955  1.00  0.00           C
ATOM   3459 4C31 POPES  83      68.464 124.445 101.335  1.00  0.00           C
ATOM   3462 5C31 POPES  83      67.154 123.773 101.725  1.00  0.00           C
ATOM   3465 6C31 POPES  83      67.234 123.195 103.145  1.00  0.00           C
ATOM   3469  NH3 POPET  84      43.384  17.994 120.015  1.00  0.00           N
ATOM   3473  C12 POPET  84      43.293  18.014 121.525  1.00  0.00           C
ATOM   3476  C11 POPET  84      41.884  18.374 122.015  1.00  0.00           C
ATOM   3479  P   POPET  84      41.574  19.594 124.365  1.00  0.00           P
ATOM   3480  O13 POPET  84      40.134  19.914 124.285  1.00  0.00           O
ATOM   3481  O14 POPET  84      42.214  19.344 125.675  1.00  0.00           O
ATOM   3482  O11 POPET  84      42.394  20.764 123.685  1.00  0.00           O
ATOM   3483  O12 POPET  84      41.854  18.334 123.445  1.00  0.00           O
ATOM   3484  C1  POPET  84      41.854  22.084 123.555  1.00  0.00           C
ATOM   3487  C2  POPET  84      41.574  22.384 122.065  1.00  0.00           C
ATOM   3489  O21 POPET  84      41.914  23.724 121.655  1.00  0.00           O
ATOM   3490  C21 POPET  84      41.284  24.734 122.225  1.00  0.00           C
ATOM   3491  O22 POPET  84      40.434  24.654 123.095  1.00  0.00           O
ATOM   3492  C22 POPET  84      41.763  26.064 121.625  1.00  0.00           C
ATOM   3495  C3  POPET  84      40.144  21.964 121.655  1.00  0.00           C
ATOM   3498  O31 POPET  84      39.794  22.403 120.325  1.00  0.00           O
ATOM   3499  C31 POPET  84      40.424  21.745 119.355  1.00  0.00           C
ATOM   3500  O32 POPET  84      41.234  20.844 119.535  1.00  0.00           O
ATOM   3501  C32 POPET  84      39.884  22.174 117.995  1.00  0.00           C
ATOM   3504  C23 POPET  84      42.713  25.844 120.425  1.00  0.00           C
ATOM   3507  C24 POPET  84      43.184  27.104 119.685  1.00  0.00           C
ATOM   3510  C25 POPET  84      43.984  26.714 118.435  1.00  0.00           C
ATOM   3513  C26 POPET  84      43.134  26.124 117.285  1.00  0.00           C
ATOM   3516  C27 POPET  84      43.934  25.964 115.995  1.00  0.00           C
ATOM   3519  C28 POPET  84      43.154  25.244 114.875  1.00  0.00           C
ATOM   3522  C29 POPET  84      41.994  26.054 114.355  1.00  0.00           C
ATOM   3524 0C21 POPET  84      41.914  26.654 113.155  1.00  0.00           C
ATOM   3526 1C21 POPET  84      42.974  26.694 112.085  1.00  0.00           C
ATOM   3529 2C21 POPET  84      42.574  25.914 110.825  1.00  0.00           C
ATOM   3532 3C21 POPET  84      41.274  26.415 110.175  1.00  0.00           C
ATOM   3535 4C21 POPET  84      41.244  26.245 108.645  1.00  0.00           C
ATOM   3538 5C21 POPET  84      42.044  27.344 107.935  1.00  0.00           C
ATOM   3541 6C21 POPET  84      41.974  27.284 106.405  1.00  0.00           C
ATOM   3544 7C21 POPET  84      42.774  28.424 105.755  1.00  0.00           C
ATOM   3547 8C21 POPET  84      42.584  28.524 104.235  1.00  0.00           C
ATOM   3551  C33 POPET  84      39.304  23.604 117.875  1.00  0.00           C
ATOM   3554  C34 POPET  84      37.894  23.774 118.475  1.00  0.00           C
ATOM   3557  C35 POPET  84      37.384  25.214 118.345  1.00  0.00           C
ATOM   3560  C36 POPET  84      37.064  25.644 116.915  1.00  0.00           C
ATOM   3563  C37 POPET  84      36.724  27.134 116.805  1.00  0.00           C
ATOM   3566  C38 POPET  84      36.034  27.484 115.475  1.00  0.00           C
ATOM   3569  C39 POPET  84      36.954  27.414 114.255  1.00  0.00           C
ATOM   3572 0C31 POPET  84      36.204  27.704 112.945  1.00  0.00           C
ATOM   3575 1C31 POPET  84      37.123  28.054 111.775  1.00  0.00           C
ATOM   3578 2C31 POPET  84      36.334  28.504 110.525  1.00  0.00           C
ATOM   3581 3C31 POPET  84      35.814  27.354 109.655  1.00  0.00           C
ATOM   3584 4C31 POPET  84      36.634  27.164 108.375  1.00  0.00           C
ATOM   3587 5C31 POPET  84      36.084  26.064 107.455  1.00  0.00           C
ATOM   3590 6C31 POPET  84      36.804  25.964 106.115  1.00  0.00           C
ATOM   3594  NH3 POPEU  85     117.334   0.484  79.145  1.00  0.00           N
ATOM   3598  C12 POPEU  85     116.473   0.744  80.335  1.00  0.00           C
ATOM   3601  C11 POPEU  85     115.374  -0.326  80.475  1.00  0.00           C
ATOM   3604  P   POPEU  85     114.734   0.364  82.935  1.00  0.00           P
ATOM   3605  O13 POPEU  85     113.493   0.494  83.715  1.00  0.00           O
ATOM   3606  O14 POPEU  85     115.753  -0.593  83.425  1.00  0.00           O
ATOM   3607  O11 POPEU  85     115.433   1.774  82.775  1.00  0.00           O
ATOM   3608  O12 POPEU  85     114.384   0.044  81.425  1.00  0.00           O
ATOM   3609  C1  POPEU  85     115.323   2.914  83.635  1.00  0.00           C
ATOM   3612  C2  POPEU  85     116.483   2.974  84.685  1.00  0.00           C
ATOM   3614  O21 POPEU  85     116.904   4.334  84.955  1.00  0.00           O
ATOM   3615  C21 POPEU  85     116.293   4.904  86.005  1.00  0.00           C
ATOM   3616  O22 POPEU  85     115.354   4.424  86.605  1.00  0.00           O
ATOM   3617  C22 POPEU  85     117.033   6.174  86.425  1.00  0.00           C
ATOM   3620  C3  POPEU  85     117.754   2.194  84.225  1.00  0.00           C
ATOM   3623  O31 POPEU  85     118.763   2.154  85.255  1.00  0.00           O
ATOM   3624  C31 POPEU  85     118.584   1.484  86.405  1.00  0.00           C
ATOM   3625  O32 POPEU  85     119.194   1.754  87.425  1.00  0.00           O
ATOM   3626  C32 POPEU  85     117.604   0.304  86.325  1.00  0.00           C
ATOM   3629  C23 POPEU  85     116.074   7.274  86.955  1.00  0.00           C
ATOM   3632  C24 POPEU  85     116.764   8.404  87.755  1.00  0.00           C
ATOM   3635  C25 POPEU  85     117.474   7.964  89.055  1.00  0.00           C
ATOM   3638  C26 POPEU  85     116.963   8.654  90.335  1.00  0.00           C
ATOM   3641  C27 POPEU  85     117.774   8.194  91.555  1.00  0.00           C
ATOM   3644  C28 POPEU  85     117.344   8.844  92.885  1.00  0.00           C
ATOM   3647  C29 POPEU  85     118.243   8.404  94.015  1.00  0.00           C
ATOM   3649 0C21 POPEU  85     119.284   9.094  94.525  1.00  0.00           C
ATOM   3651 1C21 POPEU  85     119.743  10.454  94.055  1.00  0.00           C
ATOM   3654 2C21 POPEU  85     120.534  11.294  95.085  1.00  0.00           C
ATOM   3657 3C21 POPEU  85     119.704  11.814  96.265  1.00  0.00           C
ATOM   3660 4C21 POPEU  85     119.794  10.944  97.525  1.00  0.00           C
ATOM   3663 5C21 POPEU  85     118.983  11.544  98.675  1.00  0.00           C
ATOM   3666 6C21 POPEU  85     119.164  10.814 100.005  1.00  0.00           C
ATOM   3669 7C21 POPEU  85     118.404  11.514 101.135  1.00  0.00           C
ATOM   3672 8C21 POPEU  85     118.563  10.844 102.505  1.00  0.00           C
ATOM   3676  C33 POPEU  85     116.944   0.004  87.685  1.00  0.00           C
ATOM   3679  C34 POPEU  85     115.993   1.104  88.175  1.00  0.00           C
ATOM   3682  C35 POPEU  85     115.414   0.764  89.555  1.00  0.00           C
ATOM   3685  C36 POPEU  85     114.503   1.844  90.135  1.00  0.00           C
ATOM   3688  C37 POPEU  85     113.933   1.484  91.515  1.00  0.00           C
ATOM   3691  C38 POPEU  85     112.933   2.544  92.015  1.00  0.00           C
ATOM   3694  C39 POPEU  85     112.513   2.364  93.485  1.00  0.00           C
ATOM   3697 0C31 POPEU  85     112.024   0.964  93.875  1.00  0.00           C
ATOM   3700 1C31 POPEU  85     110.844   0.454  93.035  1.00  0.00           C
ATOM   3703 2C31 POPEU  85     110.314  -0.923  93.465  1.00  0.00           C
ATOM   3706 3C31 POPEU  85     109.524  -0.913  94.785  1.00  0.00           C
ATOM   3709 4C31 POPEU  85     110.333  -1.403  95.995  1.00  0.00           C
ATOM   3712 5C31 POPEU  85     109.584  -1.173  97.315  1.00  0.00           C
ATOM   3715 6C31 POPEU  85     110.384  -1.593  98.545  1.00  0.00           C
ATOM   3719  NH3 POPEV  86      13.654  82.964 120.695  1.00  0.00           N
ATOM   3723  C12 POPEV  86      12.204  82.585 120.885  1.00  0.00           C
ATOM   3726  C11 POPEV  86      11.394  83.803 121.365  1.00  0.00           C
ATOM   3729  P   POPEV  86      11.434  86.384 121.065  1.00  0.00           P
ATOM   3730  O13 POPEV  86      10.574  86.325 122.265  1.00  0.00           O
ATOM   3731  O14 POPEV  86      12.754  87.044 121.195  1.00  0.00           O
ATOM   3732  O11 POPEV  86      10.644  87.044 119.855  1.00  0.00           O
ATOM   3733  O12 POPEV  86      11.634  84.913 120.495  1.00  0.00           O
ATOM   3734  C1  POPEV  86       9.254  86.813 119.595  1.00  0.00           C
ATOM   3737  C2  POPEV  86       8.954  85.753 118.485  1.00  0.00           C
ATOM   3739  O21 POPEV  86       9.304  86.174 117.145  1.00  0.00           O
ATOM   3740  C21 POPEV  86       8.534  87.074 116.555  1.00  0.00           C
ATOM   3741  O22 POPEV  86       7.784  87.865 117.095  1.00  0.00           O
ATOM   3742  C22 POPEV  86       8.554  86.824 115.045  1.00  0.00           C
ATOM   3745  C3  POPEV  86       7.504  85.163 118.545  1.00  0.00           C
ATOM   3748  O31 POPEV  86       7.494  83.744 118.225  1.00  0.00           O
ATOM   3749  C31 POPEV  86       7.094  83.414 116.995  1.00  0.00           C
ATOM   3750  O32 POPEV  86       6.664  84.193 116.175  1.00  0.00           O
ATOM   3751  C32 POPEV  86       7.294  81.904 116.785  1.00  0.00           C
ATOM   3754  C23 POPEV  86       7.164  87.064 114.425  1.00  0.00           C
ATOM   3757  C24 POPEV  86       7.004  86.384 113.065  1.00  0.00           C
ATOM   3760  C25 POPEV  86       7.714  87.133 111.925  1.00  0.00           C
ATOM   3763  C26 POPEV  86       7.524  86.384 110.595  1.00  0.00           C
ATOM   3766  C27 POPEV  86       7.904  87.214 109.365  1.00  0.00           C
ATOM   3769  C28 POPEV  86       6.714  87.335 108.395  1.00  0.00           C
ATOM   3772  C29 POPEV  86       7.014  88.214 107.205  1.00  0.00           C
ATOM   3774 0C21 POPEV  86       7.144  87.833 105.925  1.00  0.00           C
ATOM   3776 1C21 POPEV  86       7.074  86.424 105.375  1.00  0.00           C
ATOM   3779 2C21 POPEV  86       8.404  85.993 104.735  1.00  0.00           C
ATOM   3782 3C21 POPEV  86       8.794  86.805 103.485  1.00  0.00           C
ATOM   3785 4C21 POPEV  86      10.054  86.264 102.785  1.00  0.00           C
ATOM   3788 5C21 POPEV  86      11.294  86.273 103.685  1.00  0.00           C
ATOM   3791 6C21 POPEV  86      12.554  85.824 102.935  1.00  0.00           C
ATOM   3794 7C21 POPEV  86      13.794  85.774 103.825  1.00  0.00           C
ATOM   3797 8C21 POPEV  86      15.014  85.184 103.125  1.00  0.00           C
ATOM   3801  C33 POPEV  86       6.974  81.384 115.345  1.00  0.00           C
ATOM   3804  C34 POPEV  86       7.834  82.044 114.255  1.00  0.00           C
ATOM   3807  C35 POPEV  86       7.614  81.505 112.835  1.00  0.00           C
ATOM   3810  C36 POPEV  86       8.104  82.514 111.785  1.00  0.00           C
ATOM   3813  C37 POPEV  86       8.454  81.945 110.405  1.00  0.00           C
ATOM   3816  C38 POPEV  86       9.084  82.994 109.485  1.00  0.00           C
ATOM   3819  C39 POPEV  86       9.954  82.435 108.345  1.00  0.00           C
ATOM   3822 0C31 POPEV  86       9.174  81.805 107.185  1.00  0.00           C
ATOM   3825 1C31 POPEV  86      10.154  81.195 106.165  1.00  0.00           C
ATOM   3828 2C31 POPEV  86       9.454  80.555 104.965  1.00  0.00           C
ATOM   3831 3C31 POPEV  86      10.414  79.883 103.965  1.00  0.00           C
ATOM   3834 4C31 POPEV  86      11.114  78.633 104.535  1.00  0.00           C
ATOM   3837 5C31 POPEV  86      11.894  77.865 103.465  1.00  0.00           C
ATOM   3840 6C31 POPEV  86      12.704  76.695 104.035  1.00  0.00           C
ATOM   3844  NH3 POPEW  87      28.384  24.575 124.735  1.00  0.00           N
ATOM   3848  C12 POPEW  87      29.634  24.854 125.525  1.00  0.00           C
ATOM   3851  C11 POPEW  87      30.713  23.813 125.245  1.00  0.00           C
ATOM   3854  P   POPEW  87      33.254  24.464 125.095  1.00  0.00           P
ATOM   3855  O13 POPEW  87      34.394  24.415 126.035  1.00  0.00           O
ATOM   3856  O14 POPEW  87      33.324  23.524 123.965  1.00  0.00           O
ATOM   3857  O11 POPEW  87      33.084  25.954 124.535  1.00  0.00           O
ATOM   3858  O12 POPEW  87      31.904  24.245 125.895  1.00  0.00           O
ATOM   3859  C1  POPEW  87      32.714  26.185 123.165  1.00  0.00           C
ATOM   3862  C2  POPEW  87      33.484  27.384 122.565  1.00  0.00           C
ATOM   3864  O21 POPEW  87      33.174  27.384 121.155  1.00  0.00           O
ATOM   3865  C21 POPEW  87      32.994  28.564 120.595  1.00  0.00           C
ATOM   3866  O22 POPEW  87      33.234  29.654 121.125  1.00  0.00           O
ATOM   3867  C22 POPEW  87      32.424  28.374 119.195  1.00  0.00           C
ATOM   3870  C3  POPEW  87      35.014  27.224 122.815  1.00  0.00           C
ATOM   3873  O31 POPEW  87      35.774  28.444 122.565  1.00  0.00           O
ATOM   3874  C31 POPEW  87      36.544  28.414 121.485  1.00  0.00           C
ATOM   3875  O32 POPEW  87      36.714  27.454 120.755  1.00  0.00           O
ATOM   3876  C32 POPEW  87      37.254  29.765 121.335  1.00  0.00           C
ATOM   3879  C23 POPEW  87      32.014  29.664 118.445  1.00  0.00           C
ATOM   3882  C24 POPEW  87      31.674  29.345 116.975  1.00  0.00           C
ATOM   3885  C25 POPEW  87      31.484  30.583 116.105  1.00  0.00           C
ATOM   3888  C26 POPEW  87      30.804  30.244 114.775  1.00  0.00           C
ATOM   3891  C27 POPEW  87      30.744  31.444 113.815  1.00  0.00           C
ATOM   3894  C28 POPEW  87      29.874  31.134 112.585  1.00  0.00           C
ATOM   3897  C29 POPEW  87      30.044  32.194 111.525  1.00  0.00           C
ATOM   3899 0C21 POPEW  87      30.664  32.054 110.335  1.00  0.00           C
ATOM   3901 1C21 POPEW  87      31.294  30.804 109.795  1.00  0.00           C
ATOM   3904 2C21 POPEW  87      30.984  30.574 108.305  1.00  0.00           C
ATOM   3907 3C21 POPEW  87      31.694  31.575 107.375  1.00  0.00           C
ATOM   3910 4C21 POPEW  87      31.584  31.204 105.885  1.00  0.00           C
ATOM   3913 5C21 POPEW  87      30.164  31.383 105.335  1.00  0.00           C
ATOM   3916 6C21 POPEW  87      30.114  31.044 103.835  1.00  0.00           C
ATOM   3919 7C21 POPEW  87      28.694  31.085 103.265  1.00  0.00           C
ATOM   3922 8C21 POPEW  87      28.674  30.794 101.765  1.00  0.00           C
ATOM   3926  C33 POPEW  87      38.284  29.724 120.195  1.00  0.00           C
ATOM   3929  C34 POPEW  87      38.664  31.134 119.705  1.00  0.00           C
ATOM   3932  C35 POPEW  87      39.774  31.124 118.655  1.00  0.00           C
ATOM   3935  C36 POPEW  87      39.284  31.284 117.205  1.00  0.00           C
ATOM   3938  C37 POPEW  87      40.404  30.944 116.215  1.00  0.00           C
ATOM   3941  C38 POPEW  87      40.094  31.294 114.755  1.00  0.00           C
ATOM   3944  C39 POPEW  87      41.274  30.944 113.835  1.00  0.00           C
ATOM   3947 0C31 POPEW  87      41.014  31.274 112.355  1.00  0.00           C
ATOM   3950 1C31 POPEW  87      42.214  30.934 111.465  1.00  0.00           C
ATOM   3953 2C31 POPEW  87      42.024  31.434 110.025  1.00  0.00           C
ATOM   3956 3C31 POPEW  87      42.994  30.825 109.005  1.00  0.00           C
ATOM   3959 4C31 POPEW  87      44.463  31.234 109.155  1.00  0.00           C
ATOM   3962 5C31 POPEW  87      45.284  30.764 107.945  1.00  0.00           C
ATOM   3965 6C31 POPEW  87      46.794  30.984 108.095  1.00  0.00           C
ATOM   3969  NH3 POPEX  88      -3.283  15.204 122.205  1.00  0.00           N
ATOM   3973  C12 POPEX  88      -2.383  15.574 123.345  1.00  0.00           C
ATOM   3976  C11 POPEX  88      -1.023  15.934 122.755  1.00  0.00           C
ATOM   3979  P   POPEX  88       1.137  17.134 123.505  1.00  0.00           P
ATOM   3980  O13 POPEX  88       1.597  17.814 124.725  1.00  0.00           O
ATOM   3981  O14 POPEX  88       2.086  16.294 122.735  1.00  0.00           O
ATOM   3982  O11 POPEX  88       0.556  18.234 122.525  1.00  0.00           O
ATOM   3983  O12 POPEX  88      -0.123  16.243 123.825  1.00  0.00           O
ATOM   3984  C1  POPEX  88       0.847  18.294 121.115  1.00  0.00           C
ATOM   3987  C2  POPEX  88       1.946  19.354 120.765  1.00  0.00           C
ATOM   3989  O21 POPEX  88       2.027  19.564 119.345  1.00  0.00           O
ATOM   3990  C21 POPEX  88       2.477  18.564 118.585  1.00  0.00           C
ATOM   3991  O22 POPEX  88       2.817  17.454 118.965  1.00  0.00           O
ATOM   3992  C22 POPEX  88       2.667  19.084 117.165  1.00  0.00           C
ATOM   3995  C3  POPEX  88       3.347  19.084 121.415  1.00  0.00           C
ATOM   3998  O31 POPEX  88       4.397  19.804 120.745  1.00  0.00           O
ATOM   3999  C31 POPEX  88       4.546  21.094 121.065  1.00  0.00           C
ATOM   4000  O32 POPEX  88       3.947  21.684 121.935  1.00  0.00           O
ATOM   4001  C32 POPEX  88       5.637  21.654 120.135  1.00  0.00           C
ATOM   4004  C23 POPEX  88       2.167  18.083 116.095  1.00  0.00           C
ATOM   4007  C24 POPEX  88       2.396  18.634 114.675  1.00  0.00           C
ATOM   4010  C25 POPEX  88       1.396  19.724 114.275  1.00  0.00           C
ATOM   4013  C26 POPEX  88       1.857  20.504 113.025  1.00  0.00           C
ATOM   4016  C27 POPEX  88       1.046  21.784 112.835  1.00  0.00           C
ATOM   4019  C28 POPEX  88       1.717  22.784 111.875  1.00  0.00           C
ATOM   4022  C29 POPEX  88       1.447  22.495 110.425  1.00  0.00           C
ATOM   4024 0C21 POPEX  88       0.866  23.334 109.555  1.00  0.00           C
ATOM   4026 1C21 POPEX  88       0.416  24.744 109.865  1.00  0.00           C
ATOM   4029 2C21 POPEX  88       0.357  25.684 108.635  1.00  0.00           C
ATOM   4032 3C21 POPEX  88       1.727  26.185 108.125  1.00  0.00           C
ATOM   4035 4C21 POPEX  88       2.477  25.234 107.175  1.00  0.00           C
ATOM   4038 5C21 POPEX  88       1.696  24.914 105.885  1.00  0.00           C
ATOM   4041 6C21 POPEX  88       2.447  25.274 104.595  1.00  0.00           C
ATOM   4044 7C21 POPEX  88       1.597  25.005 103.345  1.00  0.00           C
ATOM   4047 8C21 POPEX  88       2.197  25.554 102.045  1.00  0.00           C
ATOM   4051  C33 POPEX  88       5.136  22.825 119.265  1.00  0.00           C
ATOM   4054  C34 POPEX  88       6.034  23.064 118.035  1.00  0.00           C
ATOM   4057  C35 POPEX  88       6.123  21.824 117.135  1.00  0.00           C
ATOM   4060  C36 POPEX  88       6.223  22.134 115.645  1.00  0.00           C
ATOM   4063  C37 POPEX  88       6.143  20.864 114.795  1.00  0.00           C
ATOM   4066  C38 POPEX  88       6.054  21.134 113.285  1.00  0.00           C
ATOM   4069  C39 POPEX  88       5.763  19.874 112.465  1.00  0.00           C
ATOM   4072 0C31 POPEX  88       5.696  20.144 110.955  1.00  0.00           C
ATOM   4075 1C31 POPEX  88       5.266  18.934 110.125  1.00  0.00           C
ATOM   4078 2C31 POPEX  88       5.843  18.934 108.695  1.00  0.00           C
ATOM   4081 3C31 POPEX  88       5.456  20.144 107.825  1.00  0.00           C
ATOM   4084 4C31 POPEX  88       4.056  20.044 107.195  1.00  0.00           C
ATOM   4087 5C31 POPEX  88       3.847  21.085 106.085  1.00  0.00           C
ATOM   4090 6C31 POPEX  88       2.487  20.974 105.375  1.00  0.00           C
ATOM   4094  NH3 POPEY  89      49.924 126.045  81.815  1.00  0.00           N
ATOM   4098  C12 POPEY  89      49.403 124.633  81.705  1.00  0.00           C
ATOM   4101  C11 POPEY  89      48.013 124.474  82.345  1.00  0.00           C
ATOM   4104  P   POPEY  89      45.804 123.424  81.385  1.00  0.00           P
ATOM   4105  O13 POPEY  89      45.254 124.783  81.425  1.00  0.00           O
ATOM   4106  O14 POPEY  89      45.463 122.654  80.165  1.00  0.00           O
ATOM   4107  O11 POPEY  89      45.144 122.704  82.635  1.00  0.00           O
ATOM   4108  O12 POPEY  89      47.354 123.383  81.705  1.00  0.00           O
ATOM   4109  C1  POPEY  89      45.783 121.564  83.215  1.00  0.00           C
ATOM   4112  C2  POPEY  89      44.884 120.883  84.285  1.00  0.00           C
ATOM   4114  O21 POPEY  89      45.474 119.655  84.695  1.00  0.00           O
ATOM   4115  C21 POPEY  89      46.134 119.453  85.835  1.00  0.00           C
ATOM   4116  O22 POPEY  89      46.334 118.344  86.285  1.00  0.00           O
ATOM   4117  C22 POPEY  89      46.644 120.703  86.575  1.00  0.00           C
ATOM   4120  C3  POPEY  89      43.464 120.574  83.695  1.00  0.00           C
ATOM   4123  O31 POPEY  89      42.894 119.344  84.175  1.00  0.00           O
ATOM   4124  C31 POPEY  89      42.344 119.193  85.395  1.00  0.00           C
ATOM   4125  O32 POPEY  89      41.974 118.125  85.845  1.00  0.00           O
ATOM   4126  C32 POPEY  89      42.154 120.505  86.165  1.00  0.00           C
ATOM   4129  C23 POPEY  89      45.884 120.954  87.905  1.00  0.00           C
ATOM   4132  C24 POPEY  89      46.664 121.863  88.865  1.00  0.00           C
ATOM   4135  C25 POPEY  89      46.373 121.574  90.345  1.00  0.00           C
ATOM   4138  C26 POPEY  89      44.904 121.813  90.735  1.00  0.00           C
ATOM   4141  C27 POPEY  89      44.654 121.574  92.235  1.00  0.00           C
ATOM   4144  C28 POPEY  89      43.174 121.775  92.605  1.00  0.00           C
ATOM   4147  C29 POPEY  89      42.864 121.303  93.995  1.00  0.00           C
ATOM   4149 0C21 POPEY  89      42.694 122.074  95.085  1.00  0.00           C
ATOM   4151 1C21 POPEY  89      42.834 123.575  95.105  1.00  0.00           C
ATOM   4154 2C21 POPEY  89      42.554 124.184  96.495  1.00  0.00           C
ATOM   4157 3C21 POPEY  89      41.064 124.503  96.755  1.00  0.00           C
ATOM   4160 4C21 POPEY  89      40.674 125.883  96.215  1.00  0.00           C
ATOM   4163 5C21 POPEY  89      39.214 126.294  96.485  1.00  0.00           C
ATOM   4166 6C21 POPEY  89      38.963 127.755  96.115  1.00  0.00           C
ATOM   4169 7C21 POPEY  89      37.494 128.165  96.175  1.00  0.00           C
ATOM   4172 8C21 POPEY  89      37.314 129.680  96.095  1.00  0.00           C
ATOM   4176  C33 POPEY  89      41.524 120.193  87.545  1.00  0.00           C
ATOM   4179  C34 POPEY  89      41.234 121.443  88.365  1.00  0.00           C
ATOM   4182  C35 POPEY  89      40.504 121.104  89.675  1.00  0.00           C
ATOM   4185  C36 POPEY  89      40.144 122.365  90.455  1.00  0.00           C
ATOM   4188  C37 POPEY  89      39.564 122.085  91.835  1.00  0.00           C
ATOM   4191  C38 POPEY  89      39.414 123.374  92.635  1.00  0.00           C
ATOM   4194  C39 POPEY  89      38.904 123.144  94.065  1.00  0.00           C
ATOM   4197 0C31 POPEY  89      37.444 122.693  94.125  1.00  0.00           C
ATOM   4200 1C31 POPEY  89      36.834 122.924  95.525  1.00  0.00           C
ATOM   4203 2C31 POPEY  89      35.344 122.593  95.565  1.00  0.00           C
ATOM   4206 3C31 POPEY  89      34.714 122.854  96.945  1.00  0.00           C
ATOM   4209 4C31 POPEY  89      35.094 121.805  97.995  1.00  0.00           C
ATOM   4212 5C31 POPEY  89      34.344 122.024  99.315  1.00  0.00           C
ATOM   4215 6C31 POPEY  89      34.654 120.935 100.345  1.00  0.00           C
ATOM   4219  NH3 POPEZ  90       4.737  84.214  76.485  1.00  0.00           N
ATOM   4223  C12 POPEZ  90       4.237  85.594  76.865  1.00  0.00           C
ATOM   4226  C11 POPEZ  90       5.377  86.635  76.915  1.00  0.00           C
ATOM   4229  P   POPEZ  90       4.357  89.095  76.765  1.00  0.00           P
ATOM   4230  O13 POPEZ  90       4.487  88.843  75.305  1.00  0.00           O
ATOM   4231  O14 POPEZ  90       3.007  89.404  77.295  1.00  0.00           O
ATOM   4232  O11 POPEZ  90       5.327  90.275  77.155  1.00  0.00           O
ATOM   4233  O12 POPEZ  90       4.937  87.833  77.545  1.00  0.00           O
ATOM   4234  C1  POPEZ  90       6.704  90.064  77.455  1.00  0.00           C
ATOM   4237  C2  POPEZ  90       7.374  91.404  77.825  1.00  0.00           C
ATOM   4239  O21 POPEZ  90       8.734  91.104  78.215  1.00  0.00           O
ATOM   4240  C21 POPEZ  90       9.544  92.164  78.265  1.00  0.00           C
ATOM   4241  O22 POPEZ  90       9.294  93.294  77.865  1.00  0.00           O
ATOM   4242  C22 POPEZ  90      10.884  91.735  78.885  1.00  0.00           C
ATOM   4245  C3  POPEZ  90       6.584  92.094  78.985  1.00  0.00           C
ATOM   4248  O31 POPEZ  90       6.774  93.523  79.045  1.00  0.00           O
ATOM   4249  C31 POPEZ  90       7.444  93.983  80.085  1.00  0.00           C
ATOM   4250  O32 POPEZ  90       7.984  93.324  80.955  1.00  0.00           O
ATOM   4251  C32 POPEZ  90       7.484  95.505  80.015  1.00  0.00           C
ATOM   4254  C23 POPEZ  90      11.014  92.074  80.395  1.00  0.00           C
ATOM   4257  C24 POPEZ  90      10.404  91.014  81.325  1.00  0.00           C
ATOM   4260  C25 POPEZ  90      10.824  91.145  82.805  1.00  0.00           C
ATOM   4263  C26 POPEZ  90      10.514  92.505  83.455  1.00  0.00           C
ATOM   4266  C27 POPEZ  90      10.944  92.544  84.935  1.00  0.00           C
ATOM   4269  C28 POPEZ  90      10.784  93.913  85.635  1.00  0.00           C
ATOM   4272  C29 POPEZ  90      11.614  95.005  85.015  1.00  0.00           C
ATOM   4274 0C21 POPEZ  90      12.804  95.464  85.455  1.00  0.00           C
ATOM   4276 1C21 POPEZ  90      13.614  94.994  86.635  1.00  0.00           C
ATOM   4279 2C21 POPEZ  90      13.724  96.054  87.755  1.00  0.00           C
ATOM   4282 3C21 POPEZ  90      15.004  95.883  88.595  1.00  0.00           C
ATOM   4285 4C21 POPEZ  90      15.014  96.813  89.815  1.00  0.00           C
ATOM   4288 5C21 POPEZ  90      16.354  96.834  90.565  1.00  0.00           C
ATOM   4291 6C21 POPEZ  90      16.684  95.534  91.325  1.00  0.00           C
ATOM   4294 7C21 POPEZ  90      17.774  95.765  92.385  1.00  0.00           C
ATOM   4297 8C21 POPEZ  90      18.204  94.503  93.135  1.00  0.00           C
ATOM   4301  C33 POPEZ  90       8.504  96.075  81.025  1.00  0.00           C
ATOM   4304  C34 POPEZ  90       8.524  97.605  81.035  1.00  0.00           C
ATOM   4307  C35 POPEZ  90       7.264  98.243  81.625  1.00  0.00           C
ATOM   4310  C36 POPEZ  90       7.094  98.055  83.145  1.00  0.00           C
ATOM   4313  C37 POPEZ  90       6.024  99.014  83.675  1.00  0.00           C
ATOM   4316  C38 POPEZ  90       5.747  98.934  85.175  1.00  0.00           C
ATOM   4319  C39 POPEZ  90       4.687  99.975  85.575  1.00  0.00           C
ATOM   4322 0C31 POPEZ  90       4.327  99.913  87.065  1.00  0.00           C
ATOM   4325 1C31 POPEZ  90       3.287 100.964  87.505  1.00  0.00           C
ATOM   4328 2C31 POPEZ  90       2.927 100.854  88.995  1.00  0.00           C
ATOM   4331 3C31 POPEZ  90       1.467 100.473  89.295  1.00  0.00           C
ATOM   4334 4C31 POPEZ  90       0.417 101.525  88.915  1.00  0.00           C
ATOM   4337 5C31 POPEZ  90      -1.013 101.014  89.095  1.00  0.00           C
ATOM   4340 6C31 POPEZ  90      -2.073 102.044  88.715  1.00  0.00           C
ATOM   4344  NH3 POPEa  91     108.684  74.733 121.795  1.00  0.00           N
ATOM   4348  C12 POPEa  91     108.924  73.505 122.635  1.00  0.00           C
ATOM   4351  C11 POPEa  91     110.144  73.654 123.575  1.00  0.00           C
ATOM   4354  P   POPEa  91     112.744  73.743 123.635  1.00  0.00           P
ATOM   4355  O13 POPEa  91     112.683  74.534 124.885  1.00  0.00           O
ATOM   4356  O14 POPEa  91     113.283  72.373 123.705  1.00  0.00           O
ATOM   4357  O11 POPEa  91     113.724  74.545 122.665  1.00  0.00           O
ATOM   4358  O12 POPEa  91     111.364  73.784 122.835  1.00  0.00           O
ATOM   4359  C1  POPEa  91     113.243  75.545 121.765  1.00  0.00           C
ATOM   4362  C2  POPEa  91     113.493  75.144 120.285  1.00  0.00           C
ATOM   4364  O21 POPEa  91     113.304  76.274 119.405  1.00  0.00           O
ATOM   4365  C21 POPEa  91     112.094  76.813 119.355  1.00  0.00           C
ATOM   4366  O22 POPEa  91     111.074  76.313 119.805  1.00  0.00           O
ATOM   4367  C22 POPEa  91     112.204  78.194 118.705  1.00  0.00           C
ATOM   4370  C3  POPEa  91     112.733  73.875 119.815  1.00  0.00           C
ATOM   4373  O31 POPEa  91     113.034  73.623 118.425  1.00  0.00           O
ATOM   4374  C31 POPEa  91     112.054  73.124 117.685  1.00  0.00           C
ATOM   4375  O32 POPEa  91     110.964  72.765 118.075  1.00  0.00           O
ATOM   4376  C32 POPEa  91     112.464  73.174 116.215  1.00  0.00           C
ATOM   4379  C23 POPEa  91     110.853  78.904 118.435  1.00  0.00           C
ATOM   4382  C24 POPEa  91     110.263  78.654 117.045  1.00  0.00           C
ATOM   4385  C25 POPEa  91     109.544  77.305 116.925  1.00  0.00           C
ATOM   4388  C26 POPEa  91     108.143  77.404 116.305  1.00  0.00           C
ATOM   4391  C27 POPEa  91     107.214  76.284 116.795  1.00  0.00           C
ATOM   4394  C28 POPEa  91     105.834  76.263 116.105  1.00  0.00           C
ATOM   4397  C29 POPEa  91     105.053  77.534 116.305  1.00  0.00           C
ATOM   4399 0C21 POPEa  91     104.284  78.155 115.385  1.00  0.00           C
ATOM   4401 1C21 POPEa  91     104.064  77.685 113.965  1.00  0.00           C
ATOM   4404 2C21 POPEa  91     103.534  78.774 113.005  1.00  0.00           C
ATOM   4407 3C21 POPEa  91     102.084  79.203 113.285  1.00  0.00           C
ATOM   4410 4C21 POPEa  91     101.573  80.345 112.385  1.00  0.00           C
ATOM   4413 5C21 POPEa  91     101.554  80.005 110.885  1.00  0.00           C
ATOM   4416 6C21 POPEa  91     100.944  81.145 110.045  1.00  0.00           C
ATOM   4419 7C21 POPEa  91     101.013  80.914 108.535  1.00  0.00           C
ATOM   4422 8C21 POPEa  91     100.534  82.133 107.725  1.00  0.00           C
ATOM   4426  C33 POPEa  91     111.784  74.383 115.545  1.00  0.00           C
ATOM   4429  C34 POPEa  91     112.453  74.764 114.215  1.00  0.00           C
ATOM   4432  C35 POPEa  91     112.044  73.904 113.015  1.00  0.00           C
ATOM   4435  C36 POPEa  91     112.903  74.255 111.795  1.00  0.00           C
ATOM   4438  C37 POPEa  91     112.434  73.665 110.465  1.00  0.00           C
ATOM   4441  C38 POPEa  91     113.474  73.904 109.365  1.00  0.00           C
ATOM   4444  C39 POPEa  91     113.014  73.475 107.975  1.00  0.00           C
ATOM   4447 0C31 POPEa  91     114.094  73.704 106.905  1.00  0.00           C
ATOM   4450 1C31 POPEa  91     113.504  73.633 105.495  1.00  0.00           C
ATOM   4453 2C31 POPEa  91     114.503  73.964 104.385  1.00  0.00           C
ATOM   4456 3C31 POPEa  91     113.793  74.163 103.035  1.00  0.00           C
ATOM   4459 4C31 POPEa  91     114.743  74.604 101.905  1.00  0.00           C
ATOM   4462 5C31 POPEa  91     113.983  75.174 100.705  1.00  0.00           C
ATOM   4465 6C31 POPEa  91     114.873  75.663  99.555  1.00  0.00           C
ATOM   4469  NH3 POPEb  92      30.614   2.764 120.445  1.00  0.00           N
ATOM   4473  C12 POPEb  92      29.694   3.644 121.225  1.00  0.00           C
ATOM   4476  C11 POPEb  92      29.774   5.124 120.795  1.00  0.00           C
ATOM   4479  P   POPEb  92      31.614   6.964 120.315  1.00  0.00           P
ATOM   4480  O13 POPEb  92      31.464   8.054 121.295  1.00  0.00           O
ATOM   4481  O14 POPEb  92      32.964   6.794 119.735  1.00  0.00           O
ATOM   4482  O11 POPEb  92      30.614   7.284 119.125  1.00  0.00           O
ATOM   4483  O12 POPEb  92      31.114   5.594 120.905  1.00  0.00           O
ATOM   4484  C1  POPEb  92      31.274   7.734 117.925  1.00  0.00           C
ATOM   4487  C2  POPEb  92      30.324   8.454 116.955  1.00  0.00           C
ATOM   4489  O21 POPEb  92      30.664   8.084 115.595  1.00  0.00           O
ATOM   4490  C21 POPEb  92      31.814   8.534 115.105  1.00  0.00           C
ATOM   4491  O22 POPEb  92      32.544   9.354 115.615  1.00  0.00           O
ATOM   4492  C22 POPEb  92      32.064   7.864 113.755  1.00  0.00           C
ATOM   4495  C3  POPEb  92      30.234   9.984 117.195  1.00  0.00           C
ATOM   4498  O31 POPEb  92      29.644  10.584 116.035  1.00  0.00           O
ATOM   4499  C31 POPEb  92      30.214  11.694 115.605  1.00  0.00           C
ATOM   4500  O32 POPEb  92      30.864  12.474 116.285  1.00  0.00           O
ATOM   4501  C32 POPEb  92      29.964  11.774 114.095  1.00  0.00           C
ATOM   4504  C23 POPEb  92      30.904   8.064 112.745  1.00  0.00           C
ATOM   4507  C24 POPEb  92      31.044   7.184 111.485  1.00  0.00           C
ATOM   4510  C25 POPEb  92      32.334   7.464 110.685  1.00  0.00           C
ATOM   4513  C26 POPEb  92      32.384   6.724 109.335  1.00  0.00           C
ATOM   4516  C27 POPEb  92      32.234   5.204 109.485  1.00  0.00           C
ATOM   4519  C28 POPEb  92      32.244   4.444 108.145  1.00  0.00           C
ATOM   4522  C29 POPEb  92      31.774   3.024 108.385  1.00  0.00           C
ATOM   4524 0C21 POPEb  92      30.704   2.414 107.825  1.00  0.00           C
ATOM   4526 1C21 POPEb  92      29.804   2.974 106.755  1.00  0.00           C
ATOM   4529 2C21 POPEb  92      29.484   1.914 105.685  1.00  0.00           C
ATOM   4532 3C21 POPEb  92      30.724   1.474 104.905  1.00  0.00           C
ATOM   4535 4C21 POPEb  92      30.434   0.374 103.875  1.00  0.00           C
ATOM   4538 5C21 POPEb  92      31.684   0.094 103.035  1.00  0.00           C
ATOM   4541 6C21 POPEb  92      31.424  -0.783 101.815  1.00  0.00           C
ATOM   4544 7C21 POPEb  92      32.664  -0.823 100.935  1.00  0.00           C
ATOM   4547 8C21 POPEb  92      32.524  -1.743  99.735  1.00  0.00           C
ATOM   4551  C33 POPEb  92      30.704  12.914 113.345  1.00  0.00           C
ATOM   4554  C34 POPEb  92      31.134  12.514 111.915  1.00  0.00           C
ATOM   4557  C35 POPEb  92      30.024  11.964 111.025  1.00  0.00           C
ATOM   4560  C36 POPEb  92      30.444  11.664 109.585  1.00  0.00           C
ATOM   4563  C37 POPEb  92      29.384  10.844 108.835  1.00  0.00           C
ATOM   4566  C38 POPEb  92      29.864  10.354 107.465  1.00  0.00           C
ATOM   4569  C39 POPEb  92      28.814   9.514 106.715  1.00  0.00           C
ATOM   4572 0C31 POPEb  92      29.454   8.494 105.755  1.00  0.00           C
ATOM   4575 1C31 POPEb  92      28.444   7.794 104.845  1.00  0.00           C
ATOM   4578 2C31 POPEb  92      29.094   6.694 103.995  1.00  0.00           C
ATOM   4581 3C31 POPEb  92      28.174   6.134 102.895  1.00  0.00           C
ATOM   4584 4C31 POPEb  92      28.904   5.104 102.025  1.00  0.00           C
ATOM   4587 5C31 POPEb  92      28.094   4.454 100.905  1.00  0.00           C
ATOM   4590 6C31 POPEb  92      27.154   3.354 101.385  1.00  0.00           C
ATOM   4594  NH3 POPEc  93      82.554  95.284  79.645  1.00  0.00           N
ATOM   4598  C12 POPEc  93      81.794  94.324  78.745  1.00  0.00           C
ATOM   4601  C11 POPEc  93      80.474  93.803  79.365  1.00  0.00           C
ATOM   4604  P   POPEc  93      78.804  91.775  78.845  1.00  0.00           P
ATOM   4605  O13 POPEc  93      77.794  92.564  79.585  1.00  0.00           O
ATOM   4606  O14 POPEc  93      78.464  91.424  77.445  1.00  0.00           O
ATOM   4607  O11 POPEc  93      79.174  90.514  79.755  1.00  0.00           O
ATOM   4608  O12 POPEc  93      80.174  92.553  78.775  1.00  0.00           O
ATOM   4609  C1  POPEc  93      80.263  90.584  80.685  1.00  0.00           C
ATOM   4612  C2  POPEc  93      80.084  89.633  81.915  1.00  0.00           C
ATOM   4614  O21 POPEc  93      79.793  90.385  83.115  1.00  0.00           O
ATOM   4615  C21 POPEc  93      78.513  90.574  83.385  1.00  0.00           C
ATOM   4616  O22 POPEc  93      77.564  90.275  82.675  1.00  0.00           O
ATOM   4617  C22 POPEc  93      78.384  91.264  84.745  1.00  0.00           C
ATOM   4620  C3  POPEc  93      81.384  88.843  82.165  1.00  0.00           C
ATOM   4623  O31 POPEc  93      81.253  87.943  83.295  1.00  0.00           O
ATOM   4624  C31 POPEc  93      81.894  88.294  84.405  1.00  0.00           C
ATOM   4625  O32 POPEc  93      82.604  89.275  84.535  1.00  0.00           O
ATOM   4626  C32 POPEc  93      81.554  87.283  85.515  1.00  0.00           C
ATOM   4629  C23 POPEc  93      78.774  90.394  85.965  1.00  0.00           C
ATOM   4632  C24 POPEc  93      78.574  91.185  87.265  1.00  0.00           C
ATOM   4635  C25 POPEc  93      78.774  90.365  88.545  1.00  0.00           C
ATOM   4638  C26 POPEc  93      78.774  91.255  89.805  1.00  0.00           C
ATOM   4641  C27 POPEc  93      77.384  91.813  90.185  1.00  0.00           C
ATOM   4644  C28 POPEc  93      77.454  93.184  90.895  1.00  0.00           C
ATOM   4647  C29 POPEc  93      78.274  93.174  92.155  1.00  0.00           C
ATOM   4649 0C21 POPEc  93      77.864  93.533  93.385  1.00  0.00           C
ATOM   4651 1C21 POPEc  93      76.484  94.025  93.735  1.00  0.00           C
ATOM   4654 2C21 POPEc  93      76.284  94.264  95.245  1.00  0.00           C
ATOM   4657 3C21 POPEc  93      76.324  92.954  96.055  1.00  0.00           C
ATOM   4660 4C21 POPEc  93      75.894  93.113  97.525  1.00  0.00           C
ATOM   4663 5C21 POPEc  93      76.973  93.734  98.425  1.00  0.00           C
ATOM   4666 6C21 POPEc  93      76.484  93.965  99.855  1.00  0.00           C
ATOM   4669 7C21 POPEc  93      77.623  94.344 100.805  1.00  0.00           C
ATOM   4672 8C21 POPEc  93      77.153  94.755 102.205  1.00  0.00           C
ATOM   4676  C33 POPEc  93      82.554  87.264  86.705  1.00  0.00           C
ATOM   4679  C34 POPEc  93      82.464  88.484  87.625  1.00  0.00           C
ATOM   4682  C35 POPEc  93      83.474  88.424  88.775  1.00  0.00           C
ATOM   4685  C36 POPEc  93      83.434  89.655  89.695  1.00  0.00           C
ATOM   4688  C37 POPEc  93      84.403  89.503  90.885  1.00  0.00           C
ATOM   4691  C38 POPEc  93      84.384  90.644  91.915  1.00  0.00           C
ATOM   4694  C39 POPEc  93      83.004  90.935  92.515  1.00  0.00           C
ATOM   4697 0C31 POPEc  93      83.064  91.894  93.715  1.00  0.00           C
ATOM   4700 1C31 POPEc  93      81.684  92.413  94.145  1.00  0.00           C
ATOM   4703 2C31 POPEc  93      81.754  93.475  95.245  1.00  0.00           C
ATOM   4706 3C31 POPEc  93      82.094  92.924  96.645  1.00  0.00           C
ATOM   4709 4C31 POPEc  93      80.964  92.114  97.295  1.00  0.00           C
ATOM   4712 5C31 POPEc  93      81.293  91.674  98.725  1.00  0.00           C
ATOM   4715 6C31 POPEc  93      80.174  90.893  99.415  1.00  0.00           C
ATOM   4719  NH3 POPEd  94     104.043  94.123  82.785  1.00  0.00           N
ATOM   4723  C12 POPEd  94     105.484  94.123  82.305  1.00  0.00           C
ATOM   4726  C11 POPEd  94     106.234  95.434  82.635  1.00  0.00           C
ATOM   4729  P   POPEd  94     108.734  96.133  83.045  1.00  0.00           P
ATOM   4730  O13 POPEd  94     110.074  95.534  82.755  1.00  0.00           O
ATOM   4731  O14 POPEd  94     108.574  97.564  82.735  1.00  0.00           O
ATOM   4732  O11 POPEd  94     108.383  95.864  84.545  1.00  0.00           O
ATOM   4733  O12 POPEd  94     107.614  95.324  82.275  1.00  0.00           O
ATOM   4734  C1  POPEd  94     109.384  95.494  85.485  1.00  0.00           C
ATOM   4737  C2  POPEd  94     108.714  95.115  86.815  1.00  0.00           C
ATOM   4739  O21 POPEd  94     108.134  93.825  86.615  1.00  0.00           O
ATOM   4740  C21 POPEd  94     107.894  92.954  87.575  1.00  0.00           C
ATOM   4741  O22 POPEd  94     107.194  91.964  87.425  1.00  0.00           O
ATOM   4742  C22 POPEd  94     108.623  93.203  88.895  1.00  0.00           C
ATOM   4745  C3  POPEd  94     107.623  96.154  87.175  1.00  0.00           C
ATOM   4748  O31 POPEd  94     107.194  95.993  88.545  1.00  0.00           O
ATOM   4749  C31 POPEd  94     106.504  97.044  88.965  1.00  0.00           C
ATOM   4750  O32 POPEd  94     106.144  97.973  88.265  1.00  0.00           O
ATOM   4751  C32 POPEd  94     106.273  96.984  90.465  1.00  0.00           C
ATOM   4754  C23 POPEd  94     108.534  91.934  89.745  1.00  0.00           C
ATOM   4757  C24 POPEd  94     109.024  92.104  91.185  1.00  0.00           C
ATOM   4760  C25 POPEd  94     108.773  90.824  91.985  1.00  0.00           C
ATOM   4763  C26 POPEd  94     109.474  90.765  93.345  1.00  0.00           C
ATOM   4766  C27 POPEd  94     109.834  89.313  93.685  1.00  0.00           C
ATOM   4769  C28 POPEd  94     110.214  89.115  95.155  1.00  0.00           C
ATOM   4772  C29 POPEd  94     109.004  89.235  96.055  1.00  0.00           C
ATOM   4774 0C21 POPEd  94     109.013  88.874  97.345  1.00  0.00           C
ATOM   4776 1C21 POPEd  94     110.223  88.364  98.065  1.00  0.00           C
ATOM   4779 2C21 POPEd  94     110.333  88.884  99.505  1.00  0.00           C
ATOM   4782 3C21 POPEd  94     109.204  88.414 100.425  1.00  0.00           C
ATOM   4785 4C21 POPEd  94     109.484  88.695 101.905  1.00  0.00           C
ATOM   4788 5C21 POPEd  94     110.554  87.794 102.545  1.00  0.00           C
ATOM   4791 6C21 POPEd  94     111.224  88.464 103.745  1.00  0.00           C
ATOM   4794 7C21 POPEd  94     112.254  87.575 104.435  1.00  0.00           C
ATOM   4797 8C21 POPEd  94     113.054  88.305 105.515  1.00  0.00           C
ATOM   4801  C33 POPEd  94     105.293  95.893  90.945  1.00  0.00           C
ATOM   4804  C34 POPEd  94     105.013  96.033  92.445  1.00  0.00           C
ATOM   4807  C35 POPEd  94     103.633  95.494  92.825  1.00  0.00           C
ATOM   4810  C36 POPEd  94     103.243  95.724  94.285  1.00  0.00           C
ATOM   4813  C37 POPEd  94     101.723  95.665  94.405  1.00  0.00           C
ATOM   4816  C38 POPEd  94     101.104  96.133  95.715  1.00  0.00           C
ATOM   4819  C39 POPEd  94      99.573  96.264  95.635  1.00  0.00           C
ATOM   4822 0C31 POPEd  94      99.004  96.744  96.975  1.00  0.00           C
ATOM   4825 1C31 POPEd  94      97.604  97.365  96.905  1.00  0.00           C
ATOM   4828 2C31 POPEd  94      97.453  98.533  97.885  1.00  0.00           C
ATOM   4831 3C31 POPEd  94      97.844  98.214  99.335  1.00  0.00           C
ATOM   4834 4C31 POPEd  94      97.733  99.434 100.245  1.00  0.00           C
ATOM   4837 5C31 POPEd  94      98.554  99.294 101.535  1.00  0.00           C
ATOM   4840 6C31 POPEd  94      98.364 100.473 102.495  1.00  0.00           C
ATOM   4844  NH3 POPEe  95      94.554  92.615  81.415  1.00  0.00           N
ATOM   4848  C12 POPEe  95      94.664  94.014  80.875  1.00  0.00           C
ATOM   4851  C11 POPEe  95      93.824  95.014  81.705  1.00  0.00           C
ATOM   4854  P   POPEe  95      93.234  97.553  81.925  1.00  0.00           P
ATOM   4855  O13 POPEe  95      93.924  98.814  81.595  1.00  0.00           O
ATOM   4856  O14 POPEe  95      91.793  97.424  81.575  1.00  0.00           O
ATOM   4857  O11 POPEe  95      93.464  97.185  83.445  1.00  0.00           O
ATOM   4858  O12 POPEe  95      93.983  96.355  81.205  1.00  0.00           O
ATOM   4859  C1  POPEe  95      93.243  98.184  84.435  1.00  0.00           C
ATOM   4862  C2  POPEe  95      93.383  97.585  85.875  1.00  0.00           C
ATOM   4864  O21 POPEe  95      92.933  98.464  86.905  1.00  0.00           O
ATOM   4865  C21 POPEe  95      91.653  98.773  86.915  1.00  0.00           C
ATOM   4866  O22 POPEe  95      90.814  98.393  86.115  1.00  0.00           O
ATOM   4867  C22 POPEe  95      91.324  99.624  88.135  1.00  0.00           C
ATOM   4870  C3  POPEe  95      94.834  97.114  86.185  1.00  0.00           C
ATOM   4873  O31 POPEe  95      94.974  96.665  87.565  1.00  0.00           O
ATOM   4874  C31 POPEe  95      96.133  97.024  88.145  1.00  0.00           C
ATOM   4875  O32 POPEe  95      97.084  97.523  87.585  1.00  0.00           O
ATOM   4876  C32 POPEe  95      96.114  96.635  89.635  1.00  0.00           C
ATOM   4879  C23 POPEe  95      92.464  99.804  89.175  1.00  0.00           C
ATOM   4882  C24 POPEe  95      91.984 100.753  90.265  1.00  0.00           C
ATOM   4885  C25 POPEe  95      92.994 101.104  91.365  1.00  0.00           C
ATOM   4888  C26 POPEe  95      92.364 102.124  92.325  1.00  0.00           C
ATOM   4891  C27 POPEe  95      93.124 102.404  93.625  1.00  0.00           C
ATOM   4894  C28 POPEe  95      92.273 103.324  94.525  1.00  0.00           C
ATOM   4897  C29 POPEe  95      93.003 103.924  95.695  1.00  0.00           C
ATOM   4899 0C21 POPEe  95      92.634 103.924  96.985  1.00  0.00           C
ATOM   4901 1C21 POPEe  95      91.394 103.314  97.595  1.00  0.00           C
ATOM   4904 2C21 POPEe  95      91.753 102.094  98.475  1.00  0.00           C
ATOM   4907 3C21 POPEe  95      90.584 101.623  99.355  1.00  0.00           C
ATOM   4910 4C21 POPEe  95      90.934 100.443 100.285  1.00  0.00           C
ATOM   4913 5C21 POPEe  95      92.073 100.765 101.265  1.00  0.00           C
ATOM   4916 6C21 POPEe  95      92.294  99.695 102.345  1.00  0.00           C
ATOM   4919 7C21 POPEe  95      93.294 100.144 103.405  1.00  0.00           C
ATOM   4922 8C21 POPEe  95      93.663  99.044 104.395  1.00  0.00           C
ATOM   4926  C33 POPEe  95      96.884  97.654  90.495  1.00  0.00           C
ATOM   4929  C34 POPEe  95      97.413  97.094  91.835  1.00  0.00           C
ATOM   4932  C35 POPEe  95      96.343  96.574  92.805  1.00  0.00           C
ATOM   4935  C36 POPEe  95      96.224  95.035  92.845  1.00  0.00           C
ATOM   4938  C37 POPEe  95      95.384  94.574  94.045  1.00  0.00           C
ATOM   4941  C38 POPEe  95      95.023  93.074  94.015  1.00  0.00           C
ATOM   4944  C39 POPEe  95      96.054  92.195  94.725  1.00  0.00           C
ATOM   4947 0C31 POPEe  95      95.674  90.703  94.665  1.00  0.00           C
ATOM   4950 1C31 POPEe  95      96.653  89.813  95.455  1.00  0.00           C
ATOM   4953 2C31 POPEe  95      96.263  88.324  95.455  1.00  0.00           C
ATOM   4956 3C31 POPEe  95      95.023  88.044  96.305  1.00  0.00           C
ATOM   4959 4C31 POPEe  95      94.704  86.544  96.455  1.00  0.00           C
ATOM   4962 5C31 POPEe  95      93.594  86.273  97.475  1.00  0.00           C
ATOM   4965 6C31 POPEe  95      93.274  84.783  97.655  1.00  0.00           C
ATOM   4969  NH3 POPEf  96      64.684 100.835  82.825  1.00  0.00           N
ATOM   4973  C12 POPEf  96      64.024  99.534  82.485  1.00  0.00           C
ATOM   4976  C11 POPEf  96      64.614  98.354  83.295  1.00  0.00           C
ATOM   4979  P   POPEf  96      66.384  96.424  82.965  1.00  0.00           P
ATOM   4980  O13 POPEf  96      65.574  95.505  82.125  1.00  0.00           O
ATOM   4981  O14 POPEf  96      67.833  96.465  82.705  1.00  0.00           O
ATOM   4982  O11 POPEf  96      66.123  96.185  84.515  1.00  0.00           O
ATOM   4983  O12 POPEf  96      65.834  97.894  82.735  1.00  0.00           O
ATOM   4984  C1  POPEf  96      65.474  94.994  84.955  1.00  0.00           C
ATOM   4987  C2  POPEf  96      64.024  95.303  85.375  1.00  0.00           C
ATOM   4989  O21 POPEf  96      64.054  95.835  86.705  1.00  0.00           O
ATOM   4990  C21 POPEf  96      63.714  97.085  86.875  1.00  0.00           C
ATOM   4991  O22 POPEf  96      63.304  97.865  86.035  1.00  0.00           O
ATOM   4992  C22 POPEf  96      63.943  97.453  88.345  1.00  0.00           C
ATOM   4995  C3  POPEf  96      63.134  94.044  85.355  1.00  0.00           C
ATOM   4998  O31 POPEf  96      61.754  94.404  85.445  1.00  0.00           O
ATOM   4999  C31 POPEf  96      61.254  94.544  86.655  1.00  0.00           C
ATOM   5000  O32 POPEf  96      61.734  94.115  87.695  1.00  0.00           O
ATOM   5001  C32 POPEf  96      59.994  95.404  86.535  1.00  0.00           C
ATOM   5004  C23 POPEf  96      63.094  96.615  89.325  1.00  0.00           C
ATOM   5007  C24 POPEf  96      63.534  96.794  90.785  1.00  0.00           C
ATOM   5010  C25 POPEf  96      62.644  96.063  91.805  1.00  0.00           C
ATOM   5013  C26 POPEf  96      61.464  96.915  92.295  1.00  0.00           C
ATOM   5016  C27 POPEf  96      60.614  96.174  93.345  1.00  0.00           C
ATOM   5019  C28 POPEf  96      59.684  97.094  94.185  1.00  0.00           C
ATOM   5022  C29 POPEf  96      58.804  98.005  93.365  1.00  0.00           C
ATOM   5024 0C21 POPEf  96      58.034  98.995  93.855  1.00  0.00           C
ATOM   5026 1C21 POPEf  96      57.833  99.354  95.315  1.00  0.00           C
ATOM   5029 2C21 POPEf  96      58.604 100.625  95.735  1.00  0.00           C
ATOM   5032 3C21 POPEf  96      57.824 101.525  96.705  1.00  0.00           C
ATOM   5035 4C21 POPEf  96      57.574 100.924  98.105  1.00  0.00           C
ATOM   5038 5C21 POPEf  96      56.713 101.854  98.965  1.00  0.00           C
ATOM   5041 6C21 POPEf  96      56.583 101.404 100.435  1.00  0.00           C
ATOM   5044 7C21 POPEf  96      55.723 102.383 101.245  1.00  0.00           C
ATOM   5047 8C21 POPEf  96      55.704 102.094 102.745  1.00  0.00           C
ATOM   5051  C33 POPEf  96      60.004  96.465  87.645  1.00  0.00           C
ATOM   5054  C34 POPEf  96      58.794  97.404  87.655  1.00  0.00           C
ATOM   5057  C35 POPEf  96      58.934  98.414  88.805  1.00  0.00           C
ATOM   5060  C36 POPEf  96      57.984  99.614  88.725  1.00  0.00           C
ATOM   5063  C37 POPEf  96      56.623  99.394  89.375  1.00  0.00           C
ATOM   5066  C38 POPEf  96      55.844  98.265  88.715  1.00  0.00           C
ATOM   5069  C39 POPEf  96      54.333  98.393  88.845  1.00  0.00           C
ATOM   5072 0C31 POPEf  96      53.634  97.304  88.035  1.00  0.00           C
ATOM   5075 1C31 POPEf  96      52.164  97.593  87.775  1.00  0.00           C
ATOM   5078 2C31 POPEf  96      51.574  96.534  86.845  1.00  0.00           C
ATOM   5081 3C31 POPEf  96      50.304  96.984  86.135  1.00  0.00           C
ATOM   5084 4C31 POPEf  96      49.134  97.295  87.085  1.00  0.00           C
ATOM   5087 5C31 POPEf  96      47.873  97.674  86.305  1.00  0.00           C
ATOM   5090 6C31 POPEf  96      47.324  96.564  85.405  1.00  0.00           C
ATOM   5094  NH3 POPEg  97      38.454  81.294 125.145  1.00  0.00           N
ATOM   5098  C12 POPEg  97      38.344  82.784 125.245  1.00  0.00           C
ATOM   5101  C11 POPEg  97      36.914  83.265 125.605  1.00  0.00           C
ATOM   5104  P   POPEg  97      34.964  81.534 125.495  1.00  0.00           P
ATOM   5105  O13 POPEg  97      34.834  80.125 125.905  1.00  0.00           O
ATOM   5106  O14 POPEg  97      33.714  82.304 125.595  1.00  0.00           O
ATOM   5107  O11 POPEg  97      35.474  81.604 124.005  1.00  0.00           O
ATOM   5108  O12 POPEg  97      36.134  82.264 126.275  1.00  0.00           O
ATOM   5109  C1  POPEg  97      34.604  81.365 122.905  1.00  0.00           C
ATOM   5112  C2  POPEg  97      35.274  81.665 121.525  1.00  0.00           C
ATOM   5114  O21 POPEg  97      35.974  80.534 120.985  1.00  0.00           O
ATOM   5115  C21 POPEg  97      36.864  79.915 121.715  1.00  0.00           C
ATOM   5116  O22 POPEg  97      37.394  80.275 122.755  1.00  0.00           O
ATOM   5117  C22 POPEg  97      37.123  78.555 121.055  1.00  0.00           C
ATOM   5120  C3  POPEg  97      36.124  82.954 121.515  1.00  0.00           C
ATOM   5123  O31 POPEg  97      36.594  83.294 120.185  1.00  0.00           O
ATOM   5124  C31 POPEg  97      37.864  83.005 119.945  1.00  0.00           C
ATOM   5125  O32 POPEg  97      38.614  82.424 120.705  1.00  0.00           O
ATOM   5126  C32 POPEg  97      38.284  83.563 118.575  1.00  0.00           C
ATOM   5129  C23 POPEg  97      37.974  78.604 119.775  1.00  0.00           C
ATOM   5132  C24 POPEg  97      38.304  77.194 119.265  1.00  0.00           C
ATOM   5135  C25 POPEg  97      39.274  77.165 118.075  1.00  0.00           C
ATOM   5138  C26 POPEg  97      38.754  77.924 116.845  1.00  0.00           C
ATOM   5141  C27 POPEg  97      39.614  77.725 115.585  1.00  0.00           C
ATOM   5144  C28 POPEg  97      39.004  78.424 114.365  1.00  0.00           C
ATOM   5147  C29 POPEg  97      39.814  78.185 113.115  1.00  0.00           C
ATOM   5149 0C21 POPEg  97      39.334  78.075 111.865  1.00  0.00           C
ATOM   5151 1C21 POPEg  97      37.894  78.225 111.455  1.00  0.00           C
ATOM   5154 2C21 POPEg  97      37.713  78.975 110.115  1.00  0.00           C
ATOM   5157 3C21 POPEg  97      38.284  78.225 108.895  1.00  0.00           C
ATOM   5160 4C21 POPEg  97      37.654  78.654 107.565  1.00  0.00           C
ATOM   5163 5C21 POPEg  97      37.873  80.133 107.205  1.00  0.00           C
ATOM   5166 6C21 POPEg  97      39.304  80.464 106.755  1.00  0.00           C
ATOM   5169 7C21 POPEg  97      39.424  81.904 106.225  1.00  0.00           C
ATOM   5172 8C21 POPEg  97      40.824  82.243 105.715  1.00  0.00           C
ATOM   5176  C33 POPEg  97      37.394  83.063 117.415  1.00  0.00           C
ATOM   5179  C34 POPEg  97      37.594  81.574 117.125  1.00  0.00           C
ATOM   5182  C35 POPEg  97      36.404  80.954 116.365  1.00  0.00           C
ATOM   5185  C36 POPEg  97      36.354  81.355 114.885  1.00  0.00           C
ATOM   5188  C37 POPEg  97      35.014  80.975 114.235  1.00  0.00           C
ATOM   5191  C38 POPEg  97      35.044  80.993 112.705  1.00  0.00           C
ATOM   5194  C39 POPEg  97      35.774  82.204 112.105  1.00  0.00           C
ATOM   5197 0C31 POPEg  97      35.564  82.313 110.595  1.00  0.00           C
ATOM   5200 1C31 POPEg  97      36.264  83.545 110.005  1.00  0.00           C
ATOM   5203 2C31 POPEg  97      36.124  83.685 108.485  1.00  0.00           C
ATOM   5206 3C31 POPEg  97      34.674  83.545 107.995  1.00  0.00           C
ATOM   5209 4C31 POPEg  97      34.463  83.975 106.545  1.00  0.00           C
ATOM   5212 5C31 POPEg  97      33.024  83.744 106.105  1.00  0.00           C
ATOM   5215 6C31 POPEg  97      32.694  84.344 104.735  1.00  0.00           C
ATOM   5219  NH3 POPEh  98      14.034  43.015 121.995  1.00  0.00           N
ATOM   5223  C12 POPEh  98      15.304  42.843 121.215  1.00  0.00           C
ATOM   5226  C11 POPEh  98      15.584  41.374 120.815  1.00  0.00           C
ATOM   5229  P   POPEh  98      13.184  40.624 119.915  1.00  0.00           P
ATOM   5230  O13 POPEh  98      12.274  41.575 120.595  1.00  0.00           O
ATOM   5231  O14 POPEh  98      13.584  40.993 118.545  1.00  0.00           O
ATOM   5232  O11 POPEh  98      12.614  39.164 119.895  1.00  0.00           O
ATOM   5233  O12 POPEh  98      14.464  40.493 120.795  1.00  0.00           O
ATOM   5234  C1  POPEh  98      11.504  38.825 119.065  1.00  0.00           C
ATOM   5237  C2  POPEh  98      12.004  38.124 117.775  1.00  0.00           C
ATOM   5239  O21 POPEh  98      10.884  37.544 117.075  1.00  0.00           O
ATOM   5240  C21 POPEh  98      10.224  38.414 116.335  1.00  0.00           C
ATOM   5241  O22 POPEh  98      10.424  39.615 116.275  1.00  0.00           O
ATOM   5242  C22 POPEh  98       9.194  37.644 115.495  1.00  0.00           C
ATOM   5245  C3  POPEh  98      13.024  37.005 118.115  1.00  0.00           C
ATOM   5248  O31 POPEh  98      13.044  35.904 117.175  1.00  0.00           O
ATOM   5249  C31 POPEh  98      13.494  36.144 115.965  1.00  0.00           C
ATOM   5250  O32 POPEh  98      13.944  37.194 115.545  1.00  0.00           O
ATOM   5251  C32 POPEh  98      13.354  34.865 115.135  1.00  0.00           C
ATOM   5254  C23 POPEh  98       9.404  37.874 113.985  1.00  0.00           C
ATOM   5257  C24 POPEh  98       8.564  36.944 113.105  1.00  0.00           C
ATOM   5260  C25 POPEh  98       7.044  37.084 113.315  1.00  0.00           C
ATOM   5263  C26 POPEh  98       6.244  36.674 112.065  1.00  0.00           C
ATOM   5266  C27 POPEh  98       4.727  36.794 112.215  1.00  0.00           C
ATOM   5269  C28 POPEh  98       4.007  36.804 110.855  1.00  0.00           C
ATOM   5272  C29 POPEh  98       2.497  36.874 110.995  1.00  0.00           C
ATOM   5274 0C21 POPEh  98       1.667  37.844 110.565  1.00  0.00           C
ATOM   5276 1C21 POPEh  98       2.037  39.115 109.855  1.00  0.00           C
ATOM   5279 2C21 POPEh  98       1.277  39.345 108.525  1.00  0.00           C
ATOM   5282 3C21 POPEh  98       1.637  40.694 107.895  1.00  0.00           C
ATOM   5285 4C21 POPEh  98       0.537  41.224 106.965  1.00  0.00           C
ATOM   5288 5C21 POPEh  98       0.857  42.633 106.415  1.00  0.00           C
ATOM   5291 6C21 POPEh  98       1.207  42.615 104.925  1.00  0.00           C
ATOM   5294 7C21 POPEh  98       1.527  43.995 104.355  1.00  0.00           C
ATOM   5297 8C21 POPEh  98       1.707  43.995 102.835  1.00  0.00           C
ATOM   5301  C33 POPEh  98      13.344  35.153 113.615  1.00  0.00           C
ATOM   5304  C34 POPEh  98      13.184  33.883 112.755  1.00  0.00           C
ATOM   5307  C35 POPEh  98      14.524  33.204 112.415  1.00  0.00           C
ATOM   5310  C36 POPEh  98      14.324  31.804 111.815  1.00  0.00           C
ATOM   5313  C37 POPEh  98      15.634  31.134 111.385  1.00  0.00           C
ATOM   5316  C38 POPEh  98      16.204  31.654 110.055  1.00  0.00           C
ATOM   5319  C39 POPEh  98      15.494  31.074 108.815  1.00  0.00           C
ATOM   5322 0C31 POPEh  98      16.464  30.344 107.875  1.00  0.00           C
ATOM   5325 1C31 POPEh  98      15.794  29.774 106.615  1.00  0.00           C
ATOM   5328 2C31 POPEh  98      16.764  28.994 105.725  1.00  0.00           C
ATOM   5331 3C31 POPEh  98      16.174  28.694 104.335  1.00  0.00           C
ATOM   5334 4C31 POPEh  98      17.194  28.144 103.345  1.00  0.00           C
ATOM   5337 5C31 POPEh  98      16.664  28.153 101.905  1.00  0.00           C
ATOM   5340 6C31 POPEh  98      17.684  27.694 100.865  1.00  0.00           C
ATOM   5344  NH3 POPEi  99      69.263  31.394  81.075  1.00  0.00           N
ATOM   5348  C12 POPEi  99      70.364  31.054  80.125  1.00  0.00           C
ATOM   5351  C11 POPEi  99      71.174  29.854  80.655  1.00  0.00           C
ATOM   5354  P   POPEi  99      72.914  30.344  82.595  1.00  0.00           P
ATOM   5355  O13 POPEi  99      73.894  30.124  81.515  1.00  0.00           O
ATOM   5356  O14 POPEi  99      72.844  31.694  83.165  1.00  0.00           O
ATOM   5357  O11 POPEi  99      73.144  29.294  83.735  1.00  0.00           O
ATOM   5358  O12 POPEi  99      71.464  29.995  82.055  1.00  0.00           O
ATOM   5359  C1  POPEi  99      74.403  29.134  84.405  1.00  0.00           C
ATOM   5362  C2  POPEi  99      74.494  27.734  85.085  1.00  0.00           C
ATOM   5364  O21 POPEi  99      74.064  27.784  86.465  1.00  0.00           O
ATOM   5365  C21 POPEi  99      74.894  28.184  87.415  1.00  0.00           C
ATOM   5366  O22 POPEi  99      76.054  28.534  87.265  1.00  0.00           O
ATOM   5367  C22 POPEi  99      74.193  28.153  88.775  1.00  0.00           C
ATOM   5370  C3  POPEi  99      75.894  27.075  84.815  1.00  0.00           C
ATOM   5373  O31 POPEi  99      76.064  25.844  85.535  1.00  0.00           O
ATOM   5374  C31 POPEi  99      76.984  25.714  86.495  1.00  0.00           C
ATOM   5375  O32 POPEi  99      76.833  25.034  87.495  1.00  0.00           O
ATOM   5376  C32 POPEi  99      78.293  26.434  86.185  1.00  0.00           C
ATOM   5379  C23 POPEi  99      74.854  27.335  89.885  1.00  0.00           C
ATOM   5382  C24 POPEi  99      74.234  27.714  91.245  1.00  0.00           C
ATOM   5385  C25 POPEi  99      74.894  27.005  92.425  1.00  0.00           C
ATOM   5388  C26 POPEi  99      74.324  27.464  93.775  1.00  0.00           C
ATOM   5391  C27 POPEi  99      74.924  26.675  94.935  1.00  0.00           C
ATOM   5394  C28 POPEi  99      74.484  27.194  96.315  1.00  0.00           C
ATOM   5397  C29 POPEi  99      75.054  26.345  97.415  1.00  0.00           C
ATOM   5399 0C21 POPEi  99      76.284  26.484  97.955  1.00  0.00           C
ATOM   5401 1C21 POPEi  99      77.334  27.484  97.535  1.00  0.00           C
ATOM   5404 2C21 POPEi  99      78.753  26.984  97.895  1.00  0.00           C
ATOM   5407 3C21 POPEi  99      79.854  28.025  97.615  1.00  0.00           C
ATOM   5410 4C21 POPEi  99      81.224  27.654  98.215  1.00  0.00           C
ATOM   5413 5C21 POPEi  99      81.214  27.633  99.745  1.00  0.00           C
ATOM   5416 6C21 POPEi  99      82.543  27.184 100.375  1.00  0.00           C
ATOM   5419 7C21 POPEi  99      82.414  27.005 101.895  1.00  0.00           C
ATOM   5422 8C21 POPEi  99      83.604  26.304 102.545  1.00  0.00           C
ATOM   5426  C33 POPEi  99      79.494  25.814  86.955  1.00  0.00           C
ATOM   5429  C34 POPEi  99      80.754  26.654  86.785  1.00  0.00           C
ATOM   5432  C35 POPEi  99      81.894  26.224  87.725  1.00  0.00           C
ATOM   5435  C36 POPEi  99      83.114  27.154  87.695  1.00  0.00           C
ATOM   5438  C37 POPEi  99      83.994  26.954  88.925  1.00  0.00           C
ATOM   5441  C38 POPEi  99      85.333  27.714  88.835  1.00  0.00           C
ATOM   5444  C39 POPEi  99      86.144  27.614  90.125  1.00  0.00           C
ATOM   5447 0C31 POPEi  99      85.653  28.524  91.255  1.00  0.00           C
ATOM   5450 1C31 POPEi  99      86.234  28.104  92.605  1.00  0.00           C
ATOM   5453 2C31 POPEi  99      85.713  28.964  93.765  1.00  0.00           C
ATOM   5456 3C31 POPEi  99      86.074  28.384  95.145  1.00  0.00           C
ATOM   5459 4C31 POPEi  99      85.344  27.064  95.455  1.00  0.00           C
ATOM   5462 5C31 POPEi  99      85.414  26.694  96.935  1.00  0.00           C
ATOM   5465 6C31 POPEi  99      84.784  25.334  97.235  1.00  0.00           C
ATOM   5469  NH3 POPEj 100      21.424 123.405  77.985  1.00  0.00           N
ATOM   5473  C12 POPEj 100      20.554 124.375  78.735  1.00  0.00           C
ATOM   5476  C11 POPEj 100      19.344 124.804  77.905  1.00  0.00           C
ATOM   5479  P   POPEj 100      17.714 126.124  79.475  1.00  0.00           P
ATOM   5480  O13 POPEj 100      18.074 127.185  80.435  1.00  0.00           O
ATOM   5481  O14 POPEj 100      16.414 126.343  78.795  1.00  0.00           O
ATOM   5482  O11 POPEj 100      17.764 124.695  80.135  1.00  0.00           O
ATOM   5483  O12 POPEj 100      18.834 126.054  78.375  1.00  0.00           O
ATOM   5484  C1  POPEj 100      18.024 124.544  81.525  1.00  0.00           C
ATOM   5487  C2  POPEj 100      16.704 124.214  82.235  1.00  0.00           C
ATOM   5489  O21 POPEj 100      16.954 123.965  83.625  1.00  0.00           O
ATOM   5490  C21 POPEj 100      16.994 125.064  84.355  1.00  0.00           C
ATOM   5491  O22 POPEj 100      17.084 126.215  83.965  1.00  0.00           O
ATOM   5492  C22 POPEj 100      16.734 124.604  85.795  1.00  0.00           C
ATOM   5495  C3  POPEj 100      16.074 122.964  81.565  1.00  0.00           C
ATOM   5498  O31 POPEj 100      15.014 122.374  82.355  1.00  0.00           O
ATOM   5499  C31 POPEj 100      14.294 121.514  81.655  1.00  0.00           C
ATOM   5500  O32 POPEj 100      14.424 121.325  80.455  1.00  0.00           O
ATOM   5501  C32 POPEj 100      13.374 120.703  82.555  1.00  0.00           C
ATOM   5504  C23 POPEj 100      16.704 125.734  86.855  1.00  0.00           C
ATOM   5507  C24 POPEj 100      15.854 125.345  88.065  1.00  0.00           C
ATOM   5510  C25 POPEj 100      16.094 126.234  89.285  1.00  0.00           C
ATOM   5513  C26 POPEj 100      15.054 125.993  90.385  1.00  0.00           C
ATOM   5516  C27 POPEj 100      15.374 126.723  91.695  1.00  0.00           C
ATOM   5519  C28 POPEj 100      14.354 126.365  92.805  1.00  0.00           C
ATOM   5522  C29 POPEj 100      14.594 127.085  94.105  1.00  0.00           C
ATOM   5524 0C21 POPEj 100      13.704 127.833  94.775  1.00  0.00           C
ATOM   5526 1C21 POPEj 100      12.294 128.143  94.315  1.00  0.00           C
ATOM   5529 2C21 POPEj 100      11.744 129.462  94.885  1.00  0.00           C
ATOM   5532 3C21 POPEj 100      11.024 129.281  96.215  1.00  0.00           C
ATOM   5535 4C21 POPEj 100      10.924 130.590  97.005  1.00  0.00           C
ATOM   5538 5C21 POPEj 100       9.904 130.521  98.145  1.00  0.00           C
ATOM   5541 6C21 POPEj 100       9.974 131.751  99.045  1.00  0.00           C
ATOM   5544 7C21 POPEj 100       8.894 131.771 100.135  1.00  0.00           C
ATOM   5547 8C21 POPEj 100       9.064 132.941 101.095  1.00  0.00           C
ATOM   5551  C33 POPEj 100      11.924 120.784  82.025  1.00  0.00           C
ATOM   5554  C34 POPEj 100      11.364 122.185  82.215  1.00  0.00           C
ATOM   5557  C35 POPEj 100       9.874 122.195  82.565  1.00  0.00           C
ATOM   5560  C36 POPEj 100       8.984 121.824  81.375  1.00  0.00           C
ATOM   5563  C37 POPEj 100       7.524 122.255  81.535  1.00  0.00           C
ATOM   5566  C38 POPEj 100       6.764 121.505  82.645  1.00  0.00           C
ATOM   5569  C39 POPEj 100       6.914 122.124  84.035  1.00  0.00           C
ATOM   5572 0C31 POPEj 100       6.584 121.124  85.145  1.00  0.00           C
ATOM   5575 1C31 POPEj 100       7.054 121.644  86.505  1.00  0.00           C
ATOM   5578 2C31 POPEj 100       6.714 120.714  87.665  1.00  0.00           C
ATOM   5581 3C31 POPEj 100       7.114 121.314  89.015  1.00  0.00           C
ATOM   5584 4C31 POPEj 100       6.634 120.485  90.205  1.00  0.00           C
ATOM   5587 5C31 POPEj 100       6.764 121.234  91.535  1.00  0.00           C
ATOM   5590 6C31 POPEj 100       6.224 120.454  92.735  1.00  0.00           C
ATOM   5594  NH3 POPEk 101     128.784  58.225 120.655  1.00  0.00           N
ATOM   5598  C12 POPEk 101     128.264  57.074 121.455  1.00  0.00           C
ATOM   5601  C11 POPEk 101     128.584  57.204 122.955  1.00  0.00           C
ATOM   5604  P   POPEk 101     127.324  55.364 124.405  1.00  0.00           P
ATOM   5605  O13 POPEk 101     127.793  54.825 125.695  1.00  0.00           O
ATOM   5606  O14 POPEk 101     126.234  56.365 124.425  1.00  0.00           O
ATOM   5607  O11 POPEk 101     126.904  54.093 123.515  1.00  0.00           O
ATOM   5608  O12 POPEk 101     128.563  55.935 123.615  1.00  0.00           O
ATOM   5609  C1  POPEk 101     127.204  54.205 122.125  1.00  0.00           C
ATOM   5612  C2  POPEk 101     126.853  52.964 121.275  1.00  0.00           C
ATOM   5614  O21 POPEk 101     127.583  53.205 120.055  1.00  0.00           O
ATOM   5615  C21 POPEk 101     126.984  53.295 118.905  1.00  0.00           C
ATOM   5616  O22 POPEk 101     126.153  52.534 118.435  1.00  0.00           O
ATOM   5617  C22 POPEk 101     127.334  54.685 118.355  1.00  0.00           C
ATOM   5620  C3  POPEk 101     125.314  52.773 121.185  1.00  0.00           C
ATOM   5623  O31 POPEk 101     124.714  53.825 120.395  1.00  0.00           O
ATOM   5624  C31 POPEk 101     123.644  53.405 119.725  1.00  0.00           C
ATOM   5625  O32 POPEk 101     122.973  52.435 120.045  1.00  0.00           O
ATOM   5626  C32 POPEk 101     123.404  54.314 118.525  1.00  0.00           C
ATOM   5629  C23 POPEk 101     127.033  54.915 116.855  1.00  0.00           C
ATOM   5632  C24 POPEk 101     126.933  56.424 116.535  1.00  0.00           C
ATOM   5635  C25 POPEk 101     127.723  56.874 115.295  1.00  0.00           C
ATOM   5638  C26 POPEk 101     127.184  56.284 113.995  1.00  0.00           C
ATOM   5641  C27 POPEk 101     127.894  56.854 112.755  1.00  0.00           C
ATOM   5644  C28 POPEk 101     127.653  56.005 111.495  1.00  0.00           C
ATOM   5647  C29 POPEk 101     126.284  56.243 110.895  1.00  0.00           C
ATOM   5649 0C21 POPEk 101     125.923  57.374 110.255  1.00  0.00           C
ATOM   5651 1C21 POPEk 101     126.793  58.584 110.025  1.00  0.00           C
ATOM   5654 2C21 POPEk 101     127.003  58.894 108.535  1.00  0.00           C
ATOM   5657 3C21 POPEk 101     127.793  60.194 108.325  1.00  0.00           C
ATOM   5660 4C21 POPEk 101     128.043  60.515 106.845  1.00  0.00           C
ATOM   5663 5C21 POPEk 101     126.804  61.024 106.115  1.00  0.00           C
ATOM   5666 6C21 POPEk 101     127.094  61.365 104.655  1.00  0.00           C
ATOM   5669 7C21 POPEk 101     125.883  61.924 103.915  1.00  0.00           C
ATOM   5672 8C21 POPEk 101     126.144  62.185 102.425  1.00  0.00           C
ATOM   5676  C33 POPEk 101     122.254  53.795 117.625  1.00  0.00           C
ATOM   5679  C34 POPEk 101     121.744  54.834 116.625  1.00  0.00           C
ATOM   5682  C35 POPEk 101     122.523  54.984 115.315  1.00  0.00           C
ATOM   5685  C36 POPEk 101     121.893  56.133 114.525  1.00  0.00           C
ATOM   5688  C37 POPEk 101     122.143  56.174 113.015  1.00  0.00           C
ATOM   5691  C38 POPEk 101     121.123  57.115 112.365  1.00  0.00           C
ATOM   5694  C39 POPEk 101     121.364  57.444 110.885  1.00  0.00           C
ATOM   5697 0C31 POPEk 101     122.243  58.685 110.685  1.00  0.00           C
ATOM   5700 1C31 POPEk 101     122.273  59.135 109.225  1.00  0.00           C
ATOM   5703 2C31 POPEk 101     123.283  60.264 108.955  1.00  0.00           C
ATOM   5706 3C31 POPEk 101     123.224  60.784 107.515  1.00  0.00           C
ATOM   5709 4C31 POPEk 101     122.154  61.854 107.305  1.00  0.00           C
ATOM   5712 5C31 POPEk 101     122.214  62.464 105.895  1.00  0.00           C
ATOM   5715 6C31 POPEk 101     121.343  63.714 105.725  1.00  0.00           C
ATOM   5719  NH3 POPEl 102      13.174  45.543  80.565  1.00  0.00           N
ATOM   5723  C12 POPEl 102      12.774  46.284  81.815  1.00  0.00           C
ATOM   5726  C11 POPEl 102      11.694  47.334  81.485  1.00  0.00           C
ATOM   5729  P   POPEl 102      12.964  49.335  80.385  1.00  0.00           P
ATOM   5730  O13 POPEl 102      13.054  50.024  79.085  1.00  0.00           O
ATOM   5731  O14 POPEl 102      12.554  50.144  81.555  1.00  0.00           O
ATOM   5732  O11 POPEl 102      14.374  48.685  80.715  1.00  0.00           O
ATOM   5733  O12 POPEl 102      12.014  48.064  80.295  1.00  0.00           O
ATOM   5734  C1  POPEl 102      15.494  49.574  80.885  1.00  0.00           C
ATOM   5737  C2  POPEl 102      16.314  49.234  82.175  1.00  0.00           C
ATOM   5739  O21 POPEl 102      15.654  49.665  83.385  1.00  0.00           O
ATOM   5740  C21 POPEl 102      15.544  50.975  83.585  1.00  0.00           C
ATOM   5741  O22 POPEl 102      16.044  51.845  82.905  1.00  0.00           O
ATOM   5742  C22 POPEl 102      14.774  51.255  84.885  1.00  0.00           C
ATOM   5745  C3  POPEl 102      17.804  49.685  82.075  1.00  0.00           C
ATOM   5748  O31 POPEl 102      18.694  48.624  82.435  1.00  0.00           O
ATOM   5749  C31 POPEl 102      19.434  48.644  83.545  1.00  0.00           C
ATOM   5750  O32 POPEl 102      20.464  48.005  83.685  1.00  0.00           O
ATOM   5751  C32 POPEl 102      18.824  49.424  84.705  1.00  0.00           C
ATOM   5754  C23 POPEl 102      15.594  51.034  86.175  1.00  0.00           C
ATOM   5757  C24 POPEl 102      15.144  51.983  87.305  1.00  0.00           C
ATOM   5760  C25 POPEl 102      15.944  51.854  88.605  1.00  0.00           C
ATOM   5763  C26 POPEl 102      15.314  50.964  89.685  1.00  0.00           C
ATOM   5766  C27 POPEl 102      15.964  51.204  91.055  1.00  0.00           C
ATOM   5769  C28 POPEl 102      15.424  50.304  92.185  1.00  0.00           C
ATOM   5772  C29 POPEl 102      13.954  50.505  92.455  1.00  0.00           C
ATOM   5774 0C21 POPEl 102      13.404  51.174  93.485  1.00  0.00           C
ATOM   5776 1C21 POPEl 102      14.134  51.944  94.555  1.00  0.00           C
ATOM   5779 2C21 POPEl 102      13.484  53.303  94.885  1.00  0.00           C
ATOM   5782 3C21 POPEl 102      12.154  53.174  95.665  1.00  0.00           C
ATOM   5785 4C21 POPEl 102      11.654  54.514  96.215  1.00  0.00           C
ATOM   5788 5C21 POPEl 102      10.344  54.364  97.005  1.00  0.00           C
ATOM   5791 6C21 POPEl 102       9.794  55.684  97.555  1.00  0.00           C
ATOM   5794 7C21 POPEl 102       8.454  55.484  98.255  1.00  0.00           C
ATOM   5797 8C21 POPEl 102       7.864  56.765  98.865  1.00  0.00           C
ATOM   5801  C33 POPEl 102      19.444  48.865  86.005  1.00  0.00           C
ATOM   5804  C34 POPEl 102      18.694  49.325  87.245  1.00  0.00           C
ATOM   5807  C35 POPEl 102      19.344  48.804  88.545  1.00  0.00           C
ATOM   5810  C36 POPEl 102      19.174  47.313  88.845  1.00  0.00           C
ATOM   5813  C37 POPEl 102      19.594  47.025  90.295  1.00  0.00           C
ATOM   5816  C38 POPEl 102      19.114  45.694  90.885  1.00  0.00           C
ATOM   5819  C39 POPEl 102      19.344  45.644  92.405  1.00  0.00           C
ATOM   5822 0C31 POPEl 102      18.764  44.405  93.085  1.00  0.00           C
ATOM   5825 1C31 POPEl 102      18.764  44.534  94.615  1.00  0.00           C
ATOM   5828 2C31 POPEl 102      17.954  43.415  95.295  1.00  0.00           C
ATOM   5831 3C31 POPEl 102      17.724  43.633  96.795  1.00  0.00           C
ATOM   5834 4C31 POPEl 102      18.974  43.365  97.655  1.00  0.00           C
ATOM   5837 5C31 POPEl 102      18.654  43.394  99.155  1.00  0.00           C
ATOM   5840 6C31 POPEl 102      19.844  43.043 100.055  1.00  0.00           C
ATOM   5844  NH3 POPEm 103      29.414  58.284 127.775  1.00  0.00           N
ATOM   5848  C12 POPEm 103      29.624  57.694 129.135  1.00  0.00           C
ATOM   5851  C11 POPEm 103      30.644  58.534 129.905  1.00  0.00           C
ATOM   5854  P   POPEm 103      32.974  57.554 129.455  1.00  0.00           P
ATOM   5855  O13 POPEm 103      32.394  56.204 129.265  1.00  0.00           O
ATOM   5856  O14 POPEm 103      33.454  57.843 130.815  1.00  0.00           O
ATOM   5857  O11 POPEm 103      34.034  57.843 128.315  1.00  0.00           O
ATOM   5858  O12 POPEm 103      31.854  58.644 129.165  1.00  0.00           O
ATOM   5859  C1  POPEm 103      33.664  57.664 126.935  1.00  0.00           C
ATOM   5862  C2  POPEm 103      33.554  59.005 126.145  1.00  0.00           C
ATOM   5864  O21 POPEm 103      32.914  58.714 124.885  1.00  0.00           O
ATOM   5865  C21 POPEm 103      31.644  59.054 124.835  1.00  0.00           C
ATOM   5866  O22 POPEm 103      30.914  59.214 125.795  1.00  0.00           O
ATOM   5867  C22 POPEm 103      31.244  59.314 123.385  1.00  0.00           C
ATOM   5870  C3  POPEm 103      34.924  59.685 125.835  1.00  0.00           C
ATOM   5873  O31 POPEm 103      34.804  60.784 124.895  1.00  0.00           O
ATOM   5874  C31 POPEm 103      34.904  60.473 123.595  1.00  0.00           C
ATOM   5875  O32 POPEm 103      35.064  59.354 123.145  1.00  0.00           O
ATOM   5876  C32 POPEm 103      34.694  61.714 122.735  1.00  0.00           C
ATOM   5879  C23 POPEm 103      30.494  60.665 123.275  1.00  0.00           C
ATOM   5882  C24 POPEm 103      30.134  61.075 121.845  1.00  0.00           C
ATOM   5885  C25 POPEm 103      31.324  61.444 120.955  1.00  0.00           C
ATOM   5888  C26 POPEm 103      30.884  62.074 119.635  1.00  0.00           C
ATOM   5891  C27 POPEm 103      32.004  62.085 118.575  1.00  0.00           C
ATOM   5894  C28 POPEm 103      31.494  62.325 117.145  1.00  0.00           C
ATOM   5897  C29 POPEm 103      30.664  61.165 116.645  1.00  0.00           C
ATOM   5899 0C21 POPEm 103      30.514  60.775 115.365  1.00  0.00           C
ATOM   5901 1C21 POPEm 103      31.114  61.404 114.135  1.00  0.00           C
ATOM   5904 2C21 POPEm 103      32.094  60.413 113.465  1.00  0.00           C
ATOM   5907 3C21 POPEm 103      32.384  60.764 111.995  1.00  0.00           C
ATOM   5910 4C21 POPEm 103      33.574  59.964 111.425  1.00  0.00           C
ATOM   5913 5C21 POPEm 103      33.444  58.435 111.525  1.00  0.00           C
ATOM   5916 6C21 POPEm 103      32.284  57.843 110.715  1.00  0.00           C
ATOM   5919 7C21 POPEm 103      32.224  56.325 110.845  1.00  0.00           C
ATOM   5922 8C21 POPEm 103      31.114  55.705 110.005  1.00  0.00           C
ATOM   5926  C33 POPEm 103      34.914  61.414 121.225  1.00  0.00           C
ATOM   5929  C34 POPEm 103      35.344  62.644 120.415  1.00  0.00           C
ATOM   5932  C35 POPEm 103      35.834  62.264 119.005  1.00  0.00           C
ATOM   5935  C36 POPEm 103      36.754  63.345 118.425  1.00  0.00           C
ATOM   5938  C37 POPEm 103      37.374  62.994 117.065  1.00  0.00           C
ATOM   5941  C38 POPEm 103      38.274  64.125 116.565  1.00  0.00           C
ATOM   5944  C39 POPEm 103      38.884  63.904 115.175  1.00  0.00           C
ATOM   5947 0C31 POPEm 103      39.614  65.144 114.655  1.00  0.00           C
ATOM   5950 1C31 POPEm 103      40.174  64.954 113.245  1.00  0.00           C
ATOM   5953 2C31 POPEm 103      40.604  66.284 112.595  1.00  0.00           C
ATOM   5956 3C31 POPEm 103      41.014  66.115 111.125  1.00  0.00           C
ATOM   5959 4C31 POPEm 103      41.184  67.464 110.415  1.00  0.00           C
ATOM   5962 5C31 POPEm 103      41.614  67.334 108.945  1.00  0.00           C
ATOM   5965 6C31 POPEm 103      41.584  68.665 108.185  1.00  0.00           C
ATOM   5969  NH3 POPEn 104     126.694 131.340  78.345  1.00  0.00           N
ATOM   5973  C12 POPEn 104     126.914 129.902  78.725  1.00  0.00           C
ATOM   5976  C11 POPEn 104     126.004 128.924  77.935  1.00  0.00           C
ATOM   5979  P   POPEn 104     126.424 126.654  79.275  1.00  0.00           P
ATOM   5980  O13 POPEn 104     125.043 126.404  79.735  1.00  0.00           O
ATOM   5981  O14 POPEn 104     127.263 125.454  79.015  1.00  0.00           O
ATOM   5982  O11 POPEn 104     127.073 127.564  80.385  1.00  0.00           O
ATOM   5983  O12 POPEn 104     126.454 127.575  77.985  1.00  0.00           O
ATOM   5984  C1  POPEn 104     127.784 127.064  81.525  1.00  0.00           C
ATOM   5987  C2  POPEn 104     127.184 127.663  82.825  1.00  0.00           C
ATOM   5989  O21 POPEn 104     127.304 126.813  83.975  1.00  0.00           O
ATOM   5990  C21 POPEn 104     126.804 125.604  84.005  1.00  0.00           C
ATOM   5991  O22 POPEn 104     126.224 125.005  83.095  1.00  0.00           O
ATOM   5992  C22 POPEn 104     127.103 125.023  85.385  1.00  0.00           C
ATOM   5995  C3  POPEn 104     125.713 128.143  82.625  1.00  0.00           C
ATOM   5998  O31 POPEn 104     125.204 128.663  83.875  1.00  0.00           O
ATOM   5999  C31 POPEn 104     124.264 127.924  84.455  1.00  0.00           C
ATOM   6000  O32 POPEn 104     123.714 126.964  83.955  1.00  0.00           O
ATOM   6001  C32 POPEn 104     124.024 128.405  85.875  1.00  0.00           C
ATOM   6004  C23 POPEn 104     126.044 124.005  85.875  1.00  0.00           C
ATOM   6007  C24 POPEn 104     125.463 124.363  87.255  1.00  0.00           C
ATOM   6010  C25 POPEn 104     126.364 123.943  88.425  1.00  0.00           C
ATOM   6013  C26 POPEn 104     125.794 124.415  89.785  1.00  0.00           C
ATOM   6016  C27 POPEn 104     126.303 123.604  90.985  1.00  0.00           C
ATOM   6019  C28 POPEn 104     125.554 123.924  92.295  1.00  0.00           C
ATOM   6022  C29 POPEn 104     126.023 125.193  92.965  1.00  0.00           C
ATOM   6024 0C21 POPEn 104     125.354 126.355  93.125  1.00  0.00           C
ATOM   6026 1C21 POPEn 104     123.954 126.714  92.685  1.00  0.00           C
ATOM   6029 2C21 POPEn 104     123.134 127.365  93.825  1.00  0.00           C
ATOM   6032 3C21 POPEn 104     122.543 126.335  94.805  1.00  0.00           C
ATOM   6035 4C21 POPEn 104     122.133 126.915  96.175  1.00  0.00           C
ATOM   6038 5C21 POPEn 104     120.934 127.873  96.185  1.00  0.00           C
ATOM   6041 6C21 POPEn 104     120.494 128.165  97.635  1.00  0.00           C
ATOM   6044 7C21 POPEn 104     119.353 129.160  97.795  1.00  0.00           C
ATOM   6047 8C21 POPEn 104     118.894 129.281  99.245  1.00  0.00           C
ATOM   6051  C33 POPEn 104     123.043 127.475  86.625  1.00  0.00           C
ATOM   6054  C34 POPEn 104     123.073 127.693  88.145  1.00  0.00           C
ATOM   6057  C35 POPEn 104     122.614 129.102  88.525  1.00  0.00           C
ATOM   6060  C36 POPEn 104     122.583 129.331  90.035  1.00  0.00           C
ATOM   6063  C37 POPEn 104     121.963 130.690  90.375  1.00  0.00           C
ATOM   6066  C38 POPEn 104     121.644 130.852  91.865  1.00  0.00           C
ATOM   6069  C39 POPEn 104     122.844 131.241  92.735  1.00  0.00           C
ATOM   6072 0C31 POPEn 104     122.474 131.171  94.215  1.00  0.00           C
ATOM   6075 1C31 POPEn 104     123.523 131.742  95.165  1.00  0.00           C
ATOM   6078 2C31 POPEn 104     123.323 131.202  96.585  1.00  0.00           C
ATOM   6081 3C31 POPEn 104     124.304 131.781  97.605  1.00  0.00           C
ATOM   6084 4C31 POPEn 104     124.323 130.921  98.875  1.00  0.00           C
ATOM   6087 5C31 POPEn 104     125.214 131.490  99.985  1.00  0.00           C
ATOM   6090 6C31 POPEn 104     125.284 130.531 101.175  1.00  0.00           C
ATOM   6094  NH3 POPEo 105      60.744  17.644  80.435  1.00  0.00           N
ATOM   6098  C12 POPEo 105      61.114  18.624  81.525  1.00  0.00           C
ATOM   6101  C11 POPEo 105      61.693  19.924  80.945  1.00  0.00           C
ATOM   6104  P   POPEo 105      61.504  22.414  81.665  1.00  0.00           P
ATOM   6105  O13 POPEo 105      62.484  22.925  80.675  1.00  0.00           O
ATOM   6106  O14 POPEo 105      60.094  22.654  81.325  1.00  0.00           O
ATOM   6107  O11 POPEo 105      61.824  23.184  83.015  1.00  0.00           O
ATOM   6108  O12 POPEo 105      61.754  20.894  81.985  1.00  0.00           O
ATOM   6109  C1  POPEo 105      62.064  22.484  84.225  1.00  0.00           C
ATOM   6112  C2  POPEo 105      61.484  23.294  85.395  1.00  0.00           C
ATOM   6114  O21 POPEo 105      62.054  22.764  86.595  1.00  0.00           O
ATOM   6115  C21 POPEo 105      61.513  21.734  87.225  1.00  0.00           C
ATOM   6116  O22 POPEo 105      60.504  21.134  86.925  1.00  0.00           O
ATOM   6117  C22 POPEo 105      62.354  21.504  88.475  1.00  0.00           C
ATOM   6120  C3  POPEo 105      59.934  23.394  85.285  1.00  0.00           C
ATOM   6123  O31 POPEo 105      59.333  24.114  86.395  1.00  0.00           O
ATOM   6124  C31 POPEo 105      59.114  25.414  86.175  1.00  0.00           C
ATOM   6125  O32 POPEo 105      59.514  26.044  85.215  1.00  0.00           O
ATOM   6126  C32 POPEo 105      58.153  25.924  87.235  1.00  0.00           C
ATOM   6129  C23 POPEo 105      61.614  20.723  89.585  1.00  0.00           C
ATOM   6132  C24 POPEo 105      62.234  21.034  90.945  1.00  0.00           C
ATOM   6135  C25 POPEo 105      61.574  20.304  92.115  1.00  0.00           C
ATOM   6138  C26 POPEo 105      62.033  20.904  93.445  1.00  0.00           C
ATOM   6141  C27 POPEo 105      61.864  19.954  94.645  1.00  0.00           C
ATOM   6144  C28 POPEo 105      62.394  20.604  95.945  1.00  0.00           C
ATOM   6147  C29 POPEo 105      62.854  19.664  97.035  1.00  0.00           C
ATOM   6149 0C21 POPEo 105      62.274  18.524  97.445  1.00  0.00           C
ATOM   6151 1C21 POPEo 105      60.954  17.974  96.995  1.00  0.00           C
ATOM   6154 2C21 POPEo 105      60.373  16.944  97.985  1.00  0.00           C
ATOM   6157 3C21 POPEo 105      60.214  17.474  99.415  1.00  0.00           C
ATOM   6160 4C21 POPEo 105      58.844  17.134 100.015  1.00  0.00           C
ATOM   6163 5C21 POPEo 105      58.814  17.334 101.535  1.00  0.00           C
ATOM   6166 6C21 POPEo 105      57.414  17.214 102.155  1.00  0.00           C
ATOM   6169 7C21 POPEo 105      57.454  17.414 103.675  1.00  0.00           C
ATOM   6172 8C21 POPEo 105      56.074  17.594 104.315  1.00  0.00           C
ATOM   6176  C33 POPEo 105      58.153  27.454  87.405  1.00  0.00           C
ATOM   6179  C34 POPEo 105      56.774  27.974  87.845  1.00  0.00           C
ATOM   6182  C35 POPEo 105      56.284  27.365  89.165  1.00  0.00           C
ATOM   6185  C36 POPEo 105      55.034  28.104  89.675  1.00  0.00           C
ATOM   6188  C37 POPEo 105      54.094  27.224  90.505  1.00  0.00           C
ATOM   6191  C38 POPEo 105      52.794  27.974  90.815  1.00  0.00           C
ATOM   6194  C39 POPEo 105      51.774  27.154  91.605  1.00  0.00           C
ATOM   6197 0C31 POPEo 105      52.064  27.124  93.115  1.00  0.00           C
ATOM   6200 1C31 POPEo 105      50.894  27.684  93.955  1.00  0.00           C
ATOM   6203 2C31 POPEo 105      51.014  27.365  95.445  1.00  0.00           C
ATOM   6206 3C31 POPEo 105      49.954  28.064  96.315  1.00  0.00           C
ATOM   6209 4C31 POPEo 105      48.514  27.944  95.775  1.00  0.00           C
ATOM   6212 5C31 POPEo 105      47.474  28.554  96.725  1.00  0.00           C
ATOM   6215 6C31 POPEo 105      46.064  28.585  96.135  1.00  0.00           C
ATOM   6219  NH3 POPEp 106      41.924   5.884  78.075  1.00  0.00           N
ATOM   6223  C12 POPEp 106      42.924   5.284  77.135  1.00  0.00           C
ATOM   6226  C11 POPEp 106      42.454   3.894  76.685  1.00  0.00           C
ATOM   6229  P   POPEp 106      40.713   2.194  77.625  1.00  0.00           P
ATOM   6230  O13 POPEp 106      41.164   0.954  78.295  1.00  0.00           O
ATOM   6231  O14 POPEp 106      40.364   2.064  76.185  1.00  0.00           O
ATOM   6232  O11 POPEp 106      39.514   2.834  78.425  1.00  0.00           O
ATOM   6233  O12 POPEp 106      41.914   3.204  77.825  1.00  0.00           O
ATOM   6234  C1  POPEp 106      39.414   2.644  79.845  1.00  0.00           C
ATOM   6237  C2  POPEp 106      37.934   2.424  80.275  1.00  0.00           C
ATOM   6239  O21 POPEp 106      37.804   1.964  81.645  1.00  0.00           O
ATOM   6240  C21 POPEp 106      38.324   2.684  82.625  1.00  0.00           C
ATOM   6241  O22 POPEp 106      38.824   3.784  82.525  1.00  0.00           O
ATOM   6242  C22 POPEp 106      38.124   1.904  83.925  1.00  0.00           C
ATOM   6245  C3  POPEp 106      37.264   1.364  79.355  1.00  0.00           C
ATOM   6248  O31 POPEp 106      35.914   1.074  79.765  1.00  0.00           O
ATOM   6249  C31 POPEp 106      35.744  -0.016  80.505  1.00  0.00           C
ATOM   6250  O32 POPEp 106      36.604  -0.813  80.825  1.00  0.00           O
ATOM   6251  C32 POPEp 106      34.264  -0.176  80.825  1.00  0.00           C
ATOM   6254  C23 POPEp 106      39.384   1.914  84.815  1.00  0.00           C
ATOM   6257  C24 POPEp 106      39.284   0.904  85.975  1.00  0.00           C
ATOM   6260  C25 POPEp 106      38.144   1.194  86.955  1.00  0.00           C
ATOM   6263  C26 POPEp 106      38.264   2.554  87.655  1.00  0.00           C
ATOM   6266  C27 POPEp 106      37.174   2.774  88.715  1.00  0.00           C
ATOM   6269  C28 POPEp 106      37.193   4.204  89.295  1.00  0.00           C
ATOM   6272  C29 POPEp 106      38.454   4.484  90.075  1.00  0.00           C
ATOM   6274 0C21 POPEp 106      38.514   4.954  91.335  1.00  0.00           C
ATOM   6276 1C21 POPEp 106      37.324   5.304  92.195  1.00  0.00           C
ATOM   6279 2C21 POPEp 106      37.734   5.914  93.545  1.00  0.00           C
ATOM   6282 3C21 POPEp 106      38.274   7.354  93.445  1.00  0.00           C
ATOM   6285 4C21 POPEp 106      38.684   7.954  94.795  1.00  0.00           C
ATOM   6288 5C21 POPEp 106      40.044   7.454  95.295  1.00  0.00           C
ATOM   6291 6C21 POPEp 106      40.294   7.804  96.765  1.00  0.00           C
ATOM   6294 7C21 POPEp 106      41.533   7.104  97.345  1.00  0.00           C
ATOM   6297 8C21 POPEp 106      41.664   7.234  98.865  1.00  0.00           C
ATOM   6301  C33 POPEp 106      34.044  -1.053  82.075  1.00  0.00           C
ATOM   6304  C34 POPEp 106      34.234  -0.316  83.405  1.00  0.00           C
ATOM   6307  C35 POPEp 106      33.634  -1.073  84.605  1.00  0.00           C
ATOM   6310  C36 POPEp 106      34.594  -1.983  85.375  1.00  0.00           C
ATOM   6313  C37 POPEp 106      35.504  -1.193  86.345  1.00  0.00           C
ATOM   6316  C38 POPEp 106      35.924  -1.963  87.595  1.00  0.00           C
ATOM   6319  C39 POPEp 106      34.774  -2.283  88.565  1.00  0.00           C
ATOM   6322 0C31 POPEp 106      35.254  -3.003  89.835  1.00  0.00           C
ATOM   6325 1C31 POPEp 106      34.104  -3.673  90.595  1.00  0.00           C
ATOM   6328 2C31 POPEp 106      34.574  -4.503  91.795  1.00  0.00           C
ATOM   6331 3C31 POPEp 106      34.904  -3.673  93.045  1.00  0.00           C
ATOM   6334 4C31 POPEp 106      33.644  -3.153  93.745  1.00  0.00           C
ATOM   6337 5C31 POPEp 106      33.944  -2.523  95.115  1.00  0.00           C
ATOM   6340 6C31 POPEp 106      32.674  -1.993  95.785  1.00  0.00           C
ATOM   6344  NH3 POPEq 107      94.183 125.514  81.365  1.00  0.00           N
ATOM   6348  C12 POPEq 107      93.623 124.115  81.225  1.00  0.00           C
ATOM   6351  C11 POPEq 107      92.084 124.115  81.285  1.00  0.00           C
ATOM   6354  P   POPEq 107      90.123 122.383  80.945  1.00  0.00           P
ATOM   6355  O13 POPEq 107      89.463 123.493  80.235  1.00  0.00           O
ATOM   6356  O14 POPEq 107      90.093 121.104  80.205  1.00  0.00           O
ATOM   6357  O11 POPEq 107      89.404 122.214  82.355  1.00  0.00           O
ATOM   6358  O12 POPEq 107      91.613 122.764  81.255  1.00  0.00           O
ATOM   6359  C1  POPEq 107      89.323 123.284  83.315  1.00  0.00           C
ATOM   6362  C2  POPEq 107      88.243 123.005  84.415  1.00  0.00           C
ATOM   6364  O21 POPEq 107      88.014 124.104  85.335  1.00  0.00           O
ATOM   6365  C21 POPEq 107      88.903 124.404  86.265  1.00  0.00           C
ATOM   6366  O22 POPEq 107      90.083 124.083  86.285  1.00  0.00           O
ATOM   6367  C22 POPEq 107      88.204 125.163  87.415  1.00  0.00           C
ATOM   6370  C3  POPEq 107      88.484 121.654  85.145  1.00  0.00           C
ATOM   6373  O31 POPEq 107      87.874 121.665  86.445  1.00  0.00           O
ATOM   6374  C31 POPEq 107      86.653 121.174  86.625  1.00  0.00           C
ATOM   6375  O32 POPEq 107      86.004 120.534  85.805  1.00  0.00           O
ATOM   6376  C32 POPEq 107      86.184 121.583  88.025  1.00  0.00           C
ATOM   6379  C23 POPEq 107      89.134 125.424  88.635  1.00  0.00           C
ATOM   6382  C24 POPEq 107      88.423 125.844  89.935  1.00  0.00           C
ATOM   6385  C25 POPEq 107      89.424 126.023  91.095  1.00  0.00           C
ATOM   6388  C26 POPEq 107      88.793 126.145  92.495  1.00  0.00           C
ATOM   6391  C27 POPEq 107      89.844 126.465  93.575  1.00  0.00           C
ATOM   6394  C28 POPEq 107      89.454 126.085  95.015  1.00  0.00           C
ATOM   6397  C29 POPEq 107      88.154 126.665  95.495  1.00  0.00           C
ATOM   6399 0C21 POPEq 107      87.954 127.453  96.575  1.00  0.00           C
ATOM   6401 1C21 POPEq 107      88.994 127.985  97.515  1.00  0.00           C
ATOM   6404 2C21 POPEq 107      89.323 127.064  98.715  1.00  0.00           C
ATOM   6407 3C21 POPEq 107      88.113 126.583  99.525  1.00  0.00           C
ATOM   6410 4C21 POPEq 107      88.444 126.355 101.005  1.00  0.00           C
ATOM   6413 5C21 POPEq 107      87.464 125.404 101.705  1.00  0.00           C
ATOM   6416 6C21 POPEq 107      87.663 125.385 103.235  1.00  0.00           C
ATOM   6419 7C21 POPEq 107      87.173 124.095 103.905  1.00  0.00           C
ATOM   6422 8C21 POPEq 107      87.564 124.005 105.385  1.00  0.00           C
ATOM   6426  C33 POPEq 107      84.994 120.774  88.595  1.00  0.00           C
ATOM   6429  C34 POPEq 107      84.603 121.203  90.015  1.00  0.00           C
ATOM   6432  C35 POPEq 107      83.574 120.275  90.675  1.00  0.00           C
ATOM   6435  C36 POPEq 107      83.083 120.824  92.015  1.00  0.00           C
ATOM   6438  C37 POPEq 107      81.954 120.005  92.665  1.00  0.00           C
ATOM   6441  C38 POPEq 107      82.454 118.855  93.555  1.00  0.00           C
ATOM   6444  C39 POPEq 107      81.364 118.253  94.445  1.00  0.00           C
ATOM   6447 0C31 POPEq 107      80.894 119.193  95.565  1.00  0.00           C
ATOM   6450 1C31 POPEq 107      80.094 118.435  96.645  1.00  0.00           C
ATOM   6453 2C31 POPEq 107      79.473 119.334  97.735  1.00  0.00           C
ATOM   6456 3C31 POPEq 107      80.494 120.184  98.505  1.00  0.00           C
ATOM   6459 4C31 POPEq 107      79.974 120.644  99.875  1.00  0.00           C
ATOM   6462 5C31 POPEq 107      80.234 119.594 100.975  1.00  0.00           C
ATOM   6465 6C31 POPEq 107      79.594 119.913 102.325  1.00  0.00           C
ATOM   6469  NH3 POPEr 108      88.584  60.924  83.415  1.00  0.00           N
ATOM   6473  C12 POPEr 108      88.924  61.505  82.065  1.00  0.00           C
ATOM   6476  C11 POPEr 108      90.163  60.845  81.445  1.00  0.00           C
ATOM   6479  P   POPEr 108      92.704  60.403  81.885  1.00  0.00           P
ATOM   6480  O13 POPEr 108      92.424  58.984  81.545  1.00  0.00           O
ATOM   6481  O14 POPEr 108      93.444  61.214  80.885  1.00  0.00           O
ATOM   6482  O11 POPEr 108      93.414  60.494  83.295  1.00  0.00           O
ATOM   6483  O12 POPEr 108      91.324  61.115  82.235  1.00  0.00           O
ATOM   6484  C1  POPEr 108      92.844  59.883  84.455  1.00  0.00           C
ATOM   6487  C2  POPEr 108      92.693  60.894  85.635  1.00  0.00           C
ATOM   6489  O21 POPEr 108      92.133  60.214  86.775  1.00  0.00           O
ATOM   6490  C21 POPEr 108      90.853  59.904  86.735  1.00  0.00           C
ATOM   6491  O22 POPEr 108      90.083  60.045  85.785  1.00  0.00           O
ATOM   6492  C22 POPEr 108      90.444  59.405  88.125  1.00  0.00           C
ATOM   6495  C3  POPEr 108      91.954  62.225  85.285  1.00  0.00           C
ATOM   6498  O31 POPEr 108      91.594  62.964  86.465  1.00  0.00           O
ATOM   6499  C31 POPEr 108      92.394  63.964  86.825  1.00  0.00           C
ATOM   6500  O32 POPEr 108      93.393  64.344  86.235  1.00  0.00           O
ATOM   6501  C32 POPEr 108      91.893  64.564  88.135  1.00  0.00           C
ATOM   6504  C23 POPEr 108      90.634  60.464  89.245  1.00  0.00           C
ATOM   6507  C24 POPEr 108      89.964  60.045  90.565  1.00  0.00           C
ATOM   6510  C25 POPEr 108      90.043  61.144  91.635  1.00  0.00           C
ATOM   6513  C26 POPEr 108      89.314  60.775  92.945  1.00  0.00           C
ATOM   6516  C27 POPEr 108      89.484  61.864  94.025  1.00  0.00           C
ATOM   6519  C28 POPEr 108      88.534  61.744  95.225  1.00  0.00           C
ATOM   6522  C29 POPEr 108      88.674  60.464  96.005  1.00  0.00           C
ATOM   6524 0C21 POPEr 108      89.194  60.333  97.235  1.00  0.00           C
ATOM   6526 1C21 POPEr 108      89.794  61.453  98.055  1.00  0.00           C
ATOM   6529 2C21 POPEr 108      90.643  60.975  99.245  1.00  0.00           C
ATOM   6532 3C21 POPEr 108      89.844  60.144 100.265  1.00  0.00           C
ATOM   6535 4C21 POPEr 108      90.444  60.124 101.665  1.00  0.00           C
ATOM   6538 5C21 POPEr 108      91.513  59.054 101.915  1.00  0.00           C
ATOM   6541 6C21 POPEr 108      91.874  58.964 103.405  1.00  0.00           C
ATOM   6544 7C21 POPEr 108      92.833  57.825 103.765  1.00  0.00           C
ATOM   6547 8C21 POPEr 108      92.963  57.624 105.275  1.00  0.00           C
ATOM   6551  C33 POPEr 108      90.654  65.464  87.945  1.00  0.00           C
ATOM   6554  C34 POPEr 108      90.853  66.924  88.375  1.00  0.00           C
ATOM   6557  C35 POPEr 108      91.454  67.813  87.285  1.00  0.00           C
ATOM   6560  C36 POPEr 108      91.174  69.295  87.585  1.00  0.00           C
ATOM   6563  C37 POPEr 108      91.443  70.234  86.405  1.00  0.00           C
ATOM   6566  C38 POPEr 108      90.444  71.404  86.345  1.00  0.00           C
ATOM   6569  C39 POPEr 108      90.284  72.194  87.645  1.00  0.00           C
ATOM   6572 0C31 POPEr 108      91.534  72.993  88.045  1.00  0.00           C
ATOM   6575 1C31 POPEr 108      91.354  73.735  89.365  1.00  0.00           C
ATOM   6578 2C31 POPEr 108      92.604  74.545  89.745  1.00  0.00           C
ATOM   6581 3C31 POPEr 108      92.504  75.214  91.135  1.00  0.00           C
ATOM   6584 4C31 POPEr 108      92.324  74.203  92.275  1.00  0.00           C
ATOM   6587 5C31 POPEr 108      92.663  74.805  93.645  1.00  0.00           C
ATOM   6590 6C31 POPEr 108      92.373  73.844  94.805  1.00  0.00           C
ATOM   6594  NH3 POPEs 109     105.254  63.435 125.095  1.00  0.00           N
ATOM   6598  C12 POPEs 109     105.004  64.894 125.035  1.00  0.00           C
ATOM   6601  C11 POPEs 109     103.994  65.234 123.955  1.00  0.00           C
ATOM   6604  P   POPEs 109     103.234  67.654 124.625  1.00  0.00           P
ATOM   6605  O13 POPEs 109     103.464  67.334 126.055  1.00  0.00           O
ATOM   6606  O14 POPEs 109     103.693  68.993 124.205  1.00  0.00           O
ATOM   6607  O11 POPEs 109     101.734  67.513 124.225  1.00  0.00           O
ATOM   6608  O12 POPEs 109     104.004  66.633 123.715  1.00  0.00           O
ATOM   6609  C1  POPEs 109     101.184  66.773 123.125  1.00  0.00           C
ATOM   6612  C2  POPEs 109     101.504  67.383 121.725  1.00  0.00           C
ATOM   6614  O21 POPEs 109     100.323  67.875 121.045  1.00  0.00           O
ATOM   6615  C21 POPEs 109      99.673  68.825 121.655  1.00  0.00           C
ATOM   6616  O22 POPEs 109     100.053  69.413 122.665  1.00  0.00           O
ATOM   6617  C22 POPEs 109      98.344  69.054 120.945  1.00  0.00           C
ATOM   6620  C3  POPEs 109     102.214  66.354 120.795  1.00  0.00           C
ATOM   6623  O31 POPEs 109     101.244  65.615 119.995  1.00  0.00           O
ATOM   6624  C31 POPEs 109     101.413  65.714 118.695  1.00  0.00           C
ATOM   6625  O32 POPEs 109     102.474  65.944 118.145  1.00  0.00           O
ATOM   6626  C32 POPEs 109     100.074  65.663 117.965  1.00  0.00           C
ATOM   6629  C23 POPEs 109      98.513  69.475 119.465  1.00  0.00           C
ATOM   6632  C24 POPEs 109      97.254  69.313 118.585  1.00  0.00           C
ATOM   6635  C25 POPEs 109      95.934  69.564 119.335  1.00  0.00           C
ATOM   6638  C26 POPEs 109      94.714  69.674 118.395  1.00  0.00           C
ATOM   6641  C27 POPEs 109      93.943  68.373 118.125  1.00  0.00           C
ATOM   6644  C28 POPEs 109      92.884  68.615 117.025  1.00  0.00           C
ATOM   6647  C29 POPEs 109      91.694  67.695 117.095  1.00  0.00           C
ATOM   6649 0C21 POPEs 109      91.203  66.944 116.095  1.00  0.00           C
ATOM   6651 1C21 POPEs 109      91.784  66.804 114.705  1.00  0.00           C
ATOM   6654 2C21 POPEs 109      91.534  65.413 114.095  1.00  0.00           C
ATOM   6657 3C21 POPEs 109      90.053  65.174 113.745  1.00  0.00           C
ATOM   6660 4C21 POPEs 109      89.813  63.804 113.085  1.00  0.00           C
ATOM   6663 5C21 POPEs 109      88.383  63.654 112.525  1.00  0.00           C
ATOM   6666 6C21 POPEs 109      88.094  64.514 111.285  1.00  0.00           C
ATOM   6669 7C21 POPEs 109      88.854  64.075 110.025  1.00  0.00           C
ATOM   6672 8C21 POPEs 109      88.523  64.924 108.805  1.00  0.00           C
ATOM   6676  C33 POPEs 109     100.134  66.593 116.715  1.00  0.00           C
ATOM   6679  C34 POPEs 109      98.803  66.743 115.965  1.00  0.00           C
ATOM   6682  C35 POPEs 109      98.873  67.865 114.905  1.00  0.00           C
ATOM   6685  C36 POPEs 109      97.494  68.185 114.315  1.00  0.00           C
ATOM   6688  C37 POPEs 109      97.044  67.225 113.205  1.00  0.00           C
ATOM   6691  C38 POPEs 109      95.534  67.404 112.955  1.00  0.00           C
ATOM   6694  C39 POPEs 109      94.984  66.674 111.725  1.00  0.00           C
ATOM   6697 0C31 POPEs 109      95.134  67.474 110.425  1.00  0.00           C
ATOM   6700 1C31 POPEs 109      94.104  67.064 109.365  1.00  0.00           C
ATOM   6703 2C31 POPEs 109      94.034  68.045 108.185  1.00  0.00           C
ATOM   6706 3C31 POPEs 109      92.854  67.784 107.245  1.00  0.00           C
ATOM   6709 4C31 POPEs 109      93.094  66.604 106.305  1.00  0.00           C
ATOM   6712 5C31 POPEs 109      91.944  66.414 105.305  1.00  0.00           C
ATOM   6715 6C31 POPEs 109      92.304  65.413 104.205  1.00  0.00           C
ATOM   6719  NH3 POPEt 110      56.894  82.085  85.155  1.00  0.00           N
ATOM   6723  C12 POPEt 110      57.754  80.874  85.425  1.00  0.00           C
ATOM   6726  C11 POPEt 110      58.504  80.373  84.175  1.00  0.00           C
ATOM   6729  P   POPEt 110      59.794  78.225  83.345  1.00  0.00           P
ATOM   6730  O13 POPEt 110      59.123  76.924  83.155  1.00  0.00           O
ATOM   6731  O14 POPEt 110      60.034  79.034  82.125  1.00  0.00           O
ATOM   6732  O11 POPEt 110      61.134  78.015  84.125  1.00  0.00           O
ATOM   6733  O12 POPEt 110      58.884  79.015  84.355  1.00  0.00           O
ATOM   6734  C1  POPEt 110      61.744  78.865  85.095  1.00  0.00           C
ATOM   6737  C2  POPEt 110      60.993  78.904  86.465  1.00  0.00           C
ATOM   6739  O21 POPEt 110      61.634  79.764  87.425  1.00  0.00           O
ATOM   6740  C21 POPEt 110      62.634  79.343  88.165  1.00  0.00           C
ATOM   6741  O22 POPEt 110      63.213  78.275  88.095  1.00  0.00           O
ATOM   6742  C22 POPEt 110      62.943  80.373  89.245  1.00  0.00           C
ATOM   6745  C3  POPEt 110      60.583  77.524  87.055  1.00  0.00           C
ATOM   6748  O31 POPEt 110      59.954  77.695  88.355  1.00  0.00           O
ATOM   6749  C31 POPEt 110      58.774  78.314  88.295  1.00  0.00           C
ATOM   6750  O32 POPEt 110      58.104  78.454  87.295  1.00  0.00           O
ATOM   6751  C32 POPEt 110      58.384  78.825  89.675  1.00  0.00           C
ATOM   6754  C23 POPEt 110      62.623  79.845  90.655  1.00  0.00           C
ATOM   6757  C24 POPEt 110      62.284  80.964  91.635  1.00  0.00           C
ATOM   6760  C25 POPEt 110      61.744  80.443  92.975  1.00  0.00           C
ATOM   6763  C26 POPEt 110      61.154  81.574  93.825  1.00  0.00           C
ATOM   6766  C27 POPEt 110      60.554  81.104  95.165  1.00  0.00           C
ATOM   6769  C28 POPEt 110      61.583  80.634  96.205  1.00  0.00           C
ATOM   6772  C29 POPEt 110      62.464  81.735  96.765  1.00  0.00           C
ATOM   6774 0C21 POPEt 110      62.714  81.945  98.065  1.00  0.00           C
ATOM   6776 1C21 POPEt 110      62.173  81.085  99.185  1.00  0.00           C
ATOM   6779 2C21 POPEt 110      62.564  81.574 100.595  1.00  0.00           C
ATOM   6782 3C21 POPEt 110      64.083  81.623 100.845  1.00  0.00           C
ATOM   6785 4C21 POPEt 110      64.414  81.394 102.325  1.00  0.00           C
ATOM   6788 5C21 POPEt 110      65.884  81.644 102.685  1.00  0.00           C
ATOM   6791 6C21 POPEt 110      66.254  80.954 104.015  1.00  0.00           C
ATOM   6794 7C21 POPEt 110      67.484  81.534 104.705  1.00  0.00           C
ATOM   6797 8C21 POPEt 110      67.943  80.674 105.885  1.00  0.00           C
ATOM   6801  C33 POPEt 110      58.754  77.843  90.805  1.00  0.00           C
ATOM   6804  C34 POPEt 110      57.963  78.063  92.105  1.00  0.00           C
ATOM   6807  C35 POPEt 110      58.213  76.913  93.075  1.00  0.00           C
ATOM   6810  C36 POPEt 110      57.474  77.085  94.395  1.00  0.00           C
ATOM   6813  C37 POPEt 110      57.784  75.924  95.355  1.00  0.00           C
ATOM   6816  C38 POPEt 110      57.354  76.224  96.795  1.00  0.00           C
ATOM   6819  C39 POPEt 110      58.314  77.185  97.515  1.00  0.00           C
ATOM   6822 0C31 POPEt 110      57.814  77.545  98.915  1.00  0.00           C
ATOM   6825 1C31 POPEt 110      58.764  78.464  99.685  1.00  0.00           C
ATOM   6828 2C31 POPEt 110      58.204  78.735 101.075  1.00  0.00           C
ATOM   6831 3C31 POPEt 110      59.104  79.623 101.935  1.00  0.00           C
ATOM   6834 4C31 POPEt 110      58.524  79.774 103.345  1.00  0.00           C
ATOM   6837 5C31 POPEt 110      59.364  80.684 104.245  1.00  0.00           C
ATOM   6840 6C31 POPEt 110      58.764  80.805 105.645  1.00  0.00           C
ATOM   6844  NH3 POPEu 111     104.564  27.704  80.615  1.00  0.00           N
ATOM   6848  C12 POPEu 111     103.684  28.894  80.315  1.00  0.00           C
ATOM   6851  C11 POPEu 111     102.704  29.175  81.465  1.00  0.00           C
ATOM   6854  P   POPEu 111     100.564  30.564  81.925  1.00  0.00           P
ATOM   6855  O13 POPEu 111      99.924  31.784  81.375  1.00  0.00           O
ATOM   6856  O14 POPEu 111      99.813  29.294  81.855  1.00  0.00           O
ATOM   6857  O11 POPEu 111     101.123  30.804  83.375  1.00  0.00           O
ATOM   6858  O12 POPEu 111     101.924  30.334  81.145  1.00  0.00           O
ATOM   6859  C1  POPEu 111     100.514  31.624  84.375  1.00  0.00           C
ATOM   6862  C2  POPEu 111     101.284  32.974  84.535  1.00  0.00           C
ATOM   6864  O21 POPEu 111     101.034  33.615  85.805  1.00  0.00           O
ATOM   6865  C21 POPEu 111     101.604  33.075  86.875  1.00  0.00           C
ATOM   6866  O22 POPEu 111     102.154  31.984  86.925  1.00  0.00           O
ATOM   6867  C22 POPEu 111     101.424  34.024  88.065  1.00  0.00           C
ATOM   6870  C3  POPEu 111     100.923  33.934  83.355  1.00  0.00           C
ATOM   6873  O31 POPEu 111     101.524  35.243  83.475  1.00  0.00           O
ATOM   6874  C31 POPEu 111     100.774  36.144  84.095  1.00  0.00           C
ATOM   6875  O32 POPEu 111      99.724  35.914  84.685  1.00  0.00           O
ATOM   6876  C32 POPEu 111     101.443  37.514  84.035  1.00  0.00           C
ATOM   6879  C23 POPEu 111     101.694  33.474  89.485  1.00  0.00           C
ATOM   6882  C24 POPEu 111     101.244  34.444  90.585  1.00  0.00           C
ATOM   6885  C25 POPEu 111     101.343  33.854  92.005  1.00  0.00           C
ATOM   6888  C26 POPEu 111     100.473  34.644  92.995  1.00  0.00           C
ATOM   6891  C27 POPEu 111     100.333  34.004  94.385  1.00  0.00           C
ATOM   6894  C28 POPEu 111      99.363  34.755  95.315  1.00  0.00           C
ATOM   6897  C29 POPEu 111      97.944  34.784  94.785  1.00  0.00           C
ATOM   6899 0C21 POPEu 111      96.834  34.333  95.385  1.00  0.00           C
ATOM   6901 1C21 POPEu 111      96.744  33.694  96.745  1.00  0.00           C
ATOM   6904 2C21 POPEu 111      96.744  34.744  97.865  1.00  0.00           C
ATOM   6907 3C21 POPEu 111      96.653  34.104  99.245  1.00  0.00           C
ATOM   6910 4C21 POPEu 111      97.024  35.095 100.355  1.00  0.00           C
ATOM   6913 5C21 POPEu 111      96.904  34.505 101.765  1.00  0.00           C
ATOM   6916 6C21 POPEu 111      97.863  33.344 102.035  1.00  0.00           C
ATOM   6919 7C21 POPEu 111      97.863  32.914 103.505  1.00  0.00           C
ATOM   6922 8C21 POPEu 111      98.793  31.734 103.795  1.00  0.00           C
ATOM   6926  C33 POPEu 111     101.104  38.344  85.295  1.00  0.00           C
ATOM   6929  C34 POPEu 111     101.403  39.844  85.245  1.00  0.00           C
ATOM   6932  C35 POPEu 111     101.013  40.534  86.565  1.00  0.00           C
ATOM   6935  C36 POPEu 111     101.974  40.255  87.725  1.00  0.00           C
ATOM   6938  C37 POPEu 111     103.243  41.115  87.675  1.00  0.00           C
ATOM   6941  C38 POPEu 111     104.134  40.935  88.915  1.00  0.00           C
ATOM   6944  C39 POPEu 111     105.384  41.814  88.915  1.00  0.00           C
ATOM   6947 0C31 POPEu 111     105.074  43.324  88.935  1.00  0.00           C
ATOM   6950 1C31 POPEu 111     106.234  44.174  89.475  1.00  0.00           C
ATOM   6953 2C31 POPEu 111     105.814  45.624  89.755  1.00  0.00           C
ATOM   6956 3C31 POPEu 111     106.853  46.424  90.555  1.00  0.00           C
ATOM   6959 4C31 POPEu 111     108.043  46.915  89.725  1.00  0.00           C
ATOM   6962 5C31 POPEu 111     108.803  48.085  90.385  1.00  0.00           C
ATOM   6965 6C31 POPEu 111     109.804  48.774  89.455  1.00  0.00           C
ATOM   6969  NH3 POPEv 112      17.794  10.044 121.365  1.00  0.00           N
ATOM   6973  C12 POPEv 112      18.364  11.224 122.115  1.00  0.00           C
ATOM   6976  C11 POPEv 112      17.514  12.504 121.975  1.00  0.00           C
ATOM   6979  P   POPEv 112      19.004  14.634 122.405  1.00  0.00           P
ATOM   6980  O13 POPEv 112      18.254  15.884 122.145  1.00  0.00           O
ATOM   6981  O14 POPEv 112      20.074  14.694 123.425  1.00  0.00           O
ATOM   6982  O11 POPEv 112      19.614  14.084 121.055  1.00  0.00           O
ATOM   6983  O12 POPEv 112      17.964  13.534 122.855  1.00  0.00           O
ATOM   6984  C1  POPEv 112      20.444  14.964 120.275  1.00  0.00           C
ATOM   6987  C2  POPEv 112      20.504  14.524 118.795  1.00  0.00           C
ATOM   6989  O21 POPEv 112      21.044  15.614 118.015  1.00  0.00           O
ATOM   6990  C21 POPEv 112      22.284  15.454 117.585  1.00  0.00           C
ATOM   6991  O22 POPEv 112      22.984  14.474 117.755  1.00  0.00           O
ATOM   6992  C22 POPEv 112      22.714  16.694 116.805  1.00  0.00           C
ATOM   6995  C3  POPEv 112      19.074  14.174 118.305  1.00  0.00           C
ATOM   6998  O31 POPEv 112      18.964  14.174 116.855  1.00  0.00           O
ATOM   6999  C31 POPEv 112      17.744  13.864 116.415  1.00  0.00           C
ATOM   7000  O32 POPEv 112      16.834  13.454 117.105  1.00  0.00           O
ATOM   7001  C32 POPEv 112      17.624  14.184 114.925  1.00  0.00           C
ATOM   7004  C23 POPEv 112      22.774  16.424 115.285  1.00  0.00           C
ATOM   7007  C24 POPEv 112      23.404  17.614 114.545  1.00  0.00           C
ATOM   7010  C25 POPEv 112      23.504  17.384 113.035  1.00  0.00           C
ATOM   7013  C26 POPEv 112      23.854  18.684 112.305  1.00  0.00           C
ATOM   7016  C27 POPEv 112      23.924  18.544 110.785  1.00  0.00           C
ATOM   7019  C28 POPEv 112      23.914  19.935 110.125  1.00  0.00           C
ATOM   7022  C29 POPEv 112      24.134  19.894 108.625  1.00  0.00           C
ATOM   7024 0C21 POPEv 112      23.424  20.583 107.715  1.00  0.00           C
ATOM   7026 1C21 POPEv 112      22.274  21.504 108.035  1.00  0.00           C
ATOM   7029 2C21 POPEv 112      21.424  21.884 106.795  1.00  0.00           C
ATOM   7032 3C21 POPEv 112      22.214  22.665 105.725  1.00  0.00           C
ATOM   7035 4C21 POPEv 112      21.294  23.464 104.795  1.00  0.00           C
ATOM   7038 5C21 POPEv 112      22.074  24.144 103.655  1.00  0.00           C
ATOM   7041 6C21 POPEv 112      21.164  24.944 102.715  1.00  0.00           C
ATOM   7044 7C21 POPEv 112      21.884  25.394 101.445  1.00  0.00           C
ATOM   7047 8C21 POPEv 112      20.974  26.153 100.495  1.00  0.00           C
ATOM   7051  C33 POPEv 112      18.454  15.414 114.475  1.00  0.00           C
ATOM   7054  C34 POPEv 112      17.874  16.104 113.225  1.00  0.00           C
ATOM   7057  C35 POPEv 112      18.914  16.944 112.485  1.00  0.00           C
ATOM   7060  C36 POPEv 112      18.344  17.644 111.235  1.00  0.00           C
ATOM   7063  C37 POPEv 112      19.424  18.394 110.445  1.00  0.00           C
ATOM   7066  C38 POPEv 112      18.874  19.324 109.355  1.00  0.00           C
ATOM   7069  C39 POPEv 112      17.974  18.644 108.305  1.00  0.00           C
ATOM   7072 0C31 POPEv 112      17.834  19.494 107.035  1.00  0.00           C
ATOM   7075 1C31 POPEv 112      16.824  18.914 106.035  1.00  0.00           C
ATOM   7078 2C31 POPEv 112      16.814  19.664 104.685  1.00  0.00           C
ATOM   7081 3C31 POPEv 112      17.874  19.134 103.715  1.00  0.00           C
ATOM   7084 4C31 POPEv 112      17.764  19.774 102.325  1.00  0.00           C
ATOM   7087 5C31 POPEv 112      18.534  19.004 101.255  1.00  0.00           C
ATOM   7090 6C31 POPEv 112      18.404  19.614  99.855  1.00  0.00           C
ATOM   7094  NH3 POPEw 113       7.704  16.354 123.975  1.00  0.00           N
ATOM   7098  C12 POPEw 113       7.714  17.834 123.685  1.00  0.00           C
ATOM   7101  C11 POPEw 113       8.994  18.484 124.215  1.00  0.00           C
ATOM   7104  P   POPEw 113      10.324  20.744 124.035  1.00  0.00           P
ATOM   7105  O13 POPEw 113       9.894  22.044 124.595  1.00  0.00           O
ATOM   7106  O14 POPEw 113      11.364  19.954 124.765  1.00  0.00           O
ATOM   7107  O11 POPEw 113      10.834  21.034 122.575  1.00  0.00           O
ATOM   7108  O12 POPEw 113       9.054  19.835 123.765  1.00  0.00           O
ATOM   7109  C1  POPEw 113      10.474  20.234 121.465  1.00  0.00           C
ATOM   7112  C2  POPEw 113      11.324  20.624 120.235  1.00  0.00           C
ATOM   7114  O21 POPEw 113      11.324  19.554 119.295  1.00  0.00           O
ATOM   7115  C21 POPEw 113      10.174  19.304 118.695  1.00  0.00           C
ATOM   7116  O22 POPEw 113       9.144  19.935 118.835  1.00  0.00           O
ATOM   7117  C22 POPEw 113      10.384  18.114 117.775  1.00  0.00           C
ATOM   7120  C3  POPEw 113      12.794  20.964 120.625  1.00  0.00           C
ATOM   7123  O31 POPEw 113      13.604  21.134 119.445  1.00  0.00           O
ATOM   7124  C31 POPEw 113      14.674  20.333 119.315  1.00  0.00           C
ATOM   7125  O32 POPEw 113      15.114  19.594 120.165  1.00  0.00           O
ATOM   7126  C32 POPEw 113      15.284  20.574 117.935  1.00  0.00           C
ATOM   7129  C23 POPEw 113       9.244  17.915 116.755  1.00  0.00           C
ATOM   7132  C24 POPEw 113       9.404  16.554 116.065  1.00  0.00           C
ATOM   7135  C25 POPEw 113       8.394  16.314 114.945  1.00  0.00           C
ATOM   7138  C26 POPEw 113       8.784  16.995 113.625  1.00  0.00           C
ATOM   7141  C27 POPEw 113       7.984  16.454 112.435  1.00  0.00           C
ATOM   7144  C28 POPEw 113       8.524  16.894 111.075  1.00  0.00           C
ATOM   7147  C29 POPEw 113       9.854  16.243 110.775  1.00  0.00           C
ATOM   7149 0C21 POPEw 113      10.134  15.454 109.715  1.00  0.00           C
ATOM   7151 1C21 POPEw 113       9.184  15.114 108.595  1.00  0.00           C
ATOM   7154 2C21 POPEw 113       9.084  16.274 107.595  1.00  0.00           C
ATOM   7157 3C21 POPEw 113       8.094  15.994 106.455  1.00  0.00           C
ATOM   7160 4C21 POPEw 113       8.014  17.174 105.475  1.00  0.00           C
ATOM   7163 5C21 POPEw 113       6.984  16.974 104.365  1.00  0.00           C
ATOM   7166 6C21 POPEw 113       7.034  18.114 103.345  1.00  0.00           C
ATOM   7169 7C21 POPEw 113       5.994  18.014 102.225  1.00  0.00           C
ATOM   7172 8C21 POPEw 113       6.084  19.184 101.235  1.00  0.00           C
ATOM   7176  C33 POPEw 113      15.814  19.274 117.295  1.00  0.00           C
ATOM   7179  C34 POPEw 113      16.454  19.484 115.925  1.00  0.00           C
ATOM   7182  C35 POPEw 113      17.684  20.414 115.945  1.00  0.00           C
ATOM   7185  C36 POPEw 113      18.534  20.273 114.675  1.00  0.00           C
ATOM   7188  C37 POPEw 113      19.564  21.394 114.515  1.00  0.00           C
ATOM   7191  C38 POPEw 113      20.654  21.034 113.485  1.00  0.00           C
ATOM   7194  C39 POPEw 113      21.784  22.064 113.405  1.00  0.00           C
ATOM   7197 0C31 POPEw 113      21.394  23.354 112.675  1.00  0.00           C
ATOM   7200 1C31 POPEw 113      22.514  24.403 112.745  1.00  0.00           C
ATOM   7203 2C31 POPEw 113      22.224  25.684 111.955  1.00  0.00           C
ATOM   7206 3C31 POPEw 113      22.244  25.525 110.425  1.00  0.00           C
ATOM   7209 4C31 POPEw 113      23.584  24.995 109.915  1.00  0.00           C
ATOM   7212 5C31 POPEw 113      23.744  25.165 108.405  1.00  0.00           C
ATOM   7215 6C31 POPEw 113      25.024  24.505 107.875  1.00  0.00           C
ATOM   7219  NH3 POPEx 114     102.443  57.964 123.395  1.00  0.00           N
ATOM   7223  C12 POPEx 114     102.504  59.384 122.935  1.00  0.00           C
ATOM   7226  C11 POPEx 114     101.133  59.865 122.455  1.00  0.00           C
ATOM   7229  P   POPEx 114      99.813  62.004 121.865  1.00  0.00           P
ATOM   7230  O13 POPEx 114      98.703  61.374 122.615  1.00  0.00           O
ATOM   7231  O14 POPEx 114     100.043  63.435 122.125  1.00  0.00           O
ATOM   7232  O11 POPEx 114      99.524  61.714 120.355  1.00  0.00           O
ATOM   7233  O12 POPEx 114     101.163  61.264 122.215  1.00  0.00           O
ATOM   7234  C1  POPEx 114     100.473  61.744 119.305  1.00  0.00           C
ATOM   7237  C2  POPEx 114      99.903  60.845 118.165  1.00  0.00           C
ATOM   7239  O21 POPEx 114     100.834  60.534 117.105  1.00  0.00           O
ATOM   7240  C21 POPEx 114     101.564  61.484 116.525  1.00  0.00           C
ATOM   7241  O22 POPEx 114     101.664  62.644 116.875  1.00  0.00           O
ATOM   7242  C22 POPEx 114     102.204  60.905 115.255  1.00  0.00           C
ATOM   7245  C3  POPEx 114      98.544  61.383 117.615  1.00  0.00           C
ATOM   7248  O31 POPEx 114      97.723  60.354 117.005  1.00  0.00           O
ATOM   7249  C31 POPEx 114      96.834  59.795 117.815  1.00  0.00           C
ATOM   7250  O32 POPEx 114      96.723  59.964 119.015  1.00  0.00           O
ATOM   7251  C32 POPEx 114      95.923  58.854 117.035  1.00  0.00           C
ATOM   7254  C23 POPEx 114     103.243  61.804 114.525  1.00  0.00           C
ATOM   7257  C24 POPEx 114     102.894  62.095 113.055  1.00  0.00           C
ATOM   7260  C25 POPEx 114     101.644  62.964 112.915  1.00  0.00           C
ATOM   7263  C26 POPEx 114     101.403  63.534 111.515  1.00  0.00           C
ATOM   7266  C27 POPEx 114     100.064  64.284 111.415  1.00  0.00           C
ATOM   7269  C28 POPEx 114      99.794  64.825 109.995  1.00  0.00           C
ATOM   7272  C29 POPEx 114      98.323  65.063 109.755  1.00  0.00           C
ATOM   7274 0C21 POPEx 114      97.574  64.514 108.785  1.00  0.00           C
ATOM   7276 1C21 POPEx 114      98.054  63.575 107.705  1.00  0.00           C
ATOM   7279 2C21 POPEx 114      98.234  64.335 106.385  1.00  0.00           C
ATOM   7282 3C21 POPEx 114      98.864  63.475 105.275  1.00  0.00           C
ATOM   7285 4C21 POPEx 114      99.174  64.243 103.985  1.00  0.00           C
ATOM   7288 5C21 POPEx 114      97.924  64.674 103.195  1.00  0.00           C
ATOM   7291 6C21 POPEx 114      97.434  66.094 103.515  1.00  0.00           C
ATOM   7294 7C21 POPEx 114      96.044  66.365 102.925  1.00  0.00           C
ATOM   7297 8C21 POPEx 114      95.494  67.755 103.255  1.00  0.00           C
ATOM   7301  C33 POPEx 114      94.864  59.595 116.195  1.00  0.00           C
ATOM   7304  C34 POPEx 114      93.864  58.654 115.525  1.00  0.00           C
ATOM   7307  C35 POPEx 114      92.823  59.374 114.655  1.00  0.00           C
ATOM   7310  C36 POPEx 114      93.444  60.455 113.745  1.00  0.00           C
ATOM   7313  C37 POPEx 114      92.504  60.975 112.655  1.00  0.00           C
ATOM   7316  C38 POPEx 114      93.134  62.165 111.915  1.00  0.00           C
ATOM   7319  C39 POPEx 114      92.443  62.534 110.595  1.00  0.00           C
ATOM   7322 0C31 POPEx 114      93.103  61.874 109.375  1.00  0.00           C
ATOM   7325 1C31 POPEx 114      92.683  62.545 108.065  1.00  0.00           C
ATOM   7328 2C31 POPEx 114      93.194  61.814 106.805  1.00  0.00           C
ATOM   7331 3C31 POPEx 114      94.684  61.474 106.835  1.00  0.00           C
ATOM   7334 4C31 POPEx 114      95.193  61.005 105.465  1.00  0.00           C
ATOM   7337 5C31 POPEx 114      96.483  60.185 105.515  1.00  0.00           C
ATOM   7340 6C31 POPEx 114      96.984  59.813 104.115  1.00  0.00           C
ATOM   7344  NH3 POPEy 115      73.664  31.424 123.305  1.00  0.00           N
ATOM   7348  C12 POPEy 115      73.024  30.124 123.745  1.00  0.00           C
ATOM   7351  C11 POPEy 115      72.174  30.354 124.985  1.00  0.00           C
ATOM   7354  P   POPEy 115      70.014  31.494 125.785  1.00  0.00           P
ATOM   7355  O13 POPEy 115      69.473  30.274 126.395  1.00  0.00           O
ATOM   7356  O14 POPEy 115      70.653  32.524 126.645  1.00  0.00           O
ATOM   7357  O11 POPEy 115      68.914  32.265 124.965  1.00  0.00           O
ATOM   7358  O12 POPEy 115      71.034  31.134 124.625  1.00  0.00           O
ATOM   7359  C1  POPEy 115      69.213  33.044 123.795  1.00  0.00           C
ATOM   7362  C2  POPEy 115      69.004  32.224 122.485  1.00  0.00           C
ATOM   7364  O21 POPEy 115      69.234  32.894 121.225  1.00  0.00           O
ATOM   7365  C21 POPEy 115      69.213  34.203 121.055  1.00  0.00           C
ATOM   7366  O22 POPEy 115      68.933  35.063 121.875  1.00  0.00           O
ATOM   7367  C22 POPEy 115      69.604  34.493 119.605  1.00  0.00           C
ATOM   7370  C3  POPEy 115      67.614  31.544 122.495  1.00  0.00           C
ATOM   7373  O31 POPEy 115      67.444  30.653 121.375  1.00  0.00           O
ATOM   7374  C31 POPEy 115      66.824  31.185 120.325  1.00  0.00           C
ATOM   7375  O32 POPEy 115      66.304  32.294 120.295  1.00  0.00           O
ATOM   7376  C32 POPEy 115      66.963  30.244 119.145  1.00  0.00           C
ATOM   7379  C23 POPEy 115      69.704  36.005 119.285  1.00  0.00           C
ATOM   7382  C24 POPEy 115      70.414  36.284 117.945  1.00  0.00           C
ATOM   7385  C25 POPEy 115      69.634  35.904 116.675  1.00  0.00           C
ATOM   7388  C26 POPEy 115      68.524  36.915 116.335  1.00  0.00           C
ATOM   7391  C27 POPEy 115      68.074  36.814 114.865  1.00  0.00           C
ATOM   7394  C28 POPEy 115      66.994  37.834 114.465  1.00  0.00           C
ATOM   7397  C29 POPEy 115      67.354  39.255 114.785  1.00  0.00           C
ATOM   7399 0C21 POPEy 115      67.754  40.204 113.925  1.00  0.00           C
ATOM   7401 1C21 POPEy 115      67.963  40.044 112.445  1.00  0.00           C
ATOM   7404 2C21 POPEy 115      68.414  41.383 111.825  1.00  0.00           C
ATOM   7407 3C21 POPEy 115      68.484  41.333 110.285  1.00  0.00           C
ATOM   7410 4C21 POPEy 115      69.073  42.624 109.705  1.00  0.00           C
ATOM   7413 5C21 POPEy 115      68.894  42.724 108.185  1.00  0.00           C
ATOM   7416 6C21 POPEy 115      69.614  43.935 107.575  1.00  0.00           C
ATOM   7419 7C21 POPEy 115      69.174  44.234 106.135  1.00  0.00           C
ATOM   7422 8C21 POPEy 115      68.554  45.624 105.945  1.00  0.00           C
ATOM   7426  C33 POPEy 115      68.444  29.874 118.865  1.00  0.00           C
ATOM   7429  C34 POPEy 115      68.604  28.685 117.925  1.00  0.00           C
ATOM   7432  C35 POPEy 115      67.984  28.874 116.535  1.00  0.00           C
ATOM   7435  C36 POPEy 115      68.494  30.114 115.785  1.00  0.00           C
ATOM   7438  C37 POPEy 115      68.414  29.903 114.265  1.00  0.00           C
ATOM   7441  C38 POPEy 115      68.653  31.174 113.445  1.00  0.00           C
ATOM   7444  C39 POPEy 115      68.674  30.854 111.955  1.00  0.00           C
ATOM   7447 0C31 POPEy 115      69.193  31.984 111.065  1.00  0.00           C
ATOM   7450 1C31 POPEy 115      69.524  31.464 109.665  1.00  0.00           C
ATOM   7453 2C31 POPEy 115      70.064  32.544 108.715  1.00  0.00           C
ATOM   7456 3C31 POPEy 115      70.664  31.944 107.425  1.00  0.00           C
ATOM   7459 4C31 POPEy 115      69.704  31.024 106.675  1.00  0.00           C
ATOM   7462 5C31 POPEy 115      70.244  30.604 105.305  1.00  0.00           C
ATOM   7465 6C31 POPEy 115      69.344  29.594 104.585  1.00  0.00           C
ATOM   7469  NH3 POPEz 116      49.024  82.313 124.025  1.00  0.00           N
ATOM   7473  C12 POPEz 116      47.604  82.453 124.515  1.00  0.00           C
ATOM   7476  C11 POPEz 116      47.514  82.124 126.015  1.00  0.00           C
ATOM   7479  P   POPEz 116      45.334  80.883 126.665  1.00  0.00           P
ATOM   7480  O13 POPEz 116      46.104  79.873 127.425  1.00  0.00           O
ATOM   7481  O14 POPEz 116      43.954  81.195 127.095  1.00  0.00           O
ATOM   7482  O11 POPEz 116      45.314  80.383 125.155  1.00  0.00           O
ATOM   7483  O12 POPEz 116      46.174  82.214 126.515  1.00  0.00           O
ATOM   7484  C1  POPEz 116      44.094  80.615 124.445  1.00  0.00           C
ATOM   7487  C2  POPEz 116      44.254  80.345 122.945  1.00  0.00           C
ATOM   7489  O21 POPEz 116      43.024  80.703 122.295  1.00  0.00           O
ATOM   7490  C21 POPEz 116      42.964  81.984 121.965  1.00  0.00           C
ATOM   7491  O22 POPEz 116      43.794  82.833 122.215  1.00  0.00           O
ATOM   7492  C22 POPEz 116      41.704  82.214 121.135  1.00  0.00           C
ATOM   7495  C3  POPEz 116      44.554  78.844 122.665  1.00  0.00           C
ATOM   7498  O31 POPEz 116      44.204  78.563 121.295  1.00  0.00           O
ATOM   7499  C31 POPEz 116      44.064  77.295 120.965  1.00  0.00           C
ATOM   7500  O32 POPEz 116      44.524  76.354 121.595  1.00  0.00           O
ATOM   7501  C32 POPEz 116      43.293  77.204 119.665  1.00  0.00           C
ATOM   7504  C23 POPEz 116      41.594  81.285 119.885  1.00  0.00           C
ATOM   7507  C24 POPEz 116      42.164  81.894 118.605  1.00  0.00           C
ATOM   7510  C25 POPEz 116      41.724  81.133 117.335  1.00  0.00           C
ATOM   7513  C26 POPEz 116      41.954  81.945 116.045  1.00  0.00           C
ATOM   7516  C27 POPEz 116      41.404  81.264 114.785  1.00  0.00           C
ATOM   7519  C28 POPEz 116      41.644  82.085 113.495  1.00  0.00           C
ATOM   7522  C29 POPEz 116      40.924  81.495 112.305  1.00  0.00           C
ATOM   7524 0C21 POPEz 116      41.424  81.234 111.075  1.00  0.00           C
ATOM   7526 1C21 POPEz 116      42.824  81.465 110.565  1.00  0.00           C
ATOM   7529 2C21 POPEz 116      43.494  80.174 110.035  1.00  0.00           C
ATOM   7532 3C21 POPEz 116      42.884  79.634 108.735  1.00  0.00           C
ATOM   7535 4C21 POPEz 116      43.494  78.303 108.295  1.00  0.00           C
ATOM   7538 5C21 POPEz 116      42.783  77.674 107.075  1.00  0.00           C
ATOM   7541 6C21 POPEz 116      43.204  78.264 105.715  1.00  0.00           C
ATOM   7544 7C21 POPEz 116      44.613  77.843 105.275  1.00  0.00           C
ATOM   7547 8C21 POPEz 116      44.964  78.275 103.845  1.00  0.00           C
ATOM   7551  C33 POPEz 116      44.184  77.295 118.405  1.00  0.00           C
ATOM   7554  C34 POPEz 116      43.354  77.093 117.135  1.00  0.00           C
ATOM   7557  C35 POPEz 116      44.193  77.085 115.855  1.00  0.00           C
ATOM   7560  C36 POPEz 116      43.374  76.663 114.635  1.00  0.00           C
ATOM   7563  C37 POPEz 116      44.234  76.615 113.375  1.00  0.00           C
ATOM   7566  C38 POPEz 116      43.544  75.924 112.185  1.00  0.00           C
ATOM   7569  C39 POPEz 116      44.514  75.034 111.395  1.00  0.00           C
ATOM   7572 0C31 POPEz 116      45.713  75.775 110.805  1.00  0.00           C
ATOM   7575 1C31 POPEz 116      46.784  74.813 110.265  1.00  0.00           C
ATOM   7578 2C31 POPEz 116      48.034  75.545 109.745  1.00  0.00           C
ATOM   7581 3C31 POPEz 116      49.074  74.585 109.155  1.00  0.00           C
ATOM   7584 4C31 POPEz 116      50.044  73.984 110.175  1.00  0.00           C
ATOM   7587 5C31 POPEz 116      51.084  73.075 109.505  1.00  0.00           C
ATOM   7590 6C31 POPEz 116      52.144  72.563 110.475  1.00  0.00           C
ATOM   7594  NH3 POPE0 117       4.367 105.225  73.625  1.00  0.00           N
ATOM   7598  C12 POPE0 117       5.517 105.893  74.305  1.00  0.00           C
ATOM   7601  C11 POPE0 117       6.114 106.993  73.415  1.00  0.00           C
ATOM   7604  P   POPE0 117       8.594 107.725  73.735  1.00  0.00           P
ATOM   7605  O13 POPE0 117       8.724 107.074  72.415  1.00  0.00           O
ATOM   7606  O14 POPE0 117       9.134 109.095  73.885  1.00  0.00           O
ATOM   7607  O11 POPE0 117       9.234 106.784  74.825  1.00  0.00           O
ATOM   7608  O12 POPE0 117       7.084 107.725  74.155  1.00  0.00           O
ATOM   7609  C1  POPE0 117       9.064 107.044  76.215  1.00  0.00           C
ATOM   7612  C2  POPE0 117       9.864 106.014  77.055  1.00  0.00           C
ATOM   7614  O21 POPE0 117       9.974 106.553  78.395  1.00  0.00           O
ATOM   7615  C21 POPE0 117       9.894 105.665  79.365  1.00  0.00           C
ATOM   7616  O22 POPE0 117       9.774 104.464  79.255  1.00  0.00           O
ATOM   7617  C22 POPE0 117      10.014 106.384  80.715  1.00  0.00           C
ATOM   7620  C3  POPE0 117      11.274 105.784  76.445  1.00  0.00           C
ATOM   7623  O31 POPE0 117      12.014 104.764  77.155  1.00  0.00           O
ATOM   7624  C31 POPE0 117      12.354 103.663  76.475  1.00  0.00           C
ATOM   7625  O32 POPE0 117      12.234 103.484  75.275  1.00  0.00           O
ATOM   7626  C32 POPE0 117      12.914 102.634  77.455  1.00  0.00           C
ATOM   7629  C23 POPE0 117      11.164 105.753  81.535  1.00  0.00           C
ATOM   7632  C24 POPE0 117      11.384 106.434  82.885  1.00  0.00           C
ATOM   7635  C25 POPE0 117      12.634 105.924  83.615  1.00  0.00           C
ATOM   7638  C26 POPE0 117      12.534 104.503  84.155  1.00  0.00           C
ATOM   7641  C27 POPE0 117      13.864 104.115  84.815  1.00  0.00           C
ATOM   7644  C28 POPE0 117      13.874 102.663  85.315  1.00  0.00           C
ATOM   7647  C29 POPE0 117      15.044 102.475  86.245  1.00  0.00           C
ATOM   7649 0C21 POPE0 117      14.944 102.124  87.535  1.00  0.00           C
ATOM   7651 1C21 POPE0 117      13.654 101.805  88.225  1.00  0.00           C
ATOM   7654 2C21 POPE0 117      13.884 101.163  89.605  1.00  0.00           C
ATOM   7657 3C21 POPE0 117      12.564 100.674  90.215  1.00  0.00           C
ATOM   7660 4C21 POPE0 117      12.754  99.945  91.545  1.00  0.00           C
ATOM   7663 5C21 POPE0 117      13.174 100.874  92.685  1.00  0.00           C
ATOM   7666 6C21 POPE0 117      13.204 100.163  94.045  1.00  0.00           C
ATOM   7669 7C21 POPE0 117      13.414 101.145  95.195  1.00  0.00           C
ATOM   7672 8C21 POPE0 117      13.504 100.485  96.575  1.00  0.00           C
ATOM   7676  C33 POPE0 117      11.784 101.953  78.255  1.00  0.00           C
ATOM   7679  C34 POPE0 117      12.244 100.695  78.985  1.00  0.00           C
ATOM   7682  C35 POPE0 117      12.534  99.503  78.065  1.00  0.00           C
ATOM   7685  C36 POPE0 117      12.384  98.203  78.865  1.00  0.00           C
ATOM   7688  C37 POPE0 117      12.764  96.945  78.075  1.00  0.00           C
ATOM   7691  C38 POPE0 117      12.174  95.665  78.695  1.00  0.00           C
ATOM   7694  C39 POPE0 117      12.574  95.404  80.145  1.00  0.00           C
ATOM   7697 0C31 POPE0 117      13.974  94.813  80.275  1.00  0.00           C
ATOM   7700 1C31 POPE0 117      14.384  94.604  81.735  1.00  0.00           C
ATOM   7703 2C31 POPE0 117      15.804  94.053  81.865  1.00  0.00           C
ATOM   7706 3C31 POPE0 117      16.694  94.895  82.785  1.00  0.00           C
ATOM   7709 4C31 POPE0 117      18.044  94.223  83.075  1.00  0.00           C
ATOM   7712 5C31 POPE0 117      19.024  95.154  83.795  1.00  0.00           C
ATOM   7715 6C31 POPE0 117      20.354  94.484  84.115  1.00  0.00           C
ATOM   7719  NH3 POPE1 118      79.314 104.544  83.505  1.00  0.00           N
ATOM   7723  C12 POPE1 118      80.144 105.184  82.435  1.00  0.00           C
ATOM   7726  C11 POPE1 118      80.833 106.454  82.975  1.00  0.00           C
ATOM   7729  P   POPE1 118      79.784 108.785  82.285  1.00  0.00           P
ATOM   7730  O13 POPE1 118      80.064 108.405  80.885  1.00  0.00           O
ATOM   7731  O14 POPE1 118      78.494 109.445  82.545  1.00  0.00           O
ATOM   7732  O11 POPE1 118      80.894 109.804  82.765  1.00  0.00           O
ATOM   7733  O12 POPE1 118      79.914 107.514  83.225  1.00  0.00           O
ATOM   7734  C1  POPE1 118      81.873 109.503  83.745  1.00  0.00           C
ATOM   7737  C2  POPE1 118      81.324 109.795  85.165  1.00  0.00           C
ATOM   7739  O21 POPE1 118      82.104 110.805  85.815  1.00  0.00           O
ATOM   7740  C21 POPE1 118      83.234 110.365  86.345  1.00  0.00           C
ATOM   7741  O22 POPE1 118      83.914 109.445  85.935  1.00  0.00           O
ATOM   7742  C22 POPE1 118      83.493 111.133  87.645  1.00  0.00           C
ATOM   7745  C3  POPE1 118      81.094 108.523  86.055  1.00  0.00           C
ATOM   7748  O31 POPE1 118      80.854 108.943  87.415  1.00  0.00           O
ATOM   7749  C31 POPE1 118      80.304 108.034  88.205  1.00  0.00           C
ATOM   7750  O32 POPE1 118      80.014 106.894  87.895  1.00  0.00           O
ATOM   7751  C32 POPE1 118      80.003 108.685  89.555  1.00  0.00           C
ATOM   7754  C23 POPE1 118      83.693 110.184  88.855  1.00  0.00           C
ATOM   7757  C24 POPE1 118      83.193 110.734  90.195  1.00  0.00           C
ATOM   7760  C25 POPE1 118      84.263 111.413  91.065  1.00  0.00           C
ATOM   7763  C26 POPE1 118      83.714 111.794  92.445  1.00  0.00           C
ATOM   7766  C27 POPE1 118      84.814 112.174  93.455  1.00  0.00           C
ATOM   7769  C28 POPE1 118      84.253 112.634  94.815  1.00  0.00           C
ATOM   7772  C29 POPE1 118      83.614 114.005  94.745  1.00  0.00           C
ATOM   7774 0C21 POPE1 118      83.894 115.085  95.495  1.00  0.00           C
ATOM   7776 1C21 POPE1 118      84.924 115.215  96.605  1.00  0.00           C
ATOM   7779 2C21 POPE1 118      85.914 116.365  96.325  1.00  0.00           C
ATOM   7782 3C21 POPE1 118      85.314 117.775  96.475  1.00  0.00           C
ATOM   7785 4C21 POPE1 118      86.224 118.855  95.885  1.00  0.00           C
ATOM   7788 5C21 POPE1 118      85.653 120.275  96.045  1.00  0.00           C
ATOM   7791 6C21 POPE1 118      86.284 121.264  95.055  1.00  0.00           C
ATOM   7794 7C21 POPE1 118      85.694 122.674  95.175  1.00  0.00           C
ATOM   7797 8C21 POPE1 118      86.203 123.633  94.105  1.00  0.00           C
ATOM   7801  C33 POPE1 118      79.224 107.755  90.505  1.00  0.00           C
ATOM   7804  C34 POPE1 118      79.263 108.243  91.955  1.00  0.00           C
ATOM   7807  C35 POPE1 118      78.744 109.664  92.175  1.00  0.00           C
ATOM   7810  C36 POPE1 118      78.873 110.105  93.635  1.00  0.00           C
ATOM   7813  C37 POPE1 118      78.473 111.574  93.845  1.00  0.00           C
ATOM   7816  C38 POPE1 118      78.734 112.064  95.275  1.00  0.00           C
ATOM   7819  C39 POPE1 118      78.123 113.454  95.505  1.00  0.00           C
ATOM   7822 0C31 POPE1 118      78.464 114.044  96.885  1.00  0.00           C
ATOM   7825 1C31 POPE1 118      77.484 115.163  97.255  1.00  0.00           C
ATOM   7828 2C31 POPE1 118      77.814 115.905  98.555  1.00  0.00           C
ATOM   7831 3C31 POPE1 118      78.054 114.994  99.765  1.00  0.00           C
ATOM   7834 4C31 POPE1 118      78.164 115.794 101.065  1.00  0.00           C
ATOM   7837 5C31 POPE1 118      78.894 115.035 102.175  1.00  0.00           C
ATOM   7840 6C31 POPE1 118      79.234 115.914 103.385  1.00  0.00           C
ATOM   7844  NH3 POPE2 119      85.864   2.734 122.185  1.00  0.00           N
ATOM   7848  C12 POPE2 119      84.584   3.414 122.625  1.00  0.00           C
ATOM   7851  C11 POPE2 119      84.763   4.814 123.245  1.00  0.00           C
ATOM   7854  P   POPE2 119      85.034   7.324 122.665  1.00  0.00           P
ATOM   7855  O13 POPE2 119      84.094   7.884 123.675  1.00  0.00           O
ATOM   7856  O14 POPE2 119      86.473   7.254 122.975  1.00  0.00           O
ATOM   7857  O11 POPE2 119      84.754   8.124 121.345  1.00  0.00           O
ATOM   7858  O12 POPE2 119      84.514   5.854 122.295  1.00  0.00           O
ATOM   7859  C1  POPE2 119      85.624   8.024 120.205  1.00  0.00           C
ATOM   7862  C2  POPE2 119      85.394   6.704 119.425  1.00  0.00           C
ATOM   7864  O21 POPE2 119      85.954   6.824 118.115  1.00  0.00           O
ATOM   7865  C21 POPE2 119      87.204   6.424 117.985  1.00  0.00           C
ATOM   7866  O22 POPE2 119      87.924   5.984 118.865  1.00  0.00           O
ATOM   7867  C22 POPE2 119      87.574   6.554 116.495  1.00  0.00           C
ATOM   7870  C3  POPE2 119      83.894   6.394 119.255  1.00  0.00           C
ATOM   7873  O31 POPE2 119      83.693   4.974 119.175  1.00  0.00           O
ATOM   7874  C31 POPE2 119      83.564   4.454 117.955  1.00  0.00           C
ATOM   7875  O32 POPE2 119      83.484   5.084 116.915  1.00  0.00           O
ATOM   7876  C32 POPE2 119      83.554   2.934 118.125  1.00  0.00           C
ATOM   7879  C23 POPE2 119      88.353   5.334 115.955  1.00  0.00           C
ATOM   7882  C24 POPE2 119      88.724   5.524 114.475  1.00  0.00           C
ATOM   7885  C25 POPE2 119      89.794   4.534 113.995  1.00  0.00           C
ATOM   7888  C26 POPE2 119      90.403   4.924 112.635  1.00  0.00           C
ATOM   7891  C27 POPE2 119      91.394   3.874 112.135  1.00  0.00           C
ATOM   7894  C28 POPE2 119      91.513   3.824 110.595  1.00  0.00           C
ATOM   7897  C29 POPE2 119      92.224   2.574 110.145  1.00  0.00           C
ATOM   7899 0C21 POPE2 119      92.984   2.434 109.045  1.00  0.00           C
ATOM   7901 1C21 POPE2 119      93.274   3.504 108.015  1.00  0.00           C
ATOM   7904 2C21 POPE2 119      94.614   4.204 108.285  1.00  0.00           C
ATOM   7907 3C21 POPE2 119      95.834   3.264 108.245  1.00  0.00           C
ATOM   7910 4C21 POPE2 119      97.154   4.004 108.505  1.00  0.00           C
ATOM   7913 5C21 POPE2 119      98.393   3.104 108.455  1.00  0.00           C
ATOM   7916 6C21 POPE2 119      98.724   2.584 107.045  1.00  0.00           C
ATOM   7919 7C21 POPE2 119     100.034   1.804 107.005  1.00  0.00           C
ATOM   7922 8C21 POPE2 119     100.363   1.204 105.635  1.00  0.00           C
ATOM   7926  C33 POPE2 119      83.264   2.134 116.835  1.00  0.00           C
ATOM   7929  C34 POPE2 119      84.414   2.204 115.825  1.00  0.00           C
ATOM   7932  C35 POPE2 119      84.094   1.434 114.535  1.00  0.00           C
ATOM   7935  C36 POPE2 119      85.083   1.734 113.405  1.00  0.00           C
ATOM   7938  C37 POPE2 119      84.444   1.714 112.015  1.00  0.00           C
ATOM   7941  C38 POPE2 119      85.494   1.734 110.905  1.00  0.00           C
ATOM   7944  C39 POPE2 119      84.924   2.004 109.495  1.00  0.00           C
ATOM   7947 0C31 POPE2 119      84.714   3.494 109.185  1.00  0.00           C
ATOM   7950 1C31 POPE2 119      84.584   3.754 107.675  1.00  0.00           C
ATOM   7953 2C31 POPE2 119      84.353   5.224 107.325  1.00  0.00           C
ATOM   7956 3C31 POPE2 119      84.304   5.474 105.805  1.00  0.00           C
ATOM   7959 4C31 POPE2 119      83.884   6.904 105.445  1.00  0.00           C
ATOM   7962 5C31 POPE2 119      83.714   7.114 103.935  1.00  0.00           C
ATOM   7965 6C31 POPE2 119      83.223   8.514 103.535  1.00  0.00           C
ATOM   7969  NH3 POPE3 120      84.164  93.814 125.355  1.00  0.00           N
ATOM   7973  C12 POPE3 120      84.104  92.715 126.385  1.00  0.00           C
ATOM   7976  C11 POPE3 120      83.123  91.604 125.975  1.00  0.00           C
ATOM   7979  P   POPE3 120      84.393  89.515 126.985  1.00  0.00           P
ATOM   7980  O13 POPE3 120      85.494  90.163 127.735  1.00  0.00           O
ATOM   7981  O14 POPE3 120      84.004  88.165 127.445  1.00  0.00           O
ATOM   7982  O11 POPE3 120      84.834  89.334 125.475  1.00  0.00           O
ATOM   7983  O12 POPE3 120      83.174  90.514 126.895  1.00  0.00           O
ATOM   7984  C1  POPE3 120      83.973  88.563 124.635  1.00  0.00           C
ATOM   7987  C2  POPE3 120      84.174  88.934 123.135  1.00  0.00           C
ATOM   7989  O21 POPE3 120      83.964  87.824 122.255  1.00  0.00           O
ATOM   7990  C21 POPE3 120      84.623  86.704 122.495  1.00  0.00           C
ATOM   7991  O22 POPE3 120      85.603  86.604 123.225  1.00  0.00           O
ATOM   7992  C22 POPE3 120      83.914  85.514 121.855  1.00  0.00           C
ATOM   7995  C3  POPE3 120      85.524  89.633 122.835  1.00  0.00           C
ATOM   7998  O31 POPE3 120      85.503  90.324 121.575  1.00  0.00           O
ATOM   7999  C31 POPE3 120      85.083  91.574 121.635  1.00  0.00           C
ATOM   8000  O32 POPE3 120      84.614  92.143 122.605  1.00  0.00           O
ATOM   8001  C32 POPE3 120      85.263  92.214 120.265  1.00  0.00           C
ATOM   8004  C23 POPE3 120      82.594  85.905 121.165  1.00  0.00           C
ATOM   8007  C24 POPE3 120      81.693  84.704 120.865  1.00  0.00           C
ATOM   8010  C25 POPE3 120      80.394  85.144 120.205  1.00  0.00           C
ATOM   8013  C26 POPE3 120      80.564  85.644 118.765  1.00  0.00           C
ATOM   8016  C27 POPE3 120      79.434  85.154 117.855  1.00  0.00           C
ATOM   8019  C28 POPE3 120      79.574  85.613 116.395  1.00  0.00           C
ATOM   8022  C29 POPE3 120      78.674  84.804 115.495  1.00  0.00           C
ATOM   8024 0C21 POPE3 120      77.514  85.193 114.945  1.00  0.00           C
ATOM   8026 1C21 POPE3 120      76.833  86.525 115.095  1.00  0.00           C
ATOM   8029 2C21 POPE3 120      77.204  87.505 113.965  1.00  0.00           C
ATOM   8032 3C21 POPE3 120      76.884  86.984 112.555  1.00  0.00           C
ATOM   8035 4C21 POPE3 120      77.254  88.014 111.475  1.00  0.00           C
ATOM   8038 5C21 POPE3 120      77.114  87.453 110.055  1.00  0.00           C
ATOM   8041 6C21 POPE3 120      77.644  88.445 109.005  1.00  0.00           C
ATOM   8044 7C21 POPE3 120      77.584  87.885 107.575  1.00  0.00           C
ATOM   8047 8C21 POPE3 120      78.244  88.825 106.555  1.00  0.00           C
ATOM   8051  C33 POPE3 120      84.323  91.595 119.195  1.00  0.00           C
ATOM   8054  C34 POPE3 120      84.244  92.424 117.905  1.00  0.00           C
ATOM   8057  C35 POPE3 120      83.353  91.764 116.855  1.00  0.00           C
ATOM   8060  C36 POPE3 120      83.314  92.514 115.505  1.00  0.00           C
ATOM   8063  C37 POPE3 120      82.373  91.805 114.525  1.00  0.00           C
ATOM   8066  C38 POPE3 120      82.344  92.395 113.095  1.00  0.00           C
ATOM   8069  C39 POPE3 120      83.614  92.094 112.295  1.00  0.00           C
ATOM   8072 0C31 POPE3 120      83.434  92.344 110.785  1.00  0.00           C
ATOM   8075 1C31 POPE3 120      84.654  91.894 109.965  1.00  0.00           C
ATOM   8078 2C31 POPE3 120      84.533  92.204 108.455  1.00  0.00           C
ATOM   8081 3C31 POPE3 120      83.423  91.434 107.725  1.00  0.00           C
ATOM   8084 4C31 POPE3 120      83.324  91.834 106.245  1.00  0.00           C
ATOM   8087 5C31 POPE3 120      82.104  91.234 105.535  1.00  0.00           C
ATOM   8090 6C31 POPE3 120      81.894  91.794 104.135  1.00  0.00           C
ATOM   8094  NH3 POPE4 121      76.394  67.474 125.925  1.00  0.00           N
ATOM   8098  C12 POPE4 121      75.043  67.813 126.475  1.00  0.00           C
ATOM   8101  C11 POPE4 121      74.324  66.563 126.985  1.00  0.00           C
ATOM   8104  P   POPE4 121      71.884  65.795 127.445  1.00  0.00           P
ATOM   8105  O13 POPE4 121      72.204  64.883 128.575  1.00  0.00           O
ATOM   8106  O14 POPE4 121      70.534  66.394 127.445  1.00  0.00           O
ATOM   8107  O11 POPE4 121      71.964  64.935 126.105  1.00  0.00           O
ATOM   8108  O12 POPE4 121      72.984  66.924 127.305  1.00  0.00           O
ATOM   8109  C1  POPE4 121      72.024  65.445 124.765  1.00  0.00           C
ATOM   8112  C2  POPE4 121      70.734  65.125 123.945  1.00  0.00           C
ATOM   8114  O21 POPE4 121      70.864  65.575 122.575  1.00  0.00           O
ATOM   8115  C21 POPE4 121      71.573  64.784 121.785  1.00  0.00           C
ATOM   8116  O22 POPE4 121      72.114  63.743 122.115  1.00  0.00           O
ATOM   8117  C22 POPE4 121      71.664  65.394 120.385  1.00  0.00           C
ATOM   8120  C3  POPE4 121      69.473  65.803 124.565  1.00  0.00           C
ATOM   8123  O31 POPE4 121      68.344  65.733 123.655  1.00  0.00           O
ATOM   8124  C31 POPE4 121      67.744  66.894 123.405  1.00  0.00           C
ATOM   8125  O32 POPE4 121      67.974  67.964 123.935  1.00  0.00           O
ATOM   8126  C32 POPE4 121      66.654  66.714 122.345  1.00  0.00           C
ATOM   8129  C23 POPE4 121      72.924  66.274 120.235  1.00  0.00           C
ATOM   8132  C24 POPE4 121      72.804  67.334 119.135  1.00  0.00           C
ATOM   8135  C25 POPE4 121      72.884  66.765 117.725  1.00  0.00           C
ATOM   8138  C26 POPE4 121      72.083  67.594 116.715  1.00  0.00           C
ATOM   8141  C27 POPE4 121      72.914  68.115 115.535  1.00  0.00           C
ATOM   8144  C28 POPE4 121      72.024  68.464 114.315  1.00  0.00           C
ATOM   8147  C29 POPE4 121      70.994  69.525 114.625  1.00  0.00           C
ATOM   8149 0C21 POPE4 121      70.574  70.505 113.815  1.00  0.00           C
ATOM   8151 1C21 POPE4 121      71.064  70.764 112.405  1.00  0.00           C
ATOM   8154 2C21 POPE4 121      71.113  72.273 112.115  1.00  0.00           C
ATOM   8157 3C21 POPE4 121      71.373  72.575 110.635  1.00  0.00           C
ATOM   8160 4C21 POPE4 121      71.134  74.044 110.305  1.00  0.00           C
ATOM   8163 5C21 POPE4 121      71.293  74.374 108.825  1.00  0.00           C
ATOM   8166 6C21 POPE4 121      70.774  75.784 108.515  1.00  0.00           C
ATOM   8169 7C21 POPE4 121      71.034  76.224 107.075  1.00  0.00           C
ATOM   8172 8C21 POPE4 121      70.394  77.575 106.745  1.00  0.00           C
ATOM   8176  C33 POPE4 121      66.944  67.445 121.025  1.00  0.00           C
ATOM   8179  C34 POPE4 121      67.924  66.674 120.125  1.00  0.00           C
ATOM   8182  C35 POPE4 121      67.433  66.633 118.675  1.00  0.00           C
ATOM   8185  C36 POPE4 121      68.364  65.865 117.745  1.00  0.00           C
ATOM   8188  C37 POPE4 121      67.884  65.924 116.295  1.00  0.00           C
ATOM   8191  C38 POPE4 121      68.764  65.115 115.335  1.00  0.00           C
ATOM   8194  C39 POPE4 121      68.254  65.133 113.885  1.00  0.00           C
ATOM   8197 0C31 POPE4 121      68.244  66.534 113.245  1.00  0.00           C
ATOM   8200 1C31 POPE4 121      67.934  66.484 111.745  1.00  0.00           C
ATOM   8203 2C31 POPE4 121      67.904  67.865 111.075  1.00  0.00           C
ATOM   8206 3C31 POPE4 121      67.734  67.804 109.545  1.00  0.00           C
ATOM   8209 4C31 POPE4 121      66.464  67.075 109.095  1.00  0.00           C
ATOM   8212 5C31 POPE4 121      66.244  67.115 107.575  1.00  0.00           C
ATOM   8215 6C31 POPE4 121      65.034  66.295 107.115  1.00  0.00           C
ATOM   8219  NH3 POPE5 122      22.004  40.714 120.785  1.00  0.00           N
ATOM   8223  C12 POPE5 122      21.964  42.034 121.515  1.00  0.00           C
ATOM   8226  C11 POPE5 122      23.224  42.864 121.165  1.00  0.00           C
ATOM   8229  P   POPE5 122      22.324  45.133 122.135  1.00  0.00           P
ATOM   8230  O13 POPE5 122      21.314  44.734 123.135  1.00  0.00           O
ATOM   8231  O14 POPE5 122      22.934  46.474 122.275  1.00  0.00           O
ATOM   8232  O11 POPE5 122      21.614  45.054 120.735  1.00  0.00           O
ATOM   8233  O12 POPE5 122      23.404  44.005 121.985  1.00  0.00           O
ATOM   8234  C1  POPE5 122      21.834  46.063 119.755  1.00  0.00           C
ATOM   8237  C2  POPE5 122      20.864  45.845 118.565  1.00  0.00           C
ATOM   8239  O21 POPE5 122      21.024  46.983 117.695  1.00  0.00           O
ATOM   8240  C21 POPE5 122      20.464  46.905 116.515  1.00  0.00           C
ATOM   8241  O22 POPE5 122      19.834  45.975 116.045  1.00  0.00           O
ATOM   8242  C22 POPE5 122      20.754  48.184 115.745  1.00  0.00           C
ATOM   8245  C3  POPE5 122      19.394  45.634 119.045  1.00  0.00           C
ATOM   8248  O31 POPE5 122      18.714  44.784 118.115  1.00  0.00           O
ATOM   8249  C31 POPE5 122      17.394  44.834 118.155  1.00  0.00           C
ATOM   8250  O32 POPE5 122      16.724  45.364 119.025  1.00  0.00           O
ATOM   8251  C32 POPE5 122      16.844  44.153 116.895  1.00  0.00           C
ATOM   8254  C23 POPE5 122      22.114  48.095 115.015  1.00  0.00           C
ATOM   8257  C24 POPE5 122      22.264  49.223 113.995  1.00  0.00           C
ATOM   8260  C25 POPE5 122      23.494  49.104 113.095  1.00  0.00           C
ATOM   8263  C26 POPE5 122      23.474  47.854 112.195  1.00  0.00           C
ATOM   8266  C27 POPE5 122      23.934  48.104 110.745  1.00  0.00           C
ATOM   8269  C28 POPE5 122      24.024  46.804 109.925  1.00  0.00           C
ATOM   8272  C29 POPE5 122      23.984  46.955 108.435  1.00  0.00           C
ATOM   8274 0C21 POPE5 122      24.984  46.915 107.535  1.00  0.00           C
ATOM   8276 1C21 POPE5 122      26.494  46.755 107.685  1.00  0.00           C
ATOM   8279 2C21 POPE5 122      27.204  46.394 109.005  1.00  0.00           C
ATOM   8282 3C21 POPE5 122      27.154  44.904 109.395  1.00  0.00           C
ATOM   8285 4C21 POPE5 122      27.864  44.644 110.735  1.00  0.00           C
ATOM   8288 5C21 POPE5 122      27.864  43.174 111.195  1.00  0.00           C
ATOM   8291 6C21 POPE5 122      28.554  42.994 112.555  1.00  0.00           C
ATOM   8294 7C21 POPE5 122      28.544  41.544 113.055  1.00  0.00           C
ATOM   8297 8C21 POPE5 122      29.284  41.344 114.385  1.00  0.00           C
ATOM   8301  C33 POPE5 122      15.574  44.874 116.385  1.00  0.00           C
ATOM   8304  C34 POPE5 122      14.974  44.255 115.125  1.00  0.00           C
ATOM   8307  C35 POPE5 122      14.564  42.773 115.245  1.00  0.00           C
ATOM   8310  C36 POPE5 122      13.714  42.354 114.035  1.00  0.00           C
ATOM   8313  C37 POPE5 122      12.994  41.005 114.155  1.00  0.00           C
ATOM   8316  C38 POPE5 122      12.024  40.775 112.985  1.00  0.00           C
ATOM   8319  C39 POPE5 122      12.694  40.255 111.695  1.00  0.00           C
ATOM   8322 0C31 POPE5 122      13.074  38.764 111.795  1.00  0.00           C
ATOM   8325 1C31 POPE5 122      13.384  38.134 110.425  1.00  0.00           C
ATOM   8328 2C31 POPE5 122      13.584  36.615 110.505  1.00  0.00           C
ATOM   8331 3C31 POPE5 122      13.924  35.935 109.175  1.00  0.00           C
ATOM   8334 4C31 POPE5 122      15.294  36.354 108.625  1.00  0.00           C
ATOM   8337 5C31 POPE5 122      15.704  35.564 107.365  1.00  0.00           C
ATOM   8340 6C31 POPE5 122      16.994  36.104 106.735  1.00  0.00           C
ATOM   8344  NH3 POPE6 123      61.864  25.665  81.575  1.00  0.00           N
ATOM   8348  C12 POPE6 123      60.524  26.104  82.065  1.00  0.00           C
ATOM   8351  C11 POPE6 123      59.654  26.584  80.905  1.00  0.00           C
ATOM   8354  P   POPE6 123      58.293  28.774  80.585  1.00  0.00           P
ATOM   8355  O13 POPE6 123      59.434  29.234  79.765  1.00  0.00           O
ATOM   8356  O14 POPE6 123      57.664  29.784  81.465  1.00  0.00           O
ATOM   8357  O11 POPE6 123      57.154  28.204  79.665  1.00  0.00           O
ATOM   8358  O12 POPE6 123      58.744  27.534  81.445  1.00  0.00           O
ATOM   8359  C1  POPE6 123      56.184  27.265  80.135  1.00  0.00           C
ATOM   8362  C2  POPE6 123      55.244  27.794  81.255  1.00  0.00           C
ATOM   8364  O21 POPE6 123      54.254  26.794  81.585  1.00  0.00           O
ATOM   8365  C21 POPE6 123      54.754  25.734  82.225  1.00  0.00           C
ATOM   8366  O22 POPE6 123      55.884  25.644  82.655  1.00  0.00           O
ATOM   8367  C22 POPE6 123      53.654  24.684  82.405  1.00  0.00           C
ATOM   8370  C3  POPE6 123      54.524  29.104  80.825  1.00  0.00           C
ATOM   8373  O31 POPE6 123      53.884  29.784  81.925  1.00  0.00           O
ATOM   8374  C31 POPE6 123      52.614  29.434  82.175  1.00  0.00           C
ATOM   8375  O32 POPE6 123      51.984  28.564  81.605  1.00  0.00           O
ATOM   8376  C32 POPE6 123      52.164  30.184  83.425  1.00  0.00           C
ATOM   8379  C23 POPE6 123      54.224  23.284  82.765  1.00  0.00           C
ATOM   8382  C24 POPE6 123      54.204  22.925  84.265  1.00  0.00           C
ATOM   8385  C25 POPE6 123      55.534  23.114  84.995  1.00  0.00           C
ATOM   8388  C26 POPE6 123      55.484  22.484  86.405  1.00  0.00           C
ATOM   8391  C27 POPE6 123      56.854  22.414  87.105  1.00  0.00           C
ATOM   8394  C28 POPE6 123      56.864  21.634  88.435  1.00  0.00           C
ATOM   8397  C29 POPE6 123      56.014  22.284  89.495  1.00  0.00           C
ATOM   8399 0C21 POPE6 123      56.464  22.944  90.575  1.00  0.00           C
ATOM   8401 1C21 POPE6 123      57.914  23.184  90.905  1.00  0.00           C
ATOM   8404 2C21 POPE6 123      58.104  24.324  91.925  1.00  0.00           C
ATOM   8407 3C21 POPE6 123      57.654  23.924  93.335  1.00  0.00           C
ATOM   8410 4C21 POPE6 123      57.644  25.075  94.345  1.00  0.00           C
ATOM   8413 5C21 POPE6 123      56.504  26.085  94.115  1.00  0.00           C
ATOM   8416 6C21 POPE6 123      56.394  27.114  95.245  1.00  0.00           C
ATOM   8419 7C21 POPE6 123      55.204  28.064  95.095  1.00  0.00           C
ATOM   8422 8C21 POPE6 123      55.154  29.124  96.205  1.00  0.00           C
ATOM   8426  C33 POPE6 123      51.914  29.214  84.595  1.00  0.00           C
ATOM   8429  C34 POPE6 123      51.884  29.924  85.955  1.00  0.00           C
ATOM   8432  C35 POPE6 123      51.534  29.004  87.125  1.00  0.00           C
ATOM   8435  C36 POPE6 123      50.144  28.364  86.985  1.00  0.00           C
ATOM   8438  C37 POPE6 123      49.634  27.754  88.295  1.00  0.00           C
ATOM   8441  C38 POPE6 123      48.204  27.214  88.145  1.00  0.00           C
ATOM   8444  C39 POPE6 123      47.404  27.265  89.455  1.00  0.00           C
ATOM   8447 0C31 POPE6 123      47.864  26.245  90.495  1.00  0.00           C
ATOM   8450 1C31 POPE6 123      46.994  26.255  91.755  1.00  0.00           C
ATOM   8453 2C31 POPE6 123      47.474  25.264  92.815  1.00  0.00           C
ATOM   8456 3C31 POPE6 123      46.364  24.824  93.785  1.00  0.00           C
ATOM   8459 4C31 POPE6 123      45.424  23.794  93.155  1.00  0.00           C
ATOM   8462 5C31 POPE6 123      44.394  23.194  94.135  1.00  0.00           C
ATOM   8465 6C31 POPE6 123      45.013  22.424  95.305  1.00  0.00           C
ATOM   8469  NH3 POPE7 124      78.724  14.294 119.385  1.00  0.00           N
ATOM   8473  C12 POPE7 124      79.873  14.964 118.675  1.00  0.00           C
ATOM   8476  C11 POPE7 124      80.314  16.214 119.455  1.00  0.00           C
ATOM   8479  P   POPE7 124      82.884  16.384 119.705  1.00  0.00           P
ATOM   8480  O13 POPE7 124      83.283  17.564 120.515  1.00  0.00           O
ATOM   8481  O14 POPE7 124      82.704  15.094 120.415  1.00  0.00           O
ATOM   8482  O11 POPE7 124      83.903  16.154 118.505  1.00  0.00           O
ATOM   8483  O12 POPE7 124      81.544  16.724 118.935  1.00  0.00           O
ATOM   8484  C1  POPE7 124      84.144  17.264 117.625  1.00  0.00           C
ATOM   8487  C2  POPE7 124      85.323  17.014 116.645  1.00  0.00           C
ATOM   8489  O21 POPE7 124      85.193  17.954 115.565  1.00  0.00           O
ATOM   8490  C21 POPE7 124      85.774  19.124 115.765  1.00  0.00           C
ATOM   8491  O22 POPE7 124      86.524  19.404 116.695  1.00  0.00           O
ATOM   8492  C22 POPE7 124      85.414  20.044 114.615  1.00  0.00           C
ATOM   8495  C3  POPE7 124      85.323  15.584 116.025  1.00  0.00           C
ATOM   8498  O31 POPE7 124      86.464  15.394 115.145  1.00  0.00           O
ATOM   8499  C31 POPE7 124      86.184  15.244 113.845  1.00  0.00           C
ATOM   8500  O32 POPE7 124      85.114  15.454 113.315  1.00  0.00           O
ATOM   8501  C32 POPE7 124      87.443  14.754 113.125  1.00  0.00           C
ATOM   8504  C23 POPE7 124      85.513  21.534 114.995  1.00  0.00           C
ATOM   8507  C24 POPE7 124      84.664  22.403 114.055  1.00  0.00           C
ATOM   8510  C25 POPE7 124      85.034  22.294 112.575  1.00  0.00           C
ATOM   8513  C26 POPE7 124      83.873  22.734 111.685  1.00  0.00           C
ATOM   8516  C27 POPE7 124      84.213  22.633 110.195  1.00  0.00           C
ATOM   8519  C28 POPE7 124      82.984  22.864 109.295  1.00  0.00           C
ATOM   8522  C29 POPE7 124      82.024  21.704 109.325  1.00  0.00           C
ATOM   8524 0C21 POPE7 124      80.894  21.584 108.595  1.00  0.00           C
ATOM   8526 1C21 POPE7 124      80.344  22.614 107.635  1.00  0.00           C
ATOM   8529 2C21 POPE7 124      80.674  22.344 106.155  1.00  0.00           C
ATOM   8532 3C21 POPE7 124      82.013  22.964 105.715  1.00  0.00           C
ATOM   8535 4C21 POPE7 124      82.373  22.714 104.245  1.00  0.00           C
ATOM   8538 5C21 POPE7 124      83.004  21.334 104.035  1.00  0.00           C
ATOM   8541 6C21 POPE7 124      83.554  21.134 102.615  1.00  0.00           C
ATOM   8544 7C21 POPE7 124      84.353  19.835 102.495  1.00  0.00           C
ATOM   8547 8C21 POPE7 124      85.074  19.664 101.155  1.00  0.00           C
ATOM   8551  C33 POPE7 124      87.254  14.424 111.615  1.00  0.00           C
ATOM   8554  C34 POPE7 124      88.103  15.314 110.685  1.00  0.00           C
ATOM   8557  C35 POPE7 124      88.014  14.944 109.195  1.00  0.00           C
ATOM   8560  C36 POPE7 124      88.604  13.564 108.865  1.00  0.00           C
ATOM   8563  C37 POPE7 124      89.004  13.414 107.385  1.00  0.00           C
ATOM   8566  C38 POPE7 124      89.724  12.084 107.105  1.00  0.00           C
ATOM   8569  C39 POPE7 124      90.134  11.874 105.645  1.00  0.00           C
ATOM   8572 0C31 POPE7 124      91.184  10.754 105.525  1.00  0.00           C
ATOM   8575 1C31 POPE7 124      91.473  10.274 104.095  1.00  0.00           C
ATOM   8578 2C31 POPE7 124      92.383   9.034 104.055  1.00  0.00           C
ATOM   8581 3C31 POPE7 124      93.833   9.324 104.505  1.00  0.00           C
ATOM   8584 4C31 POPE7 124      94.694   8.054 104.685  1.00  0.00           C
ATOM   8587 5C31 POPE7 124      96.123   8.394 105.115  1.00  0.00           C
ATOM   8590 6C31 POPE7 124      97.064   7.184 105.155  1.00  0.00           C
ATOM   8594  NH3 POPE8 125     112.674  96.094  83.915  1.00  0.00           N
ATOM   8598  C12 POPE8 125     112.894  96.904  82.665  1.00  0.00           C
ATOM   8601  C11 POPE8 125     114.234  97.674  82.685  1.00  0.00           C
ATOM   8604  P   POPE8 125     116.214  96.005  83.295  1.00  0.00           P
ATOM   8605  O13 POPE8 125     115.594  94.664  83.305  1.00  0.00           O
ATOM   8606  O14 POPE8 125     117.653  96.225  83.065  1.00  0.00           O
ATOM   8607  O11 POPE8 125     115.853  96.623  84.725  1.00  0.00           O
ATOM   8608  O12 POPE8 125     115.363  96.894  82.325  1.00  0.00           O
ATOM   8609  C1  POPE8 125     116.863  96.805  85.725  1.00  0.00           C
ATOM   8612  C2  POPE8 125     116.443  97.833  86.805  1.00  0.00           C
ATOM   8614  O21 POPE8 125     117.553  98.005  87.715  1.00  0.00           O
ATOM   8615  C21 POPE8 125     117.383  99.044  88.525  1.00  0.00           C
ATOM   8616  O22 POPE8 125     116.564  99.935  88.395  1.00  0.00           O
ATOM   8617  C22 POPE8 125     118.304  98.913  89.745  1.00  0.00           C
ATOM   8620  C3  POPE8 125     115.114  97.435  87.535  1.00  0.00           C
ATOM   8623  O31 POPE8 125     115.284  97.085  88.925  1.00  0.00           O
ATOM   8624  C31 POPE8 125     114.134  96.915  89.575  1.00  0.00           C
ATOM   8625  O32 POPE8 125     113.054  96.693  89.065  1.00  0.00           O
ATOM   8626  C32 POPE8 125     114.404  97.094  91.065  1.00  0.00           C
ATOM   8629  C23 POPE8 125     118.353 100.215  90.565  1.00  0.00           C
ATOM   8632  C24 POPE8 125     119.134 100.075  91.885  1.00  0.00           C
ATOM   8635  C25 POPE8 125     118.364  99.334  92.995  1.00  0.00           C
ATOM   8638  C26 POPE8 125     118.924  99.633  94.395  1.00  0.00           C
ATOM   8641  C27 POPE8 125     118.183  98.874  95.515  1.00  0.00           C
ATOM   8644  C28 POPE8 125     118.854  99.044  96.895  1.00  0.00           C
ATOM   8647  C29 POPE8 125     118.164  98.184  97.935  1.00  0.00           C
ATOM   8649 0C21 POPE8 125     117.994  98.445  99.245  1.00  0.00           C
ATOM   8651 1C21 POPE8 125     118.523  99.614 100.025  1.00  0.00           C
ATOM   8654 2C21 POPE8 125     118.843  99.244 101.495  1.00  0.00           C
ATOM   8657 3C21 POPE8 125     117.593  98.954 102.365  1.00  0.00           C
ATOM   8660 4C21 POPE8 125     117.954  98.454 103.775  1.00  0.00           C
ATOM   8663 5C21 POPE8 125     116.734  98.063 104.615  1.00  0.00           C
ATOM   8666 6C21 POPE8 125     117.114  97.475 105.985  1.00  0.00           C
ATOM   8669 7C21 POPE8 125     115.893  96.984 106.795  1.00  0.00           C
ATOM   8672 8C21 POPE8 125     116.273  96.404 108.165  1.00  0.00           C
ATOM   8676  C33 POPE8 125     114.244  95.794  91.875  1.00  0.00           C
ATOM   8679  C34 POPE8 125     115.524  95.404  92.625  1.00  0.00           C
ATOM   8682  C35 POPE8 125     115.883  96.325  93.805  1.00  0.00           C
ATOM   8685  C36 POPE8 125     114.784  96.394  94.875  1.00  0.00           C
ATOM   8688  C37 POPE8 125     115.293  96.764  96.265  1.00  0.00           C
ATOM   8691  C38 POPE8 125     114.264  96.434  97.355  1.00  0.00           C
ATOM   8694  C39 POPE8 125     114.724  96.794  98.775  1.00  0.00           C
ATOM   8697 0C31 POPE8 125     113.604  96.583  99.805  1.00  0.00           C
ATOM   8700 1C31 POPE8 125     113.973  97.024 101.225  1.00  0.00           C
ATOM   8703 2C31 POPE8 125     112.833  96.854 102.245  1.00  0.00           C
ATOM   8706 3C31 POPE8 125     111.473  97.383 101.765  1.00  0.00           C
ATOM   8709 4C31 POPE8 125     110.384  97.344 102.845  1.00  0.00           C
ATOM   8712 5C31 POPE8 125     108.964  97.404 102.265  1.00  0.00           C
ATOM   8715 6C31 POPE8 125     107.884  97.663 103.325  1.00  0.00           C
ATOM   8719  NH3 POPE9 126      39.463  69.343 126.845  1.00  0.00           N
ATOM   8723  C12 POPE9 126      39.524  67.843 126.695  1.00  0.00           C
ATOM   8726  C11 POPE9 126      38.904  67.123 127.915  1.00  0.00           C
ATOM   8729  P   POPE9 126      37.024  65.563 126.865  1.00  0.00           P
ATOM   8730  O13 POPE9 126      35.884  64.954 127.565  1.00  0.00           O
ATOM   8731  O14 POPE9 126      36.814  66.034 125.475  1.00  0.00           O
ATOM   8732  O11 POPE9 126      38.244  64.574 126.935  1.00  0.00           O
ATOM   8733  O12 POPE9 126      37.534  66.813 127.695  1.00  0.00           O
ATOM   8734  C1  POPE9 126      39.244  64.415 125.935  1.00  0.00           C
ATOM   8737  C2  POPE9 126      38.994  63.075 125.175  1.00  0.00           C
ATOM   8739  O21 POPE9 126      40.174  62.444 124.625  1.00  0.00           O
ATOM   8740  C21 POPE9 126      41.274  63.114 124.335  1.00  0.00           C
ATOM   8741  O22 POPE9 126      42.414  62.804 124.665  1.00  0.00           O
ATOM   8742  C22 POPE9 126      41.004  64.265 123.365  1.00  0.00           C
ATOM   8745  C3  POPE9 126      37.824  63.174 124.155  1.00  0.00           C
ATOM   8748  O31 POPE9 126      37.713  61.964 123.385  1.00  0.00           O
ATOM   8749  C31 POPE9 126      38.334  61.934 122.225  1.00  0.00           C
ATOM   8750  O32 POPE9 126      38.674  62.903 121.575  1.00  0.00           O
ATOM   8751  C32 POPE9 126      38.494  60.464 121.835  1.00  0.00           C
ATOM   8754  C23 POPE9 126      41.954  64.184 122.145  1.00  0.00           C
ATOM   8757  C24 POPE9 126      41.784  65.383 121.215  1.00  0.00           C
ATOM   8760  C25 POPE9 126      42.783  65.365 120.045  1.00  0.00           C
ATOM   8763  C26 POPE9 126      42.554  64.234 119.045  1.00  0.00           C
ATOM   8766  C27 POPE9 126      43.324  64.493 117.735  1.00  0.00           C
ATOM   8769  C28 POPE9 126      42.974  63.493 116.635  1.00  0.00           C
ATOM   8772  C29 POPE9 126      43.684  63.795 115.345  1.00  0.00           C
ATOM   8774 0C21 POPE9 126      44.823  63.225 114.905  1.00  0.00           C
ATOM   8776 1C21 POPE9 126      45.624  62.174 115.635  1.00  0.00           C
ATOM   8779 2C21 POPE9 126      45.653  60.803 114.915  1.00  0.00           C
ATOM   8782 3C21 POPE9 126      46.373  60.854 113.555  1.00  0.00           C
ATOM   8785 4C21 POPE9 126      47.173  59.585 113.225  1.00  0.00           C
ATOM   8788 5C21 POPE9 126      48.234  59.844 112.145  1.00  0.00           C
ATOM   8791 6C21 POPE9 126      49.154  58.654 111.875  1.00  0.00           C
ATOM   8794 7C21 POPE9 126      50.224  59.005 110.825  1.00  0.00           C
ATOM   8797 8C21 POPE9 126      51.164  57.843 110.495  1.00  0.00           C
ATOM   8801  C33 POPE9 126      38.944  60.273 120.375  1.00  0.00           C
ATOM   8804  C34 POPE9 126      38.604  58.883 119.825  1.00  0.00           C
ATOM   8807  C35 POPE9 126      38.864  58.774 118.325  1.00  0.00           C
ATOM   8810  C36 POPE9 126      40.354  58.734 117.955  1.00  0.00           C
ATOM   8813  C37 POPE9 126      40.604  58.974 116.465  1.00  0.00           C
ATOM   8816  C38 POPE9 126      40.904  60.445 116.135  1.00  0.00           C
ATOM   8819  C39 POPE9 126      41.434  60.644 114.705  1.00  0.00           C
ATOM   8822 0C31 POPE9 126      40.384  60.394 113.615  1.00  0.00           C
ATOM   8825 1C31 POPE9 126      40.994  60.294 112.215  1.00  0.00           C
ATOM   8828 2C31 POPE9 126      39.934  59.883 111.175  1.00  0.00           C
ATOM   8831 3C31 POPE9 126      40.513  59.464 109.815  1.00  0.00           C
ATOM   8834 4C31 POPE9 126      41.074  60.624 108.985  1.00  0.00           C
ATOM   8837 5C31 POPE9 126      41.533  60.164 107.595  1.00  0.00           C
ATOM   8840 6C31 POPE9 126      41.924  61.304 106.655  1.00  0.00           C
ATOM   8844  NH3 POPE  127      45.853  92.325 122.535  1.00  0.00           N
ATOM   8848  C12 POPE  127      45.954  92.255 124.025  1.00  0.00           C
ATOM   8851  C11 POPE  127      46.704  91.005 124.485  1.00  0.00           C
ATOM   8854  P   POPE  127      49.024  89.904 124.595  1.00  0.00           P
ATOM   8855  O13 POPE  127      50.414  90.324 124.895  1.00  0.00           O
ATOM   8856  O14 POPE  127      48.324  89.123 125.625  1.00  0.00           O
ATOM   8857  O11 POPE  127      49.013  89.135 123.195  1.00  0.00           O
ATOM   8858  O12 POPE  127      48.114  91.154 124.255  1.00  0.00           O
ATOM   8859  C1  POPE  127      50.164  89.135 122.335  1.00  0.00           C
ATOM   8862  C2  POPE  127      50.234  90.333 121.325  1.00  0.00           C
ATOM   8864  O21 POPE  127      51.304  90.115 120.385  1.00  0.00           O
ATOM   8865  C21 POPE  127      51.044  89.223 119.445  1.00  0.00           C
ATOM   8866  O22 POPE  127      49.944  88.744 119.205  1.00  0.00           O
ATOM   8867  C22 POPE  127      52.373  88.734 118.865  1.00  0.00           C
ATOM   8870  C3  POPE  127      50.513  91.704 122.005  1.00  0.00           C
ATOM   8873  O31 POPE  127      50.524  92.775 121.035  1.00  0.00           O
ATOM   8874  C31 POPE  127      49.294  93.214 120.735  1.00  0.00           C
ATOM   8875  O32 POPE  127      48.254  92.715 121.135  1.00  0.00           O
ATOM   8876  C32 POPE  127      49.424  94.424 119.815  1.00  0.00           C
ATOM   8879  C23 POPE  127      52.294  88.195 117.425  1.00  0.00           C
ATOM   8882  C24 POPE  127      52.234  89.305 116.375  1.00  0.00           C
ATOM   8885  C25 POPE  127      52.693  88.825 114.995  1.00  0.00           C
ATOM   8888  C26 POPE  127      52.364  89.795 113.865  1.00  0.00           C
ATOM   8891  C27 POPE  127      53.034  89.394 112.545  1.00  0.00           C
ATOM   8894  C28 POPE  127      52.474  90.124 111.315  1.00  0.00           C
ATOM   8897  C29 POPE  127      51.114  89.585 110.935  1.00  0.00           C
ATOM   8899 0C21 POPE  127      50.814  88.835 109.855  1.00  0.00           C
ATOM   8901 1C21 POPE  127      51.774  88.393 108.765  1.00  0.00           C
ATOM   8904 2C21 POPE  127      52.094  86.894 108.825  1.00  0.00           C
ATOM   8907 3C21 POPE  127      50.954  86.005 108.315  1.00  0.00           C
ATOM   8910 4C21 POPE  127      51.384  84.544 108.115  1.00  0.00           C
ATOM   8913 5C21 POPE  127      50.294  83.645 107.505  1.00  0.00           C
ATOM   8916 6C21 POPE  127      49.054  83.505 108.385  1.00  0.00           C
ATOM   8919 7C21 POPE  127      48.094  82.424 107.875  1.00  0.00           C
ATOM   8922 8C21 POPE  127      46.794  82.325 108.685  1.00  0.00           C
ATOM   8926  C33 POPE  127      48.574  94.284 118.545  1.00  0.00           C
ATOM   8929  C34 POPE  127      49.083  93.243 117.545  1.00  0.00           C
ATOM   8932  C35 POPE  127      48.314  93.335 116.215  1.00  0.00           C
ATOM   8935  C36 POPE  127      49.004  92.605 115.065  1.00  0.00           C
ATOM   8938  C37 POPE  127      48.794  93.253 113.695  1.00  0.00           C
ATOM   8941  C38 POPE  127      50.044  93.074 112.825  1.00  0.00           C
ATOM   8944  C39 POPE  127      49.934  93.695 111.435  1.00  0.00           C
ATOM   8947 0C31 POPE  127      49.114  92.845 110.455  1.00  0.00           C
ATOM   8950 1C31 POPE  127      49.314  93.314 109.015  1.00  0.00           C
ATOM   8953 2C31 POPE  127      48.924  92.283 107.945  1.00  0.00           C
ATOM   8956 3C31 POPE  127      49.344  92.803 106.565  1.00  0.00           C
ATOM   8959 4C31 POPE  127      49.134  91.813 105.415  1.00  0.00           C
ATOM   8962 5C31 POPE  127      49.624  92.404 104.085  1.00  0.00           C
ATOM   8965 6C31 POPE  127      49.484  91.454 102.905  1.00  0.00           C
ATOM   8969  NH3 POPE  128      -0.813  99.165  77.715  1.00  0.00           N
ATOM   8973  C12 POPE  128       0.067  98.734  76.565  1.00  0.00           C
ATOM   8976  C11 POPE  128      -0.763  98.055  75.455  1.00  0.00           C
ATOM   8979  P   POPE  128       0.367  95.824  74.665  1.00  0.00           P
ATOM   8980  O13 POPE  128      -0.864  95.085  74.305  1.00  0.00           O
ATOM   8981  O14 POPE  128       1.617  95.544  73.935  1.00  0.00           O
ATOM   8982  O11 POPE  128       0.666  95.674  76.225  1.00  0.00           O
ATOM   8983  O12 POPE  128       0.076  97.383  74.505  1.00  0.00           O
ATOM   8984  C1  POPE  128       2.037  95.594  76.675  1.00  0.00           C
ATOM   8987  C2  POPE  128       2.116  94.965  78.085  1.00  0.00           C
ATOM   8989  O21 POPE  128       2.687  95.854  79.045  1.00  0.00           O
ATOM   8990  C21 POPE  128       1.936  96.784  79.575  1.00  0.00           C
ATOM   8991  O22 POPE  128       0.807  97.094  79.265  1.00  0.00           O
ATOM   8992  C22 POPE  128       2.797  97.494  80.635  1.00  0.00           C
ATOM   8995  C3  POPE  128       2.956  93.645  78.075  1.00  0.00           C
ATOM   8998  O31 POPE  128       2.697  92.775  79.195  1.00  0.00           O
ATOM   8999  C31 POPE  128       3.377  93.034  80.315  1.00  0.00           C
ATOM   9000  O32 POPE  128       4.197  93.924  80.475  1.00  0.00           O
ATOM   9001  C32 POPE  128       2.906  92.064  81.385  1.00  0.00           C
ATOM   9004  C23 POPE  128       2.207  97.435  82.065  1.00  0.00           C
ATOM   9007  C24 POPE  128       2.287  96.023  82.695  1.00  0.00           C
ATOM   9010  C25 POPE  128       2.027  96.045  84.205  1.00  0.00           C
ATOM   9013  C26 POPE  128       2.107  94.655  84.855  1.00  0.00           C
ATOM   9016  C27 POPE  128       2.156  94.695  86.395  1.00  0.00           C
ATOM   9019  C28 POPE  128       2.167  93.294  87.045  1.00  0.00           C
ATOM   9022  C29 POPE  128       2.617  93.344  88.495  1.00  0.00           C
ATOM   9024 0C21 POPE  128       2.127  92.644  89.535  1.00  0.00           C
ATOM   9026 1C21 POPE  128       0.997  91.644  89.525  1.00  0.00           C
ATOM   9029 2C21 POPE  128       1.467  90.184  89.445  1.00  0.00           C
ATOM   9032 3C21 POPE  128       2.097  89.624  90.745  1.00  0.00           C
ATOM   9035 4C21 POPE  128       2.757  88.253  90.515  1.00  0.00           C
ATOM   9038 5C21 POPE  128       3.216  87.553  91.805  1.00  0.00           C
ATOM   9041 6C21 POPE  128       4.336  88.305  92.535  1.00  0.00           C
ATOM   9044 7C21 POPE  128       5.017  87.453  93.625  1.00  0.00           C
ATOM   9047 8C21 POPE  128       6.164  88.184  94.315  1.00  0.00           C
ATOM   9051  C33 POPE  128       3.716  92.174  82.695  1.00  0.00           C
ATOM   9054  C34 POPE  128       5.067  91.475  82.625  1.00  0.00           C
ATOM   9057  C35 POPE  128       6.164  92.264  83.355  1.00  0.00           C
ATOM   9060  C36 POPE  128       6.003  92.273  84.875  1.00  0.00           C
ATOM   9063  C37 POPE  128       6.983  93.253  85.555  1.00  0.00           C
ATOM   9066  C38 POPE  128       6.354  94.604  85.935  1.00  0.00           C
ATOM   9069  C39 POPE  128       6.344  94.813  87.465  1.00  0.00           C
ATOM   9072 0C31 POPE  128       5.893  96.215  87.875  1.00  0.00           C
ATOM   9075 1C31 POPE  128       5.934  96.424  89.405  1.00  0.00           C
ATOM   9078 2C31 POPE  128       5.467  97.833  89.785  1.00  0.00           C
ATOM   9081 3C31 POPE  128       5.647  98.195  91.275  1.00  0.00           C
ATOM   9084 4C31 POPE  128       5.037  97.185  92.255  1.00  0.00           C
ATOM   9087 5C31 POPE  128       4.977  97.725  93.695  1.00  0.00           C
ATOM   9090 6C31 POPE  128       4.357  96.744  94.685  1.00  0.00           C
ATOM   9094  NH3 POPE  129     128.544  24.294  79.915  1.00  0.00           N
ATOM   9098  C12 POPE  129     128.714  25.794  79.815  1.00  0.00           C
ATOM   9101  C11 POPE  129     130.043  26.294  80.395  1.00  0.00           C
ATOM   9104  P   POPE  129     131.524  28.434  80.095  1.00  0.00           P
ATOM   9105  O13 POPE  129     132.464  27.534  80.795  1.00  0.00           O
ATOM   9106  O14 POPE  129     131.774  28.714  78.665  1.00  0.00           O
ATOM   9107  O11 POPE  129     131.413  29.784  80.925  1.00  0.00           O
ATOM   9108  O12 POPE  129     130.114  27.714  80.245  1.00  0.00           O
ATOM   9109  C1  POPE  129     130.244  30.133  81.655  1.00  0.00           C
ATOM   9112  C2  POPE  129     130.153  29.444  83.045  1.00  0.00           C
ATOM   9114  O21 POPE  129     129.153  30.165  83.765  1.00  0.00           O
ATOM   9115  C21 POPE  129     128.344  29.473  84.525  1.00  0.00           C
ATOM   9116  O22 POPE  129     128.304  28.255  84.625  1.00  0.00           O
ATOM   9117  C22 POPE  129     127.523  30.434  85.375  1.00  0.00           C
ATOM   9120  C3  POPE  129     131.474  29.524  83.855  1.00  0.00           C
ATOM   9123  O31 POPE  129     131.543  28.454  84.835  1.00  0.00           O
ATOM   9124  C31 POPE  129     131.513  28.804  86.135  1.00  0.00           C
ATOM   9125  O32 POPE  129     131.644  29.924  86.575  1.00  0.00           O
ATOM   9126  C32 POPE  129     131.263  27.544  86.975  1.00  0.00           C
ATOM   9129  C23 POPE  129     126.023  30.044  85.445  1.00  0.00           C
ATOM   9132  C24 POPE  129     125.424  30.444  86.795  1.00  0.00           C
ATOM   9135  C25 POPE  129     125.734  29.434  87.915  1.00  0.00           C
ATOM   9138  C26 POPE  129     125.683  30.063  89.305  1.00  0.00           C
ATOM   9141  C27 POPE  129     125.573  29.034  90.435  1.00  0.00           C
ATOM   9144  C28 POPE  129     126.063  29.604  91.785  1.00  0.00           C
ATOM   9147  C29 POPE  129     126.123  28.524  92.835  1.00  0.00           C
ATOM   9149 0C21 POPE  129     126.373  28.704  94.145  1.00  0.00           C
ATOM   9151 1C21 POPE  129     126.653  30.024  94.825  1.00  0.00           C
ATOM   9154 2C21 POPE  129     127.924  29.964  95.705  1.00  0.00           C
ATOM   9157 3C21 POPE  129     128.103  31.224  96.565  1.00  0.00           C
ATOM   9160 4C21 POPE  129     128.414  30.914  98.045  1.00  0.00           C
ATOM   9163 5C21 POPE  129     129.824  30.354  98.305  1.00  0.00           C
ATOM   9166 6C21 POPE  129     130.914  31.434  98.355  1.00  0.00           C
ATOM   9169 7C21 POPE  129     132.234  30.894  98.915  1.00  0.00           C
ATOM   9172 8C21 POPE  129     133.294  31.973  99.165  1.00  0.00           C
ATOM   9176  C33 POPE  129     131.513  27.654  88.495  1.00  0.00           C
ATOM   9179  C34 POPE  129     131.133  26.334  89.205  1.00  0.00           C
ATOM   9182  C35 POPE  129     131.634  26.185  90.655  1.00  0.00           C
ATOM   9185  C36 POPE  129     130.794  26.924  91.705  1.00  0.00           C
ATOM   9188  C37 POPE  129     131.184  26.604  93.155  1.00  0.00           C
ATOM   9191  C38 POPE  129     130.403  27.495  94.125  1.00  0.00           C
ATOM   9194  C39 POPE  129     130.554  27.104  95.595  1.00  0.00           C
ATOM   9197 0C31 POPE  129     129.694  25.904  95.985  1.00  0.00           C
ATOM   9200 1C31 POPE  129     129.463  25.804  97.495  1.00  0.00           C
ATOM   9203 2C31 POPE  129     128.364  24.804  97.855  1.00  0.00           C
ATOM   9206 3C31 POPE  129     127.714  25.044  99.235  1.00  0.00           C
ATOM   9209 4C31 POPE  129     126.823  26.304  99.265  1.00  0.00           C
ATOM   9212 5C31 POPE  129     126.074  26.474 100.585  1.00  0.00           C
ATOM   9215 6C31 POPE  129     125.244  27.764 100.635  1.00  0.00           C
ATOM   9219  NH3 POPE  130       9.014  74.655 121.685  1.00  0.00           N
ATOM   9223  C12 POPE  130       7.884  73.674 121.725  1.00  0.00           C
ATOM   9226  C11 POPE  130       7.704  73.085 123.125  1.00  0.00           C
ATOM   9229  P   POPE  130       5.934  71.475 124.255  1.00  0.00           P
ATOM   9230  O13 POPE  130       6.984  71.375 125.285  1.00  0.00           O
ATOM   9231  O14 POPE  130       4.567  71.813 124.695  1.00  0.00           O
ATOM   9232  O11 POPE  130       5.844  70.174 123.345  1.00  0.00           O
ATOM   9233  O12 POPE  130       6.404  72.513 123.175  1.00  0.00           O
ATOM   9234  C1  POPE  130       6.944  69.725 122.555  1.00  0.00           C
ATOM   9237  C2  POPE  130       6.654  69.795 121.025  1.00  0.00           C
ATOM   9239  O21 POPE  130       7.874  69.993 120.265  1.00  0.00           O
ATOM   9240  C21 POPE  130       8.624  68.904 120.235  1.00  0.00           C
ATOM   9241  O22 POPE  130       8.424  67.894 120.885  1.00  0.00           O
ATOM   9242  C22 POPE  130       9.714  68.993 119.195  1.00  0.00           C
ATOM   9245  C3  POPE  130       5.647  70.905 120.615  1.00  0.00           C
ATOM   9248  O31 POPE  130       5.527  71.045 119.185  1.00  0.00           O
ATOM   9249  C31 POPE  130       4.617  70.313 118.585  1.00  0.00           C
ATOM   9250  O32 POPE  130       4.007  69.383 119.095  1.00  0.00           O
ATOM   9251  C32 POPE  130       4.367  70.924 117.205  1.00  0.00           C
ATOM   9254  C23 POPE  130       9.164  69.174 117.775  1.00  0.00           C
ATOM   9257  C24 POPE  130      10.224  68.805 116.735  1.00  0.00           C
ATOM   9260  C25 POPE  130       9.814  69.174 115.305  1.00  0.00           C
ATOM   9263  C26 POPE  130       8.864  68.185 114.615  1.00  0.00           C
ATOM   9266  C27 POPE  130       8.484  68.704 113.225  1.00  0.00           C
ATOM   9269  C28 POPE  130       7.714  67.703 112.345  1.00  0.00           C
ATOM   9272  C29 POPE  130       7.134  68.383 111.125  1.00  0.00           C
ATOM   9274 0C21 POPE  130       7.804  68.835 110.045  1.00  0.00           C
ATOM   9276 1C21 POPE  130       9.294  68.735 109.795  1.00  0.00           C
ATOM   9279 2C21 POPE  130       9.564  68.275 108.355  1.00  0.00           C
ATOM   9282 3C21 POPE  130      11.064  68.225 108.025  1.00  0.00           C
ATOM   9285 4C21 POPE  130      11.314  67.825 106.575  1.00  0.00           C
ATOM   9288 5C21 POPE  130      12.804  67.654 106.265  1.00  0.00           C
ATOM   9291 6C21 POPE  130      13.054  67.104 104.855  1.00  0.00           C
ATOM   9294 7C21 POPE  130      14.494  66.633 104.675  1.00  0.00           C
ATOM   9297 8C21 POPE  130      14.744  65.993 103.305  1.00  0.00           C
ATOM   9301  C33 POPE  130       5.347  70.644 116.035  1.00  0.00           C
ATOM   9304  C34 POPE  130       5.107  71.695 114.925  1.00  0.00           C
ATOM   9307  C35 POPE  130       5.507  71.274 113.505  1.00  0.00           C
ATOM   9310  C36 POPE  130       4.907  72.204 112.435  1.00  0.00           C
ATOM   9313  C37 POPE  130       5.027  71.644 111.015  1.00  0.00           C
ATOM   9316  C38 POPE  130       4.297  72.505 109.975  1.00  0.00           C
ATOM   9319  C39 POPE  130       4.087  71.773 108.635  1.00  0.00           C
ATOM   9322 0C31 POPE  130       5.367  71.593 107.795  1.00  0.00           C
ATOM   9325 1C31 POPE  130       5.737  72.835 106.965  1.00  0.00           C
ATOM   9328 2C31 POPE  130       6.924  72.534 106.035  1.00  0.00           C
ATOM   9331 3C31 POPE  130       7.544  73.774 105.375  1.00  0.00           C
ATOM   9334 4C31 POPE  130       6.584  74.575 104.485  1.00  0.00           C
ATOM   9337 5C31 POPE  130       7.324  75.694 103.745  1.00  0.00           C
ATOM   9340 6C31 POPE  130       6.434  76.493 102.795  1.00  0.00           C
ATOM   9344  NH3 POPE  131       2.717  40.865 121.145  1.00  0.00           N
ATOM   9348  C12 POPE  131       3.577  42.034 121.525  1.00  0.00           C
ATOM   9351  C11 POPE  131       5.037  41.814 121.105  1.00  0.00           C
ATOM   9354  P   POPE  131       6.244  43.894 122.235  1.00  0.00           P
ATOM   9355  O13 POPE  131       5.077  44.514 122.915  1.00  0.00           O
ATOM   9356  O14 POPE  131       7.164  43.085 123.045  1.00  0.00           O
ATOM   9357  O11 POPE  131       6.994  45.083 121.495  1.00  0.00           O
ATOM   9358  O12 POPE  131       5.687  43.064 121.025  1.00  0.00           O
ATOM   9359  C1  POPE  131       7.874  44.865 120.385  1.00  0.00           C
ATOM   9362  C2  POPE  131       7.154  44.553 119.035  1.00  0.00           C
ATOM   9364  O21 POPE  131       8.064  44.834 117.955  1.00  0.00           O
ATOM   9365  C21 POPE  131       7.964  44.023 116.905  1.00  0.00           C
ATOM   9366  O22 POPE  131       7.204  43.085 116.785  1.00  0.00           O
ATOM   9367  C22 POPE  131       8.874  44.585 115.815  1.00  0.00           C
ATOM   9370  C3  POPE  131       5.874  45.413 118.855  1.00  0.00           C
ATOM   9373  O31 POPE  131       5.117  45.075 117.675  1.00  0.00           O
ATOM   9374  C31 POPE  131       5.317  45.824 116.605  1.00  0.00           C
ATOM   9375  O32 POPE  131       5.994  46.845 116.545  1.00  0.00           O
ATOM   9376  C32 POPE  131       4.627  45.164 115.405  1.00  0.00           C
ATOM   9379  C23 POPE  131       9.054  43.633 114.615  1.00  0.00           C
ATOM   9382  C24 POPE  131       9.624  44.314 113.355  1.00  0.00           C
ATOM   9385  C25 POPE  131      10.914  45.115 113.605  1.00  0.00           C
ATOM   9388  C26 POPE  131      10.654  46.593 113.905  1.00  0.00           C
ATOM   9391  C27 POPE  131      11.584  47.144 114.995  1.00  0.00           C
ATOM   9394  C28 POPE  131      10.984  48.373 115.685  1.00  0.00           C
ATOM   9397  C29 POPE  131      11.994  49.075 116.555  1.00  0.00           C
ATOM   9399 0C21 POPE  131      12.564  50.255 116.275  1.00  0.00           C
ATOM   9401 1C21 POPE  131      12.304  51.115 115.055  1.00  0.00           C
ATOM   9404 2C21 POPE  131      11.384  52.274 115.445  1.00  0.00           C
ATOM   9407 3C21 POPE  131      11.154  53.314 114.345  1.00  0.00           C
ATOM   9410 4C21 POPE  131      10.154  54.405 114.765  1.00  0.00           C
ATOM   9413 5C21 POPE  131      10.534  55.144 116.055  1.00  0.00           C
ATOM   9416 6C21 POPE  131       9.444  56.133 116.485  1.00  0.00           C
ATOM   9419 7C21 POPE  131       9.534  56.453 117.985  1.00  0.00           C
ATOM   9422 8C21 POPE  131       8.434  57.394 118.465  1.00  0.00           C
ATOM   9426  C33 POPE  131       4.857  45.924 114.075  1.00  0.00           C
ATOM   9429  C34 POPE  131       3.937  47.144 113.925  1.00  0.00           C
ATOM   9432  C35 POPE  131       4.317  48.054 112.745  1.00  0.00           C
ATOM   9435  C36 POPE  131       4.427  47.354 111.385  1.00  0.00           C
ATOM   9438  C37 POPE  131       4.787  48.354 110.275  1.00  0.00           C
ATOM   9441  C38 POPE  131       5.397  47.714 109.015  1.00  0.00           C
ATOM   9444  C39 POPE  131       6.874  47.334 109.195  1.00  0.00           C
ATOM   9447 0C31 POPE  131       7.434  46.565 107.995  1.00  0.00           C
ATOM   9450 1C31 POPE  131       8.964  46.593 107.895  1.00  0.00           C
ATOM   9453 2C31 POPE  131       9.424  45.795 106.665  1.00  0.00           C
ATOM   9456 3C31 POPE  131      10.934  45.764 106.445  1.00  0.00           C
ATOM   9459 4C31 POPE  131      11.264  45.014 105.145  1.00  0.00           C
ATOM   9462 5C31 POPE  131      12.764  44.755 104.935  1.00  0.00           C
ATOM   9465 6C31 POPE  131      13.044  43.874 103.715  1.00  0.00           C
ATOM   9469  NH3 POPE  132      97.944  56.593  80.155  1.00  0.00           N
ATOM   9473  C12 POPE  132      97.243  57.885  79.815  1.00  0.00           C
ATOM   9476  C11 POPE  132      95.774  57.875  80.255  1.00  0.00           C
ATOM   9479  P   POPE  132      94.474  55.604  80.025  1.00  0.00           P
ATOM   9480  O13 POPE  132      93.283  55.174  79.225  1.00  0.00           O
ATOM   9481  O14 POPE  132      95.573  54.644  80.185  1.00  0.00           O
ATOM   9482  O11 POPE  132      93.894  56.054  81.415  1.00  0.00           O
ATOM   9483  O12 POPE  132      95.034  56.955  79.445  1.00  0.00           O
ATOM   9484  C1  POPE  132      94.404  55.644  82.675  1.00  0.00           C
ATOM   9487  C2  POPE  132      93.213  55.333  83.605  1.00  0.00           C
ATOM   9489  O21 POPE  132      93.633  55.614  84.945  1.00  0.00           O
ATOM   9490  C21 POPE  132      92.844  56.394  85.645  1.00  0.00           C
ATOM   9491  O22 POPE  132      91.744  56.814  85.305  1.00  0.00           O
ATOM   9492  C22 POPE  132      93.584  56.825  86.905  1.00  0.00           C
ATOM   9495  C3  POPE  132      92.754  53.865  83.475  1.00  0.00           C
ATOM   9498  O31 POPE  132      91.543  53.624  84.215  1.00  0.00           O
ATOM   9499  C31 POPE  132      91.753  53.095  85.425  1.00  0.00           C
ATOM   9500  O32 POPE  132      92.833  52.913  85.935  1.00  0.00           O
ATOM   9501  C32 POPE  132      90.384  52.745  86.015  1.00  0.00           C
ATOM   9504  C23 POPE  132      92.914  56.424  88.235  1.00  0.00           C
ATOM   9507  C24 POPE  132      93.584  57.225  89.355  1.00  0.00           C
ATOM   9510  C25 POPE  132      93.064  56.975  90.775  1.00  0.00           C
ATOM   9513  C26 POPE  132      93.964  57.694  91.775  1.00  0.00           C
ATOM   9516  C27 POPE  132      93.534  57.563  93.245  1.00  0.00           C
ATOM   9519  C28 POPE  132      94.664  57.123  94.185  1.00  0.00           C
ATOM   9522  C29 POPE  132      95.853  58.054  94.175  1.00  0.00           C
ATOM   9524 0C21 POPE  132      96.874  57.984  95.055  1.00  0.00           C
ATOM   9526 1C21 POPE  132      96.984  56.924  96.125  1.00  0.00           C
ATOM   9529 2C21 POPE  132      98.323  56.905  96.865  1.00  0.00           C
ATOM   9532 3C21 POPE  132      98.274  57.694  98.175  1.00  0.00           C
ATOM   9535 4C21 POPE  132      99.614  57.804  98.905  1.00  0.00           C
ATOM   9538 5C21 POPE  132      99.444  58.484 100.265  1.00  0.00           C
ATOM   9541 6C21 POPE  132     100.743  59.065 100.825  1.00  0.00           C
ATOM   9544 7C21 POPE  132     100.514  59.813 102.135  1.00  0.00           C
ATOM   9547 8C21 POPE  132     101.784  60.455 102.665  1.00  0.00           C
ATOM   9551  C33 POPE  132      90.384  52.745  87.555  1.00  0.00           C
ATOM   9554  C34 POPE  132      91.094  51.514  88.125  1.00  0.00           C
ATOM   9557  C35 POPE  132      91.513  51.695  89.595  1.00  0.00           C
ATOM   9560  C36 POPE  132      90.374  51.464  90.585  1.00  0.00           C
ATOM   9563  C37 POPE  132      90.783  51.915  91.985  1.00  0.00           C
ATOM   9566  C38 POPE  132      89.844  51.404  93.075  1.00  0.00           C
ATOM   9569  C39 POPE  132      90.223  51.983  94.445  1.00  0.00           C
ATOM   9572 0C31 POPE  132      89.344  51.453  95.575  1.00  0.00           C
ATOM   9575 1C31 POPE  132      89.714  52.085  96.925  1.00  0.00           C
ATOM   9578 2C31 POPE  132      88.754  51.663  98.035  1.00  0.00           C
ATOM   9581 3C31 POPE  132      89.083  52.354  99.365  1.00  0.00           C
ATOM   9584 4C31 POPE  132      88.054  52.034 100.455  1.00  0.00           C
ATOM   9587 5C31 POPE  132      88.464  52.583 101.825  1.00  0.00           C
ATOM   9590 6C31 POPE  132      87.453  52.234 102.915  1.00  0.00           C
ATOM   9594  NH3 POPE  133       4.276  91.185 117.595  1.00  0.00           N
ATOM   9598  C12 POPE  133       4.686  90.415 118.825  1.00  0.00           C
ATOM   9601  C11 POPE  133       3.517  90.174 119.785  1.00  0.00           C
ATOM   9604  P   POPE  133       3.026  87.634 119.895  1.00  0.00           P
ATOM   9605  O13 POPE  133       1.566  87.854 119.935  1.00  0.00           O
ATOM   9606  O14 POPE  133       3.546  86.434 120.605  1.00  0.00           O
ATOM   9607  O11 POPE  133       3.527  87.634 118.385  1.00  0.00           O
ATOM   9608  O12 POPE  133       3.706  88.934 120.475  1.00  0.00           O
ATOM   9609  C1  POPE  133       3.347  86.465 117.575  1.00  0.00           C
ATOM   9612  C2  POPE  133       1.887  86.404 117.055  1.00  0.00           C
ATOM   9614  O21 POPE  133       1.437  85.204 116.395  1.00  0.00           O
ATOM   9615  C21 POPE  133       2.197  84.154 116.165  1.00  0.00           C
ATOM   9616  O22 POPE  133       3.406  84.104 116.135  1.00  0.00           O
ATOM   9617  C22 POPE  133       1.286  82.934 115.975  1.00  0.00           C
ATOM   9620  C3  POPE  133       1.496  87.674 116.235  1.00  0.00           C
ATOM   9623  O31 POPE  133       2.237  87.755 115.005  1.00  0.00           O
ATOM   9624  C31 POPE  133       2.916  88.865 114.755  1.00  0.00           C
ATOM   9625  O32 POPE  133       2.916  89.874 115.445  1.00  0.00           O
ATOM   9626  C32 POPE  133       3.727  88.674 113.475  1.00  0.00           C
ATOM   9629  C23 POPE  133       1.566  82.114 114.685  1.00  0.00           C
ATOM   9632  C24 POPE  133       1.416  82.964 113.425  1.00  0.00           C
ATOM   9635  C25 POPE  133       1.127  82.214 112.125  1.00  0.00           C
ATOM   9638  C26 POPE  133       2.396  81.644 111.475  1.00  0.00           C
ATOM   9641  C27 POPE  133       2.086  80.905 110.155  1.00  0.00           C
ATOM   9644  C28 POPE  133       3.326  80.424 109.385  1.00  0.00           C
ATOM   9647  C29 POPE  133       4.196  79.523 110.225  1.00  0.00           C
ATOM   9649 0C21 POPE  133       5.386  79.034 109.845  1.00  0.00           C
ATOM   9651 1C21 POPE  133       6.034  79.243 108.505  1.00  0.00           C
ATOM   9654 2C21 POPE  133       7.373  78.475 108.415  1.00  0.00           C
ATOM   9657 3C21 POPE  133       7.214  76.944 108.475  1.00  0.00           C
ATOM   9660 4C21 POPE  133       8.433  76.243 109.075  1.00  0.00           C
ATOM   9663 5C21 POPE  133       8.053  74.854 109.605  1.00  0.00           C
ATOM   9666 6C21 POPE  133       9.154  74.195 110.435  1.00  0.00           C
ATOM   9669 7C21 POPE  133       8.693  72.813 110.915  1.00  0.00           C
ATOM   9672 8C21 POPE  133       9.774  72.045 111.675  1.00  0.00           C
ATOM   9676  C33 POPE  133       3.406  89.743 112.415  1.00  0.00           C
ATOM   9679  C34 POPE  133       3.996  89.375 111.045  1.00  0.00           C
ATOM   9682  C35 POPE  133       3.697  90.443 109.995  1.00  0.00           C
ATOM   9685  C36 POPE  133       4.096  90.023 108.575  1.00  0.00           C
ATOM   9688  C37 POPE  133       3.597  91.023 107.525  1.00  0.00           C
ATOM   9691  C38 POPE  133       3.716  90.555 106.065  1.00  0.00           C
ATOM   9694  C39 POPE  133       3.026  89.204 105.805  1.00  0.00           C
ATOM   9697 0C31 POPE  133       2.736  88.943 104.325  1.00  0.00           C
ATOM   9700 1C31 POPE  133       2.286  87.494 104.115  1.00  0.00           C
ATOM   9703 2C31 POPE  133       1.866  87.174 102.675  1.00  0.00           C
ATOM   9706 3C31 POPE  133       0.427  87.605 102.345  1.00  0.00           C
ATOM   9709 4C31 POPE  133      -0.114  86.915 101.085  1.00  0.00           C
ATOM   9712 5C31 POPE  133      -1.613  87.104 100.875  1.00  0.00           C
ATOM   9715 6C31 POPE  133      -2.194  86.195  99.795  1.00  0.00           C
ATOM   9719  NH3 POPE  134      30.264  38.194 122.355  1.00  0.00           N
ATOM   9723  C12 POPE  134      28.894  38.794 122.625  1.00  0.00           C
ATOM   9726  C11 POPE  134      27.764  38.114 121.835  1.00  0.00           C
ATOM   9729  P   POPE  134      25.164  38.124 121.605  1.00  0.00           P
ATOM   9730  O13 POPE  134      24.904  36.775 122.195  1.00  0.00           O
ATOM   9731  O14 POPE  134      24.104  39.154 121.675  1.00  0.00           O
ATOM   9732  O11 POPE  134      25.604  37.813 120.115  1.00  0.00           O
ATOM   9733  O12 POPE  134      26.514  38.694 122.215  1.00  0.00           O
ATOM   9734  C1  POPE  134      24.954  38.444 119.005  1.00  0.00           C
ATOM   9737  C2  POPE  134      25.664  38.095 117.655  1.00  0.00           C
ATOM   9739  O21 POPE  134      24.924  38.554 116.505  1.00  0.00           O
ATOM   9740  C21 POPE  134      23.824  37.904 116.155  1.00  0.00           C
ATOM   9741  O22 POPE  134      23.244  37.054 116.815  1.00  0.00           O
ATOM   9742  C22 POPE  134      23.384  38.385 114.765  1.00  0.00           C
ATOM   9745  C3  POPE  134      26.094  36.594 117.535  1.00  0.00           C
ATOM   9748  O31 POPE  134      26.424  36.255 116.165  1.00  0.00           O
ATOM   9749  C31 POPE  134      26.864  35.005 116.005  1.00  0.00           C
ATOM   9750  O32 POPE  134      27.174  34.264 116.915  1.00  0.00           O
ATOM   9751  C32 POPE  134      26.844  34.635 114.535  1.00  0.00           C
ATOM   9754  C23 POPE  134      22.604  37.345 113.925  1.00  0.00           C
ATOM   9757  C24 POPE  134      23.484  36.255 113.285  1.00  0.00           C
ATOM   9760  C25 POPE  134      24.314  36.734 112.075  1.00  0.00           C
ATOM   9763  C26 POPE  134      23.504  36.784 110.765  1.00  0.00           C
ATOM   9766  C27 POPE  134      24.294  37.394 109.595  1.00  0.00           C
ATOM   9769  C28 POPE  134      23.454  37.514 108.305  1.00  0.00           C
ATOM   9772  C29 POPE  134      24.234  38.255 107.245  1.00  0.00           C
ATOM   9774 0C21 POPE  134      24.304  38.014 105.925  1.00  0.00           C
ATOM   9776 1C21 POPE  134      23.594  36.934 105.155  1.00  0.00           C
ATOM   9779 2C21 POPE  134      22.254  37.484 104.615  1.00  0.00           C
ATOM   9782 3C21 POPE  134      21.654  36.624 103.495  1.00  0.00           C
ATOM   9785 4C21 POPE  134      20.214  37.034 103.185  1.00  0.00           C
ATOM   9788 5C21 POPE  134      19.544  36.194 102.085  1.00  0.00           C
ATOM   9791 6C21 POPE  134      20.174  36.354 100.695  1.00  0.00           C
ATOM   9794 7C21 POPE  134      19.344  35.634  99.625  1.00  0.00           C
ATOM   9797 8C21 POPE  134      19.964  35.655  98.225  1.00  0.00           C
ATOM   9801  C33 POPE  134      26.134  33.284 114.295  1.00  0.00           C
ATOM   9804  C34 POPE  134      25.524  33.155 112.885  1.00  0.00           C
ATOM   9807  C35 POPE  134      26.554  33.344 111.785  1.00  0.00           C
ATOM   9810  C36 POPE  134      25.944  33.354 110.385  1.00  0.00           C
ATOM   9813  C37 POPE  134      27.024  33.755 109.385  1.00  0.00           C
ATOM   9816  C38 POPE  134      26.534  33.973 107.955  1.00  0.00           C
ATOM   9819  C39 POPE  134      27.694  34.545 107.135  1.00  0.00           C
ATOM   9822 0C31 POPE  134      27.394  34.714 105.645  1.00  0.00           C
ATOM   9825 1C31 POPE  134      28.604  35.354 104.955  1.00  0.00           C
ATOM   9828 2C31 POPE  134      28.514  35.374 103.425  1.00  0.00           C
ATOM   9831 3C31 POPE  134      29.704  36.104 102.785  1.00  0.00           C
ATOM   9834 4C31 POPE  134      31.054  35.383 102.985  1.00  0.00           C
ATOM   9837 5C31 POPE  134      32.234  36.243 102.505  1.00  0.00           C
ATOM   9840 6C31 POPE  134      33.584  35.525 102.635  1.00  0.00           C
ATOM   9844  NH3 POPE  135      11.534 109.835  74.615  1.00  0.00           N
ATOM   9848  C12 POPE  135      12.434 109.394  73.485  1.00  0.00           C
ATOM   9851  C11 POPE  135      13.894 109.695  73.815  1.00  0.00           C
ATOM   9854  P   POPE  135      16.014 108.234  73.295  1.00  0.00           P
ATOM   9855  O13 POPE  135      15.484 106.844  73.355  1.00  0.00           O
ATOM   9856  O14 POPE  135      17.204 108.445  72.435  1.00  0.00           O
ATOM   9857  O11 POPE  135      16.324 108.764  74.735  1.00  0.00           O
ATOM   9858  O12 POPE  135      14.794 109.144  72.835  1.00  0.00           O
ATOM   9859  C1  POPE  135      16.644 107.973  75.875  1.00  0.00           C
ATOM   9862  C2  POPE  135      15.794 108.435  77.085  1.00  0.00           C
ATOM   9864  O21 POPE  135      16.604 108.855  78.205  1.00  0.00           O
ATOM   9865  C21 POPE  135      17.044 107.985  79.085  1.00  0.00           C
ATOM   9866  O22 POPE  135      16.864 106.775  79.075  1.00  0.00           O
ATOM   9867  C22 POPE  135      17.704 108.734  80.245  1.00  0.00           C
ATOM   9870  C3  POPE  135      14.614 107.453  77.395  1.00  0.00           C
ATOM   9873  O31 POPE  135      13.854 107.885  78.545  1.00  0.00           O
ATOM   9874  C31 POPE  135      12.954 108.835  78.325  1.00  0.00           C
ATOM   9875  O32 POPE  135      12.634 109.244  77.215  1.00  0.00           O
ATOM   9876  C32 POPE  135      12.354 109.264  79.675  1.00  0.00           C
ATOM   9879  C23 POPE  135      16.874 108.563  81.545  1.00  0.00           C
ATOM   9882  C24 POPE  135      17.534 109.123  82.815  1.00  0.00           C
ATOM   9885  C25 POPE  135      16.584 109.305  84.025  1.00  0.00           C
ATOM   9888  C26 POPE  135      16.314 108.055  84.895  1.00  0.00           C
ATOM   9891  C27 POPE  135      16.354 108.414  86.395  1.00  0.00           C
ATOM   9894  C28 POPE  135      16.394 107.214  87.365  1.00  0.00           C
ATOM   9897  C29 POPE  135      15.084 106.534  87.605  1.00  0.00           C
ATOM   9899 0C21 POPE  135      14.754 105.835  88.715  1.00  0.00           C
ATOM   9901 1C21 POPE  135      15.624 105.625  89.925  1.00  0.00           C
ATOM   9904 2C21 POPE  135      14.874 105.883  91.245  1.00  0.00           C
ATOM   9907 3C21 POPE  135      15.844 105.935  92.445  1.00  0.00           C
ATOM   9910 4C21 POPE  135      15.144 106.063  93.815  1.00  0.00           C
ATOM   9913 5C21 POPE  135      14.374 104.795  94.235  1.00  0.00           C
ATOM   9916 6C21 POPE  135      14.054 104.773  95.745  1.00  0.00           C
ATOM   9919 7C21 POPE  135      12.964 105.765  96.185  1.00  0.00           C
ATOM   9922 8C21 POPE  135      11.534 105.275  95.945  1.00  0.00           C
ATOM   9926  C33 POPE  135      12.714 110.684  80.185  1.00  0.00           C
ATOM   9929  C34 POPE  135      11.734 111.145  81.285  1.00  0.00           C
ATOM   9932  C35 POPE  135      12.114 112.435  82.055  1.00  0.00           C
ATOM   9935  C36 POPE  135      13.034 112.185  83.265  1.00  0.00           C
ATOM   9938  C37 POPE  135      13.114 113.374  84.245  1.00  0.00           C
ATOM   9941  C38 POPE  135      13.944 113.074  85.505  1.00  0.00           C
ATOM   9944  C39 POPE  135      14.194 114.313  86.385  1.00  0.00           C
ATOM   9947 0C31 POPE  135      13.524 114.305  87.775  1.00  0.00           C
ATOM   9950 1C31 POPE  135      12.004 114.464  87.725  1.00  0.00           C
ATOM   9953 2C31 POPE  135      11.344 114.685  89.105  1.00  0.00           C
ATOM   9956 3C31 POPE  135      11.654 116.054  89.755  1.00  0.00           C
ATOM   9959 4C31 POPE  135      10.664 116.394  90.875  1.00  0.00           C
ATOM   9962 5C31 POPE  135      10.794 117.833  91.385  1.00  0.00           C
ATOM   9965 6C31 POPE  135       9.694 118.224  92.375  1.00  0.00           C
ATOM   9969  NH3 POPE  136     113.034  53.165  78.525  1.00  0.00           N
ATOM   9973  C12 POPE  136     114.183  54.093  78.315  1.00  0.00           C
ATOM   9976  C11 POPE  136     114.073  54.725  76.925  1.00  0.00           C
ATOM   9979  P   POPE  136     115.654  56.784  76.795  1.00  0.00           P
ATOM   9980  O13 POPE  136     116.954  57.185  76.205  1.00  0.00           O
ATOM   9981  O14 POPE  136     114.503  57.654  76.475  1.00  0.00           O
ATOM   9982  O11 POPE  136     115.954  56.734  78.345  1.00  0.00           O
ATOM   9983  O12 POPE  136     115.304  55.294  76.475  1.00  0.00           O
ATOM   9984  C1  POPE  136     116.993  55.795  78.735  1.00  0.00           C
ATOM   9987  C2  POPE  136     117.194  55.665  80.265  1.00  0.00           C
ATOM   9989  O21 POPE  136     117.054  56.964  80.885  1.00  0.00           O
ATOM   9990  C21 POPE  136     116.524  56.884  82.115  1.00  0.00           C
ATOM   9991  O22 POPE  136     116.244  55.854  82.705  1.00  0.00           O
ATOM   9992  C22 POPE  136     116.384  58.295  82.735  1.00  0.00           C
ATOM   9995  C3  POPE  136     118.584  55.034  80.575  1.00  0.00           C
ATOM   9998  O31 POPE  136     118.773  54.774  81.975  1.00  0.00           O
ATOM   9999  C31 POPE  136     118.314  53.615  82.415  1.00  0.00           C
ATOM  10000  O32 POPE  136     117.784  52.745  81.735  1.00  0.00           O
ATOM  10001  C32 POPE  136     118.493  53.545  83.935  1.00  0.00           C
ATOM  10004  C23 POPE  136     115.174  59.104  82.185  1.00  0.00           C
ATOM  10007  C24 POPE  136     114.784  60.333  83.025  1.00  0.00           C
ATOM  10010  C25 POPE  136     113.933  59.984  84.255  1.00  0.00           C
ATOM  10013  C26 POPE  136     113.814  61.094  85.315  1.00  0.00           C
ATOM  10016  C27 POPE  136     112.413  61.144  85.945  1.00  0.00           C
ATOM  10019  C28 POPE  136     112.273  62.165  87.095  1.00  0.00           C
ATOM  10022  C29 POPE  136     112.653  61.625  88.455  1.00  0.00           C
ATOM  10024 0C21 POPE  136     111.874  61.544  89.555  1.00  0.00           C
ATOM  10026 1C21 POPE  136     110.424  61.983  89.675  1.00  0.00           C
ATOM  10029 2C21 POPE  136     110.284  63.345  90.405  1.00  0.00           C
ATOM  10032 3C21 POPE  136     110.403  63.254  91.935  1.00  0.00           C
ATOM  10035 4C21 POPE  136     110.743  64.623  92.555  1.00  0.00           C
ATOM  10038 5C21 POPE  136     110.363  64.755  94.035  1.00  0.00           C
ATOM  10041 6C21 POPE  136     108.903  65.214  94.225  1.00  0.00           C
ATOM  10044 7C21 POPE  136     108.554  65.505  95.685  1.00  0.00           C
ATOM  10047 8C21 POPE  136     107.123  66.023  95.855  1.00  0.00           C
ATOM  10051  C33 POPE  136     119.554  54.525  84.505  1.00  0.00           C
ATOM  10054  C34 POPE  136     120.183  54.065  85.835  1.00  0.00           C
ATOM  10057  C35 POPE  136     119.204  53.795  86.985  1.00  0.00           C
ATOM  10060  C36 POPE  136     119.943  53.205  88.195  1.00  0.00           C
ATOM  10063  C37 POPE  136     119.024  52.714  89.315  1.00  0.00           C
ATOM  10066  C38 POPE  136     119.844  52.214  90.515  1.00  0.00           C
ATOM  10069  C39 POPE  136     119.043  51.284  91.405  1.00  0.00           C
ATOM  10072 0C31 POPE  136     119.844  50.744  92.585  1.00  0.00           C
ATOM  10075 1C31 POPE  136     119.054  49.655  93.305  1.00  0.00           C
ATOM  10078 2C31 POPE  136     119.864  48.964  94.415  1.00  0.00           C
ATOM  10081 3C31 POPE  136     119.073  47.843  95.095  1.00  0.00           C
ATOM  10084 4C31 POPE  136     117.924  48.365  95.965  1.00  0.00           C
ATOM  10087 5C31 POPE  136     117.044  47.243  96.505  1.00  0.00           C
ATOM  10090 6C31 POPE  136     115.893  47.794  97.365  1.00  0.00           C
ATOM  10094  NH3 POPE  137      54.664  13.984  78.825  1.00  0.00           N
ATOM  10098  C12 POPE  137      55.624  13.644  77.705  1.00  0.00           C
ATOM  10101  C11 POPE  137      56.734  14.694  77.485  1.00  0.00           C
ATOM  10104  P   POPE  137      57.594  15.784  79.665  1.00  0.00           P
ATOM  10105  O13 POPE  137      58.274  17.004  79.175  1.00  0.00           O
ATOM  10106  O14 POPE  137      56.174  15.814  80.055  1.00  0.00           O
ATOM  10107  O11 POPE  137      58.434  15.214  80.865  1.00  0.00           O
ATOM  10108  O12 POPE  137      57.704  14.674  78.545  1.00  0.00           O
ATOM  10109  C1  POPE  137      58.144  13.964  81.465  1.00  0.00           C
ATOM  10112  C2  POPE  137      57.424  14.134  82.835  1.00  0.00           C
ATOM  10114  O21 POPE  137      57.454  12.844  83.455  1.00  0.00           O
ATOM  10115  C21 POPE  137      57.604  12.864  84.775  1.00  0.00           C
ATOM  10116  O22 POPE  137      57.704  13.864  85.465  1.00  0.00           O
ATOM  10117  C22 POPE  137      57.623  11.424  85.255  1.00  0.00           C
ATOM  10120  C3  POPE  137      55.954  14.644  82.685  1.00  0.00           C
ATOM  10123  O31 POPE  137      55.074  14.154  83.725  1.00  0.00           O
ATOM  10124  C31 POPE  137      54.344  14.984  84.485  1.00  0.00           C
ATOM  10125  O32 POPE  137      53.244  14.654  84.915  1.00  0.00           O
ATOM  10126  C32 POPE  137      55.014  16.324  84.775  1.00  0.00           C
ATOM  10129  C23 POPE  137      58.134  11.264  86.695  1.00  0.00           C
ATOM  10132  C24 POPE  137      59.664  11.374  86.795  1.00  0.00           C
ATOM  10135  C25 POPE  137      60.144  10.934  88.185  1.00  0.00           C
ATOM  10138  C26 POPE  137      61.634  11.214  88.415  1.00  0.00           C
ATOM  10141  C27 POPE  137      62.144  10.604  89.725  1.00  0.00           C
ATOM  10144  C28 POPE  137      63.484  11.184  90.185  1.00  0.00           C
ATOM  10147  C29 POPE  137      64.673  10.844  89.315  1.00  0.00           C
ATOM  10149 0C21 POPE  137      65.934  11.204  89.595  1.00  0.00           C
ATOM  10151 1C21 POPE  137      66.324  12.014  90.805  1.00  0.00           C
ATOM  10154 2C21 POPE  137      66.373  11.174  92.095  1.00  0.00           C
ATOM  10157 3C21 POPE  137      65.824  11.904  93.325  1.00  0.00           C
ATOM  10160 4C21 POPE  137      65.513  10.944  94.475  1.00  0.00           C
ATOM  10163 5C21 POPE  137      64.784  11.644  95.625  1.00  0.00           C
ATOM  10166 6C21 POPE  137      64.344  10.674  96.725  1.00  0.00           C
ATOM  10169 7C21 POPE  137      63.604  11.404  97.845  1.00  0.00           C
ATOM  10172 8C21 POPE  137      63.234  10.474  99.005  1.00  0.00           C
ATOM  10176  C33 POPE  137      54.533  16.954  86.115  1.00  0.00           C
ATOM  10179  C34 POPE  137      55.224  16.334  87.335  1.00  0.00           C
ATOM  10182  C35 POPE  137      54.533  15.084  87.895  1.00  0.00           C
ATOM  10185  C36 POPE  137      55.294  14.464  89.075  1.00  0.00           C
ATOM  10188  C37 POPE  137      54.463  13.414  89.825  1.00  0.00           C
ATOM  10191  C38 POPE  137      55.193  12.794  91.025  1.00  0.00           C
ATOM  10194  C39 POPE  137      56.324  11.834  90.625  1.00  0.00           C
ATOM  10197 0C31 POPE  137      56.094  10.374  91.085  1.00  0.00           C
ATOM  10200 1C31 POPE  137      56.693  10.024  92.455  1.00  0.00           C
ATOM  10203 2C31 POPE  137      56.024  10.684  93.675  1.00  0.00           C
ATOM  10206 3C31 POPE  137      54.624  10.164  94.015  1.00  0.00           C
ATOM  10209 4C31 POPE  137      54.123  10.804  95.325  1.00  0.00           C
ATOM  10212 5C31 POPE  137      52.693  10.404  95.725  1.00  0.00           C
ATOM  10215 6C31 POPE  137      52.173  11.224  96.905  1.00  0.00           C
ATOM  10219  NH3 POPE  138      87.723  13.274  79.425  1.00  0.00           N
ATOM  10223  C12 POPE  138      87.273  14.714  79.485  1.00  0.00           C
ATOM  10226  C11 POPE  138      86.174  15.014  78.425  1.00  0.00           C
ATOM  10229  P   POPE  138      84.094  15.964  79.625  1.00  0.00           P
ATOM  10230  O13 POPE  138      83.684  17.244  80.255  1.00  0.00           O
ATOM  10231  O14 POPE  138      83.044  15.284  78.845  1.00  0.00           O
ATOM  10232  O11 POPE  138      84.664  14.994  80.725  1.00  0.00           O
ATOM  10233  O12 POPE  138      85.404  16.184  78.745  1.00  0.00           O
ATOM  10234  C1  POPE  138      84.004  14.554  81.895  1.00  0.00           C
ATOM  10237  C2  POPE  138      84.763  15.014  83.185  1.00  0.00           C
ATOM  10239  O21 POPE  138      83.854  15.084  84.315  1.00  0.00           O
ATOM  10240  C21 POPE  138      83.793  13.894  84.935  1.00  0.00           C
ATOM  10241  O22 POPE  138      84.183  12.844  84.455  1.00  0.00           O
ATOM  10242  C22 POPE  138      83.314  14.054  86.365  1.00  0.00           C
ATOM  10245  C3  POPE  138      85.513  16.374  83.015  1.00  0.00           C
ATOM  10248  O31 POPE  138      85.904  17.004  84.255  1.00  0.00           O
ATOM  10249  C31 POPE  138      86.933  16.414  84.865  1.00  0.00           C
ATOM  10250  O32 POPE  138      87.474  15.384  84.495  1.00  0.00           O
ATOM  10251  C32 POPE  138      87.403  17.224  86.075  1.00  0.00           C
ATOM  10254  C23 POPE  138      84.224  13.304  87.375  1.00  0.00           C
ATOM  10257  C24 POPE  138      85.234  14.194  88.115  1.00  0.00           C
ATOM  10260  C25 POPE  138      86.214  13.394  88.995  1.00  0.00           C
ATOM  10263  C26 POPE  138      85.583  12.754  90.245  1.00  0.00           C
ATOM  10266  C27 POPE  138      86.634  12.034  91.115  1.00  0.00           C
ATOM  10269  C28 POPE  138      86.063  11.364  92.385  1.00  0.00           C
ATOM  10272  C29 POPE  138      86.993  11.514  93.565  1.00  0.00           C
ATOM  10274 0C21 POPE  138      87.383  10.584  94.465  1.00  0.00           C
ATOM  10276 1C21 POPE  138      86.984   9.134  94.565  1.00  0.00           C
ATOM  10279 2C21 POPE  138      87.944   8.414  95.545  1.00  0.00           C
ATOM  10282 3C21 POPE  138      87.553   6.974  95.895  1.00  0.00           C
ATOM  10285 4C21 POPE  138      88.633   6.224  96.695  1.00  0.00           C
ATOM  10288 5C21 POPE  138      89.034   6.924  98.005  1.00  0.00           C
ATOM  10291 6C21 POPE  138      90.064   6.114  98.815  1.00  0.00           C
ATOM  10294 7C21 POPE  138      90.374   6.724 100.195  1.00  0.00           C
ATOM  10297 8C21 POPE  138      91.454   5.954 100.955  1.00  0.00           C
ATOM  10301  C33 POPE  138      86.343  17.974  86.885  1.00  0.00           C
ATOM  10304  C34 POPE  138      86.974  18.984  87.865  1.00  0.00           C
ATOM  10307  C35 POPE  138      87.114  18.494  89.315  1.00  0.00           C
ATOM  10310  C36 POPE  138      88.103  17.344  89.525  1.00  0.00           C
ATOM  10313  C37 POPE  138      88.383  17.124  91.015  1.00  0.00           C
ATOM  10316  C38 POPE  138      89.554  16.174  91.295  1.00  0.00           C
ATOM  10319  C39 POPE  138      90.004  16.234  92.765  1.00  0.00           C
ATOM  10322 0C31 POPE  138      91.314  15.484  93.025  1.00  0.00           C
ATOM  10325 1C31 POPE  138      91.944  15.794  94.385  1.00  0.00           C
ATOM  10328 2C31 POPE  138      93.373  15.234  94.465  1.00  0.00           C
ATOM  10331 3C31 POPE  138      94.124  15.614  95.745  1.00  0.00           C
ATOM  10334 4C31 POPE  138      93.724  14.754  96.945  1.00  0.00           C
ATOM  10337 5C31 POPE  138      94.554  15.094  98.185  1.00  0.00           C
ATOM  10340 6C31 POPE  138      94.274  14.154  99.365  1.00  0.00           C
ATOM  10344  NH3 POPE  139      91.333  56.734  80.715  1.00  0.00           N
ATOM  10348  C12 POPE  139      89.894  56.964  80.365  1.00  0.00           C
ATOM  10351  C11 POPE  139      89.013  55.754  80.705  1.00  0.00           C
ATOM  10354  P   POPE  139      87.173  57.004  82.085  1.00  0.00           P
ATOM  10355  O13 POPE  139      87.273  58.454  81.845  1.00  0.00           O
ATOM  10356  O14 POPE  139      85.804  56.565  82.405  1.00  0.00           O
ATOM  10357  O11 POPE  139      88.204  56.674  83.235  1.00  0.00           O
ATOM  10358  O12 POPE  139      87.663  56.194  80.825  1.00  0.00           O
ATOM  10359  C1  POPE  139      87.944  55.725  84.275  1.00  0.00           C
ATOM  10362  C2  POPE  139      88.154  56.383  85.655  1.00  0.00           C
ATOM  10364  O21 POPE  139      87.614  55.505  86.655  1.00  0.00           O
ATOM  10365  C21 POPE  139      88.154  55.655  87.855  1.00  0.00           C
ATOM  10366  O22 POPE  139      89.124  56.354  88.115  1.00  0.00           O
ATOM  10367  C22 POPE  139      87.373  54.813  88.865  1.00  0.00           C
ATOM  10370  C3  POPE  139      87.434  57.773  85.705  1.00  0.00           C
ATOM  10373  O31 POPE  139      87.024  58.155  87.025  1.00  0.00           O
ATOM  10374  C31 POPE  139      86.153  59.153  87.095  1.00  0.00           C
ATOM  10375  O32 POPE  139      85.783  59.834  86.145  1.00  0.00           O
ATOM  10376  C32 POPE  139      85.674  59.244  88.545  1.00  0.00           C
ATOM  10379  C23 POPE  139      88.164  54.534  90.165  1.00  0.00           C
ATOM  10382  C24 POPE  139      88.103  55.674  91.185  1.00  0.00           C
ATOM  10385  C25 POPE  139      88.684  55.234  92.535  1.00  0.00           C
ATOM  10388  C26 POPE  139      88.474  56.264  93.655  1.00  0.00           C
ATOM  10391  C27 POPE  139      88.864  55.684  95.025  1.00  0.00           C
ATOM  10394  C28 POPE  139      88.803  56.684  96.195  1.00  0.00           C
ATOM  10397  C29 POPE  139      87.394  57.095  96.555  1.00  0.00           C
ATOM  10399 0C21 POPE  139      86.814  57.053  97.775  1.00  0.00           C
ATOM  10401 1C21 POPE  139      87.464  56.593  99.065  1.00  0.00           C
ATOM  10404 2C21 POPE  139      87.284  57.583 100.235  1.00  0.00           C
ATOM  10407 3C21 POPE  139      85.893  57.505 100.885  1.00  0.00           C
ATOM  10410 4C21 POPE  139      85.864  58.095 102.305  1.00  0.00           C
ATOM  10413 5C21 POPE  139      85.643  59.615 102.355  1.00  0.00           C
ATOM  10416 6C21 POPE  139      85.503  60.115 103.805  1.00  0.00           C
ATOM  10419 7C21 POPE  139      85.304  61.625 103.915  1.00  0.00           C
ATOM  10422 8C21 POPE  139      83.924  62.095 103.435  1.00  0.00           C
ATOM  10426  C33 POPE  139      85.114  60.624  88.955  1.00  0.00           C
ATOM  10429  C34 POPE  139      84.454  60.554  90.335  1.00  0.00           C
ATOM  10432  C35 POPE  139      83.854  61.894  90.785  1.00  0.00           C
ATOM  10435  C36 POPE  139      82.704  62.374  89.885  1.00  0.00           C
ATOM  10438  C37 POPE  139      82.034  63.624  90.445  1.00  0.00           C
ATOM  10441  C38 POPE  139      80.873  64.163  89.595  1.00  0.00           C
ATOM  10444  C39 POPE  139      80.003  65.125  90.415  1.00  0.00           C
ATOM  10447 0C31 POPE  139      79.024  65.975  89.585  1.00  0.00           C
ATOM  10450 1C31 POPE  139      78.204  66.905  90.485  1.00  0.00           C
ATOM  10453 2C31 POPE  139      77.314  67.894  89.715  1.00  0.00           C
ATOM  10456 3C31 POPE  139      76.614  68.904  90.645  1.00  0.00           C
ATOM  10459 4C31 POPE  139      77.484  70.125  91.035  1.00  0.00           C
ATOM  10462 5C31 POPE  139      77.644  71.115  89.865  1.00  0.00           C
ATOM  10465 6C31 POPE  139      78.314  72.445  90.215  1.00  0.00           C
ATOM  10469  NH3 POPE  140       3.817  46.915 122.565  1.00  0.00           N
ATOM  10473  C12 POPE  140       2.417  46.723 122.045  1.00  0.00           C
ATOM  10476  C11 POPE  140       1.887  48.054 121.505  1.00  0.00           C
ATOM  10479  P   POPE  140      -0.633  48.464 122.095  1.00  0.00           P
ATOM  10480  O13 POPE  140      -1.804  47.563 121.935  1.00  0.00           O
ATOM  10481  O14 POPE  140      -0.163  48.654 123.485  1.00  0.00           O
ATOM  10482  O11 POPE  140      -0.934  49.904 121.455  1.00  0.00           O
ATOM  10483  O12 POPE  140       0.516  47.934 121.175  1.00  0.00           O
ATOM  10484  C1  POPE  140      -0.073  50.575 120.515  1.00  0.00           C
ATOM  10487  C2  POPE  140      -0.263  50.185 119.005  1.00  0.00           C
ATOM  10489  O21 POPE  140      -0.083  51.234 118.035  1.00  0.00           O
ATOM  10490  C21 POPE  140       0.796  52.194 118.095  1.00  0.00           C
ATOM  10491  O22 POPE  140       1.557  52.424 119.025  1.00  0.00           O
ATOM  10492  C22 POPE  140       0.807  52.945 116.755  1.00  0.00           C
ATOM  10495  C3  POPE  140      -1.653  49.564 118.695  1.00  0.00           C
ATOM  10498  O31 POPE  140      -1.634  48.865 117.435  1.00  0.00           O
ATOM  10499  C31 POPE  140      -1.783  49.545 116.305  1.00  0.00           C
ATOM  10500  O32 POPE  140      -2.073  50.725 116.195  1.00  0.00           O
ATOM  10501  C32 POPE  140      -1.653  48.524 115.165  1.00  0.00           C
ATOM  10504  C23 POPE  140       2.137  52.833 115.945  1.00  0.00           C
ATOM  10507  C24 POPE  140       1.966  52.243 114.535  1.00  0.00           C
ATOM  10510  C25 POPE  140       2.906  52.885 113.485  1.00  0.00           C
ATOM  10513  C26 POPE  140       2.626  52.505 112.015  1.00  0.00           C
ATOM  10516  C27 POPE  140       2.027  53.654 111.175  1.00  0.00           C
ATOM  10519  C28 POPE  140       2.086  53.444 109.645  1.00  0.00           C
ATOM  10522  C29 POPE  140       1.076  52.454 109.115  1.00  0.00           C
ATOM  10524 0C21 POPE  140       0.276  52.624 108.045  1.00  0.00           C
ATOM  10526 1C21 POPE  140       0.197  53.854 107.165  1.00  0.00           C
ATOM  10529 2C21 POPE  140      -1.124  53.944 106.365  1.00  0.00           C
ATOM  10532 3C21 POPE  140      -2.364  54.184 107.235  1.00  0.00           C
ATOM  10535 4C21 POPE  140      -3.064  55.525 106.955  1.00  0.00           C
ATOM  10538 5C21 POPE  140      -4.034  55.505 105.765  1.00  0.00           C
ATOM  10541 6C21 POPE  140      -4.474  56.915 105.365  1.00  0.00           C
ATOM  10544 7C21 POPE  140      -5.403  56.944 104.135  1.00  0.00           C
ATOM  10547 8C21 POPE  140      -5.654  58.354 103.605  1.00  0.00           C
ATOM  10551  C33 POPE  140      -1.083  49.065 113.835  1.00  0.00           C
ATOM  10554  C34 POPE  140      -1.074  47.964 112.765  1.00  0.00           C
ATOM  10557  C35 POPE  140      -0.303  48.345 111.495  1.00  0.00           C
ATOM  10560  C36 POPE  140      -0.263  47.194 110.475  1.00  0.00           C
ATOM  10563  C37 POPE  140       0.647  47.474 109.275  1.00  0.00           C
ATOM  10566  C38 POPE  140       0.717  46.304 108.285  1.00  0.00           C
ATOM  10569  C39 POPE  140       1.887  46.414 107.295  1.00  0.00           C
ATOM  10572 0C31 POPE  140       1.677  47.474 106.205  1.00  0.00           C
ATOM  10575 1C31 POPE  140       2.927  47.654 105.335  1.00  0.00           C
ATOM  10578 2C31 POPE  140       2.727  48.615 104.145  1.00  0.00           C
ATOM  10581 3C31 POPE  140       2.177  49.984 104.565  1.00  0.00           C
ATOM  10584 4C31 POPE  140       2.307  51.045 103.465  1.00  0.00           C
ATOM  10587 5C31 POPE  140       1.727  52.394 103.905  1.00  0.00           C
ATOM  10590 6C31 POPE  140       1.997  53.534 102.915  1.00  0.00           C
ATOM  10594  NH3 POPE  141      41.484  59.304 129.205  1.00  0.00           N
ATOM  10598  C12 POPE  141      40.524  60.133 128.395  1.00  0.00           C
ATOM  10601  C11 POPE  141      41.084  61.544 128.115  1.00  0.00           C
ATOM  10604  P   POPE  141      42.584  62.454 130.045  1.00  0.00           P
ATOM  10605  O13 POPE  141      42.394  63.214 131.305  1.00  0.00           O
ATOM  10606  O14 POPE  141      43.194  61.104 130.165  1.00  0.00           O
ATOM  10607  O11 POPE  141      43.444  63.295 129.015  1.00  0.00           O
ATOM  10608  O12 POPE  141      41.204  62.264 129.335  1.00  0.00           O
ATOM  10609  C1  POPE  141      43.234  64.704 128.935  1.00  0.00           C
ATOM  10612  C2  POPE  141      44.204  65.383 127.915  1.00  0.00           C
ATOM  10614  O21 POPE  141      43.604  65.383 126.615  1.00  0.00           O
ATOM  10615  C21 POPE  141      43.404  66.585 126.095  1.00  0.00           C
ATOM  10616  O22 POPE  141      43.094  67.585 126.705  1.00  0.00           O
ATOM  10617  C22 POPE  141      43.754  66.475 124.605  1.00  0.00           C
ATOM  10620  C3  POPE  141      45.614  64.714 127.815  1.00  0.00           C
ATOM  10623  O31 POPE  141      46.204  64.904 126.495  1.00  0.00           O
ATOM  10624  C31 POPE  141      46.074  63.854 125.685  1.00  0.00           C
ATOM  10625  O32 POPE  141      45.524  62.815 125.935  1.00  0.00           O
ATOM  10626  C32 POPE  141      46.804  64.154 124.375  1.00  0.00           C
ATOM  10629  C23 POPE  141      44.084  67.773 123.845  1.00  0.00           C
ATOM  10632  C24 POPE  141      45.074  67.454 122.715  1.00  0.00           C
ATOM  10635  C25 POPE  141      45.244  68.584 121.685  1.00  0.00           C
ATOM  10638  C26 POPE  141      44.694  68.185 120.315  1.00  0.00           C
ATOM  10641  C27 POPE  141      45.153  69.063 119.135  1.00  0.00           C
ATOM  10644  C28 POPE  141      44.543  68.563 117.815  1.00  0.00           C
ATOM  10647  C29 POPE  141      45.204  69.184 116.615  1.00  0.00           C
ATOM  10649 0C21 POPE  141      45.384  68.594 115.425  1.00  0.00           C
ATOM  10651 1C21 POPE  141      44.873  67.225 115.025  1.00  0.00           C
ATOM  10654 2C21 POPE  141      44.744  67.075 113.495  1.00  0.00           C
ATOM  10657 3C21 POPE  141      46.094  66.993 112.775  1.00  0.00           C
ATOM  10660 4C21 POPE  141      46.004  67.233 111.265  1.00  0.00           C
ATOM  10663 5C21 POPE  141      45.494  66.034 110.445  1.00  0.00           C
ATOM  10666 6C21 POPE  141      45.424  66.383 108.955  1.00  0.00           C
ATOM  10669 7C21 POPE  141      44.943  65.214 108.085  1.00  0.00           C
ATOM  10672 8C21 POPE  141      44.724  65.604 106.625  1.00  0.00           C
ATOM  10676  C33 POPE  141      46.494  63.054 123.345  1.00  0.00           C
ATOM  10679  C34 POPE  141      47.014  63.394 121.945  1.00  0.00           C
ATOM  10682  C35 POPE  141      47.103  62.155 121.045  1.00  0.00           C
ATOM  10685  C36 POPE  141      45.793  61.374 120.955  1.00  0.00           C
ATOM  10688  C37 POPE  141      45.603  60.694 119.595  1.00  0.00           C
ATOM  10691  C38 POPE  141      44.434  59.694 119.575  1.00  0.00           C
ATOM  10694  C39 POPE  141      44.834  58.284 120.065  1.00  0.00           C
ATOM  10697 0C31 POPE  141      45.704  57.493 119.095  1.00  0.00           C
ATOM  10700 1C31 POPE  141      44.943  56.635 118.065  1.00  0.00           C
ATOM  10703 2C31 POPE  141      44.403  57.424 116.865  1.00  0.00           C
ATOM  10706 3C31 POPE  141      44.584  56.644 115.555  1.00  0.00           C
ATOM  10709 4C31 POPE  141      43.944  57.295 114.325  1.00  0.00           C
ATOM  10712 5C31 POPE  141      44.123  56.444 113.065  1.00  0.00           C
ATOM  10715 6C31 POPE  141      43.433  57.014 111.825  1.00  0.00           C
ATOM  10719  NH3 POPE  142      83.044 125.324 122.635  1.00  0.00           N
ATOM  10723  C12 POPE  142      81.534 125.264 122.545  1.00  0.00           C
ATOM  10726  C11 POPE  142      81.074 124.574 121.245  1.00  0.00           C
ATOM  10729  P   POPE  142      78.524 124.394 121.995  1.00  0.00           P
ATOM  10730  O13 POPE  142      78.623 123.025 122.545  1.00  0.00           O
ATOM  10731  O14 POPE  142      78.524 125.485 122.985  1.00  0.00           O
ATOM  10732  O11 POPE  142      77.234 124.503 121.115  1.00  0.00           O
ATOM  10733  O12 POPE  142      79.674 124.664 120.945  1.00  0.00           O
ATOM  10734  C1  POPE  142      77.153 123.865 119.835  1.00  0.00           C
ATOM  10737  C2  POPE  142      76.713 124.835 118.695  1.00  0.00           C
ATOM  10739  O21 POPE  142      77.503 124.585 117.525  1.00  0.00           O
ATOM  10740  C21 POPE  142      77.214 123.484 116.855  1.00  0.00           C
ATOM  10741  O22 POPE  142      76.314 122.704 117.115  1.00  0.00           O
ATOM  10742  C22 POPE  142      78.164 123.374 115.675  1.00  0.00           C
ATOM  10745  C3  POPE  142      76.833 126.365 119.005  1.00  0.00           C
ATOM  10748  O31 POPE  142      75.583 127.085 119.005  1.00  0.00           O
ATOM  10749  C31 POPE  142      74.863 127.383 117.905  1.00  0.00           C
ATOM  10750  O32 POPE  142      73.764 127.915 117.955  1.00  0.00           O
ATOM  10751  C32 POPE  142      75.583 127.055 116.585  1.00  0.00           C
ATOM  10754  C23 POPE  142      77.444 123.034 114.345  1.00  0.00           C
ATOM  10757  C24 POPE  142      78.444 122.764 113.215  1.00  0.00           C
ATOM  10760  C25 POPE  142      77.804 122.313 111.895  1.00  0.00           C
ATOM  10763  C26 POPE  142      78.864 121.924 110.855  1.00  0.00           C
ATOM  10766  C27 POPE  142      78.263 121.424 109.525  1.00  0.00           C
ATOM  10769  C28 POPE  142      79.373 121.094 108.505  1.00  0.00           C
ATOM  10772  C29 POPE  142      78.914 120.294 107.325  1.00  0.00           C
ATOM  10774 0C21 POPE  142      78.424 120.774 106.165  1.00  0.00           C
ATOM  10776 1C21 POPE  142      78.144 122.214 105.825  1.00  0.00           C
ATOM  10779 2C21 POPE  142      76.674 122.354 105.395  1.00  0.00           C
ATOM  10782 3C21 POPE  142      76.244 123.794 105.085  1.00  0.00           C
ATOM  10785 4C21 POPE  142      74.714 123.894 104.975  1.00  0.00           C
ATOM  10788 5C21 POPE  142      74.234 125.193 104.305  1.00  0.00           C
ATOM  10791 6C21 POPE  142      72.714 125.354 104.375  1.00  0.00           C
ATOM  10794 7C21 POPE  142      72.144 126.483 103.505  1.00  0.00           C
ATOM  10797 8C21 POPE  142      70.664 126.775 103.785  1.00  0.00           C
ATOM  10801  C33 POPE  142      74.834 127.593 115.345  1.00  0.00           C
ATOM  10804  C34 POPE  142      75.634 127.413 114.045  1.00  0.00           C
ATOM  10807  C35 POPE  142      74.854 127.924 112.825  1.00  0.00           C
ATOM  10810  C36 POPE  142      75.723 128.094 111.565  1.00  0.00           C
ATOM  10813  C37 POPE  142      76.094 126.784 110.865  1.00  0.00           C
ATOM  10816  C38 POPE  142      77.454 126.904 110.155  1.00  0.00           C
ATOM  10819  C39 POPE  142      77.833 125.665 109.335  1.00  0.00           C
ATOM  10822 0C31 POPE  142      79.324 125.644 108.945  1.00  0.00           C
ATOM  10825 1C31 POPE  142      79.744 126.834 108.065  1.00  0.00           C
ATOM  10828 2C31 POPE  142      81.204 126.784 107.585  1.00  0.00           C
ATOM  10831 3C31 POPE  142      82.223 127.255 108.645  1.00  0.00           C
ATOM  10834 4C31 POPE  142      83.554 127.663 108.005  1.00  0.00           C
ATOM  10837 5C31 POPE  142      84.664 128.005 109.015  1.00  0.00           C
ATOM  10840 6C31 POPE  142      85.474 126.794 109.465  1.00  0.00           C
ATOM  10844  NH3 POPE  143     130.074  90.494  78.725  1.00  0.00           N
ATOM  10848  C12 POPE  143     129.393  91.374  77.715  1.00  0.00           C
ATOM  10851  C11 POPE  143     128.924  92.684  78.375  1.00  0.00           C
ATOM  10854  P   POPE  143     127.933  92.674  80.795  1.00  0.00           P
ATOM  10855  O13 POPE  143     128.024  94.115  81.105  1.00  0.00           O
ATOM  10856  O14 POPE  143     129.024  91.744  81.185  1.00  0.00           O
ATOM  10857  O11 POPE  143     126.513  92.094  81.185  1.00  0.00           O
ATOM  10858  O12 POPE  143     127.793  92.494  79.235  1.00  0.00           O
ATOM  10859  C1  POPE  143     126.343  91.075  82.175  1.00  0.00           C
ATOM  10862  C2  POPE  143     125.083  91.335  83.055  1.00  0.00           C
ATOM  10864  O21 POPE  143     125.144  92.624  83.665  1.00  0.00           O
ATOM  10865  C21 POPE  143     126.144  92.845  84.515  1.00  0.00           C
ATOM  10866  O22 POPE  143     126.933  92.015  84.935  1.00  0.00           O
ATOM  10867  C22 POPE  143     126.203  94.334  84.835  1.00  0.00           C
ATOM  10870  C3  POPE  143     124.794  90.163  84.055  1.00  0.00           C
ATOM  10873  O31 POPE  143     123.373  89.953  84.285  1.00  0.00           O
ATOM  10874  C31 POPE  143     123.183  89.123  85.315  1.00  0.00           C
ATOM  10875  O32 POPE  143     124.054  88.725  86.065  1.00  0.00           O
ATOM  10876  C32 POPE  143     121.734  88.645  85.385  1.00  0.00           C
ATOM  10879  C23 POPE  143     127.614  94.804  85.245  1.00  0.00           C
ATOM  10882  C24 POPE  143     127.733  95.105  86.745  1.00  0.00           C
ATOM  10885  C25 POPE  143     127.564  93.904  87.685  1.00  0.00           C
ATOM  10888  C26 POPE  143     127.954  94.294  89.115  1.00  0.00           C
ATOM  10891  C27 POPE  143     127.403  93.383  90.225  1.00  0.00           C
ATOM  10894  C28 POPE  143     127.553  93.934  91.655  1.00  0.00           C
ATOM  10897  C29 POPE  143     128.973  94.244  92.055  1.00  0.00           C
ATOM  10899 0C21 POPE  143     129.474  94.294  93.305  1.00  0.00           C
ATOM  10901 1C21 POPE  143     128.714  94.034  94.585  1.00  0.00           C
ATOM  10904 2C21 POPE  143     129.584  93.383  95.685  1.00  0.00           C
ATOM  10907 3C21 POPE  143     130.743  94.284  96.155  1.00  0.00           C
ATOM  10910 4C21 POPE  143     131.454  93.785  97.425  1.00  0.00           C
ATOM  10913 5C21 POPE  143     132.594  94.725  97.835  1.00  0.00           C
ATOM  10916 6C21 POPE  143     133.334  94.305  99.105  1.00  0.00           C
ATOM  10919 7C21 POPE  143     134.344  95.373  99.565  1.00  0.00           C
ATOM  10922 8C21 POPE  143     135.601  94.795 100.215  1.00  0.00           C
ATOM  10926  C33 POPE  143     121.464  87.904  86.735  1.00  0.00           C
ATOM  10929  C34 POPE  143     121.454  88.855  87.945  1.00  0.00           C
ATOM  10932  C35 POPE  143     121.263  88.195  89.325  1.00  0.00           C
ATOM  10935  C36 POPE  143     122.474  87.413  89.865  1.00  0.00           C
ATOM  10938  C37 POPE  143     122.513  87.523  91.395  1.00  0.00           C
ATOM  10941  C38 POPE  143     123.364  86.465  92.105  1.00  0.00           C
ATOM  10944  C39 POPE  143     123.364  86.693  93.625  1.00  0.00           C
ATOM  10947 0C31 POPE  143     124.064  85.574  94.405  1.00  0.00           C
ATOM  10950 1C31 POPE  143     124.124  85.864  95.905  1.00  0.00           C
ATOM  10953 2C31 POPE  143     124.584  84.655  96.755  1.00  0.00           C
ATOM  10956 3C31 POPE  143     126.013  84.204  96.445  1.00  0.00           C
ATOM  10959 4C31 POPE  143     126.524  83.104  97.385  1.00  0.00           C
ATOM  10962 5C31 POPE  143     127.954  82.674  97.025  1.00  0.00           C
ATOM  10965 6C31 POPE  143     128.563  81.665  97.995  1.00  0.00           C
ATOM  10969  NH3 POPE  144      82.254  76.084 125.245  1.00  0.00           N
ATOM  10973  C12 POPE  144      81.693  74.894 125.975  1.00  0.00           C
ATOM  10976  C11 POPE  144      80.554  75.325 126.895  1.00  0.00           C
ATOM  10979  P   POPE  144      78.604  74.015 128.015  1.00  0.00           P
ATOM  10980  O13 POPE  144      78.394  72.644 128.515  1.00  0.00           O
ATOM  10981  O14 POPE  144      78.234  75.154 128.885  1.00  0.00           O
ATOM  10982  O11 POPE  144      77.954  74.184 126.565  1.00  0.00           O
ATOM  10983  O12 POPE  144      80.144  74.214 127.705  1.00  0.00           O
ATOM  10984  C1  POPE  144      76.984  73.275 126.055  1.00  0.00           C
ATOM  10987  C2  POPE  144      77.363  72.804 124.635  1.00  0.00           C
ATOM  10989  O21 POPE  144      76.573  73.523 123.655  1.00  0.00           O
ATOM  10990  C21 POPE  144      77.223  74.475 122.985  1.00  0.00           C
ATOM  10991  O22 POPE  144      78.364  74.834 123.205  1.00  0.00           O
ATOM  10992  C22 POPE  144      76.344  74.954 121.825  1.00  0.00           C
ATOM  10995  C3  POPE  144      77.104  71.295 124.445  1.00  0.00           C
ATOM  10998  O31 POPE  144      77.223  70.944 123.055  1.00  0.00           O
ATOM  10999  C31 POPE  144      76.774  69.733 122.745  1.00  0.00           C
ATOM  11000  O32 POPE  144      76.524  68.844 123.555  1.00  0.00           O
ATOM  11001  C32 POPE  144      76.534  69.644 121.235  1.00  0.00           C
ATOM  11004  C23 POPE  144      76.354  76.493 121.635  1.00  0.00           C
ATOM  11007  C24 POPE  144      76.544  76.913 120.165  1.00  0.00           C
ATOM  11010  C25 POPE  144      75.344  76.703 119.235  1.00  0.00           C
ATOM  11013  C26 POPE  144      74.484  77.964 119.075  1.00  0.00           C
ATOM  11016  C27 POPE  144      73.454  77.843 117.945  1.00  0.00           C
ATOM  11019  C28 POPE  144      72.244  78.763 118.165  1.00  0.00           C
ATOM  11022  C29 POPE  144      71.244  78.685 117.045  1.00  0.00           C
ATOM  11024 0C21 POPE  144      70.224  79.534 116.845  1.00  0.00           C
ATOM  11026 1C21 POPE  144      69.884  80.714 117.715  1.00  0.00           C
ATOM  11029 2C21 POPE  144      70.114  82.055 116.995  1.00  0.00           C
ATOM  11032 3C21 POPE  144      69.073  82.344 115.905  1.00  0.00           C
ATOM  11035 4C21 POPE  144      69.213  83.755 115.305  1.00  0.00           C
ATOM  11038 5C21 POPE  144      70.263  83.835 114.205  1.00  0.00           C
ATOM  11041 6C21 POPE  144      70.623  85.275 113.815  1.00  0.00           C
ATOM  11044 7C21 POPE  144      71.373  85.354 112.475  1.00  0.00           C
ATOM  11047 8C21 POPE  144      71.943  86.744 112.185  1.00  0.00           C
ATOM  11051  C33 POPE  144      75.534  70.714 120.715  1.00  0.00           C
ATOM  11054  C34 POPE  144      75.574  70.993 119.205  1.00  0.00           C
ATOM  11057  C35 POPE  144      74.504  72.034 118.815  1.00  0.00           C
ATOM  11060  C36 POPE  144      74.594  72.555 117.375  1.00  0.00           C
ATOM  11063  C37 POPE  144      73.494  73.584 117.045  1.00  0.00           C
ATOM  11066  C38 POPE  144      73.744  74.284 115.705  1.00  0.00           C
ATOM  11069  C39 POPE  144      72.574  75.144 115.185  1.00  0.00           C
ATOM  11072 0C31 POPE  144      72.963  75.915 113.915  1.00  0.00           C
ATOM  11075 1C31 POPE  144      71.804  76.544 113.125  1.00  0.00           C
ATOM  11078 2C31 POPE  144      71.494  78.015 113.475  1.00  0.00           C
ATOM  11081 3C31 POPE  144      71.123  78.875 112.255  1.00  0.00           C
ATOM  11084 4C31 POPE  144      72.284  79.085 111.275  1.00  0.00           C
ATOM  11087 5C31 POPE  144      71.943  80.014 110.105  1.00  0.00           C
ATOM  11090 6C31 POPE  144      73.074  80.093 109.075  1.00  0.00           C
ATOM  11094  NH3 POPE  145     119.083  98.505  82.625  1.00  0.00           N
ATOM  11098  C12 POPE  145     118.073  99.624  82.545  1.00  0.00           C
ATOM  11101  C11 POPE  145     118.073 100.525  83.805  1.00  0.00           C
ATOM  11104  P   POPE  145     115.674 101.514  84.215  1.00  0.00           P
ATOM  11105  O13 POPE  145     114.694 102.264  83.375  1.00  0.00           O
ATOM  11106  O14 POPE  145     115.344 100.115  84.495  1.00  0.00           O
ATOM  11107  O11 POPE  145     115.783 102.225  85.625  1.00  0.00           O
ATOM  11108  O12 POPE  145     117.133 101.615  83.635  1.00  0.00           O
ATOM  11109  C1  POPE  145     116.723 103.265  85.945  1.00  0.00           C
ATOM  11112  C2  POPE  145     117.994 102.745  86.695  1.00  0.00           C
ATOM  11114  O21 POPE  145     117.863 102.845  88.145  1.00  0.00           O
ATOM  11115  C21 POPE  145     117.823 104.064  88.675  1.00  0.00           C
ATOM  11116  O22 POPE  145     117.963 105.115  88.085  1.00  0.00           O
ATOM  11117  C22 POPE  145     117.394 103.943  90.145  1.00  0.00           C
ATOM  11120  C3  POPE  145     119.304 103.374  86.125  1.00  0.00           C
ATOM  11123  O31 POPE  145     120.454 102.585  86.465  1.00  0.00           O
ATOM  11124  C31 POPE  145     121.084 102.885  87.595  1.00  0.00           C
ATOM  11125  O32 POPE  145     120.783 103.764  88.365  1.00  0.00           O
ATOM  11126  C32 POPE  145     122.224 101.884  87.765  1.00  0.00           C
ATOM  11129  C23 POPE  145     118.274 104.743  91.145  1.00  0.00           C
ATOM  11132  C24 POPE  145     119.454 103.924  91.675  1.00  0.00           C
ATOM  11135  C25 POPE  145     119.314 103.545  93.165  1.00  0.00           C
ATOM  11138  C26 POPE  145     119.544 104.743  94.095  1.00  0.00           C
ATOM  11141  C27 POPE  145     119.384 104.434  95.585  1.00  0.00           C
ATOM  11144  C28 POPE  145     119.614 105.703  96.435  1.00  0.00           C
ATOM  11147  C29 POPE  145     119.334 105.494  97.905  1.00  0.00           C
ATOM  11149 0C21 POPE  145     118.224 105.864  98.555  1.00  0.00           C
ATOM  11151 1C21 POPE  145     117.003 106.505  97.935  1.00  0.00           C
ATOM  11154 2C21 POPE  145     115.704 105.993  98.585  1.00  0.00           C
ATOM  11157 3C21 POPE  145     114.444 106.475  97.845  1.00  0.00           C
ATOM  11160 4C21 POPE  145     113.204 105.654  98.205  1.00  0.00           C
ATOM  11163 5C21 POPE  145     112.054 105.835  97.205  1.00  0.00           C
ATOM  11166 6C21 POPE  145     111.263 104.534  96.965  1.00  0.00           C
ATOM  11169 7C21 POPE  145     110.223 104.664  95.845  1.00  0.00           C
ATOM  11172 8C21 POPE  145     109.514 103.344  95.525  1.00  0.00           C
ATOM  11176  C33 POPE  145     122.383 101.343  89.205  1.00  0.00           C
ATOM  11179  C34 POPE  145     122.994 102.344  90.185  1.00  0.00           C
ATOM  11182  C35 POPE  145     123.414 101.644  91.475  1.00  0.00           C
ATOM  11185  C36 POPE  145     123.294 102.535  92.725  1.00  0.00           C
ATOM  11188  C37 POPE  145     123.523 101.704  93.995  1.00  0.00           C
ATOM  11191  C38 POPE  145     123.213 102.453  95.295  1.00  0.00           C
ATOM  11194  C39 POPE  145     124.314 103.424  95.755  1.00  0.00           C
ATOM  11197 0C31 POPE  145     125.674 102.745  95.945  1.00  0.00           C
ATOM  11200 1C31 POPE  145     126.613 103.505  96.895  1.00  0.00           C
ATOM  11203 2C31 POPE  145     126.753 102.865  98.285  1.00  0.00           C
ATOM  11206 3C31 POPE  145     125.424 102.663  99.035  1.00  0.00           C
ATOM  11209 4C31 POPE  145     125.634 102.413 100.535  1.00  0.00           C
ATOM  11212 5C31 POPE  145     124.314 102.264 101.305  1.00  0.00           C
ATOM  11215 6C31 POPE  145     124.404 102.745 102.755  1.00  0.00           C
ATOM  11219  NH3 POPE  146     112.254  22.314 121.175  1.00  0.00           N
ATOM  11223  C12 POPE  146     111.974  21.814 122.565  1.00  0.00           C
ATOM  11226  C11 POPE  146     110.904  20.714 122.615  1.00  0.00           C
ATOM  11229  P   POPE  146     110.613  19.494 120.295  1.00  0.00           P
ATOM  11230  O13 POPE  146     109.424  18.634 120.335  1.00  0.00           O
ATOM  11231  O14 POPE  146     110.433  20.854 119.745  1.00  0.00           O
ATOM  11232  O11 POPE  146     111.804  18.794 119.565  1.00  0.00           O
ATOM  11233  O12 POPE  146     111.203  19.624 121.745  1.00  0.00           O
ATOM  11234  C1  POPE  146     112.644  19.454 118.595  1.00  0.00           C
ATOM  11237  C2  POPE  146     112.373  18.884 117.175  1.00  0.00           C
ATOM  11239  O21 POPE  146     113.253  19.454 116.185  1.00  0.00           O
ATOM  11240  C21 POPE  146     114.414  18.804 116.085  1.00  0.00           C
ATOM  11241  O22 POPE  146     114.943  18.154 116.965  1.00  0.00           O
ATOM  11242  C22 POPE  146     114.883  18.804 114.625  1.00  0.00           C
ATOM  11245  C3  POPE  146     110.883  19.104 116.755  1.00  0.00           C
ATOM  11248  O31 POPE  146     110.654  18.704 115.395  1.00  0.00           O
ATOM  11249  C31 POPE  146     109.913  17.614 115.175  1.00  0.00           C
ATOM  11250  O32 POPE  146     109.424  16.884 116.005  1.00  0.00           O
ATOM  11251  C32 POPE  146     109.763  17.434 113.675  1.00  0.00           C
ATOM  11254  C23 POPE  146     114.854  17.384 114.015  1.00  0.00           C
ATOM  11257  C24 POPE  146     113.454  16.804 113.745  1.00  0.00           C
ATOM  11260  C25 POPE  146     113.364  15.274 113.885  1.00  0.00           C
ATOM  11263  C26 POPE  146     113.653  14.434 112.625  1.00  0.00           C
ATOM  11266  C27 POPE  146     115.064  14.584 112.045  1.00  0.00           C
ATOM  11269  C28 POPE  146     115.144  15.514 110.825  1.00  0.00           C
ATOM  11272  C29 POPE  146     114.554  14.894 109.575  1.00  0.00           C
ATOM  11274 0C21 POPE  146     115.064  14.904 108.325  1.00  0.00           C
ATOM  11276 1C21 POPE  146     116.343  15.554 107.845  1.00  0.00           C
ATOM  11279 2C21 POPE  146     116.114  16.814 106.985  1.00  0.00           C
ATOM  11282 3C21 POPE  146     115.573  16.574 105.565  1.00  0.00           C
ATOM  11285 4C21 POPE  146     114.953  17.834 104.935  1.00  0.00           C
ATOM  11288 5C21 POPE  146     115.823  19.104 105.005  1.00  0.00           C
ATOM  11291 6C21 POPE  146     115.043  20.384 104.675  1.00  0.00           C
ATOM  11294 7C21 POPE  146     115.864  21.654 104.945  1.00  0.00           C
ATOM  11297 8C21 POPE  146     115.093  22.954 104.765  1.00  0.00           C
ATOM  11301  C33 POPE  146     108.314  17.714 113.245  1.00  0.00           C
ATOM  11304  C34 POPE  146     108.213  17.774 111.725  1.00  0.00           C
ATOM  11307  C35 POPE  146     106.804  18.094 111.215  1.00  0.00           C
ATOM  11310  C36 POPE  146     106.744  17.915 109.695  1.00  0.00           C
ATOM  11313  C37 POPE  146     105.363  17.994 109.055  1.00  0.00           C
ATOM  11316  C38 POPE  146     105.454  17.544 107.585  1.00  0.00           C
ATOM  11319  C39 POPE  146     104.124  17.014 107.015  1.00  0.00           C
ATOM  11322 0C31 POPE  146     104.334  16.154 105.765  1.00  0.00           C
ATOM  11325 1C31 POPE  146     103.994  16.854 104.445  1.00  0.00           C
ATOM  11328 2C31 POPE  146     104.134  15.884 103.265  1.00  0.00           C
ATOM  11331 3C31 POPE  146     103.814  16.514 101.895  1.00  0.00           C
ATOM  11334 4C31 POPE  146     104.004  15.494 100.765  1.00  0.00           C
ATOM  11337 5C31 POPE  146     103.674  16.014  99.365  1.00  0.00           C
ATOM  11340 6C31 POPE  146     104.004  14.984  98.275  1.00  0.00           C
ATOM  11344  NH3 POPE  147      51.123  62.545 130.605  1.00  0.00           N
ATOM  11348  C12 POPE  147      50.524  62.313 131.955  1.00  0.00           C
ATOM  11351  C11 POPE  147      50.054  60.854 132.065  1.00  0.00           C
ATOM  11354  P   POPE  147      50.783  58.405 132.075  1.00  0.00           P
ATOM  11355  O13 POPE  147      51.954  57.505 132.175  1.00  0.00           O
ATOM  11356  O14 POPE  147      49.673  58.085 132.995  1.00  0.00           O
ATOM  11357  O11 POPE  147      50.234  58.214 130.605  1.00  0.00           O
ATOM  11358  O12 POPE  147      51.164  59.954 132.085  1.00  0.00           O
ATOM  11359  C1  POPE  147      51.034  58.615 129.495  1.00  0.00           C
ATOM  11362  C2  POPE  147      50.314  58.244 128.165  1.00  0.00           C
ATOM  11364  O21 POPE  147      51.164  58.624 127.065  1.00  0.00           O
ATOM  11365  C21 POPE  147      50.964  57.934 125.945  1.00  0.00           C
ATOM  11366  O22 POPE  147      50.373  56.874 125.855  1.00  0.00           O
ATOM  11367  C22 POPE  147      51.474  58.774 124.755  1.00  0.00           C
ATOM  11370  C3  POPE  147      48.924  58.953 128.105  1.00  0.00           C
ATOM  11373  O31 POPE  147      48.784  59.854 126.995  1.00  0.00           O
ATOM  11374  C31 POPE  147      49.344  61.054 127.125  1.00  0.00           C
ATOM  11375  O32 POPE  147      49.924  61.484 128.115  1.00  0.00           O
ATOM  11376  C32 POPE  147      49.204  61.784 125.785  1.00  0.00           C
ATOM  11379  C23 POPE  147      52.574  58.095 123.895  1.00  0.00           C
ATOM  11382  C24 POPE  147      52.934  58.924 122.655  1.00  0.00           C
ATOM  11385  C25 POPE  147      53.484  58.104 121.475  1.00  0.00           C
ATOM  11388  C26 POPE  147      54.894  57.534 121.685  1.00  0.00           C
ATOM  11391  C27 POPE  147      55.344  56.695 120.485  1.00  0.00           C
ATOM  11394  C28 POPE  147      56.824  56.284 120.515  1.00  0.00           C
ATOM  11397  C29 POPE  147      57.794  57.214 119.835  1.00  0.00           C
ATOM  11399 0C21 POPE  147      58.324  57.064 118.605  1.00  0.00           C
ATOM  11401 1C21 POPE  147      58.024  55.964 117.605  1.00  0.00           C
ATOM  11404 2C21 POPE  147      58.943  54.734 117.715  1.00  0.00           C
ATOM  11407 3C21 POPE  147      58.873  53.844 116.465  1.00  0.00           C
ATOM  11410 4C21 POPE  147      59.543  52.474 116.625  1.00  0.00           C
ATOM  11413 5C21 POPE  147      58.754  51.495 117.505  1.00  0.00           C
ATOM  11416 6C21 POPE  147      58.934  50.034 117.065  1.00  0.00           C
ATOM  11419 7C21 POPE  147      58.174  49.034 117.955  1.00  0.00           C
ATOM  11422 8C21 POPE  147      58.254  47.594 117.455  1.00  0.00           C
ATOM  11426  C33 POPE  147      50.474  62.505 125.275  1.00  0.00           C
ATOM  11429  C34 POPE  147      50.463  62.633 123.745  1.00  0.00           C
ATOM  11432  C35 POPE  147      51.384  63.734 123.205  1.00  0.00           C
ATOM  11435  C36 POPE  147      51.264  63.904 121.685  1.00  0.00           C
ATOM  11438  C37 POPE  147      51.963  65.154 121.155  1.00  0.00           C
ATOM  11441  C38 POPE  147      51.784  65.405 119.645  1.00  0.00           C
ATOM  11444  C39 POPE  147      50.333  65.694 119.235  1.00  0.00           C
ATOM  11447 0C31 POPE  147      50.274  66.714 118.095  1.00  0.00           C
ATOM  11450 1C31 POPE  147      48.894  66.854 117.435  1.00  0.00           C
ATOM  11453 2C31 POPE  147      48.974  67.633 116.105  1.00  0.00           C
ATOM  11456 3C31 POPE  147      49.354  69.115 116.235  1.00  0.00           C
ATOM  11459 4C31 POPE  147      49.533  69.755 114.855  1.00  0.00           C
ATOM  11462 5C31 POPE  147      49.954  71.224 114.905  1.00  0.00           C
ATOM  11465 6C31 POPE  147      50.234  71.795 113.515  1.00  0.00           C
ATOM  11469  NH3 POPE  148      84.694  59.384  83.235  1.00  0.00           N
ATOM  11473  C12 POPE  148      83.833  58.764  84.295  1.00  0.00           C
ATOM  11476  C11 POPE  148      82.734  57.913  83.675  1.00  0.00           C
ATOM  11479  P   POPE  148      81.934  55.665  84.655  1.00  0.00           P
ATOM  11480  O13 POPE  148      80.954  55.304  83.625  1.00  0.00           O
ATOM  11481  O14 POPE  148      83.293  55.075  84.565  1.00  0.00           O
ATOM  11482  O11 POPE  148      81.244  55.284  86.015  1.00  0.00           O
ATOM  11483  O12 POPE  148      82.054  57.234  84.735  1.00  0.00           O
ATOM  11484  C1  POPE  148      81.833  55.564  87.275  1.00  0.00           C
ATOM  11487  C2  POPE  148      81.724  54.293  88.155  1.00  0.00           C
ATOM  11489  O21 POPE  148      82.604  54.384  89.285  1.00  0.00           O
ATOM  11490  C21 POPE  148      82.234  55.214  90.225  1.00  0.00           C
ATOM  11491  O22 POPE  148      81.244  55.924  90.225  1.00  0.00           O
ATOM  11492  C22 POPE  148      83.244  55.154  91.375  1.00  0.00           C
ATOM  11495  C3  POPE  148      82.083  53.005  87.365  1.00  0.00           C
ATOM  11498  O31 POPE  148      82.194  51.845  88.225  1.00  0.00           O
ATOM  11499  C31 POPE  148      81.013  51.414  88.665  1.00  0.00           C
ATOM  11500  O32 POPE  148      79.924  51.784  88.245  1.00  0.00           O
ATOM  11501  C32 POPE  148      81.214  50.564  89.925  1.00  0.00           C
ATOM  11504  C23 POPE  148      82.963  56.214  92.465  1.00  0.00           C
ATOM  11507  C24 POPE  148      83.924  56.063  93.655  1.00  0.00           C
ATOM  11510  C25 POPE  148      83.763  57.134  94.735  1.00  0.00           C
ATOM  11513  C26 POPE  148      84.043  58.554  94.215  1.00  0.00           C
ATOM  11516  C27 POPE  148      84.284  59.574  95.335  1.00  0.00           C
ATOM  11519  C28 POPE  148      84.473  60.993  94.785  1.00  0.00           C
ATOM  11522  C29 POPE  148      84.884  61.975  95.865  1.00  0.00           C
ATOM  11524 0C21 POPE  148      84.304  63.144  96.175  1.00  0.00           C
ATOM  11526 1C21 POPE  148      83.094  63.764  95.525  1.00  0.00           C
ATOM  11529 2C21 POPE  148      82.054  64.234  96.565  1.00  0.00           C
ATOM  11532 3C21 POPE  148      81.334  63.085  97.295  1.00  0.00           C
ATOM  11535 4C21 POPE  148      80.434  63.624  98.425  1.00  0.00           C
ATOM  11538 5C21 POPE  148      79.244  62.724  98.775  1.00  0.00           C
ATOM  11541 6C21 POPE  148      78.174  62.694  97.675  1.00  0.00           C
ATOM  11544 7C21 POPE  148      76.894  61.964  98.105  1.00  0.00           C
ATOM  11547 8C21 POPE  148      75.903  61.765  96.945  1.00  0.00           C
ATOM  11551  C33 POPE  148      79.914  50.364  90.745  1.00  0.00           C
ATOM  11554  C34 POPE  148      80.123  50.304  92.255  1.00  0.00           C
ATOM  11557  C35 POPE  148      80.434  48.894  92.795  1.00  0.00           C
ATOM  11560  C36 POPE  148      80.524  48.904  94.335  1.00  0.00           C
ATOM  11563  C37 POPE  148      80.484  47.493  94.945  1.00  0.00           C
ATOM  11566  C38 POPE  148      80.844  47.493  96.445  1.00  0.00           C
ATOM  11569  C39 POPE  148      82.363  47.615  96.665  1.00  0.00           C
ATOM  11572 0C31 POPE  148      82.744  47.973  98.105  1.00  0.00           C
ATOM  11575 1C31 POPE  148      84.263  48.043  98.285  1.00  0.00           C
ATOM  11578 2C31 POPE  148      84.704  48.194  99.745  1.00  0.00           C
ATOM  11581 3C31 POPE  148      86.224  48.114  99.885  1.00  0.00           C
ATOM  11584 4C31 POPE  148      86.674  48.104 101.345  1.00  0.00           C
ATOM  11587 5C31 POPE  148      88.183  47.843 101.495  1.00  0.00           C
ATOM  11590 6C31 POPE  148      88.604  47.685 102.955  1.00  0.00           C
ATOM  11594  NH3 POPE  149      19.164  14.894  78.435  1.00  0.00           N
ATOM  11598  C12 POPE  149      19.674  14.044  77.295  1.00  0.00           C
ATOM  11601  C11 POPE  149      21.024  13.384  77.665  1.00  0.00           C
ATOM  11604  P   POPE  149      22.344  14.134  75.545  1.00  0.00           P
ATOM  11605  O13 POPE  149      23.744  13.824  75.235  1.00  0.00           O
ATOM  11606  O14 POPE  149      21.374  14.194  74.425  1.00  0.00           O
ATOM  11607  O11 POPE  149      22.254  15.464  76.425  1.00  0.00           O
ATOM  11608  O12 POPE  149      21.784  13.024  76.515  1.00  0.00           O
ATOM  11609  C1  POPE  149      23.434  16.024  77.025  1.00  0.00           C
ATOM  11612  C2  POPE  149      23.174  16.734  78.385  1.00  0.00           C
ATOM  11614  O21 POPE  149      23.114  15.744  79.425  1.00  0.00           O
ATOM  11615  C21 POPE  149      23.873  15.944  80.485  1.00  0.00           C
ATOM  11616  O22 POPE  149      24.654  16.874  80.635  1.00  0.00           O
ATOM  11617  C22 POPE  149      23.624  14.834  81.505  1.00  0.00           C
ATOM  11620  C3  POPE  149      21.844  17.544  78.355  1.00  0.00           C
ATOM  11623  O31 POPE  149      21.584  18.284  79.575  1.00  0.00           O
ATOM  11624  C31 POPE  149      20.784  17.654  80.435  1.00  0.00           C
ATOM  11625  O32 POPE  149      20.424  16.504  80.335  1.00  0.00           O
ATOM  11626  C32 POPE  149      20.334  18.594  81.545  1.00  0.00           C
ATOM  11629  C23 POPE  149      22.764  15.214  82.725  1.00  0.00           C
ATOM  11632  C24 POPE  149      22.004  13.994  83.245  1.00  0.00           C
ATOM  11635  C25 POPE  149      20.924  14.304  84.295  1.00  0.00           C
ATOM  11638  C26 POPE  149      21.504  14.594  85.685  1.00  0.00           C
ATOM  11641  C27 POPE  149      22.094  13.344  86.365  1.00  0.00           C
ATOM  11644  C28 POPE  149      22.654  13.604  87.775  1.00  0.00           C
ATOM  11647  C29 POPE  149      21.634  14.254  88.675  1.00  0.00           C
ATOM  11649 0C21 POPE  149      20.884  13.664  89.615  1.00  0.00           C
ATOM  11651 1C21 POPE  149      20.884  12.204  90.025  1.00  0.00           C
ATOM  11654 2C21 POPE  149      21.294  12.044  91.505  1.00  0.00           C
ATOM  11657 3C21 POPE  149      22.794  12.274  91.735  1.00  0.00           C
ATOM  11660 4C21 POPE  149      23.144  12.434  93.225  1.00  0.00           C
ATOM  11663 5C21 POPE  149      24.654  12.514  93.475  1.00  0.00           C
ATOM  11666 6C21 POPE  149      25.004  12.934  94.915  1.00  0.00           C
ATOM  11669 7C21 POPE  149      24.494  11.964  95.995  1.00  0.00           C
ATOM  11672 8C21 POPE  149      24.774  12.474  97.415  1.00  0.00           C
ATOM  11676  C33 POPE  149      18.804  18.724  81.515  1.00  0.00           C
ATOM  11679  C34 POPE  149      18.174  18.954  82.895  1.00  0.00           C
ATOM  11682  C35 POPE  149      18.154  17.674  83.745  1.00  0.00           C
ATOM  11685  C36 POPE  149      17.294  17.804  85.005  1.00  0.00           C
ATOM  11688  C37 POPE  149      17.494  16.594  85.925  1.00  0.00           C
ATOM  11691  C38 POPE  149      16.584  16.554  87.155  1.00  0.00           C
ATOM  11694  C39 POPE  149      16.904  15.324  88.015  1.00  0.00           C
ATOM  11697 0C31 POPE  149      16.064  15.204  89.285  1.00  0.00           C
ATOM  11700 1C31 POPE  149      16.554  14.034  90.155  1.00  0.00           C
ATOM  11703 2C31 POPE  149      15.604  13.694  91.315  1.00  0.00           C
ATOM  11706 3C31 POPE  149      15.654  14.694  92.485  1.00  0.00           C
ATOM  11709 4C31 POPE  149      16.684  14.314  93.555  1.00  0.00           C
ATOM  11712 5C31 POPE  149      16.554  15.204  94.795  1.00  0.00           C
ATOM  11715 6C31 POPE  149      17.464  14.784  95.955  1.00  0.00           C
ATOM  11719  NH3 POPE  150      76.354 108.224  81.575  1.00  0.00           N
ATOM  11723  C12 POPE  150      76.454 108.354  80.085  1.00  0.00           C
ATOM  11726  C11 POPE  150      75.404 109.354  79.565  1.00  0.00           C
ATOM  11729  P   POPE  150      73.054 109.334  80.765  1.00  0.00           P
ATOM  11730  O13 POPE  150      73.013 110.805  80.785  1.00  0.00           O
ATOM  11731  O14 POPE  150      71.784 108.615  80.595  1.00  0.00           O
ATOM  11732  O11 POPE  150      73.764 108.855  82.115  1.00  0.00           O
ATOM  11733  O12 POPE  150      74.083 108.825  79.695  1.00  0.00           O
ATOM  11734  C1  POPE  150      72.914 108.654  83.265  1.00  0.00           C
ATOM  11737  C2  POPE  150      73.494 109.294  84.555  1.00  0.00           C
ATOM  11739  O21 POPE  150      72.594 109.014  85.645  1.00  0.00           O
ATOM  11740  C21 POPE  150      73.144 108.695  86.815  1.00  0.00           C
ATOM  11741  O22 POPE  150      74.333 108.523  87.035  1.00  0.00           O
ATOM  11742  C22 POPE  150      72.034 108.594  87.865  1.00  0.00           C
ATOM  11745  C3  POPE  150      73.704 110.824  84.385  1.00  0.00           C
ATOM  11748  O31 POPE  150      74.403 111.384  85.515  1.00  0.00           O
ATOM  11749  C31 POPE  150      75.714 111.615  85.345  1.00  0.00           C
ATOM  11750  O32 POPE  150      76.304 111.544  84.275  1.00  0.00           O
ATOM  11751  C32 POPE  150      76.404 111.755  86.695  1.00  0.00           C
ATOM  11754  C23 POPE  150      72.554 108.505  89.315  1.00  0.00           C
ATOM  11757  C24 POPE  150      71.443 108.615  90.375  1.00  0.00           C
ATOM  11760  C25 POPE  150      72.004 108.484  91.795  1.00  0.00           C
ATOM  11763  C26 POPE  150      71.123 109.123  92.885  1.00  0.00           C
ATOM  11766  C27 POPE  150      71.854 109.244  94.225  1.00  0.00           C
ATOM  11769  C28 POPE  150      71.293 110.333  95.165  1.00  0.00           C
ATOM  11772  C29 POPE  150      70.064 109.913  95.945  1.00  0.00           C
ATOM  11774 0C21 POPE  150      69.933 109.874  97.285  1.00  0.00           C
ATOM  11776 1C21 POPE  150      70.984 110.255  98.305  1.00  0.00           C
ATOM  11779 2C21 POPE  150      70.443 111.063  99.505  1.00  0.00           C
ATOM  11782 3C21 POPE  150      69.564 110.245 100.455  1.00  0.00           C
ATOM  11785 4C21 POPE  150      69.513 110.814 101.885  1.00  0.00           C
ATOM  11788 5C21 POPE  150      68.664 112.064 102.065  1.00  0.00           C
ATOM  11791 6C21 POPE  150      67.154 111.764 102.145  1.00  0.00           C
ATOM  11794 7C21 POPE  150      66.344 112.985 102.605  1.00  0.00           C
ATOM  11797 8C21 POPE  150      64.844 112.684 102.715  1.00  0.00           C
ATOM  11801  C33 POPE  150      77.414 112.924  86.755  1.00  0.00           C
ATOM  11804  C34 POPE  150      78.384 112.794  87.935  1.00  0.00           C
ATOM  11807  C35 POPE  150      79.234 114.053  88.135  1.00  0.00           C
ATOM  11810  C36 POPE  150      80.384 113.843  89.125  1.00  0.00           C
ATOM  11813  C37 POPE  150      81.264 115.093  89.295  1.00  0.00           C
ATOM  11816  C38 POPE  150      82.503 114.804  90.145  1.00  0.00           C
ATOM  11819  C39 POPE  150      83.394 116.033  90.355  1.00  0.00           C
ATOM  11822 0C31 POPE  150      84.714 115.665  91.035  1.00  0.00           C
ATOM  11825 1C31 POPE  150      85.583 116.875  91.385  1.00  0.00           C
ATOM  11828 2C31 POPE  150      86.884 116.434  92.085  1.00  0.00           C
ATOM  11831 3C31 POPE  150      87.804 117.605  92.455  1.00  0.00           C
ATOM  11834 4C31 POPE  150      88.854 117.204  93.495  1.00  0.00           C
ATOM  11837 5C31 POPE  150      89.684 118.383  94.005  1.00  0.00           C
ATOM  11840 6C31 POPE  150      90.694 117.994  95.085  1.00  0.00           C
ATOM  11844  NH3 POPE  151     128.534  68.945  79.295  1.00  0.00           N
ATOM  11848  C12 POPE  151     127.204  68.335  78.955  1.00  0.00           C
ATOM  11851  C11 POPE  151     126.214  69.383  78.445  1.00  0.00           C
ATOM  11854  P   POPE  151     124.073  67.924  77.955  1.00  0.00           P
ATOM  11855  O13 POPE  151     123.143  68.633  77.045  1.00  0.00           O
ATOM  11856  O14 POPE  151     124.974  66.944  77.325  1.00  0.00           O
ATOM  11857  O11 POPE  151     123.294  67.225  79.135  1.00  0.00           O
ATOM  11858  O12 POPE  151     124.883  69.023  78.765  1.00  0.00           O
ATOM  11859  C1  POPE  151     124.024  66.773  80.285  1.00  0.00           C
ATOM  11862  C2  POPE  151     124.054  67.843  81.415  1.00  0.00           C
ATOM  11864  O21 POPE  151     124.204  67.225  82.715  1.00  0.00           O
ATOM  11865  C21 POPE  151     123.174  66.523  83.135  1.00  0.00           C
ATOM  11866  O22 POPE  151     122.173  66.224  82.495  1.00  0.00           O
ATOM  11867  C22 POPE  151     123.364  66.185  84.625  1.00  0.00           C
ATOM  11870  C3  POPE  151     122.854  68.865  81.355  1.00  0.00           C
ATOM  11873  O31 POPE  151     123.034  70.024  82.195  1.00  0.00           O
ATOM  11874  C31 POPE  151     122.504  69.974  83.415  1.00  0.00           C
ATOM  11875  O32 POPE  151     122.003  69.005  83.945  1.00  0.00           O
ATOM  11876  C32 POPE  151     122.504  71.375  84.015  1.00  0.00           C
ATOM  11879  C23 POPE  151     122.114  65.505  85.225  1.00  0.00           C
ATOM  11882  C24 POPE  151     122.324  65.055  86.685  1.00  0.00           C
ATOM  11885  C25 POPE  151     122.123  66.165  87.725  1.00  0.00           C
ATOM  11888  C26 POPE  151     122.863  65.865  89.035  1.00  0.00           C
ATOM  11891  C27 POPE  151     122.434  66.765  90.195  1.00  0.00           C
ATOM  11894  C28 POPE  151     123.183  66.424  91.495  1.00  0.00           C
ATOM  11897  C29 POPE  151     122.484  66.924  92.735  1.00  0.00           C
ATOM  11899 0C21 POPE  151     122.863  66.663  93.995  1.00  0.00           C
ATOM  11901 1C21 POPE  151     124.083  65.894  94.415  1.00  0.00           C
ATOM  11904 2C21 POPE  151     123.814  64.525  95.075  1.00  0.00           C
ATOM  11907 3C21 POPE  151     123.003  64.615  96.375  1.00  0.00           C
ATOM  11910 4C21 POPE  151     123.213  63.384  97.275  1.00  0.00           C
ATOM  11913 5C21 POPE  151     122.334  63.405  98.525  1.00  0.00           C
ATOM  11916 6C21 POPE  151     122.704  62.304  99.535  1.00  0.00           C
ATOM  11919 7C21 POPE  151     121.804  62.334 100.775  1.00  0.00           C
ATOM  11922 8C21 POPE  151     122.243  61.365 101.875  1.00  0.00           C
ATOM  11926  C33 POPE  151     123.264  71.445  85.365  1.00  0.00           C
ATOM  11929  C34 POPE  151     122.413  71.133  86.595  1.00  0.00           C
ATOM  11932  C35 POPE  151     123.283  71.063  87.855  1.00  0.00           C
ATOM  11935  C36 POPE  151     122.504  70.873  89.155  1.00  0.00           C
ATOM  11938  C37 POPE  151     123.444  70.655  90.355  1.00  0.00           C
ATOM  11941  C38 POPE  151     122.683  70.394  91.655  1.00  0.00           C
ATOM  11944  C39 POPE  151     122.073  71.663  92.265  1.00  0.00           C
ATOM  11947 0C31 POPE  151     120.753  71.375  92.995  1.00  0.00           C
ATOM  11950 1C31 POPE  151     120.183  72.633  93.655  1.00  0.00           C
ATOM  11953 2C31 POPE  151     118.773  72.415  94.205  1.00  0.00           C
ATOM  11956 3C31 POPE  151     118.213  73.674  94.885  1.00  0.00           C
ATOM  11959 4C31 POPE  151     118.703  73.854  96.325  1.00  0.00           C
ATOM  11962 5C31 POPE  151     118.183  75.144  96.935  1.00  0.00           C
ATOM  11965 6C31 POPE  151     118.554  75.273  98.415  1.00  0.00           C
ATOM  11969  NH3 POPE  152     102.214  90.204 122.665  1.00  0.00           N
ATOM  11973  C12 POPE  152     103.493  90.144 123.475  1.00  0.00           C
ATOM  11976  C11 POPE  152     104.724  89.614 122.695  1.00  0.00           C
ATOM  11979  P   POPE  152     106.853  88.224 123.445  1.00  0.00           P
ATOM  11980  O13 POPE  152     108.204  88.803 123.635  1.00  0.00           O
ATOM  11981  O14 POPE  152     106.543  87.055 124.295  1.00  0.00           O
ATOM  11982  O11 POPE  152     106.704  87.803 121.915  1.00  0.00           O
ATOM  11983  O12 POPE  152     105.743  89.334 123.645  1.00  0.00           O
ATOM  11984  C1  POPE  152     107.504  86.714 121.485  1.00  0.00           C
ATOM  11987  C2  POPE  152     107.243  86.394 119.985  1.00  0.00           C
ATOM  11989  O21 POPE  152     108.043  85.345 119.465  1.00  0.00           O
ATOM  11990  C21 POPE  152     108.714  84.493 120.165  1.00  0.00           C
ATOM  11991  O22 POPE  152     108.523  84.095 121.305  1.00  0.00           O
ATOM  11992  C22 POPE  152     109.894  84.193 119.255  1.00  0.00           C
ATOM  11995  C3  POPE  152     107.504  87.593 119.025  1.00  0.00           C
ATOM  11998  O31 POPE  152     107.704  87.094 117.665  1.00  0.00           O
ATOM  11999  C31 POPE  152     108.763  87.484 116.985  1.00  0.00           C
ATOM  12000  O32 POPE  152     109.363  88.533 117.165  1.00  0.00           O
ATOM  12001  C32 POPE  152     109.204  86.394 116.015  1.00  0.00           C
ATOM  12004  C23 POPE  152     110.704  82.924 119.555  1.00  0.00           C
ATOM  12007  C24 POPE  152     111.583  82.585 118.345  1.00  0.00           C
ATOM  12010  C25 POPE  152     112.214  83.814 117.675  1.00  0.00           C
ATOM  12013  C26 POPE  152     113.274  83.464 116.635  1.00  0.00           C
ATOM  12016  C27 POPE  152     113.824  84.704 115.925  1.00  0.00           C
ATOM  12019  C28 POPE  152     114.974  84.384 114.955  1.00  0.00           C
ATOM  12022  C29 POPE  152     116.193  83.884 115.705  1.00  0.00           C
ATOM  12024 0C21 POPE  152     117.464  84.244 115.515  1.00  0.00           C
ATOM  12026 1C21 POPE  152     118.014  85.193 114.485  1.00  0.00           C
ATOM  12029 2C21 POPE  152     118.824  84.445 113.405  1.00  0.00           C
ATOM  12032 3C21 POPE  152     118.113  83.195 112.845  1.00  0.00           C
ATOM  12035 4C21 POPE  152     118.644  82.755 111.475  1.00  0.00           C
ATOM  12038 5C21 POPE  152     117.944  81.465 110.995  1.00  0.00           C
ATOM  12041 6C21 POPE  152     118.094  81.225 109.485  1.00  0.00           C
ATOM  12044 7C21 POPE  152     116.764  80.824 108.835  1.00  0.00           C
ATOM  12047 8C21 POPE  152     116.834  80.784 107.305  1.00  0.00           C
ATOM  12051  C33 POPE  152     109.164  86.805 114.525  1.00  0.00           C
ATOM  12054  C34 POPE  152     109.784  85.714 113.645  1.00  0.00           C
ATOM  12057  C35 POPE  152     109.433  85.854 112.155  1.00  0.00           C
ATOM  12060  C36 POPE  152     110.043  84.725 111.305  1.00  0.00           C
ATOM  12063  C37 POPE  152     109.433  84.664 109.905  1.00  0.00           C
ATOM  12066  C38 POPE  152     110.083  83.604 109.005  1.00  0.00           C
ATOM  12069  C39 POPE  152     109.284  83.424 107.705  1.00  0.00           C
ATOM  12072 0C31 POPE  152     110.004  82.564 106.655  1.00  0.00           C
ATOM  12075 1C31 POPE  152     109.164  82.453 105.375  1.00  0.00           C
ATOM  12078 2C31 POPE  152     110.004  82.435 104.095  1.00  0.00           C
ATOM  12081 3C31 POPE  152     109.274  83.125 102.935  1.00  0.00           C
ATOM  12084 4C31 POPE  152     110.204  83.484 101.775  1.00  0.00           C
ATOM  12087 5C31 POPE  152     109.503  84.384 100.755  1.00  0.00           C
ATOM  12090 6C31 POPE  152     110.414  84.783  99.595  1.00  0.00           C
ATOM  12094  NH3 POPE  153      22.604  85.964  77.775  1.00  0.00           N
ATOM  12098  C12 POPE  153      22.794  86.505  76.365  1.00  0.00           C
ATOM  12101  C11 POPE  153      23.454  87.904  76.325  1.00  0.00           C
ATOM  12104  P   POPE  153      22.224  90.193  76.115  1.00  0.00           P
ATOM  12105  O13 POPE  153      23.434  90.864  76.625  1.00  0.00           O
ATOM  12106  O14 POPE  153      21.354  90.954  75.195  1.00  0.00           O
ATOM  12107  O11 POPE  153      21.414  89.704  77.355  1.00  0.00           O
ATOM  12108  O12 POPE  153      22.654  88.794  75.525  1.00  0.00           O
ATOM  12109  C1  POPE  153      20.704  90.604  78.185  1.00  0.00           C
ATOM  12112  C2  POPE  153      19.734  89.804  79.085  1.00  0.00           C
ATOM  12114  O21 POPE  153      20.274  89.743  80.405  1.00  0.00           O
ATOM  12115  C21 POPE  153      20.074  90.814  81.145  1.00  0.00           C
ATOM  12116  O22 POPE  153      19.394  91.784  80.855  1.00  0.00           O
ATOM  12117  C22 POPE  153      20.764  90.584  82.485  1.00  0.00           C
ATOM  12120  C3  POPE  153      19.494  88.354  78.545  1.00  0.00           C
ATOM  12123  O31 POPE  153      18.794  87.544  79.505  1.00  0.00           O
ATOM  12124  C31 POPE  153      19.464  86.553  80.095  1.00  0.00           C
ATOM  12125  O32 POPE  153      20.594  86.174  79.805  1.00  0.00           O
ATOM  12126  C32 POPE  153      18.594  85.945  81.185  1.00  0.00           C
ATOM  12129  C23 POPE  153      20.034  89.484  83.285  1.00  0.00           C
ATOM  12132  C24 POPE  153      21.004  88.545  84.005  1.00  0.00           C
ATOM  12135  C25 POPE  153      21.924  89.223  85.035  1.00  0.00           C
ATOM  12138  C26 POPE  153      21.424  89.123  86.485  1.00  0.00           C
ATOM  12141  C27 POPE  153      20.164  89.935  86.785  1.00  0.00           C
ATOM  12144  C28 POPE  153      19.614  89.695  88.205  1.00  0.00           C
ATOM  12147  C29 POPE  153      20.574  90.144  89.275  1.00  0.00           C
ATOM  12149 0C21 POPE  153      20.284  90.864  90.375  1.00  0.00           C
ATOM  12151 1C21 POPE  153      18.914  91.343  90.815  1.00  0.00           C
ATOM  12154 2C21 POPE  153      18.624  90.945  92.265  1.00  0.00           C
ATOM  12157 3C21 POPE  153      18.434  89.434  92.475  1.00  0.00           C
ATOM  12160 4C21 POPE  153      17.834  89.064  93.835  1.00  0.00           C
ATOM  12163 5C21 POPE  153      18.604  89.594  95.065  1.00  0.00           C
ATOM  12166 6C21 POPE  153      20.044  89.064  95.175  1.00  0.00           C
ATOM  12169 7C21 POPE  153      20.774  89.674  96.385  1.00  0.00           C
ATOM  12172 8C21 POPE  153      22.214  89.184  96.545  1.00  0.00           C
ATOM  12176  C33 POPE  153      19.324  84.904  82.045  1.00  0.00           C
ATOM  12179  C34 POPE  153      18.424  84.324  83.145  1.00  0.00           C
ATOM  12182  C35 POPE  153      17.804  85.415  84.045  1.00  0.00           C
ATOM  12185  C36 POPE  153      17.134  84.854  85.305  1.00  0.00           C
ATOM  12188  C37 POPE  153      16.364  85.945  86.035  1.00  0.00           C
ATOM  12191  C38 POPE  153      15.884  85.534  87.435  1.00  0.00           C
ATOM  12194  C39 POPE  153      16.964  85.695  88.505  1.00  0.00           C
ATOM  12197 0C31 POPE  153      16.404  85.505  89.925  1.00  0.00           C
ATOM  12200 1C31 POPE  153      17.404  85.874  91.015  1.00  0.00           C
ATOM  12203 2C31 POPE  153      18.564  84.874  91.165  1.00  0.00           C
ATOM  12206 3C31 POPE  153      18.554  84.123  92.505  1.00  0.00           C
ATOM  12209 4C31 POPE  153      18.884  85.035  93.695  1.00  0.00           C
ATOM  12212 5C31 POPE  153      18.804  84.313  95.045  1.00  0.00           C
ATOM  12215 6C31 POPE  153      18.904  85.275  96.235  1.00  0.00           C
ATOM  12219  NH3 POPE  154      68.263 110.505 120.665  1.00  0.00           N
ATOM  12223  C12 POPE  154      68.293 111.615 121.675  1.00  0.00           C
ATOM  12226  C11 POPE  154      68.814 111.045 122.995  1.00  0.00           C
ATOM  12229  P   POPE  154      71.384 110.703 123.405  1.00  0.00           P
ATOM  12230  O13 POPE  154      71.204 110.555 124.865  1.00  0.00           O
ATOM  12231  O14 POPE  154      72.424 109.844 122.805  1.00  0.00           O
ATOM  12232  O11 POPE  154      71.484 112.214 122.945  1.00  0.00           O
ATOM  12233  O12 POPE  154      70.003 110.284 122.775  1.00  0.00           O
ATOM  12234  C1  POPE  154      72.714 112.845 122.575  1.00  0.00           C
ATOM  12237  C2  POPE  154      72.654 113.445 121.135  1.00  0.00           C
ATOM  12239  O21 POPE  154      73.974 113.383 120.555  1.00  0.00           O
ATOM  12240  C21 POPE  154      74.714 114.434 120.365  1.00  0.00           C
ATOM  12241  O22 POPE  154      74.543 115.574 120.745  1.00  0.00           O
ATOM  12242  C22 POPE  154      75.994 114.014 119.615  1.00  0.00           C
ATOM  12245  C3  POPE  154      71.864 114.795 121.025  1.00  0.00           C
ATOM  12248  O31 POPE  154      71.894 115.394 119.705  1.00  0.00           O
ATOM  12249  C31 POPE  154      71.074 114.854 118.815  1.00  0.00           C
ATOM  12250  O32 POPE  154      70.344 113.894 119.015  1.00  0.00           O
ATOM  12251  C32 POPE  154      71.174 115.634 117.505  1.00  0.00           C
ATOM  12254  C23 POPE  154      76.174 114.714 118.235  1.00  0.00           C
ATOM  12257  C24 POPE  154      75.793 113.835 117.035  1.00  0.00           C
ATOM  12260  C25 POPE  154      76.854 112.775 116.705  1.00  0.00           C
ATOM  12263  C26 POPE  154      76.704 112.225 115.285  1.00  0.00           C
ATOM  12266  C27 POPE  154      77.714 111.104 114.955  1.00  0.00           C
ATOM  12269  C28 POPE  154      77.574 110.594 113.505  1.00  0.00           C
ATOM  12272  C29 POPE  154      78.403 109.354 113.285  1.00  0.00           C
ATOM  12274 0C21 POPE  154      79.373 109.204 112.375  1.00  0.00           C
ATOM  12276 1C21 POPE  154      79.804 110.255 111.375  1.00  0.00           C
ATOM  12279 2C21 POPE  154      80.583 109.685 110.185  1.00  0.00           C
ATOM  12282 3C21 POPE  154      79.714 108.884 109.205  1.00  0.00           C
ATOM  12285 4C21 POPE  154      80.513 108.265 108.045  1.00  0.00           C
ATOM  12288 5C21 POPE  154      81.054 109.313 107.065  1.00  0.00           C
ATOM  12291 6C21 POPE  154      81.754 108.685 105.845  1.00  0.00           C
ATOM  12294 7C21 POPE  154      82.174 109.725 104.795  1.00  0.00           C
ATOM  12297 8C21 POPE  154      82.864 109.115 103.575  1.00  0.00           C
ATOM  12301  C33 POPE  154      70.763 114.854 116.235  1.00  0.00           C
ATOM  12304  C34 POPE  154      71.914 114.083 115.575  1.00  0.00           C
ATOM  12307  C35 POPE  154      71.594 113.725 114.115  1.00  0.00           C
ATOM  12310  C36 POPE  154      72.614 112.784 113.445  1.00  0.00           C
ATOM  12313  C37 POPE  154      72.314 112.615 111.945  1.00  0.00           C
ATOM  12316  C38 POPE  154      73.324 111.744 111.185  1.00  0.00           C
ATOM  12319  C39 POPE  154      73.094 110.233 111.325  1.00  0.00           C
ATOM  12322 0C31 POPE  154      74.054 109.404 110.445  1.00  0.00           C
ATOM  12325 1C31 POPE  154      73.744 107.894 110.445  1.00  0.00           C
ATOM  12328 2C31 POPE  154      74.073 107.195 109.125  1.00  0.00           C
ATOM  12331 3C31 POPE  154      75.564 107.044 108.795  1.00  0.00           C
ATOM  12334 4C31 POPE  154      76.314 106.063 109.715  1.00  0.00           C
ATOM  12337 5C31 POPE  154      77.604 105.534 109.075  1.00  0.00           C
ATOM  12340 6C31 POPE  154      78.444 104.655 110.015  1.00  0.00           C
ATOM  12344  NH3 POPE  155     116.314  75.214 123.065  1.00  0.00           N
ATOM  12348  C12 POPE  155     116.494  74.644 124.435  1.00  0.00           C
ATOM  12351  C11 POPE  155     117.523  75.445 125.225  1.00  0.00           C
ATOM  12354  P   POPE  155     119.984  76.075 125.425  1.00  0.00           P
ATOM  12355  O13 POPE  155     119.704  77.534 125.395  1.00  0.00           O
ATOM  12356  O14 POPE  155     120.034  75.445 126.755  1.00  0.00           O
ATOM  12357  O11 POPE  155     121.273  75.703 124.605  1.00  0.00           O
ATOM  12358  O12 POPE  155     118.824  75.375 124.595  1.00  0.00           O
ATOM  12359  C1  POPE  155     121.753  76.375 123.455  1.00  0.00           C
ATOM  12362  C2  POPE  155     121.303  75.694 122.125  1.00  0.00           C
ATOM  12364  O21 POPE  155     122.364  75.703 121.165  1.00  0.00           O
ATOM  12365  C21 POPE  155     122.564  76.865 120.565  1.00  0.00           C
ATOM  12366  O22 POPE  155     122.313  77.964 121.035  1.00  0.00           O
ATOM  12367  C22 POPE  155     123.274  76.563 119.235  1.00  0.00           C
ATOM  12370  C3  POPE  155     119.953  76.255 121.585  1.00  0.00           C
ATOM  12373  O31 POPE  155     119.673  75.865 120.225  1.00  0.00           O
ATOM  12374  C31 POPE  155     118.693  74.993 120.035  1.00  0.00           C
ATOM  12375  O32 POPE  155     117.973  74.525 120.905  1.00  0.00           O
ATOM  12376  C32 POPE  155     118.614  74.633 118.555  1.00  0.00           C
ATOM  12379  C23 POPE  155     122.324  76.195 118.065  1.00  0.00           C
ATOM  12382  C24 POPE  155     122.723  74.974 117.225  1.00  0.00           C
ATOM  12385  C25 POPE  155     123.124  75.343 115.795  1.00  0.00           C
ATOM  12388  C26 POPE  155     124.533  75.944 115.745  1.00  0.00           C
ATOM  12391  C27 POPE  155     124.784  76.894 114.565  1.00  0.00           C
ATOM  12394  C28 POPE  155     126.254  77.325 114.485  1.00  0.00           C
ATOM  12397  C29 POPE  155     126.413  78.545 113.615  1.00  0.00           C
ATOM  12399 0C21 POPE  155     127.123  78.665 112.485  1.00  0.00           C
ATOM  12401 1C21 POPE  155     127.894  77.585 111.765  1.00  0.00           C
ATOM  12404 2C21 POPE  155     128.213  78.063 110.335  1.00  0.00           C
ATOM  12407 3C21 POPE  155     129.144  77.133 109.545  1.00  0.00           C
ATOM  12410 4C21 POPE  155     129.524  77.734 108.185  1.00  0.00           C
ATOM  12413 5C21 POPE  155     130.543  76.894 107.405  1.00  0.00           C
ATOM  12416 6C21 POPE  155     131.074  77.633 106.165  1.00  0.00           C
ATOM  12419 7C21 POPE  155     131.884  76.743 105.215  1.00  0.00           C
ATOM  12422 8C21 POPE  155     132.294  77.454 103.925  1.00  0.00           C
ATOM  12426  C33 POPE  155     117.284  73.924 118.185  1.00  0.00           C
ATOM  12429  C34 POPE  155     117.143  73.695 116.675  1.00  0.00           C
ATOM  12432  C35 POPE  155     117.394  74.964 115.855  1.00  0.00           C
ATOM  12435  C36 POPE  155     116.774  74.935 114.455  1.00  0.00           C
ATOM  12438  C37 POPE  155     116.764  76.335 113.835  1.00  0.00           C
ATOM  12441  C38 POPE  155     115.834  76.453 112.625  1.00  0.00           C
ATOM  12444  C39 POPE  155     116.373  75.755 111.375  1.00  0.00           C
ATOM  12447 0C31 POPE  155     117.114  76.703 110.435  1.00  0.00           C
ATOM  12450 1C31 POPE  155     117.543  75.993 109.145  1.00  0.00           C
ATOM  12453 2C31 POPE  155     118.094  76.944 108.075  1.00  0.00           C
ATOM  12456 3C31 POPE  155     118.364  76.174 106.775  1.00  0.00           C
ATOM  12459 4C31 POPE  155     119.024  77.005 105.675  1.00  0.00           C
ATOM  12462 5C31 POPE  155     119.204  76.154 104.405  1.00  0.00           C
ATOM  12465 6C31 POPE  155     120.013  76.825 103.295  1.00  0.00           C
ATOM  12469  NH3 POPE  156       5.227 123.025  78.565  1.00  0.00           N
ATOM  12473  C12 POPE  156       5.397 124.404  78.005  1.00  0.00           C
ATOM  12476  C11 POPE  156       4.037 125.014  77.655  1.00  0.00           C
ATOM  12479  P   POPE  156       2.967 127.354  77.455  1.00  0.00           P
ATOM  12480  O13 POPE  156       3.336 128.685  76.925  1.00  0.00           O
ATOM  12481  O14 POPE  156       1.787 126.684  76.895  1.00  0.00           O
ATOM  12482  O11 POPE  156       2.836 127.435  79.065  1.00  0.00           O
ATOM  12483  O12 POPE  156       4.217 126.394  77.345  1.00  0.00           O
ATOM  12484  C1  POPE  156       3.767 128.305  79.735  1.00  0.00           C
ATOM  12487  C2  POPE  156       3.737 128.364  81.315  1.00  0.00           C
ATOM  12489  O21 POPE  156       4.966 127.794  81.805  1.00  0.00           O
ATOM  12490  C21 POPE  156       5.427 128.284  82.945  1.00  0.00           C
ATOM  12491  O22 POPE  156       4.877 129.120  83.635  1.00  0.00           O
ATOM  12492  C22 POPE  156       6.813 127.704  83.225  1.00  0.00           C
ATOM  12495  C3  POPE  156       2.487 127.733  82.025  1.00  0.00           C
ATOM  12498  O31 POPE  156       2.207 128.294  83.335  1.00  0.00           O
ATOM  12499  C31 POPE  156       2.477 127.523  84.405  1.00  0.00           C
ATOM  12500  O32 POPE  156       3.126 126.505  84.385  1.00  0.00           O
ATOM  12501  C32 POPE  156       1.796 128.084  85.675  1.00  0.00           C
ATOM  12504  C23 POPE  156       6.894 126.934  84.565  1.00  0.00           C
ATOM  12507  C24 POPE  156       8.233 126.203  84.685  1.00  0.00           C
ATOM  12510  C25 POPE  156       8.384 125.365  85.955  1.00  0.00           C
ATOM  12513  C26 POPE  156       8.573 126.203  87.215  1.00  0.00           C
ATOM  12516  C27 POPE  156       8.604 125.333  88.485  1.00  0.00           C
ATOM  12519  C28 POPE  156       8.783 126.195  89.745  1.00  0.00           C
ATOM  12522  C29 POPE  156       8.534 125.415  91.015  1.00  0.00           C
ATOM  12524 0C21 POPE  156       8.643 125.924  92.255  1.00  0.00           C
ATOM  12526 1C21 POPE  156       9.023 127.344  92.575  1.00  0.00           C
ATOM  12529 2C21 POPE  156       7.934 128.113  93.345  1.00  0.00           C
ATOM  12532 3C21 POPE  156       7.664 127.575  94.755  1.00  0.00           C
ATOM  12535 4C21 POPE  156       6.834 128.555  95.595  1.00  0.00           C
ATOM  12538 5C21 POPE  156       6.444 127.964  96.955  1.00  0.00           C
ATOM  12541 6C21 POPE  156       5.476 128.855  97.745  1.00  0.00           C
ATOM  12544 7C21 POPE  156       5.006 128.165  99.035  1.00  0.00           C
ATOM  12547 8C21 POPE  156       3.967 128.954  99.815  1.00  0.00           C
ATOM  12551  C33 POPE  156       0.796 127.085  86.305  1.00  0.00           C
ATOM  12554  C34 POPE  156      -0.144 127.663  87.375  1.00  0.00           C
ATOM  12557  C35 POPE  156       0.406 127.755  88.805  1.00  0.00           C
ATOM  12560  C36 POPE  156       0.586 126.404  89.525  1.00  0.00           C
ATOM  12563  C37 POPE  156       0.386 126.534  91.045  1.00  0.00           C
ATOM  12566  C38 POPE  156       0.507 125.193  91.815  1.00  0.00           C
ATOM  12569  C39 POPE  156       1.787 125.085  92.665  1.00  0.00           C
ATOM  12572 0C31 POPE  156       1.757 125.945  93.945  1.00  0.00           C
ATOM  12575 1C31 POPE  156       3.156 126.174  94.535  1.00  0.00           C
ATOM  12578 2C31 POPE  156       3.737 125.014  95.355  1.00  0.00           C
ATOM  12581 3C31 POPE  156       3.236 124.984  96.815  1.00  0.00           C
ATOM  12584 4C31 POPE  156       4.217 124.255  97.745  1.00  0.00           C
ATOM  12587 5C31 POPE  156       3.697 124.104  99.175  1.00  0.00           C
ATOM  12590 6C31 POPE  156       4.707 123.424 100.115  1.00  0.00           C
ATOM  12594  NH3 POPE  157      99.524  43.034 121.395  1.00  0.00           N
ATOM  12598  C12 POPE  157     100.964  43.405 121.665  1.00  0.00           C
ATOM  12601  C11 POPE  157     101.153  44.935 121.645  1.00  0.00           C
ATOM  12604  P   POPE  157      98.784  46.115 121.925  1.00  0.00           P
ATOM  12605  O13 POPE  157      98.724  47.563 122.185  1.00  0.00           O
ATOM  12606  O14 POPE  157      97.793  45.203 122.535  1.00  0.00           O
ATOM  12607  O11 POPE  157      98.864  45.775 120.385  1.00  0.00           O
ATOM  12608  O12 POPE  157     100.163  45.575 122.445  1.00  0.00           O
ATOM  12609  C1  POPE  157      99.264  46.765 119.425  1.00  0.00           C
ATOM  12612  C2  POPE  157      99.194  46.214 117.975  1.00  0.00           C
ATOM  12614  O21 POPE  157      97.844  45.884 117.615  1.00  0.00           O
ATOM  12615  C21 POPE  157      97.194  46.734 116.865  1.00  0.00           C
ATOM  12616  O22 POPE  157      97.534  47.875 116.575  1.00  0.00           O
ATOM  12617  C22 POPE  157      95.974  46.024 116.275  1.00  0.00           C
ATOM  12620  C3  POPE  157     100.064  44.915 117.845  1.00  0.00           C
ATOM  12623  O31 POPE  157      99.654  44.083 116.735  1.00  0.00           O
ATOM  12624  C31 POPE  157      98.674  43.225 116.985  1.00  0.00           C
ATOM  12625  O32 POPE  157      98.243  42.945 118.095  1.00  0.00           O
ATOM  12626  C32 POPE  157      98.183  42.604 115.675  1.00  0.00           C
ATOM  12629  C23 POPE  157      95.584  46.583 114.885  1.00  0.00           C
ATOM  12632  C24 POPE  157      94.293  45.964 114.335  1.00  0.00           C
ATOM  12635  C25 POPE  157      94.474  44.595 113.665  1.00  0.00           C
ATOM  12638  C26 POPE  157      94.813  44.704 112.165  1.00  0.00           C
[truncated: 1,683,502 more chars]
