# Supplementary material for: Characterizing Membrane Association and Periplasmic Transfer of Bacterial Lipoproteins through Molecular Dynamics Simulations
Source: Structure. 2020 Apr 7;28(4):475–487.e3. doi: 10.1016/j.str.2020.01.012 (PMC7139219; doi:10.1016/j.str.2020.01.012)
Supplement: Data S1. Final Coordinates from Simulations (Y–Z), Related to Figure 3 [file mmc3.zip › Y-Z/YTCA-3-atomistic.pdb]

TITLE     Protein
REMARK    THIS IS A SIMULATION BOX
CRYST1  129.413  129.413  211.194  90.00  90.00  90.00 P 1           1
MODEL        1
ATOM      1  N   CYSTA   1      66.816  57.627 122.937  1.00  0.00           N
ATOM      3  CA  CYSTA   1      66.887  56.167 122.827  1.00  0.00           C
ATOM      5  C   CYSTA   1      67.706  55.616 123.957  1.00  0.00           C
ATOM      6  O   CYSTA   1      68.177  56.366 124.807  1.00  0.00           O
ATOM      7  CB  CYSTA   1      65.386  55.526 122.847  1.00  0.00           C
ATOM     10  SG  CYSTA   1      63.797  55.746 121.977  1.00  0.00           S
ATOM     11  C1  CYSTA   1      63.837  57.566 121.947  1.00  0.00           C
ATOM     14  CA1 CYSTA   1      67.496  58.496 122.217  1.00  0.00           C
ATOM     15  OA1 CYSTA   1      67.117  59.666 122.147  1.00  0.00           O
ATOM     16  CA2 CYSTA   1      68.727  58.087 121.547  1.00  0.00           C
ATOM     19  C11 CYSTA   1      63.047  58.356 120.887  1.00  0.00           C
ATOM     21  O11 CYSTA   1      63.157  57.837 119.547  1.00  0.00           O
ATOM     22  CX1 CYSTA   1      64.346  57.756 118.967  1.00  0.00           C
ATOM     23  OX1 CYSTA   1      65.437  57.877 119.497  1.00  0.00           O
ATOM     24  CX2 CYSTA   1      64.167  57.537 117.467  1.00  0.00           C
ATOM     27  C12 CYSTA   1      63.437  59.876 120.987  1.00  0.00           C
ATOM     30  O12 CYSTA   1      64.687  60.226 120.357  1.00  0.00           O
ATOM     31  CD1 CYSTA   1      64.926  61.526 120.387  1.00  0.00           C
ATOM     32  OD1 CYSTA   1      64.146  62.366 120.807  1.00  0.00           O
ATOM     33  CD2 CYSTA   1      66.307  61.846 119.797  1.00  0.00           C
ATOM     36  CA3 CYSTA   1      68.477  57.446 120.197  1.00  0.00           C
ATOM     39  CA4 CYSTA   1      69.667  56.546 119.927  1.00  0.00           C
ATOM     42  CA5 CYSTA   1      69.617  56.056 118.507  1.00  0.00           C
ATOM     45  CA6 CYSTA   1      70.276  57.056 117.577  1.00  0.00           C
ATOM     48  CA7 CYSTA   1      70.477  56.366 116.247  1.00  0.00           C
ATOM     51  CA8 CYSTA   1      71.216  57.207 115.217  1.00  0.00           C
ATOM     54  CA9 CYSTA   1      71.157  56.447 113.897  1.00  0.00           C
ATOM     57 0CA1 CYSTA   1      71.377  57.337 112.687  1.00  0.00           C
ATOM     60 1CA1 CYSTA   1      71.057  56.557 111.417  1.00  0.00           C
ATOM     63 2CA1 CYSTA   1      70.797  57.476 110.227  1.00  0.00           C
ATOM     66 3CA1 CYSTA   1      70.396  56.686 108.987  1.00  0.00           C
ATOM     69 4CA1 CYSTA   1      69.907  57.596 107.847  1.00  0.00           C
ATOM     72 5CA1 CYSTA   1      68.527  58.226 108.127  1.00  0.00           C
ATOM     75 6CA1 CYSTA   1      68.017  59.087 106.967  1.00  0.00           C
ATOM     79  CD3 CYSTA   1      66.216  62.936 118.707  1.00  0.00           C
ATOM     82  CD4 CYSTA   1      65.666  62.396 117.377  1.00  0.00           C
ATOM     85  CD5 CYSTA   1      64.837  63.426 116.587  1.00  0.00           C
ATOM     88  CD6 CYSTA   1      65.657  64.587 115.997  1.00  0.00           C
ATOM     91  CD7 CYSTA   1      65.767  65.826 116.897  1.00  0.00           C
ATOM     94  CD8 CYSTA   1      66.377  67.027 116.147  1.00  0.00           C
ATOM     97  CD9 CYSTA   1      66.456  68.296 116.997  1.00  0.00           C
ATOM    100 0CD1 CYSTA   1      67.277  69.426 116.357  1.00  0.00           C
ATOM    103 1CD1 CYSTA   1      66.657  69.987 115.067  1.00  0.00           C
ATOM    106 2CD1 CYSTA   1      67.487  71.146 114.477  1.00  0.00           C
ATOM    109 3CD1 CYSTA   1      66.986  71.656 113.117  1.00  0.00           C
ATOM    112 4CD1 CYSTA   1      65.576  72.277 113.117  1.00  0.00           C
ATOM    115 5CD1 CYSTA   1      65.437  73.487 114.047  1.00  0.00           C
ATOM    118 6CD1 CYSTA   1      64.057  74.146 114.047  1.00  0.00           C
ATOM    122  CX3 CYSTA   1      65.466  57.846 116.697  1.00  0.00           C
ATOM    125  CX4 CYSTA   1      65.246  58.787 115.507  1.00  0.00           C
ATOM    128  CX5 CYSTA   1      66.576  59.127 114.827  1.00  0.00           C
ATOM    131  CX6 CYSTA   1      66.386  60.107 113.677  1.00  0.00           C
ATOM    134  CX7 CYSTA   1      67.597  60.156 112.737  1.00  0.00           C
ATOM    137  CX8 CYSTA   1      67.316  61.116 111.577  1.00  0.00           C
ATOM    140  CX9 CYSTA   1      68.486  61.326 110.657  1.00  0.00           C
ATOM    142 0CX1 CYSTA   1      68.457  62.176 109.617  1.00  0.00           C
ATOM    144 1CX1 CYSTA   1      67.257  63.036 109.267  1.00  0.00           C
ATOM    147 2CX1 CYSTA   1      66.437  62.476 108.087  1.00  0.00           C
ATOM    150 3CX1 CYSTA   1      65.017  63.046 108.057  1.00  0.00           C
ATOM    153 4CX1 CYSTA   1      64.206  62.557 106.847  1.00  0.00           C
ATOM    156 5CX1 CYSTA   1      62.696  62.616 107.067  1.00  0.00           C
ATOM    159 6CX1 CYSTA   1      61.937  62.406 105.747  1.00  0.00           C
ATOM    162 7CX1 CYSTA   1      60.417  62.236 105.927  1.00  0.00           C
ATOM    165 8CX1 CYSTA   1      59.687  62.217 104.577  1.00  0.00           C
ATOM    169  N   SER A   2      67.847  54.276 124.017  1.00  0.00           N
ATOM    171  CA  SER A   2      68.137  53.556 125.247  1.00  0.00           C
ATOM    173  CB  SER A   2      69.307  54.087 126.127  1.00  0.00           C
ATOM    176  OG  SER A   2      69.926  53.026 126.857  1.00  0.00           O
ATOM    178  C   SER A   2      66.867  53.576 126.047  1.00  0.00           C
ATOM    179  O   SER A   2      66.867  54.076 127.157  1.00  0.00           O
ATOM    180  N   LEU A   3      65.697  53.186 125.457  1.00  0.00           N
ATOM    182  CA  LEU A   3      64.437  53.566 126.067  1.00  0.00           C
ATOM    184  CB  LEU A   3      63.177  53.747 125.137  1.00  0.00           C
ATOM    187  CG  LEU A   3      62.626  52.607 124.247  1.00  0.00           C
ATOM    189  CD1 LEU A   3      61.437  53.127 123.427  1.00  0.00           C
ATOM    193  CD2 LEU A   3      62.127  51.406 125.047  1.00  0.00           C
ATOM    197  C   LEU A   3      64.167  52.926 127.427  1.00  0.00           C
ATOM    198  O   LEU A   3      63.587  51.846 127.597  1.00  0.00           O
ATOM    199  N   SER A   4      64.536  53.686 128.477  1.00  0.00           N
ATOM    201  CA  SER A   4      64.127  53.546 129.857  1.00  0.00           C
ATOM    203  CB  SER A   4      65.297  53.896 130.817  1.00  0.00           C
ATOM    206  OG  SER A   4      65.797  55.226 130.687  1.00  0.00           O
ATOM    208  C   SER A   4      62.867  54.337 130.227  1.00  0.00           C
ATOM    209  O   SER A   4      62.906  55.237 131.067  1.00  0.00           O
ATOM    210  N   PRO A   5      61.697  54.006 129.697  1.00  0.00           N
ATOM    211  CD  PRO A   5      61.446  54.247 128.267  1.00  0.00           C
ATOM    214  CA  PRO A   5      60.466  54.226 130.437  1.00  0.00           C
ATOM    216  CB  PRO A   5      59.387  54.186 129.347  1.00  0.00           C
ATOM    219  CG  PRO A   5      60.076  54.896 128.207  1.00  0.00           C
ATOM    222  C   PRO A   5      60.217  53.127 131.447  1.00  0.00           C
ATOM    223  O   PRO A   5      59.876  52.007 131.067  1.00  0.00           O
ATOM    224  N   ALA A   6      60.297  53.386 132.757  1.00  0.00           N
ATOM    226  CA  ALA A   6      60.986  54.456 133.447  1.00  0.00           C
ATOM    228  CB  ALA A   6      60.017  55.286 134.297  1.00  0.00           C
ATOM    232  C   ALA A   6      62.036  53.836 134.327  1.00  0.00           C
ATOM    233  O   ALA A   6      63.177  54.286 134.437  1.00  0.00           O
ATOM    234  N   ILE A   7      61.697  52.716 134.987  1.00  0.00           N
ATOM    236  CA  ILE A   7      62.626  52.017 135.837  1.00  0.00           C
ATOM    238  CB  ILE A   7      61.937  51.447 137.087  1.00  0.00           C
ATOM    240  CG2 ILE A   7      62.826  51.826 138.297  1.00  0.00           C
ATOM    244  CG1 ILE A   7      60.476  51.956 137.277  1.00  0.00           C
ATOM    247  CD  ILE A   7      59.806  51.456 138.577  1.00  0.00           C
ATOM    251  C   ILE A   7      63.496  50.957 135.107  1.00  0.00           C
ATOM    252  O   ILE A   7      64.286  50.316 135.817  1.00  0.00           O
ATOM    253  N   PRO A   8      63.547  50.676 133.797  1.00  0.00           N
ATOM    254  CD  PRO A   8      62.517  50.897 132.787  1.00  0.00           C
ATOM    257  CA  PRO A   8      64.606  49.826 133.267  1.00  0.00           C
ATOM    259  CB  PRO A   8      64.107  49.386 131.867  1.00  0.00           C
ATOM    262  CG  PRO A   8      62.617  49.707 131.857  1.00  0.00           C
ATOM    265  C   PRO A   8      65.877  50.606 133.087  1.00  0.00           C
ATOM    266  O   PRO A   8      65.926  51.447 132.207  1.00  0.00           O
ATOM    267  N   VAL A   9      66.927  50.346 133.887  1.00  0.00           N
ATOM    269  CA  VAL A   9      68.277  50.806 133.617  1.00  0.00           C
ATOM    271  CB  VAL A   9      68.847  50.146 132.357  1.00  0.00           C
ATOM    273  CG1 VAL A   9      70.326  50.456 132.117  1.00  0.00           C
ATOM    277  CG2 VAL A   9      68.737  48.626 132.527  1.00  0.00           C
ATOM    281  C   VAL A   9      68.477  52.326 133.767  1.00  0.00           C
ATOM    282  O   VAL A   9      68.036  53.176 132.997  1.00  0.00           O
ATOM    283  N   ILE A  10      69.127  52.706 134.887  1.00  0.00           N
ATOM    285  CA  ILE A  10      69.257  54.046 135.477  1.00  0.00           C
ATOM    287  CB  ILE A  10      70.237  55.107 134.947  1.00  0.00           C
ATOM    289  CG2 ILE A  10      69.646  56.136 133.967  1.00  0.00           C
ATOM    293  CG1 ILE A  10      70.817  55.846 136.177  1.00  0.00           C
ATOM    296  CD  ILE A  10      72.137  55.247 136.637  1.00  0.00           C
ATOM    300  C   ILE A  10      67.956  54.636 135.907  1.00  0.00           C
ATOM    301  O   ILE A  10      67.687  54.787 137.097  1.00  0.00           O
ATOM    302  N   GLY A  11      67.087  54.987 134.947  1.00  0.00           N
ATOM    304  CA  GLY A  11      65.917  55.786 135.177  1.00  0.00           C
ATOM    307  C   GLY A  11      66.216  57.246 135.397  1.00  0.00           C
ATOM    308  O   GLY A  11      67.137  57.656 136.097  1.00  0.00           O
ATOM    309  N   ALA A  12      65.437  58.146 134.817  1.00  0.00           N
ATOM    311  CA  ALA A  12      64.247  57.906 134.047  1.00  0.00           C
ATOM    313  CB  ALA A  12      63.137  57.256 134.887  1.00  0.00           C
ATOM    317  C   ALA A  12      63.767  59.276 133.737  1.00  0.00           C
ATOM    318  O   ALA A  12      63.637  60.107 134.597  1.00  0.00           O
ATOM    319  N   TYR A  13      63.577  59.686 132.527  1.00  0.00           N
ATOM    321  CA  TYR A  13      62.917  59.057 131.417  1.00  0.00           C
ATOM    323  CB  TYR A  13      61.586  58.236 131.707  1.00  0.00           C
ATOM    326  CG  TYR A  13      60.247  58.966 131.727  1.00  0.00           C
ATOM    327  CD1 TYR A  13      59.156  58.436 131.017  1.00  0.00           C
ATOM    329  CE1 TYR A  13      57.937  59.116 130.957  1.00  0.00           C
ATOM    331  CZ  TYR A  13      57.787  60.326 131.627  1.00  0.00           C
ATOM    332  OH  TYR A  13      56.547  60.986 131.617  1.00  0.00           O
ATOM    334  CD2 TYR A  13      60.047  60.136 132.477  1.00  0.00           C
ATOM    336  CE2 TYR A  13      58.826  60.837 132.407  1.00  0.00           C
ATOM    338  C   TYR A  13      62.667  60.396 130.787  1.00  0.00           C
ATOM    339  O   TYR A  13      62.566  61.406 131.477  1.00  0.00           O
ATOM    340  N   TYR A  14      62.636  60.566 129.497  1.00  0.00           N
ATOM    342  CA  TYR A  14      63.106  59.707 128.457  1.00  0.00           C
ATOM    344  CB  TYR A  14      61.896  59.346 127.527  1.00  0.00           C
ATOM    347  CG  TYR A  14      60.826  60.456 127.547  1.00  0.00           C
ATOM    348  CD1 TYR A  14      59.557  60.267 128.117  1.00  0.00           C
ATOM    350  CE1 TYR A  14      58.667  61.346 128.287  1.00  0.00           C
ATOM    352  CZ  TYR A  14      59.037  62.627 127.867  1.00  0.00           C
ATOM    353  OH  TYR A  14      58.127  63.696 127.987  1.00  0.00           O
ATOM    355  CD2 TYR A  14      61.147  61.747 127.117  1.00  0.00           C
ATOM    357  CE2 TYR A  14      60.297  62.837 127.307  1.00  0.00           C
ATOM    359  C   TYR A  14      64.216  60.556 127.817  1.00  0.00           C
ATOM    360  O   TYR A  14      64.007  61.767 127.767  1.00  0.00           O
ATOM    361  N   PRO A  15      65.377  60.156 127.357  1.00  0.00           N
ATOM    362  CD  PRO A  15      65.887  60.886 126.207  1.00  0.00           C
ATOM    365  CA  PRO A  15      65.747  58.766 127.267  1.00  0.00           C
ATOM    367  CB  PRO A  15      66.237  58.597 125.827  1.00  0.00           C
ATOM    370  CG  PRO A  15      65.727  59.847 125.127  1.00  0.00           C
ATOM    373  C   PRO A  15      66.856  58.376 128.207  1.00  0.00           C
ATOM    374  O   PRO A  15      66.867  57.196 128.487  1.00  0.00           O
ATOM    375  N   SER A  16      67.786  59.296 128.587  1.00  0.00           N
ATOM    377  CA  SER A  16      68.996  59.096 129.387  1.00  0.00           C
ATOM    379  CB  SER A  16      68.877  58.186 130.677  1.00  0.00           C
ATOM    382  OG  SER A  16      68.676  58.896 131.917  1.00  0.00           O
ATOM    384  C   SER A  16      70.316  58.756 128.657  1.00  0.00           C
ATOM    385  O   SER A  16      71.326  58.747 129.357  1.00  0.00           O
ATOM    386  N   TRP A  17      70.357  58.537 127.307  1.00  0.00           N
ATOM    388  CA  TRP A  17      71.456  57.966 126.477  1.00  0.00           C
ATOM    390  CB  TRP A  17      71.157  58.056 124.907  1.00  0.00           C
ATOM    393  CG  TRP A  17      70.786  59.306 124.157  1.00  0.00           C
ATOM    394  CD1 TRP A  17      69.816  60.247 124.437  1.00  0.00           C
ATOM    396  NE1 TRP A  17      69.606  61.046 123.337  1.00  0.00           N
ATOM    398  CE2 TRP A  17      70.477  60.706 122.337  1.00  0.00           C
ATOM    399  CD2 TRP A  17      71.227  59.596 122.797  1.00  0.00           C
ATOM    400  CE3 TRP A  17      72.117  58.966 121.917  1.00  0.00           C
ATOM    402  CZ3 TRP A  17      72.146  59.377 120.577  1.00  0.00           C
ATOM    404  CZ2 TRP A  17      70.507  61.107 121.007  1.00  0.00           C
ATOM    406  CH2 TRP A  17      71.316  60.386 120.117  1.00  0.00           C
ATOM    408  C   TRP A  17      72.977  58.176 126.827  1.00  0.00           C
ATOM    409  O   TRP A  17      73.377  58.927 127.707  1.00  0.00           O
ATOM    410  N   PHE A  18      73.987  57.576 126.137  1.00  0.00           N
ATOM    412  CA  PHE A  18      74.176  56.386 125.297  1.00  0.00           C
ATOM    414  CB  PHE A  18      75.657  56.377 124.817  1.00  0.00           C
ATOM    417  CG  PHE A  18      75.807  56.866 123.407  1.00  0.00           C
ATOM    418  CD1 PHE A  18      75.487  58.186 123.047  1.00  0.00           C
ATOM    420  CE1 PHE A  18      75.767  58.667 121.757  1.00  0.00           C
ATOM    422  CZ  PHE A  18      76.337  57.816 120.807  1.00  0.00           C
ATOM    424  CD2 PHE A  18      76.356  56.016 122.437  1.00  0.00           C
ATOM    426  CE2 PHE A  18      76.636  56.487 121.147  1.00  0.00           C
ATOM    428  C   PHE A  18      73.757  55.026 125.837  1.00  0.00           C
ATOM    429  O   PHE A  18      72.966  54.886 126.767  1.00  0.00           O
ATOM    430  N   PHE A  19      74.216  53.936 125.167  1.00  0.00           N
ATOM    432  CA  PHE A  19      74.697  52.656 125.707  1.00  0.00           C
ATOM    434  CB  PHE A  19      76.257  52.566 125.637  1.00  0.00           C
ATOM    437  CG  PHE A  19      76.907  52.586 124.277  1.00  0.00           C
ATOM    438  CD1 PHE A  19      76.347  52.096 123.087  1.00  0.00           C
ATOM    440  CE1 PHE A  19      77.067  52.166 121.877  1.00  0.00           C
ATOM    442  CZ  PHE A  19      78.367  52.656 121.867  1.00  0.00           C
ATOM    444  CD2 PHE A  19      78.236  53.056 124.247  1.00  0.00           C
ATOM    446  CE2 PHE A  19      78.967  53.096 123.057  1.00  0.00           C
ATOM    448  C   PHE A  19      74.346  52.196 127.127  1.00  0.00           C
ATOM    449  O   PHE A  19      75.136  52.326 128.057  1.00  0.00           O
ATOM    450  N   CYS A  20      73.187  51.526 127.317  1.00  0.00           N
ATOM    452  CA  CYS A  20      72.826  50.897 128.587  1.00  0.00           C
ATOM    454  CB  CYS A  20      73.727  49.666 128.947  1.00  0.00           C
ATOM    457  SG  CYS A  20      73.466  48.826 130.557  1.00  0.00           S
ATOM    459  C   CYS A  20      72.606  51.926 129.687  1.00  0.00           C
ATOM    460  O   CYS A  20      73.297  52.017 130.697  1.00  0.00           O
ATOM    461  N   ALA A  21      71.587  52.747 129.427  1.00  0.00           N
ATOM    463  CA  ALA A  21      71.176  53.896 130.207  1.00  0.00           C
ATOM    465  CB  ALA A  21      70.986  53.747 131.717  1.00  0.00           C
ATOM    469  C   ALA A  21      71.966  55.146 129.977  1.00  0.00           C
ATOM    470  O   ALA A  21      71.547  56.027 129.237  1.00  0.00           O
ATOM    471  N   ILE A  22      73.066  55.267 130.717  1.00  0.00           N
ATOM    473  CA  ILE A  22      73.667  56.517 131.087  1.00  0.00           C
ATOM    475  CB  ILE A  22      73.576  56.736 132.617  1.00  0.00           C
ATOM    477  CG2 ILE A  22      74.657  55.986 133.427  1.00  0.00           C
ATOM    481  CG1 ILE A  22      73.507  58.236 133.007  1.00  0.00           C
ATOM    484  CD  ILE A  22      73.076  58.446 134.467  1.00  0.00           C
ATOM    488  C   ILE A  22      75.066  56.357 130.567  1.00  0.00           C
ATOM    489  O   ILE A  22      75.706  55.337 130.827  1.00  0.00           O
ATOM    490  N   ALA A  23      75.576  57.316 129.787  1.00  0.00           N
ATOM    492  CA  ALA A  23      76.916  57.196 129.207  1.00  0.00           C
ATOM    494  CB  ALA A  23      77.947  57.217 130.357  1.00  0.00           C
ATOM    498  C   ALA A  23      77.146  55.976 128.287  1.00  0.00           C
ATOM    499  O   ALA A  23      76.216  55.346 127.797  1.00  0.00           O
ATOM    500  N   SER A  24      78.396  55.566 127.987  1.00  0.00           N
ATOM    502  CA  SER A  24      79.527  56.427 127.667  1.00  0.00           C
ATOM    504  CB  SER A  24      80.867  56.056 128.397  1.00  0.00           C
ATOM    507  OG  SER A  24      81.087  54.656 128.557  1.00  0.00           O
ATOM    509  C   SER A  24      79.727  56.377 126.177  1.00  0.00           C
ATOM    510  O   SER A  24      79.947  55.337 125.577  1.00  0.00           O
ATOM    511  N   LEU A  25      79.606  57.456 125.437  1.00  0.00           N
ATOM    513  CA  LEU A  25      79.736  58.866 125.677  1.00  0.00           C
ATOM    515  CB  LEU A  25      80.367  59.526 124.417  1.00  0.00           C
ATOM    518  CG  LEU A  25      80.336  58.877 122.977  1.00  0.00           C
ATOM    520  CD1 LEU A  25      81.757  58.506 122.537  1.00  0.00           C
ATOM    524  CD2 LEU A  25      79.337  57.776 122.587  1.00  0.00           C
ATOM    528  C   LEU A  25      78.466  59.566 126.167  1.00  0.00           C
ATOM    529  O   LEU A  25      77.426  58.947 126.377  1.00  0.00           O
ATOM    530  N   ILE A  26      78.507  60.906 126.367  1.00  0.00           N
ATOM    532  CA  ILE A  26      77.326  61.726 126.137  1.00  0.00           C
ATOM    534  CB  ILE A  26      77.587  63.186 126.577  1.00  0.00           C
ATOM    536  CG2 ILE A  26      76.496  64.197 126.167  1.00  0.00           C
ATOM    540  CG1 ILE A  26      77.807  63.197 128.117  1.00  0.00           C
ATOM    543  CD  ILE A  26      77.816  64.597 128.757  1.00  0.00           C
ATOM    547  C   ILE A  26      76.927  61.536 124.667  1.00  0.00           C
ATOM    548  O   ILE A  26      77.786  61.436 123.787  1.00  0.00           O
ATOM    549  N   LEU A  27      75.666  61.276 124.307  1.00  0.00           N
ATOM    551  CA  LEU A  27      74.497  62.056 124.607  1.00  0.00           C
ATOM    553  CB  LEU A  27      73.626  62.156 123.327  1.00  0.00           C
ATOM    556  CG  LEU A  27      74.387  62.596 122.057  1.00  0.00           C
ATOM    558  CD1 LEU A  27      73.417  63.066 120.967  1.00  0.00           C
ATOM    562  CD2 LEU A  27      75.426  63.677 122.327  1.00  0.00           C
ATOM    566  C   LEU A  27      73.676  61.476 125.707  1.00  0.00           C
ATOM    567  O   LEU A  27      72.797  60.676 125.447  1.00  0.00           O
ATOM    568  N   THR A  28      73.797  61.947 126.957  1.00  0.00           N
ATOM    570  CA  THR A  28      72.617  62.017 127.797  1.00  0.00           C
ATOM    572  CB  THR A  28      72.867  62.366 129.257  1.00  0.00           C
ATOM    574  OG1 THR A  28      73.867  61.546 129.847  1.00  0.00           O
ATOM    576  CG2 THR A  28      71.597  62.136 130.097  1.00  0.00           C
ATOM    580  C   THR A  28      71.676  63.046 127.187  1.00  0.00           C
ATOM    581  O   THR A  28      72.117  64.106 126.737  1.00  0.00           O
ATOM    582  N   LEU A  29      70.367  62.756 127.147  1.00  0.00           N
ATOM    584  CA  LEU A  29      69.316  63.726 126.927  1.00  0.00           C
ATOM    586  CB  LEU A  29      68.727  63.737 125.487  1.00  0.00           C
ATOM    589  CG  LEU A  29      69.617  64.286 124.347  1.00  0.00           C
ATOM    591  CD1 LEU A  29      68.856  64.356 123.017  1.00  0.00           C
ATOM    595  CD2 LEU A  29      70.117  65.707 124.637  1.00  0.00           C
ATOM    599  C   LEU A  29      68.236  63.296 127.897  1.00  0.00           C
ATOM    600  O   LEU A  29      68.127  62.096 128.147  1.00  0.00           O
ATOM    601  N   ILE A  30      67.457  64.267 128.437  1.00  0.00           N
ATOM    603  CA  ILE A  30      66.097  64.216 128.987  1.00  0.00           C
ATOM    605  CB  ILE A  30      65.117  64.636 127.877  1.00  0.00           C
ATOM    607  CG2 ILE A  30      63.647  64.777 128.327  1.00  0.00           C
ATOM    611  CG1 ILE A  30      65.576  65.996 127.297  1.00  0.00           C
ATOM    614  CD  ILE A  30      64.527  66.716 126.447  1.00  0.00           C
ATOM    618  C   ILE A  30      65.646  63.036 129.917  1.00  0.00           C
ATOM    619  O   ILE A  30      66.137  61.916 129.917  1.00  0.00           O
ATOM    620  N   THR A  31      64.617  63.197 130.777  1.00  0.00           N
ATOM    622  CA  THR A  31      64.316  64.346 131.597  1.00  0.00           C
ATOM    624  CB  THR A  31      62.836  64.496 132.067  1.00  0.00           C
ATOM    626  OG1 THR A  31      62.467  63.726 133.197  1.00  0.00           O
ATOM    628  CG2 THR A  31      61.797  64.267 130.957  1.00  0.00           C
ATOM    632  C   THR A  31      65.257  64.366 132.797  1.00  0.00           C
ATOM    633  O   THR A  31      65.456  65.416 133.377  1.00  0.00           O
ATOM    634  N   ARG A  32      65.917  63.236 133.187  1.00  0.00           N
ATOM    636  CA  ARG A  32      66.597  63.146 134.477  1.00  0.00           C
ATOM    638  CB  ARG A  32      66.157  61.947 135.357  1.00  0.00           C
ATOM    641  CG  ARG A  32      64.917  62.347 136.167  1.00  0.00           C
ATOM    644  CD  ARG A  32      64.337  61.296 137.117  1.00  0.00           C
ATOM    647  NE  ARG A  32      62.847  61.357 136.997  1.00  0.00           N
ATOM    649  CZ  ARG A  32      62.117  60.276 137.257  1.00  0.00           C
ATOM    650  NH1 ARG A  32      60.947  60.076 136.667  1.00  0.00           N
ATOM    653  NH2 ARG A  32      62.547  59.337 138.077  1.00  0.00           N
ATOM    656  C   ARG A  32      68.096  63.327 134.527  1.00  0.00           C
ATOM    657  O   ARG A  32      68.637  63.616 135.577  1.00  0.00           O
ATOM    658  N   ARG A  33      68.786  63.337 133.377  1.00  0.00           N
ATOM    660  CA  ARG A  33      69.947  64.197 133.227  1.00  0.00           C
ATOM    662  CB  ARG A  33      71.347  63.576 133.467  1.00  0.00           C
ATOM    665  CG  ARG A  33      71.826  63.646 134.937  1.00  0.00           C
ATOM    668  CD  ARG A  33      73.257  63.136 135.157  1.00  0.00           C
ATOM    671  NE  ARG A  33      73.407  62.726 136.597  1.00  0.00           N
ATOM    673  CZ  ARG A  33      74.486  62.087 137.017  1.00  0.00           C
ATOM    674  NH1 ARG A  33      74.497  61.517 138.207  1.00  0.00           N
ATOM    677  NH2 ARG A  33      75.547  61.966 136.257  1.00  0.00           N
ATOM    680  C   ARG A  33      69.797  64.926 131.927  1.00  0.00           C
ATOM    681  O   ARG A  33      69.136  64.486 130.987  1.00  0.00           O
ATOM    682  N   VAL A  34      70.286  66.167 131.907  1.00  0.00           N
ATOM    684  CA  VAL A  34      69.767  67.216 131.067  1.00  0.00           C
ATOM    686  CB  VAL A  34      69.066  68.246 131.937  1.00  0.00           C
ATOM    688  CG1 VAL A  34      68.947  69.646 131.317  1.00  0.00           C
ATOM    692  CG2 VAL A  34      67.697  67.646 132.297  1.00  0.00           C
ATOM    696  C   VAL A  34      70.926  67.747 130.277  1.00  0.00           C
ATOM    697  O   VAL A  34      72.027  67.816 130.817  1.00  0.00           O
ATOM    698  N   ILE A  35      70.757  68.036 128.967  1.00  0.00           N
ATOM    700  CA  ILE A  35      71.816  68.546 128.107  1.00  0.00           C
ATOM    702  CB  ILE A  35      71.356  68.656 126.647  1.00  0.00           C
ATOM    704  CG2 ILE A  35      70.587  69.966 126.347  1.00  0.00           C
ATOM    708  CG1 ILE A  35      72.536  68.447 125.667  1.00  0.00           C
ATOM    711  CD  ILE A  35      72.176  68.726 124.207  1.00  0.00           C
ATOM    715  C   ILE A  35      72.227  69.877 128.707  1.00  0.00           C
ATOM    716  O   ILE A  35      71.347  70.656 129.077  1.00  0.00           O
ATOM    717  N   GLN A  36      73.527  70.146 128.947  1.00  0.00           N
ATOM    719  CA  GLN A  36      73.797  71.237 129.887  1.00  0.00           C
ATOM    721  CB  GLN A  36      73.367  70.856 131.357  1.00  0.00           C
ATOM    724  CG  GLN A  36      72.947  72.046 132.287  1.00  0.00           C
ATOM    727  CD  GLN A  36      71.867  73.017 131.747  1.00  0.00           C
ATOM    728  OE1 GLN A  36      71.887  74.226 131.987  1.00  0.00           O
ATOM    729  NE2 GLN A  36      70.867  72.476 131.027  1.00  0.00           N
ATOM    732  C   GLN A  36      75.246  71.676 129.897  1.00  0.00           C
ATOM    733  O   GLN A  36      75.596  72.466 130.757  1.00  0.00           O
ATOM    734  N   ARG A  37      76.117  71.206 128.977  1.00  0.00           N
ATOM    736  CA  ARG A  37      77.576  71.346 129.097  1.00  0.00           C
ATOM    738  CB  ARG A  37      78.377  70.506 128.047  1.00  0.00           C
ATOM    741  CG  ARG A  37      79.097  69.306 128.687  1.00  0.00           C
ATOM    744  CD  ARG A  37      80.626  69.356 128.597  1.00  0.00           C
ATOM    747  NE  ARG A  37      81.216  68.376 127.627  1.00  0.00           N
ATOM    749  CZ  ARG A  37      82.536  68.326 127.437  1.00  0.00           C
ATOM    750  NH1 ARG A  37      83.157  67.347 126.847  1.00  0.00           N
ATOM    753  NH2 ARG A  37      83.336  69.317 127.787  1.00  0.00           N
ATOM    756  C   ARG A  37      78.146  72.747 129.167  1.00  0.00           C
ATOM    757  O   ARG A  37      79.136  72.956 129.867  1.00  0.00           O
ATOM    758  N   ALA A  38      77.527  73.697 128.457  1.00  0.00           N
ATOM    760  CA  ALA A  38      77.797  75.107 128.637  1.00  0.00           C
ATOM    762  CB  ALA A  38      77.646  75.866 127.297  1.00  0.00           C
ATOM    766  C   ALA A  38      76.907  75.676 129.737  1.00  0.00           C
ATOM    767  O   ALA A  38      76.646  75.066 130.767  1.00  0.00           O
ATOM    768  N   ASN A  39      76.326  76.877 129.547  1.00  0.00           N
ATOM    770  CA  ASN A  39      74.957  77.036 129.957  1.00  0.00           C
ATOM    772  CB  ASN A  39      74.667  78.337 130.757  1.00  0.00           C
ATOM    775  CG  ASN A  39      74.356  78.106 132.237  1.00  0.00           C
ATOM    776  OD1 ASN A  39      74.326  79.057 133.027  1.00  0.00           O
ATOM    777  ND2 ASN A  39      74.097  76.856 132.667  1.00  0.00           N
ATOM    780  C   ASN A  39      74.197  77.057 128.677  1.00  0.00           C
ATOM    781  O   ASN A  39      74.497  77.866 127.807  1.00  0.00           O
ATOM    782  N   ILE A  40      73.297  76.066 128.527  1.00  0.00           N
ATOM    784  CA  ILE A  40      72.907  75.556 127.227  1.00  0.00           C
ATOM    786  CB  ILE A  40      73.346  74.087 127.127  1.00  0.00           C
ATOM    788  CG2 ILE A  40      72.207  73.127 127.517  1.00  0.00           C
ATOM    792  CG1 ILE A  40      73.967  73.726 125.747  1.00  0.00           C
ATOM    795  CD  ILE A  40      74.127  72.216 125.477  1.00  0.00           C
ATOM    799  C   ILE A  40      71.407  75.697 127.087  1.00  0.00           C
ATOM    800  O   ILE A  40      70.887  75.416 126.017  1.00  0.00           O
ATOM    801  N   ASN A  41      70.646  76.156 128.117  1.00  0.00           N
ATOM    803  CA  ASN A  41      69.176  76.046 128.147  1.00  0.00           C
ATOM    805  CB  ASN A  41      68.617  76.396 129.567  1.00  0.00           C
ATOM    808  CG  ASN A  41      67.096  76.226 129.787  1.00  0.00           C
ATOM    809  OD1 ASN A  41      66.426  77.076 130.377  1.00  0.00           O
ATOM    810  ND2 ASN A  41      66.517  75.136 129.257  1.00  0.00           N
ATOM    813  C   ASN A  41      68.517  76.966 127.127  1.00  0.00           C
ATOM    814  O   ASN A  41      67.326  76.906 126.827  1.00  0.00           O
ATOM    815  N   LEU A  42      69.337  77.866 126.617  1.00  0.00           N
ATOM    817  CA  LEU A  42      69.007  78.987 125.807  1.00  0.00           C
ATOM    819  CB  LEU A  42      69.847  80.156 126.357  1.00  0.00           C
ATOM    822  CG  LEU A  42      69.687  80.307 127.897  1.00  0.00           C
ATOM    824  CD1 LEU A  42      70.417  81.536 128.437  1.00  0.00           C
ATOM    828  CD2 LEU A  42      68.216  80.377 128.357  1.00  0.00           C
ATOM    832  C   LEU A  42      69.206  78.516 124.367  1.00  0.00           C
ATOM    833  O   LEU A  42      69.427  77.326 124.117  1.00  0.00           O
ATOM    834  N   ALA A  43      68.956  79.366 123.367  1.00  0.00           N
ATOM    836  CA  ALA A  43      67.857  79.146 122.447  1.00  0.00           C
ATOM    838  CB  ALA A  43      67.847  80.276 121.417  1.00  0.00           C
ATOM    842  C   ALA A  43      67.727  77.796 121.727  1.00  0.00           C
ATOM    843  O   ALA A  43      66.617  77.316 121.537  1.00  0.00           O
ATOM    844  N   PHE A  44      68.847  77.136 121.347  1.00  0.00           N
ATOM    846  CA  PHE A  44      68.797  75.866 120.637  1.00  0.00           C
ATOM    848  CB  PHE A  44      70.237  75.476 120.197  1.00  0.00           C
ATOM    851  CG  PHE A  44      70.246  74.317 119.237  1.00  0.00           C
ATOM    852  CD1 PHE A  44      69.576  74.417 118.007  1.00  0.00           C
ATOM    854  CE1 PHE A  44      69.517  73.337 117.127  1.00  0.00           C
ATOM    856  CZ  PHE A  44      70.146  72.126 117.467  1.00  0.00           C
ATOM    858  CD2 PHE A  44      70.887  73.106 119.557  1.00  0.00           C
ATOM    860  CE2 PHE A  44      70.846  72.017 118.667  1.00  0.00           C
ATOM    862  C   PHE A  44      68.177  74.746 121.467  1.00  0.00           C
ATOM    863  O   PHE A  44      67.757  73.706 120.967  1.00  0.00           O
ATOM    864  N   VAL A  45      68.076  74.896 122.797  1.00  0.00           N
ATOM    866  CA  VAL A  45      67.687  73.776 123.617  1.00  0.00           C
ATOM    868  CB  VAL A  45      68.576  73.737 124.837  1.00  0.00           C
ATOM    870  CG1 VAL A  45      68.187  72.726 125.927  1.00  0.00           C
ATOM    874  CG2 VAL A  45      69.937  73.366 124.217  1.00  0.00           C
ATOM    878  C   VAL A  45      66.207  73.746 123.887  1.00  0.00           C
ATOM    879  O   VAL A  45      65.687  72.697 124.247  1.00  0.00           O
ATOM    880  N   GLY A  46      65.466  74.837 123.607  1.00  0.00           N
ATOM    882  CA  GLY A  46      64.007  74.786 123.497  1.00  0.00           C
ATOM    885  C   GLY A  46      63.626  73.956 122.297  1.00  0.00           C
ATOM    886  O   GLY A  46      62.757  73.096 122.357  1.00  0.00           O
ATOM    887  N   ILE A  47      64.377  74.146 121.197  1.00  0.00           N
ATOM    889  CA  ILE A  47      64.346  73.307 120.017  1.00  0.00           C
ATOM    891  CB  ILE A  47      65.267  73.837 118.907  1.00  0.00           C
ATOM    893  CG2 ILE A  47      65.276  72.936 117.667  1.00  0.00           C
ATOM    897  CG1 ILE A  47      64.957  75.316 118.547  1.00  0.00           C
ATOM    900  CD  ILE A  47      63.507  75.546 118.097  1.00  0.00           C
ATOM    904  C   ILE A  47      64.707  71.856 120.297  1.00  0.00           C
ATOM    905  O   ILE A  47      63.956  70.957 119.907  1.00  0.00           O
ATOM    906  N   ILE A  48      65.817  71.557 121.017  1.00  0.00           N
ATOM    908  CA  ILE A  48      66.137  70.176 121.387  1.00  0.00           C
ATOM    910  CB  ILE A  48      67.507  70.006 122.087  1.00  0.00           C
ATOM    912  CG2 ILE A  48      67.676  68.587 122.707  1.00  0.00           C
ATOM    916  CG1 ILE A  48      68.657  70.276 121.097  1.00  0.00           C
ATOM    919  CD  ILE A  48      70.047  70.206 121.747  1.00  0.00           C
ATOM    923  C   ILE A  48      65.057  69.557 122.247  1.00  0.00           C
ATOM    924  O   ILE A  48      64.627  68.447 121.987  1.00  0.00           O
ATOM    925  N   TYR A  49      64.576  70.296 123.267  1.00  0.00           N
ATOM    927  CA  TYR A  49      63.676  69.777 124.267  1.00  0.00           C
ATOM    929  CB  TYR A  49      63.757  70.567 125.607  1.00  0.00           C
ATOM    932  CG  TYR A  49      64.977  70.136 126.417  1.00  0.00           C
ATOM    933  CD1 TYR A  49      66.246  69.936 125.837  1.00  0.00           C
ATOM    935  CE1 TYR A  49      67.257  69.267 126.527  1.00  0.00           C
ATOM    937  CZ  TYR A  49      67.057  68.896 127.847  1.00  0.00           C
ATOM    938  OH  TYR A  49      67.977  68.087 128.527  1.00  0.00           O
ATOM    940  CD2 TYR A  49      64.816  69.786 127.767  1.00  0.00           C
ATOM    942  CE2 TYR A  49      65.856  69.216 128.497  1.00  0.00           C
ATOM    944  C   TYR A  49      62.246  69.636 123.777  1.00  0.00           C
ATOM    945  O   TYR A  49      61.537  68.726 124.207  1.00  0.00           O
ATOM    946  N   THR A  50      61.837  70.456 122.797  1.00  0.00           N
ATOM    948  CA  THR A  50      60.567  70.337 122.107  1.00  0.00           C
ATOM    950  CB  THR A  50      60.087  71.666 121.557  1.00  0.00           C
ATOM    952  OG1 THR A  50      59.676  72.476 122.647  1.00  0.00           O
ATOM    954  CG2 THR A  50      58.857  71.536 120.637  1.00  0.00           C
ATOM    958  C   THR A  50      60.597  69.306 121.007  1.00  0.00           C
ATOM    959  O   THR A  50      59.676  68.496 120.897  1.00  0.00           O
ATOM    960  N   ALA A  51      61.656  69.247 120.177  1.00  0.00           N
ATOM    962  CA  ALA A  51      61.807  68.216 119.157  1.00  0.00           C
ATOM    964  CB  ALA A  51      63.017  68.527 118.267  1.00  0.00           C
ATOM    968  C   ALA A  51      61.917  66.817 119.737  1.00  0.00           C
ATOM    969  O   ALA A  51      61.257  65.886 119.277  1.00  0.00           O
ATOM    970  N   LEU A  52      62.696  66.686 120.837  1.00  0.00           N
ATOM    972  CA  LEU A  52      62.566  65.627 121.827  1.00  0.00           C
ATOM    974  CB  LEU A  52      63.437  65.947 123.087  1.00  0.00           C
ATOM    977  CG  LEU A  52      64.957  65.616 123.027  1.00  0.00           C
ATOM    979  CD1 LEU A  52      65.357  64.526 124.037  1.00  0.00           C
ATOM    983  CD2 LEU A  52      65.497  65.267 121.637  1.00  0.00           C
ATOM    987  C   LEU A  52      61.137  65.377 122.257  1.00  0.00           C
ATOM    988  O   LEU A  52      60.587  64.326 121.957  1.00  0.00           O
ATOM    989  N   PHE A  53      60.457  66.346 122.927  1.00  0.00           N
ATOM    991  CA  PHE A  53      59.127  66.176 123.507  1.00  0.00           C
ATOM    993  CB  PHE A  53      58.667  67.496 124.177  1.00  0.00           C
ATOM    996  CG  PHE A  53      57.286  67.406 124.767  1.00  0.00           C
ATOM    997  CD1 PHE A  53      57.117  67.046 126.107  1.00  0.00           C
ATOM    999  CE1 PHE A  53      55.826  66.917 126.637  1.00  0.00           C
ATOM   1001  CZ  PHE A  53      54.707  67.156 125.837  1.00  0.00           C
ATOM   1003  CD2 PHE A  53      56.157  67.686 123.977  1.00  0.00           C
ATOM   1005  CE2 PHE A  53      54.867  67.546 124.507  1.00  0.00           C
ATOM   1007  C   PHE A  53      58.087  65.656 122.497  1.00  0.00           C
ATOM   1008  O   PHE A  53      57.327  64.716 122.747  1.00  0.00           O
ATOM   1009  N   ALA A  54      58.117  66.256 121.307  1.00  0.00           N
ATOM   1011  CA  ALA A  54      57.306  65.947 120.157  1.00  0.00           C
ATOM   1013  CB  ALA A  54      57.836  66.887 119.057  1.00  0.00           C
ATOM   1017  C   ALA A  54      57.437  64.507 119.697  1.00  0.00           C
ATOM   1018  O   ALA A  54      56.437  63.826 119.427  1.00  0.00           O
ATOM   1019  N   LEU A  55      58.676  63.987 119.637  1.00  0.00           N
ATOM   1021  CA  LEU A  55      58.956  62.616 119.297  1.00  0.00           C
ATOM   1023  CB  LEU A  55      60.487  62.446 119.087  1.00  0.00           C
ATOM   1026  CG  LEU A  55      60.937  61.076 118.557  1.00  0.00           C
ATOM   1028  CD1 LEU A  55      60.076  60.576 117.397  1.00  0.00           C
ATOM   1032  CD2 LEU A  55      62.376  61.136 118.057  1.00  0.00           C
ATOM   1036  C   LEU A  55      58.396  61.606 120.287  1.00  0.00           C
ATOM   1037  O   LEU A  55      57.757  60.616 119.917  1.00  0.00           O
ATOM   1038  N   TYR A  56      58.536  61.846 121.607  1.00  0.00           N
ATOM   1040  CA  TYR A  56      57.927  61.006 122.627  1.00  0.00           C
ATOM   1042  CB  TYR A  56      58.257  61.466 124.067  1.00  0.00           C
ATOM   1045  CG  TYR A  56      59.727  61.487 124.157  1.00  0.00           C
ATOM   1046  CD1 TYR A  56      60.487  60.307 124.037  1.00  0.00           C
ATOM   1048  CE1 TYR A  56      61.887  60.396 123.967  1.00  0.00           C
ATOM   1050  CZ  TYR A  56      62.507  61.656 123.967  1.00  0.00           C
ATOM   1051  OH  TYR A  56      63.876  61.806 123.717  1.00  0.00           O
ATOM   1053  CD2 TYR A  56      60.367  62.706 124.277  1.00  0.00           C
ATOM   1055  CE2 TYR A  56      61.757  62.796 124.187  1.00  0.00           C
ATOM   1057  C   TYR A  56      56.427  60.986 122.547  1.00  0.00           C
ATOM   1058  O   TYR A  56      55.807  59.936 122.617  1.00  0.00           O
ATOM   1059  N   ALA A  57      55.826  62.156 122.347  1.00  0.00           N
ATOM   1061  CA  ALA A  57      54.407  62.316 122.197  1.00  0.00           C
ATOM   1063  CB  ALA A  57      54.137  63.826 122.227  1.00  0.00           C
ATOM   1067  C   ALA A  57      53.847  61.576 120.977  1.00  0.00           C
ATOM   1068  O   ALA A  57      52.867  60.856 121.057  1.00  0.00           O
ATOM   1069  N   MET A  58      54.557  61.636 119.827  1.00  0.00           N
ATOM   1071  CA  MET A  58      54.277  60.776 118.697  1.00  0.00           C
ATOM   1073  CB  MET A  58      55.257  61.136 117.547  1.00  0.00           C
ATOM   1076  CG  MET A  58      55.237  60.216 116.297  1.00  0.00           C
ATOM   1079  SD  MET A  58      53.717  60.256 115.317  1.00  0.00           S
ATOM   1080  CE  MET A  58      54.226  61.747 114.417  1.00  0.00           C
ATOM   1084  C   MET A  58      54.377  59.267 118.947  1.00  0.00           C
ATOM   1085  O   MET A  58      53.477  58.496 118.617  1.00  0.00           O
ATOM   1086  N   LEU A  59      55.487  58.816 119.567  1.00  0.00           N
ATOM   1088  CA  LEU A  59      55.736  57.427 119.887  1.00  0.00           C
ATOM   1090  CB  LEU A  59      57.197  57.217 120.357  1.00  0.00           C
ATOM   1093  CG  LEU A  59      58.247  57.446 119.247  1.00  0.00           C
ATOM   1095  CD1 LEU A  59      59.667  57.326 119.797  1.00  0.00           C
ATOM   1099  CD2 LEU A  59      58.036  56.497 118.067  1.00  0.00           C
ATOM   1103  C   LEU A  59      54.757  56.877 120.897  1.00  0.00           C
ATOM   1104  O   LEU A  59      54.216  55.786 120.737  1.00  0.00           O
ATOM   1105  N   PHE A  60      54.447  57.656 121.937  1.00  0.00           N
ATOM   1107  CA  PHE A  60      53.517  57.266 122.957  1.00  0.00           C
ATOM   1109  CB  PHE A  60      53.717  58.087 124.267  1.00  0.00           C
ATOM   1112  CG  PHE A  60      55.097  57.956 124.847  1.00  0.00           C
ATOM   1113  CD1 PHE A  60      55.996  56.926 124.507  1.00  0.00           C
ATOM   1115  CE1 PHE A  60      57.306  56.916 125.017  1.00  0.00           C
ATOM   1117  CZ  PHE A  60      57.706  57.896 125.927  1.00  0.00           C
ATOM   1119  CD2 PHE A  60      55.517  58.936 125.767  1.00  0.00           C
ATOM   1121  CE2 PHE A  60      56.797  58.896 126.317  1.00  0.00           C
ATOM   1123  C   PHE A  60      52.076  57.386 122.507  1.00  0.00           C
ATOM   1124  O   PHE A  60      51.196  56.826 123.147  1.00  0.00           O
ATOM   1125  N   TRP A  61      51.777  58.106 121.407  1.00  0.00           N
ATOM   1127  CA  TRP A  61      50.466  58.006 120.777  1.00  0.00           C
ATOM   1129  CB  TRP A  61      50.117  59.316 120.027  1.00  0.00           C
ATOM   1132  CG  TRP A  61      49.897  60.497 120.927  1.00  0.00           C
ATOM   1133  CD1 TRP A  61      49.917  60.546 122.297  1.00  0.00           C
ATOM   1135  NE1 TRP A  61      49.736  61.846 122.717  1.00  0.00           N
ATOM   1137  CE2 TRP A  61      49.567  62.646 121.637  1.00  0.00           C
ATOM   1138  CD2 TRP A  61      49.667  61.846 120.477  1.00  0.00           C
ATOM   1139  CE3 TRP A  61      49.547  62.427 119.217  1.00  0.00           C
ATOM   1141  CZ3 TRP A  61      49.297  63.796 119.127  1.00  0.00           C
ATOM   1143  CZ2 TRP A  61      49.307  64.006 121.547  1.00  0.00           C
ATOM   1145  CH2 TRP A  61      49.187  64.566 120.277  1.00  0.00           C
ATOM   1147  C   TRP A  61      50.357  56.806 119.837  1.00  0.00           C
ATOM   1148  O   TRP A  61      49.396  56.046 119.907  1.00  0.00           O
ATOM   1149  N   LEU A  62      51.367  56.566 118.987  1.00  0.00           N
ATOM   1151  CA  LEU A  62      51.427  55.396 118.117  1.00  0.00           C
ATOM   1153  CB  LEU A  62      52.636  55.476 117.147  1.00  0.00           C
ATOM   1156  CG  LEU A  62      52.887  54.247 116.257  1.00  0.00           C
ATOM   1158  CD1 LEU A  62      51.656  53.826 115.427  1.00  0.00           C
ATOM   1162  CD2 LEU A  62      54.047  54.507 115.287  1.00  0.00           C
ATOM   1166  C   LEU A  62      51.396  54.076 118.897  1.00  0.00           C
ATOM   1167  O   LEU A  62      50.697  53.136 118.537  1.00  0.00           O
ATOM   1168  N   ALA A  63      52.097  54.036 120.047  1.00  0.00           N
ATOM   1170  CA  ALA A  63      52.027  52.976 121.047  1.00  0.00           C
ATOM   1172  CB  ALA A  63      52.966  53.337 122.217  1.00  0.00           C
ATOM   1176  C   ALA A  63      50.657  52.656 121.627  1.00  0.00           C
ATOM   1177  O   ALA A  63      50.497  51.606 122.257  1.00  0.00           O
ATOM   1178  N   PHE A  64      49.646  53.537 121.417  1.00  0.00           N
ATOM   1180  CA  PHE A  64      48.286  53.376 121.907  1.00  0.00           C
ATOM   1182  CB  PHE A  64      47.807  54.676 122.637  1.00  0.00           C
ATOM   1185  CG  PHE A  64      48.536  54.956 123.927  1.00  0.00           C
ATOM   1186  CD1 PHE A  64      49.377  53.997 124.537  1.00  0.00           C
ATOM   1188  CE1 PHE A  64      50.037  54.276 125.727  1.00  0.00           C
ATOM   1190  CZ  PHE A  64      49.847  55.497 126.367  1.00  0.00           C
ATOM   1192  CD2 PHE A  64      48.356  56.186 124.577  1.00  0.00           C
ATOM   1194  CE2 PHE A  64      48.997  56.456 125.797  1.00  0.00           C
ATOM   1196  C   PHE A  64      47.316  52.986 120.807  1.00  0.00           C
ATOM   1197  O   PHE A  64      46.097  53.056 120.987  1.00  0.00           O
ATOM   1198  N   PHE A  65      47.847  52.586 119.627  1.00  0.00           N
ATOM   1200  CA  PHE A  65      47.057  52.156 118.487  1.00  0.00           C
ATOM   1202  CB  PHE A  65      47.677  52.697 117.157  1.00  0.00           C
ATOM   1205  CG  PHE A  65      47.747  54.226 117.007  1.00  0.00           C
ATOM   1206  CD1 PHE A  65      47.106  55.136 117.877  1.00  0.00           C
ATOM   1208  CE1 PHE A  65      47.236  56.517 117.707  1.00  0.00           C
ATOM   1210  CZ  PHE A  65      47.997  57.026 116.657  1.00  0.00           C
ATOM   1212  CD2 PHE A  65      48.457  54.766 115.917  1.00  0.00           C
ATOM   1214  CE2 PHE A  65      48.606  56.146 115.747  1.00  0.00           C
ATOM   1216  C   PHE A  65      46.797  50.616 118.477  1.00  0.00           C
ATOM   1217  OT1 PHE A  65      46.087  50.116 119.397  1.00  0.00           O
ATOM   1218  OT2 PHE A  65      47.267  49.886 117.567  1.00  0.00           O
ATOM   1219  NH3 POPEB  66       0.977  60.627 122.787  1.00  0.00           N
ATOM   1223  C12 POPEB  66       0.437  61.906 123.367  1.00  0.00           C
ATOM   1226  C11 POPEB  66       1.027  62.376 124.737  1.00  0.00           C
ATOM   1229  P   POPEB  66       3.417  62.796 123.897  1.00  0.00           P
ATOM   1230  O13 POPEB  66       2.687  63.857 123.147  1.00  0.00           O
ATOM   1231  O14 POPEB  66       4.707  63.127 124.527  1.00  0.00           O
ATOM   1232  O11 POPEB  66       3.527  61.497 123.007  1.00  0.00           O
ATOM   1233  O12 POPEB  66       2.427  62.207 124.957  1.00  0.00           O
ATOM   1234  C1  POPEB  66       4.757  61.126 122.387  1.00  0.00           C
ATOM   1237  C2  POPEB  66       4.637  61.276 120.847  1.00  0.00           C
ATOM   1239  O21 POPEB  66       5.907  61.266 120.207  1.00  0.00           O
ATOM   1240  C21 POPEB  66       6.657  62.326 120.377  1.00  0.00           C
ATOM   1241  O22 POPEB  66       6.537  63.186 121.227  1.00  0.00           O
ATOM   1242  C22 POPEB  66       7.657  62.396 119.247  1.00  0.00           C
ATOM   1245  C3  POPEB  66       3.737  62.446 120.347  1.00  0.00           C
ATOM   1248  O31 POPEB  66       3.307  62.186 118.997  1.00  0.00           O
ATOM   1249  C31 POPEB  66       2.147  61.546 118.897  1.00  0.00           C
ATOM   1250  O32 POPEB  66       1.467  61.156 119.837  1.00  0.00           O
ATOM   1251  C32 POPEB  66       1.757  61.417 117.437  1.00  0.00           C
ATOM   1254  C23 POPEB  66       6.947  62.217 117.887  1.00  0.00           C
ATOM   1257  C24 POPEB  66       7.967  62.376 116.777  1.00  0.00           C
ATOM   1260  C25 POPEB  66       7.457  62.056 115.377  1.00  0.00           C
ATOM   1263  C26 POPEB  66       8.647  62.046 114.417  1.00  0.00           C
ATOM   1266  C27 POPEB  66       8.277  61.726 112.987  1.00  0.00           C
ATOM   1269  C28 POPEB  66       9.517  61.646 112.087  1.00  0.00           C
ATOM   1272  C29 POPEB  66       9.037  61.616 110.667  1.00  0.00           C
ATOM   1274 0C21 POPEB  66       9.267  62.566 109.747  1.00  0.00           C
ATOM   1276 1C21 POPEB  66      10.127  63.787 109.967  1.00  0.00           C
ATOM   1279 2C21 POPEB  66      10.347  64.536 108.647  1.00  0.00           C
ATOM   1282 3C21 POPEB  66      10.957  63.636 107.557  1.00  0.00           C
ATOM   1285 4C21 POPEB  66      12.167  64.256 106.857  1.00  0.00           C
ATOM   1288 5C21 POPEB  66      11.797  65.387 105.897  1.00  0.00           C
ATOM   1291 6C21 POPEB  66      12.797  66.536 105.987  1.00  0.00           C
ATOM   1294 7C21 POPEB  66      12.417  67.697 105.067  1.00  0.00           C
ATOM   1297 8C21 POPEB  66      13.347  68.896 105.247  1.00  0.00           C
ATOM   1301  C33 POPEB  66       1.087  62.706 116.907  1.00  0.00           C
ATOM   1304  C34 POPEB  66       2.097  63.816 116.587  1.00  0.00           C
ATOM   1307  C35 POPEB  66       1.427  65.176 116.357  1.00  0.00           C
ATOM   1310  C36 POPEB  66       1.197  65.536 114.877  1.00  0.00           C
ATOM   1313  C37 POPEB  66       0.487  64.466 114.037  1.00  0.00           C
ATOM   1316  C38 POPEB  66       0.257  64.956 112.607  1.00  0.00           C
ATOM   1319  C39 POPEB  66      -0.196  63.846 111.657  1.00  0.00           C
ATOM   1322 0C31 POPEB  66      -0.296  64.366 110.217  1.00  0.00           C
ATOM   1325 1C31 POPEB  66      -0.926  63.346 109.257  1.00  0.00           C
ATOM   1328 2C31 POPEB  66      -1.196  63.947 107.877  1.00  0.00           C
ATOM   1331 3C31 POPEB  66      -2.346  64.966 107.847  1.00  0.00           C
ATOM   1334 4C31 POPEB  66      -2.356  65.746 106.537  1.00  0.00           C
ATOM   1337 5C31 POPEB  66      -3.476  66.777 106.437  1.00  0.00           C
ATOM   1340 6C31 POPEB  66      -3.366  67.576 105.137  1.00  0.00           C
ATOM   1344  NH3 POPEC  67      67.746  67.947  82.167  1.00  0.00           N
ATOM   1348  C12 POPEC  67      66.877  66.826  82.647  1.00  0.00           C
ATOM   1351  C11 POPEC  67      66.057  67.277  83.877  1.00  0.00           C
ATOM   1354  P   POPEC  67      64.917  69.597  83.157  1.00  0.00           P
ATOM   1355  O13 POPEC  67      66.267  70.076  82.797  1.00  0.00           O
ATOM   1356  O14 POPEC  67      63.757  69.856  82.287  1.00  0.00           O
ATOM   1357  O11 POPEC  67      64.507  70.186  84.537  1.00  0.00           O
ATOM   1358  O12 POPEC  67      64.937  68.067  83.497  1.00  0.00           O
ATOM   1359  C1  POPEC  67      65.507  70.576  85.477  1.00  0.00           C
ATOM   1362  C2  POPEC  67      64.786  70.796  86.807  1.00  0.00           C
ATOM   1364  O21 POPEC  67      65.747  71.106  87.827  1.00  0.00           O
ATOM   1365  C21 POPEC  67      65.167  71.726  88.847  1.00  0.00           C
ATOM   1366  O22 POPEC  67      64.206  72.466  88.777  1.00  0.00           O
ATOM   1367  C22 POPEC  67      65.786  71.206  90.137  1.00  0.00           C
ATOM   1370  C3  POPEC  67      64.066  69.476  87.207  1.00  0.00           C
ATOM   1373  O31 POPEC  67      63.076  69.676  88.227  1.00  0.00           O
ATOM   1374  C31 POPEC  67      61.937  70.197  87.767  1.00  0.00           C
ATOM   1375  O32 POPEC  67      61.757  70.587  86.627  1.00  0.00           O
ATOM   1376  C32 POPEC  67      60.917  70.206  88.917  1.00  0.00           C
ATOM   1379  C23 POPEC  67      65.426  72.066  91.367  1.00  0.00           C
ATOM   1382  C24 POPEC  67      65.837  71.436  92.707  1.00  0.00           C
ATOM   1385  C25 POPEC  67      64.856  70.346  93.187  1.00  0.00           C
ATOM   1388  C26 POPEC  67      65.337  69.606  94.437  1.00  0.00           C
ATOM   1391  C27 POPEC  67      64.777  70.167  95.747  1.00  0.00           C
ATOM   1394  C28 POPEC  67      65.276  69.377  96.977  1.00  0.00           C
ATOM   1397  C29 POPEC  67      64.637  69.837  98.257  1.00  0.00           C
ATOM   1399 0C21 POPEC  67      63.956  69.076  99.147  1.00  0.00           C
ATOM   1401 1C21 POPEC  67      63.676  67.596  99.057  1.00  0.00           C
ATOM   1404 2C21 POPEC  67      62.507  67.156  99.957  1.00  0.00           C
ATOM   1407 3C21 POPEC  67      62.836  67.207 101.457  1.00  0.00           C
ATOM   1410 4C21 POPEC  67      61.677  66.747 102.357  1.00  0.00           C
ATOM   1413 5C21 POPEC  67      62.036  66.796 103.857  1.00  0.00           C
ATOM   1416 6C21 POPEC  67      60.867  66.406 104.777  1.00  0.00           C
ATOM   1419 7C21 POPEC  67      61.227  66.506 106.267  1.00  0.00           C
ATOM   1422 8C21 POPEC  67      60.056  66.197 107.197  1.00  0.00           C
ATOM   1426  C33 POPEC  67      60.887  68.846  89.667  1.00  0.00           C
ATOM   1429  C34 POPEC  67      60.307  68.896  91.087  1.00  0.00           C
ATOM   1432  C35 POPEC  67      61.227  68.207  92.117  1.00  0.00           C
ATOM   1435  C36 POPEC  67      60.457  67.476  93.227  1.00  0.00           C
ATOM   1438  C37 POPEC  67      61.357  66.627  94.137  1.00  0.00           C
ATOM   1441  C38 POPEC  67      60.557  66.036  95.317  1.00  0.00           C
ATOM   1444  C39 POPEC  67      61.326  65.026  96.177  1.00  0.00           C
ATOM   1447 0C31 POPEC  67      60.587  64.737  97.487  1.00  0.00           C
ATOM   1450 1C31 POPEC  67      61.277  63.716  98.407  1.00  0.00           C
ATOM   1453 2C31 POPEC  67      60.627  63.686  99.797  1.00  0.00           C
ATOM   1456 3C31 POPEC  67      61.117  62.576 100.747  1.00  0.00           C
ATOM   1459 4C31 POPEC  67      62.636  62.406 100.847  1.00  0.00           C
ATOM   1462 5C31 POPEC  67      63.007  61.336 101.897  1.00  0.00           C
ATOM   1465 6C31 POPEC  67      64.477  60.906 101.877  1.00  0.00           C
ATOM   1469  NH3 POPED  68     134.699  15.886  79.767  1.00  0.00           N
ATOM   1473  C12 POPED  68     134.710  15.926  78.257  1.00  0.00           C
ATOM   1476  C11 POPED  68     133.740  14.896  77.627  1.00  0.00           C
ATOM   1479  P   POPED  68     131.359  13.936  77.537  1.00  0.00           P
ATOM   1480  O13 POPED  68     129.950  14.376  77.707  1.00  0.00           O
ATOM   1481  O14 POPED  68     131.760  13.396  76.217  1.00  0.00           O
ATOM   1482  O11 POPED  68     131.639  12.796  78.597  1.00  0.00           O
ATOM   1483  O12 POPED  68     132.370  15.076  78.037  1.00  0.00           O
ATOM   1484  C1  POPED  68     132.008  13.036  79.957  1.00  0.00           C
ATOM   1487  C2  POPED  68     130.790  13.326  80.847  1.00  0.00           C
ATOM   1489  O21 POPED  68     130.900  14.666  81.367  1.00  0.00           O
ATOM   1490  C21 POPED  68     129.729  15.176  81.757  1.00  0.00           C
ATOM   1491  O22 POPED  68     128.646  14.756  81.367  1.00  0.00           O
ATOM   1492  C22 POPED  68     129.930  16.296  82.787  1.00  0.00           C
ATOM   1495  C3  POPED  68     130.719  12.326  82.027  1.00  0.00           C
ATOM   1498  O31 POPED  68     129.426  12.356  82.667  1.00  0.00           O
ATOM   1499  C31 POPED  68     129.307  11.436  83.617  1.00  0.00           C
ATOM   1500  O32 POPED  68     130.040  10.476  83.777  1.00  0.00           O
ATOM   1501  C32 POPED  68     128.187  11.816  84.567  1.00  0.00           C
ATOM   1504  C23 POPED  68     128.827  16.336  83.867  1.00  0.00           C
ATOM   1507  C24 POPED  68     127.407  16.486  83.297  1.00  0.00           C
ATOM   1510  C25 POPED  68     126.367  17.036  84.267  1.00  0.00           C
ATOM   1513  C26 POPED  68     126.166  16.176  85.517  1.00  0.00           C
ATOM   1516  C27 POPED  68     124.776  16.436  86.117  1.00  0.00           C
ATOM   1519  C28 POPED  68     124.537  15.756  87.477  1.00  0.00           C
ATOM   1522  C29 POPED  68     125.065  16.536  88.657  1.00  0.00           C
ATOM   1524 0C21 POPED  68     124.586  17.726  89.067  1.00  0.00           C
ATOM   1526 1C21 POPED  68     123.427  18.446  88.427  1.00  0.00           C
ATOM   1529 2C21 POPED  68     122.617  19.366  89.367  1.00  0.00           C
ATOM   1532 3C21 POPED  68     121.897  18.626  90.497  1.00  0.00           C
ATOM   1535 4C21 POPED  68     120.826  19.516  91.177  1.00  0.00           C
ATOM   1538 5C21 POPED  68     119.467  19.436  90.467  1.00  0.00           C
ATOM   1541 6C21 POPED  68     118.447  18.556  91.207  1.00  0.00           C
ATOM   1544 7C21 POPED  68     117.197  18.246  90.377  1.00  0.00           C
ATOM   1547 8C21 POPED  68     116.175  17.376  91.117  1.00  0.00           C
ATOM   1551  C33 POPED  68     128.727  11.916  86.007  1.00  0.00           C
ATOM   1554  C34 POPED  68     128.296  13.216  86.697  1.00  0.00           C
ATOM   1557  C35 POPED  68     128.656  13.246  88.177  1.00  0.00           C
ATOM   1560  C36 POPED  68     127.807  12.286  89.017  1.00  0.00           C
ATOM   1563  C37 POPED  68     126.987  13.006  90.087  1.00  0.00           C
ATOM   1566  C38 POPED  68     126.307  12.026  91.057  1.00  0.00           C
ATOM   1569  C39 POPED  68     125.257  12.706  91.947  1.00  0.00           C
ATOM   1572 0C31 POPED  68     125.816  13.886  92.747  1.00  0.00           C
ATOM   1575 1C31 POPED  68     124.727  14.596  93.547  1.00  0.00           C
ATOM   1578 2C31 POPED  68     125.296  15.746  94.387  1.00  0.00           C
ATOM   1581 3C31 POPED  68     124.257  16.326  95.337  1.00  0.00           C
ATOM   1584 4C31 POPED  68     124.856  17.386  96.257  1.00  0.00           C
ATOM   1587 5C31 POPED  68     123.807  18.046  97.147  1.00  0.00           C
ATOM   1590 6C31 POPED  68     124.407  19.106  98.067  1.00  0.00           C
ATOM   1594  NH3 POPEE  69      92.606  49.006  83.837  1.00  0.00           N
ATOM   1598  C12 POPEE  69      93.666  49.717  83.047  1.00  0.00           C
ATOM   1601  C11 POPEE  69      94.977  49.857  83.837  1.00  0.00           C
ATOM   1604  P   POPEE  69      95.896  52.306  83.787  1.00  0.00           P
ATOM   1605  O13 POPEE  69      96.146  53.316  82.747  1.00  0.00           O
ATOM   1606  O14 POPEE  69      94.736  52.537  84.657  1.00  0.00           O
ATOM   1607  O11 POPEE  69      97.197  52.196  84.687  1.00  0.00           O
ATOM   1608  O12 POPEE  69      95.807  50.837  83.207  1.00  0.00           O
ATOM   1609  C1  POPEE  69      97.086  52.056  86.107  1.00  0.00           C
ATOM   1612  C2  POPEE  69      98.486  52.196  86.787  1.00  0.00           C
ATOM   1614  O21 POPEE  69      98.567  51.776  88.167  1.00  0.00           O
ATOM   1615  C21 POPEE  69      97.565  51.716  89.007  1.00  0.00           C
ATOM   1616  O22 POPEE  69      96.386  51.926  88.787  1.00  0.00           O
ATOM   1617  C22 POPEE  69      98.117  51.287  90.377  1.00  0.00           C
ATOM   1620  C3  POPEE  69      99.127  53.607  86.627  1.00  0.00           C
ATOM   1623  O31 POPEE  69      98.596  54.556  87.587  1.00  0.00           O
ATOM   1624  C31 POPEE  69      99.327  54.707  88.697  1.00  0.00           C
ATOM   1625  O32 POPEE  69     100.396  54.197  88.927  1.00  0.00           O
ATOM   1626  C32 POPEE  69      98.587  55.646  89.637  1.00  0.00           C
ATOM   1629  C23 POPEE  69      97.066  50.576  91.277  1.00  0.00           C
ATOM   1632  C24 POPEE  69      97.527  50.346  92.737  1.00  0.00           C
ATOM   1635  C25 POPEE  69      98.937  49.756  92.887  1.00  0.00           C
ATOM   1638  C26 POPEE  69      99.036  48.257  92.667  1.00  0.00           C
ATOM   1641  C27 POPEE  69     100.485  47.747  92.647  1.00  0.00           C
ATOM   1644  C28 POPEE  69     100.606  46.216  92.437  1.00  0.00           C
ATOM   1647  C29 POPEE  69     100.547  45.447  93.727  1.00  0.00           C
ATOM   1649 0C21 POPEE  69     101.607  45.226  94.527  1.00  0.00           C
ATOM   1651 1C21 POPEE  69     103.007  45.746  94.277  1.00  0.00           C
ATOM   1654 2C21 POPEE  69     103.675  46.326  95.537  1.00  0.00           C
ATOM   1657 3C21 POPEE  69     103.007  47.607  96.047  1.00  0.00           C
ATOM   1660 4C21 POPEE  69     103.686  48.106  97.327  1.00  0.00           C
ATOM   1663 5C21 POPEE  69     102.907  49.197  98.047  1.00  0.00           C
ATOM   1666 6C21 POPEE  69     103.626  49.686  99.307  1.00  0.00           C
ATOM   1669 7C21 POPEE  69     102.985  50.926  99.927  1.00  0.00           C
ATOM   1672 8C21 POPEE  69     103.786  51.456 101.117  1.00  0.00           C
ATOM   1676  C33 POPEE  69      99.407  56.006  90.897  1.00  0.00           C
ATOM   1679  C34 POPEE  69      98.567  56.736  91.957  1.00  0.00           C
ATOM   1682  C35 POPEE  69      99.367  57.246  93.167  1.00  0.00           C
ATOM   1685  C36 POPEE  69     100.337  56.226  93.787  1.00  0.00           C
ATOM   1688  C37 POPEE  69     100.956  56.716  95.107  1.00  0.00           C
ATOM   1691  C38 POPEE  69     101.735  55.636  95.867  1.00  0.00           C
ATOM   1694  C39 POPEE  69     102.516  56.247  97.037  1.00  0.00           C
ATOM   1697 0C31 POPEE  69     102.985  55.226  98.087  1.00  0.00           C
ATOM   1700 1C31 POPEE  69     103.456  55.936  99.367  1.00  0.00           C
ATOM   1703 2C31 POPEE  69     103.167  55.156 100.657  1.00  0.00           C
ATOM   1706 3C31 POPEE  69     103.206  56.087 101.877  1.00  0.00           C
ATOM   1709 4C31 POPEE  69     103.047  55.356 103.217  1.00  0.00           C
ATOM   1712 5C31 POPEE  69     103.056  56.326 104.407  1.00  0.00           C
ATOM   1715 6C31 POPEE  69     103.117  55.616 105.767  1.00  0.00           C
ATOM   1719  NH3 POPEF  70      54.097   0.756  81.617  1.00  0.00           N
ATOM   1723  C12 POPEF  70      53.907   0.776  80.127  1.00  0.00           C
ATOM   1726  C11 POPEF  70      52.937   1.916  79.767  1.00  0.00           C
ATOM   1729  P   POPEF  70      50.497   0.996  80.137  1.00  0.00           P
ATOM   1730  O13 POPEF  70      49.697   1.716  79.117  1.00  0.00           O
ATOM   1731  O14 POPEF  70      51.036  -0.357  79.837  1.00  0.00           O
ATOM   1732  O11 POPEF  70      49.676   0.926  81.477  1.00  0.00           O
ATOM   1733  O12 POPEF  70      51.737   1.896  80.557  1.00  0.00           O
ATOM   1734  C1  POPEF  70      49.827   1.986  82.427  1.00  0.00           C
ATOM   1737  C2  POPEF  70      48.857   1.746  83.597  1.00  0.00           C
ATOM   1739  O21 POPEF  70      49.047   2.706  84.627  1.00  0.00           O
ATOM   1740  C21 POPEF  70      50.187   2.786  85.287  1.00  0.00           C
ATOM   1741  O22 POPEF  70      51.147   2.056  85.187  1.00  0.00           O
ATOM   1742  C22 POPEF  70      50.136   4.046  86.157  1.00  0.00           C
ATOM   1745  C3  POPEF  70      48.907   0.266  84.097  1.00  0.00           C
ATOM   1748  O31 POPEF  70      48.216   0.076  85.347  1.00  0.00           O
ATOM   1749  C31 POPEF  70      46.896   0.186  85.287  1.00  0.00           C
ATOM   1750  O32 POPEF  70      46.217   0.306  84.277  1.00  0.00           O
ATOM   1751  C32 POPEF  70      46.316   0.186  86.697  1.00  0.00           C
ATOM   1754  C23 POPEF  70      50.056   3.706  87.657  1.00  0.00           C
ATOM   1757  C24 POPEF  70      48.707   3.096  88.067  1.00  0.00           C
ATOM   1760  C25 POPEF  70      48.837   2.146  89.257  1.00  0.00           C
ATOM   1763  C26 POPEF  70      49.286   2.826  90.557  1.00  0.00           C
ATOM   1766  C27 POPEF  70      49.527   1.776  91.657  1.00  0.00           C
ATOM   1769  C28 POPEF  70      49.646   2.366  93.077  1.00  0.00           C
ATOM   1772  C29 POPEF  70      50.947   3.076  93.357  1.00  0.00           C
ATOM   1774 0C21 POPEF  70      51.417   3.326  94.587  1.00  0.00           C
ATOM   1776 1C21 POPEF  70      50.727   2.956  95.877  1.00  0.00           C
ATOM   1779 2C21 POPEF  70      51.337   1.716  96.547  1.00  0.00           C
ATOM   1782 3C21 POPEF  70      52.696   1.976  97.227  1.00  0.00           C
ATOM   1785 4C21 POPEF  70      52.587   2.736  98.557  1.00  0.00           C
ATOM   1788 5C21 POPEF  70      53.927   2.786  99.307  1.00  0.00           C
ATOM   1791 6C21 POPEF  70      53.826   3.386 100.707  1.00  0.00           C
ATOM   1794 7C21 POPEF  70      55.107   3.206 101.537  1.00  0.00           C
ATOM   1797 8C21 POPEF  70      55.037   3.896 102.907  1.00  0.00           C
ATOM   1801  C33 POPEF  70      45.237  -0.897  86.897  1.00  0.00           C
ATOM   1804  C34 POPEF  70      44.347  -0.657  88.127  1.00  0.00           C
ATOM   1807  C35 POPEF  70      45.126  -0.527  89.447  1.00  0.00           C
ATOM   1810  C36 POPEF  70      44.197  -0.254  90.627  1.00  0.00           C
ATOM   1813  C37 POPEF  70      44.926   0.296  91.867  1.00  0.00           C
ATOM   1816  C38 POPEF  70      43.967   0.756  92.967  1.00  0.00           C
ATOM   1819  C39 POPEF  70      44.617   1.736  93.977  1.00  0.00           C
ATOM   1822 0C31 POPEF  70      45.007   1.086  95.307  1.00  0.00           C
ATOM   1825 1C31 POPEF  70      45.747   2.076  96.227  1.00  0.00           C
ATOM   1828 2C31 POPEF  70      46.077   1.496  97.607  1.00  0.00           C
ATOM   1831 3C31 POPEF  70      44.926   1.566  98.627  1.00  0.00           C
ATOM   1834 4C31 POPEF  70      44.606   2.986  99.107  1.00  0.00           C
ATOM   1837 5C31 POPEF  70      43.626   3.006 100.297  1.00  0.00           C
ATOM   1840 6C31 POPEF  70      43.267   4.416 100.767  1.00  0.00           C
ATOM   1844  NH3 POPEG  71      67.767   7.776  81.847  1.00  0.00           N
ATOM   1848  C12 POPEG  71      68.317   7.686  80.447  1.00  0.00           C
ATOM   1851  C11 POPEG  71      67.746   6.466  79.717  1.00  0.00           C
ATOM   1854  P   POPEG  71      67.376   3.986  80.367  1.00  0.00           P
ATOM   1855  O13 POPEG  71      66.097   4.326  81.007  1.00  0.00           O
ATOM   1856  O14 POPEG  71      67.426   3.296  79.067  1.00  0.00           O
ATOM   1857  O11 POPEG  71      68.257   3.086  81.327  1.00  0.00           O
ATOM   1858  O12 POPEG  71      68.277   5.276  80.307  1.00  0.00           O
ATOM   1859  C1  POPEG  71      67.987   2.996  82.737  1.00  0.00           C
ATOM   1862  C2  POPEG  71      69.257   3.346  83.537  1.00  0.00           C
ATOM   1864  O21 POPEG  71      68.877   3.626  84.917  1.00  0.00           O
ATOM   1865  C21 POPEG  71      69.017   2.586  85.727  1.00  0.00           C
ATOM   1866  O22 POPEG  71      69.507   1.516  85.437  1.00  0.00           O
ATOM   1867  C22 POPEG  71      68.496   2.946  87.107  1.00  0.00           C
ATOM   1870  C3  POPEG  71      69.937   4.606  82.927  1.00  0.00           C
ATOM   1873  O31 POPEG  71      71.137   4.936  83.657  1.00  0.00           O
ATOM   1874  C31 POPEG  71      71.447   6.236  83.627  1.00  0.00           C
ATOM   1875  O32 POPEG  71      70.837   7.076  82.987  1.00  0.00           O
ATOM   1876  C32 POPEG  71      72.636   6.496  84.547  1.00  0.00           C
ATOM   1879  C23 POPEG  71      69.547   2.596  88.177  1.00  0.00           C
ATOM   1882  C24 POPEG  71      69.117   2.906  89.607  1.00  0.00           C
ATOM   1885  C25 POPEG  71      70.257   2.556  90.567  1.00  0.00           C
ATOM   1888  C26 POPEG  71      69.957   2.766  92.057  1.00  0.00           C
ATOM   1891  C27 POPEG  71      71.146   2.326  92.907  1.00  0.00           C
ATOM   1894  C28 POPEG  71      71.356   3.166  94.177  1.00  0.00           C
ATOM   1897  C29 POPEG  71      72.636   2.746  94.857  1.00  0.00           C
ATOM   1899 0C21 POPEG  71      73.096   3.226  96.027  1.00  0.00           C
ATOM   1901 1C21 POPEG  71      72.426   4.236  96.907  1.00  0.00           C
ATOM   1904 2C21 POPEG  71      72.877   4.036  98.367  1.00  0.00           C
ATOM   1907 3C21 POPEG  71      72.337   5.106  99.327  1.00  0.00           C
ATOM   1910 4C21 POPEG  71      72.956   4.986 100.717  1.00  0.00           C
ATOM   1913 5C21 POPEG  71      72.466   6.076 101.677  1.00  0.00           C
ATOM   1916 6C21 POPEG  71      73.047   5.936 103.097  1.00  0.00           C
ATOM   1919 7C21 POPEG  71      72.606   7.086 104.007  1.00  0.00           C
ATOM   1922 8C21 POPEG  71      72.937   6.836 105.477  1.00  0.00           C
ATOM   1926  C33 POPEG  71      72.216   6.696  86.027  1.00  0.00           C
ATOM   1929  C34 POPEG  71      73.377   6.806  87.027  1.00  0.00           C
ATOM   1932  C35 POPEG  71      74.497   7.746  86.577  1.00  0.00           C
ATOM   1935  C36 POPEG  71      75.487   8.126  87.697  1.00  0.00           C
ATOM   1938  C37 POPEG  71      74.977   9.286  88.557  1.00  0.00           C
ATOM   1941  C38 POPEG  71      76.057   9.986  89.387  1.00  0.00           C
ATOM   1944  C39 POPEG  71      76.536   9.186  90.607  1.00  0.00           C
ATOM   1947 0C31 POPEG  71      77.557  10.016  91.387  1.00  0.00           C
ATOM   1950 1C31 POPEG  71      78.437   9.236  92.367  1.00  0.00           C
ATOM   1953 2C31 POPEG  71      77.816   8.866  93.727  1.00  0.00           C
ATOM   1956 3C31 POPEG  71      77.036   7.546  93.717  1.00  0.00           C
ATOM   1959 4C31 POPEG  71      77.326   6.686  94.957  1.00  0.00           C
ATOM   1962 5C31 POPEG  71      76.566   5.356  94.967  1.00  0.00           C
ATOM   1965 6C31 POPEG  71      76.837   4.516  96.227  1.00  0.00           C
ATOM   1969  NH3 POPEH  72      40.187  42.956  80.627  1.00  0.00           N
ATOM   1973  C12 POPEH  72      40.077  41.456  80.527  1.00  0.00           C
ATOM   1976  C11 POPEH  72      41.316  40.776  81.117  1.00  0.00           C
ATOM   1979  P   POPEH  72      42.057  38.566  82.217  1.00  0.00           P
ATOM   1980  O13 POPEH  72      41.627  37.156  82.167  1.00  0.00           O
ATOM   1981  O14 POPEH  72      43.437  38.886  81.857  1.00  0.00           O
ATOM   1982  O11 POPEH  72      41.817  39.126  83.657  1.00  0.00           O
ATOM   1983  O12 POPEH  72      41.036  39.396  81.327  1.00  0.00           O
ATOM   1984  C1  POPEH  72      40.547  39.346  84.247  1.00  0.00           C
ATOM   1987  C2  POPEH  72      40.786  39.476  85.757  1.00  0.00           C
ATOM   1989  O21 POPEH  72      39.527  39.716  86.417  1.00  0.00           O
ATOM   1990  C21 POPEH  72      39.486  39.226  87.657  1.00  0.00           C
ATOM   1991  O22 POPEH  72      40.257  38.386  88.107  1.00  0.00           O
ATOM   1992  C22 POPEH  72      38.367  39.927  88.437  1.00  0.00           C
ATOM   1995  C3  POPEH  72      41.797  40.636  86.017  1.00  0.00           C
ATOM   1998  O31 POPEH  72      42.306  40.666  87.367  1.00  0.00           O
ATOM   1999  C31 POPEH  72      41.767  41.576  88.167  1.00  0.00           C
ATOM   2000  O32 POPEH  72      40.807  42.287  87.917  1.00  0.00           O
ATOM   2001  C32 POPEH  72      42.587  41.666  89.447  1.00  0.00           C
ATOM   2004  C23 POPEH  72      38.167  39.376  89.867  1.00  0.00           C
ATOM   2007  C24 POPEH  72      37.457  40.366  90.807  1.00  0.00           C
ATOM   2010  C25 POPEH  72      38.376  41.476  91.327  1.00  0.00           C
ATOM   2013  C26 POPEH  72      37.727  42.376  92.387  1.00  0.00           C
ATOM   2016  C27 POPEH  72      38.697  43.467  92.857  1.00  0.00           C
ATOM   2019  C28 POPEH  72      38.047  44.587  93.707  1.00  0.00           C
ATOM   2022  C29 POPEH  72      37.637  44.127  95.087  1.00  0.00           C
ATOM   2024 0C21 POPEH  72      37.997  44.676  96.257  1.00  0.00           C
ATOM   2026 1C21 POPEH  72      38.927  45.856  96.477  1.00  0.00           C
ATOM   2029 2C21 POPEH  72      39.867  45.616  97.677  1.00  0.00           C
ATOM   2032 3C21 POPEH  72      39.147  45.697  99.037  1.00  0.00           C
ATOM   2035 4C21 POPEH  72      39.667  44.676 100.067  1.00  0.00           C
ATOM   2038 5C21 POPEH  72      41.117  44.927 100.507  1.00  0.00           C
ATOM   2041 6C21 POPEH  72      41.526  43.966 101.637  1.00  0.00           C
ATOM   2044 7C21 POPEH  72      42.997  44.096 102.037  1.00  0.00           C
ATOM   2047 8C21 POPEH  72      43.457  42.986 102.977  1.00  0.00           C
ATOM   2051  C33 POPEH  72      42.007  40.837  90.607  1.00  0.00           C
ATOM   2054  C34 POPEH  72      43.057  40.506  91.677  1.00  0.00           C
ATOM   2057  C35 POPEH  72      42.517  39.566  92.757  1.00  0.00           C
ATOM   2060  C36 POPEH  72      41.507  40.216  93.727  1.00  0.00           C
ATOM   2063  C37 POPEH  72      42.127  40.676  95.057  1.00  0.00           C
ATOM   2066  C38 POPEH  72      41.047  40.946  96.117  1.00  0.00           C
ATOM   2069  C39 POPEH  72      41.597  41.336  97.497  1.00  0.00           C
ATOM   2072 0C31 POPEH  72      42.486  40.267  98.157  1.00  0.00           C
ATOM   2075 1C31 POPEH  72      42.966  40.706  99.557  1.00  0.00           C
ATOM   2078 2C31 POPEH  72      43.547  39.557 100.397  1.00  0.00           C
ATOM   2081 3C31 POPEH  72      42.507  38.496 100.777  1.00  0.00           C
ATOM   2084 4C31 POPEH  72      42.836  37.776 102.087  1.00  0.00           C
ATOM   2087 5C31 POPEH  72      41.837  36.656 102.417  1.00  0.00           C
ATOM   2090 6C31 POPEH  72      42.057  36.046 103.797  1.00  0.00           C
ATOM   2094  NH3 POPEI  73      -0.966  46.447  82.757  1.00  0.00           N
ATOM   2098  C12 POPEI  73       0.217  47.087  82.107  1.00  0.00           C
ATOM   2101  C11 POPEI  73       1.337  47.366  83.117  1.00  0.00           C
ATOM   2104  P   POPEI  73       3.497  48.796  83.427  1.00  0.00           P
ATOM   2105  O13 POPEI  73       4.737  48.476  82.687  1.00  0.00           O
ATOM   2106  O14 POPEI  73       3.267  50.206  83.817  1.00  0.00           O
ATOM   2107  O11 POPEI  73       3.407  47.906  84.727  1.00  0.00           O
ATOM   2108  O12 POPEI  73       2.257  48.316  82.567  1.00  0.00           O
ATOM   2109  C1  POPEI  73       2.817  48.386  85.947  1.00  0.00           C
ATOM   2112  C2  POPEI  73       3.877  48.496  87.067  1.00  0.00           C
ATOM   2114  O21 POPEI  73       3.317  49.017  88.297  1.00  0.00           O
ATOM   2115  C21 POPEI  73       2.467  48.226  88.937  1.00  0.00           C
ATOM   2116  O22 POPEI  73       1.997  47.186  88.507  1.00  0.00           O
ATOM   2117  C22 POPEI  73       2.097  48.857  90.287  1.00  0.00           C
ATOM   2120  C3  POPEI  73       5.067  49.416  86.627  1.00  0.00           C
ATOM   2123  O31 POPEI  73       6.157  49.356  87.557  1.00  0.00           O
ATOM   2124  C31 POPEI  73       6.047  50.186  88.597  1.00  0.00           C
ATOM   2125  O32 POPEI  73       5.377  51.196  88.627  1.00  0.00           O
ATOM   2126  C32 POPEI  73       6.847  49.566  89.757  1.00  0.00           C
ATOM   2129  C23 POPEI  73       1.627  47.796  91.327  1.00  0.00           C
ATOM   2132  C24 POPEI  73       0.827  48.397  92.497  1.00  0.00           C
ATOM   2135  C25 POPEI  73       1.657  49.096  93.587  1.00  0.00           C
ATOM   2138  C26 POPEI  73       2.277  48.166  94.637  1.00  0.00           C
ATOM   2141  C27 POPEI  73       2.997  48.976  95.727  1.00  0.00           C
ATOM   2144  C28 POPEI  73       3.857  48.136  96.697  1.00  0.00           C
ATOM   2147  C29 POPEI  73       3.037  47.277  97.627  1.00  0.00           C
ATOM   2149 0C21 POPEI  73       3.067  47.287  98.977  1.00  0.00           C
ATOM   2151 1C21 POPEI  73       3.877  48.186  99.877  1.00  0.00           C
ATOM   2154 2C21 POPEI  73       2.957  49.006 100.807  1.00  0.00           C
ATOM   2157 3C21 POPEI  73       1.897  49.847 100.087  1.00  0.00           C
ATOM   2160 4C21 POPEI  73       0.907  50.486 101.077  1.00  0.00           C
ATOM   2163 5C21 POPEI  73       0.064  51.606 100.457  1.00  0.00           C
ATOM   2166 6C21 POPEI  73       0.857  52.916 100.327  1.00  0.00           C
ATOM   2169 7C21 POPEI  73      -0.006  54.116  99.937  1.00  0.00           C
ATOM   2172 8C21 POPEI  73       0.607  55.436 100.367  1.00  0.00           C
ATOM   2176  C33 POPEI  73       6.437  50.046  91.167  1.00  0.00           C
ATOM   2179  C34 POPEI  73       7.037  49.127  92.237  1.00  0.00           C
ATOM   2182  C35 POPEI  73       6.817  49.636  93.667  1.00  0.00           C
ATOM   2185  C36 POPEI  73       7.477  48.716  94.707  1.00  0.00           C
ATOM   2188  C37 POPEI  73       7.667  49.377  96.077  1.00  0.00           C
ATOM   2191  C38 POPEI  73       8.577  48.537  96.977  1.00  0.00           C
ATOM   2194  C39 POPEI  73       9.007  49.256  98.267  1.00  0.00           C
ATOM   2197 0C31 POPEI  73       7.857  49.636  99.217  1.00  0.00           C
ATOM   2200 1C31 POPEI  73       8.387  49.866 100.637  1.00  0.00           C
ATOM   2203 2C31 POPEI  73       7.367  50.517 101.567  1.00  0.00           C
ATOM   2206 3C31 POPEI  73       7.627  50.247 103.067  1.00  0.00           C
ATOM   2209 4C31 POPEI  73       9.067  50.517 103.517  1.00  0.00           C
ATOM   2212 5C31 POPEI  73       9.197  50.576 105.047  1.00  0.00           C
ATOM   2215 6C31 POPEI  73      10.637  50.767 105.527  1.00  0.00           C
ATOM   2219  NH3 POPEJ  74      57.286  41.646 121.487  1.00  0.00           N
ATOM   2223  C12 POPEJ  74      58.717  41.226 121.267  1.00  0.00           C
ATOM   2226  C11 POPEJ  74      58.907  39.706 121.087  1.00  0.00           C
ATOM   2229  P   POPEJ  74      61.446  39.116 121.057  1.00  0.00           P
ATOM   2230  O13 POPEJ  74      61.777  40.426 120.477  1.00  0.00           O
ATOM   2231  O14 POPEJ  74      62.426  38.556 122.017  1.00  0.00           O
ATOM   2232  O11 POPEJ  74      61.117  38.066 119.917  1.00  0.00           O
ATOM   2233  O12 POPEJ  74      60.066  39.276 121.817  1.00  0.00           O
ATOM   2234  C1  POPEJ  74      62.036  37.857 118.837  1.00  0.00           C
ATOM   2237  C2  POPEJ  74      61.637  36.646 117.917  1.00  0.00           C
ATOM   2239  O21 POPEJ  74      61.257  36.956 116.557  1.00  0.00           O
ATOM   2240  C21 POPEJ  74      60.437  37.947 116.277  1.00  0.00           C
ATOM   2241  O22 POPEJ  74      59.967  38.756 117.047  1.00  0.00           O
ATOM   2242  C22 POPEJ  74      60.146  37.886 114.787  1.00  0.00           C
ATOM   2245  C3  POPEJ  74      60.576  35.696 118.557  1.00  0.00           C
ATOM   2248  O31 POPEJ  74      60.427  34.466 117.797  1.00  0.00           O
ATOM   2249  C31 POPEJ  74      59.387  34.427 116.957  1.00  0.00           C
ATOM   2250  O32 POPEJ  74      58.496  35.256 116.887  1.00  0.00           O
ATOM   2251  C32 POPEJ  74      59.457  33.166 116.097  1.00  0.00           C
ATOM   2254  C23 POPEJ  74      59.037  38.877 114.367  1.00  0.00           C
ATOM   2257  C24 POPEJ  74      58.617  38.716 112.907  1.00  0.00           C
ATOM   2260  C25 POPEJ  74      59.727  39.046 111.907  1.00  0.00           C
ATOM   2263  C26 POPEJ  74      59.207  39.197 110.467  1.00  0.00           C
ATOM   2266  C27 POPEJ  74      60.317  39.557 109.477  1.00  0.00           C
ATOM   2269  C28 POPEJ  74      59.806  40.226 108.187  1.00  0.00           C
ATOM   2272  C29 POPEJ  74      58.927  39.337 107.347  1.00  0.00           C
ATOM   2274 0C21 POPEJ  74      58.297  39.716 106.227  1.00  0.00           C
ATOM   2276 1C21 POPEJ  74      58.326  41.107 105.617  1.00  0.00           C
ATOM   2279 2C21 POPEJ  74      56.966  41.456 104.987  1.00  0.00           C
ATOM   2282 3C21 POPEJ  74      56.907  42.846 104.337  1.00  0.00           C
ATOM   2285 4C21 POPEJ  74      55.567  43.056 103.627  1.00  0.00           C
ATOM   2288 5C21 POPEJ  74      55.247  44.526 103.287  1.00  0.00           C
ATOM   2291 6C21 POPEJ  74      54.996  45.396 104.527  1.00  0.00           C
ATOM   2294 7C21 POPEJ  74      54.127  46.627 104.247  1.00  0.00           C
ATOM   2297 8C21 POPEJ  74      52.636  46.307 104.107  1.00  0.00           C
ATOM   2301  C33 POPEJ  74      59.757  33.476 114.607  1.00  0.00           C
ATOM   2304  C34 POPEJ  74      61.236  33.826 114.397  1.00  0.00           C
ATOM   2307  C35 POPEJ  74      61.687  33.967 112.927  1.00  0.00           C
ATOM   2310  C36 POPEJ  74      61.257  35.276 112.257  1.00  0.00           C
ATOM   2313  C37 POPEJ  74      59.917  35.206 111.517  1.00  0.00           C
ATOM   2316  C38 POPEJ  74      60.007  34.356 110.237  1.00  0.00           C
ATOM   2319  C39 POPEJ  74      58.676  34.256 109.497  1.00  0.00           C
ATOM   2322 0C31 POPEJ  74      58.837  33.767 108.057  1.00  0.00           C
ATOM   2325 1C31 POPEJ  74      57.496  33.816 107.317  1.00  0.00           C
ATOM   2328 2C31 POPEJ  74      57.626  33.596 105.807  1.00  0.00           C
ATOM   2331 3C31 POPEJ  74      58.027  32.156 105.427  1.00  0.00           C
ATOM   2334 4C31 POPEJ  74      58.047  31.966 103.907  1.00  0.00           C
ATOM   2337 5C31 POPEJ  74      58.617  30.606 103.497  1.00  0.00           C
ATOM   2340 6C31 POPEJ  74      58.587  30.417 101.977  1.00  0.00           C
ATOM   2344  NH3 POPEK  75      53.566 114.946  79.367  1.00  0.00           N
ATOM   2348  C12 POPEK  75      53.347 114.466  80.767  1.00  0.00           C
ATOM   2351  C11 POPEK  75      54.447 113.516  81.237  1.00  0.00           C
ATOM   2354  P   POPEK  75      55.406 111.557  79.787  1.00  0.00           P
ATOM   2355  O13 POPEK  75      54.837 110.337  79.167  1.00  0.00           O
ATOM   2356  O14 POPEK  75      56.106 112.576  78.967  1.00  0.00           O
ATOM   2357  O11 POPEK  75      56.386 111.046  80.897  1.00  0.00           O
ATOM   2358  O12 POPEK  75      54.267 112.256  80.597  1.00  0.00           O
ATOM   2359  C1  POPEK  75      55.947 110.116  81.897  1.00  0.00           C
ATOM   2362  C2  POPEK  75      56.767 110.407  83.167  1.00  0.00           C
ATOM   2364  O21 POPEK  75      56.047 109.997  84.337  1.00  0.00           O
ATOM   2365  C21 POPEK  75      55.117 110.757  84.867  1.00  0.00           C
ATOM   2366  O22 POPEK  75      54.547 111.697  84.347  1.00  0.00           O
ATOM   2367  C22 POPEK  75      54.977 110.347  86.337  1.00  0.00           C
ATOM   2370  C3  POPEK  75      57.236 111.907  83.147  1.00  0.00           C
ATOM   2373  O31 POPEK  75      57.847 112.357  84.357  1.00  0.00           O
ATOM   2374  C31 POPEK  75      59.057 111.886  84.567  1.00  0.00           C
ATOM   2375  O32 POPEK  75      59.667 111.126  83.837  1.00  0.00           O
ATOM   2376  C32 POPEK  75      59.536 112.387  85.917  1.00  0.00           C
ATOM   2379  C23 POPEK  75      54.736 111.587  87.227  1.00  0.00           C
ATOM   2382  C24 POPEK  75      55.066 111.357  88.717  1.00  0.00           C
ATOM   2385  C25 POPEK  75      54.247 110.226  89.367  1.00  0.00           C
ATOM   2388  C26 POPEK  75      54.606 110.056  90.847  1.00  0.00           C
ATOM   2391  C27 POPEK  75      53.787 108.936  91.517  1.00  0.00           C
ATOM   2394  C28 POPEK  75      54.326 108.506  92.907  1.00  0.00           C
ATOM   2397  C29 POPEK  75      54.237 109.577  93.957  1.00  0.00           C
ATOM   2399 0C21 POPEK  75      54.337 109.367  95.287  1.00  0.00           C
ATOM   2401 1C21 POPEK  75      54.536 108.027  95.947  1.00  0.00           C
ATOM   2404 2C21 POPEK  75      53.847 107.947  97.327  1.00  0.00           C
ATOM   2407 3C21 POPEK  75      54.667 108.596  98.457  1.00  0.00           C
ATOM   2410 4C21 POPEK  75      53.857 108.717  99.747  1.00  0.00           C
ATOM   2413 5C21 POPEK  75      54.697 109.076 100.987  1.00  0.00           C
ATOM   2416 6C21 POPEK  75      55.507 110.377 100.827  1.00  0.00           C
ATOM   2419 7C21 POPEK  75      55.947 110.956 102.187  1.00  0.00           C
ATOM   2422 8C21 POPEK  75      56.737 112.256 102.057  1.00  0.00           C
ATOM   2426  C33 POPEK  75      60.367 111.306  86.627  1.00  0.00           C
ATOM   2429  C34 POPEK  75      60.377 111.536  88.137  1.00  0.00           C
ATOM   2432  C35 POPEK  75      61.097 110.407  88.867  1.00  0.00           C
ATOM   2435  C36 POPEK  75      60.536 110.156  90.267  1.00  0.00           C
ATOM   2438  C37 POPEK  75      59.207 109.396  90.267  1.00  0.00           C
ATOM   2441  C38 POPEK  75      58.767 108.976  91.687  1.00  0.00           C
ATOM   2444  C39 POPEK  75      58.507 110.167  92.627  1.00  0.00           C
ATOM   2447 0C31 POPEK  75      58.197 109.706  94.067  1.00  0.00           C
ATOM   2450 1C31 POPEK  75      57.937 110.876  95.017  1.00  0.00           C
ATOM   2453 2C31 POPEK  75      58.236 110.547  96.487  1.00  0.00           C
ATOM   2456 3C31 POPEK  75      58.326 111.786  97.387  1.00  0.00           C
ATOM   2459 4C31 POPEK  75      56.977 112.486  97.627  1.00  0.00           C
ATOM   2462 5C31 POPEK  75      57.146 113.836  98.337  1.00  0.00           C
ATOM   2465 6C31 POPEK  75      55.817 114.557  98.587  1.00  0.00           C
ATOM   2469  NH3 POPEL  76      28.197  54.997  80.247  1.00  0.00           N
ATOM   2473  C12 POPEL  76      27.737  55.616  78.967  1.00  0.00           C
ATOM   2476  C11 POPEL  76      28.957  56.116  78.187  1.00  0.00           C
ATOM   2479  P   POPEL  76      30.997  57.627  78.767  1.00  0.00           P
ATOM   2480  O13 POPEL  76      31.207  58.696  77.777  1.00  0.00           O
ATOM   2481  O14 POPEL  76      31.757  56.366  78.617  1.00  0.00           O
ATOM   2482  O11 POPEL  76      31.317  58.216  80.207  1.00  0.00           O
ATOM   2483  O12 POPEL  76      29.457  57.296  78.817  1.00  0.00           O
ATOM   2484  C1  POPEL  76      30.347  58.927  80.997  1.00  0.00           C
ATOM   2487  C2  POPEL  76      30.177  58.316  82.427  1.00  0.00           C
ATOM   2489  O21 POPEL  76      28.967  58.766  83.057  1.00  0.00           O
ATOM   2490  C21 POPEL  76      27.807  58.346  82.557  1.00  0.00           C
ATOM   2491  O22 POPEL  76      27.667  57.516  81.667  1.00  0.00           O
ATOM   2492  C22 POPEL  76      26.637  58.997  83.327  1.00  0.00           C
ATOM   2495  C3  POPEL  76      31.376  58.706  83.367  1.00  0.00           C
ATOM   2498  O31 POPEL  76      31.517  57.846  84.517  1.00  0.00           O
ATOM   2499  C31 POPEL  76      31.667  58.386  85.727  1.00  0.00           C
ATOM   2500  O32 POPEL  76      31.337  59.507  86.067  1.00  0.00           O
ATOM   2501  C32 POPEL  76      32.466  57.386  86.577  1.00  0.00           C
ATOM   2504  C23 POPEL  76      27.007  59.717  84.657  1.00  0.00           C
ATOM   2507  C24 POPEL  76      25.827  59.906  85.637  1.00  0.00           C
ATOM   2510  C25 POPEL  76      25.226  58.587  86.167  1.00  0.00           C
ATOM   2513  C26 POPEL  76      24.597  58.716  87.557  1.00  0.00           C
ATOM   2516  C27 POPEL  76      23.867  57.446  88.027  1.00  0.00           C
ATOM   2519  C28 POPEL  76      23.187  57.586  89.407  1.00  0.00           C
ATOM   2522  C29 POPEL  76      24.177  57.516  90.547  1.00  0.00           C
ATOM   2524 0C21 POPEL  76      24.087  56.747  91.657  1.00  0.00           C
ATOM   2526 1C21 POPEL  76      22.977  55.796  92.027  1.00  0.00           C
ATOM   2529 2C21 POPEL  76      22.027  56.366  93.097  1.00  0.00           C
ATOM   2532 3C21 POPEL  76      22.677  56.587  94.477  1.00  0.00           C
ATOM   2535 4C21 POPEL  76      21.717  57.236  95.487  1.00  0.00           C
ATOM   2538 5C21 POPEL  76      21.787  56.656  96.897  1.00  0.00           C
ATOM   2541 6C21 POPEL  76      21.117  55.276  97.007  1.00  0.00           C
ATOM   2544 7C21 POPEL  76      21.317  54.626  98.387  1.00  0.00           C
ATOM   2547 8C21 POPEL  76      20.517  53.337  98.587  1.00  0.00           C
ATOM   2551  C33 POPEL  76      32.986  57.936  87.927  1.00  0.00           C
ATOM   2554  C34 POPEL  76      31.947  57.877  89.047  1.00  0.00           C
ATOM   2557  C35 POPEL  76      32.437  58.496  90.377  1.00  0.00           C
ATOM   2560  C36 POPEL  76      33.806  58.006  90.877  1.00  0.00           C
ATOM   2563  C37 POPEL  76      34.036  58.376  92.347  1.00  0.00           C
ATOM   2566  C38 POPEL  76      35.517  58.516  92.727  1.00  0.00           C
ATOM   2569  C39 POPEL  76      36.297  57.196  92.807  1.00  0.00           C
ATOM   2572 0C31 POPEL  76      35.677  56.226  93.817  1.00  0.00           C
ATOM   2575 1C31 POPEL  76      36.676  55.186  94.337  1.00  0.00           C
ATOM   2578 2C31 POPEL  76      36.047  54.256  95.387  1.00  0.00           C
ATOM   2581 3C31 POPEL  76      35.076  53.226  94.787  1.00  0.00           C
ATOM   2584 4C31 POPEL  76      34.227  52.526  95.857  1.00  0.00           C
ATOM   2587 5C31 POPEL  76      33.466  51.316  95.307  1.00  0.00           C
ATOM   2590 6C31 POPEL  76      33.867  50.006  95.987  1.00  0.00           C
ATOM   2594  NH3 POPEM  77      10.497  21.916  83.277  1.00  0.00           N
ATOM   2598  C12 POPEM  77       9.357  22.876  83.077  1.00  0.00           C
ATOM   2601  C11 POPEM  77       8.587  23.276  84.347  1.00  0.00           C
ATOM   2604  P   POPEM  77       6.177  24.346  84.427  1.00  0.00           P
ATOM   2605  O13 POPEM  77       5.567  25.616  83.987  1.00  0.00           O
ATOM   2606  O14 POPEM  77       5.477  23.146  83.927  1.00  0.00           O
ATOM   2607  O11 POPEM  77       6.287  24.346  85.997  1.00  0.00           O
ATOM   2608  O12 POPEM  77       7.667  24.276  83.937  1.00  0.00           O
ATOM   2609  C1  POPEM  77       6.777  25.536  86.637  1.00  0.00           C
ATOM   2612  C2  POPEM  77       7.377  25.196  88.027  1.00  0.00           C
ATOM   2614  O21 POPEM  77       7.787  26.436  88.647  1.00  0.00           O
ATOM   2615  C21 POPEM  77       7.047  26.956  89.617  1.00  0.00           C
ATOM   2616  O22 POPEM  77       6.717  28.136  89.667  1.00  0.00           O
ATOM   2617  C22 POPEM  77       6.597  25.946  90.687  1.00  0.00           C
ATOM   2620  C3  POPEM  77       8.597  24.256  87.867  1.00  0.00           C
ATOM   2623  O31 POPEM  77       9.117  23.866  89.157  1.00  0.00           O
ATOM   2624  C31 POPEM  77      10.177  23.066  89.067  1.00  0.00           C
ATOM   2625  O32 POPEM  77      10.587  22.546  88.047  1.00  0.00           O
ATOM   2626  C32 POPEM  77      10.787  22.917  90.457  1.00  0.00           C
ATOM   2629  C23 POPEM  77       6.057  26.656  91.957  1.00  0.00           C
ATOM   2632  C24 POPEM  77       5.387  25.677  92.937  1.00  0.00           C
ATOM   2635  C25 POPEM  77       6.347  24.766  93.717  1.00  0.00           C
ATOM   2638  C26 POPEM  77       7.457  25.546  94.447  1.00  0.00           C
ATOM   2641  C27 POPEM  77       7.767  25.017  95.847  1.00  0.00           C
ATOM   2644  C28 POPEM  77       8.977  25.747  96.457  1.00  0.00           C
ATOM   2647  C29 POPEM  77       9.197  25.336  97.897  1.00  0.00           C
ATOM   2649 0C21 POPEM  77      10.307  24.787  98.427  1.00  0.00           C
ATOM   2651 1C21 POPEM  77      11.587  24.427  97.727  1.00  0.00           C
ATOM   2654 2C21 POPEM  77      12.097  23.026  98.117  1.00  0.00           C
ATOM   2657 3C21 POPEM  77      12.517  22.906  99.587  1.00  0.00           C
ATOM   2660 4C21 POPEM  77      11.607  21.997 100.417  1.00  0.00           C
ATOM   2663 5C21 POPEM  77      11.947  22.056 101.917  1.00  0.00           C
ATOM   2666 6C21 POPEM  77      11.267  20.966 102.767  1.00  0.00           C
ATOM   2669 7C21 POPEM  77      11.757  19.546 102.437  1.00  0.00           C
ATOM   2672 8C21 POPEM  77      11.407  18.526 103.517  1.00  0.00           C
ATOM   2676  C33 POPEM  77      11.337  24.256  90.967  1.00  0.00           C
ATOM   2679  C34 POPEM  77      12.197  24.156  92.237  1.00  0.00           C
ATOM   2682  C35 POPEM  77      11.417  23.816  93.517  1.00  0.00           C
ATOM   2685  C36 POPEM  77      11.327  22.306  93.797  1.00  0.00           C
ATOM   2688  C37 POPEM  77      10.407  21.976  94.987  1.00  0.00           C
ATOM   2691  C38 POPEM  77       9.427  20.816  94.707  1.00  0.00           C
ATOM   2694  C39 POPEM  77       9.497  19.686  95.747  1.00  0.00           C
ATOM   2697 0C31 POPEM  77       9.007  20.096  97.147  1.00  0.00           C
ATOM   2700 1C31 POPEM  77       8.877  18.896  98.087  1.00  0.00           C
ATOM   2703 2C31 POPEM  77       8.547  19.346  99.517  1.00  0.00           C
ATOM   2706 3C31 POPEM  77       8.357  18.176 100.497  1.00  0.00           C
ATOM   2709 4C31 POPEM  77       7.827  18.666 101.847  1.00  0.00           C
ATOM   2712 5C31 POPEM  77       7.447  17.536 102.817  1.00  0.00           C
ATOM   2715 6C31 POPEM  77       6.487  18.006 103.907  1.00  0.00           C
ATOM   2719  NH3 POPEN  78      16.377  82.467 124.207  1.00  0.00           N
ATOM   2723  C12 POPEN  78      17.627  81.907 123.577  1.00  0.00           C
ATOM   2726  C11 POPEN  78      18.747  81.786 124.617  1.00  0.00           C
ATOM   2729  P   POPEN  78      20.816  80.386 123.777  1.00  0.00           P
ATOM   2730  O13 POPEN  78      22.047  80.786 123.067  1.00  0.00           O
ATOM   2731  O14 POPEN  78      20.917  79.707 125.097  1.00  0.00           O
ATOM   2732  O11 POPEN  78      19.897  79.486 122.857  1.00  0.00           O
ATOM   2733  O12 POPEN  78      19.997  81.706 123.957  1.00  0.00           O
ATOM   2734  C1  POPEN  78      20.257  78.106 122.627  1.00  0.00           C
ATOM   2737  C2  POPEN  78      21.347  77.887 121.527  1.00  0.00           C
ATOM   2739  O21 POPEN  78      20.867  76.986 120.477  1.00  0.00           O
ATOM   2740  C21 POPEN  78      20.857  77.456 119.227  1.00  0.00           C
ATOM   2741  O22 POPEN  78      21.247  78.557 118.897  1.00  0.00           O
ATOM   2742  C22 POPEN  78      20.257  76.456 118.207  1.00  0.00           C
ATOM   2745  C3  POPEN  78      22.607  77.296 122.207  1.00  0.00           C
ATOM   2748  O31 POPEN  78      23.677  77.126 121.267  1.00  0.00           O
ATOM   2749  C31 POPEN  78      23.757  75.936 120.687  1.00  0.00           C
ATOM   2750  O32 POPEN  78      23.107  74.947 120.987  1.00  0.00           O
ATOM   2751  C32 POPEN  78      24.687  76.057 119.477  1.00  0.00           C
ATOM   2754  C23 POPEN  78      19.867  77.136 116.857  1.00  0.00           C
ATOM   2757  C24 POPEN  78      19.807  76.206 115.627  1.00  0.00           C
ATOM   2760  C25 POPEN  78      18.487  75.456 115.387  1.00  0.00           C
ATOM   2763  C26 POPEN  78      18.307  75.017 113.907  1.00  0.00           C
ATOM   2766  C27 POPEN  78      19.267  73.906 113.447  1.00  0.00           C
ATOM   2769  C28 POPEN  78      19.667  73.987 111.947  1.00  0.00           C
ATOM   2772  C29 POPEN  78      18.587  73.627 110.947  1.00  0.00           C
ATOM   2774 0C21 POPEN  78      18.707  73.697 109.607  1.00  0.00           C
ATOM   2776 1C21 POPEN  78      19.906  74.186 108.827  1.00  0.00           C
ATOM   2779 2C21 POPEN  78      20.877  73.056 108.417  1.00  0.00           C
ATOM   2782 3C21 POPEN  78      21.887  73.496 107.337  1.00  0.00           C
ATOM   2785 4C21 POPEN  78      23.067  72.517 107.217  1.00  0.00           C
ATOM   2788 5C21 POPEN  78      24.117  72.906 106.157  1.00  0.00           C
ATOM   2791 6C21 POPEN  78      23.617  72.877 104.697  1.00  0.00           C
ATOM   2794 7C21 POPEN  78      22.986  71.536 104.297  1.00  0.00           C
ATOM   2797 8C21 POPEN  78      22.747  71.396 102.797  1.00  0.00           C
ATOM   2801  C33 POPEN  78      24.207  75.216 118.277  1.00  0.00           C
ATOM   2804  C34 POPEN  78      24.717  75.726 116.927  1.00  0.00           C
ATOM   2807  C35 POPEN  78      24.466  74.707 115.807  1.00  0.00           C
ATOM   2810  C36 POPEN  78      25.107  75.036 114.457  1.00  0.00           C
ATOM   2813  C37 POPEN  78      25.027  73.826 113.517  1.00  0.00           C
ATOM   2816  C38 POPEN  78      25.687  74.057 112.157  1.00  0.00           C
ATOM   2819  C39 POPEN  78      24.777  74.856 111.217  1.00  0.00           C
ATOM   2822 0C31 POPEN  78      25.427  75.136 109.857  1.00  0.00           C
ATOM   2825 1C31 POPEN  78      24.457  75.866 108.917  1.00  0.00           C
ATOM   2828 2C31 POPEN  78      24.807  77.347 108.737  1.00  0.00           C
ATOM   2831 3C31 POPEN  78      23.617  78.167 108.227  1.00  0.00           C
ATOM   2834 4C31 POPEN  78      23.946  79.667 108.197  1.00  0.00           C
ATOM   2837 5C31 POPEN  78      22.717  80.546 107.997  1.00  0.00           C
ATOM   2840 6C31 POPEN  78      23.067  82.036 108.007  1.00  0.00           C
ATOM   2844  NH3 POPEO  79      99.947 102.887 120.177  1.00  0.00           N
ATOM   2848  C12 POPEO  79     100.087 103.596 121.497  1.00  0.00           C
ATOM   2851  C11 POPEO  79      99.856 102.696 122.717  1.00  0.00           C
ATOM   2854  P   POPEO  79      99.306 100.176 122.287  1.00  0.00           P
ATOM   2855  O13 POPEO  79     100.077  98.917 122.277  1.00  0.00           O
ATOM   2856  O14 POPEO  79      98.126 100.316 123.167  1.00  0.00           O
ATOM   2857  O11 POPEO  79      98.837 100.506 120.787  1.00  0.00           O
ATOM   2858  O12 POPEO  79     100.326 101.366 122.507  1.00  0.00           O
ATOM   2859  C1  POPEO  79      98.576  99.326 119.987  1.00  0.00           C
ATOM   2862  C2  POPEO  79      97.705  99.607 118.727  1.00  0.00           C
ATOM   2864  O21 POPEO  79      98.557  99.946 117.617  1.00  0.00           O
ATOM   2865  C21 POPEO  79      98.227  99.377 116.467  1.00  0.00           C
ATOM   2866  O22 POPEO  79      97.356  98.526 116.317  1.00  0.00           O
ATOM   2867  C22 POPEO  79      99.095  99.927 115.337  1.00  0.00           C
ATOM   2870  C3  POPEO  79      96.657 100.716 119.027  1.00  0.00           C
ATOM   2873  O31 POPEO  79      95.667 100.857 117.987  1.00  0.00           O
ATOM   2874  C31 POPEO  79      95.986 101.727 117.017  1.00  0.00           C
ATOM   2875  O32 POPEO  79      97.007 102.387 116.977  1.00  0.00           O
ATOM   2876  C32 POPEO  79      94.936 101.697 115.897  1.00  0.00           C
ATOM   2879  C23 POPEO  79      98.827  99.176 114.007  1.00  0.00           C
ATOM   2882  C24 POPEO  79      99.537  99.806 112.807  1.00  0.00           C
ATOM   2885  C25 POPEO  79      99.417  98.957 111.537  1.00  0.00           C
ATOM   2888  C26 POPEO  79     100.367  99.367 110.407  1.00  0.00           C
ATOM   2891  C27 POPEO  79     100.036  98.616 109.097  1.00  0.00           C
ATOM   2894  C28 POPEO  79     101.017  98.876 107.937  1.00  0.00           C
ATOM   2897  C29 POPEO  79     101.186 100.337 107.597  1.00  0.00           C
ATOM   2899 0C21 POPEO  79     100.447 101.087 106.767  1.00  0.00           C
ATOM   2901 1C21 POPEO  79      99.267 100.646 105.937  1.00  0.00           C
ATOM   2904 2C21 POPEO  79      99.076 101.597 104.737  1.00  0.00           C
ATOM   2907 3C21 POPEO  79      98.497 102.977 105.107  1.00  0.00           C
ATOM   2910 4C21 POPEO  79      98.686 104.017 103.997  1.00  0.00           C
ATOM   2913 5C21 POPEO  79      97.767 105.237 104.157  1.00  0.00           C
ATOM   2916 6C21 POPEO  79      97.947 106.286 103.047  1.00  0.00           C
ATOM   2919 7C21 POPEO  79      96.946 107.446 103.167  1.00  0.00           C
ATOM   2922 8C21 POPEO  79      96.956 108.427 101.987  1.00  0.00           C
ATOM   2926  C33 POPEO  79      95.257 100.587 114.867  1.00  0.00           C
ATOM   2929  C34 POPEO  79      94.376 100.587 113.597  1.00  0.00           C
ATOM   2932  C35 POPEO  79      94.947 101.446 112.467  1.00  0.00           C
ATOM   2935  C36 POPEO  79      94.407 101.137 111.057  1.00  0.00           C
ATOM   2938  C37 POPEO  79      95.117 101.917 109.947  1.00  0.00           C
ATOM   2941  C38 POPEO  79      94.727 101.396 108.557  1.00  0.00           C
ATOM   2944  C39 POPEO  79      95.117 102.346 107.407  1.00  0.00           C
ATOM   2947 0C31 POPEO  79      93.955 103.276 107.007  1.00  0.00           C
ATOM   2950 1C31 POPEO  79      94.197 104.017 105.677  1.00  0.00           C
ATOM   2953 2C31 POPEO  79      92.886 104.507 105.047  1.00  0.00           C
ATOM   2956 3C31 POPEO  79      93.096 105.326 103.767  1.00  0.00           C
ATOM   2959 4C31 POPEO  79      91.786 105.557 102.987  1.00  0.00           C
ATOM   2962 5C31 POPEO  79      91.827 106.826 102.137  1.00  0.00           C
ATOM   2965 6C31 POPEO  79      90.687 106.926 101.127  1.00  0.00           C
ATOM   2969  NH3 POPEP  80      99.057  62.767  84.397  1.00  0.00           N
ATOM   2973  C12 POPEP  80      99.537  63.987  83.657  1.00  0.00           C
ATOM   2976  C11 POPEP  80      99.807  65.167  84.597  1.00  0.00           C
ATOM   2979  P   POPEP  80     100.477  67.686  84.457  1.00  0.00           P
ATOM   2980  O13 POPEP  80     101.786  68.207  83.977  1.00  0.00           O
ATOM   2981  O14 POPEP  80      99.297  68.536  84.217  1.00  0.00           O
ATOM   2982  O11 POPEP  80     100.577  67.337  85.987  1.00  0.00           O
ATOM   2983  O12 POPEP  80     100.246  66.267  83.797  1.00  0.00           O
ATOM   2984  C1  POPEP  80     101.467  68.116  86.787  1.00  0.00           C
ATOM   2987  C2  POPEP  80     101.926  67.277  87.987  1.00  0.00           C
ATOM   2989  O21 POPEP  80     102.577  68.127  88.927  1.00  0.00           O
ATOM   2990  C21 POPEP  80     101.907  69.137  89.517  1.00  0.00           C
ATOM   2991  O22 POPEP  80     102.477  70.156  89.877  1.00  0.00           O
ATOM   2992  C22 POPEP  80     100.416  68.877  89.777  1.00  0.00           C
ATOM   2995  C3  POPEP  80     102.907  66.167  87.517  1.00  0.00           C
ATOM   2998  O31 POPEP  80     103.277  65.396  88.667  1.00  0.00           O
ATOM   2999  C31 POPEP  80     103.266  64.096  88.547  1.00  0.00           C
ATOM   3000  O32 POPEP  80     103.686  63.446  87.607  1.00  0.00           O
ATOM   3001  C32 POPEP  80     102.536  63.537  89.767  1.00  0.00           C
ATOM   3004  C23 POPEP  80      99.727  70.127  90.377  1.00  0.00           C
ATOM   3007  C24 POPEP  80      98.257  69.906  90.747  1.00  0.00           C
ATOM   3010  C25 POPEP  80      98.047  69.026  91.997  1.00  0.00           C
ATOM   3013  C26 POPEP  80      98.497  69.667  93.317  1.00  0.00           C
ATOM   3016  C27 POPEP  80      98.637  68.616  94.427  1.00  0.00           C
ATOM   3019  C28 POPEP  80      99.107  69.216  95.767  1.00  0.00           C
ATOM   3022  C29 POPEP  80      97.956  69.587  96.677  1.00  0.00           C
ATOM   3024 0C21 POPEP  80      97.487  68.857  97.707  1.00  0.00           C
ATOM   3026 1C21 POPEP  80      97.997  67.517  98.187  1.00  0.00           C
ATOM   3029 2C21 POPEP  80      98.526  67.557  99.637  1.00  0.00           C
ATOM   3032 3C21 POPEP  80      97.527  68.027 100.707  1.00  0.00           C
ATOM   3035 4C21 POPEP  80      96.327  67.087 100.937  1.00  0.00           C
ATOM   3038 5C21 POPEP  80      95.556  67.517 102.197  1.00  0.00           C
ATOM   3041 6C21 POPEP  80      94.527  66.506 102.737  1.00  0.00           C
ATOM   3044 7C21 POPEP  80      94.267  66.706 104.237  1.00  0.00           C
ATOM   3047 8C21 POPEP  80      93.167  65.816 104.817  1.00  0.00           C
ATOM   3051  C33 POPEP  80     102.886  64.256  91.087  1.00  0.00           C
ATOM   3054  C34 POPEP  80     101.706  64.206  92.067  1.00  0.00           C
ATOM   3057  C35 POPEP  80     102.047  64.707  93.467  1.00  0.00           C
ATOM   3060  C36 POPEP  80     102.507  66.176  93.487  1.00  0.00           C
ATOM   3063  C37 POPEP  80     102.516  66.767  94.897  1.00  0.00           C
ATOM   3066  C38 POPEP  80     103.526  66.087  95.847  1.00  0.00           C
ATOM   3069  C39 POPEP  80     102.896  65.756  97.197  1.00  0.00           C
ATOM   3072 0C31 POPEP  80     103.867  65.017  98.127  1.00  0.00           C
ATOM   3075 1C31 POPEP  80     103.196  64.656  99.457  1.00  0.00           C
ATOM   3078 2C31 POPEP  80     104.176  64.176 100.537  1.00  0.00           C
ATOM   3081 3C31 POPEP  80     104.566  62.697 100.387  1.00  0.00           C
ATOM   3084 4C31 POPEP  80     105.377  62.196 101.587  1.00  0.00           C
ATOM   3087 5C31 POPEP  80     105.746  60.706 101.487  1.00  0.00           C
ATOM   3090 6C31 POPEP  80     106.526  60.186 102.687  1.00  0.00           C
ATOM   3094  NH3 POPEQ  81      40.777  88.836 123.477  1.00  0.00           N
ATOM   3098  C12 POPEQ  81      40.237  90.226 123.267  1.00  0.00           C
ATOM   3101  C11 POPEQ  81      41.207  91.376 123.677  1.00  0.00           C
ATOM   3104  P   POPEQ  81      43.556  90.326 124.417  1.00  0.00           P
ATOM   3105  O13 POPEQ  81      44.736  91.207 124.587  1.00  0.00           O
ATOM   3106  O14 POPEQ  81      43.527  89.097 125.207  1.00  0.00           O
ATOM   3107  O11 POPEQ  81      43.417  89.896 122.897  1.00  0.00           O
ATOM   3108  O12 POPEQ  81      42.187  91.077 124.667  1.00  0.00           O
ATOM   3109  C1  POPEQ  81      43.987  90.736 121.877  1.00  0.00           C
ATOM   3112  C2  POPEQ  81      44.377  89.887 120.637  1.00  0.00           C
ATOM   3114  O21 POPEQ  81      43.797  90.387 119.417  1.00  0.00           O
ATOM   3115  C21 POPEQ  81      42.496  90.596 119.387  1.00  0.00           C
ATOM   3116  O22 POPEQ  81      41.656  90.216 120.197  1.00  0.00           O
ATOM   3117  C22 POPEQ  81      42.176  91.517 118.207  1.00  0.00           C
ATOM   3120  C3  POPEQ  81      44.177  88.357 120.817  1.00  0.00           C
ATOM   3123  O31 POPEQ  81      44.786  87.696 119.697  1.00  0.00           O
ATOM   3124  C31 POPEQ  81      44.127  86.667 119.187  1.00  0.00           C
ATOM   3125  O32 POPEQ  81      43.247  86.037 119.737  1.00  0.00           O
ATOM   3126  C32 POPEQ  81      44.627  86.466 117.747  1.00  0.00           C
ATOM   3129  C23 POPEQ  81      42.376  90.886 116.817  1.00  0.00           C
ATOM   3132  C24 POPEQ  81      42.517  91.956 115.727  1.00  0.00           C
ATOM   3135  C25 POPEQ  81      41.227  92.716 115.347  1.00  0.00           C
ATOM   3138  C26 POPEQ  81      41.576  93.976 114.527  1.00  0.00           C
ATOM   3141  C27 POPEQ  81      40.367  94.656 113.867  1.00  0.00           C
ATOM   3144  C28 POPEQ  81      40.727  96.046 113.287  1.00  0.00           C
ATOM   3147  C29 POPEQ  81      41.837  96.016 112.267  1.00  0.00           C
ATOM   3149 0C21 POPEQ  81      41.737  95.496 111.027  1.00  0.00           C
ATOM   3151 1C21 POPEQ  81      40.476  94.887 110.467  1.00  0.00           C
ATOM   3154 2C21 POPEQ  81      40.037  95.506 109.127  1.00  0.00           C
ATOM   3157 3C21 POPEQ  81      38.516  95.407 108.957  1.00  0.00           C
ATOM   3160 4C21 POPEQ  81      38.087  95.156 107.507  1.00  0.00           C
ATOM   3163 5C21 POPEQ  81      36.567  95.097 107.357  1.00  0.00           C
ATOM   3166 6C21 POPEQ  81      36.157  94.307 106.107  1.00  0.00           C
ATOM   3169 7C21 POPEQ  81      34.657  94.356 105.817  1.00  0.00           C
ATOM   3172 8C21 POPEQ  81      34.277  93.556 104.567  1.00  0.00           C
ATOM   3176  C33 POPEQ  81      43.617  87.036 116.717  1.00  0.00           C
ATOM   3179  C34 POPEQ  81      44.207  87.197 115.307  1.00  0.00           C
ATOM   3182  C35 POPEQ  81      44.286  85.876 114.527  1.00  0.00           C
ATOM   3185  C36 POPEQ  81      44.967  86.046 113.167  1.00  0.00           C
ATOM   3188  C37 POPEQ  81      45.157  84.726 112.407  1.00  0.00           C
ATOM   3191  C38 POPEQ  81      46.027  84.896 111.147  1.00  0.00           C
ATOM   3194  C39 POPEQ  81      47.507  84.587 111.377  1.00  0.00           C
ATOM   3197 0C31 POPEQ  81      48.286  84.517 110.057  1.00  0.00           C
ATOM   3200 1C31 POPEQ  81      49.627  83.777 110.167  1.00  0.00           C
ATOM   3203 2C31 POPEQ  81      50.157  83.357 108.787  1.00  0.00           C
ATOM   3206 3C31 POPEQ  81      51.507  82.626 108.857  1.00  0.00           C
ATOM   3209 4C31 POPEQ  81      52.117  82.376 107.467  1.00  0.00           C
ATOM   3212 5C31 POPEQ  81      53.486  81.697 107.527  1.00  0.00           C
ATOM   3215 6C31 POPEQ  81      54.167  81.557 106.167  1.00  0.00           C
ATOM   3219  NH3 POPER  82      62.787  31.916 123.637  1.00  0.00           N
ATOM   3223  C12 POPER  82      62.146  30.976 124.627  1.00  0.00           C
ATOM   3226  C11 POPER  82      62.877  29.596 124.687  1.00  0.00           C
ATOM   3229  P   POPER  82      65.477  30.046 124.357  1.00  0.00           P
ATOM   3230  O13 POPER  82      65.887  31.416 124.757  1.00  0.00           O
ATOM   3231  O14 POPER  82      66.517  28.997 124.347  1.00  0.00           O
ATOM   3232  O11 POPER  82      64.837  30.176 122.917  1.00  0.00           O
ATOM   3233  O12 POPER  82      64.216  29.626 125.207  1.00  0.00           O
ATOM   3234  C1  POPER  82      65.657  30.456 121.787  1.00  0.00           C
ATOM   3237  C2  POPER  82      65.276  29.576 120.557  1.00  0.00           C
ATOM   3239  O21 POPER  82      64.326  30.176 119.667  1.00  0.00           O
ATOM   3240  C21 POPER  82      63.097  30.456 120.067  1.00  0.00           C
ATOM   3241  O22 POPER  82      62.717  30.636 121.207  1.00  0.00           O
ATOM   3242  C22 POPER  82      62.236  30.636 118.797  1.00  0.00           C
ATOM   3245  C3  POPER  82      64.917  28.096 120.867  1.00  0.00           C
ATOM   3248  O31 POPER  82      65.127  27.346 119.647  1.00  0.00           O
ATOM   3249  C31 POPER  82      64.107  27.327 118.807  1.00  0.00           C
ATOM   3250  O32 POPER  82      62.947  27.576 119.087  1.00  0.00           O
ATOM   3251  C32 POPER  82      64.687  27.246 117.387  1.00  0.00           C
ATOM   3254  C23 POPER  82      60.837  29.966 118.857  1.00  0.00           C
ATOM   3257  C24 POPER  82      60.227  29.806 117.447  1.00  0.00           C
ATOM   3260  C25 POPER  82      60.437  28.436 116.787  1.00  0.00           C
ATOM   3263  C26 POPER  82      59.286  27.436 116.997  1.00  0.00           C
ATOM   3266  C27 POPER  82      58.727  26.876 115.667  1.00  0.00           C
ATOM   3269  C28 POPER  82      59.536  25.696 115.087  1.00  0.00           C
ATOM   3272  C29 POPER  82      58.896  24.366 115.407  1.00  0.00           C
ATOM   3274 0C21 POPER  82      58.396  23.486 114.517  1.00  0.00           C
ATOM   3276 1C21 POPER  82      58.367  23.636 113.017  1.00  0.00           C
ATOM   3279 2C21 POPER  82      57.347  22.716 112.287  1.00  0.00           C
ATOM   3282 3C21 POPER  82      57.517  21.236 112.637  1.00  0.00           C
ATOM   3285 4C21 POPER  82      56.826  20.236 111.687  1.00  0.00           C
ATOM   3288 5C21 POPER  82      56.847  18.796 112.237  1.00  0.00           C
ATOM   3291 6C21 POPER  82      58.257  18.226 112.477  1.00  0.00           C
ATOM   3294 7C21 POPER  82      58.236  16.966 113.357  1.00  0.00           C
ATOM   3297 8C21 POPER  82      59.627  16.576 113.877  1.00  0.00           C
ATOM   3301  C33 POPER  82      63.847  26.476 116.337  1.00  0.00           C
ATOM   3304  C34 POPER  82      64.627  25.276 115.787  1.00  0.00           C
ATOM   3307  C35 POPER  82      63.917  24.466 114.687  1.00  0.00           C
ATOM   3310  C36 POPER  82      63.286  25.326 113.577  1.00  0.00           C
ATOM   3313  C37 POPER  82      63.137  24.566 112.247  1.00  0.00           C
ATOM   3316  C38 POPER  82      61.837  24.866 111.497  1.00  0.00           C
ATOM   3319  C39 POPER  82      62.067  25.447 110.097  1.00  0.00           C
ATOM   3322 0C31 POPER  82      60.757  25.686 109.337  1.00  0.00           C
ATOM   3325 1C31 POPER  82      60.966  26.446 108.027  1.00  0.00           C
ATOM   3328 2C31 POPER  82      59.697  26.536 107.167  1.00  0.00           C
ATOM   3331 3C31 POPER  82      58.556  27.316 107.837  1.00  0.00           C
ATOM   3334 4C31 POPER  82      57.267  27.327 107.017  1.00  0.00           C
ATOM   3337 5C31 POPER  82      56.207  28.276 107.597  1.00  0.00           C
ATOM   3340 6C31 POPER  82      54.786  27.976 107.107  1.00  0.00           C
ATOM   3344  NH3 POPES  83      66.066  24.416  80.047  1.00  0.00           N
ATOM   3348  C12 POPES  83      67.106  24.956  79.087  1.00  0.00           C
ATOM   3351  C11 POPES  83      67.417  24.016  77.907  1.00  0.00           C
ATOM   3354  P   POPES  83      66.687  21.606  78.547  1.00  0.00           P
ATOM   3355  O13 POPES  83      65.386  22.316  78.487  1.00  0.00           O
ATOM   3356  O14 POPES  83      66.966  20.486  77.627  1.00  0.00           O
ATOM   3357  O11 POPES  83      67.057  21.316  80.047  1.00  0.00           O
ATOM   3358  O12 POPES  83      67.807  22.716  78.317  1.00  0.00           O
ATOM   3359  C1  POPES  83      66.076  20.846  80.977  1.00  0.00           C
ATOM   3362  C2  POPES  83      66.326  21.436  82.397  1.00  0.00           C
ATOM   3364  O21 POPES  83      65.887  22.806  82.467  1.00  0.00           O
ATOM   3365  C21 POPES  83      64.757  22.936  83.157  1.00  0.00           C
ATOM   3366  O22 POPES  83      63.777  22.236  83.007  1.00  0.00           O
ATOM   3367  C22 POPES  83      65.027  23.936  84.277  1.00  0.00           C
ATOM   3370  C3  POPES  83      67.807  21.486  82.827  1.00  0.00           C
ATOM   3373  O31 POPES  83      67.907  22.056  84.157  1.00  0.00           O
ATOM   3374  C31 POPES  83      68.177  21.216  85.147  1.00  0.00           C
ATOM   3375  O32 POPES  83      68.326  20.017  85.037  1.00  0.00           O
ATOM   3376  C32 POPES  83      68.277  22.026  86.447  1.00  0.00           C
ATOM   3379  C23 POPES  83      63.787  24.366  85.097  1.00  0.00           C
ATOM   3382  C24 POPES  83      64.197  24.827  86.507  1.00  0.00           C
ATOM   3385  C25 POPES  83      64.136  23.706  87.557  1.00  0.00           C
ATOM   3388  C26 POPES  83      64.497  24.197  88.977  1.00  0.00           C
ATOM   3391  C27 POPES  83      64.176  23.136  90.047  1.00  0.00           C
ATOM   3394  C28 POPES  83      64.107  23.716  91.477  1.00  0.00           C
ATOM   3397  C29 POPES  83      63.447  22.726  92.417  1.00  0.00           C
ATOM   3399 0C21 POPES  83      62.887  22.996  93.607  1.00  0.00           C
ATOM   3401 1C21 POPES  83      62.826  24.337  94.297  1.00  0.00           C
ATOM   3404 2C21 POPES  83      63.717  24.396  95.557  1.00  0.00           C
ATOM   3407 3C21 POPES  83      63.317  23.436  96.687  1.00  0.00           C
ATOM   3410 4C21 POPES  83      64.307  23.496  97.867  1.00  0.00           C
ATOM   3413 5C21 POPES  83      63.907  22.606  99.057  1.00  0.00           C
ATOM   3416 6C21 POPES  83      65.106  22.076  99.847  1.00  0.00           C
ATOM   3419 7C21 POPES  83      64.697  21.436 101.187  1.00  0.00           C
ATOM   3422 8C21 POPES  83      65.846  20.766 101.927  1.00  0.00           C
ATOM   3426  C33 POPES  83      69.456  21.516  87.307  1.00  0.00           C
ATOM   3429  C34 POPES  83      69.977  22.517  88.337  1.00  0.00           C
ATOM   3432  C35 POPES  83      68.956  22.917  89.397  1.00  0.00           C
ATOM   3435  C36 POPES  83      69.637  23.286  90.727  1.00  0.00           C
ATOM   3438  C37 POPES  83      68.676  23.976  91.707  1.00  0.00           C
ATOM   3441  C38 POPES  83      69.387  24.556  92.937  1.00  0.00           C
ATOM   3444  C39 POPES  83      70.157  23.526  93.777  1.00  0.00           C
ATOM   3447 0C31 POPES  83      70.507  24.066  95.167  1.00  0.00           C
ATOM   3450 1C31 POPES  83      71.097  22.986  96.087  1.00  0.00           C
ATOM   3453 2C31 POPES  83      71.246  23.466  97.537  1.00  0.00           C
ATOM   3456 3C31 POPES  83      71.727  22.327  98.457  1.00  0.00           C
ATOM   3459 4C31 POPES  83      72.007  22.747  99.897  1.00  0.00           C
ATOM   3462 5C31 POPES  83      72.297  21.526 100.797  1.00  0.00           C
ATOM   3465 6C31 POPES  83      72.807  21.886 102.197  1.00  0.00           C
ATOM   3469  NH3 POPET  84      43.977  71.676 124.837  1.00  0.00           N
ATOM   3473  C12 POPET  84      43.426  72.986 125.297  1.00  0.00           C
ATOM   3476  C11 POPET  84      43.057  72.947 126.777  1.00  0.00           C
ATOM   3479  P   POPET  84      41.687  75.107 127.427  1.00  0.00           P
ATOM   3480  O13 POPET  84      40.837  74.476 128.457  1.00  0.00           O
ATOM   3481  O14 POPET  84      42.127  76.497 127.617  1.00  0.00           O
ATOM   3482  O11 POPET  84      41.056  74.896 126.007  1.00  0.00           O
ATOM   3483  O12 POPET  84      43.017  74.277 127.267  1.00  0.00           O
ATOM   3484  C1  POPET  84      40.637  75.947 125.127  1.00  0.00           C
ATOM   3487  C2  POPET  84      40.487  75.296 123.727  1.00  0.00           C
ATOM   3489  O21 POPET  84      40.576  76.106 122.557  1.00  0.00           O
ATOM   3490  C21 POPET  84      40.826  77.366 122.427  1.00  0.00           C
ATOM   3491  O22 POPET  84      40.877  78.236 123.277  1.00  0.00           O
ATOM   3492  C22 POPET  84      41.106  77.587 120.937  1.00  0.00           C
ATOM   3495  C3  POPET  84      39.277  74.346 123.567  1.00  0.00           C
ATOM   3498  O31 POPET  84      39.646  73.176 122.827  1.00  0.00           O
ATOM   3499  C31 POPET  84      39.687  73.056 121.477  1.00  0.00           C
ATOM   3500  O32 POPET  84      40.237  72.116 120.937  1.00  0.00           O
ATOM   3501  C32 POPET  84      39.007  74.166 120.667  1.00  0.00           C
ATOM   3504  C23 POPET  84      40.627  78.947 120.397  1.00  0.00           C
ATOM   3507  C24 POPET  84      41.467  79.496 119.227  1.00  0.00           C
ATOM   3510  C25 POPET  84      41.856  78.476 118.147  1.00  0.00           C
ATOM   3513  C26 POPET  84      40.977  78.527 116.887  1.00  0.00           C
ATOM   3516  C27 POPET  84      39.786  77.566 116.927  1.00  0.00           C
ATOM   3519  C28 POPET  84      38.787  77.807 115.777  1.00  0.00           C
ATOM   3522  C29 POPET  84      38.047  79.106 115.977  1.00  0.00           C
ATOM   3524 0C21 POPET  84      37.856  80.106 115.097  1.00  0.00           C
ATOM   3526 1C21 POPET  84      38.396  80.217 113.687  1.00  0.00           C
ATOM   3529 2C21 POPET  84      38.806  81.676 113.427  1.00  0.00           C
ATOM   3532 3C21 POPET  84      39.217  81.966 111.967  1.00  0.00           C
ATOM   3535 4C21 POPET  84      39.527  83.456 111.747  1.00  0.00           C
ATOM   3538 5C21 POPET  84      39.447  83.926 110.287  1.00  0.00           C
ATOM   3541 6C21 POPET  84      40.757  83.796 109.497  1.00  0.00           C
ATOM   3544 7C21 POPET  84      41.767  84.916 109.767  1.00  0.00           C
ATOM   3547 8C21 POPET  84      43.047  84.787 108.937  1.00  0.00           C
ATOM   3551  C33 POPET  84      39.517  74.317 119.207  1.00  0.00           C
ATOM   3554  C34 POPET  84      38.736  73.417 118.237  1.00  0.00           C
ATOM   3557  C35 POPET  84      39.047  73.646 116.747  1.00  0.00           C
ATOM   3560  C36 POPET  84      40.487  73.307 116.357  1.00  0.00           C
ATOM   3563  C37 POPET  84      40.597  72.616 114.997  1.00  0.00           C
ATOM   3566  C38 POPET  84      42.007  72.116 114.657  1.00  0.00           C
ATOM   3569  C39 POPET  84      43.067  73.216 114.487  1.00  0.00           C
ATOM   3572 0C31 POPET  84      42.717  74.166 113.337  1.00  0.00           C
ATOM   3575 1C31 POPET  84      43.717  75.296 113.157  1.00  0.00           C
ATOM   3578 2C31 POPET  84      43.146  76.396 112.257  1.00  0.00           C
ATOM   3581 3C31 POPET  84      44.117  76.856 111.177  1.00  0.00           C
ATOM   3584 4C31 POPET  84      44.177  75.886 109.987  1.00  0.00           C
ATOM   3587 5C31 POPET  84      45.047  76.426 108.847  1.00  0.00           C
ATOM   3590 6C31 POPET  84      45.047  75.486 107.647  1.00  0.00           C
ATOM   3594  NH3 POPEU  85     120.237   8.716  78.987  1.00  0.00           N
ATOM   3598  C12 POPEU  85     120.106  10.176  78.647  1.00  0.00           C
ATOM   3601  C11 POPEU  85     120.717  11.076  79.737  1.00  0.00           C
ATOM   3604  P   POPEU  85     120.877  13.396  78.497  1.00  0.00           P
ATOM   3605  O13 POPEU  85     121.776  13.906  77.437  1.00  0.00           O
ATOM   3606  O14 POPEU  85     119.487  13.096  78.127  1.00  0.00           O
ATOM   3607  O11 POPEU  85     120.877  14.366  79.757  1.00  0.00           O
ATOM   3608  O12 POPEU  85     121.507  12.076  79.117  1.00  0.00           O
ATOM   3609  C1  POPEU  85     119.867  14.316  80.777  1.00  0.00           C
ATOM   3612  C2  POPEU  85     120.485  13.916  82.137  1.00  0.00           C
ATOM   3614  O21 POPEU  85     119.516  14.136  83.187  1.00  0.00           O
ATOM   3615  C21 POPEU  85     119.706  13.346  84.237  1.00  0.00           C
ATOM   3616  O22 POPEU  85     120.337  12.296  84.217  1.00  0.00           O
ATOM   3617  C22 POPEU  85     119.057  13.926  85.487  1.00  0.00           C
ATOM   3620  C3  POPEU  85     121.767  14.756  82.417  1.00  0.00           C
ATOM   3623  O31 POPEU  85     122.356  14.456  83.707  1.00  0.00           O
ATOM   3624  C31 POPEU  85     123.126  13.376  83.687  1.00  0.00           C
ATOM   3625  O32 POPEU  85     123.346  12.676  82.717  1.00  0.00           O
ATOM   3626  C32 POPEU  85     123.675  13.106  85.107  1.00  0.00           C
ATOM   3629  C23 POPEU  85     119.716  15.256  85.927  1.00  0.00           C
ATOM   3632  C24 POPEU  85     119.247  15.706  87.317  1.00  0.00           C
ATOM   3635  C25 POPEU  85     119.977  14.976  88.457  1.00  0.00           C
ATOM   3638  C26 POPEU  85     119.216  15.086  89.777  1.00  0.00           C
ATOM   3641  C27 POPEU  85     120.077  14.736  90.997  1.00  0.00           C
ATOM   3644  C28 POPEU  85     119.235  14.636  92.277  1.00  0.00           C
ATOM   3647  C29 POPEU  85     120.136  14.526  93.477  1.00  0.00           C
ATOM   3649 0C21 POPEU  85     120.337  15.446  94.437  1.00  0.00           C
ATOM   3651 1C21 POPEU  85     119.677  16.796  94.547  1.00  0.00           C
ATOM   3654 2C21 POPEU  85     118.996  17.006  95.917  1.00  0.00           C
ATOM   3657 3C21 POPEU  85     117.857  16.026  96.207  1.00  0.00           C
ATOM   3660 4C21 POPEU  85     117.096  16.356  97.497  1.00  0.00           C
ATOM   3663 5C21 POPEU  85     116.057  15.296  97.867  1.00  0.00           C
ATOM   3666 6C21 POPEU  85     115.127  15.716  99.017  1.00  0.00           C
ATOM   3669 7C21 POPEU  85     114.197  14.576  99.447  1.00  0.00           C
ATOM   3672 8C21 POPEU  85     113.106  15.006 100.417  1.00  0.00           C
ATOM   3676  C33 POPEU  85     122.907  11.986  85.837  1.00  0.00           C
ATOM   3679  C34 POPEU  85     123.546  11.426  87.117  1.00  0.00           C
ATOM   3682  C35 POPEU  85     124.826  10.656  86.807  1.00  0.00           C
ATOM   3685  C36 POPEU  85     125.176   9.546  87.807  1.00  0.00           C
ATOM   3688  C37 POPEU  85     126.546   8.946  87.467  1.00  0.00           C
ATOM   3691  C38 POPEU  85     126.887   7.636  88.177  1.00  0.00           C
ATOM   3694  C39 POPEU  85     127.027   7.776  89.697  1.00  0.00           C
ATOM   3697 0C31 POPEU  85     127.557   6.456  90.287  1.00  0.00           C
ATOM   3700 1C31 POPEU  85     127.826   6.506  91.787  1.00  0.00           C
ATOM   3703 2C31 POPEU  85     128.436   5.196  92.327  1.00  0.00           C
ATOM   3706 3C31 POPEU  85     127.697   3.916  91.897  1.00  0.00           C
ATOM   3709 4C31 POPEU  85     128.337   2.636  92.457  1.00  0.00           C
ATOM   3712 5C31 POPEU  85     127.816   1.356  91.787  1.00  0.00           C
ATOM   3715 6C31 POPEU  85     126.396   0.956  92.207  1.00  0.00           C
ATOM   3719  NH3 POPEV  86      91.386   3.396 120.927  1.00  0.00           N
ATOM   3723  C12 POPEV  86      90.386   2.276 120.927  1.00  0.00           C
ATOM   3726  C11 POPEV  86      89.487   2.317 119.677  1.00  0.00           C
ATOM   3729  P   POPEV  86      88.266  -0.024 120.247  1.00  0.00           P
ATOM   3730  O13 POPEV  86      88.737  -1.317 119.707  1.00  0.00           O
ATOM   3731  O14 POPEV  86      88.557   0.256 121.657  1.00  0.00           O
ATOM   3732  O11 POPEV  86      86.697   0.147 119.957  1.00  0.00           O
ATOM   3733  O12 POPEV  86      88.917   1.067 119.307  1.00  0.00           O
ATOM   3734  C1  POPEV  86      86.157   1.356 119.377  1.00  0.00           C
ATOM   3737  C2  POPEV  86      86.057   1.276 117.817  1.00  0.00           C
ATOM   3739  O21 POPEV  86      85.917   2.597 117.217  1.00  0.00           O
ATOM   3740  C21 POPEV  86      86.566   2.727 116.057  1.00  0.00           C
ATOM   3741  O22 POPEV  86      87.367   1.937 115.597  1.00  0.00           O
ATOM   3742  C22 POPEV  86      86.126   4.006 115.337  1.00  0.00           C
ATOM   3745  C3  POPEV  86      84.867   0.386 117.377  1.00  0.00           C
ATOM   3748  O31 POPEV  86      85.367  -0.806 116.737  1.00  0.00           O
ATOM   3749  C31 POPEV  86      85.577  -0.666 115.417  1.00  0.00           C
ATOM   3750  O32 POPEV  86      84.977   0.106 114.687  1.00  0.00           O
ATOM   3751  C32 POPEV  86      86.735  -1.586 115.047  1.00  0.00           C
ATOM   3754  C23 POPEV  86      84.957   3.757 114.337  1.00  0.00           C
ATOM   3757  C24 POPEV  86      85.246   4.037 112.837  1.00  0.00           C
ATOM   3760  C25 POPEV  86      86.566   3.466 112.297  1.00  0.00           C
ATOM   3763  C26 POPEV  86      86.676   3.526 110.757  1.00  0.00           C
ATOM   3766  C27 POPEV  86      88.117   3.317 110.267  1.00  0.00           C
ATOM   3769  C28 POPEV  86      88.246   3.187 108.727  1.00  0.00           C
ATOM   3772  C29 POPEV  86      89.586   3.667 108.227  1.00  0.00           C
ATOM   3774 0C21 POPEV  86      90.217   3.306 107.097  1.00  0.00           C
ATOM   3776 1C21 POPEV  86      89.706   2.307 106.097  1.00  0.00           C
ATOM   3779 2C21 POPEV  86      88.617   2.847 105.147  1.00  0.00           C
ATOM   3782 3C21 POPEV  86      89.136   3.827 104.077  1.00  0.00           C
ATOM   3785 4C21 POPEV  86      88.096   4.017 102.957  1.00  0.00           C
ATOM   3788 5C21 POPEV  86      88.675   4.637 101.677  1.00  0.00           C
ATOM   3791 6C21 POPEV  86      87.757   4.407 100.467  1.00  0.00           C
ATOM   3794 7C21 POPEV  86      88.326   5.007  99.177  1.00  0.00           C
ATOM   3797 8C21 POPEV  86      87.516   4.666  97.917  1.00  0.00           C
ATOM   3801  C33 POPEV  86      87.627  -0.996 113.937  1.00  0.00           C
ATOM   3804  C34 POPEV  86      88.697  -1.977 113.437  1.00  0.00           C
ATOM   3807  C35 POPEV  86      88.077  -3.216 112.767  1.00  0.00           C
ATOM   3810  C36 POPEV  86      89.076  -3.996 111.897  1.00  0.00           C
ATOM   3813  C37 POPEV  86      88.507  -5.347 111.447  1.00  0.00           C
ATOM   3816  C38 POPEV  86      89.417  -6.106 110.467  1.00  0.00           C
ATOM   3819  C39 POPEV  86      89.346  -5.587 109.017  1.00  0.00           C
ATOM   3822 0C31 POPEV  86      88.087  -6.026 108.267  1.00  0.00           C
ATOM   3825 1C31 POPEV  86      88.007  -5.416 106.857  1.00  0.00           C
ATOM   3828 2C31 POPEV  86      86.716  -5.756 106.097  1.00  0.00           C
ATOM   3831 3C31 POPEV  86      86.747  -7.117 105.377  1.00  0.00           C
ATOM   3834 4C31 POPEV  86      85.447  -7.356 104.577  1.00  0.00           C
ATOM   3837 5C31 POPEV  86      85.456  -8.697 103.817  1.00  0.00           C
ATOM   3840 6C31 POPEV  86      84.176  -8.957 103.017  1.00  0.00           C
ATOM   3844  NH3 POPEW  87      91.216 107.066 120.547  1.00  0.00           N
ATOM   3848  C12 POPEW  87      90.477 108.236 119.957  1.00  0.00           C
ATOM   3851  C11 POPEW  87      90.456 109.437 120.917  1.00  0.00           C
ATOM   3854  P   POPEW  87      90.485 111.646 119.477  1.00  0.00           P
ATOM   3855  O13 POPEW  87      90.007 112.977 119.917  1.00  0.00           O
ATOM   3856  O14 POPEW  87      91.956 111.476 119.537  1.00  0.00           O
ATOM   3857  O11 POPEW  87      89.996 111.396 117.987  1.00  0.00           O
ATOM   3858  O12 POPEW  87      89.767 110.536 120.327  1.00  0.00           O
ATOM   3859  C1  POPEW  87      88.596 111.347 117.657  1.00  0.00           C
ATOM   3862  C2  POPEW  87      88.367 111.087 116.127  1.00  0.00           C
ATOM   3864  O21 POPEW  87      87.396 110.036 115.997  1.00  0.00           O
ATOM   3865  C21 POPEW  87      86.926 109.666 114.797  1.00  0.00           C
ATOM   3866  O22 POPEW  87      86.735 108.497 114.497  1.00  0.00           O
ATOM   3867  C22 POPEW  87      86.546 110.786 113.817  1.00  0.00           C
ATOM   3870  C3  POPEW  87      89.697 110.706 115.417  1.00  0.00           C
ATOM   3873  O31 POPEW  87      89.557 110.536 113.987  1.00  0.00           O
ATOM   3874  C31 POPEW  87      90.477 109.756 113.407  1.00  0.00           C
ATOM   3875  O32 POPEW  87      91.347 109.157 114.017  1.00  0.00           O
ATOM   3876  C32 POPEW  87      90.227 109.717 111.887  1.00  0.00           C
ATOM   3879  C23 POPEW  87      85.246 110.347 113.107  1.00  0.00           C
ATOM   3882  C24 POPEW  87      84.547 111.417 112.277  1.00  0.00           C
ATOM   3885  C25 POPEW  87      83.117 110.997 111.867  1.00  0.00           C
ATOM   3888  C26 POPEW  87      83.026 109.787 110.927  1.00  0.00           C
ATOM   3891  C27 POPEW  87      82.606 110.216 109.517  1.00  0.00           C
ATOM   3894  C28 POPEW  87      82.646 109.106 108.457  1.00  0.00           C
ATOM   3897  C29 POPEW  87      82.317 109.726 107.117  1.00  0.00           C
ATOM   3899 0C21 POPEW  87      81.526 109.237 106.157  1.00  0.00           C
ATOM   3901 1C21 POPEW  87      80.857 107.887 106.127  1.00  0.00           C
ATOM   3904 2C21 POPEW  87      81.026 107.256 104.727  1.00  0.00           C
ATOM   3907 3C21 POPEW  87      80.387 105.866 104.597  1.00  0.00           C
ATOM   3910 4C21 POPEW  87      80.687 105.186 103.247  1.00  0.00           C
ATOM   3913 5C21 POPEW  87      79.627 105.417 102.157  1.00  0.00           C
ATOM   3916 6C21 POPEW  87      79.507 106.867 101.677  1.00  0.00           C
ATOM   3919 7C21 POPEW  87      78.637 106.966 100.427  1.00  0.00           C
ATOM   3922 8C21 POPEW  87      78.417 108.397  99.917  1.00  0.00           C
ATOM   3926  C33 POPEW  87      90.047 108.286 111.307  1.00  0.00           C
ATOM   3929  C34 POPEW  87      89.446 108.286 109.887  1.00  0.00           C
ATOM   3932  C35 POPEW  87      90.386 108.777 108.767  1.00  0.00           C
ATOM   3935  C36 POPEW  87      89.636 108.926 107.437  1.00  0.00           C
ATOM   3938  C37 POPEW  87      90.276 109.916 106.447  1.00  0.00           C
ATOM   3941  C38 POPEW  87      89.257 110.496 105.437  1.00  0.00           C
ATOM   3944  C39 POPEW  87      88.867 109.536 104.307  1.00  0.00           C
ATOM   3947 0C31 POPEW  87      87.776 110.146 103.407  1.00  0.00           C
ATOM   3950 1C31 POPEW  87      87.516 109.307 102.147  1.00  0.00           C
ATOM   3953 2C31 POPEW  87      86.347 109.817 101.297  1.00  0.00           C
ATOM   3956 3C31 POPEW  87      86.676 111.067 100.457  1.00  0.00           C
ATOM   3959 4C31 POPEW  87      85.526 111.446  99.507  1.00  0.00           C
ATOM   3962 5C31 POPEW  87      85.896 112.607  98.557  1.00  0.00           C
ATOM   3965 6C31 POPEW  87      84.736 113.047  97.657  1.00  0.00           C
ATOM   3969  NH3 POPEX  88     106.686  11.066 119.557  1.00  0.00           N
ATOM   3973  C12 POPEX  88     105.587  11.036 118.537  1.00  0.00           C
ATOM   3976  C11 POPEX  88     104.227  11.196 119.207  1.00  0.00           C
ATOM   3979  P   POPEX  88     101.897  12.146 118.627  1.00  0.00           P
ATOM   3980  O13 POPEX  88     100.966  11.026 118.937  1.00  0.00           O
ATOM   3981  O14 POPEX  88     102.146  13.106 119.707  1.00  0.00           O
ATOM   3982  O11 POPEX  88     101.426  12.916 117.327  1.00  0.00           O
ATOM   3983  O12 POPEX  88     103.266  11.486 118.187  1.00  0.00           O
ATOM   3984  C1  POPEX  88     102.276  13.046 116.197  1.00  0.00           C
ATOM   3987  C2  POPEX  88     102.076  11.876 115.197  1.00  0.00           C
ATOM   3989  O21 POPEX  88     102.086  12.366 113.847  1.00  0.00           O
ATOM   3990  C21 POPEX  88     103.237  12.836 113.387  1.00  0.00           C
ATOM   3991  O22 POPEX  88     104.316  12.766 113.947  1.00  0.00           O
ATOM   3992  C22 POPEX  88     103.017  13.476 112.017  1.00  0.00           C
ATOM   3995  C3  POPEX  88     100.737  11.096 115.427  1.00  0.00           C
ATOM   3998  O31 POPEX  88     100.637   9.976 114.557  1.00  0.00           O
ATOM   3999  C31 POPEX  88      99.947   9.916 113.417  1.00  0.00           C
ATOM   4000  O32 POPEX  88     100.065   8.976 112.627  1.00  0.00           O
ATOM   4001  C32 POPEX  88      98.886  11.006 113.177  1.00  0.00           C
ATOM   4004  C23 POPEX  88     102.826  12.436 110.887  1.00  0.00           C
ATOM   4007  C24 POPEX  88     101.657  12.776 109.947  1.00  0.00           C
ATOM   4010  C25 POPEX  88     101.917  13.956 109.007  1.00  0.00           C
ATOM   4013  C26 POPEX  88     100.647  14.326 108.227  1.00  0.00           C
ATOM   4016  C27 POPEX  88     100.966  15.096 106.937  1.00  0.00           C
ATOM   4019  C28 POPEX  88      99.767  15.846 106.347  1.00  0.00           C
ATOM   4022  C29 POPEX  88      98.637  14.936 105.927  1.00  0.00           C
ATOM   4024 0C21 POPEX  88      97.326  15.186 106.027  1.00  0.00           C
ATOM   4026 1C21 POPEX  88      96.666  16.436 106.567  1.00  0.00           C
ATOM   4029 2C21 POPEX  88      95.777  16.126 107.777  1.00  0.00           C
ATOM   4032 3C21 POPEX  88      96.587  15.746 109.027  1.00  0.00           C
ATOM   4035 4C21 POPEX  88      95.717  15.236 110.187  1.00  0.00           C
ATOM   4038 5C21 POPEX  88      94.596  16.186 110.587  1.00  0.00           C
ATOM   4041 6C21 POPEX  88      93.867  15.706 111.847  1.00  0.00           C
ATOM   4044 7C21 POPEX  88      92.577  16.486 112.077  1.00  0.00           C
ATOM   4047 8C21 POPEX  88      91.926  16.146 113.417  1.00  0.00           C
ATOM   4051  C33 POPEX  88      98.456  10.946 111.677  1.00  0.00           C
ATOM   4054  C34 POPEX  88      97.267  11.766 111.187  1.00  0.00           C
ATOM   4057  C35 POPEX  88      97.346  12.036 109.657  1.00  0.00           C
ATOM   4060  C36 POPEX  88      97.057  10.866 108.697  1.00  0.00           C
ATOM   4063  C37 POPEX  88      97.317  11.266 107.227  1.00  0.00           C
ATOM   4066  C38 POPEX  88      97.236  10.106 106.217  1.00  0.00           C
ATOM   4069  C39 POPEX  88      97.807  10.446 104.827  1.00  0.00           C
ATOM   4072 0C31 POPEX  88      96.917  11.356 103.957  1.00  0.00           C
ATOM   4075 1C31 POPEX  88      97.557  11.666 102.587  1.00  0.00           C
ATOM   4078 2C31 POPEX  88      96.776  12.706 101.767  1.00  0.00           C
ATOM   4081 3C31 POPEX  88      97.457  13.046 100.427  1.00  0.00           C
ATOM   4084 4C31 POPEX  88      96.757  14.186  99.667  1.00  0.00           C
ATOM   4087 5C31 POPEX  88      97.477  14.576  98.357  1.00  0.00           C
ATOM   4090 6C31 POPEX  88      96.867  15.796  97.667  1.00  0.00           C
ATOM   4094  NH3 POPEY  89     103.626  70.076  83.917  1.00  0.00           N
ATOM   4098  C12 POPEY  89     103.417  71.557  84.027  1.00  0.00           C
ATOM   4101  C11 POPEY  89     104.426  72.337  83.187  1.00  0.00           C
ATOM   4104  P   POPEY  89     104.947  74.826  82.697  1.00  0.00           P
ATOM   4105  O13 POPEY  89     105.526  74.557  81.377  1.00  0.00           O
ATOM   4106  O14 POPEY  89     104.197  76.087  82.947  1.00  0.00           O
ATOM   4107  O11 POPEY  89     106.017  74.676  83.847  1.00  0.00           O
ATOM   4108  O12 POPEY  89     103.926  73.676  83.077  1.00  0.00           O
ATOM   4109  C1  POPEY  89     105.587  74.756  85.207  1.00  0.00           C
ATOM   4112  C2  POPEY  89     106.337  73.746  86.107  1.00  0.00           C
ATOM   4114  O21 POPEY  89     106.007  73.987  87.487  1.00  0.00           O
ATOM   4115  C21 POPEY  89     104.776  73.776  87.877  1.00  0.00           C
ATOM   4116  O22 POPEY  89     103.867  73.337  87.187  1.00  0.00           O
ATOM   4117  C22 POPEY  89     104.636  74.176  89.337  1.00  0.00           C
ATOM   4120  C3  POPEY  89     107.867  73.886  85.927  1.00  0.00           C
ATOM   4123  O31 POPEY  89     108.587  72.837  86.607  1.00  0.00           O
ATOM   4124  C31 POPEY  89     108.937  73.076  87.857  1.00  0.00           C
ATOM   4125  O32 POPEY  89     108.546  73.987  88.557  1.00  0.00           O
ATOM   4126  C32 POPEY  89     109.947  72.046  88.317  1.00  0.00           C
ATOM   4129  C23 POPEY  89     103.886  73.096  90.137  1.00  0.00           C
ATOM   4132  C24 POPEY  89     104.507  72.767  91.497  1.00  0.00           C
ATOM   4135  C25 POPEY  89     105.986  72.356  91.417  1.00  0.00           C
ATOM   4138  C26 POPEY  89     106.356  71.337  92.507  1.00  0.00           C
ATOM   4141  C27 POPEY  89     107.867  71.127  92.687  1.00  0.00           C
ATOM   4144  C28 POPEY  89     108.227  70.176  93.837  1.00  0.00           C
ATOM   4147  C29 POPEY  89     107.845  70.746  95.187  1.00  0.00           C
ATOM   4149 0C21 POPEY  89     107.146  70.176  96.177  1.00  0.00           C
ATOM   4151 1C21 POPEY  89     106.576  68.776  96.227  1.00  0.00           C
ATOM   4154 2C21 POPEY  89     107.027  67.976  97.467  1.00  0.00           C
ATOM   4157 3C21 POPEY  89     106.546  68.516  98.827  1.00  0.00           C
ATOM   4160 4C21 POPEY  89     105.016  68.646  98.957  1.00  0.00           C
ATOM   4163 5C21 POPEY  89     104.516  68.146 100.317  1.00  0.00           C
ATOM   4166 6C21 POPEY  89     103.007  68.337 100.537  1.00  0.00           C
ATOM   4169 7C21 POPEY  89     102.577  67.856 101.927  1.00  0.00           C
ATOM   4172 8C21 POPEY  89     101.117  68.146 102.257  1.00  0.00           C
ATOM   4176  C33 POPEY  89     111.186  72.697  88.957  1.00  0.00           C
ATOM   4179  C34 POPEY  89     110.986  73.316  90.337  1.00  0.00           C
ATOM   4182  C35 POPEY  89     112.317  73.877  90.867  1.00  0.00           C
ATOM   4185  C36 POPEY  89     112.167  74.636  92.187  1.00  0.00           C
ATOM   4188  C37 POPEY  89     112.086  73.697  93.397  1.00  0.00           C
ATOM   4191  C38 POPEY  89     110.816  73.906  94.237  1.00  0.00           C
ATOM   4194  C39 POPEY  89     110.727  72.956  95.427  1.00  0.00           C
ATOM   4197 0C31 POPEY  89     111.907  73.076  96.387  1.00  0.00           C
ATOM   4200 1C31 POPEY  89     111.686  72.277  97.667  1.00  0.00           C
ATOM   4203 2C31 POPEY  89     112.746  72.616  98.717  1.00  0.00           C
ATOM   4206 3C31 POPEY  89     112.496  71.896 100.037  1.00  0.00           C
ATOM   4209 4C31 POPEY  89     113.316  72.526 101.157  1.00  0.00           C
ATOM   4212 5C31 POPEY  89     113.257  71.706 102.437  1.00  0.00           C
ATOM   4215 6C31 POPEY  89     114.066  72.356 103.547  1.00  0.00           C
ATOM   4219  NH3 POPEZ  90     126.767  40.326  80.187  1.00  0.00           N
ATOM   4223  C12 POPEZ  90     126.076  41.606  79.787  1.00  0.00           C
ATOM   4226  C11 POPEZ  90     127.076  42.776  79.737  1.00  0.00           C
ATOM   4229  P   POPEZ  90     125.846  45.066  80.067  1.00  0.00           P
ATOM   4230  O13 POPEZ  90     126.937  45.816  80.737  1.00  0.00           O
ATOM   4231  O14 POPEZ  90     124.876  45.846  79.267  1.00  0.00           O
ATOM   4232  O11 POPEZ  90     125.097  44.267  81.217  1.00  0.00           O
ATOM   4233  O12 POPEZ  90     126.467  43.927  79.167  1.00  0.00           O
ATOM   4234  C1  POPEZ  90     124.516  44.976  82.317  1.00  0.00           C
ATOM   4237  C2  POPEZ  90     123.906  43.976  83.357  1.00  0.00           C
ATOM   4239  O21 POPEZ  90     123.497  44.686  84.557  1.00  0.00           O
ATOM   4240  C21 POPEZ  90     122.197  44.987  84.637  1.00  0.00           C
ATOM   4241  O22 POPEZ  90     121.367  44.626  83.817  1.00  0.00           O
ATOM   4242  C22 POPEZ  90     121.887  45.876  85.857  1.00  0.00           C
ATOM   4245  C3  POPEZ  90     124.936  42.837  83.657  1.00  0.00           C
ATOM   4248  O31 POPEZ  90     124.407  41.837  84.557  1.00  0.00           O
ATOM   4249  C31 POPEZ  90     124.656  42.087  85.847  1.00  0.00           C
ATOM   4250  O32 POPEZ  90     125.316  43.026  86.267  1.00  0.00           O
ATOM   4251  C32 POPEZ  90     123.906  41.056  86.687  1.00  0.00           C
ATOM   4254  C23 POPEZ  90     121.716  45.127  87.207  1.00  0.00           C
ATOM   4257  C24 POPEZ  90     120.807  45.876  88.197  1.00  0.00           C
ATOM   4260  C25 POPEZ  90     121.546  47.017  88.917  1.00  0.00           C
ATOM   4263  C26 POPEZ  90     120.757  47.716  90.027  1.00  0.00           C
ATOM   4266  C27 POPEZ  90     121.666  48.546  90.947  1.00  0.00           C
ATOM   4269  C28 POPEZ  90     120.906  49.236  92.087  1.00  0.00           C
ATOM   4272  C29 POPEZ  90     121.837  49.816  93.137  1.00  0.00           C
ATOM   4274 0C21 POPEZ  90     121.646  49.756  94.467  1.00  0.00           C
ATOM   4276 1C21 POPEZ  90     120.447  49.146  95.137  1.00  0.00           C
ATOM   4279 2C21 POPEZ  90     120.367  49.406  96.647  1.00  0.00           C
ATOM   4282 3C21 POPEZ  90     121.266  48.467  97.477  1.00  0.00           C
ATOM   4285 4C21 POPEZ  90     120.956  48.506  98.977  1.00  0.00           C
ATOM   4288 5C21 POPEZ  90     121.536  49.726  99.697  1.00  0.00           C
ATOM   4291 6C21 POPEZ  90     121.087  49.806 101.167  1.00  0.00           C
ATOM   4294 7C21 POPEZ  90     121.526  51.087 101.867  1.00  0.00           C
ATOM   4297 8C21 POPEZ  90     120.947  51.237 103.267  1.00  0.00           C
ATOM   4301  C33 POPEZ  90     124.036  41.377  88.187  1.00  0.00           C
ATOM   4304  C34 POPEZ  90     123.657  40.206  89.097  1.00  0.00           C
ATOM   4307  C35 POPEZ  90     123.977  40.497  90.577  1.00  0.00           C
ATOM   4310  C36 POPEZ  90     125.485  40.447  90.857  1.00  0.00           C
ATOM   4313  C37 POPEZ  90     125.937  41.357  92.007  1.00  0.00           C
ATOM   4316  C38 POPEZ  90     125.517  40.816  93.377  1.00  0.00           C
ATOM   4319  C39 POPEZ  90     126.197  41.536  94.547  1.00  0.00           C
ATOM   4322 0C31 POPEZ  90     125.696  41.016  95.887  1.00  0.00           C
ATOM   4325 1C31 POPEZ  90     126.337  41.697  97.097  1.00  0.00           C
ATOM   4328 2C31 POPEZ  90     125.536  41.427  98.387  1.00  0.00           C
ATOM   4331 3C31 POPEZ  90     125.426  39.946  98.777  1.00  0.00           C
ATOM   4334 4C31 POPEZ  90     124.267  39.706  99.757  1.00  0.00           C
ATOM   4337 5C31 POPEZ  90     124.017  38.226 100.027  1.00  0.00           C
ATOM   4340 6C31 POPEZ  90     123.026  38.006 101.177  1.00  0.00           C
ATOM   4344  NH3 POPEa  91      57.937 125.886 123.907  1.00  0.00           N
ATOM   4348  C12 POPEa  91      56.627 126.396 123.387  1.00  0.00           C
ATOM   4351  C11 POPEa  91      55.447 126.077 124.347  1.00  0.00           C
ATOM   4354  P   POPEa  91      53.736 127.007 122.627  1.00  0.00           P
ATOM   4355  O13 POPEa  91      53.917 128.366 123.177  1.00  0.00           O
ATOM   4356  O14 POPEa  91      54.477 126.676 121.387  1.00  0.00           O
ATOM   4357  O11 POPEa  91      52.197 126.706 122.437  1.00  0.00           O
ATOM   4358  O12 POPEa  91      54.167 125.947 123.707  1.00  0.00           O
ATOM   4359  C1  POPEa  91      51.697 126.376 121.137  1.00  0.00           C
ATOM   4362  C2  POPEa  91      50.276 126.907 120.937  1.00  0.00           C
ATOM   4364  O21 POPEa  91      49.897 126.497 119.617  1.00  0.00           O
ATOM   4365  C21 POPEa  91      48.736 125.866 119.497  1.00  0.00           C
ATOM   4366  O22 POPEa  91      47.847 125.846 120.337  1.00  0.00           O
ATOM   4367  C22 POPEa  91      48.787 124.997 118.217  1.00  0.00           C
ATOM   4370  C3  POPEa  91      50.227 128.456 121.077  1.00  0.00           C
ATOM   4373  O31 POPEa  91      48.876 128.946 120.877  1.00  0.00           O
ATOM   4374  C31 POPEa  91      48.797 130.119 120.247  1.00  0.00           C
ATOM   4375  O32 POPEa  91      49.736 130.839 119.987  1.00  0.00           O
ATOM   4376  C32 POPEa  91      47.347 130.389 119.867  1.00  0.00           C
ATOM   4379  C23 POPEa  91      47.537 124.997 117.297  1.00  0.00           C
ATOM   4382  C24 POPEa  91      47.657 125.876 116.037  1.00  0.00           C
ATOM   4385  C25 POPEa  91      46.567 125.547 115.007  1.00  0.00           C
ATOM   4388  C26 POPEa  91      46.507 126.506 113.807  1.00  0.00           C
ATOM   4391  C27 POPEa  91      45.196 126.317 113.017  1.00  0.00           C
ATOM   4394  C28 POPEa  91      45.027 127.287 111.827  1.00  0.00           C
ATOM   4397  C29 POPEa  91      45.646 126.816 110.537  1.00  0.00           C
ATOM   4399 0C21 POPEa  91      45.007 126.706 109.357  1.00  0.00           C
ATOM   4401 1C21 POPEa  91      43.547 127.017 109.107  1.00  0.00           C
ATOM   4404 2C21 POPEa  91      42.937 126.286 107.887  1.00  0.00           C
ATOM   4407 3C21 POPEa  91      42.877 124.756 108.027  1.00  0.00           C
ATOM   4410 4C21 POPEa  91      42.327 124.087 106.757  1.00  0.00           C
ATOM   4413 5C21 POPEa  91      43.396 123.276 106.007  1.00  0.00           C
ATOM   4416 6C21 POPEa  91      42.817 122.597 104.757  1.00  0.00           C
ATOM   4419 7C21 POPEa  91      43.837 121.697 104.047  1.00  0.00           C
ATOM   4422 8C21 POPEa  91      43.257 120.997 102.807  1.00  0.00           C
ATOM   4426  C33 POPEa  91      47.187 130.949 118.427  1.00  0.00           C
ATOM   4429  C34 POPEa  91      45.716 131.049 118.007  1.00  0.00           C
ATOM   4432  C35 POPEa  91      45.427 132.219 117.057  1.00  0.00           C
ATOM   4435  C36 POPEa  91      43.937 132.579 116.887  1.00  0.00           C
ATOM   4438  C37 POPEa  91      43.657 133.189 115.517  1.00  0.00           C
ATOM   4441  C38 POPEa  91      42.207 133.570 115.197  1.00  0.00           C
ATOM   4444  C39 POPEa  91      41.986 133.540 113.677  1.00  0.00           C
ATOM   4447 0C31 POPEa  91      40.937 134.519 113.147  1.00  0.00           C
ATOM   4450 1C31 POPEa  91      40.777 134.370 111.627  1.00  0.00           C
ATOM   4453 2C31 POPEa  91      39.797 135.379 111.037  1.00  0.00           C
ATOM   4456 3C31 POPEa  91      39.687 135.289 109.507  1.00  0.00           C
ATOM   4459 4C31 POPEa  91      38.966 134.029 109.007  1.00  0.00           C
ATOM   4462 5C31 POPEa  91      38.516 134.179 107.557  1.00  0.00           C
ATOM   4465 6C31 POPEa  91      37.646 133.040 107.027  1.00  0.00           C
ATOM   4469  NH3 POPEb  92      43.657  57.747 123.437  1.00  0.00           N
ATOM   4473  C12 POPEb  92      43.457  56.526 122.567  1.00  0.00           C
ATOM   4476  C11 POPEb  92      42.696  56.837 121.267  1.00  0.00           C
ATOM   4479  P   POPEb  92      41.597  54.536 120.597  1.00  0.00           P
ATOM   4480  O13 POPEb  92      42.036  53.587 121.627  1.00  0.00           O
ATOM   4481  O14 POPEb  92      40.257  55.136 120.767  1.00  0.00           O
ATOM   4482  O11 POPEb  92      41.607  53.816 119.187  1.00  0.00           O
ATOM   4483  O12 POPEb  92      42.667  55.697 120.397  1.00  0.00           O
ATOM   4484  C1  POPEb  92      41.986  52.446 119.087  1.00  0.00           C
ATOM   4487  C2  POPEb  92      42.587  52.186 117.707  1.00  0.00           C
ATOM   4489  O21 POPEb  92      43.036  50.827 117.717  1.00  0.00           O
ATOM   4490  C21 POPEb  92      43.297  50.296 116.537  1.00  0.00           C
ATOM   4491  O22 POPEb  92      43.167  50.846 115.457  1.00  0.00           O
ATOM   4492  C22 POPEb  92      43.736  48.846 116.757  1.00  0.00           C
ATOM   4495  C3  POPEb  92      43.717  53.246 117.507  1.00  0.00           C
ATOM   4498  O31 POPEb  92      44.557  53.006 116.357  1.00  0.00           O
ATOM   4499  C31 POPEb  92      44.597  54.006 115.487  1.00  0.00           C
ATOM   4500  O32 POPEb  92      44.037  55.076 115.617  1.00  0.00           O
ATOM   4501  C32 POPEb  92      45.437  53.607 114.277  1.00  0.00           C
ATOM   4504  C23 POPEb  92      43.687  47.936 115.497  1.00  0.00           C
ATOM   4507  C24 POPEb  92      42.277  47.456 115.127  1.00  0.00           C
ATOM   4510  C25 POPEb  92      41.627  48.286 114.017  1.00  0.00           C
ATOM   4513  C26 POPEb  92      40.117  48.026 113.877  1.00  0.00           C
ATOM   4516  C27 POPEb  92      39.417  49.127 113.067  1.00  0.00           C
ATOM   4519  C28 POPEb  92      37.897  48.956 112.947  1.00  0.00           C
ATOM   4522  C29 POPEb  92      37.496  47.737 112.157  1.00  0.00           C
ATOM   4524 0C21 POPEb  92      36.617  47.677 111.127  1.00  0.00           C
ATOM   4526 1C21 POPEb  92      35.806  48.826 110.577  1.00  0.00           C
ATOM   4529 2C21 POPEb  92      36.167  49.197 109.127  1.00  0.00           C
ATOM   4532 3C21 POPEb  92      35.607  48.216 108.097  1.00  0.00           C
ATOM   4535 4C21 POPEb  92      35.747  48.787 106.677  1.00  0.00           C
ATOM   4538 5C21 POPEb  92      35.777  47.686 105.617  1.00  0.00           C
ATOM   4541 6C21 POPEb  92      37.076  46.866 105.667  1.00  0.00           C
ATOM   4544 7C21 POPEb  92      37.196  45.986 104.427  1.00  0.00           C
ATOM   4547 8C21 POPEb  92      38.437  45.096 104.397  1.00  0.00           C
ATOM   4551  C33 POPEb  92      45.637  54.806 113.327  1.00  0.00           C
ATOM   4554  C34 POPEb  92      46.767  54.647 112.297  1.00  0.00           C
ATOM   4557  C35 POPEb  92      46.716  53.366 111.457  1.00  0.00           C
ATOM   4560  C36 POPEb  92      45.377  53.106 110.767  1.00  0.00           C
ATOM   4563  C37 POPEb  92      45.497  52.017 109.687  1.00  0.00           C
ATOM   4566  C38 POPEb  92      44.167  51.396 109.257  1.00  0.00           C
ATOM   4569  C39 POPEb  92      43.117  52.406 108.797  1.00  0.00           C
ATOM   4572 0C31 POPEb  92      41.807  51.726 108.347  1.00  0.00           C
ATOM   4575 1C31 POPEb  92      40.567  52.476 108.837  1.00  0.00           C
ATOM   4578 2C31 POPEb  92      39.267  51.846 108.307  1.00  0.00           C
ATOM   4581 3C31 POPEb  92      37.997  52.526 108.827  1.00  0.00           C
ATOM   4584 4C31 POPEb  92      37.657  52.176 110.287  1.00  0.00           C
ATOM   4587 5C31 POPEb  92      36.216  52.596 110.627  1.00  0.00           C
ATOM   4590 6C31 POPEb  92      35.837  52.427 112.087  1.00  0.00           C
ATOM   4594  NH3 POPEc  93      45.387  40.517  82.577  1.00  0.00           N
ATOM   4598  C12 POPEc  93      45.476  41.926  83.107  1.00  0.00           C
ATOM   4601  C11 POPEc  93      44.517  42.877  82.377  1.00  0.00           C
ATOM   4604  P   POPEc  93      42.197  43.906  83.057  1.00  0.00           P
ATOM   4605  O13 POPEc  93      42.197  44.736  81.837  1.00  0.00           O
ATOM   4606  O14 POPEc  93      40.877  43.316  83.377  1.00  0.00           O
ATOM   4607  O11 POPEc  93      42.757  44.686  84.277  1.00  0.00           O
ATOM   4608  O12 POPEc  93      43.207  42.697  82.887  1.00  0.00           O
ATOM   4609  C1  POPEc  93      43.106  44.026  85.497  1.00  0.00           C
ATOM   4612  C2  POPEc  93      44.317  44.746  86.127  1.00  0.00           C
ATOM   4614  O21 POPEc  93      44.387  44.337  87.507  1.00  0.00           O
ATOM   4615  C21 POPEc  93      45.606  44.156  87.987  1.00  0.00           C
ATOM   4616  O22 POPEc  93      46.627  44.136  87.337  1.00  0.00           O
ATOM   4617  C22 POPEc  93      45.547  43.997  89.497  1.00  0.00           C
ATOM   4620  C3  POPEc  93      44.187  46.287  86.017  1.00  0.00           C
ATOM   4623  O31 POPEc  93      45.447  46.856  85.627  1.00  0.00           O
ATOM   4624  C31 POPEc  93      46.137  47.406  86.607  1.00  0.00           C
ATOM   4625  O32 POPEc  93      45.847  47.347  87.797  1.00  0.00           O
ATOM   4626  C32 POPEc  93      47.367  48.066  86.027  1.00  0.00           C
ATOM   4629  C23 POPEc  93      46.887  43.457  90.037  1.00  0.00           C
ATOM   4632  C24 POPEc  93      46.887  43.356  91.567  1.00  0.00           C
ATOM   4635  C25 POPEc  93      46.807  41.926  92.097  1.00  0.00           C
ATOM   4638  C26 POPEc  93      46.646  41.906  93.627  1.00  0.00           C
ATOM   4641  C27 POPEc  93      46.516  40.486  94.187  1.00  0.00           C
ATOM   4644  C28 POPEc  93      47.337  40.256  95.467  1.00  0.00           C
ATOM   4647  C29 POPEc  93      48.816  40.156  95.187  1.00  0.00           C
ATOM   4649 0C21 POPEc  93      49.786  40.497  96.057  1.00  0.00           C
ATOM   4651 1C21 POPEc  93      49.567  40.957  97.477  1.00  0.00           C
ATOM   4654 2C21 POPEc  93      50.387  40.167  98.497  1.00  0.00           C
ATOM   4657 3C21 POPEc  93      50.037  38.666  98.597  1.00  0.00           C
ATOM   4660 4C21 POPEc  93      50.947  37.767  97.747  1.00  0.00           C
ATOM   4663 5C21 POPEc  93      50.957  36.296  98.217  1.00  0.00           C
ATOM   4666 6C21 POPEc  93      51.867  36.056  99.437  1.00  0.00           C
ATOM   4669 7C21 POPEc  93      52.047  34.557  99.737  1.00  0.00           C
ATOM   4672 8C21 POPEc  93      53.127  34.267 100.767  1.00  0.00           C
ATOM   4676  C33 POPEc  93      47.426  49.536  86.467  1.00  0.00           C
ATOM   4679  C34 POPEc  93      48.577  50.276  85.787  1.00  0.00           C
ATOM   4682  C35 POPEc  93      48.707  51.706  86.327  1.00  0.00           C
ATOM   4685  C36 POPEc  93      50.136  52.046  86.767  1.00  0.00           C
ATOM   4688  C37 POPEc  93      50.257  52.347  88.267  1.00  0.00           C
ATOM   4691  C38 POPEc  93      51.627  52.906  88.667  1.00  0.00           C
ATOM   4694  C39 POPEc  93      51.777  53.076  90.187  1.00  0.00           C
ATOM   4697 0C31 POPEc  93      53.007  53.917  90.557  1.00  0.00           C
ATOM   4700 1C31 POPEc  93      53.106  54.426  92.017  1.00  0.00           C
ATOM   4703 2C31 POPEc  93      53.587  53.406  93.057  1.00  0.00           C
ATOM   4706 3C31 POPEc  93      52.587  52.277  93.327  1.00  0.00           C
ATOM   4709 4C31 POPEc  93      52.887  51.497  94.607  1.00  0.00           C
ATOM   4712 5C31 POPEc  93      52.356  50.057  94.507  1.00  0.00           C
ATOM   4715 6C31 POPEc  93      52.507  49.247  95.797  1.00  0.00           C
ATOM   4719  NH3 POPEd  94       9.787  63.877  80.887  1.00  0.00           N
ATOM   4723  C12 POPEd  94       8.407  63.276  80.837  1.00  0.00           C
ATOM   4726  C11 POPEd  94       7.297  64.166  81.457  1.00  0.00           C
ATOM   4729  P   POPEd  94       7.627  66.357  80.097  1.00  0.00           P
ATOM   4730  O13 POPEd  94       6.397  67.186  79.967  1.00  0.00           O
ATOM   4731  O14 POPEd  94       7.907  65.426  78.977  1.00  0.00           O
ATOM   4732  O11 POPEd  94       8.927  67.246  80.287  1.00  0.00           O
ATOM   4733  O12 POPEd  94       7.587  65.556  81.447  1.00  0.00           O
ATOM   4734  C1  POPEd  94       9.007  68.496  80.987  1.00  0.00           C
ATOM   4737  C2  POPEd  94       9.767  68.417  82.357  1.00  0.00           C
ATOM   4739  O21 POPEd  94       9.757  69.726  82.987  1.00  0.00           O
ATOM   4740  C21 POPEd  94      10.087  69.716  84.287  1.00  0.00           C
ATOM   4741  O22 POPEd  94      10.027  68.726  85.007  1.00  0.00           O
ATOM   4742  C22 POPEd  94      10.587  71.106  84.707  1.00  0.00           C
ATOM   4745  C3  POPEd  94      11.237  67.966  82.137  1.00  0.00           C
ATOM   4748  O31 POPEd  94      11.897  67.447  83.327  1.00  0.00           O
ATOM   4749  C31 POPEd  94      11.597  66.167  83.527  1.00  0.00           C
ATOM   4750  O32 POPEd  94      10.807  65.527  82.857  1.00  0.00           O
ATOM   4751  C32 POPEd  94      12.477  65.546  84.617  1.00  0.00           C
ATOM   4754  C23 POPEd  94      11.627  71.057  85.847  1.00  0.00           C
ATOM   4757  C24 POPEd  94      11.067  70.596  87.207  1.00  0.00           C
ATOM   4760  C25 POPEd  94      11.917  71.057  88.397  1.00  0.00           C
ATOM   4763  C26 POPEd  94      13.307  70.406  88.477  1.00  0.00           C
ATOM   4766  C27 POPEd  94      14.247  71.186  89.407  1.00  0.00           C
ATOM   4769  C28 POPEd  94      15.647  70.556  89.537  1.00  0.00           C
ATOM   4772  C29 POPEd  94      16.617  71.526  90.167  1.00  0.00           C
ATOM   4774 0C21 POPEd  94      17.277  71.386  91.337  1.00  0.00           C
ATOM   4776 1C21 POPEd  94      17.207  70.226  92.297  1.00  0.00           C
ATOM   4779 2C21 POPEd  94      16.377  70.656  93.517  1.00  0.00           C
ATOM   4782 3C21 POPEd  94      16.417  69.676  94.697  1.00  0.00           C
ATOM   4785 4C21 POPEd  94      15.467  70.167  95.797  1.00  0.00           C
ATOM   4788 5C21 POPEd  94      15.927  69.886  97.237  1.00  0.00           C
ATOM   4791 6C21 POPEd  94      17.287  70.506  97.587  1.00  0.00           C
ATOM   4794 7C21 POPEd  94      17.556  70.497  99.087  1.00  0.00           C
ATOM   4797 8C21 POPEd  94      18.947  71.027  99.437  1.00  0.00           C
ATOM   4801  C33 POPEd  94      12.657  66.386  85.907  1.00  0.00           C
ATOM   4804  C34 POPEd  94      13.527  65.627  86.917  1.00  0.00           C
ATOM   4807  C35 POPEd  94      13.767  66.366  88.237  1.00  0.00           C
ATOM   4810  C36 POPEd  94      12.527  66.466  89.127  1.00  0.00           C
ATOM   4813  C37 POPEd  94      12.887  66.877  90.567  1.00  0.00           C
ATOM   4816  C38 POPEd  94      11.827  66.466  91.597  1.00  0.00           C
ATOM   4819  C39 POPEd  94      12.297  66.646  93.047  1.00  0.00           C
ATOM   4822 0C31 POPEd  94      13.037  65.416  93.617  1.00  0.00           C
ATOM   4825 1C31 POPEd  94      13.647  65.697  95.007  1.00  0.00           C
ATOM   4828 2C31 POPEd  94      14.457  64.536  95.617  1.00  0.00           C
ATOM   4831 3C31 POPEd  94      13.637  63.267  95.897  1.00  0.00           C
ATOM   4834 4C31 POPEd  94      14.517  62.116  96.407  1.00  0.00           C
ATOM   4837 5C31 POPEd  94      13.727  60.827  96.707  1.00  0.00           C
ATOM   4840 6C31 POPEd  94      14.617  59.647  97.087  1.00  0.00           C
ATOM   4844  NH3 POPEe  95      -6.887  73.906  83.117  1.00  0.00           N
ATOM   4848  C12 POPEe  95      -5.837  74.057  82.047  1.00  0.00           C
ATOM   4851  C11 POPEe  95      -5.466  72.686  81.427  1.00  0.00           C
ATOM   4854  P   POPEe  95      -4.076  70.536  81.777  1.00  0.00           P
ATOM   4855  O13 POPEe  95      -4.017  70.616  80.307  1.00  0.00           O
ATOM   4856  O14 POPEe  95      -4.736  69.356  82.377  1.00  0.00           O
ATOM   4857  O11 POPEe  95      -2.586  70.587  82.257  1.00  0.00           O
ATOM   4858  O12 POPEe  95      -4.717  71.877  82.347  1.00  0.00           O
ATOM   4859  C1  POPEe  95      -2.046  71.536  83.177  1.00  0.00           C
ATOM   4862  C2  POPEe  95      -2.147  70.987  84.617  1.00  0.00           C
ATOM   4864  O21 POPEe  95      -1.587  71.917  85.557  1.00  0.00           O
ATOM   4865  C21 POPEe  95      -0.288  71.947  85.777  1.00  0.00           C
ATOM   4866  O22 POPEe  95       0.576  71.406  85.117  1.00  0.00           O
ATOM   4867  C22 POPEe  95      -0.057  72.796  87.027  1.00  0.00           C
ATOM   4870  C3  POPEe  95      -1.617  69.517  84.727  1.00  0.00           C
ATOM   4873  O31 POPEe  95      -1.447  69.106  86.097  1.00  0.00           O
ATOM   4874  C31 POPEe  95      -0.897  67.916  86.227  1.00  0.00           C
ATOM   4875  O32 POPEe  95      -0.667  67.126  85.317  1.00  0.00           O
ATOM   4876  C32 POPEe  95      -0.697  67.656  87.727  1.00  0.00           C
ATOM   4879  C23 POPEe  95       0.596  72.097  88.237  1.00  0.00           C
ATOM   4882  C24 POPEe  95       0.546  72.986  89.497  1.00  0.00           C
ATOM   4885  C25 POPEe  95       0.766  74.486  89.207  1.00  0.00           C
ATOM   4888  C26 POPEe  95       0.587  75.396  90.427  1.00  0.00           C
ATOM   4891  C27 POPEe  95       0.466  76.866  89.987  1.00  0.00           C
ATOM   4894  C28 POPEe  95       0.083  77.846  91.107  1.00  0.00           C
ATOM   4897  C29 POPEe  95      -0.117  79.216  90.517  1.00  0.00           C
ATOM   4899 0C21 POPEe  95       0.396  80.366  90.977  1.00  0.00           C
ATOM   4901 1C21 POPEe  95       1.216  80.536  92.237  1.00  0.00           C
ATOM   4904 2C21 POPEe  95       1.566  82.017  92.487  1.00  0.00           C
ATOM   4907 3C21 POPEe  95       0.567  82.716  93.417  1.00  0.00           C
ATOM   4910 4C21 POPEe  95       0.526  84.246  93.247  1.00  0.00           C
ATOM   4913 5C21 POPEe  95      -0.466  84.687  92.157  1.00  0.00           C
ATOM   4916 6C21 POPEe  95      -0.697  86.196  92.117  1.00  0.00           C
ATOM   4919 7C21 POPEe  95      -1.677  86.597  91.007  1.00  0.00           C
ATOM   4922 8C21 POPEe  95      -1.786  88.117  90.807  1.00  0.00           C
ATOM   4926  C33 POPEe  95       0.736  67.286  88.157  1.00  0.00           C
ATOM   4929  C34 POPEe  95       0.986  67.697  89.607  1.00  0.00           C
ATOM   4932  C35 POPEe  95       2.266  67.116  90.227  1.00  0.00           C
ATOM   4935  C36 POPEe  95       2.415  67.596  91.667  1.00  0.00           C
ATOM   4938  C37 POPEe  95       3.486  66.877  92.487  1.00  0.00           C
ATOM   4941  C38 POPEe  95       3.496  67.356  93.947  1.00  0.00           C
ATOM   4944  C39 POPEe  95       4.326  66.447  94.867  1.00  0.00           C
ATOM   4947 0C31 POPEe  95       4.476  67.017  96.287  1.00  0.00           C
ATOM   4950 1C31 POPEe  95       5.306  66.106  97.197  1.00  0.00           C
ATOM   4953 2C31 POPEe  95       5.707  66.756  98.527  1.00  0.00           C
ATOM   4956 3C31 POPEe  95       6.776  65.957  99.297  1.00  0.00           C
ATOM   4959 4C31 POPEe  95       6.266  64.626  99.867  1.00  0.00           C
ATOM   4962 5C31 POPEe  95       7.276  63.886 100.737  1.00  0.00           C
ATOM   4965 6C31 POPEe  95       6.806  62.497 101.187  1.00  0.00           C
ATOM   4969  NH3 POPEf  96     111.867 112.616  78.127  1.00  0.00           N
ATOM   4973  C12 POPEf  96     110.647 111.856  78.567  1.00  0.00           C
ATOM   4976  C11 POPEf  96     111.007 110.456  79.127  1.00  0.00           C
ATOM   4979  P   POPEf  96     112.826 108.626  78.617  1.00  0.00           P
ATOM   4980  O13 POPEf  96     113.007 107.616  77.547  1.00  0.00           O
ATOM   4981  O14 POPEf  96     114.057 109.337  79.077  1.00  0.00           O
ATOM   4982  O11 POPEf  96     112.156 107.877  79.837  1.00  0.00           O
ATOM   4983  O12 POPEf  96     111.767 109.717  78.167  1.00  0.00           O
ATOM   4984  C1  POPEf  96     112.997 107.276  80.837  1.00  0.00           C
ATOM   4987  C2  POPEf  96     113.336 108.307  81.947  1.00  0.00           C
ATOM   4989  O21 POPEf  96     114.566 107.977  82.617  1.00  0.00           O
ATOM   4990  C21 POPEf  96     114.547 107.387  83.807  1.00  0.00           C
ATOM   4991  O22 POPEf  96     113.657 106.676  84.237  1.00  0.00           O
ATOM   4992  C22 POPEf  96     115.867 107.707  84.497  1.00  0.00           C
ATOM   4995  C3  POPEf  96     112.127 108.707  82.837  1.00  0.00           C
ATOM   4998  O31 POPEf  96     112.547 109.747  83.727  1.00  0.00           O
ATOM   4999  C31 POPEf  96     112.436 110.997  83.277  1.00  0.00           C
ATOM   5000  O32 POPEf  96     111.887 111.336  82.247  1.00  0.00           O
ATOM   5001  C32 POPEf  96     113.137 111.947  84.237  1.00  0.00           C
ATOM   5004  C23 POPEf  96     115.927 107.396  86.017  1.00  0.00           C
ATOM   5007  C24 POPEf  96     117.296 107.786  86.577  1.00  0.00           C
ATOM   5010  C25 POPEf  96     117.507 107.376  88.047  1.00  0.00           C
ATOM   5013  C26 POPEf  96     118.917 107.696  88.557  1.00  0.00           C
ATOM   5016  C27 POPEf  96     119.306 106.956  89.847  1.00  0.00           C
ATOM   5019  C28 POPEf  96     118.346 107.197  91.027  1.00  0.00           C
ATOM   5022  C29 POPEf  96     118.797 106.396  92.227  1.00  0.00           C
ATOM   5024 0C21 POPEf  96     118.567 106.676  93.517  1.00  0.00           C
ATOM   5026 1C21 POPEf  96     117.757 107.826  94.067  1.00  0.00           C
ATOM   5029 2C21 POPEf  96     118.567 109.137  94.157  1.00  0.00           C
ATOM   5032 3C21 POPEf  96     117.886 110.176  95.057  1.00  0.00           C
ATOM   5035 4C21 POPEf  96     118.546 111.557  94.947  1.00  0.00           C
ATOM   5038 5C21 POPEf  96     118.017 112.607  95.957  1.00  0.00           C
ATOM   5041 6C21 POPEf  96     116.487 112.726  95.997  1.00  0.00           C
ATOM   5044 7C21 POPEf  96     116.036 113.926  96.847  1.00  0.00           C
ATOM   5047 8C21 POPEf  96     114.516 114.066  96.957  1.00  0.00           C
ATOM   5051  C33 POPEf  96     113.447 111.317  85.617  1.00  0.00           C
ATOM   5054  C34 POPEf  96     113.657 112.357  86.717  1.00  0.00           C
ATOM   5057  C35 POPEf  96     113.967 111.637  88.027  1.00  0.00           C
ATOM   5060  C36 POPEf  96     113.977 112.546  89.267  1.00  0.00           C
ATOM   5063  C37 POPEf  96     113.666 111.737  90.537  1.00  0.00           C
ATOM   5066  C38 POPEf  96     113.707 112.567  91.827  1.00  0.00           C
ATOM   5069  C39 POPEf  96     112.877 111.947  92.967  1.00  0.00           C
ATOM   5072 0C31 POPEf  96     113.477 110.687  93.607  1.00  0.00           C
ATOM   5075 1C31 POPEf  96     112.436 109.896  94.427  1.00  0.00           C
ATOM   5078 2C31 POPEf  96     112.845 108.456  94.777  1.00  0.00           C
ATOM   5081 3C31 POPEf  96     114.087 108.337  95.677  1.00  0.00           C
ATOM   5084 4C31 POPEf  96     113.807 108.777  97.117  1.00  0.00           C
ATOM   5087 5C31 POPEf  96     115.007 108.546  98.037  1.00  0.00           C
ATOM   5090 6C31 POPEf  96     114.697 108.887  99.497  1.00  0.00           C
ATOM   5094  NH3 POPEg  97     109.687 102.287 125.147  1.00  0.00           N
ATOM   5098  C12 POPEg  97     109.157 100.897 125.267  1.00  0.00           C
ATOM   5101  C11 POPEg  97     108.036 100.886 126.307  1.00  0.00           C
ATOM   5104  P   POPEg  97     106.666  98.686 126.057  1.00  0.00           P
ATOM   5105  O13 POPEg  97     107.066  97.266 126.007  1.00  0.00           O
ATOM   5106  O14 POPEg  97     105.386  98.987 126.727  1.00  0.00           O
ATOM   5107  O11 POPEg  97     106.536  99.167 124.537  1.00  0.00           O
ATOM   5108  O12 POPEg  97     107.816  99.536 126.697  1.00  0.00           O
ATOM   5109  C1  POPEg  97     105.386  98.756 123.767  1.00  0.00           C
ATOM   5112  C2  POPEg  97     105.687  97.667 122.667  1.00  0.00           C
ATOM   5114  O21 POPEg  97     104.467  97.047 122.197  1.00  0.00           O
ATOM   5115  C21 POPEg  97     103.716  97.826 121.427  1.00  0.00           C
ATOM   5116  O22 POPEg  97     103.967  98.987 121.157  1.00  0.00           O
ATOM   5117  C22 POPEg  97     102.536  97.066 120.837  1.00  0.00           C
ATOM   5120  C3  POPEg  97     106.627  96.517 123.137  1.00  0.00           C
ATOM   5123  O31 POPEg  97     107.066  95.716 122.017  1.00  0.00           O
ATOM   5124  C31 POPEg  97     107.236  94.407 122.207  1.00  0.00           C
ATOM   5125  O32 POPEg  97     107.107  93.817 123.267  1.00  0.00           O
ATOM   5126  C32 POPEg  97     107.727  93.786 120.897  1.00  0.00           C
ATOM   5129  C23 POPEg  97     102.197  97.616 119.427  1.00  0.00           C
ATOM   5132  C24 POPEg  97     101.137  96.807 118.687  1.00  0.00           C
ATOM   5135  C25 POPEg  97     101.036  97.206 117.197  1.00  0.00           C
ATOM   5138  C26 POPEg  97     102.037  96.417 116.337  1.00  0.00           C
ATOM   5141  C27 POPEg  97     101.937  96.706 114.837  1.00  0.00           C
ATOM   5144  C28 POPEg  97     102.966  95.866 114.057  1.00  0.00           C
ATOM   5147  C29 POPEg  97     103.277  96.426 112.687  1.00  0.00           C
ATOM   5149 0C21 POPEg  97     102.746  96.107 111.487  1.00  0.00           C
ATOM   5151 1C21 POPEg  97     101.666  95.116 111.137  1.00  0.00           C
ATOM   5154 2C21 POPEg  97     101.735  93.656 111.657  1.00  0.00           C
ATOM   5157 3C21 POPEg  97     102.997  92.887 111.247  1.00  0.00           C
ATOM   5160 4C21 POPEg  97     102.807  91.376 111.447  1.00  0.00           C
ATOM   5163 5C21 POPEg  97     103.926  90.496 110.847  1.00  0.00           C
ATOM   5166 6C21 POPEg  97     105.307  90.786 111.447  1.00  0.00           C
ATOM   5169 7C21 POPEg  97     106.157  89.526 111.577  1.00  0.00           C
ATOM   5172 8C21 POPEg  97     107.407  89.766 112.417  1.00  0.00           C
ATOM   5176  C33 POPEg  97     106.816  94.087 119.677  1.00  0.00           C
ATOM   5179  C34 POPEg  97     107.396  93.537 118.357  1.00  0.00           C
ATOM   5182  C35 POPEg  97     106.595  93.997 117.127  1.00  0.00           C
ATOM   5185  C36 POPEg  97     107.167  93.476 115.797  1.00  0.00           C
ATOM   5188  C37 POPEg  97     106.686  94.256 114.577  1.00  0.00           C
ATOM   5191  C38 POPEg  97     107.387  93.796 113.287  1.00  0.00           C
ATOM   5194  C39 POPEg  97     106.876  94.466 111.997  1.00  0.00           C
ATOM   5197 0C31 POPEg  97     107.076  95.986 111.907  1.00  0.00           C
ATOM   5200 1C31 POPEg  97     106.526  96.546 110.597  1.00  0.00           C
ATOM   5203 2C31 POPEg  97     106.455  98.087 110.547  1.00  0.00           C
ATOM   5206 3C31 POPEg  97     107.767  98.777 110.117  1.00  0.00           C
ATOM   5209 4C31 POPEg  97     108.106  98.577 108.637  1.00  0.00           C
ATOM   5212 5C31 POPEg  97     109.235  99.496 108.147  1.00  0.00           C
ATOM   5215 6C31 POPEg  97     109.547  99.337 106.657  1.00  0.00           C
ATOM   5219  NH3 POPEh  98      20.527 120.326 124.137  1.00  0.00           N
ATOM   5223  C12 POPEh  98      19.107 120.337 124.607  1.00  0.00           C
ATOM   5226  C11 POPEh  98      18.997 119.967 126.097  1.00  0.00           C
ATOM   5229  P   POPEh  98      16.447 120.167 126.637  1.00  0.00           P
ATOM   5230  O13 POPEh  98      15.877 119.726 127.937  1.00  0.00           O
ATOM   5231  O14 POPEh  98      16.747 121.597 126.447  1.00  0.00           O
ATOM   5232  O11 POPEh  98      15.447 119.717 125.507  1.00  0.00           O
ATOM   5233  O12 POPEh  98      17.747 119.316 126.357  1.00  0.00           O
ATOM   5234  C1  POPEh  98      15.037 120.536 124.417  1.00  0.00           C
ATOM   5237  C2  POPEh  98      15.337 119.806 123.097  1.00  0.00           C
ATOM   5239  O21 POPEh  98      14.807 120.477 121.937  1.00  0.00           O
ATOM   5240  C21 POPEh  98      13.477 120.547 121.827  1.00  0.00           C
ATOM   5241  O22 POPEh  98      12.657 120.086 122.607  1.00  0.00           O
ATOM   5242  C22 POPEh  98      13.127 121.196 120.477  1.00  0.00           C
ATOM   5245  C3  POPEh  98      14.977 118.286 123.147  1.00  0.00           C
ATOM   5248  O31 POPEh  98      15.497 117.586 121.997  1.00  0.00           O
ATOM   5249  C31 POPEh  98      14.687 117.457 120.967  1.00  0.00           C
ATOM   5250  O32 POPEh  98      13.507 117.796 120.937  1.00  0.00           O
ATOM   5251  C32 POPEh  98      15.387 116.657 119.887  1.00  0.00           C
ATOM   5254  C23 POPEh  98      11.657 120.897 120.057  1.00  0.00           C
ATOM   5257  C24 POPEh  98      11.297 121.317 118.627  1.00  0.00           C
ATOM   5260  C25 POPEh  98      11.507 122.796 118.307  1.00  0.00           C
ATOM   5263  C26 POPEh  98      10.987 123.157 116.907  1.00  0.00           C
ATOM   5266  C27 POPEh  98      11.187 124.636 116.577  1.00  0.00           C
ATOM   5269  C28 POPEh  98      10.747 124.997 115.147  1.00  0.00           C
ATOM   5272  C29 POPEh  98      10.947 126.476 114.897  1.00  0.00           C
ATOM   5274 0C21 POPEh  98      11.657 127.036 113.897  1.00  0.00           C
ATOM   5276 1C21 POPEh  98      12.367 126.317 112.777  1.00  0.00           C
ATOM   5279 2C21 POPEh  98      11.717 126.657 111.427  1.00  0.00           C
ATOM   5282 3C21 POPEh  98      12.307 125.846 110.277  1.00  0.00           C
ATOM   5285 4C21 POPEh  98      11.647 126.226 108.947  1.00  0.00           C
ATOM   5288 5C21 POPEh  98      12.247 125.506 107.737  1.00  0.00           C
ATOM   5291 6C21 POPEh  98      11.537 125.927 106.447  1.00  0.00           C
ATOM   5294 7C21 POPEh  98      11.807 124.986 105.277  1.00  0.00           C
ATOM   5297 8C21 POPEh  98      11.037 125.447 104.037  1.00  0.00           C
ATOM   5301  C33 POPEh  98      16.287 117.516 118.987  1.00  0.00           C
ATOM   5304  C34 POPEh  98      16.957 116.676 117.897  1.00  0.00           C
ATOM   5307  C35 POPEh  98      17.736 117.497 116.867  1.00  0.00           C
ATOM   5310  C36 POPEh  98      16.877 118.017 115.717  1.00  0.00           C
ATOM   5313  C37 POPEh  98      17.667 118.906 114.757  1.00  0.00           C
ATOM   5316  C38 POPEh  98      16.997 119.066 113.387  1.00  0.00           C
ATOM   5319  C39 POPEh  98      17.807 119.976 112.447  1.00  0.00           C
ATOM   5322 0C31 POPEh  98      17.757 119.526 110.977  1.00  0.00           C
ATOM   5325 1C31 POPEh  98      18.717 120.337 110.097  1.00  0.00           C
ATOM   5328 2C31 POPEh  98      18.687 119.906 108.627  1.00  0.00           C
ATOM   5331 3C31 POPEh  98      20.017 120.116 107.887  1.00  0.00           C
ATOM   5334 4C31 POPEh  98      20.587 121.527 107.977  1.00  0.00           C
ATOM   5337 5C31 POPEh  98      22.007 121.597 107.407  1.00  0.00           C
ATOM   5340 6C31 POPEh  98      22.737 122.896 107.717  1.00  0.00           C
ATOM   5344  NH3 POPEi  99       9.077  41.196  84.747  1.00  0.00           N
ATOM   5348  C12 POPEi  99       9.027  40.456  83.447  1.00  0.00           C
ATOM   5351  C11 POPEi  99      10.417  40.556  82.837  1.00  0.00           C
ATOM   5354  P   POPEi  99      11.797  38.837  84.227  1.00  0.00           P
ATOM   5355  O13 POPEi  99      13.157  38.846  84.817  1.00  0.00           O
ATOM   5356  O14 POPEi  99      11.547  37.936  83.097  1.00  0.00           O
ATOM   5357  O11 POPEi  99      10.637  38.656  85.307  1.00  0.00           O
ATOM   5358  O12 POPEi  99      11.437  40.316  83.807  1.00  0.00           O
ATOM   5359  C1  POPEi  99      10.767  37.837  86.457  1.00  0.00           C
ATOM   5362  C2  POPEi  99      11.447  38.636  87.587  1.00  0.00           C
ATOM   5364  O21 POPEi  99      11.737  37.736  88.667  1.00  0.00           O
ATOM   5365  C21 POPEi  99      11.347  38.076  89.867  1.00  0.00           C
ATOM   5366  O22 POPEi  99      10.197  38.256  90.247  1.00  0.00           O
ATOM   5367  C22 POPEi  99      12.597  38.396  90.667  1.00  0.00           C
ATOM   5370  C3  POPEi  99      10.687  39.946  87.937  1.00  0.00           C
ATOM   5373  O31 POPEi  99      11.527  40.796  88.747  1.00  0.00           O
ATOM   5374  C31 POPEi  99      10.897  41.756  89.397  1.00  0.00           C
ATOM   5375  O32 POPEi  99       9.697  41.886  89.497  1.00  0.00           O
ATOM   5376  C32 POPEi  99      11.957  42.646  90.037  1.00  0.00           C
ATOM   5379  C23 POPEi  99      12.277  38.896  92.077  1.00  0.00           C
ATOM   5382  C24 POPEi  99      13.557  39.346  92.777  1.00  0.00           C
ATOM   5385  C25 POPEi  99      13.387  39.386  94.287  1.00  0.00           C
ATOM   5388  C26 POPEi  99      12.326  40.366  94.787  1.00  0.00           C
ATOM   5391  C27 POPEi  99      12.387  40.456  96.317  1.00  0.00           C
ATOM   5394  C28 POPEi  99      11.057  40.856  96.987  1.00  0.00           C
ATOM   5397  C29 POPEi  99      10.687  39.876  98.067  1.00  0.00           C
ATOM   5399 0C21 POPEi  99      11.076  39.927  99.357  1.00  0.00           C
ATOM   5401 1C21 POPEi  99      11.897  40.996 100.027  1.00  0.00           C
ATOM   5404 2C21 POPEi  99      11.227  41.456 101.337  1.00  0.00           C
ATOM   5407 3C21 POPEi  99      12.157  42.277 102.227  1.00  0.00           C
ATOM   5410 4C21 POPEi  99      11.397  43.116 103.257  1.00  0.00           C
ATOM   5413 5C21 POPEi  99      12.217  43.366 104.527  1.00  0.00           C
ATOM   5416 6C21 POPEi  99      11.527  44.337 105.497  1.00  0.00           C
ATOM   5419 7C21 POPEi  99      12.147  44.267 106.897  1.00  0.00           C
ATOM   5422 8C21 POPEi  99      11.487  45.216 107.897  1.00  0.00           C
ATOM   5426  C33 POPEi  99      12.887  43.306  88.987  1.00  0.00           C
ATOM   5429  C34 POPEi  99      14.267  43.616  89.557  1.00  0.00           C
ATOM   5432  C35 POPEi  99      15.027  44.696  88.787  1.00  0.00           C
ATOM   5435  C36 POPEi  99      16.297  45.146  89.537  1.00  0.00           C
ATOM   5438  C37 POPEi  99      16.007  46.116  90.687  1.00  0.00           C
ATOM   5441  C38 POPEi  99      17.167  46.256  91.667  1.00  0.00           C
ATOM   5444  C39 POPEi  99      17.017  47.466  92.597  1.00  0.00           C
ATOM   5447 0C31 POPEi  99      15.837  47.376  93.577  1.00  0.00           C
ATOM   5450 1C31 POPEi  99      15.777  48.607  94.497  1.00  0.00           C
ATOM   5453 2C31 POPEi  99      14.767  48.476  95.637  1.00  0.00           C
ATOM   5456 3C31 POPEi  99      14.597  49.796  96.397  1.00  0.00           C
ATOM   5459 4C31 POPEi  99      13.587  49.707  97.547  1.00  0.00           C
ATOM   5462 5C31 POPEi  99      13.347  51.066  98.197  1.00  0.00           C
ATOM   5465 6C31 POPEi  99      12.257  51.016  99.277  1.00  0.00           C
ATOM   5469  NH3 POPEj 100      40.326  63.006  79.727  1.00  0.00           N
ATOM   5473  C12 POPEj 100      40.016  62.256  78.457  1.00  0.00           C
ATOM   5476  C11 POPEj 100      39.917  60.726  78.687  1.00  0.00           C
ATOM   5479  P   POPEj 100      42.076  60.026  80.067  1.00  0.00           P
ATOM   5480  O13 POPEj 100      42.277  58.646  80.537  1.00  0.00           O
ATOM   5481  O14 POPEj 100      43.307  60.767  79.787  1.00  0.00           O
ATOM   5482  O11 POPEj 100      41.157  60.846  81.097  1.00  0.00           O
ATOM   5483  O12 POPEj 100      41.187  60.066  78.777  1.00  0.00           O
ATOM   5484  C1  POPEj 100      41.667  61.006  82.417  1.00  0.00           C
ATOM   5487  C2  POPEj 100      40.597  61.427  83.457  1.00  0.00           C
ATOM   5489  O21 POPEj 100      41.246  61.377  84.717  1.00  0.00           O
ATOM   5490  C21 POPEj 100      40.947  62.106  85.787  1.00  0.00           C
ATOM   5491  O22 POPEj 100      41.386  61.866  86.897  1.00  0.00           O
ATOM   5492  C22 POPEj 100      40.016  63.286  85.527  1.00  0.00           C
ATOM   5495  C3  POPEj 100      39.407  60.406  83.417  1.00  0.00           C
ATOM   5498  O31 POPEj 100      38.946  60.057  84.747  1.00  0.00           O
ATOM   5499  C31 POPEj 100      39.547  58.997  85.307  1.00  0.00           C
ATOM   5500  O32 POPEj 100      40.177  58.136  84.707  1.00  0.00           O
ATOM   5501  C32 POPEj 100      39.477  59.176  86.827  1.00  0.00           C
ATOM   5504  C23 POPEj 100      39.707  63.997  86.867  1.00  0.00           C
ATOM   5507  C24 POPEj 100      38.966  65.326  86.697  1.00  0.00           C
ATOM   5510  C25 POPEj 100      38.167  65.726  87.947  1.00  0.00           C
ATOM   5513  C26 POPEj 100      39.027  66.036  89.177  1.00  0.00           C
ATOM   5516  C27 POPEj 100      38.167  66.237  90.437  1.00  0.00           C
ATOM   5519  C28 POPEj 100      38.937  66.777  91.657  1.00  0.00           C
ATOM   5522  C29 POPEj 100      39.917  65.816  92.267  1.00  0.00           C
ATOM   5524 0C21 POPEj 100      39.926  65.337  93.527  1.00  0.00           C
ATOM   5526 1C21 POPEj 100      38.937  65.606  94.637  1.00  0.00           C
ATOM   5529 2C21 POPEj 100      38.746  67.046  95.157  1.00  0.00           C
ATOM   5532 3C21 POPEj 100      38.047  67.027  96.527  1.00  0.00           C
ATOM   5535 4C21 POPEj 100      37.486  68.376  97.017  1.00  0.00           C
ATOM   5538 5C21 POPEj 100      36.117  68.737  96.427  1.00  0.00           C
ATOM   5541 6C21 POPEj 100      35.497  69.966  97.107  1.00  0.00           C
ATOM   5544 7C21 POPEj 100      34.017  70.167  96.757  1.00  0.00           C
ATOM   5547 8C21 POPEj 100      33.387  71.386  97.437  1.00  0.00           C
ATOM   5551  C33 POPEj 100      39.137  57.916  87.637  1.00  0.00           C
ATOM   5554  C34 POPEj 100      39.297  58.136  89.157  1.00  0.00           C
ATOM   5557  C35 POPEj 100      38.466  59.286  89.777  1.00  0.00           C
ATOM   5560  C36 POPEj 100      39.187  59.987  90.937  1.00  0.00           C
ATOM   5563  C37 POPEj 100      38.387  61.156  91.547  1.00  0.00           C
ATOM   5566  C38 POPEj 100      39.127  61.877  92.687  1.00  0.00           C
ATOM   5569  C39 POPEj 100      38.787  61.386  94.117  1.00  0.00           C
ATOM   5572 0C31 POPEj 100      38.887  59.866  94.287  1.00  0.00           C
ATOM   5575 1C31 POPEj 100      38.876  59.377  95.747  1.00  0.00           C
ATOM   5578 2C31 POPEj 100      40.297  59.206  96.287  1.00  0.00           C
ATOM   5581 3C31 POPEj 100      40.377  58.686  97.727  1.00  0.00           C
ATOM   5584 4C31 POPEj 100      41.817  58.787  98.257  1.00  0.00           C
ATOM   5587 5C31 POPEj 100      41.957  58.366  99.717  1.00  0.00           C
ATOM   5590 6C31 POPEj 100      43.367  58.576 100.267  1.00  0.00           C
ATOM   5594  NH3 POPEk 101       3.007  34.857 124.257  1.00  0.00           N
ATOM   5598  C12 POPEk 101       3.767  33.636 124.677  1.00  0.00           C
ATOM   5601  C11 POPEk 101       5.277  33.896 124.577  1.00  0.00           C
ATOM   5604  P   POPEk 101       7.057  32.206 123.647  1.00  0.00           P
ATOM   5605  O13 POPEk 101       7.467  30.806 123.897  1.00  0.00           O
ATOM   5606  O14 POPEk 101       6.407  32.536 122.357  1.00  0.00           O
ATOM   5607  O11 POPEk 101       8.297  33.166 123.857  1.00  0.00           O
ATOM   5608  O12 POPEk 101       6.017  32.676 124.757  1.00  0.00           O
ATOM   5609  C1  POPEk 101       8.917  33.866 122.767  1.00  0.00           C
ATOM   5612  C2  POPEk 101      10.267  33.266 122.227  1.00  0.00           C
ATOM   5614  O21 POPEk 101      10.757  34.056 121.127  1.00  0.00           O
ATOM   5615  C21 POPEk 101      11.307  35.217 121.457  1.00  0.00           C
ATOM   5616  O22 POPEk 101      11.277  35.726 122.557  1.00  0.00           O
ATOM   5617  C22 POPEk 101      11.957  35.826 120.227  1.00  0.00           C
ATOM   5620  C3  POPEk 101      10.197  31.806 121.677  1.00  0.00           C
ATOM   5623  O31 POPEk 101      11.487  31.356 121.187  1.00  0.00           O
ATOM   5624  C31 POPEk 101      12.037  31.767 120.047  1.00  0.00           C
ATOM   5625  O32 POPEk 101      13.247  31.856 119.877  1.00  0.00           O
ATOM   5626  C32 POPEk 101      11.037  31.927 118.887  1.00  0.00           C
ATOM   5629  C23 POPEk 101      13.467  36.076 120.407  1.00  0.00           C
ATOM   5632  C24 POPEk 101      13.997  37.096 119.387  1.00  0.00           C
ATOM   5635  C25 POPEk 101      15.477  37.427 119.627  1.00  0.00           C
ATOM   5638  C26 POPEk 101      16.437  36.386 119.027  1.00  0.00           C
ATOM   5641  C27 POPEk 101      16.607  36.546 117.507  1.00  0.00           C
ATOM   5644  C28 POPEk 101      17.467  35.456 116.857  1.00  0.00           C
ATOM   5647  C29 POPEk 101      16.697  34.177 116.667  1.00  0.00           C
ATOM   5649 0C21 POPEk 101      16.156  33.767 115.507  1.00  0.00           C
ATOM   5651 1C21 POPEk 101      16.187  34.497 114.187  1.00  0.00           C
ATOM   5654 2C21 POPEk 101      17.257  33.936 113.237  1.00  0.00           C
ATOM   5657 3C21 POPEk 101      17.167  34.546 111.837  1.00  0.00           C
ATOM   5660 4C21 POPEk 101      18.117  33.906 110.807  1.00  0.00           C
ATOM   5663 5C21 POPEk 101      17.677  34.186 109.367  1.00  0.00           C
ATOM   5666 6C21 POPEk 101      18.707  33.756 108.317  1.00  0.00           C
ATOM   5669 7C21 POPEk 101      18.167  33.896 106.887  1.00  0.00           C
ATOM   5672 8C21 POPEk 101      19.187  33.566 105.787  1.00  0.00           C
ATOM   5676  C33 POPEk 101      11.737  32.396 117.587  1.00  0.00           C
ATOM   5679  C34 POPEk 101      10.867  32.246 116.327  1.00  0.00           C
ATOM   5682  C35 POPEk 101      11.537  32.736 115.027  1.00  0.00           C
ATOM   5685  C36 POPEk 101      12.717  31.846 114.617  1.00  0.00           C
ATOM   5688  C37 POPEk 101      13.177  31.986 113.157  1.00  0.00           C
ATOM   5691  C38 POPEk 101      14.297  30.986 112.817  1.00  0.00           C
ATOM   5694  C39 POPEk 101      14.637  30.906 111.327  1.00  0.00           C
ATOM   5697 0C31 POPEk 101      15.927  30.096 111.107  1.00  0.00           C
ATOM   5700 1C31 POPEk 101      16.227  29.757 109.637  1.00  0.00           C
ATOM   5703 2C31 POPEk 101      17.667  29.246 109.457  1.00  0.00           C
ATOM   5706 3C31 POPEk 101      18.007  28.706 108.057  1.00  0.00           C
ATOM   5709 4C31 POPEk 101      17.447  29.546 106.897  1.00  0.00           C
ATOM   5712 5C31 POPEk 101      18.107  29.206 105.557  1.00  0.00           C
ATOM   5715 6C31 POPEk 101      17.417  29.866 104.357  1.00  0.00           C
ATOM   5719  NH3 POPEl 102      42.597 110.697  82.157  1.00  0.00           N
ATOM   5723  C12 POPEl 102      42.297 112.177  82.137  1.00  0.00           C
ATOM   5726  C11 POPEl 102      42.067 112.747  83.547  1.00  0.00           C
ATOM   5729  P   POPEl 102      40.597 114.787  82.877  1.00  0.00           P
ATOM   5730  O13 POPEl 102      40.966 115.226  81.507  1.00  0.00           O
ATOM   5731  O14 POPEl 102      39.517 113.777  82.997  1.00  0.00           O
ATOM   5732  O11 POPEl 102      40.276 116.056  83.767  1.00  0.00           O
ATOM   5733  O12 POPEl 102      41.887 114.167  83.557  1.00  0.00           O
ATOM   5734  C1  POPEl 102      39.167 116.107  84.667  1.00  0.00           C
ATOM   5737  C2  POPEl 102      39.607 116.196  86.147  1.00  0.00           C
ATOM   5739  O21 POPEl 102      38.396 116.476  86.877  1.00  0.00           O
ATOM   5740  C21 POPEl 102      38.376 116.986  88.077  1.00  0.00           C
ATOM   5741  O22 POPEl 102      39.337 117.247  88.787  1.00  0.00           O
ATOM   5742  C22 POPEl 102      36.917 117.057  88.557  1.00  0.00           C
ATOM   5745  C3  POPEl 102      40.786 117.226  86.307  1.00  0.00           C
ATOM   5748  O31 POPEl 102      41.726 116.877  87.347  1.00  0.00           O
ATOM   5749  C31 POPEl 102      42.847 117.607  87.287  1.00  0.00           C
ATOM   5750  O32 POPEl 102      43.106 118.416  86.407  1.00  0.00           O
ATOM   5751  C32 POPEl 102      43.727 117.287  88.487  1.00  0.00           C
ATOM   5754  C23 POPEl 102      36.727 117.777  89.917  1.00  0.00           C
ATOM   5757  C24 POPEl 102      35.576 117.226  90.767  1.00  0.00           C
ATOM   5760  C25 POPEl 102      35.216 118.127  91.967  1.00  0.00           C
ATOM   5763  C26 POPEl 102      36.277 118.087  93.077  1.00  0.00           C
ATOM   5766  C27 POPEl 102      35.986 119.076  94.207  1.00  0.00           C
ATOM   5769  C28 POPEl 102      37.087 119.146  95.287  1.00  0.00           C
ATOM   5772  C29 POPEl 102      37.337 117.807  95.937  1.00  0.00           C
ATOM   5774 0C21 POPEl 102      36.687 117.327  97.017  1.00  0.00           C
ATOM   5776 1C21 POPEl 102      35.576 118.027  97.747  1.00  0.00           C
ATOM   5779 2C21 POPEl 102      34.646 117.057  98.487  1.00  0.00           C
ATOM   5782 3C21 POPEl 102      35.277 116.457  99.757  1.00  0.00           C
ATOM   5785 4C21 POPEl 102      34.277 115.587 100.527  1.00  0.00           C
ATOM   5788 5C21 POPEl 102      34.867 114.997 101.817  1.00  0.00           C
ATOM   5791 6C21 POPEl 102      36.036 114.027 101.547  1.00  0.00           C
ATOM   5794 7C21 POPEl 102      36.446 113.236 102.787  1.00  0.00           C
ATOM   5797 8C21 POPEl 102      37.637 112.306 102.517  1.00  0.00           C
ATOM   5801  C33 POPEl 102      44.356 118.567  89.087  1.00  0.00           C
ATOM   5804  C34 POPEl 102      44.707 118.397  90.567  1.00  0.00           C
ATOM   5807  C35 POPEl 102      45.266 119.687  91.177  1.00  0.00           C
ATOM   5810  C36 POPEl 102      46.066 119.426  92.457  1.00  0.00           C
ATOM   5813  C37 POPEl 102      45.227 118.906  93.627  1.00  0.00           C
ATOM   5816  C38 POPEl 102      46.056 118.146  94.677  1.00  0.00           C
ATOM   5819  C39 POPEl 102      47.207 118.966  95.267  1.00  0.00           C
ATOM   5822 0C31 POPEl 102      47.957 118.226  96.377  1.00  0.00           C
ATOM   5825 1C31 POPEl 102      49.267 118.936  96.747  1.00  0.00           C
ATOM   5828 2C31 POPEl 102      49.986 118.276  97.937  1.00  0.00           C
ATOM   5831 3C31 POPEl 102      50.867 117.077  97.547  1.00  0.00           C
ATOM   5834 4C31 POPEl 102      52.216 117.516  96.957  1.00  0.00           C
ATOM   5837 5C31 POPEl 102      53.036 116.336  96.407  1.00  0.00           C
ATOM   5840 6C31 POPEl 102      54.407 116.777  95.877  1.00  0.00           C
ATOM   5844  NH3 POPEm 103      14.617  64.017 123.767  1.00  0.00           N
ATOM   5848  C12 POPEm 103      14.427  64.517 125.177  1.00  0.00           C
ATOM   5851  C11 POPEm 103      14.587  63.386 126.197  1.00  0.00           C
ATOM   5854  P   POPEm 103      16.147  61.427 125.387  1.00  0.00           P
ATOM   5855  O13 POPEm 103      17.007  60.556 126.207  1.00  0.00           O
ATOM   5856  O14 POPEm 103      14.867  60.886 124.887  1.00  0.00           O
ATOM   5857  O11 POPEm 103      16.947  61.906 124.107  1.00  0.00           O
ATOM   5858  O12 POPEm 103      15.897  62.807 126.117  1.00  0.00           O
ATOM   5859  C1  POPEm 103      17.357  60.946 123.117  1.00  0.00           C
ATOM   5862  C2  POPEm 103      16.567  61.156 121.807  1.00  0.00           C
ATOM   5864  O21 POPEm 103      16.947  60.197 120.797  1.00  0.00           O
ATOM   5865  C21 POPEm 103      16.277  59.066 120.817  1.00  0.00           C
ATOM   5866  O22 POPEm 103      15.587  58.686 121.757  1.00  0.00           O
ATOM   5867  C22 POPEm 103      16.427  58.306 119.477  1.00  0.00           C
ATOM   5870  C3  POPEm 103      16.777  62.586 121.237  1.00  0.00           C
ATOM   5873  O31 POPEm 103      15.497  63.116 120.857  1.00  0.00           O
ATOM   5874  C31 POPEm 103      15.297  63.316 119.557  1.00  0.00           C
ATOM   5875  O32 POPEm 103      16.156  63.476 118.717  1.00  0.00           O
ATOM   5876  C32 POPEm 103      13.797  63.296 119.287  1.00  0.00           C
ATOM   5879  C23 POPEm 103      17.217  58.997 118.327  1.00  0.00           C
ATOM   5882  C24 POPEm 103      16.567  60.267 117.727  1.00  0.00           C
ATOM   5885  C25 POPEm 103      15.667  60.016 116.507  1.00  0.00           C
ATOM   5888  C26 POPEm 103      16.357  60.186 115.137  1.00  0.00           C
ATOM   5891  C27 POPEm 103      15.357  60.656 114.057  1.00  0.00           C
ATOM   5894  C28 POPEm 103      15.947  60.697 112.617  1.00  0.00           C
ATOM   5897  C29 POPEm 103      15.067  59.946 111.637  1.00  0.00           C
ATOM   5899 0C21 POPEm 103      14.597  60.366 110.447  1.00  0.00           C
ATOM   5901 1C21 POPEm 103      14.907  61.666 109.757  1.00  0.00           C
ATOM   5904 2C21 POPEm 103      15.137  61.466 108.247  1.00  0.00           C
ATOM   5907 3C21 POPEm 103      15.627  62.737 107.527  1.00  0.00           C
ATOM   5910 4C21 POPEm 103      15.987  62.476 106.057  1.00  0.00           C
ATOM   5913 5C21 POPEm 103      16.027  63.747 105.187  1.00  0.00           C
ATOM   5916 6C21 POPEm 103      17.237  64.626 105.467  1.00  0.00           C
ATOM   5919 7C21 POPEm 103      17.387  65.786 104.477  1.00  0.00           C
ATOM   5922 8C21 POPEm 103      18.597  66.686 104.757  1.00  0.00           C
ATOM   5926  C33 POPEm 103      13.427  63.646 117.827  1.00  0.00           C
ATOM   5929  C34 POPEm 103      11.907  63.706 117.637  1.00  0.00           C
ATOM   5932  C35 POPEm 103      11.387  63.516 116.197  1.00  0.00           C
ATOM   5935  C36 POPEm 103      11.607  64.636 115.177  1.00  0.00           C
ATOM   5938  C37 POPEm 103      13.037  64.716 114.657  1.00  0.00           C
ATOM   5941  C38 POPEm 103      13.187  65.686 113.477  1.00  0.00           C
ATOM   5944  C39 POPEm 103      14.027  65.046 112.377  1.00  0.00           C
ATOM   5947 0C31 POPEm 103      14.397  66.027 111.257  1.00  0.00           C
ATOM   5950 1C31 POPEm 103      15.047  65.276 110.087  1.00  0.00           C
ATOM   5953 2C31 POPEm 103      15.637  66.186 109.007  1.00  0.00           C
ATOM   5956 3C31 POPEm 103      16.777  67.076 109.527  1.00  0.00           C
ATOM   5959 4C31 POPEm 103      17.597  67.676 108.377  1.00  0.00           C
ATOM   5962 5C31 POPEm 103      18.597  68.737 108.847  1.00  0.00           C
ATOM   5965 6C31 POPEm 103      19.667  69.066 107.807  1.00  0.00           C
ATOM   5969  NH3 POPEn 104      32.247  41.896  82.227  1.00  0.00           N
ATOM   5973  C12 POPEn 104      32.426  42.866  83.367  1.00  0.00           C
ATOM   5976  C11 POPEn 104      32.036  44.296  82.977  1.00  0.00           C
ATOM   5979  P   POPEn 104      31.847  46.616  84.137  1.00  0.00           P
ATOM   5980  O13 POPEn 104      32.767  47.466  84.897  1.00  0.00           O
ATOM   5981  O14 POPEn 104      31.467  47.096  82.787  1.00  0.00           O
ATOM   5982  O11 POPEn 104      30.597  46.196  85.037  1.00  0.00           O
ATOM   5983  O12 POPEn 104      32.567  45.216  83.937  1.00  0.00           O
ATOM   5984  C1  POPEn 104      30.716  45.057  85.907  1.00  0.00           C
ATOM   5987  C2  POPEn 104      29.966  45.247  87.257  1.00  0.00           C
ATOM   5989  O21 POPEn 104      30.187  44.057  88.007  1.00  0.00           O
ATOM   5990  C21 POPEn 104      30.277  44.197  89.317  1.00  0.00           C
ATOM   5991  O22 POPEn 104      30.247  45.247  89.937  1.00  0.00           O
ATOM   5992  C22 POPEn 104      30.497  42.796  89.907  1.00  0.00           C
ATOM   5995  C3  POPEn 104      28.447  45.526  87.077  1.00  0.00           C
ATOM   5998  O31 POPEn 104      27.767  45.636  88.347  1.00  0.00           O
ATOM   5999  C31 POPEn 104      26.677  46.406  88.417  1.00  0.00           C
ATOM   6000  O32 POPEn 104      26.157  46.996  87.487  1.00  0.00           O
ATOM   6001  C32 POPEn 104      26.406  46.616  89.897  1.00  0.00           C
ATOM   6004  C23 POPEn 104      29.527  42.506  91.067  1.00  0.00           C
ATOM   6007  C24 POPEn 104      30.056  43.056  92.387  1.00  0.00           C
ATOM   6010  C25 POPEn 104      31.057  42.147  93.107  1.00  0.00           C
ATOM   6013  C26 POPEn 104      31.187  42.526  94.587  1.00  0.00           C
ATOM   6016  C27 POPEn 104      32.036  41.517  95.357  1.00  0.00           C
ATOM   6019  C28 POPEn 104      31.977  41.697  96.887  1.00  0.00           C
ATOM   6022  C29 POPEn 104      30.646  41.266  97.447  1.00  0.00           C
ATOM   6024 0C21 POPEn 104      30.367  41.156  98.757  1.00  0.00           C
ATOM   6026 1C21 POPEn 104      31.306  41.456  99.897  1.00  0.00           C
ATOM   6029 2C21 POPEn 104      31.347  40.346 100.967  1.00  0.00           C
ATOM   6032 3C21 POPEn 104      32.117  40.796 102.207  1.00  0.00           C
ATOM   6035 4C21 POPEn 104      32.326  39.686 103.257  1.00  0.00           C
ATOM   6038 5C21 POPEn 104      32.847  40.206 104.617  1.00  0.00           C
ATOM   6041 6C21 POPEn 104      34.207  40.916 104.537  1.00  0.00           C
ATOM   6044 7C21 POPEn 104      34.637  41.616 105.837  1.00  0.00           C
ATOM   6047 8C21 POPEn 104      35.927  42.427 105.667  1.00  0.00           C
ATOM   6051  C33 POPEn 104      25.087  47.326  90.287  1.00  0.00           C
ATOM   6054  C34 POPEn 104      25.196  47.776  91.757  1.00  0.00           C
ATOM   6057  C35 POPEn 104      23.867  48.046  92.457  1.00  0.00           C
ATOM   6060  C36 POPEn 104      23.067  46.767  92.757  1.00  0.00           C
ATOM   6063  C37 POPEn 104      22.047  47.026  93.867  1.00  0.00           C
ATOM   6066  C38 POPEn 104      21.057  45.876  94.097  1.00  0.00           C
ATOM   6069  C39 POPEn 104      20.326  45.967  95.447  1.00  0.00           C
ATOM   6072 0C31 POPEn 104      19.617  47.306  95.717  1.00  0.00           C
ATOM   6075 1C31 POPEn 104      20.467  48.356  96.457  1.00  0.00           C
ATOM   6078 2C31 POPEn 104      19.747  49.696  96.687  1.00  0.00           C
ATOM   6081 3C31 POPEn 104      18.437  49.596  97.467  1.00  0.00           C
ATOM   6084 4C31 POPEn 104      18.557  48.886  98.817  1.00  0.00           C
ATOM   6087 5C31 POPEn 104      17.217  48.787  99.547  1.00  0.00           C
ATOM   6090 6C31 POPEn 104      17.287  47.947 100.817  1.00  0.00           C
ATOM   6094  NH3 POPEo 105      94.095 111.417  75.307  1.00  0.00           N
ATOM   6098  C12 POPEo 105      95.416 112.036  75.687  1.00  0.00           C
ATOM   6101  C11 POPEo 105      95.267 113.567  75.627  1.00  0.00           C
ATOM   6104  P   POPEo 105      95.357 114.437  73.187  1.00  0.00           P
ATOM   6105  O13 POPEo 105      96.327 113.366  72.867  1.00  0.00           O
ATOM   6106  O14 POPEo 105      94.387 114.687  72.107  1.00  0.00           O
ATOM   6107  O11 POPEo 105      96.017 115.816  73.637  1.00  0.00           O
ATOM   6108  O12 POPEo 105      94.557 113.966  74.457  1.00  0.00           O
ATOM   6109  C1  POPEo 105      95.257 116.986  73.967  1.00  0.00           C
ATOM   6112  C2  POPEo 105      95.536 117.516  75.407  1.00  0.00           C
ATOM   6114  O21 POPEo 105      94.557 118.526  75.667  1.00  0.00           O
ATOM   6115  C21 POPEo 105      93.906 118.677  76.827  1.00  0.00           C
ATOM   6116  O22 POPEo 105      93.196 119.636  77.077  1.00  0.00           O
ATOM   6117  C22 POPEo 105      94.095 117.556  77.837  1.00  0.00           C
ATOM   6120  C3  POPEo 105      96.967 118.127  75.587  1.00  0.00           C
ATOM   6123  O31 POPEo 105      97.086 119.057  76.707  1.00  0.00           O
ATOM   6124  C31 POPEo 105      97.646 118.756  77.897  1.00  0.00           C
ATOM   6125  O32 POPEo 105      97.837 119.587  78.777  1.00  0.00           O
ATOM   6126  C32 POPEo 105      97.966 117.276  78.057  1.00  0.00           C
ATOM   6129  C23 POPEo 105      93.056 117.646  78.957  1.00  0.00           C
ATOM   6132  C24 POPEo 105      93.126 116.446  79.897  1.00  0.00           C
ATOM   6135  C25 POPEo 105      94.247 116.557  80.937  1.00  0.00           C
ATOM   6138  C26 POPEo 105      93.707 117.206  82.217  1.00  0.00           C
ATOM   6141  C27 POPEo 105      94.736 117.366  83.337  1.00  0.00           C
ATOM   6144  C28 POPEo 105      94.036 117.346  84.707  1.00  0.00           C
ATOM   6147  C29 POPEo 105      94.706 118.246  85.707  1.00  0.00           C
ATOM   6149 0C21 POPEo 105      94.117 118.806  86.777  1.00  0.00           C
ATOM   6151 1C21 POPEo 105      92.697 118.607  87.257  1.00  0.00           C
ATOM   6154 2C21 POPEo 105      92.656 118.076  88.707  1.00  0.00           C
ATOM   6157 3C21 POPEo 105      93.266 119.046  89.727  1.00  0.00           C
ATOM   6160 4C21 POPEo 105      93.447 118.456  91.127  1.00  0.00           C
ATOM   6163 5C21 POPEo 105      94.747 118.966  91.747  1.00  0.00           C
ATOM   6166 6C21 POPEo 105      94.987 118.546  93.197  1.00  0.00           C
ATOM   6169 7C21 POPEo 105      96.406 118.926  93.637  1.00  0.00           C
ATOM   6172 8C21 POPEo 105      96.636 118.857  95.147  1.00  0.00           C
ATOM   6176  C33 POPEo 105      98.287 116.886  79.507  1.00  0.00           C
ATOM   6179  C34 POPEo 105      98.187 115.366  79.687  1.00  0.00           C
ATOM   6182  C35 POPEo 105      99.276 114.766  80.577  1.00  0.00           C
ATOM   6185  C36 POPEo 105      99.076 115.116  82.057  1.00  0.00           C
ATOM   6188  C37 POPEo 105     100.205 114.587  82.927  1.00  0.00           C
ATOM   6191  C38 POPEo 105      99.856 114.577  84.427  1.00  0.00           C
ATOM   6194  C39 POPEo 105      99.407 115.937  84.987  1.00  0.00           C
ATOM   6197 0C31 POPEo 105      99.087 115.827  86.487  1.00  0.00           C
ATOM   6200 1C31 POPEo 105      98.536 117.116  87.097  1.00  0.00           C
ATOM   6203 2C31 POPEo 105      98.257 117.017  88.607  1.00  0.00           C
ATOM   6206 3C31 POPEo 105      97.425 115.786  89.027  1.00  0.00           C
ATOM   6209 4C31 POPEo 105      96.076 115.636  88.307  1.00  0.00           C
ATOM   6212 5C31 POPEo 105      95.396 114.286  88.587  1.00  0.00           C
ATOM   6215 6C31 POPEo 105      94.206 114.027  87.677  1.00  0.00           C
ATOM   6219  NH3 POPEp 106      54.037  23.837  77.117  1.00  0.00           N
ATOM   6223  C12 POPEp 106      52.667  23.436  76.677  1.00  0.00           C
ATOM   6226  C11 POPEp 106      52.667  22.016  76.147  1.00  0.00           C
ATOM   6229  P   POPEp 106      50.606  20.466  76.617  1.00  0.00           P
ATOM   6230  O13 POPEp 106      49.247  20.417  76.047  1.00  0.00           O
ATOM   6231  O14 POPEp 106      51.456  19.256  76.547  1.00  0.00           O
ATOM   6232  O11 POPEp 106      50.536  20.926  78.137  1.00  0.00           O
ATOM   6233  O12 POPEp 106      51.326  21.667  75.897  1.00  0.00           O
ATOM   6234  C1  POPEp 106      49.477  21.827  78.497  1.00  0.00           C
ATOM   6237  C2  POPEp 106      48.806  21.426  79.837  1.00  0.00           C
ATOM   6239  O21 POPEp 106      49.697  21.646  80.947  1.00  0.00           O
ATOM   6240  C21 POPEp 106      49.757  22.896  81.347  1.00  0.00           C
ATOM   6241  O22 POPEp 106      49.427  23.876  80.697  1.00  0.00           O
ATOM   6242  C22 POPEp 106      50.217  22.956  82.787  1.00  0.00           C
ATOM   6245  C3  POPEp 106      48.367  19.936  79.877  1.00  0.00           C
ATOM   6248  O31 POPEp 106      47.667  19.676  81.117  1.00  0.00           O
ATOM   6249  C31 POPEp 106      48.347  19.586  82.277  1.00  0.00           C
ATOM   6250  O32 POPEp 106      47.887  19.927  83.347  1.00  0.00           O
ATOM   6251  C32 POPEp 106      49.727  18.896  82.167  1.00  0.00           C
ATOM   6254  C23 POPEp 106      49.897  24.366  83.307  1.00  0.00           C
ATOM   6257  C24 POPEp 106      50.257  24.596  84.757  1.00  0.00           C
ATOM   6260  C25 POPEp 106      49.617  23.626  85.737  1.00  0.00           C
ATOM   6263  C26 POPEp 106      49.606  24.256  87.137  1.00  0.00           C
ATOM   6266  C27 POPEp 106      49.226  23.286  88.257  1.00  0.00           C
ATOM   6269  C28 POPEp 106      48.857  24.026  89.557  1.00  0.00           C
ATOM   6272  C29 POPEp 106      49.926  24.956  90.077  1.00  0.00           C
ATOM   6274 0C21 POPEp 106      50.037  25.426  91.327  1.00  0.00           C
ATOM   6276 1C21 POPEp 106      49.097  25.126  92.467  1.00  0.00           C
ATOM   6279 2C21 POPEp 106      49.816  24.976  93.817  1.00  0.00           C
ATOM   6282 3C21 POPEp 106      48.806  24.696  94.927  1.00  0.00           C
ATOM   6285 4C21 POPEp 106      49.466  24.616  96.307  1.00  0.00           C
ATOM   6288 5C21 POPEp 106      48.447  24.486  97.437  1.00  0.00           C
ATOM   6291 6C21 POPEp 106      49.086  24.536  98.817  1.00  0.00           C
ATOM   6294 7C21 POPEp 106      48.067  24.656  99.957  1.00  0.00           C
ATOM   6297 8C21 POPEp 106      48.707  24.896 101.337  1.00  0.00           C
ATOM   6301  C33 POPEp 106      50.307  18.626  83.577  1.00  0.00           C
ATOM   6304  C34 POPEp 106      51.826  18.446  83.657  1.00  0.00           C
ATOM   6307  C35 POPEp 106      52.327  18.096  85.067  1.00  0.00           C
ATOM   6310  C36 POPEp 106      51.707  18.956  86.187  1.00  0.00           C
ATOM   6313  C37 POPEp 106      52.207  18.646  87.597  1.00  0.00           C
ATOM   6316  C38 POPEp 106      51.407  19.406  88.657  1.00  0.00           C
ATOM   6319  C39 POPEp 106      51.937  19.196  90.077  1.00  0.00           C
ATOM   6322 0C31 POPEp 106      51.207  20.066  91.107  1.00  0.00           C
ATOM   6325 1C31 POPEp 106      52.157  20.646  92.167  1.00  0.00           C
ATOM   6328 2C31 POPEp 106      51.497  21.726  93.017  1.00  0.00           C
ATOM   6331 3C31 POPEp 106      50.527  21.177  94.077  1.00  0.00           C
ATOM   6334 4C31 POPEp 106      51.246  20.716  95.357  1.00  0.00           C
ATOM   6337 5C31 POPEp 106      50.276  20.056  96.347  1.00  0.00           C
ATOM   6340 6C31 POPEp 106      50.966  19.526  97.597  1.00  0.00           C
ATOM   6344  NH3 POPEq 107     123.757  66.666  81.247  1.00  0.00           N
ATOM   6348  C12 POPEq 107     122.507  67.456  81.057  1.00  0.00           C
ATOM   6351  C11 POPEq 107     121.837  67.326  79.667  1.00  0.00           C
ATOM   6354  P   POPEq 107     120.227  69.306  80.207  1.00  0.00           P
ATOM   6355  O13 POPEq 107     118.847  69.756  79.907  1.00  0.00           O
ATOM   6356  O14 POPEq 107     121.347  70.116  79.707  1.00  0.00           O
ATOM   6357  O11 POPEq 107     120.357  69.146  81.767  1.00  0.00           O
ATOM   6358  O12 POPEq 107     120.477  67.807  79.707  1.00  0.00           O
ATOM   6359  C1  POPEq 107     120.377  70.307  82.597  1.00  0.00           C
ATOM   6362  C2  POPEq 107     120.566  69.837  84.057  1.00  0.00           C
ATOM   6364  O21 POPEq 107     120.197  70.856  84.987  1.00  0.00           O
ATOM   6365  C21 POPEq 107     121.126  71.596  85.527  1.00  0.00           C
ATOM   6366  O22 POPEq 107     122.187  71.926  85.017  1.00  0.00           O
ATOM   6367  C22 POPEq 107     120.696  71.896  86.977  1.00  0.00           C
ATOM   6370  C3  POPEq 107     121.967  69.166  84.257  1.00  0.00           C
ATOM   6373  O31 POPEq 107     122.187  68.686  85.607  1.00  0.00           O
ATOM   6374  C31 POPEq 107     123.196  67.816  85.667  1.00  0.00           C
ATOM   6375  O32 POPEq 107     123.786  67.356  84.707  1.00  0.00           O
ATOM   6376  C32 POPEq 107     123.546  67.517  87.117  1.00  0.00           C
ATOM   6379  C23 POPEq 107     121.856  72.307  87.907  1.00  0.00           C
ATOM   6382  C24 POPEq 107     122.047  71.377  89.117  1.00  0.00           C
ATOM   6385  C25 POPEq 107     121.076  71.637  90.277  1.00  0.00           C
ATOM   6388  C26 POPEq 107     121.315  72.976  90.977  1.00  0.00           C
ATOM   6391  C27 POPEq 107     120.696  73.017  92.387  1.00  0.00           C
ATOM   6394  C28 POPEq 107     120.657  74.426  92.987  1.00  0.00           C
ATOM   6397  C29 POPEq 107     120.326  74.387  94.457  1.00  0.00           C
ATOM   6399 0C21 POPEq 107     120.497  75.396  95.327  1.00  0.00           C
ATOM   6401 1C21 POPEq 107     121.007  76.777  94.977  1.00  0.00           C
ATOM   6404 2C21 POPEq 107     122.507  76.936  95.257  1.00  0.00           C
ATOM   6407 3C21 POPEq 107     122.857  77.006  96.747  1.00  0.00           C
ATOM   6410 4C21 POPEq 107     124.297  77.466  96.977  1.00  0.00           C
ATOM   6413 5C21 POPEq 107     124.566  77.856  98.437  1.00  0.00           C
ATOM   6416 6C21 POPEq 107     125.846  78.667  98.607  1.00  0.00           C
ATOM   6419 7C21 POPEq 107     125.896  79.346  99.987  1.00  0.00           C
ATOM   6422 8C21 POPEq 107     127.037  80.346 100.167  1.00  0.00           C
ATOM   6426  C33 POPEq 107     125.016  67.046  87.237  1.00  0.00           C
ATOM   6429  C34 POPEq 107     125.296  66.346  88.567  1.00  0.00           C
ATOM   6432  C35 POPEq 107     125.547  67.307  89.737  1.00  0.00           C
ATOM   6435  C36 POPEq 107     125.556  66.557  91.067  1.00  0.00           C
ATOM   6438  C37 POPEq 107     125.577  67.496  92.267  1.00  0.00           C
ATOM   6441  C38 POPEq 107     125.205  66.777  93.567  1.00  0.00           C
ATOM   6444  C39 POPEq 107     125.117  67.737  94.757  1.00  0.00           C
ATOM   6447 0C31 POPEq 107     123.877  68.636  94.677  1.00  0.00           C
ATOM   6450 1C31 POPEq 107     123.867  69.707  95.767  1.00  0.00           C
ATOM   6453 2C31 POPEq 107     122.527  70.456  95.817  1.00  0.00           C
ATOM   6456 3C31 POPEq 107     122.527  71.697  96.727  1.00  0.00           C
ATOM   6459 4C31 POPEq 107     123.036  71.396  98.147  1.00  0.00           C
ATOM   6462 5C31 POPEq 107     122.966  72.616  99.077  1.00  0.00           C
ATOM   6465 6C31 POPEq 107     123.447  72.296 100.487  1.00  0.00           C
ATOM   6469  NH3 POPEr 108     111.867  83.966  85.137  1.00  0.00           N
ATOM   6473  C12 POPEr 108     113.277  84.417  85.407  1.00  0.00           C
ATOM   6476  C11 POPEr 108     114.117  83.216  85.857  1.00  0.00           C
ATOM   6479  P   POPEr 108     116.636  83.817  85.997  1.00  0.00           P
ATOM   6480  O13 POPEr 108     117.047  82.527  85.397  1.00  0.00           O
ATOM   6481  O14 POPEr 108     116.627  84.967  85.087  1.00  0.00           O
ATOM   6482  O11 POPEr 108     117.565  84.076  87.227  1.00  0.00           O
ATOM   6483  O12 POPEr 108     115.217  83.637  86.657  1.00  0.00           O
ATOM   6484  C1  POPEr 108     118.066  85.396  87.487  1.00  0.00           C
ATOM   6487  C2  POPEr 108     117.597  86.087  88.797  1.00  0.00           C
ATOM   6489  O21 POPEr 108     117.997  85.407  89.977  1.00  0.00           O
ATOM   6490  C21 POPEr 108     117.536  84.246  90.317  1.00  0.00           C
ATOM   6491  O22 POPEr 108     116.666  83.577  89.787  1.00  0.00           O
ATOM   6492  C22 POPEr 108     118.287  83.896  91.607  1.00  0.00           C
ATOM   6495  C3  POPEr 108     116.126  86.566  88.817  1.00  0.00           C
ATOM   6498  O31 POPEr 108     116.057  87.767  89.597  1.00  0.00           O
ATOM   6499  C31 POPEr 108     115.386  87.907  90.737  1.00  0.00           C
ATOM   6500  O32 POPEr 108     115.637  88.756  91.577  1.00  0.00           O
ATOM   6501  C32 POPEr 108     114.216  86.947  90.927  1.00  0.00           C
ATOM   6504  C23 POPEr 108     118.066  82.476  92.167  1.00  0.00           C
ATOM   6507  C24 POPEr 108     118.856  82.266  93.477  1.00  0.00           C
ATOM   6510  C25 POPEr 108     118.237  83.036  94.657  1.00  0.00           C
ATOM   6513  C26 POPEr 108     119.157  83.197  95.887  1.00  0.00           C
ATOM   6516  C27 POPEr 108     118.497  84.146  96.897  1.00  0.00           C
ATOM   6519  C28 POPEr 108     119.157  84.186  98.287  1.00  0.00           C
ATOM   6522  C29 POPEr 108     120.577  84.677  98.307  1.00  0.00           C
ATOM   6524 0C21 POPEr 108     121.087  85.636  99.097  1.00  0.00           C
ATOM   6526 1C21 POPEr 108     120.337  86.497 100.097  1.00  0.00           C
ATOM   6529 2C21 POPEr 108     121.026  87.856 100.307  1.00  0.00           C
ATOM   6532 3C21 POPEr 108     120.246  88.817 101.227  1.00  0.00           C
ATOM   6535 4C21 POPEr 108     120.757  90.277 101.167  1.00  0.00           C
ATOM   6538 5C21 POPEr 108     122.187  90.477 101.727  1.00  0.00           C
ATOM   6541 6C21 POPEr 108     122.247  90.587 103.257  1.00  0.00           C
ATOM   6544 7C21 POPEr 108     123.697  90.576 103.767  1.00  0.00           C
ATOM   6547 8C21 POPEr 108     123.827  90.927 105.257  1.00  0.00           C
ATOM   6551  C33 POPEr 108     114.586  85.837  91.937  1.00  0.00           C
ATOM   6554  C34 POPEr 108     113.567  84.697  91.937  1.00  0.00           C
ATOM   6557  C35 POPEr 108     114.166  83.366  92.417  1.00  0.00           C
ATOM   6560  C36 POPEr 108     114.566  83.346  93.907  1.00  0.00           C
ATOM   6563  C37 POPEr 108     114.617  81.926  94.497  1.00  0.00           C
ATOM   6566  C38 POPEr 108     114.596  81.907  96.037  1.00  0.00           C
ATOM   6569  C39 POPEr 108     113.217  82.187  96.647  1.00  0.00           C
ATOM   6572 0C31 POPEr 108     113.237  82.226  98.187  1.00  0.00           C
ATOM   6575 1C31 POPEr 108     112.127  83.117  98.767  1.00  0.00           C
ATOM   6578 2C31 POPEr 108     112.247  83.346 100.287  1.00  0.00           C
ATOM   6581 3C31 POPEr 108     111.356  82.416 101.117  1.00  0.00           C
ATOM   6584 4C31 POPEr 108     111.517  82.656 102.627  1.00  0.00           C
ATOM   6587 5C31 POPEr 108     110.517  81.846 103.467  1.00  0.00           C
ATOM   6590 6C31 POPEr 108     110.816  81.886 104.967  1.00  0.00           C
ATOM   6594  NH3 POPEs 109      70.966  43.216 123.257  1.00  0.00           N
ATOM   6598  C12 POPEs 109      72.157  44.156 123.247  1.00  0.00           C
ATOM   6601  C11 POPEs 109      72.017  45.296 124.267  1.00  0.00           C
ATOM   6604  P   POPEs 109      72.956  47.726 124.707  1.00  0.00           P
ATOM   6605  O13 POPEs 109      72.697  47.566 126.147  1.00  0.00           O
ATOM   6606  O14 POPEs 109      74.187  48.457 124.327  1.00  0.00           O
ATOM   6607  O11 POPEs 109      71.747  48.436 123.957  1.00  0.00           O
ATOM   6608  O12 POPEs 109      72.997  46.296 124.017  1.00  0.00           O
ATOM   6609  C1  POPEs 109      71.947  48.836 122.587  1.00  0.00           C
ATOM   6612  C2  POPEs 109      71.386  50.267 122.287  1.00  0.00           C
ATOM   6614  O21 POPEs 109      70.596  50.326 121.087  1.00  0.00           O
ATOM   6615  C21 POPEs 109      71.267  50.156 119.957  1.00  0.00           C
ATOM   6616  O22 POPEs 109      72.426  49.796 119.877  1.00  0.00           O
ATOM   6617  C22 POPEs 109      70.426  50.526 118.727  1.00  0.00           C
ATOM   6620  C3  POPEs 109      72.517  51.366 122.287  1.00  0.00           C
ATOM   6623  O31 POPEs 109      72.007  52.627 121.787  1.00  0.00           O
ATOM   6624  C31 POPEs 109      72.907  53.607 121.717  1.00  0.00           C
ATOM   6625  O32 POPEs 109      73.956  53.626 122.347  1.00  0.00           O
ATOM   6626  C32 POPEs 109      72.426  54.707 120.777  1.00  0.00           C
ATOM   6629  C23 POPEs 109      71.337  51.167 117.647  1.00  0.00           C
ATOM   6632  C24 POPEs 109      70.587  51.866 116.507  1.00  0.00           C
ATOM   6635  C25 POPEs 109      71.507  52.716 115.607  1.00  0.00           C
ATOM   6638  C26 POPEs 109      72.316  51.926 114.557  1.00  0.00           C
ATOM   6641  C27 POPEs 109      73.127  52.846 113.627  1.00  0.00           C
ATOM   6644  C28 POPEs 109      73.807  52.106 112.457  1.00  0.00           C
ATOM   6647  C29 POPEs 109      74.146  53.026 111.297  1.00  0.00           C
ATOM   6649 0C21 POPEs 109      75.357  53.516 110.957  1.00  0.00           C
ATOM   6651 1C21 POPEs 109      76.676  53.296 111.647  1.00  0.00           C
ATOM   6654 2C21 POPEs 109      77.676  52.487 110.807  1.00  0.00           C
ATOM   6657 3C21 POPEs 109      78.096  53.156 109.477  1.00  0.00           C
ATOM   6660 4C21 POPEs 109      79.227  52.386 108.787  1.00  0.00           C
ATOM   6663 5C21 POPEs 109      79.206  52.487 107.257  1.00  0.00           C
ATOM   6666 6C21 POPEs 109      80.387  51.716 106.627  1.00  0.00           C
ATOM   6669 7C21 POPEs 109      80.136  51.336 105.157  1.00  0.00           C
ATOM   6672 8C21 POPEs 109      81.377  50.726 104.497  1.00  0.00           C
ATOM   6676  C33 POPEs 109      73.576  55.536 120.147  1.00  0.00           C
ATOM   6679  C34 POPEs 109      73.566  55.486 118.607  1.00  0.00           C
ATOM   6682  C35 POPEs 109      74.697  56.266 117.907  1.00  0.00           C
ATOM   6685  C36 POPEs 109      74.387  57.747 117.617  1.00  0.00           C
ATOM   6688  C37 POPEs 109      74.947  58.246 116.277  1.00  0.00           C
ATOM   6691  C38 POPEs 109      74.477  59.676 115.977  1.00  0.00           C
ATOM   6694  C39 POPEs 109      74.576  60.096 114.507  1.00  0.00           C
ATOM   6697 0C31 POPEs 109      73.557  61.206 114.207  1.00  0.00           C
ATOM   6700 1C31 POPEs 109      73.937  62.136 113.047  1.00  0.00           C
ATOM   6703 2C31 POPEs 109      73.646  61.576 111.637  1.00  0.00           C
ATOM   6706 3C31 POPEs 109      74.087  62.526 110.507  1.00  0.00           C
ATOM   6709 4C31 POPEs 109      73.646  63.987 110.727  1.00  0.00           C
ATOM   6712 5C31 POPEs 109      74.047  64.917 109.587  1.00  0.00           C
ATOM   6715 6C31 POPEs 109      73.947  66.396 109.977  1.00  0.00           C
ATOM   6719  NH3 POPEt 110      51.656 122.956  82.517  1.00  0.00           N
ATOM   6723  C12 POPEt 110      51.487 121.546  81.997  1.00  0.00           C
ATOM   6726  C11 POPEt 110      52.306 121.286  80.707  1.00  0.00           C
ATOM   6729  P   POPEt 110      52.286 118.747  79.937  1.00  0.00           P
ATOM   6730  O13 POPEt 110      53.137 117.536  79.987  1.00  0.00           O
ATOM   6731  O14 POPEt 110      51.777 119.157  78.607  1.00  0.00           O
ATOM   6732  O11 POPEt 110      51.047 118.516  80.887  1.00  0.00           O
ATOM   6733  O12 POPEt 110      52.947 119.986  80.697  1.00  0.00           O
ATOM   6734  C1  POPEt 110      50.947 117.546  81.917  1.00  0.00           C
ATOM   6737  C2  POPEt 110      51.456 118.057  83.297  1.00  0.00           C
ATOM   6739  O21 POPEt 110      52.167 116.966  83.947  1.00  0.00           O
ATOM   6740  C21 POPEt 110      53.197 117.357  84.687  1.00  0.00           C
ATOM   6741  O22 POPEt 110      53.587 118.516  84.797  1.00  0.00           O
ATOM   6742  C22 POPEt 110      53.787 116.146  85.397  1.00  0.00           C
ATOM   6745  C3  POPEt 110      50.307 118.616  84.197  1.00  0.00           C
ATOM   6748  O31 POPEt 110      50.667 118.736  85.597  1.00  0.00           O
ATOM   6749  C31 POPEt 110      50.736 119.976  86.067  1.00  0.00           C
ATOM   6750  O32 POPEt 110      50.527 120.976  85.407  1.00  0.00           O
ATOM   6751  C32 POPEt 110      51.207 119.976  87.537  1.00  0.00           C
ATOM   6754  C23 POPEt 110      54.967 116.536  86.317  1.00  0.00           C
ATOM   6757  C24 POPEt 110      55.417 115.387  87.237  1.00  0.00           C
ATOM   6760  C25 POPEt 110      56.947 115.326  87.337  1.00  0.00           C
ATOM   6763  C26 POPEt 110      57.496 114.256  88.287  1.00  0.00           C
ATOM   6766  C27 POPEt 110      57.257 114.557  89.777  1.00  0.00           C
ATOM   6769  C28 POPEt 110      58.117 113.696  90.727  1.00  0.00           C
ATOM   6772  C29 POPEt 110      59.587 114.057  90.627  1.00  0.00           C
ATOM   6774 0C21 POPEt 110      60.447 114.277  91.627  1.00  0.00           C
ATOM   6776 1C21 POPEt 110      60.217 114.106  93.107  1.00  0.00           C
ATOM   6779 2C21 POPEt 110      61.446 113.406  93.717  1.00  0.00           C
ATOM   6782 3C21 POPEt 110      61.316 113.176  95.217  1.00  0.00           C
ATOM   6785 4C21 POPEt 110      62.657 112.807  95.867  1.00  0.00           C
ATOM   6788 5C21 POPEt 110      62.517 112.576  97.377  1.00  0.00           C
ATOM   6791 6C21 POPEt 110      63.857 112.247  98.047  1.00  0.00           C
ATOM   6794 7C21 POPEt 110      63.707 111.926  99.537  1.00  0.00           C
ATOM   6797 8C21 POPEt 110      65.007 111.457 100.187  1.00  0.00           C
ATOM   6801  C33 POPEt 110      50.326 120.757  88.557  1.00  0.00           C
ATOM   6804  C34 POPEt 110      51.047 120.816  89.917  1.00  0.00           C
ATOM   6807  C35 POPEt 110      50.396 121.606  91.057  1.00  0.00           C
ATOM   6810  C36 POPEt 110      51.417 121.986  92.157  1.00  0.00           C
ATOM   6813  C37 POPEt 110      50.856 122.917  93.237  1.00  0.00           C
ATOM   6816  C38 POPEt 110      51.907 123.516  94.197  1.00  0.00           C
ATOM   6819  C39 POPEt 110      52.587 122.476  95.107  1.00  0.00           C
ATOM   6822 0C31 POPEt 110      53.267 123.096  96.347  1.00  0.00           C
ATOM   6825 1C31 POPEt 110      53.787 122.017  97.307  1.00  0.00           C
ATOM   6828 2C31 POPEt 110      54.267 122.567  98.657  1.00  0.00           C
ATOM   6831 3C31 POPEt 110      54.676 121.446  99.637  1.00  0.00           C
ATOM   6834 4C31 POPEt 110      53.486 120.676 100.227  1.00  0.00           C
ATOM   6837 5C31 POPEt 110      53.907 119.377 100.927  1.00  0.00           C
ATOM   6840 6C31 POPEt 110      52.737 118.456 101.297  1.00  0.00           C
ATOM   6844  NH3 POPEu 111      13.927 123.226  80.137  1.00  0.00           N
ATOM   6848  C12 POPEu 111      13.417 122.346  81.247  1.00  0.00           C
ATOM   6851  C11 POPEu 111      14.407 121.236  81.637  1.00  0.00           C
ATOM   6854  P   POPEu 111      16.777 121.466  80.477  1.00  0.00           P
ATOM   6855  O13 POPEu 111      16.127 120.646  79.447  1.00  0.00           O
ATOM   6856  O14 POPEu 111      17.217 122.816  80.047  1.00  0.00           O
ATOM   6857  O11 POPEu 111      17.987 120.667  81.117  1.00  0.00           O
ATOM   6858  O12 POPEu 111      15.757 121.697  81.667  1.00  0.00           O
ATOM   6859  C1  POPEu 111      17.957 120.126  82.447  1.00  0.00           C
ATOM   6862  C2  POPEu 111      18.887 120.876  83.437  1.00  0.00           C
ATOM   6864  O21 POPEu 111      18.337 120.837  84.767  1.00  0.00           O
ATOM   6865  C21 POPEu 111      18.797 119.887  85.577  1.00  0.00           C
ATOM   6866  O22 POPEu 111      19.677 119.076  85.317  1.00  0.00           O
ATOM   6867  C22 POPEu 111      17.997 119.936  86.887  1.00  0.00           C
ATOM   6870  C3  POPEu 111      19.057 122.366  83.077  1.00  0.00           C
ATOM   6873  O31 POPEu 111      20.167 122.887  83.817  1.00  0.00           O
ATOM   6874  C31 POPEu 111      20.547 124.097  83.527  1.00  0.00           C
ATOM   6875  O32 POPEu 111      20.066 124.837  82.687  1.00  0.00           O
ATOM   6876  C32 POPEu 111      21.817 124.396  84.337  1.00  0.00           C
ATOM   6879  C23 POPEu 111      18.787 120.366  88.157  1.00  0.00           C
ATOM   6882  C24 POPEu 111      18.317 119.566  89.387  1.00  0.00           C
ATOM   6885  C25 POPEu 111      18.217 120.337  90.717  1.00  0.00           C
ATOM   6888  C26 POPEu 111      19.517 120.426  91.537  1.00  0.00           C
ATOM   6891  C27 POPEu 111      19.277 120.527  93.057  1.00  0.00           C
ATOM   6894  C28 POPEu 111      20.467 120.036  93.927  1.00  0.00           C
ATOM   6897  C29 POPEu 111      21.667 120.947  93.937  1.00  0.00           C
ATOM   6899 0C21 POPEu 111      22.357 121.387  95.007  1.00  0.00           C
ATOM   6901 1C21 POPEu 111      22.087 121.116  96.477  1.00  0.00           C
ATOM   6904 2C21 POPEu 111      22.157 122.436  97.267  1.00  0.00           C
ATOM   6907 3C21 POPEu 111      21.927 122.317  98.777  1.00  0.00           C
ATOM   6910 4C21 POPEu 111      22.047 123.696  99.437  1.00  0.00           C
ATOM   6913 5C21 POPEu 111      21.877 123.717 100.967  1.00  0.00           C
ATOM   6916 6C21 POPEu 111      23.167 123.516 101.767  1.00  0.00           C
ATOM   6919 7C21 POPEu 111      24.257 124.557 101.477  1.00  0.00           C
ATOM   6922 8C21 POPEu 111      25.267 124.697 102.617  1.00  0.00           C
ATOM   6926  C33 POPEu 111      21.757 123.987  85.827  1.00  0.00           C
ATOM   6929  C34 POPEu 111      23.047 123.246  86.247  1.00  0.00           C
ATOM   6932  C35 POPEu 111      23.037 122.786  87.707  1.00  0.00           C
ATOM   6935  C36 POPEu 111      22.867 123.936  88.707  1.00  0.00           C
ATOM   6938  C37 POPEu 111      22.937 123.497  90.167  1.00  0.00           C
ATOM   6941  C38 POPEu 111      22.797 124.706  91.087  1.00  0.00           C
ATOM   6944  C39 POPEu 111      23.107 124.396  92.557  1.00  0.00           C
ATOM   6947 0C31 POPEu 111      23.056 125.646  93.427  1.00  0.00           C
ATOM   6950 1C31 POPEu 111      23.517 125.377  94.867  1.00  0.00           C
ATOM   6953 2C31 POPEu 111      23.627 126.667  95.697  1.00  0.00           C
ATOM   6956 3C31 POPEu 111      22.287 127.337  96.017  1.00  0.00           C
ATOM   6959 4C31 POPEu 111      21.437 126.527  97.007  1.00  0.00           C
ATOM   6962 5C31 POPEu 111      20.066 127.147  97.297  1.00  0.00           C
ATOM   6965 6C31 POPEu 111      19.167 126.236  98.137  1.00  0.00           C
ATOM   6969  NH3 POPEv 112      80.146  12.516 119.597  1.00  0.00           N
ATOM   6973  C12 POPEv 112      81.406  13.276 119.897  1.00  0.00           C
ATOM   6976  C11 POPEv 112      81.686  13.366 121.397  1.00  0.00           C
ATOM   6979  P   POPEv 112      84.247  13.836 121.877  1.00  0.00           P
ATOM   6980  O13 POPEv 112      85.047  15.066 122.047  1.00  0.00           O
ATOM   6981  O14 POPEv 112      84.286  12.806 122.937  1.00  0.00           O
ATOM   6982  O11 POPEv 112      84.646  13.046 120.567  1.00  0.00           O
ATOM   6983  O12 POPEv 112      82.767  14.266 121.597  1.00  0.00           O
ATOM   6984  C1  POPEv 112      85.205  13.636 119.407  1.00  0.00           C
ATOM   6987  C2  POPEv 112      85.917  12.526 118.577  1.00  0.00           C
ATOM   6989  O21 POPEv 112      86.757  13.116 117.567  1.00  0.00           O
ATOM   6990  C21 POPEv 112      86.166  13.356 116.397  1.00  0.00           C
ATOM   6991  O22 POPEv 112      85.016  13.726 116.247  1.00  0.00           O
ATOM   6992  C22 POPEv 112      87.136  12.946 115.287  1.00  0.00           C
ATOM   6995  C3  POPEv 112      85.016  11.366 118.037  1.00  0.00           C
ATOM   6998  O31 POPEv 112      85.867  10.406 117.357  1.00  0.00           O
ATOM   6999  C31 POPEv 112      85.257   9.646 116.437  1.00  0.00           C
ATOM   7000  O32 POPEv 112      84.066   9.616 116.227  1.00  0.00           O
ATOM   7001  C32 POPEv 112      86.307   8.906 115.597  1.00  0.00           C
ATOM   7004  C23 POPEv 112      86.876  13.586 113.907  1.00  0.00           C
ATOM   7007  C24 POPEv 112      87.966  13.196 112.907  1.00  0.00           C
ATOM   7010  C25 POPEv 112      87.557  13.336 111.427  1.00  0.00           C
ATOM   7013  C26 POPEv 112      87.197  14.756 110.977  1.00  0.00           C
ATOM   7016  C27 POPEv 112      86.727  14.766 109.517  1.00  0.00           C
ATOM   7019  C28 POPEv 112      86.347  16.166 109.007  1.00  0.00           C
ATOM   7022  C29 POPEv 112      84.977  16.576 109.507  1.00  0.00           C
ATOM   7024 0C21 POPEv 112      83.886  16.846 108.757  1.00  0.00           C
ATOM   7026 1C21 POPEv 112      83.815  16.796 107.247  1.00  0.00           C
ATOM   7029 2C21 POPEv 112      84.247  18.126 106.597  1.00  0.00           C
ATOM   7032 3C21 POPEv 112      83.357  19.326 106.957  1.00  0.00           C
ATOM   7035 4C21 POPEv 112      83.786  20.587 106.197  1.00  0.00           C
ATOM   7038 5C21 POPEv 112      82.845  21.796 106.377  1.00  0.00           C
ATOM   7041 6C21 POPEv 112      82.727  22.306 107.817  1.00  0.00           C
ATOM   7044 7C21 POPEv 112      82.337  23.786 107.897  1.00  0.00           C
ATOM   7047 8C21 POPEv 112      81.117  24.076 108.797  1.00  0.00           C
ATOM   7051  C33 POPEv 112      85.717   8.356 114.267  1.00  0.00           C
ATOM   7054  C34 POPEv 112      86.757   7.746 113.317  1.00  0.00           C
ATOM   7057  C35 POPEv 112      87.387   8.726 112.297  1.00  0.00           C
ATOM   7060  C36 POPEv 112      86.417   9.136 111.187  1.00  0.00           C
ATOM   7063  C37 POPEv 112      86.977  10.176 110.207  1.00  0.00           C
ATOM   7066  C38 POPEv 112      87.547   9.596 108.907  1.00  0.00           C
ATOM   7069  C39 POPEv 112      86.617   9.816 107.717  1.00  0.00           C
ATOM   7072 0C31 POPEv 112      87.197   9.296 106.397  1.00  0.00           C
ATOM   7075 1C31 POPEv 112      86.406   9.806 105.187  1.00  0.00           C
ATOM   7078 2C31 POPEv 112      87.076   9.416 103.877  1.00  0.00           C
ATOM   7081 3C31 POPEv 112      86.347   9.986 102.657  1.00  0.00           C
ATOM   7084 4C31 POPEv 112      87.177   9.846 101.377  1.00  0.00           C
ATOM   7087 5C31 POPEv 112      86.356  10.116 100.117  1.00  0.00           C
ATOM   7090 6C31 POPEv 112      87.187  10.006  98.827  1.00  0.00           C
ATOM   7094  NH3 POPEw 113      87.307  85.667 118.877  1.00  0.00           N
ATOM   7098  C12 POPEw 113      86.297  86.756 118.817  1.00  0.00           C
ATOM   7101  C11 POPEw 113      84.957  86.067 118.737  1.00  0.00           C
ATOM   7104  P   POPEw 113      82.617  86.896 119.607  1.00  0.00           P
ATOM   7105  O13 POPEw 113      82.816  85.886 120.667  1.00  0.00           O
ATOM   7106  O14 POPEw 113      82.096  88.216 119.997  1.00  0.00           O
ATOM   7107  O11 POPEw 113      81.617  86.256 118.537  1.00  0.00           O
ATOM   7108  O12 POPEw 113      83.947  87.047 118.787  1.00  0.00           O
ATOM   7109  C1  POPEw 113      82.177  85.527 117.437  1.00  0.00           C
ATOM   7112  C2  POPEw 113      81.197  84.536 116.737  1.00  0.00           C
ATOM   7114  O21 POPEw 113      81.096  84.776 115.317  1.00  0.00           O
ATOM   7115  C21 POPEw 113      82.206  84.596 114.637  1.00  0.00           C
ATOM   7116  O22 POPEw 113      83.257  84.137 115.077  1.00  0.00           O
ATOM   7117  C22 POPEw 113      81.956  84.927 113.167  1.00  0.00           C
ATOM   7120  C3  POPEw 113      79.777  84.517 117.347  1.00  0.00           C
ATOM   7123  O31 POPEw 113      78.907  83.626 116.607  1.00  0.00           O
ATOM   7124  C31 POPEw 113      79.157  82.346 116.767  1.00  0.00           C
ATOM   7125  O32 POPEw 113      79.947  81.856 117.557  1.00  0.00           O
ATOM   7126  C32 POPEw 113      78.337  81.506 115.797  1.00  0.00           C
ATOM   7129  C23 POPEw 113      82.746  86.156 112.657  1.00  0.00           C
ATOM   7132  C24 POPEw 113      82.826  86.126 111.127  1.00  0.00           C
ATOM   7135  C25 POPEw 113      83.367  87.406 110.497  1.00  0.00           C
ATOM   7138  C26 POPEw 113      83.815  87.177 109.047  1.00  0.00           C
ATOM   7141  C27 POPEw 113      84.286  88.467 108.357  1.00  0.00           C
ATOM   7144  C28 POPEw 113      84.807  88.176 106.937  1.00  0.00           C
ATOM   7147  C29 POPEw 113      85.047  89.447 106.157  1.00  0.00           C
ATOM   7149 0C21 POPEw 113      84.846  89.626 104.837  1.00  0.00           C
ATOM   7151 1C21 POPEw 113      84.397  88.596 103.837  1.00  0.00           C
ATOM   7154 2C21 POPEw 113      85.497  88.246 102.807  1.00  0.00           C
ATOM   7157 3C21 POPEw 113      86.026  89.447 102.007  1.00  0.00           C
ATOM   7160 4C21 POPEw 113      87.096  89.057 100.977  1.00  0.00           C
ATOM   7163 5C21 POPEw 113      86.536  88.337  99.747  1.00  0.00           C
ATOM   7166 6C21 POPEw 113      87.606  87.536  98.997  1.00  0.00           C
ATOM   7169 7C21 POPEw 113      87.076  86.896  97.707  1.00  0.00           C
ATOM   7172 8C21 POPEw 113      87.845  85.636  97.287  1.00  0.00           C
ATOM   7176  C33 POPEw 113      78.987  81.336 114.407  1.00  0.00           C
ATOM   7179  C34 POPEw 113      77.987  80.657 113.477  1.00  0.00           C
ATOM   7182  C35 POPEw 113      78.517  79.976 112.207  1.00  0.00           C
ATOM   7185  C36 POPEw 113      77.396  79.176 111.537  1.00  0.00           C
ATOM   7188  C37 POPEw 113      77.847  78.396 110.287  1.00  0.00           C
ATOM   7191  C38 POPEw 113      76.786  77.377 109.837  1.00  0.00           C
ATOM   7194  C39 POPEw 113      77.246  76.466 108.687  1.00  0.00           C
ATOM   7197 0C31 POPEw 113      77.277  77.176 107.327  1.00  0.00           C
ATOM   7200 1C31 POPEw 113      77.757  76.267 106.177  1.00  0.00           C
ATOM   7203 2C31 POPEw 113      76.747  75.176 105.787  1.00  0.00           C
ATOM   7206 3C31 POPEw 113      77.236  74.337 104.587  1.00  0.00           C
ATOM   7209 4C31 POPEw 113      76.146  73.436 103.997  1.00  0.00           C
ATOM   7212 5C31 POPEw 113      76.627  72.686 102.747  1.00  0.00           C
ATOM   7215 6C31 POPEw 113      75.596  71.706 102.167  1.00  0.00           C
ATOM   7219  NH3 POPEx 114     117.845  37.186 124.017  1.00  0.00           N
ATOM   7223  C12 POPEx 114     117.267  38.546 124.147  1.00  0.00           C
ATOM   7226  C11 POPEx 114     118.447  39.486 124.027  1.00  0.00           C
ATOM   7229  P   POPEx 114     118.955  41.916 124.507  1.00  0.00           P
ATOM   7230  O13 POPEx 114     118.277  43.206 124.347  1.00  0.00           O
ATOM   7231  O14 POPEx 114     119.446  41.566 125.857  1.00  0.00           O
ATOM   7232  O11 POPEx 114     120.136  41.837 123.457  1.00  0.00           O
ATOM   7233  O12 POPEx 114     117.947  40.816 124.017  1.00  0.00           O
ATOM   7234  C1  POPEx 114     120.777  43.026 122.967  1.00  0.00           C
ATOM   7237  C2  POPEx 114     120.466  43.216 121.467  1.00  0.00           C
ATOM   7239  O21 POPEx 114     120.896  44.507 120.967  1.00  0.00           O
ATOM   7240  C21 POPEx 114     120.087  45.556 121.117  1.00  0.00           C
ATOM   7241  O22 POPEx 114     119.247  45.676 121.987  1.00  0.00           O
ATOM   7242  C22 POPEx 114     120.416  46.627 120.077  1.00  0.00           C
ATOM   7245  C3  POPEx 114     118.987  42.877 121.097  1.00  0.00           C
ATOM   7248  O31 POPEx 114     118.727  43.337 119.757  1.00  0.00           O
ATOM   7249  C31 POPEx 114     118.447  42.436 118.847  1.00  0.00           C
ATOM   7250  O32 POPEx 114     117.977  41.326 119.047  1.00  0.00           O
ATOM   7251  C32 POPEx 114     118.786  43.006 117.487  1.00  0.00           C
ATOM   7254  C23 POPEx 114     119.297  46.796 119.027  1.00  0.00           C
ATOM   7257  C24 POPEx 114     119.757  47.667 117.837  1.00  0.00           C
ATOM   7260  C25 POPEx 114     120.187  46.837 116.607  1.00  0.00           C
ATOM   7263  C26 POPEx 114     119.007  46.406 115.717  1.00  0.00           C
ATOM   7266  C27 POPEx 114     119.076  46.986 114.287  1.00  0.00           C
ATOM   7269  C28 POPEx 114     117.947  46.456 113.377  1.00  0.00           C
ATOM   7272  C29 POPEx 114     118.176  46.736 111.907  1.00  0.00           C
ATOM   7274 0C21 POPEx 114     117.257  46.596 110.937  1.00  0.00           C
ATOM   7276 1C21 POPEx 114     115.846  46.097 111.127  1.00  0.00           C
ATOM   7279 2C21 POPEx 114     114.826  47.256 111.157  1.00  0.00           C
ATOM   7282 3C21 POPEx 114     113.367  46.796 111.337  1.00  0.00           C
ATOM   7285 4C21 POPEx 114     113.066  46.196 112.717  1.00  0.00           C
ATOM   7288 5C21 POPEx 114     111.566  46.136 113.037  1.00  0.00           C
ATOM   7291 6C21 POPEx 114     111.237  45.676 114.467  1.00  0.00           C
ATOM   7294 7C21 POPEx 114     111.447  44.176 114.717  1.00  0.00           C
ATOM   7297 8C21 POPEx 114     110.956  43.726 116.097  1.00  0.00           C
ATOM   7301  C33 POPEx 114     119.306  41.936 116.517  1.00  0.00           C
ATOM   7304  C34 POPEx 114     119.697  42.557 115.167  1.00  0.00           C
ATOM   7307  C35 POPEx 114     120.485  41.606 114.267  1.00  0.00           C
ATOM   7310  C36 POPEx 114     121.996  41.656 114.497  1.00  0.00           C
ATOM   7313  C37 POPEx 114     122.746  41.087 113.287  1.00  0.00           C
ATOM   7316  C38 POPEx 114     124.267  41.027 113.467  1.00  0.00           C
ATOM   7319  C39 POPEx 114     125.027  41.636 112.287  1.00  0.00           C
ATOM   7322 0C31 POPEx 114     124.776  40.926 110.937  1.00  0.00           C
ATOM   7325 1C31 POPEx 114     125.187  41.826 109.757  1.00  0.00           C
ATOM   7328 2C31 POPEx 114     124.786  41.276 108.387  1.00  0.00           C
ATOM   7331 3C31 POPEx 114     125.526  39.997 108.007  1.00  0.00           C
ATOM   7334 4C31 POPEx 114     125.227  39.546 106.577  1.00  0.00           C
ATOM   7337 5C31 POPEx 114     125.787  38.156 106.267  1.00  0.00           C
ATOM   7340 6C31 POPEx 114     125.766  37.816 104.777  1.00  0.00           C
ATOM   7344  NH3 POPEy 115     116.246  80.176 126.797  1.00  0.00           N
ATOM   7348  C12 POPEy 115     115.386  80.486 128.007  1.00  0.00           C
ATOM   7351  C11 POPEy 115     113.947  80.967 127.637  1.00  0.00           C
ATOM   7354  P   POPEy 115     112.587  83.257 127.997  1.00  0.00           P
ATOM   7355  O13 POPEy 115     111.307  83.006 128.677  1.00  0.00           O
ATOM   7356  O14 POPEy 115     113.217  84.566 128.317  1.00  0.00           O
ATOM   7357  O11 POPEy 115     112.356  83.206 126.407  1.00  0.00           O
ATOM   7358  O12 POPEy 115     113.546  82.077 128.427  1.00  0.00           O
ATOM   7359  C1  POPEy 115     111.237  84.006 125.927  1.00  0.00           C
ATOM   7362  C2  POPEy 115     111.216  84.186 124.377  1.00  0.00           C
ATOM   7364  O21 POPEy 115     111.076  82.926 123.707  1.00  0.00           O
ATOM   7365  C21 POPEy 115     109.837  82.486 123.537  1.00  0.00           C
ATOM   7366  O22 POPEy 115     108.827  83.017 123.967  1.00  0.00           O
ATOM   7367  C22 POPEy 115     109.876  81.217 122.677  1.00  0.00           C
ATOM   7370  C3  POPEy 115     112.527  84.876 123.887  1.00  0.00           C
ATOM   7373  O31 POPEy 115     112.636  84.957 122.437  1.00  0.00           O
ATOM   7374  C31 POPEy 115     113.056  86.126 121.957  1.00  0.00           C
ATOM   7375  O32 POPEy 115     113.176  87.136 122.617  1.00  0.00           O
ATOM   7376  C32 POPEy 115     113.427  86.056 120.467  1.00  0.00           C
ATOM   7379  C23 POPEy 115     108.666  80.256 122.857  1.00  0.00           C
ATOM   7382  C24 POPEy 115     108.856  79.017 121.977  1.00  0.00           C
ATOM   7385  C25 POPEy 115     107.786  77.916 122.117  1.00  0.00           C
ATOM   7388  C26 POPEy 115     106.507  78.127 121.277  1.00  0.00           C
ATOM   7391  C27 POPEy 115     105.746  76.786 121.117  1.00  0.00           C
ATOM   7394  C28 POPEy 115     104.426  76.877 120.327  1.00  0.00           C
ATOM   7397  C29 POPEy 115     103.727  75.546 120.237  1.00  0.00           C
ATOM   7399 0C21 POPEy 115     103.396  74.866 119.127  1.00  0.00           C
ATOM   7401 1C21 POPEy 115     103.666  75.256 117.687  1.00  0.00           C
ATOM   7404 2C21 POPEy 115     102.496  75.936 116.947  1.00  0.00           C
ATOM   7407 3C21 POPEy 115     102.597  77.476 116.907  1.00  0.00           C
ATOM   7410 4C21 POPEy 115     101.417  78.127 116.147  1.00  0.00           C
ATOM   7413 5C21 POPEy 115     101.627  79.606 115.817  1.00  0.00           C
ATOM   7416 6C21 POPEy 115     100.826  80.587 116.697  1.00  0.00           C
ATOM   7419 7C21 POPEy 115     101.257  82.047 116.447  1.00  0.00           C
ATOM   7422 8C21 POPEy 115     100.596  83.057 117.377  1.00  0.00           C
ATOM   7426  C33 POPEy 115     114.716  86.867 120.157  1.00  0.00           C
ATOM   7429  C34 POPEy 115     114.817  87.357 118.697  1.00  0.00           C
ATOM   7432  C35 POPEy 115     114.727  86.236 117.657  1.00  0.00           C
ATOM   7435  C36 POPEy 115     114.936  86.737 116.217  1.00  0.00           C
ATOM   7438  C37 POPEy 115     114.667  85.617 115.197  1.00  0.00           C
ATOM   7441  C38 POPEy 115     114.786  86.056 113.727  1.00  0.00           C
ATOM   7444  C39 POPEy 115     115.906  85.326 112.977  1.00  0.00           C
ATOM   7447 0C31 POPEy 115     115.617  83.836 112.737  1.00  0.00           C
ATOM   7450 1C31 POPEy 115     116.816  83.036 112.197  1.00  0.00           C
ATOM   7453 2C31 POPEy 115     117.627  82.296 113.277  1.00  0.00           C
ATOM   7456 3C31 POPEy 115     118.206  83.226 114.347  1.00  0.00           C
ATOM   7459 4C31 POPEy 115     119.026  82.536 115.457  1.00  0.00           C
ATOM   7462 5C31 POPEy 115     119.417  83.556 116.527  1.00  0.00           C
ATOM   7465 6C31 POPEy 115     120.267  82.996 117.667  1.00  0.00           C
ATOM   7469  NH3 POPEz 116      49.697   9.186 123.947  1.00  0.00           N
ATOM   7473  C12 POPEz 116      50.336  10.306 123.177  1.00  0.00           C
ATOM   7476  C11 POPEz 116      49.606  11.626 123.407  1.00  0.00           C
ATOM   7479  P   POPEz 116      51.396  13.456 123.847  1.00  0.00           P
ATOM   7480  O13 POPEz 116      51.786  12.496 124.877  1.00  0.00           O
ATOM   7481  O14 POPEz 116      50.707  14.686 124.297  1.00  0.00           O
ATOM   7482  O11 POPEz 116      52.657  13.716 122.937  1.00  0.00           O
ATOM   7483  O12 POPEz 116      50.377  12.706 122.867  1.00  0.00           O
ATOM   7484  C1  POPEz 116      52.826  14.876 122.157  1.00  0.00           C
ATOM   7487  C2  POPEz 116      52.236  14.676 120.747  1.00  0.00           C
ATOM   7489  O21 POPEz 116      53.197  14.146 119.817  1.00  0.00           O
ATOM   7490  C21 POPEz 116      54.137  14.936 119.317  1.00  0.00           C
ATOM   7491  O22 POPEz 116      54.447  16.046 119.737  1.00  0.00           O
ATOM   7492  C22 POPEz 116      54.786  14.336 118.077  1.00  0.00           C
ATOM   7495  C3  POPEz 116      51.477  15.926 120.207  1.00  0.00           C
ATOM   7498  O31 POPEz 116      51.097  15.686 118.847  1.00  0.00           O
ATOM   7499  C31 POPEz 116      50.406  16.696 118.287  1.00  0.00           C
ATOM   7500  O32 POPEz 116      49.937  17.646 118.887  1.00  0.00           O
ATOM   7501  C32 POPEz 116      50.357  16.446 116.777  1.00  0.00           C
ATOM   7504  C23 POPEz 116      54.367  15.026 116.757  1.00  0.00           C
ATOM   7507  C24 POPEz 116      55.097  14.406 115.557  1.00  0.00           C
ATOM   7510  C25 POPEz 116      54.617  14.936 114.197  1.00  0.00           C
ATOM   7513  C26 POPEz 116      55.307  14.226 113.017  1.00  0.00           C
ATOM   7516  C27 POPEz 116      54.867  14.756 111.647  1.00  0.00           C
ATOM   7519  C28 POPEz 116      55.547  14.016 110.487  1.00  0.00           C
ATOM   7522  C29 POPEz 116      55.027  14.466 109.137  1.00  0.00           C
ATOM   7524 0C21 POPEz 116      55.587  15.386 108.327  1.00  0.00           C
ATOM   7526 1C21 POPEz 116      56.856  16.156 108.577  1.00  0.00           C
ATOM   7529 2C21 POPEz 116      57.737  16.356 107.327  1.00  0.00           C
ATOM   7532 3C21 POPEz 116      57.067  17.216 106.237  1.00  0.00           C
ATOM   7535 4C21 POPEz 116      57.987  17.536 105.047  1.00  0.00           C
ATOM   7538 5C21 POPEz 116      59.226  18.356 105.397  1.00  0.00           C
ATOM   7541 6C21 POPEz 116      60.037  18.766 104.167  1.00  0.00           C
ATOM   7544 7C21 POPEz 116      61.306  19.536 104.547  1.00  0.00           C
ATOM   7547 8C21 POPEz 116      62.257  19.787 103.377  1.00  0.00           C
ATOM   7551  C33 POPEz 116      50.206  17.746 115.947  1.00  0.00           C
ATOM   7554  C34 POPEz 116      48.757  18.206 115.817  1.00  0.00           C
ATOM   7557  C35 POPEz 116      48.477  18.986 114.527  1.00  0.00           C
ATOM   7560  C36 POPEz 116      48.286  18.036 113.337  1.00  0.00           C
ATOM   7563  C37 POPEz 116      48.106  18.736 111.987  1.00  0.00           C
ATOM   7566  C38 POPEz 116      48.207  17.806 110.777  1.00  0.00           C
ATOM   7569  C39 POPEz 116      48.167  18.606 109.467  1.00  0.00           C
ATOM   7572 0C31 POPEz 116      47.737  17.756 108.267  1.00  0.00           C
ATOM   7575 1C31 POPEz 116      47.867  18.526 106.947  1.00  0.00           C
ATOM   7578 2C31 POPEz 116      47.267  17.756 105.757  1.00  0.00           C
ATOM   7581 3C31 POPEz 116      45.727  17.846 105.697  1.00  0.00           C
ATOM   7584 4C31 POPEz 116      45.237  18.616 104.467  1.00  0.00           C
ATOM   7587 5C31 POPEz 116      43.717  18.796 104.447  1.00  0.00           C
ATOM   7590 6C31 POPEz 116      43.227  19.616 103.247  1.00  0.00           C
ATOM   7594  NH3 POPE0 117      40.007  69.216  80.747  1.00  0.00           N
ATOM   7598  C12 POPE0 117      39.507  68.116  79.857  1.00  0.00           C
ATOM   7601  C11 POPE0 117      38.146  67.616  80.337  1.00  0.00           C
ATOM   7604  P   POPE0 117      36.986  65.396  79.697  1.00  0.00           P
ATOM   7605  O13 POPE0 117      35.837  64.936  78.877  1.00  0.00           O
ATOM   7606  O14 POPE0 117      38.127  64.466  79.907  1.00  0.00           O
ATOM   7607  O11 POPE0 117      36.376  65.736  81.117  1.00  0.00           O
ATOM   7608  O12 POPE0 117      37.537  66.826  79.297  1.00  0.00           O
ATOM   7609  C1  POPE0 117      36.457  64.746  82.147  1.00  0.00           C
ATOM   7612  C2  POPE0 117      35.056  64.507  82.777  1.00  0.00           C
ATOM   7614  O21 POPE0 117      35.027  63.197  83.377  1.00  0.00           O
ATOM   7615  C21 POPE0 117      35.786  63.116  84.477  1.00  0.00           C
ATOM   7616  O22 POPE0 117      36.396  64.057  84.957  1.00  0.00           O
ATOM   7617  C22 POPE0 117      35.697  61.726  85.097  1.00  0.00           C
ATOM   7620  C3  POPE0 117      33.927  64.676  81.707  1.00  0.00           C
ATOM   7623  O31 POPE0 117      32.727  63.927  81.997  1.00  0.00           O
ATOM   7624  C31 POPE0 117      31.896  64.476  82.867  1.00  0.00           C
ATOM   7625  O32 POPE0 117      32.117  65.527  83.447  1.00  0.00           O
ATOM   7626  C32 POPE0 117      30.757  63.527  83.177  1.00  0.00           C
ATOM   7629  C23 POPE0 117      36.016  61.756  86.617  1.00  0.00           C
ATOM   7632  C24 POPE0 117      34.926  62.386  87.507  1.00  0.00           C
ATOM   7635  C25 POPE0 117      35.196  62.186  89.007  1.00  0.00           C
ATOM   7638  C26 POPE0 117      33.927  62.296  89.887  1.00  0.00           C
ATOM   7641  C27 POPE0 117      34.267  62.026  91.357  1.00  0.00           C
ATOM   7644  C28 POPE0 117      33.067  62.087  92.327  1.00  0.00           C
ATOM   7647  C29 POPE0 117      33.567  61.886  93.737  1.00  0.00           C
ATOM   7649 0C21 POPE0 117      32.967  61.276  94.777  1.00  0.00           C
ATOM   7651 1C21 POPE0 117      31.587  60.676  94.857  1.00  0.00           C
ATOM   7654 2C21 POPE0 117      30.656  61.566  95.707  1.00  0.00           C
ATOM   7657 3C21 POPE0 117      29.547  60.776  96.427  1.00  0.00           C
ATOM   7660 4C21 POPE0 117      28.897  61.557  97.577  1.00  0.00           C
ATOM   7663 5C21 POPE0 117      29.787  61.627  98.837  1.00  0.00           C
ATOM   7666 6C21 POPE0 117      29.277  62.667  99.837  1.00  0.00           C
ATOM   7669 7C21 POPE0 117      29.767  62.446 101.277  1.00  0.00           C
ATOM   7672 8C21 POPE0 117      29.277  63.516 102.257  1.00  0.00           C
ATOM   7676  C33 POPE0 117      30.056  63.857  84.517  1.00  0.00           C
ATOM   7679  C34 POPE0 117      29.207  62.677  85.027  1.00  0.00           C
ATOM   7682  C35 POPE0 117      28.637  62.896  86.437  1.00  0.00           C
ATOM   7685  C36 POPE0 117      29.677  62.697  87.557  1.00  0.00           C
ATOM   7688  C37 POPE0 117      29.147  63.136  88.927  1.00  0.00           C
ATOM   7691  C38 POPE0 117      30.257  63.296  89.977  1.00  0.00           C
ATOM   7694  C39 POPE0 117      29.837  64.226  91.117  1.00  0.00           C
ATOM   7697 0C31 POPE0 117      28.607  63.756  91.897  1.00  0.00           C
ATOM   7700 1C31 POPE0 117      28.207  64.796  92.947  1.00  0.00           C
ATOM   7703 2C31 POPE0 117      26.997  64.377  93.777  1.00  0.00           C
ATOM   7706 3C31 POPE0 117      26.677  65.436  94.837  1.00  0.00           C
ATOM   7709 4C31 POPE0 117      25.507  65.057  95.737  1.00  0.00           C
ATOM   7712 5C31 POPE0 117      25.177  66.186  96.717  1.00  0.00           C
ATOM   7715 6C31 POPE0 117      24.197  65.736  97.797  1.00  0.00           C
ATOM   7719  NH3 POPE1 118     106.197 101.527  79.047  1.00  0.00           N
ATOM   7723  C12 POPE1 118     105.136 102.126  78.167  1.00  0.00           C
ATOM   7726  C11 POPE1 118     103.766 102.026  78.847  1.00  0.00           C
ATOM   7729  P   POPE1 118     101.747 101.966  77.167  1.00  0.00           P
ATOM   7730  O13 POPE1 118     100.966 103.047  76.527  1.00  0.00           O
ATOM   7731  O14 POPE1 118     102.466 101.067  76.247  1.00  0.00           O
ATOM   7732  O11 POPE1 118     100.846 101.196  78.197  1.00  0.00           O
ATOM   7733  O12 POPE1 118     102.807 102.716  78.047  1.00  0.00           O
ATOM   7734  C1  POPE1 118     100.065 101.976  79.127  1.00  0.00           C
ATOM   7737  C2  POPE1 118      99.566 101.056  80.277  1.00  0.00           C
ATOM   7739  O21 POPE1 118      98.815 101.746  81.297  1.00  0.00           O
ATOM   7740  C21 POPE1 118      99.467 102.567  82.107  1.00  0.00           C
ATOM   7741  O22 POPE1 118     100.606 102.966  81.997  1.00  0.00           O
ATOM   7742  C22 POPE1 118      98.596 102.826  83.347  1.00  0.00           C
ATOM   7745  C3  POPE1 118     100.727 100.216  80.857  1.00  0.00           C
ATOM   7748  O31 POPE1 118     100.257  99.137  81.717  1.00  0.00           O
ATOM   7749  C31 POPE1 118     101.117  98.836  82.677  1.00  0.00           C
ATOM   7750  O32 POPE1 118     101.946  99.607  83.147  1.00  0.00           O
ATOM   7751  C32 POPE1 118     100.977  97.387  83.077  1.00  0.00           C
ATOM   7754  C23 POPE1 118      98.596 104.316  83.757  1.00  0.00           C
ATOM   7757  C24 POPE1 118      97.896 104.616  85.097  1.00  0.00           C
ATOM   7760  C25 POPE1 118      98.606 104.167  86.387  1.00  0.00           C
ATOM   7763  C26 POPE1 118      97.936 104.827  87.607  1.00  0.00           C
ATOM   7766  C27 POPE1 118      98.357 104.277  88.987  1.00  0.00           C
ATOM   7769  C28 POPE1 118      97.187 104.386  89.997  1.00  0.00           C
ATOM   7772  C29 POPE1 118      97.037 103.506  91.217  1.00  0.00           C
ATOM   7774 0C21 POPE1 118      95.956 102.726  91.477  1.00  0.00           C
ATOM   7776 1C21 POPE1 118      94.747 102.597  90.577  1.00  0.00           C
ATOM   7779 2C21 POPE1 118      93.617 101.676  91.087  1.00  0.00           C
ATOM   7782 3C21 POPE1 118      93.896 100.167  90.937  1.00  0.00           C
ATOM   7785 4C21 POPE1 118      92.617  99.367  90.667  1.00  0.00           C
ATOM   7788 5C21 POPE1 118      92.786  97.847  90.527  1.00  0.00           C
ATOM   7791 6C21 POPE1 118      91.426  97.177  90.247  1.00  0.00           C
ATOM   7794 7C21 POPE1 118      91.396  95.646  90.367  1.00  0.00           C
ATOM   7797 8C21 POPE1 118      90.117  95.146  91.047  1.00  0.00           C
ATOM   7801  C33 POPE1 118     101.996  97.017  84.177  1.00  0.00           C
ATOM   7804  C34 POPE1 118     101.377  97.096  85.577  1.00  0.00           C
ATOM   7807  C35 POPE1 118     102.416  97.026  86.697  1.00  0.00           C
ATOM   7810  C36 POPE1 118     101.747  97.236  88.057  1.00  0.00           C
ATOM   7813  C37 POPE1 118     102.746  97.346  89.207  1.00  0.00           C
ATOM   7816  C38 POPE1 118     102.016  97.696  90.507  1.00  0.00           C
ATOM   7819  C39 POPE1 118     102.947  97.816  91.717  1.00  0.00           C
ATOM   7822 0C31 POPE1 118     102.146  98.127  92.987  1.00  0.00           C
ATOM   7825 1C31 POPE1 118     102.896  97.767  94.277  1.00  0.00           C
ATOM   7828 2C31 POPE1 118     102.076  98.206  95.497  1.00  0.00           C
ATOM   7831 3C31 POPE1 118     102.636  97.707  96.827  1.00  0.00           C
ATOM   7834 4C31 POPE1 118     101.876  98.307  98.007  1.00  0.00           C
ATOM   7837 5C31 POPE1 118     102.326  97.737  99.357  1.00  0.00           C
ATOM   7840 6C31 POPE1 118     101.697  98.467 100.557  1.00  0.00           C
ATOM   7844  NH3 POPE2 119       7.197  63.917 124.507  1.00  0.00           N
ATOM   7848  C12 POPE2 119       8.247  63.066 123.837  1.00  0.00           C
ATOM   7851  C11 POPE2 119       9.227  63.866 122.957  1.00  0.00           C
ATOM   7854  P   POPE2 119      11.557  62.656 123.297  1.00  0.00           P
ATOM   7855  O13 POPE2 119      12.747  62.737 122.427  1.00  0.00           O
ATOM   7856  O14 POPE2 119      11.587  63.486 124.507  1.00  0.00           O
ATOM   7857  O11 POPE2 119      11.417  61.156 123.777  1.00  0.00           O
ATOM   7858  O12 POPE2 119      10.247  62.997 122.467  1.00  0.00           O
ATOM   7859  C1  POPE2 119      10.377  60.316 123.267  1.00  0.00           C
ATOM   7862  C2  POPE2 119      10.717  59.766 121.857  1.00  0.00           C
ATOM   7864  O21 POPE2 119       9.827  58.716 121.467  1.00  0.00           O
ATOM   7865  C21 POPE2 119       8.527  58.927 121.437  1.00  0.00           C
ATOM   7866  O22 POPE2 119       7.917  59.847 121.937  1.00  0.00           O
ATOM   7867  C22 POPE2 119       7.877  57.856 120.567  1.00  0.00           C
ATOM   7870  C3  POPE2 119      12.187  59.226 121.807  1.00  0.00           C
ATOM   7873  O31 POPE2 119      12.387  58.166 120.847  1.00  0.00           O
ATOM   7874  C31 POPE2 119      12.387  58.556 119.587  1.00  0.00           C
ATOM   7875  O32 POPE2 119      12.397  59.707 119.187  1.00  0.00           O
ATOM   7876  C32 POPE2 119      12.347  57.337 118.687  1.00  0.00           C
ATOM   7879  C23 POPE2 119       7.477  58.446 119.197  1.00  0.00           C
ATOM   7882  C24 POPE2 119       8.127  57.686 118.037  1.00  0.00           C
ATOM   7885  C25 POPE2 119       7.937  58.436 116.717  1.00  0.00           C
ATOM   7888  C26 POPE2 119       7.817  57.497 115.517  1.00  0.00           C
ATOM   7891  C27 POPE2 119       7.587  58.296 114.227  1.00  0.00           C
ATOM   7894  C28 POPE2 119       7.257  57.427 113.007  1.00  0.00           C
ATOM   7897  C29 POPE2 119       8.447  56.636 112.537  1.00  0.00           C
ATOM   7899 0C21 POPE2 119       8.797  56.406 111.267  1.00  0.00           C
ATOM   7901 1C21 POPE2 119       8.027  56.856 110.047  1.00  0.00           C
ATOM   7904 2C21 POPE2 119       8.767  57.986 109.317  1.00  0.00           C
ATOM   7907 3C21 POPE2 119       7.907  58.566 108.187  1.00  0.00           C
ATOM   7910 4C21 POPE2 119       8.427  59.896 107.627  1.00  0.00           C
ATOM   7913 5C21 POPE2 119       8.487  59.987 106.097  1.00  0.00           C
ATOM   7916 6C21 POPE2 119       9.537  59.057 105.467  1.00  0.00           C
ATOM   7919 7C21 POPE2 119       9.607  59.156 103.937  1.00  0.00           C
ATOM   7922 8C21 POPE2 119      10.337  57.986 103.287  1.00  0.00           C
ATOM   7926  C33 POPE2 119      12.397  57.756 117.207  1.00  0.00           C
ATOM   7929  C34 POPE2 119      12.377  56.596 116.217  1.00  0.00           C
ATOM   7932  C35 POPE2 119      12.817  57.066 114.837  1.00  0.00           C
ATOM   7935  C36 POPE2 119      12.497  56.066 113.727  1.00  0.00           C
ATOM   7938  C37 POPE2 119      12.987  56.587 112.377  1.00  0.00           C
ATOM   7941  C38 POPE2 119      12.747  55.546 111.287  1.00  0.00           C
ATOM   7944  C39 POPE2 119      13.137  56.016 109.897  1.00  0.00           C
ATOM   7947 0C31 POPE2 119      12.507  55.116 108.827  1.00  0.00           C
ATOM   7950 1C31 POPE2 119      12.817  55.576 107.417  1.00  0.00           C
ATOM   7953 2C31 POPE2 119      12.197  54.656 106.367  1.00  0.00           C
ATOM   7956 3C31 POPE2 119      12.417  55.216 104.957  1.00  0.00           C
ATOM   7959 4C31 POPE2 119      12.157  54.197 103.857  1.00  0.00           C
ATOM   7962 5C31 POPE2 119      12.797  54.636 102.537  1.00  0.00           C
ATOM   7965 6C31 POPE2 119      12.647  53.587 101.437  1.00  0.00           C
ATOM   7969  NH3 POPE3 120      41.767 112.646 125.537  1.00  0.00           N
ATOM   7973  C12 POPE3 120      42.657 113.106 126.657  1.00  0.00           C
ATOM   7976  C11 POPE3 120      43.917 112.217 126.747  1.00  0.00           C
ATOM   7979  P   POPE3 120      46.077 113.666 126.297  1.00  0.00           P
ATOM   7980  O13 POPE3 120      47.127 114.286 127.127  1.00  0.00           O
ATOM   7981  O14 POPE3 120      46.516 112.826 125.177  1.00  0.00           O
ATOM   7982  O11 POPE3 120      45.177 114.817 125.697  1.00  0.00           O
ATOM   7983  O12 POPE3 120      45.047 112.936 127.247  1.00  0.00           O
ATOM   7984  C1  POPE3 120      45.736 116.026 125.187  1.00  0.00           C
ATOM   7987  C2  POPE3 120      45.336 116.217 123.697  1.00  0.00           C
ATOM   7989  O21 POPE3 120      46.347 116.917 122.967  1.00  0.00           O
ATOM   7990  C21 POPE3 120      47.507 116.326 122.787  1.00  0.00           C
ATOM   7991  O22 POPE3 120      47.857 115.237 123.247  1.00  0.00           O
ATOM   7992  C22 POPE3 120      48.326 117.197 121.837  1.00  0.00           C
ATOM   7995  C3  POPE3 120      43.956 116.937 123.607  1.00  0.00           C
ATOM   7998  O31 POPE3 120      43.157 116.637 122.427  1.00  0.00           O
ATOM   7999  C31 POPE3 120      43.307 117.506 121.407  1.00  0.00           C
ATOM   8000  O32 POPE3 120      44.197 118.327 121.317  1.00  0.00           O
ATOM   8001  C32 POPE3 120      42.167 117.357 120.387  1.00  0.00           C
ATOM   8004  C23 POPE3 120      48.876 116.426 120.617  1.00  0.00           C
ATOM   8007  C24 POPE3 120      48.307 117.007 119.317  1.00  0.00           C
ATOM   8010  C25 POPE3 120      48.816 116.347 118.037  1.00  0.00           C
ATOM   8013  C26 POPE3 120      50.326 116.527 117.797  1.00  0.00           C
ATOM   8016  C27 POPE3 120      50.697 116.156 116.347  1.00  0.00           C
ATOM   8019  C28 POPE3 120      52.176 116.426 116.027  1.00  0.00           C
ATOM   8022  C29 POPE3 120      53.087 115.356 116.577  1.00  0.00           C
ATOM   8024 0C21 POPE3 120      54.226 114.916 116.027  1.00  0.00           C
ATOM   8026 1C21 POPE3 120      54.867 115.426 114.757  1.00  0.00           C
ATOM   8029 2C21 POPE3 120      55.117 114.367 113.677  1.00  0.00           C
ATOM   8032 3C21 POPE3 120      53.837 113.616 113.257  1.00  0.00           C
ATOM   8035 4C21 POPE3 120      53.937 113.036 111.837  1.00  0.00           C
ATOM   8038 5C21 POPE3 120      52.636 112.337 111.397  1.00  0.00           C
ATOM   8041 6C21 POPE3 120      52.646 111.937 109.917  1.00  0.00           C
ATOM   8044 7C21 POPE3 120      51.347 111.236 109.487  1.00  0.00           C
ATOM   8047 8C21 POPE3 120      50.977 111.466 108.017  1.00  0.00           C
ATOM   8051  C33 POPE3 120      42.507 117.996 119.007  1.00  0.00           C
ATOM   8054  C34 POPE3 120      41.667 117.457 117.837  1.00  0.00           C
ATOM   8057  C35 POPE3 120      40.237 118.027 117.707  1.00  0.00           C
ATOM   8060  C36 POPE3 120      39.337 117.136 116.827  1.00  0.00           C
ATOM   8063  C37 POPE3 120      37.926 117.686 116.557  1.00  0.00           C
ATOM   8066  C38 POPE3 120      37.036 116.727 115.727  1.00  0.00           C
ATOM   8069  C39 POPE3 120      37.417 116.627 114.237  1.00  0.00           C
ATOM   8072 0C31 POPE3 120      36.507 115.676 113.447  1.00  0.00           C
ATOM   8075 1C31 POPE3 120      36.736 115.736 111.927  1.00  0.00           C
ATOM   8078 2C31 POPE3 120      35.857 114.766 111.137  1.00  0.00           C
ATOM   8081 3C31 POPE3 120      35.907 114.946 109.607  1.00  0.00           C
ATOM   8084 4C31 POPE3 120      35.486 116.347 109.127  1.00  0.00           C
ATOM   8087 5C31 POPE3 120      35.286 116.417 107.607  1.00  0.00           C
ATOM   8090 6C31 POPE3 120      34.977 117.826 107.107  1.00  0.00           C
ATOM   8094  NH3 POPE4 121      33.277  88.686 122.357  1.00  0.00           N
ATOM   8098  C12 POPE4 121      32.447  88.777 123.607  1.00  0.00           C
ATOM   8101  C11 POPE4 121      33.277  89.386 124.757  1.00  0.00           C
ATOM   8104  P   POPE4 121      34.926  91.406 125.197  1.00  0.00           P
ATOM   8105  O13 POPE4 121      34.087  92.136 126.187  1.00  0.00           O
ATOM   8106  O14 POPE4 121      36.007  90.547 125.677  1.00  0.00           O
ATOM   8107  O11 POPE4 121      35.397  92.416 124.097  1.00  0.00           O
ATOM   8108  O12 POPE4 121      33.927  90.576 124.317  1.00  0.00           O
ATOM   8109  C1  POPE4 121      34.337  93.047 123.357  1.00  0.00           C
ATOM   8112  C2  POPE4 121      34.847  93.817 122.137  1.00  0.00           C
ATOM   8114  O21 POPE4 121      34.986  92.896 121.047  1.00  0.00           O
ATOM   8115  C21 POPE4 121      34.646  93.437 119.887  1.00  0.00           C
ATOM   8116  O22 POPE4 121      34.017  94.466 119.727  1.00  0.00           O
ATOM   8117  C22 POPE4 121      35.196  92.536 118.787  1.00  0.00           C
ATOM   8120  C3  POPE4 121      36.176  94.547 122.377  1.00  0.00           C
ATOM   8123  O31 POPE4 121      36.267  95.657 121.467  1.00  0.00           O
ATOM   8124  C31 POPE4 121      35.597  96.746 121.867  1.00  0.00           C
ATOM   8125  O32 POPE4 121      35.056  96.886 122.947  1.00  0.00           O
ATOM   8126  C32 POPE4 121      35.597  97.796 120.767  1.00  0.00           C
ATOM   8129  C23 POPE4 121      34.837  92.996 117.357  1.00  0.00           C
ATOM   8132  C24 POPE4 121      35.657  94.206 116.897  1.00  0.00           C
ATOM   8135  C25 POPE4 121      35.486  94.536 115.407  1.00  0.00           C
ATOM   8138  C26 POPE4 121      35.946  93.397 114.487  1.00  0.00           C
ATOM   8141  C27 POPE4 121      35.927  93.796 113.007  1.00  0.00           C
ATOM   8144  C28 POPE4 121      36.117  92.586 112.077  1.00  0.00           C
ATOM   8147  C29 POPE4 121      37.567  92.177 111.977  1.00  0.00           C
ATOM   8149 0C21 POPE4 121      38.197  91.807 110.847  1.00  0.00           C
ATOM   8151 1C21 POPE4 121      37.556  91.657 109.487  1.00  0.00           C
ATOM   8154 2C21 POPE4 121      37.856  90.277 108.877  1.00  0.00           C
ATOM   8157 3C21 POPE4 121      39.267  90.207 108.287  1.00  0.00           C
ATOM   8160 4C21 POPE4 121      39.716  88.756 108.037  1.00  0.00           C
ATOM   8163 5C21 POPE4 121      40.867  88.656 107.027  1.00  0.00           C
ATOM   8166 6C21 POPE4 121      42.127  89.456 107.387  1.00  0.00           C
ATOM   8169 7C21 POPE4 121      42.987  88.806 108.477  1.00  0.00           C
ATOM   8172 8C21 POPE4 121      44.317  89.536 108.687  1.00  0.00           C
ATOM   8176  C33 POPE4 121      35.056  99.146 121.287  1.00  0.00           C
ATOM   8179  C34 POPE4 121      35.326 100.296 120.317  1.00  0.00           C
ATOM   8182  C35 POPE4 121      34.626 100.107 118.967  1.00  0.00           C
ATOM   8185  C36 POPE4 121      35.117 101.107 117.927  1.00  0.00           C
ATOM   8188  C37 POPE4 121      34.637 100.706 116.527  1.00  0.00           C
ATOM   8191  C38 POPE4 121      34.617 101.846 115.507  1.00  0.00           C
ATOM   8194  C39 POPE4 121      33.547 102.896 115.847  1.00  0.00           C
ATOM   8197 0C31 POPE4 121      32.137 102.427 115.507  1.00  0.00           C
ATOM   8200 1C31 POPE4 121      31.067 103.397 116.007  1.00  0.00           C
ATOM   8203 2C31 POPE4 121      29.736 103.027 115.357  1.00  0.00           C
ATOM   8206 3C31 POPE4 121      28.637 104.066 115.537  1.00  0.00           C
ATOM   8209 4C31 POPE4 121      27.726 104.057 114.307  1.00  0.00           C
ATOM   8212 5C31 POPE4 121      26.497 104.936 114.457  1.00  0.00           C
ATOM   8215 6C31 POPE4 121      25.707 105.067 113.147  1.00  0.00           C
ATOM   8219  NH3 POPE5 122      56.087 110.947 124.037  1.00  0.00           N
ATOM   8223  C12 POPE5 122      55.637 111.867 125.147  1.00  0.00           C
ATOM   8226  C11 POPE5 122      54.407 112.707 124.787  1.00  0.00           C
ATOM   8229  P   POPE5 122      53.717 115.277 124.797  1.00  0.00           P
ATOM   8230  O13 POPE5 122      52.277 115.076 125.087  1.00  0.00           O
ATOM   8231  O14 POPE5 122      54.417 116.436 125.387  1.00  0.00           O
ATOM   8232  O11 POPE5 122      53.886 115.326 123.237  1.00  0.00           O
ATOM   8233  O12 POPE5 122      54.587 114.036 125.227  1.00  0.00           O
ATOM   8234  C1  POPE5 122      55.126 115.016 122.627  1.00  0.00           C
ATOM   8237  C2  POPE5 122      55.326 115.897 121.397  1.00  0.00           C
ATOM   8239  O21 POPE5 122      56.417 115.316 120.667  1.00  0.00           O
ATOM   8240  C21 POPE5 122      56.367 115.536 119.367  1.00  0.00           C
ATOM   8241  O22 POPE5 122      55.406 116.016 118.777  1.00  0.00           O
ATOM   8242  C22 POPE5 122      57.667 115.097 118.727  1.00  0.00           C
ATOM   8245  C3  POPE5 122      55.646 117.357 121.837  1.00  0.00           C
ATOM   8248  O31 POPE5 122      55.847 118.216 120.697  1.00  0.00           O
ATOM   8249  C31 POPE5 122      54.917 119.116 120.467  1.00  0.00           C
ATOM   8250  O32 POPE5 122      53.987 119.407 121.207  1.00  0.00           O
ATOM   8251  C32 POPE5 122      55.146 119.776 119.117  1.00  0.00           C
ATOM   8254  C23 POPE5 122      57.706 115.347 117.207  1.00  0.00           C
ATOM   8257  C24 POPE5 122      59.117 115.176 116.617  1.00  0.00           C
ATOM   8260  C25 POPE5 122      60.007 116.417 116.757  1.00  0.00           C
ATOM   8263  C26 POPE5 122      59.576 117.607 115.877  1.00  0.00           C
ATOM   8266  C27 POPE5 122      59.827 117.416 114.367  1.00  0.00           C
ATOM   8269  C28 POPE5 122      59.216 118.577 113.557  1.00  0.00           C
ATOM   8272  C29 POPE5 122      59.876 118.836 112.217  1.00  0.00           C
ATOM   8274 0C21 POPE5 122      59.757 119.986 111.527  1.00  0.00           C
ATOM   8276 1C21 POPE5 122      58.876 121.146 111.947  1.00  0.00           C
ATOM   8279 2C21 POPE5 122      58.297 121.956 110.757  1.00  0.00           C
ATOM   8282 3C21 POPE5 122      59.047 123.276 110.527  1.00  0.00           C
ATOM   8285 4C21 POPE5 122      58.566 124.066 109.287  1.00  0.00           C
ATOM   8288 5C21 POPE5 122      57.067 124.386 109.277  1.00  0.00           C
ATOM   8291 6C21 POPE5 122      56.656 125.256 108.077  1.00  0.00           C
ATOM   8294 7C21 POPE5 122      55.157 125.566 108.047  1.00  0.00           C
ATOM   8297 8C21 POPE5 122      54.697 126.236 106.747  1.00  0.00           C
ATOM   8301  C33 POPE5 122      56.386 119.267 118.347  1.00  0.00           C
ATOM   8304  C34 POPE5 122      56.526 119.946 116.997  1.00  0.00           C
ATOM   8307  C35 POPE5 122      55.547 119.386 115.957  1.00  0.00           C
ATOM   8310  C36 POPE5 122      55.157 120.426 114.897  1.00  0.00           C
ATOM   8313  C37 POPE5 122      54.197 119.876 113.837  1.00  0.00           C
ATOM   8316  C38 POPE5 122      54.847 118.796 112.977  1.00  0.00           C
ATOM   8319  C39 POPE5 122      55.007 119.157 111.497  1.00  0.00           C
ATOM   8322 0C31 POPE5 122      55.837 118.066 110.797  1.00  0.00           C
ATOM   8325 1C31 POPE5 122      56.056 118.307 109.307  1.00  0.00           C
ATOM   8328 2C31 POPE5 122      56.396 117.007 108.567  1.00  0.00           C
ATOM   8331 3C31 POPE5 122      55.157 116.396 107.897  1.00  0.00           C
ATOM   8334 4C31 POPE5 122      55.396 114.997 107.307  1.00  0.00           C
ATOM   8337 5C31 POPE5 122      54.167 114.466 106.557  1.00  0.00           C
ATOM   8340 6C31 POPE5 122      54.427 113.157 105.807  1.00  0.00           C
ATOM   8344  NH3 POPE6 123      13.397   4.046  80.807  1.00  0.00           N
ATOM   8348  C12 POPE6 123      14.247   3.956  79.567  1.00  0.00           C
ATOM   8351  C11 POPE6 123      15.407   2.956  79.687  1.00  0.00           C
ATOM   8354  P   POPE6 123      17.727   2.556  78.477  1.00  0.00           P
ATOM   8355  O13 POPE6 123      17.357   1.136  78.267  1.00  0.00           O
ATOM   8356  O14 POPE6 123      18.507   3.236  77.427  1.00  0.00           O
ATOM   8357  O11 POPE6 123      18.597   2.506  79.807  1.00  0.00           O
ATOM   8358  O12 POPE6 123      16.477   3.416  78.877  1.00  0.00           O
ATOM   8359  C1  POPE6 123      18.727   3.636  80.647  1.00  0.00           C
ATOM   8362  C2  POPE6 123      19.207   3.156  82.037  1.00  0.00           C
ATOM   8364  O21 POPE6 123      19.237   4.246  82.967  1.00  0.00           O
ATOM   8365  C21 POPE6 123      20.007   5.286  82.677  1.00  0.00           C
ATOM   8366  O22 POPE6 123      20.886   5.336  81.837  1.00  0.00           O
ATOM   8367  C22 POPE6 123      19.597   6.436  83.577  1.00  0.00           C
ATOM   8370  C3  POPE6 123      20.556   2.366  81.977  1.00  0.00           C
ATOM   8373  O31 POPE6 123      20.917   1.806  83.267  1.00  0.00           O
ATOM   8374  C31 POPE6 123      20.547   0.546  83.467  1.00  0.00           C
ATOM   8375  O32 POPE6 123      19.867  -0.114  82.687  1.00  0.00           O
ATOM   8376  C32 POPE6 123      21.087   0.026  84.807  1.00  0.00           C
ATOM   8379  C23 POPE6 123      20.687   6.736  84.627  1.00  0.00           C
ATOM   8382  C24 POPE6 123      20.157   7.656  85.727  1.00  0.00           C
ATOM   8385  C25 POPE6 123      19.177   6.986  86.697  1.00  0.00           C
ATOM   8388  C26 POPE6 123      18.867   7.886  87.887  1.00  0.00           C
ATOM   8391  C27 POPE6 123      18.287   7.106  89.067  1.00  0.00           C
ATOM   8394  C28 POPE6 123      18.227   7.916  90.377  1.00  0.00           C
ATOM   8397  C29 POPE6 123      17.227   9.036  90.327  1.00  0.00           C
ATOM   8399 0C21 POPE6 123      16.177   9.216  91.157  1.00  0.00           C
ATOM   8401 1C21 POPE6 123      15.767   8.346  92.327  1.00  0.00           C
ATOM   8404 2C21 POPE6 123      15.277   9.156  93.547  1.00  0.00           C
ATOM   8407 3C21 POPE6 123      16.367   9.346  94.617  1.00  0.00           C
ATOM   8410 4C21 POPE6 123      16.047  10.476  95.617  1.00  0.00           C
ATOM   8413 5C21 POPE6 123      14.707  10.286  96.337  1.00  0.00           C
ATOM   8416 6C21 POPE6 123      14.387  11.396  97.347  1.00  0.00           C
ATOM   8419 7C21 POPE6 123      13.027  11.186  98.017  1.00  0.00           C
ATOM   8422 8C21 POPE6 123      12.667  12.266  99.037  1.00  0.00           C
ATOM   8426  C33 POPE6 123      20.237  -1.097  85.467  1.00  0.00           C
ATOM   8429  C34 POPE6 123      19.207  -0.587  86.477  1.00  0.00           C
ATOM   8432  C35 POPE6 123      19.847   0.106  87.687  1.00  0.00           C
ATOM   8435  C36 POPE6 123      19.097  -0.074  89.027  1.00  0.00           C
ATOM   8438  C37 POPE6 123      19.917   0.566  90.157  1.00  0.00           C
ATOM   8441  C38 POPE6 123      19.787  -0.034  91.557  1.00  0.00           C
ATOM   8444  C39 POPE6 123      21.037   0.266  92.427  1.00  0.00           C
ATOM   8447 0C31 POPE6 123      21.306   1.756  92.707  1.00  0.00           C
ATOM   8450 1C31 POPE6 123      22.367   1.936  93.807  1.00  0.00           C
ATOM   8453 2C31 POPE6 123      22.877   3.376  94.047  1.00  0.00           C
ATOM   8456 3C31 POPE6 123      21.826   4.286  94.697  1.00  0.00           C
ATOM   8459 4C31 POPE6 123      22.377   5.296  95.727  1.00  0.00           C
ATOM   8462 5C31 POPE6 123      22.577   6.726  95.197  1.00  0.00           C
ATOM   8465 6C31 POPE6 123      22.847   7.736  96.317  1.00  0.00           C
ATOM   8469  NH3 POPE7 124      57.076  91.426 120.787  1.00  0.00           N
ATOM   8473  C12 POPE7 124      56.437  90.697 121.937  1.00  0.00           C
ATOM   8476  C11 POPE7 124      56.656  89.176 121.817  1.00  0.00           C
ATOM   8479  P   POPE7 124      56.066  87.136 123.387  1.00  0.00           P
ATOM   8480  O13 POPE7 124      57.146  87.317 124.387  1.00  0.00           O
ATOM   8481  O14 POPE7 124      54.767  86.557 123.847  1.00  0.00           O
ATOM   8482  O11 POPE7 124      56.586  86.266 122.157  1.00  0.00           O
ATOM   8483  O12 POPE7 124      55.747  88.537 122.717  1.00  0.00           O
ATOM   8484  C1  POPE7 124      55.627  86.026 121.127  1.00  0.00           C
ATOM   8487  C2  POPE7 124      56.176  85.216 119.937  1.00  0.00           C
ATOM   8489  O21 POPE7 124      55.146  85.196 118.927  1.00  0.00           O
ATOM   8490  C21 POPE7 124      55.507  85.617 117.727  1.00  0.00           C
ATOM   8491  O22 POPE7 124      56.607  86.046 117.417  1.00  0.00           O
ATOM   8492  C22 POPE7 124      54.367  85.377 116.727  1.00  0.00           C
ATOM   8495  C3  POPE7 124      56.516  83.777 120.387  1.00  0.00           C
ATOM   8498  O31 POPE7 124      57.057  83.006 119.287  1.00  0.00           O
ATOM   8499  C31 POPE7 124      56.157  82.346 118.567  1.00  0.00           C
ATOM   8500  O32 POPE7 124      54.977  82.226 118.827  1.00  0.00           O
ATOM   8501  C32 POPE7 124      56.777  81.826 117.267  1.00  0.00           C
ATOM   8504  C23 POPE7 124      54.567  86.137 115.387  1.00  0.00           C
ATOM   8507  C24 POPE7 124      53.997  85.436 114.147  1.00  0.00           C
ATOM   8510  C25 POPE7 124      52.507  85.046 114.217  1.00  0.00           C
ATOM   8513  C26 POPE7 124      52.316  83.607 113.707  1.00  0.00           C
ATOM   8516  C27 POPE7 124      50.887  83.057 113.797  1.00  0.00           C
ATOM   8519  C28 POPE7 124      50.786  81.557 113.417  1.00  0.00           C
ATOM   8522  C29 POPE7 124      51.487  80.657 114.417  1.00  0.00           C
ATOM   8524 0C21 POPE7 124      51.937  79.406 114.237  1.00  0.00           C
ATOM   8526 1C21 POPE7 124      51.797  78.536 113.007  1.00  0.00           C
ATOM   8529 2C21 POPE7 124      53.146  78.236 112.337  1.00  0.00           C
ATOM   8532 3C21 POPE7 124      53.076  77.256 111.157  1.00  0.00           C
ATOM   8535 4C21 POPE7 124      54.486  76.896 110.697  1.00  0.00           C
ATOM   8538 5C21 POPE7 124      54.557  76.216 109.327  1.00  0.00           C
ATOM   8541 6C21 POPE7 124      55.736  75.247 109.257  1.00  0.00           C
ATOM   8544 7C21 POPE7 124      55.877  74.536 107.907  1.00  0.00           C
ATOM   8547 8C21 POPE7 124      56.856  73.356 107.967  1.00  0.00           C
ATOM   8551  C33 POPE7 124      56.047  80.587 116.707  1.00  0.00           C
ATOM   8554  C34 POPE7 124      56.137  80.456 115.177  1.00  0.00           C
ATOM   8557  C35 POPE7 124      57.566  80.346 114.607  1.00  0.00           C
ATOM   8560  C36 POPE7 124      57.547  79.697 113.217  1.00  0.00           C
ATOM   8563  C37 POPE7 124      58.927  79.417 112.607  1.00  0.00           C
ATOM   8566  C38 POPE7 124      59.326  80.366 111.467  1.00  0.00           C
ATOM   8569  C39 POPE7 124      60.406  79.776 110.547  1.00  0.00           C
ATOM   8572 0C31 POPE7 124      60.576  80.546 109.237  1.00  0.00           C
ATOM   8575 1C31 POPE7 124      61.547  79.846 108.267  1.00  0.00           C
ATOM   8578 2C31 POPE7 124      61.477  80.396 106.837  1.00  0.00           C
ATOM   8581 3C31 POPE7 124      62.197  79.496 105.827  1.00  0.00           C
ATOM   8584 4C31 POPE7 124      62.146  80.046 104.387  1.00  0.00           C
ATOM   8587 5C31 POPE7 124      62.706  79.066 103.347  1.00  0.00           C
ATOM   8590 6C31 POPE7 124      62.597  79.587 101.917  1.00  0.00           C
ATOM   8594  NH3 POPE8 125     114.417   4.616  78.067  1.00  0.00           N
ATOM   8598  C12 POPE8 125     114.557   5.356  79.367  1.00  0.00           C
ATOM   8601  C11 POPE8 125     115.797   6.256  79.317  1.00  0.00           C
ATOM   8604  P   POPE8 125     117.096   8.006  80.657  1.00  0.00           P
ATOM   8605  O13 POPE8 125     118.386   7.316  80.437  1.00  0.00           O
ATOM   8606  O14 POPE8 125     116.806   9.066  79.677  1.00  0.00           O
ATOM   8607  O11 POPE8 125     117.027   8.536  82.147  1.00  0.00           O
ATOM   8608  O12 POPE8 125     115.927   6.946  80.557  1.00  0.00           O
ATOM   8609  C1  POPE8 125     118.047   8.066  83.037  1.00  0.00           C
ATOM   8612  C2  POPE8 125     117.886   8.616  84.477  1.00  0.00           C
ATOM   8614  O21 POPE8 125     118.447   7.716  85.447  1.00  0.00           O
ATOM   8615  C21 POPE8 125     119.727   7.366  85.377  1.00  0.00           C
ATOM   8616  O22 POPE8 125     120.436   7.316  84.397  1.00  0.00           O
ATOM   8617  C22 POPE8 125     120.197   7.186  86.827  1.00  0.00           C
ATOM   8620  C3  POPE8 125     116.396   8.936  84.847  1.00  0.00           C
ATOM   8623  O31 POPE8 125     116.175   9.026  86.277  1.00  0.00           O
ATOM   8624  C31 POPE8 125     116.426  10.206  86.857  1.00  0.00           C
ATOM   8625  O32 POPE8 125     116.607  11.256  86.277  1.00  0.00           O
ATOM   8626  C32 POPE8 125     116.517  10.026  88.377  1.00  0.00           C
ATOM   8629  C23 POPE8 125     121.686   6.896  87.127  1.00  0.00           C
ATOM   8632  C24 POPE8 125     121.757   6.636  88.637  1.00  0.00           C
ATOM   8635  C25 POPE8 125     123.096   6.346  89.317  1.00  0.00           C
ATOM   8638  C26 POPE8 125     122.837   6.216  90.827  1.00  0.00           C
ATOM   8641  C27 POPE8 125     124.026   5.776  91.677  1.00  0.00           C
ATOM   8644  C28 POPE8 125     123.626   5.656  93.157  1.00  0.00           C
ATOM   8647  C29 POPE8 125     124.786   5.236  94.017  1.00  0.00           C
ATOM   8649 0C21 POPE8 125     124.757   4.386  95.047  1.00  0.00           C
ATOM   8651 1C21 POPE8 125     123.526   3.716  95.627  1.00  0.00           C
ATOM   8654 2C21 POPE8 125     123.587   3.666  97.167  1.00  0.00           C
ATOM   8657 3C21 POPE8 125     124.706   2.756  97.697  1.00  0.00           C
ATOM   8660 4C21 POPE8 125     124.736   2.596  99.227  1.00  0.00           C
ATOM   8663 5C21 POPE8 125     125.757   1.536  99.657  1.00  0.00           C
ATOM   8666 6C21 POPE8 125     125.296   0.116  99.307  1.00  0.00           C
ATOM   8669 7C21 POPE8 125     126.455  -0.827  98.957  1.00  0.00           C
ATOM   8672 8C21 POPE8 125     126.046  -1.907  97.937  1.00  0.00           C
ATOM   8676  C33 POPE8 125     117.466   8.856  88.717  1.00  0.00           C
ATOM   8679  C34 POPE8 125     117.826   8.676  90.187  1.00  0.00           C
ATOM   8682  C35 POPE8 125     118.606   9.856  90.797  1.00  0.00           C
ATOM   8685  C36 POPE8 125     119.306   9.456  92.097  1.00  0.00           C
ATOM   8688  C37 POPE8 125     119.656  10.656  92.987  1.00  0.00           C
ATOM   8691  C38 POPE8 125     120.197  10.246  94.357  1.00  0.00           C
ATOM   8694  C39 POPE8 125     120.407  11.476  95.257  1.00  0.00           C
ATOM   8697 0C31 POPE8 125     120.696  11.146  96.727  1.00  0.00           C
ATOM   8700 1C31 POPE8 125     120.657  12.416  97.577  1.00  0.00           C
ATOM   8703 2C31 POPE8 125     120.906  12.156  99.067  1.00  0.00           C
ATOM   8706 3C31 POPE8 125     120.857  13.436  99.927  1.00  0.00           C
ATOM   8709 4C31 POPE8 125     122.016  14.426  99.687  1.00  0.00           C
ATOM   8712 5C31 POPE8 125     123.386  13.856 100.077  1.00  0.00           C
ATOM   8715 6C31 POPE8 125     124.527  14.866  99.947  1.00  0.00           C
ATOM   8719  NH3 POPE9 126      64.547 129.240 121.937  1.00  0.00           N
ATOM   8723  C12 POPE9 126      65.347 128.226 122.727  1.00  0.00           C
ATOM   8726  C11 POPE9 126      65.826 127.057 121.847  1.00  0.00           C
ATOM   8729  P   POPE9 126      68.127 126.406 122.757  1.00  0.00           P
ATOM   8730  O13 POPE9 126      68.346 127.837 122.457  1.00  0.00           O
ATOM   8731  O14 POPE9 126      68.646 125.897 124.047  1.00  0.00           O
ATOM   8732  O11 POPE9 126      68.777 125.676 121.527  1.00  0.00           O
ATOM   8733  O12 POPE9 126      66.597 126.107 122.597  1.00  0.00           O
ATOM   8734  C1  POPE9 126      69.276 124.346 121.517  1.00  0.00           C
ATOM   8737  C2  POPE9 126      69.977 124.027 120.157  1.00  0.00           C
ATOM   8739  O21 POPE9 126      69.387 124.647 118.987  1.00  0.00           O
ATOM   8740  C21 POPE9 126      68.127 124.386 118.687  1.00  0.00           C
ATOM   8741  O22 POPE9 126      67.337 123.747 119.367  1.00  0.00           O
ATOM   8742  C22 POPE9 126      67.797 124.967 117.307  1.00  0.00           C
ATOM   8745  C3  POPE9 126      70.237 122.506 119.957  1.00  0.00           C
ATOM   8748  O31 POPE9 126      70.947 122.256 118.717  1.00  0.00           O
ATOM   8749  C31 POPE9 126      71.167 120.967 118.487  1.00  0.00           C
ATOM   8750  O32 POPE9 126      71.027 120.076 119.307  1.00  0.00           O
ATOM   8751  C32 POPE9 126      71.607 120.746 117.037  1.00  0.00           C
ATOM   8754  C23 POPE9 126      68.877 124.596 116.257  1.00  0.00           C
ATOM   8757  C24 POPE9 126      68.466 124.837 114.797  1.00  0.00           C
ATOM   8760  C25 POPE9 126      69.576 124.456 113.807  1.00  0.00           C
ATOM   8763  C26 POPE9 126      69.076 124.106 112.397  1.00  0.00           C
ATOM   8766  C27 POPE9 126      70.197 123.637 111.457  1.00  0.00           C
ATOM   8769  C28 POPE9 126      69.687 123.047 110.127  1.00  0.00           C
ATOM   8772  C29 POPE9 126      69.396 121.566 110.157  1.00  0.00           C
ATOM   8774 0C21 POPE9 126      70.076 120.587 109.517  1.00  0.00           C
ATOM   8776 1C21 POPE9 126      71.307 120.746 108.647  1.00  0.00           C
ATOM   8779 2C21 POPE9 126      71.007 120.617 107.137  1.00  0.00           C
ATOM   8782 3C21 POPE9 126      72.236 120.956 106.277  1.00  0.00           C
ATOM   8785 4C21 POPE9 126      72.007 120.797 104.767  1.00  0.00           C
ATOM   8788 5C21 POPE9 126      73.026 121.576 103.927  1.00  0.00           C
ATOM   8791 6C21 POPE9 126      72.627 121.697 102.447  1.00  0.00           C
ATOM   8794 7C21 POPE9 126      73.466 122.716 101.677  1.00  0.00           C
ATOM   8797 8C21 POPE9 126      72.896 123.057 100.297  1.00  0.00           C
ATOM   8801  C33 POPE9 126      70.637 119.857 116.237  1.00  0.00           C
ATOM   8804  C34 POPE9 126      70.837 120.126 114.747  1.00  0.00           C
ATOM   8807  C35 POPE9 126      70.097 119.186 113.797  1.00  0.00           C
ATOM   8810  C36 POPE9 126      68.606 119.036 114.127  1.00  0.00           C
ATOM   8813  C37 POPE9 126      67.837 118.386 112.977  1.00  0.00           C
ATOM   8816  C38 POPE9 126      68.227 116.926 112.717  1.00  0.00           C
ATOM   8819  C39 POPE9 126      68.166 116.566 111.227  1.00  0.00           C
ATOM   8822 0C31 POPE9 126      66.767 116.706 110.627  1.00  0.00           C
ATOM   8825 1C31 POPE9 126      66.767 116.546 109.107  1.00  0.00           C
ATOM   8828 2C31 POPE9 126      67.096 117.856 108.387  1.00  0.00           C
ATOM   8831 3C31 POPE9 126      67.316 117.656 106.877  1.00  0.00           C
ATOM   8834 4C31 POPE9 126      67.387 118.997 106.137  1.00  0.00           C
ATOM   8837 5C31 POPE9 126      66.007 119.626 105.907  1.00  0.00           C
ATOM   8840 6C31 POPE9 126      65.996 121.156 105.967  1.00  0.00           C
ATOM   8844  NH3 POPE  127      94.166 112.306 120.717  1.00  0.00           N
ATOM   8848  C12 POPE  127      95.087 111.256 120.197  1.00  0.00           C
ATOM   8851  C11 POPE  127      95.047 110.107 121.187  1.00  0.00           C
ATOM   8854  P   POPE  127      94.687 107.567 120.757  1.00  0.00           P
ATOM   8855  O13 POPE  127      93.596 107.726 121.747  1.00  0.00           O
ATOM   8856  O14 POPE  127      95.727 106.546 120.977  1.00  0.00           O
ATOM   8857  O11 POPE  127      93.906 107.337 119.387  1.00  0.00           O
ATOM   8858  O12 POPE  127      95.396 108.936 120.487  1.00  0.00           O
ATOM   8859  C1  POPE  127      94.496 106.657 118.287  1.00  0.00           C
ATOM   8862  C2  POPE  127      95.426 107.607 117.487  1.00  0.00           C
ATOM   8864  O21 POPE  127      94.925 107.947 116.177  1.00  0.00           O
ATOM   8865  C21 POPE  127      94.817 106.966 115.297  1.00  0.00           C
ATOM   8866  O22 POPE  127      94.987 105.786 115.507  1.00  0.00           O
ATOM   8867  C22 POPE  127      94.397 107.567 113.937  1.00  0.00           C
ATOM   8870  C3  POPE  127      96.907 107.107 117.507  1.00  0.00           C
ATOM   8873  O31 POPE  127      97.757 107.767 116.567  1.00  0.00           O
ATOM   8874  C31 POPE  127      97.857 109.076 116.677  1.00  0.00           C
ATOM   8875  O32 POPE  127      97.516 109.787 117.607  1.00  0.00           O
ATOM   8876  C32 POPE  127      98.346 109.557 115.327  1.00  0.00           C
ATOM   8879  C23 POPE  127      95.407 107.287 112.787  1.00  0.00           C
ATOM   8882  C24 POPE  127      94.716 107.026 111.437  1.00  0.00           C
ATOM   8885  C25 POPE  127      94.227 108.257 110.647  1.00  0.00           C
ATOM   8888  C26 POPE  127      95.307 109.046 109.897  1.00  0.00           C
ATOM   8891  C27 POPE  127      94.716 110.256 109.137  1.00  0.00           C
ATOM   8894  C28 POPE  127      95.717 110.986 108.227  1.00  0.00           C
ATOM   8897  C29 POPE  127      96.106 110.146 107.037  1.00  0.00           C
ATOM   8899 0C21 POPE  127      95.886 110.426 105.737  1.00  0.00           C
ATOM   8901 1C21 POPE  127      95.276 111.676 105.157  1.00  0.00           C
ATOM   8904 2C21 POPE  127      93.766 111.557 104.847  1.00  0.00           C
ATOM   8907 3C21 POPE  127      93.287 112.716 103.967  1.00  0.00           C
ATOM   8910 4C21 POPE  127      91.767 112.737 103.697  1.00  0.00           C
ATOM   8913 5C21 POPE  127      91.417 113.686 102.537  1.00  0.00           C
ATOM   8916 6C21 POPE  127      89.907 113.926 102.357  1.00  0.00           C
ATOM   8919 7C21 POPE  127      89.607 114.677 101.047  1.00  0.00           C
ATOM   8922 8C21 POPE  127      88.157 115.156 100.937  1.00  0.00           C
ATOM   8926  C33 POPE  127      98.896 110.997 115.327  1.00  0.00           C
ATOM   8929  C34 POPE  127      99.786 111.226 114.097  1.00  0.00           C
ATOM   8932  C35 POPE  127      99.136 110.797 112.767  1.00  0.00           C
ATOM   8935  C36 POPE  127     100.136 110.726 111.627  1.00  0.00           C
ATOM   8938  C37 POPE  127      99.507 110.076 110.397  1.00  0.00           C
ATOM   8941  C38 POPE  127     100.497 109.857 109.257  1.00  0.00           C
ATOM   8944  C39 POPE  127      99.987 110.447 107.947  1.00  0.00           C
ATOM   8947 0C31 POPE  127     100.816 110.006 106.747  1.00  0.00           C
ATOM   8950 1C31 POPE  127     100.187 110.417 105.417  1.00  0.00           C
ATOM   8953 2C31 POPE  127     101.067 110.027 104.227  1.00  0.00           C
ATOM   8956 3C31 POPE  127     100.296 110.056 102.907  1.00  0.00           C
ATOM   8959 4C31 POPE  127      99.896 111.446 102.417  1.00  0.00           C
ATOM   8962 5C31 POPE  127      99.426 111.417 100.957  1.00  0.00           C
ATOM   8965 6C31 POPE  127      98.996 112.786 100.417  1.00  0.00           C
ATOM   8969  NH3 POPE  128      96.937  20.366  79.837  1.00  0.00           N
ATOM   8973  C12 POPE  128      97.816  19.666  78.857  1.00  0.00           C
ATOM   8976  C11 POPE  128      98.917  18.856  79.567  1.00  0.00           C
ATOM   8979  P   POPE  128     100.416  18.866  77.417  1.00  0.00           P
ATOM   8980  O13 POPE  128     101.636  18.087  77.117  1.00  0.00           O
ATOM   8981  O14 POPE  128      99.397  19.016  76.347  1.00  0.00           O
ATOM   8982  O11 POPE  128     100.717  20.216  78.187  1.00  0.00           O
ATOM   8983  O12 POPE  128      99.727  18.116  78.657  1.00  0.00           O
ATOM   8984  C1  POPE  128     101.747  20.266  79.187  1.00  0.00           C
ATOM   8987  C2  POPE  128     101.546  21.426  80.237  1.00  0.00           C
ATOM   8989  O21 POPE  128     101.076  21.066  81.557  1.00  0.00           O
ATOM   8990  C21 POPE  128     101.627  20.136  82.297  1.00  0.00           C
ATOM   8991  O22 POPE  128     102.356  19.246  81.927  1.00  0.00           O
ATOM   8992  C22 POPE  128     101.315  20.466  83.767  1.00  0.00           C
ATOM   8995  C3  POPE  128     100.596  22.536  79.717  1.00  0.00           C
ATOM   8998  O31 POPE  128     100.267  23.466  80.777  1.00  0.00           O
ATOM   8999  C31 POPE  128      99.186  23.206  81.497  1.00  0.00           C
ATOM   9000  O32 POPE  128      98.406  22.276  81.317  1.00  0.00           O
ATOM   9001  C32 POPE  128      99.117  24.236  82.627  1.00  0.00           C
ATOM   9004  C23 POPE  128     100.626  19.386  84.627  1.00  0.00           C
ATOM   9007  C24 POPE  128     100.447  19.906  86.067  1.00  0.00           C
ATOM   9010  C25 POPE  128     100.316  18.796  87.117  1.00  0.00           C
ATOM   9013  C26 POPE  128     100.316  19.346  88.557  1.00  0.00           C
ATOM   9016  C27 POPE  128     100.536  18.246  89.607  1.00  0.00           C
ATOM   9019  C28 POPE  128     102.007  18.116  90.047  1.00  0.00           C
ATOM   9022  C29 POPE  128     102.387  19.066  91.157  1.00  0.00           C
ATOM   9024 0C21 POPE  128     102.436  18.786  92.477  1.00  0.00           C
ATOM   9026 1C21 POPE  128     102.117  17.456  93.117  1.00  0.00           C
ATOM   9029 2C21 POPE  128     100.966  17.497  94.127  1.00  0.00           C
ATOM   9032 3C21 POPE  128     101.417  18.066  95.487  1.00  0.00           C
ATOM   9035 4C21 POPE  128     100.485  17.666  96.637  1.00  0.00           C
ATOM   9038 5C21 POPE  128     101.046  18.066  98.007  1.00  0.00           C
ATOM   9041 6C21 POPE  128      99.977  17.966  99.107  1.00  0.00           C
ATOM   9044 7C21 POPE  128     100.566  18.136 100.517  1.00  0.00           C
ATOM   9047 8C21 POPE  128      99.507  18.116 101.607  1.00  0.00           C
ATOM   9051  C33 POPE  128      97.966  24.046  83.657  1.00  0.00           C
ATOM   9054  C34 POPE  128      98.357  23.316  84.957  1.00  0.00           C
ATOM   9057  C35 POPE  128      97.636  23.936  86.167  1.00  0.00           C
ATOM   9060  C36 POPE  128      97.547  23.036  87.407  1.00  0.00           C
ATOM   9063  C37 POPE  128      96.636  23.656  88.487  1.00  0.00           C
ATOM   9066  C38 POPE  128      96.477  22.796  89.747  1.00  0.00           C
ATOM   9069  C39 POPE  128      95.466  23.396  90.747  1.00  0.00           C
ATOM   9072 0C31 POPE  128      95.477  22.686  92.117  1.00  0.00           C
ATOM   9075 1C31 POPE  128      94.557  23.366  93.157  1.00  0.00           C
ATOM   9078 2C31 POPE  128      94.697  22.747  94.557  1.00  0.00           C
ATOM   9081 3C31 POPE  128      93.827  23.426  95.627  1.00  0.00           C
ATOM   9084 4C31 POPE  128      93.815  22.656  96.957  1.00  0.00           C
ATOM   9087 5C31 POPE  128      93.187  23.456  98.117  1.00  0.00           C
ATOM   9090 6C31 POPE  128      93.017  22.646  99.407  1.00  0.00           C
ATOM   9094  NH3 POPE  129      36.717  39.557  83.447  1.00  0.00           N
ATOM   9098  C12 POPE  129      37.326  38.726  82.337  1.00  0.00           C
ATOM   9101  C11 POPE  129      37.277  37.226  82.667  1.00  0.00           C
ATOM   9104  P   POPE  129      37.897  35.017  81.407  1.00  0.00           P
ATOM   9105  O13 POPE  129      36.606  34.866  80.707  1.00  0.00           O
ATOM   9106  O14 POPE  129      39.087  34.406  80.767  1.00  0.00           O
ATOM   9107  O11 POPE  129      37.797  34.296  82.787  1.00  0.00           O
ATOM   9108  O12 POPE  129      38.157  36.537  81.777  1.00  0.00           O
ATOM   9109  C1  POPE  129      36.667  33.626  83.317  1.00  0.00           C
ATOM   9112  C2  POPE  129      36.277  34.286  84.657  1.00  0.00           C
ATOM   9114  O21 POPE  129      37.326  34.037  85.607  1.00  0.00           O
ATOM   9115  C21 POPE  129      37.507  34.997  86.497  1.00  0.00           C
ATOM   9116  O22 POPE  129      36.957  36.087  86.497  1.00  0.00           O
ATOM   9117  C22 POPE  129      38.446  34.486  87.597  1.00  0.00           C
ATOM   9120  C3  POPE  129      34.937  33.726  85.197  1.00  0.00           C
ATOM   9123  O31 POPE  129      34.507  34.446  86.367  1.00  0.00           O
ATOM   9124  C31 POPE  129      34.047  35.646  86.067  1.00  0.00           C
ATOM   9125  O32 POPE  129      33.806  36.056  84.937  1.00  0.00           O
ATOM   9126  C32 POPE  129      33.806  36.447  87.327  1.00  0.00           C
ATOM   9129  C23 POPE  129      38.516  35.447  88.807  1.00  0.00           C
ATOM   9132  C24 POPE  129      39.667  35.087  89.747  1.00  0.00           C
ATOM   9135  C25 POPE  129      39.907  36.096  90.877  1.00  0.00           C
ATOM   9138  C26 POPE  129      38.746  36.237  91.867  1.00  0.00           C
ATOM   9141  C27 POPE  129      39.236  36.837  93.187  1.00  0.00           C
ATOM   9144  C28 POPE  129      38.117  37.287  94.157  1.00  0.00           C
ATOM   9147  C29 POPE  129      37.227  36.156  94.597  1.00  0.00           C
ATOM   9149 0C21 POPE  129      36.957  35.677  95.827  1.00  0.00           C
ATOM   9151 1C21 POPE  129      37.407  36.066  97.227  1.00  0.00           C
ATOM   9154 2C21 POPE  129      38.097  37.406  97.557  1.00  0.00           C
ATOM   9157 3C21 POPE  129      37.196  38.626  97.347  1.00  0.00           C
ATOM   9160 4C21 POPE  129      37.637  39.847  98.167  1.00  0.00           C
ATOM   9163 5C21 POPE  129      36.657  41.016  98.037  1.00  0.00           C
ATOM   9166 6C21 POPE  129      36.676  41.916  99.277  1.00  0.00           C
ATOM   9169 7C21 POPE  129      35.556  42.956  99.267  1.00  0.00           C
ATOM   9172 8C21 POPE  129      35.126  43.316 100.687  1.00  0.00           C
ATOM   9176  C33 POPE  129      32.317  36.386  87.687  1.00  0.00           C
ATOM   9179  C34 POPE  129      31.957  35.106  88.447  1.00  0.00           C
ATOM   9182  C35 POPE  129      31.757  35.357  89.937  1.00  0.00           C
ATOM   9185  C36 POPE  129      30.907  34.276  90.597  1.00  0.00           C
ATOM   9188  C37 POPE  129      30.377  34.676  91.987  1.00  0.00           C
ATOM   9191  C38 POPE  129      29.047  33.986  92.307  1.00  0.00           C
ATOM   9194  C39 POPE  129      28.497  34.276  93.697  1.00  0.00           C
ATOM   9197 0C31 POPE  129      29.267  33.587  94.827  1.00  0.00           C
ATOM   9200 1C31 POPE  129      28.427  33.576  96.097  1.00  0.00           C
ATOM   9203 2C31 POPE  129      29.067  32.846  97.277  1.00  0.00           C
ATOM   9206 3C31 POPE  129      28.297  33.106  98.587  1.00  0.00           C
ATOM   9209 4C31 POPE  129      26.787  32.816  98.497  1.00  0.00           C
ATOM   9212 5C31 POPE  129      26.047  33.136  99.797  1.00  0.00           C
ATOM   9215 6C31 POPE  129      24.527  33.006  99.667  1.00  0.00           C
ATOM   9219  NH3 POPE  130       4.987  13.236 120.937  1.00  0.00           N
ATOM   9223  C12 POPE  130       6.447  12.996 121.207  1.00  0.00           C
ATOM   9226  C11 POPE  130       6.737  13.446 122.647  1.00  0.00           C
ATOM   9229  P   POPE  130       9.297  12.476 122.587  1.00  0.00           P
ATOM   9230  O13 POPE  130      10.447  12.936 123.407  1.00  0.00           O
ATOM   9231  O14 POPE  130       9.037  11.016 122.567  1.00  0.00           O
ATOM   9232  O11 POPE  130       9.497  13.026 121.107  1.00  0.00           O
ATOM   9233  O12 POPE  130       8.047  13.246 123.107  1.00  0.00           O
ATOM   9234  C1  POPE  130       9.597  14.436 120.877  1.00  0.00           C
ATOM   9237  C2  POPE  130       9.757  14.786 119.367  1.00  0.00           C
ATOM   9239  O21 POPE  130       8.527  14.606 118.627  1.00  0.00           O
ATOM   9240  C21 POPE  130       8.287  13.396 118.107  1.00  0.00           C
ATOM   9241  O22 POPE  130       8.727  12.336 118.497  1.00  0.00           O
ATOM   9242  C22 POPE  130       7.487  13.596 116.817  1.00  0.00           C
ATOM   9245  C3  POPE  130      11.007  14.146 118.677  1.00  0.00           C
ATOM   9248  O31 POPE  130      10.967  14.276 117.227  1.00  0.00           O
ATOM   9249  C31 POPE  130      11.717  15.216 116.647  1.00  0.00           C
ATOM   9250  O32 POPE  130      12.517  15.926 117.227  1.00  0.00           O
ATOM   9251  C32 POPE  130      11.437  15.176 115.127  1.00  0.00           C
ATOM   9254  C23 POPE  130       7.817  12.526 115.767  1.00  0.00           C
ATOM   9257  C24 POPE  130       7.197  12.816 114.397  1.00  0.00           C
ATOM   9260  C25 POPE  130       7.367  11.616 113.457  1.00  0.00           C
ATOM   9263  C26 POPE  130       6.747  11.826 112.067  1.00  0.00           C
ATOM   9266  C27 POPE  130       6.427  10.486 111.387  1.00  0.00           C
ATOM   9269  C28 POPE  130       5.477  10.616 110.177  1.00  0.00           C
ATOM   9272  C29 POPE  130       6.187  11.266 109.017  1.00  0.00           C
ATOM   9274 0C21 POPE  130       6.557  10.646 107.887  1.00  0.00           C
ATOM   9276 1C21 POPE  130       6.357   9.196 107.567  1.00  0.00           C
ATOM   9279 2C21 POPE  130       7.497   8.636 106.707  1.00  0.00           C
ATOM   9282 3C21 POPE  130       7.237   7.186 106.307  1.00  0.00           C
ATOM   9285 4C21 POPE  130       7.977   6.776 105.027  1.00  0.00           C
ATOM   9288 5C21 POPE  130       7.677   5.326 104.627  1.00  0.00           C
ATOM   9291 6C21 POPE  130       8.107   5.046 103.187  1.00  0.00           C
ATOM   9294 7C21 POPE  130       8.937   3.766 102.997  1.00  0.00           C
ATOM   9297 8C21 POPE  130       9.287   3.546 101.527  1.00  0.00           C
ATOM   9301  C33 POPE  130      10.747  16.446 114.567  1.00  0.00           C
ATOM   9304  C34 POPE  130       9.767  16.176 113.407  1.00  0.00           C
ATOM   9307  C35 POPE  130       9.417  17.456 112.637  1.00  0.00           C
ATOM   9310  C36 POPE  130       8.417  17.266 111.497  1.00  0.00           C
ATOM   9313  C37 POPE  130       8.287  18.516 110.607  1.00  0.00           C
ATOM   9316  C38 POPE  130       7.287  18.386 109.447  1.00  0.00           C
ATOM   9319  C39 POPE  130       5.817  18.276 109.877  1.00  0.00           C
ATOM   9322 0C31 POPE  130       5.267  19.556 110.507  1.00  0.00           C
ATOM   9325 1C31 POPE  130       3.817  19.466 110.997  1.00  0.00           C
ATOM   9328 2C31 POPE  130       3.367  20.686 111.817  1.00  0.00           C
ATOM   9331 3C31 POPE  130       3.787  22.046 111.247  1.00  0.00           C
ATOM   9334 4C31 POPE  130       3.147  23.247 111.937  1.00  0.00           C
ATOM   9337 5C31 POPE  130       3.587  24.576 111.297  1.00  0.00           C
ATOM   9340 6C31 POPE  130       2.847  25.796 111.827  1.00  0.00           C
ATOM   9344  NH3 POPE  131      -0.736  85.496 126.697  1.00  0.00           N
ATOM   9348  C12 POPE  131      -1.146  84.137 126.227  1.00  0.00           C
ATOM   9351  C11 POPE  131      -0.186  83.596 125.137  1.00  0.00           C
ATOM   9354  P   POPE  131       1.807  83.307 126.847  1.00  0.00           P
ATOM   9355  O13 POPE  131       1.647  84.486 127.737  1.00  0.00           O
ATOM   9356  O14 POPE  131       1.127  82.057 127.207  1.00  0.00           O
ATOM   9357  O11 POPE  131       3.347  83.066 126.587  1.00  0.00           O
ATOM   9358  O12 POPE  131       1.217  83.677 125.437  1.00  0.00           O
ATOM   9359  C1  POPE  131       4.237  84.106 126.167  1.00  0.00           C
ATOM   9362  C2  POPE  131       4.127  84.396 124.637  1.00  0.00           C
ATOM   9364  O21 POPE  131       5.157  83.747 123.857  1.00  0.00           O
ATOM   9365  C21 POPE  131       6.337  84.326 123.777  1.00  0.00           C
ATOM   9366  O22 POPE  131       6.807  85.126 124.567  1.00  0.00           O
ATOM   9367  C22 POPE  131       7.047  83.777 122.537  1.00  0.00           C
ATOM   9370  C3  POPE  131       3.917  85.897 124.287  1.00  0.00           C
ATOM   9373  O31 POPE  131       3.437  86.006 122.937  1.00  0.00           O
ATOM   9374  C31 POPE  131       2.117  85.947 122.797  1.00  0.00           C
ATOM   9375  O32 POPE  131       1.297  85.986 123.697  1.00  0.00           O
ATOM   9376  C32 POPE  131       1.807  85.837 121.317  1.00  0.00           C
ATOM   9379  C23 POPE  131       7.267  84.857 121.457  1.00  0.00           C
ATOM   9382  C24 POPE  131       8.117  84.476 120.227  1.00  0.00           C
ATOM   9385  C25 POPE  131       7.287  84.197 118.957  1.00  0.00           C
ATOM   9388  C26 POPE  131       8.057  84.496 117.657  1.00  0.00           C
ATOM   9391  C27 POPE  131       7.137  84.426 116.417  1.00  0.00           C
ATOM   9394  C28 POPE  131       7.787  84.936 115.117  1.00  0.00           C
ATOM   9397  C29 POPE  131       6.787  84.967 113.987  1.00  0.00           C
ATOM   9399 0C21 POPE  131       6.897  85.627 112.817  1.00  0.00           C
ATOM   9401 1C21 POPE  131       8.057  86.466 112.357  1.00  0.00           C
ATOM   9404 2C21 POPE  131       7.687  87.346 111.147  1.00  0.00           C
ATOM   9407 3C21 POPE  131       8.787  88.286 110.617  1.00  0.00           C
ATOM   9410 4C21 POPE  131      10.197  87.676 110.537  1.00  0.00           C
ATOM   9413 5C21 POPE  131      11.227  88.587 109.837  1.00  0.00           C
ATOM   9416 6C21 POPE  131      11.457  89.946 110.527  1.00  0.00           C
ATOM   9419 7C21 POPE  131      12.447  90.837 109.767  1.00  0.00           C
ATOM   9422 8C21 POPE  131      12.647  92.206 110.417  1.00  0.00           C
ATOM   9426  C33 POPE  131       0.497  85.097 120.997  1.00  0.00           C
ATOM   9429  C34 POPE  131       0.217  85.176 119.497  1.00  0.00           C
ATOM   9432  C35 POPE  131      -1.066  84.476 119.037  1.00  0.00           C
ATOM   9435  C36 POPE  131      -1.256  84.666 117.527  1.00  0.00           C
ATOM   9438  C37 POPE  131      -2.586  84.157 116.957  1.00  0.00           C
ATOM   9441  C38 POPE  131      -2.806  84.616 115.517  1.00  0.00           C
ATOM   9444  C39 POPE  131      -4.186  84.267 114.967  1.00  0.00           C
ATOM   9447 0C31 POPE  131      -4.196  83.017 114.077  1.00  0.00           C
ATOM   9450 1C31 POPE  131      -5.496  82.866 113.267  1.00  0.00           C
ATOM   9453 2C31 POPE  131      -5.566  81.546 112.497  1.00  0.00           C
ATOM   9456 3C31 POPE  131      -5.606  81.756 110.977  1.00  0.00           C
ATOM   9459 4C31 POPE  131      -5.376  80.456 110.197  1.00  0.00           C
ATOM   9462 5C31 POPE  131      -5.306  80.687 108.687  1.00  0.00           C
ATOM   9465 6C31 POPE  131      -4.966  79.426 107.897  1.00  0.00           C
ATOM   9469  NH3 POPE  132       3.997  41.686  83.037  1.00  0.00           N
ATOM   9473  C12 POPE  132       3.907  40.197  82.927  1.00  0.00           C
ATOM   9476  C11 POPE  132       3.257  39.837  81.587  1.00  0.00           C
ATOM   9479  P   POPE  132       0.727  40.546  82.147  1.00  0.00           P
ATOM   9480  O13 POPE  132      -0.146  40.906  81.007  1.00  0.00           O
ATOM   9481  O14 POPE  132       1.337  41.676  82.897  1.00  0.00           O
ATOM   9482  O11 POPE  132      -0.126  39.636  83.097  1.00  0.00           O
ATOM   9483  O12 POPE  132       1.857  39.576  81.647  1.00  0.00           O
ATOM   9484  C1  POPE  132       0.327  38.416  83.667  1.00  0.00           C
ATOM   9487  C2  POPE  132       0.807  38.666  85.117  1.00  0.00           C
ATOM   9489  O21 POPE  132       1.317  37.436  85.647  1.00  0.00           O
ATOM   9490  C21 POPE  132       2.627  37.346  85.817  1.00  0.00           C
ATOM   9491  O22 POPE  132       3.457  38.156  85.477  1.00  0.00           O
ATOM   9492  C22 POPE  132       2.967  36.037  86.517  1.00  0.00           C
ATOM   9495  C3  POPE  132      -0.376  39.146  85.987  1.00  0.00           C
ATOM   9498  O31 POPE  132       0.064  39.516  87.317  1.00  0.00           O
ATOM   9499  C31 POPE  132      -0.896  40.066  88.047  1.00  0.00           C
ATOM   9500  O32 POPE  132      -2.066  40.167  87.707  1.00  0.00           O
ATOM   9501  C32 POPE  132      -0.316  40.606  89.357  1.00  0.00           C
ATOM   9504  C23 POPE  132       3.297  36.196  88.017  1.00  0.00           C
ATOM   9507  C24 POPE  132       2.677  35.046  88.817  1.00  0.00           C
ATOM   9510  C25 POPE  132       2.647  35.267  90.337  1.00  0.00           C
ATOM   9513  C26 POPE  132       4.017  35.206  91.017  1.00  0.00           C
ATOM   9516  C27 POPE  132       3.987  34.356  92.297  1.00  0.00           C
ATOM   9519  C28 POPE  132       5.037  34.776  93.347  1.00  0.00           C
ATOM   9522  C29 POPE  132       4.597  35.966  94.157  1.00  0.00           C
ATOM   9524 0C21 POPE  132       3.957  35.906  95.327  1.00  0.00           C
ATOM   9526 1C21 POPE  132       3.507  34.636  96.027  1.00  0.00           C
ATOM   9529 2C21 POPE  132       4.507  34.186  97.107  1.00  0.00           C
ATOM   9532 3C21 POPE  132       4.577  35.146  98.297  1.00  0.00           C
ATOM   9535 4C21 POPE  132       5.897  34.997  99.077  1.00  0.00           C
ATOM   9538 5C21 POPE  132       5.987  33.686  99.857  1.00  0.00           C
ATOM   9541 6C21 POPE  132       7.437  33.256 100.087  1.00  0.00           C
ATOM   9544 7C21 POPE  132       7.537  31.896 100.777  1.00  0.00           C
ATOM   9547 8C21 POPE  132       8.857  31.196 100.487  1.00  0.00           C
ATOM   9551  C33 POPE  132      -0.306  39.566  90.507  1.00  0.00           C
ATOM   9554  C34 POPE  132       0.547  40.016  91.697  1.00  0.00           C
ATOM   9557  C35 POPE  132       0.044  39.536  93.067  1.00  0.00           C
ATOM   9560  C36 POPE  132       0.157  38.026  93.287  1.00  0.00           C
ATOM   9563  C37 POPE  132      -0.006  37.666  94.777  1.00  0.00           C
ATOM   9566  C38 POPE  132       0.457  36.237  95.107  1.00  0.00           C
ATOM   9569  C39 POPE  132      -0.636  35.166  94.967  1.00  0.00           C
ATOM   9572 0C31 POPE  132      -0.086  33.756  95.227  1.00  0.00           C
ATOM   9575 1C31 POPE  132      -1.186  32.697  95.347  1.00  0.00           C
ATOM   9578 2C31 POPE  132      -1.216  31.976  96.707  1.00  0.00           C
ATOM   9581 3C31 POPE  132      -0.006  31.056  96.947  1.00  0.00           C
ATOM   9584 4C31 POPE  132      -0.096  30.326  98.297  1.00  0.00           C
ATOM   9587 5C31 POPE  132       1.107  29.427  98.557  1.00  0.00           C
ATOM   9590 6C31 POPE  132       1.067  28.677  99.897  1.00  0.00           C
ATOM   9594  NH3 POPE  133      76.126  26.306 120.757  1.00  0.00           N
ATOM   9598  C12 POPE  133      77.466  26.166 121.427  1.00  0.00           C
ATOM   9601  C11 POPE  133      77.926  27.486 122.077  1.00  0.00           C
ATOM   9604  P   POPE  133      80.097  28.666 122.847  1.00  0.00           P
ATOM   9605  O13 POPE  133      79.157  29.796 122.997  1.00  0.00           O
ATOM   9606  O14 POPE  133      81.017  28.426 123.977  1.00  0.00           O
ATOM   9607  O11 POPE  133      81.067  28.997 121.647  1.00  0.00           O
ATOM   9608  O12 POPE  133      79.307  27.357 122.447  1.00  0.00           O
ATOM   9609  C1  POPE  133      80.717  29.896 120.597  1.00  0.00           C
ATOM   9612  C2  POPE  133      80.136  29.086 119.407  1.00  0.00           C
ATOM   9614  O21 POPE  133      81.126  28.866 118.377  1.00  0.00           O
ATOM   9615  C21 POPE  133      81.595  29.946 117.767  1.00  0.00           C
ATOM   9616  O22 POPE  133      81.106  31.066 117.837  1.00  0.00           O
ATOM   9617  C22 POPE  133      82.837  29.596 116.957  1.00  0.00           C
ATOM   9620  C3  POPE  133      78.767  29.646 118.887  1.00  0.00           C
ATOM   9623  O31 POPE  133      77.746  28.636 118.937  1.00  0.00           O
ATOM   9624  C31 POPE  133      77.527  27.747 117.947  1.00  0.00           C
ATOM   9625  O32 POPE  133      76.807  26.767 118.107  1.00  0.00           O
ATOM   9626  C32 POPE  133      78.297  28.066 116.667  1.00  0.00           C
ATOM   9629  C23 POPE  133      82.627  29.816 115.447  1.00  0.00           C
ATOM   9632  C24 POPE  133      83.886  29.497 114.637  1.00  0.00           C
ATOM   9635  C25 POPE  133      83.596  28.696 113.357  1.00  0.00           C
ATOM   9638  C26 POPE  133      82.845  29.506 112.287  1.00  0.00           C
ATOM   9641  C27 POPE  133      82.617  28.686 111.017  1.00  0.00           C
ATOM   9644  C28 POPE  133      81.967  29.526 109.907  1.00  0.00           C
ATOM   9647  C29 POPE  133      81.595  28.706 108.697  1.00  0.00           C
ATOM   9649 0C21 POPE  133      82.356  28.546 107.597  1.00  0.00           C
ATOM   9651 1C21 POPE  133      83.746  29.086 107.417  1.00  0.00           C
ATOM   9654 2C21 POPE  133      84.516  28.346 106.307  1.00  0.00           C
ATOM   9657 3C21 POPE  133      84.767  26.866 106.647  1.00  0.00           C
ATOM   9660 4C21 POPE  133      85.577  26.126 105.577  1.00  0.00           C
ATOM   9663 5C21 POPE  133      84.716  25.677 104.397  1.00  0.00           C
ATOM   9666 6C21 POPE  133      85.426  24.606 103.567  1.00  0.00           C
ATOM   9669 7C21 POPE  133      84.477  23.837 102.667  1.00  0.00           C
ATOM   9672 8C21 POPE  133      85.187  22.917 101.677  1.00  0.00           C
ATOM   9676  C33 POPE  133      77.987  27.136 115.487  1.00  0.00           C
ATOM   9679  C34 POPE  133      79.167  27.136 114.507  1.00  0.00           C
ATOM   9682  C35 POPE  133      78.947  26.236 113.287  1.00  0.00           C
ATOM   9685  C36 POPE  133      78.146  26.936 112.187  1.00  0.00           C
ATOM   9688  C37 POPE  133      77.907  26.026 110.977  1.00  0.00           C
ATOM   9691  C38 POPE  133      76.986  26.676 109.927  1.00  0.00           C
ATOM   9694  C39 POPE  133      77.676  27.696 108.997  1.00  0.00           C
ATOM   9697 0C31 POPE  133      78.326  27.066 107.747  1.00  0.00           C
ATOM   9700 1C31 POPE  133      78.457  28.066 106.587  1.00  0.00           C
ATOM   9703 2C31 POPE  133      79.107  27.456 105.327  1.00  0.00           C
ATOM   9706 3C31 POPE  133      78.956  28.356 104.087  1.00  0.00           C
ATOM   9709 4C31 POPE  133      79.437  27.666 102.807  1.00  0.00           C
ATOM   9712 5C31 POPE  133      79.066  28.416 101.517  1.00  0.00           C
ATOM   9715 6C31 POPE  133      79.437  27.616 100.267  1.00  0.00           C
ATOM   9719  NH3 POPE  134      46.826  21.296 125.067  1.00  0.00           N
ATOM   9723  C12 POPE  134      45.677  20.806 124.227  1.00  0.00           C
ATOM   9726  C11 POPE  134      45.947  19.426 123.607  1.00  0.00           C
ATOM   9729  P   POPE  134      46.427  16.917 124.307  1.00  0.00           P
ATOM   9730  O13 POPE  134      47.367  16.356 125.307  1.00  0.00           O
ATOM   9731  O14 POPE  134      45.167  16.156 124.077  1.00  0.00           O
ATOM   9732  O11 POPE  134      47.197  16.956 122.917  1.00  0.00           O
ATOM   9733  O12 POPE  134      46.137  18.446 124.627  1.00  0.00           O
ATOM   9734  C1  POPE  134      46.547  17.006 121.637  1.00  0.00           C
ATOM   9737  C2  POPE  134      47.127  15.986 120.597  1.00  0.00           C
ATOM   9739  O21 POPE  134      46.036  15.456 119.787  1.00  0.00           O
ATOM   9740  C21 POPE  134      46.376  15.186 118.517  1.00  0.00           C
ATOM   9741  O22 POPE  134      47.446  15.446 118.007  1.00  0.00           O
ATOM   9742  C22 POPE  134      45.206  14.636 117.707  1.00  0.00           C
ATOM   9745  C3  POPE  134      47.927  14.826 121.257  1.00  0.00           C
ATOM   9748  O31 POPE  134      48.757  14.146 120.297  1.00  0.00           O
ATOM   9749  C31 POPE  134      48.407  12.936 119.897  1.00  0.00           C
ATOM   9750  O32 POPE  134      47.376  12.346 120.207  1.00  0.00           O
ATOM   9751  C32 POPE  134      49.517  12.436 118.987  1.00  0.00           C
ATOM   9754  C23 POPE  134      45.627  13.716 116.527  1.00  0.00           C
ATOM   9757  C24 POPE  134      45.007  14.076 115.157  1.00  0.00           C
ATOM   9760  C25 POPE  134      43.477  14.096 115.147  1.00  0.00           C
ATOM   9763  C26 POPE  134      42.847  13.966 113.747  1.00  0.00           C
ATOM   9766  C27 POPE  134      41.316  14.026 113.827  1.00  0.00           C
ATOM   9769  C28 POPE  134      40.627  13.886 112.457  1.00  0.00           C
ATOM   9772  C29 POPE  134      39.157  13.616 112.607  1.00  0.00           C
ATOM   9774 0C21 POPE  134      38.197  13.816 111.687  1.00  0.00           C
ATOM   9776 1C21 POPE  134      38.407  14.326 110.287  1.00  0.00           C
ATOM   9779 2C21 POPE  134      38.087  13.236 109.257  1.00  0.00           C
ATOM   9782 3C21 POPE  134      38.527  13.626 107.837  1.00  0.00           C
ATOM   9785 4C21 POPE  134      38.536  12.446 106.867  1.00  0.00           C
ATOM   9788 5C21 POPE  134      39.067  12.806 105.467  1.00  0.00           C
ATOM   9791 6C21 POPE  134      40.527  13.266 105.467  1.00  0.00           C
ATOM   9794 7C21 POPE  134      41.126  13.396 104.067  1.00  0.00           C
ATOM   9797 8C21 POPE  134      42.626  13.666 104.077  1.00  0.00           C
ATOM   9801  C33 POPE  134      49.407  11.026 118.357  1.00  0.00           C
ATOM   9804  C34 POPE  134      49.127  11.006 116.837  1.00  0.00           C
ATOM   9807  C35 POPE  134      50.326  11.286 115.917  1.00  0.00           C
ATOM   9810  C36 POPE  134      50.406  12.736 115.377  1.00  0.00           C
ATOM   9813  C37 POPE  134      50.406  12.876 113.847  1.00  0.00           C
ATOM   9816  C38 POPE  134      49.267  12.146 113.157  1.00  0.00           C
ATOM   9819  C39 POPE  134      48.917  12.736 111.797  1.00  0.00           C
ATOM   9822 0C31 POPE  134      47.626  12.116 111.257  1.00  0.00           C
ATOM   9825 1C31 POPE  134      46.907  13.006 110.257  1.00  0.00           C
ATOM   9828 2C31 POPE  134      45.497  12.486 109.957  1.00  0.00           C
ATOM   9831 3C31 POPE  134      44.746  13.296 108.887  1.00  0.00           C
ATOM   9834 4C31 POPE  134      44.437  14.726 109.337  1.00  0.00           C
ATOM   9837 5C31 POPE  134      43.696  15.546 108.267  1.00  0.00           C
ATOM   9840 6C31 POPE  134      43.477  17.006 108.677  1.00  0.00           C
ATOM   9844  NH3 POPE  135      49.897  75.856  82.537  1.00  0.00           N
ATOM   9848  C12 POPE  135      51.077  76.536  81.897  1.00  0.00           C
ATOM   9851  C11 POPE  135      51.757  75.556  80.937  1.00  0.00           C
ATOM   9854  P   POPE  135      52.966  73.936  82.627  1.00  0.00           P
ATOM   9855  O13 POPE  135      53.076  72.466  82.767  1.00  0.00           O
ATOM   9856  O14 POPE  135      54.187  74.726  82.337  1.00  0.00           O
ATOM   9857  O11 POPE  135      52.327  74.536  83.967  1.00  0.00           O
ATOM   9858  O12 POPE  135      51.896  74.277  81.537  1.00  0.00           O
ATOM   9859  C1  POPE  135      52.997  74.146  85.177  1.00  0.00           C
ATOM   9862  C2  POPE  135      52.527  74.936  86.427  1.00  0.00           C
ATOM   9864  O21 POPE  135      53.377  74.557  87.527  1.00  0.00           O
ATOM   9865  C21 POPE  135      53.466  75.466  88.497  1.00  0.00           C
ATOM   9866  O22 POPE  135      52.997  76.596  88.447  1.00  0.00           O
ATOM   9867  C22 POPE  135      54.216  74.906  89.677  1.00  0.00           C
ATOM   9870  C3  POPE  135      51.036  74.646  86.777  1.00  0.00           C
ATOM   9873  O31 POPE  135      50.697  74.996  88.137  1.00  0.00           O
ATOM   9874  C31 POPE  135      49.457  74.676  88.467  1.00  0.00           C
ATOM   9875  O32 POPE  135      48.617  74.267  87.687  1.00  0.00           O
ATOM   9876  C32 POPE  135      49.216  74.926  89.957  1.00  0.00           C
ATOM   9879  C23 POPE  135      53.977  75.756  90.947  1.00  0.00           C
ATOM   9882  C24 POPE  135      54.427  75.006  92.197  1.00  0.00           C
ATOM   9885  C25 POPE  135      54.687  75.926  93.407  1.00  0.00           C
ATOM   9888  C26 POPE  135      53.466  76.726  93.897  1.00  0.00           C
ATOM   9891  C27 POPE  135      53.777  78.226  94.037  1.00  0.00           C
ATOM   9894  C28 POPE  135      52.667  79.046  94.727  1.00  0.00           C
ATOM   9897  C29 POPE  135      52.337  78.566  96.117  1.00  0.00           C
ATOM   9899 0C21 POPE  135      52.987  78.877  97.257  1.00  0.00           C
ATOM   9901 1C21 POPE  135      54.197  79.767  97.407  1.00  0.00           C
ATOM   9904 2C21 POPE  135      53.876  81.016  98.257  1.00  0.00           C
ATOM   9907 3C21 POPE  135      55.087  81.956  98.427  1.00  0.00           C
ATOM   9910 4C21 POPE  135      54.746  83.406  98.827  1.00  0.00           C
ATOM   9913 5C21 POPE  135      54.356  83.616 100.307  1.00  0.00           C
ATOM   9916 6C21 POPE  135      52.917  83.226 100.657  1.00  0.00           C
ATOM   9919 7C21 POPE  135      52.547  83.616 102.097  1.00  0.00           C
ATOM   9922 8C21 POPE  135      51.567  82.637 102.757  1.00  0.00           C
ATOM   9926  C33 POPE  135      48.707  73.686  90.727  1.00  0.00           C
ATOM   9929  C34 POPE  135      48.806  73.837  92.247  1.00  0.00           C
ATOM   9932  C35 POPE  135      50.266  73.896  92.727  1.00  0.00           C
ATOM   9935  C36 POPE  135      50.466  73.466  94.177  1.00  0.00           C
ATOM   9938  C37 POPE  135      51.957  73.296  94.527  1.00  0.00           C
ATOM   9941  C38 POPE  135      52.157  72.667  95.917  1.00  0.00           C
ATOM   9944  C39 POPE  135      53.626  72.487  96.317  1.00  0.00           C
ATOM   9947 0C31 POPE  135      53.736  71.777  97.677  1.00  0.00           C
ATOM   9950 1C31 POPE  135      55.167  71.426  98.087  1.00  0.00           C
ATOM   9953 2C31 POPE  135      55.266  70.576  99.367  1.00  0.00           C
ATOM   9956 3C31 POPE  135      54.876  71.326 100.647  1.00  0.00           C
ATOM   9959 4C31 POPE  135      55.187  70.506 101.907  1.00  0.00           C
ATOM   9962 5C31 POPE  135      54.867  71.246 103.217  1.00  0.00           C
ATOM   9965 6C31 POPE  135      55.117  70.396 104.467  1.00  0.00           C
ATOM   9969  NH3 POPE  136      55.227   8.466  82.007  1.00  0.00           N
ATOM   9973  C12 POPE  136      55.037   8.546  80.517  1.00  0.00           C
ATOM   9976  C11 POPE  136      56.417   8.506  79.857  1.00  0.00           C
ATOM   9979  P   POPE  136      58.847   9.116  80.597  1.00  0.00           P
ATOM   9980  O13 POPE  136      59.067   7.706  80.237  1.00  0.00           O
ATOM   9981  O14 POPE  136      59.757  10.126  80.017  1.00  0.00           O
ATOM   9982  O11 POPE  136      58.946   9.216  82.167  1.00  0.00           O
ATOM   9983  O12 POPE  136      57.297   9.486  80.447  1.00  0.00           O
ATOM   9984  C1  POPE  136      59.567  10.336  82.817  1.00  0.00           C
ATOM   9987  C2  POPE  136      58.826  10.716  84.137  1.00  0.00           C
ATOM   9989  O21 POPE  136      59.767  10.756  85.227  1.00  0.00           O
ATOM   9990  C21 POPE  136      59.457  11.606  86.207  1.00  0.00           C
ATOM   9991  O22 POPE  136      58.426  12.256  86.287  1.00  0.00           O
ATOM   9992  C22 POPE  136      60.557  11.626  87.277  1.00  0.00           C
ATOM   9995  C3  POPE  136      57.626   9.736  84.407  1.00  0.00           C
ATOM   9998  O31 POPE  136      56.856  10.056  85.587  1.00  0.00           O
ATOM   9999  C31 POPE  136      55.606   9.626  85.607  1.00  0.00           C
ATOM  10000  O32 POPE  136      55.136   8.756  84.887  1.00  0.00           O
ATOM  10001  C32 POPE  136      54.777  10.536  86.517  1.00  0.00           C
ATOM  10004  C23 POPE  136      59.986  11.326  88.687  1.00  0.00           C
ATOM  10007  C24 POPE  136      61.036  11.426  89.807  1.00  0.00           C
ATOM  10010  C25 POPE  136      60.986  10.236  90.797  1.00  0.00           C
ATOM  10013  C26 POPE  136      61.887  10.416  92.027  1.00  0.00           C
ATOM  10016  C27 POPE  136      61.907   9.146  92.907  1.00  0.00           C
ATOM  10019  C28 POPE  136      62.617   9.286  94.267  1.00  0.00           C
ATOM  10022  C29 POPE  136      64.066   9.706  94.207  1.00  0.00           C
ATOM  10024 0C21 POPE  136      64.847   9.936  95.277  1.00  0.00           C
ATOM  10026 1C21 POPE  136      64.456   9.816  96.727  1.00  0.00           C
ATOM  10029 2C21 POPE  136      63.987  11.166  97.327  1.00  0.00           C
ATOM  10032 3C21 POPE  136      63.927  11.186  98.867  1.00  0.00           C
ATOM  10035 4C21 POPE  136      63.466  12.556  99.377  1.00  0.00           C
ATOM  10038 5C21 POPE  136      63.417  12.726 100.907  1.00  0.00           C
ATOM  10041 6C21 POPE  136      62.826  14.086 101.277  1.00  0.00           C
ATOM  10044 7C21 POPE  136      62.727  14.386 102.777  1.00  0.00           C
ATOM  10047 8C21 POPE  136      62.036  15.716 103.047  1.00  0.00           C
ATOM  10051  C33 POPE  136      55.017  10.376  88.027  1.00  0.00           C
ATOM  10054  C34 POPE  136      54.207  11.416  88.827  1.00  0.00           C
ATOM  10057  C35 POPE  136      54.786  12.826  88.707  1.00  0.00           C
ATOM  10060  C36 POPE  136      53.967  13.876  89.477  1.00  0.00           C
ATOM  10063  C37 POPE  136      54.867  15.026  89.957  1.00  0.00           C
ATOM  10066  C38 POPE  136      54.107  16.276  90.417  1.00  0.00           C
ATOM  10069  C39 POPE  136      55.007  17.276  91.147  1.00  0.00           C
ATOM  10072 0C31 POPE  136      55.287  16.846  92.587  1.00  0.00           C
ATOM  10075 1C31 POPE  136      56.077  17.886  93.397  1.00  0.00           C
ATOM  10078 2C31 POPE  136      56.187  17.466  94.867  1.00  0.00           C
ATOM  10081 3C31 POPE  136      57.076  18.406  95.677  1.00  0.00           C
ATOM  10084 4C31 POPE  136      57.036  18.076  97.177  1.00  0.00           C
ATOM  10087 5C31 POPE  136      57.706  19.136  98.057  1.00  0.00           C
ATOM  10090 6C31 POPE  136      57.527  18.836  99.537  1.00  0.00           C
ATOM  10094  NH3 POPE  137      34.837  -2.867  83.497  1.00  0.00           N
ATOM  10098  C12 POPE  137      35.337  -1.446  83.607  1.00  0.00           C
ATOM  10101  C11 POPE  137      36.877  -1.376  83.677  1.00  0.00           C
ATOM  10104  P   POPE  137      37.887   0.877  84.607  1.00  0.00           P
ATOM  10105  O13 POPE  137      38.966   0.137  85.297  1.00  0.00           O
ATOM  10106  O14 POPE  137      38.197   2.237  84.167  1.00  0.00           O
ATOM  10107  O11 POPE  137      36.647   0.937  85.587  1.00  0.00           O
ATOM  10108  O12 POPE  137      37.307  -0.034  83.457  1.00  0.00           O
ATOM  10109  C1  POPE  137      36.797   1.437  86.917  1.00  0.00           C
ATOM  10112  C2  POPE  137      36.396   0.317  87.877  1.00  0.00           C
ATOM  10114  O21 POPE  137      35.537   0.877  88.897  1.00  0.00           O
ATOM  10115  C21 POPE  137      34.736  -0.013  89.477  1.00  0.00           C
ATOM  10116  O22 POPE  137      34.657  -1.197  89.167  1.00  0.00           O
ATOM  10117  C22 POPE  137      34.007   0.627  90.637  1.00  0.00           C
ATOM  10120  C3  POPE  137      37.707  -0.347  88.407  1.00  0.00           C
ATOM  10123  O31 POPE  137      37.466  -1.696  88.877  1.00  0.00           O
ATOM  10124  C31 POPE  137      37.356  -1.766  90.217  1.00  0.00           C
ATOM  10125  O32 POPE  137      37.677  -0.886  90.997  1.00  0.00           O
ATOM  10126  C32 POPE  137      36.707  -3.076  90.587  1.00  0.00           C
ATOM  10129  C23 POPE  137      34.626   0.116  91.947  1.00  0.00           C
ATOM  10132  C24 POPE  137      34.067   0.787  93.207  1.00  0.00           C
ATOM  10135  C25 POPE  137      35.196   1.327  94.087  1.00  0.00           C
ATOM  10138  C26 POPE  137      34.716   1.937  95.407  1.00  0.00           C
ATOM  10141  C27 POPE  137      35.837   2.737  96.087  1.00  0.00           C
ATOM  10144  C28 POPE  137      35.426   3.356  97.437  1.00  0.00           C
ATOM  10147  C29 POPE  137      35.367   2.356  98.567  1.00  0.00           C
ATOM  10149 0C21 POPE  137      34.637   2.507  99.697  1.00  0.00           C
ATOM  10151 1C21 POPE  137      33.797   3.716 100.027  1.00  0.00           C
ATOM  10154 2C21 POPE  137      34.106   4.336 101.397  1.00  0.00           C
ATOM  10157 3C21 POPE  137      33.417   3.647 102.577  1.00  0.00           C
ATOM  10160 4C21 POPE  137      33.777   4.327 103.907  1.00  0.00           C
ATOM  10163 5C21 POPE  137      32.957   3.817 105.097  1.00  0.00           C
ATOM  10166 6C21 POPE  137      33.376   4.457 106.427  1.00  0.00           C
ATOM  10169 7C21 POPE  137      32.466   4.056 107.597  1.00  0.00           C
ATOM  10172 8C21 POPE  137      32.786   4.787 108.897  1.00  0.00           C
ATOM  10176  C33 POPE  137      37.527  -3.796  91.657  1.00  0.00           C
ATOM  10179  C34 POPE  137      36.736  -4.886  92.377  1.00  0.00           C
ATOM  10182  C35 POPE  137      35.447  -4.407  93.057  1.00  0.00           C
ATOM  10185  C36 POPE  137      35.697  -3.426  94.207  1.00  0.00           C
ATOM  10188  C37 POPE  137      34.396  -2.766  94.677  1.00  0.00           C
ATOM  10191  C38 POPE  137      34.567  -1.936  95.947  1.00  0.00           C
ATOM  10194  C39 POPE  137      34.626  -2.806  97.207  1.00  0.00           C
ATOM  10197 0C31 POPE  137      34.507  -1.966  98.487  1.00  0.00           C
ATOM  10200 1C31 POPE  137      34.317  -2.826  99.747  1.00  0.00           C
ATOM  10203 2C31 POPE  137      34.247  -1.946 100.997  1.00  0.00           C
ATOM  10206 3C31 POPE  137      33.587  -2.626 102.197  1.00  0.00           C
ATOM  10209 4C31 POPE  137      33.417  -1.636 103.357  1.00  0.00           C
ATOM  10212 5C31 POPE  137      32.556  -2.187 104.507  1.00  0.00           C
ATOM  10215 6C31 POPE  137      32.266  -1.127 105.577  1.00  0.00           C
ATOM  10219  NH3 POPE  138      33.227   4.266  84.897  1.00  0.00           N
ATOM  10223  C12 POPE  138      31.777   4.586  84.787  1.00  0.00           C
ATOM  10226  C11 POPE  138      31.517   6.056  85.087  1.00  0.00           C
ATOM  10229  P   POPE  138      29.076   7.086  84.827  1.00  0.00           P
ATOM  10230  O13 POPE  138      29.607   7.856  83.687  1.00  0.00           O
ATOM  10231  O14 POPE  138      27.887   6.256  84.557  1.00  0.00           O
ATOM  10232  O11 POPE  138      28.767   8.046  86.047  1.00  0.00           O
ATOM  10233  O12 POPE  138      30.167   6.136  85.447  1.00  0.00           O
ATOM  10234  C1  POPE  138      28.707   7.566  87.397  1.00  0.00           C
ATOM  10237  C2  POPE  138      27.227   7.456  87.897  1.00  0.00           C
ATOM  10239  O21 POPE  138      27.117   7.316  89.337  1.00  0.00           O
ATOM  10240  C21 POPE  138      27.647   6.226  89.867  1.00  0.00           C
ATOM  10241  O22 POPE  138      28.327   5.406  89.307  1.00  0.00           O
ATOM  10242  C22 POPE  138      27.357   6.236  91.377  1.00  0.00           C
ATOM  10245  C3  POPE  138      26.437   6.376  87.087  1.00  0.00           C
ATOM  10248  O31 POPE  138      25.226   5.886  87.707  1.00  0.00           O
ATOM  10249  C31 POPE  138      24.497   5.176  86.847  1.00  0.00           C
ATOM  10250  O32 POPE  138      24.797   4.976  85.677  1.00  0.00           O
ATOM  10251  C32 POPE  138      23.237   4.636  87.517  1.00  0.00           C
ATOM  10254  C23 POPE  138      27.326   4.816  91.997  1.00  0.00           C
ATOM  10257  C24 POPE  138      26.387   4.676  93.207  1.00  0.00           C
ATOM  10260  C25 POPE  138      26.727   5.536  94.437  1.00  0.00           C
ATOM  10263  C26 POPE  138      26.437   4.766  95.737  1.00  0.00           C
ATOM  10266  C27 POPE  138      26.457   5.576  97.027  1.00  0.00           C
ATOM  10269  C28 POPE  138      25.886   4.746  98.207  1.00  0.00           C
ATOM  10272  C29 POPE  138      26.446   5.126  99.547  1.00  0.00           C
ATOM  10274 0C21 POPE  138      25.917   6.016 100.407  1.00  0.00           C
ATOM  10276 1C21 POPE  138      24.657   6.806 100.197  1.00  0.00           C
ATOM  10279 2C21 POPE  138      24.167   7.456 101.497  1.00  0.00           C
ATOM  10282 3C21 POPE  138      22.656   7.776 101.497  1.00  0.00           C
ATOM  10285 4C21 POPE  138      21.847   6.776 102.337  1.00  0.00           C
ATOM  10288 5C21 POPE  138      21.937   5.326 101.857  1.00  0.00           C
ATOM  10291 6C21 POPE  138      21.607   4.326 102.967  1.00  0.00           C
ATOM  10294 7C21 POPE  138      21.736   2.866 102.517  1.00  0.00           C
ATOM  10297 8C21 POPE  138      21.487   1.886 103.667  1.00  0.00           C
ATOM  10301  C33 POPE  138      22.477   5.636  88.427  1.00  0.00           C
ATOM  10304  C34 POPE  138      22.417   5.186  89.907  1.00  0.00           C
ATOM  10307  C35 POPE  138      22.197   6.346  90.887  1.00  0.00           C
ATOM  10310  C36 POPE  138      23.486   7.156  91.057  1.00  0.00           C
ATOM  10313  C37 POPE  138      23.297   8.486  91.787  1.00  0.00           C
ATOM  10316  C38 POPE  138      24.447   9.446  91.477  1.00  0.00           C
ATOM  10319  C39 POPE  138      24.297  10.796  92.157  1.00  0.00           C
ATOM  10322 0C31 POPE  138      24.137  10.696  93.677  1.00  0.00           C
ATOM  10325 1C31 POPE  138      24.326  12.056  94.337  1.00  0.00           C
ATOM  10328 2C31 POPE  138      24.267  12.026  95.867  1.00  0.00           C
ATOM  10331 3C31 POPE  138      25.067  13.176  96.497  1.00  0.00           C
ATOM  10334 4C31 POPE  138      24.736  14.556  95.917  1.00  0.00           C
ATOM  10337 5C31 POPE  138      25.816  15.606  96.187  1.00  0.00           C
ATOM  10340 6C31 POPE  138      25.757  16.776  95.197  1.00  0.00           C
ATOM  10344  NH3 POPE  139     129.477  88.526  85.687  1.00  0.00           N
ATOM  10348  C12 POPE  139     129.247  89.526  86.797  1.00  0.00           C
ATOM  10351  C11 POPE  139     127.757  89.806  87.027  1.00  0.00           C
ATOM  10354  P   POPE  139     126.315  91.756  85.917  1.00  0.00           P
ATOM  10355  O13 POPE  139     126.776  92.726  86.947  1.00  0.00           O
ATOM  10356  O14 POPE  139     126.186  92.197  84.517  1.00  0.00           O
ATOM  10357  O11 POPE  139     124.907  91.177  86.277  1.00  0.00           O
ATOM  10358  O12 POPE  139     127.177  90.417  85.887  1.00  0.00           O
ATOM  10359  C1  POPE  139     124.557  90.837  87.607  1.00  0.00           C
ATOM  10362  C2  POPE  139     124.176  92.077  88.457  1.00  0.00           C
ATOM  10364  O21 POPE  139     123.727  91.657  89.747  1.00  0.00           O
ATOM  10365  C21 POPE  139     124.706  91.417  90.587  1.00  0.00           C
ATOM  10366  O22 POPE  139     125.777  90.886  90.347  1.00  0.00           O
ATOM  10367  C22 POPE  139     124.407  92.197  91.857  1.00  0.00           C
ATOM  10370  C3  POPE  139     123.077  92.977  87.837  1.00  0.00           C
ATOM  10373  O31 POPE  139     122.326  93.696  88.857  1.00  0.00           O
ATOM  10374  C31 POPE  139     122.936  94.776  89.337  1.00  0.00           C
ATOM  10375  O32 POPE  139     123.906  95.316  88.847  1.00  0.00           O
ATOM  10376  C32 POPE  139     122.286  95.176  90.667  1.00  0.00           C
ATOM  10379  C23 POPE  139     125.416  93.346  91.967  1.00  0.00           C
ATOM  10382  C24 POPE  139     125.377  94.036  93.327  1.00  0.00           C
ATOM  10385  C25 POPE  139     126.757  94.517  93.747  1.00  0.00           C
ATOM  10388  C26 POPE  139     126.967  94.426  95.257  1.00  0.00           C
ATOM  10391  C27 POPE  139     128.456  94.326  95.577  1.00  0.00           C
ATOM  10394  C28 POPE  139     128.715  93.857  97.007  1.00  0.00           C
ATOM  10397  C29 POPE  139     130.210  93.836  97.187  1.00  0.00           C
ATOM  10399 0C21 POPE  139     130.939  94.857  97.677  1.00  0.00           C
ATOM  10401 1C21 POPE  139     130.380  96.156  98.197  1.00  0.00           C
ATOM  10404 2C21 POPE  139     130.090  96.046  99.697  1.00  0.00           C
ATOM  10407 3C21 POPE  139     131.350  95.807 100.537  1.00  0.00           C
ATOM  10410 4C21 POPE  139     131.160  95.846 102.067  1.00  0.00           C
ATOM  10413 5C21 POPE  139     130.049  94.936 102.627  1.00  0.00           C
ATOM  10416 6C21 POPE  139     128.706  95.667 102.767  1.00  0.00           C
ATOM  10419 7C21 POPE  139     127.565  94.756 103.247  1.00  0.00           C
ATOM  10422 8C21 POPE  139     126.186  95.277 102.837  1.00  0.00           C
ATOM  10426  C33 POPE  139     121.697  96.606  90.657  1.00  0.00           C
ATOM  10429  C34 POPE  139     120.917  96.996  91.937  1.00  0.00           C
ATOM  10432  C35 POPE  139     120.036  95.876  92.517  1.00  0.00           C
ATOM  10435  C36 POPE  139     119.186  96.326  93.707  1.00  0.00           C
ATOM  10438  C37 POPE  139     118.326  95.156  94.217  1.00  0.00           C
ATOM  10441  C38 POPE  139     117.507  95.426  95.477  1.00  0.00           C
ATOM  10444  C39 POPE  139     118.367  95.956  96.637  1.00  0.00           C
ATOM  10447 0C31 POPE  139     117.936  95.447  98.027  1.00  0.00           C
ATOM  10450 1C31 POPE  139     118.837  96.016  99.127  1.00  0.00           C
ATOM  10453 2C31 POPE  139     118.626  95.356 100.497  1.00  0.00           C
ATOM  10456 3C31 POPE  139     119.757  94.396 100.927  1.00  0.00           C
ATOM  10459 4C31 POPE  139     121.137  95.056 101.177  1.00  0.00           C
ATOM  10462 5C31 POPE  139     121.106  96.247 102.147  1.00  0.00           C
ATOM  10465 6C31 POPE  139     122.496  96.706 102.597  1.00  0.00           C
ATOM  10469  NH3 POPE  140      78.917 106.926 122.887  1.00  0.00           N
ATOM  10473  C12 POPE  140      80.296 107.287 123.327  1.00  0.00           C
ATOM  10476  C11 POPE  140      81.186 107.516 122.097  1.00  0.00           C
ATOM  10479  P   POPE  140      82.536 109.717 122.607  1.00  0.00           P
ATOM  10480  O13 POPE  140      81.286 110.407 122.957  1.00  0.00           O
ATOM  10481  O14 POPE  140      83.757 109.967 123.387  1.00  0.00           O
ATOM  10482  O11 POPE  140      82.877 109.906 121.087  1.00  0.00           O
ATOM  10483  O12 POPE  140      82.387 108.146 122.507  1.00  0.00           O
ATOM  10484  C1  POPE  140      83.417 111.146 120.627  1.00  0.00           C
ATOM  10487  C2  POPE  140      83.377 111.077 119.087  1.00  0.00           C
ATOM  10489  O21 POPE  140      84.197 112.087 118.487  1.00  0.00           O
ATOM  10490  C21 POPE  140      83.815 113.357 118.607  1.00  0.00           C
ATOM  10491  O22 POPE  140      82.826 113.756 119.197  1.00  0.00           O
ATOM  10492  C22 POPE  140      84.796 114.267 117.867  1.00  0.00           C
ATOM  10495  C3  POPE  140      81.926 110.956 118.527  1.00  0.00           C
ATOM  10498  O31 POPE  140      81.846 110.207 117.297  1.00  0.00           O
ATOM  10499  C31 POPE  140      81.837 108.876 117.437  1.00  0.00           C
ATOM  10500  O32 POPE  140      82.156 108.267 118.447  1.00  0.00           O
ATOM  10501  C32 POPE  140      81.347 108.236 116.137  1.00  0.00           C
ATOM  10504  C23 POPE  140      84.117 114.967 116.667  1.00  0.00           C
ATOM  10507  C24 POPE  140      85.027 116.006 116.007  1.00  0.00           C
ATOM  10510  C25 POPE  140      85.377 115.676 114.557  1.00  0.00           C
ATOM  10513  C26 POPE  140      84.235 115.866 113.547  1.00  0.00           C
ATOM  10516  C27 POPE  140      84.656 115.426 112.127  1.00  0.00           C
ATOM  10519  C28 POPE  140      83.536 115.536 111.077  1.00  0.00           C
ATOM  10522  C29 POPE  140      83.336 116.947 110.567  1.00  0.00           C
ATOM  10524 0C21 POPE  140      83.727 117.436 109.377  1.00  0.00           C
ATOM  10526 1C21 POPE  140      84.446 116.697 108.267  1.00  0.00           C
ATOM  10529 2C21 POPE  140      83.886 116.996 106.867  1.00  0.00           C
ATOM  10532 3C21 POPE  140      82.477 116.426 106.637  1.00  0.00           C
ATOM  10535 4C21 POPE  140      81.386 117.506 106.537  1.00  0.00           C
ATOM  10538 5C21 POPE  140      81.266 118.117 105.137  1.00  0.00           C
ATOM  10541 6C21 POPE  140      80.167 119.186 105.077  1.00  0.00           C
ATOM  10544 7C21 POPE  140      79.786 119.566 103.647  1.00  0.00           C
ATOM  10547 8C21 POPE  140      78.727 120.667 103.577  1.00  0.00           C
ATOM  10551  C33 POPE  140      80.037 108.866 115.617  1.00  0.00           C
ATOM  10554  C34 POPE  140      79.596 108.297 114.267  1.00  0.00           C
ATOM  10557  C35 POPE  140      78.466 109.116 113.627  1.00  0.00           C
ATOM  10560  C36 POPE  140      77.776 108.427 112.447  1.00  0.00           C
ATOM  10563  C37 POPE  140      78.727 108.076 111.287  1.00  0.00           C
ATOM  10566  C38 POPE  140      78.017 107.357 110.127  1.00  0.00           C
ATOM  10569  C39 POPE  140      77.027 108.246 109.367  1.00  0.00           C
ATOM  10572 0C31 POPE  140      77.477 108.537 107.927  1.00  0.00           C
ATOM  10575 1C31 POPE  140      76.396 109.297 107.147  1.00  0.00           C
ATOM  10578 2C31 POPE  140      76.856 109.736 105.747  1.00  0.00           C
ATOM  10581 3C31 POPE  140      75.797 110.606 105.067  1.00  0.00           C
ATOM  10584 4C31 POPE  140      76.277 111.256 103.767  1.00  0.00           C
ATOM  10587 5C31 POPE  140      75.237 112.226 103.197  1.00  0.00           C
ATOM  10590 6C31 POPE  140      75.666 112.887 101.887  1.00  0.00           C
ATOM  10594  NH3 POPE  141      12.887  70.466 124.567  1.00  0.00           N
ATOM  10598  C12 POPE  141      12.257  69.417 125.437  1.00  0.00           C
ATOM  10601  C11 POPE  141      13.167  68.207 125.627  1.00  0.00           C
ATOM  10604  P   POPE  141      14.487  67.587 123.477  1.00  0.00           P
ATOM  10605  O13 POPE  141      14.397  68.947 122.907  1.00  0.00           O
ATOM  10606  O14 POPE  141      15.727  67.226 124.167  1.00  0.00           O
ATOM  10607  O11 POPE  141      14.177  66.447 122.417  1.00  0.00           O
ATOM  10608  O12 POPE  141      13.277  67.436 124.437  1.00  0.00           O
ATOM  10609  C1  POPE  141      13.877  66.756 121.057  1.00  0.00           C
ATOM  10612  C2  POPE  141      12.387  66.536 120.707  1.00  0.00           C
ATOM  10614  O21 POPE  141      12.217  66.606 119.287  1.00  0.00           O
ATOM  10615  C21 POPE  141      12.307  67.767 118.657  1.00  0.00           C
ATOM  10616  O22 POPE  141      12.577  68.846 119.137  1.00  0.00           O
ATOM  10617  C22 POPE  141      12.117  67.517 117.147  1.00  0.00           C
ATOM  10620  C3  POPE  141      11.407  67.436 121.507  1.00  0.00           C
ATOM  10623  O31 POPE  141      10.077  67.116 121.077  1.00  0.00           O
ATOM  10624  C31 POPE  141       9.157  67.976 121.437  1.00  0.00           C
ATOM  10625  O32 POPE  141       9.337  68.976 122.107  1.00  0.00           O
ATOM  10626  C32 POPE  141       7.817  67.517 120.867  1.00  0.00           C
ATOM  10629  C23 POPE  141      12.397  68.746 116.237  1.00  0.00           C
ATOM  10632  C24 POPE  141      11.147  69.576 115.937  1.00  0.00           C
ATOM  10635  C25 POPE  141      10.307  68.997 114.787  1.00  0.00           C
ATOM  10638  C26 POPE  141      10.787  69.426 113.397  1.00  0.00           C
ATOM  10641  C27 POPE  141       9.877  68.896 112.287  1.00  0.00           C
ATOM  10644  C28 POPE  141      10.477  69.066 110.877  1.00  0.00           C
ATOM  10647  C29 POPE  141       9.587  68.426 109.837  1.00  0.00           C
ATOM  10649 0C21 POPE  141       9.347  68.896 108.597  1.00  0.00           C
ATOM  10651 1C21 POPE  141       9.947  70.127 107.967  1.00  0.00           C
ATOM  10654 2C21 POPE  141       8.957  71.316 107.887  1.00  0.00           C
ATOM  10657 3C21 POPE  141       7.757  71.027 106.967  1.00  0.00           C
ATOM  10660 4C21 POPE  141       6.897  72.266 106.667  1.00  0.00           C
ATOM  10663 5C21 POPE  141       5.797  71.926 105.657  1.00  0.00           C
ATOM  10666 6C21 POPE  141       4.797  73.056 105.387  1.00  0.00           C
ATOM  10669 7C21 POPE  141       3.517  72.526 104.727  1.00  0.00           C
ATOM  10672 8C21 POPE  141       2.457  73.597 104.477  1.00  0.00           C
ATOM  10676  C33 POPE  141       7.877  67.186 119.357  1.00  0.00           C
ATOM  10679  C34 POPE  141       6.507  66.747 118.837  1.00  0.00           C
ATOM  10682  C35 POPE  141       6.557  65.976 117.517  1.00  0.00           C
ATOM  10685  C36 POPE  141       6.767  66.856 116.277  1.00  0.00           C
ATOM  10688  C37 POPE  141       7.057  65.966 115.057  1.00  0.00           C
ATOM  10691  C38 POPE  141       6.897  66.676 113.707  1.00  0.00           C
ATOM  10694  C39 POPE  141       7.247  65.716 112.547  1.00  0.00           C
ATOM  10697 0C31 POPE  141       6.337  65.876 111.327  1.00  0.00           C
ATOM  10700 1C31 POPE  141       6.667  64.837 110.247  1.00  0.00           C
ATOM  10703 2C31 POPE  141       5.617  64.746 109.137  1.00  0.00           C
ATOM  10706 3C31 POPE  141       5.587  65.976 108.217  1.00  0.00           C
ATOM  10709 4C31 POPE  141       6.627  65.957 107.087  1.00  0.00           C
ATOM  10712 5C31 POPE  141       6.317  67.017 106.027  1.00  0.00           C
ATOM  10715 6C31 POPE  141       7.387  67.176 104.947  1.00  0.00           C
ATOM  10719  NH3 POPE  142      39.996 119.167 124.317  1.00  0.00           N
ATOM  10723  C12 POPE  142      39.076 120.286 124.717  1.00  0.00           C
ATOM  10726  C11 POPE  142      38.707 120.377 126.217  1.00  0.00           C
ATOM  10729  P   POPE  142      36.547 121.896 126.057  1.00  0.00           P
ATOM  10730  O13 POPE  142      35.687 120.746 126.457  1.00  0.00           O
ATOM  10731  O14 POPE  142      36.137 123.286 126.387  1.00  0.00           O
ATOM  10732  O11 POPE  142      36.717 121.797 124.487  1.00  0.00           O
ATOM  10733  O12 POPE  142      38.037 121.616 126.517  1.00  0.00           O
ATOM  10734  C1  POPE  142      35.997 122.676 123.637  1.00  0.00           C
ATOM  10737  C2  POPE  142      36.427 122.556 122.157  1.00  0.00           C
ATOM  10739  O21 POPE  142      35.847 121.376 121.587  1.00  0.00           O
ATOM  10740  C21 POPE  142      35.687 121.446 120.287  1.00  0.00           C
ATOM  10741  O22 POPE  142      35.757 122.436 119.587  1.00  0.00           O
ATOM  10742  C22 POPE  142      35.407 120.046 119.777  1.00  0.00           C
ATOM  10745  C3  POPE  142      37.977 122.527 122.037  1.00  0.00           C
ATOM  10748  O31 POPE  142      38.466 122.337 120.697  1.00  0.00           O
ATOM  10749  C31 POPE  142      39.236 121.296 120.457  1.00  0.00           C
ATOM  10750  O32 POPE  142      39.497 120.396 121.237  1.00  0.00           O
ATOM  10751  C32 POPE  142      39.597 121.266 118.967  1.00  0.00           C
ATOM  10754  C23 POPE  142      35.267 120.036 118.247  1.00  0.00           C
ATOM  10757  C24 POPE  142      34.716 118.696 117.757  1.00  0.00           C
ATOM  10760  C25 POPE  142      33.207 118.546 118.007  1.00  0.00           C
ATOM  10763  C26 POPE  142      32.367 119.216 116.927  1.00  0.00           C
ATOM  10766  C27 POPE  142      30.957 118.616 116.827  1.00  0.00           C
ATOM  10769  C28 POPE  142      29.977 119.616 116.197  1.00  0.00           C
ATOM  10772  C29 POPE  142      28.627 119.057 115.867  1.00  0.00           C
ATOM  10774 0C21 POPE  142      27.917 119.256 114.727  1.00  0.00           C
ATOM  10776 1C21 POPE  142      28.297 120.086 113.527  1.00  0.00           C
ATOM  10779 2C21 POPE  142      27.157 120.986 112.977  1.00  0.00           C
ATOM  10782 3C21 POPE  142      25.927 120.207 112.467  1.00  0.00           C
ATOM  10785 4C21 POPE  142      24.896 121.056 111.707  1.00  0.00           C
ATOM  10788 5C21 POPE  142      23.906 121.816 112.617  1.00  0.00           C
ATOM  10791 6C21 POPE  142      22.696 122.387 111.847  1.00  0.00           C
ATOM  10794 7C21 POPE  142      21.707 123.136 112.747  1.00  0.00           C
ATOM  10797 8C21 POPE  142      20.307 123.286 112.147  1.00  0.00           C
ATOM  10801  C33 POPE  142      39.197 122.546 118.197  1.00  0.00           C
ATOM  10804  C34 POPE  142      39.117 122.337 116.687  1.00  0.00           C
ATOM  10807  C35 POPE  142      38.277 123.416 116.007  1.00  0.00           C
ATOM  10810  C36 POPE  142      38.917 124.806 116.027  1.00  0.00           C
ATOM  10813  C37 POPE  142      37.937 125.886 115.567  1.00  0.00           C
ATOM  10816  C38 POPE  142      38.516 127.296 115.437  1.00  0.00           C
ATOM  10819  C39 POPE  142      37.426 128.286 114.987  1.00  0.00           C
ATOM  10822 0C31 POPE  142      37.997 129.480 114.197  1.00  0.00           C
ATOM  10825 1C31 POPE  142      36.907 130.200 113.387  1.00  0.00           C
ATOM  10828 2C31 POPE  142      37.496 131.040 112.257  1.00  0.00           C
ATOM  10831 3C31 POPE  142      36.466 131.539 111.237  1.00  0.00           C
ATOM  10834 4C31 POPE  142      35.786 130.400 110.457  1.00  0.00           C
ATOM  10837 5C31 POPE  142      34.807 130.890 109.377  1.00  0.00           C
ATOM  10840 6C31 POPE  142      33.557 130.029 109.277  1.00  0.00           C
ATOM  10844  NH3 POPE  143     106.237   6.466  82.247  1.00  0.00           N
ATOM  10848  C12 POPE  143     105.345   6.086  81.097  1.00  0.00           C
ATOM  10851  C11 POPE  143     104.856   7.326  80.327  1.00  0.00           C
ATOM  10854  P   POPE  143     106.297   9.546  80.417  1.00  0.00           P
ATOM  10855  O13 POPE  143     107.127   9.276  81.607  1.00  0.00           O
ATOM  10856  O14 POPE  143     106.897  10.366  79.367  1.00  0.00           O
ATOM  10857  O11 POPE  143     104.856  10.066  80.767  1.00  0.00           O
ATOM  10858  O12 POPE  143     105.947   8.116  79.847  1.00  0.00           O
ATOM  10859  C1  POPE  143     104.566  11.136  81.667  1.00  0.00           C
ATOM  10862  C2  POPE  143     103.977  10.526  82.957  1.00  0.00           C
ATOM  10864  O21 POPE  143     103.427  11.526  83.837  1.00  0.00           O
ATOM  10865  C21 POPE  143     102.527  10.996  84.677  1.00  0.00           C
ATOM  10866  O22 POPE  143     101.977   9.916  84.537  1.00  0.00           O
ATOM  10867  C22 POPE  143     102.477  11.836  85.947  1.00  0.00           C
ATOM  10870  C3  POPE  143     105.117   9.746  83.657  1.00  0.00           C
ATOM  10873  O31 POPE  143     104.826   9.376  85.007  1.00  0.00           O
ATOM  10874  C31 POPE  143     104.527   8.116  85.237  1.00  0.00           C
ATOM  10875  O32 POPE  143     104.456   7.226  84.397  1.00  0.00           O
ATOM  10876  C32 POPE  143     104.417   7.956  86.747  1.00  0.00           C
ATOM  10879  C23 POPE  143     101.757  11.126  87.107  1.00  0.00           C
ATOM  10882  C24 POPE  143     102.016  11.816  88.457  1.00  0.00           C
ATOM  10885  C25 POPE  143     101.257  11.146  89.617  1.00  0.00           C
ATOM  10888  C26 POPE  143     102.007  11.256  90.947  1.00  0.00           C
ATOM  10891  C27 POPE  143     101.676  12.466  91.847  1.00  0.00           C
ATOM  10894  C28 POPE  143     100.296  12.436  92.537  1.00  0.00           C
ATOM  10897  C29 POPE  143     100.197  11.346  93.567  1.00  0.00           C
ATOM  10899 0C21 POPE  143     100.276  11.466  94.907  1.00  0.00           C
ATOM  10901 1C21 POPE  143     100.485  12.726  95.717  1.00  0.00           C
ATOM  10904 2C21 POPE  143     101.786  13.526  95.467  1.00  0.00           C
ATOM  10907 3C21 POPE  143     103.066  12.816  95.937  1.00  0.00           C
ATOM  10910 4C21 POPE  143     104.356  13.516  95.487  1.00  0.00           C
ATOM  10913 5C21 POPE  143     105.617  12.866  96.077  1.00  0.00           C
ATOM  10916 6C21 POPE  143     106.106  11.626  95.307  1.00  0.00           C
ATOM  10919 7C21 POPE  143     107.206  10.886  96.077  1.00  0.00           C
ATOM  10922 8C21 POPE  143     107.826   9.716  95.317  1.00  0.00           C
ATOM  10926  C33 POPE  143     105.257   9.016  87.497  1.00  0.00           C
ATOM  10929  C34 POPE  143     105.316   8.816  89.017  1.00  0.00           C
ATOM  10932  C35 POPE  143     106.216   7.656  89.437  1.00  0.00           C
ATOM  10935  C36 POPE  143     106.507   7.666  90.937  1.00  0.00           C
ATOM  10938  C37 POPE  143     107.416   6.506  91.337  1.00  0.00           C
ATOM  10941  C38 POPE  143     107.877   6.526  92.797  1.00  0.00           C
ATOM  10944  C39 POPE  143     106.757   6.316  93.827  1.00  0.00           C
ATOM  10947 0C31 POPE  143     105.937   5.036  93.587  1.00  0.00           C
ATOM  10950 1C31 POPE  143     105.345   4.466  94.887  1.00  0.00           C
ATOM  10953 2C31 POPE  143     105.057   2.966  94.807  1.00  0.00           C
ATOM  10956 3C31 POPE  143     105.276   2.266  96.147  1.00  0.00           C
ATOM  10959 4C31 POPE  143     105.396   0.746  96.007  1.00  0.00           C
ATOM  10962 5C31 POPE  143     105.906   0.096  97.307  1.00  0.00           C
ATOM  10965 6C31 POPE  143     105.807  -1.427  97.327  1.00  0.00           C
ATOM  10969  NH3 POPE  144      91.467  54.796 126.097  1.00  0.00           N
ATOM  10973  C12 POPE  144      90.836  56.087 126.597  1.00  0.00           C
ATOM  10976  C11 POPE  144      91.607  56.726 127.767  1.00  0.00           C
ATOM  10979  P   POPE  144      93.637  58.376 127.127  1.00  0.00           P
ATOM  10980  O13 POPE  144      94.176  59.036 128.337  1.00  0.00           O
ATOM  10981  O14 POPE  144      94.467  57.326 126.507  1.00  0.00           O
ATOM  10982  O11 POPE  144      93.447  59.517 126.027  1.00  0.00           O
ATOM  10983  O12 POPE  144      92.146  57.947 127.347  1.00  0.00           O
ATOM  10984  C1  POPE  144      92.786  59.176 124.797  1.00  0.00           C
ATOM  10987  C2  POPE  144      91.887  60.356 124.317  1.00  0.00           C
ATOM  10989  O21 POPE  144      90.766  59.866 123.577  1.00  0.00           O
ATOM  10990  C21 POPE  144      91.017  59.256 122.437  1.00  0.00           C
ATOM  10991  O22 POPE  144      92.096  59.197 121.867  1.00  0.00           O
ATOM  10992  C22 POPE  144      89.747  58.516 122.017  1.00  0.00           C
ATOM  10995  C3  POPE  144      92.727  61.476 123.617  1.00  0.00           C
ATOM  10998  O31 POPE  144      92.227  61.926 122.337  1.00  0.00           O
ATOM  10999  C31 POPE  144      93.106  62.716 121.707  1.00  0.00           C
ATOM  11000  O32 POPE  144      94.186  63.056 122.157  1.00  0.00           O
ATOM  11001  C32 POPE  144      92.565  63.076 120.327  1.00  0.00           C
ATOM  11004  C23 POPE  144      89.636  58.267 120.497  1.00  0.00           C
ATOM  11007  C24 POPE  144      88.437  57.366 120.167  1.00  0.00           C
ATOM  11010  C25 POPE  144      88.187  57.156 118.667  1.00  0.00           C
ATOM  11013  C26 POPE  144      87.746  58.406 117.897  1.00  0.00           C
ATOM  11016  C27 POPE  144      88.906  58.997 117.077  1.00  0.00           C
ATOM  11019  C28 POPE  144      88.536  60.286 116.347  1.00  0.00           C
ATOM  11022  C29 POPE  144      89.796  61.006 115.897  1.00  0.00           C
ATOM  11024 0C21 POPE  144      90.136  61.366 114.647  1.00  0.00           C
ATOM  11026 1C21 POPE  144      89.306  61.226 113.397  1.00  0.00           C
ATOM  11029 2C21 POPE  144      89.346  62.557 112.617  1.00  0.00           C
ATOM  11032 3C21 POPE  144      88.326  62.646 111.467  1.00  0.00           C
ATOM  11035 4C21 POPE  144      88.106  64.106 111.047  1.00  0.00           C
ATOM  11038 5C21 POPE  144      86.837  64.326 110.217  1.00  0.00           C
ATOM  11041 6C21 POPE  144      86.526  65.816 110.047  1.00  0.00           C
ATOM  11044 7C21 POPE  144      85.357  66.076 109.097  1.00  0.00           C
ATOM  11047 8C21 POPE  144      84.727  67.456 109.247  1.00  0.00           C
ATOM  11051  C33 POPE  144      93.707  63.337 119.317  1.00  0.00           C
ATOM  11054  C34 POPE  144      93.287  63.127 117.857  1.00  0.00           C
ATOM  11057  C35 POPE  144      94.516  62.896 116.977  1.00  0.00           C
ATOM  11060  C36 POPE  144      94.206  63.006 115.477  1.00  0.00           C
ATOM  11063  C37 POPE  144      95.276  62.326 114.617  1.00  0.00           C
ATOM  11066  C38 POPE  144      94.896  62.316 113.127  1.00  0.00           C
ATOM  11069  C39 POPE  144      95.466  63.496 112.327  1.00  0.00           C
ATOM  11072 0C31 POPE  144      95.016  63.416 110.867  1.00  0.00           C
ATOM  11075 1C31 POPE  144      95.587  64.496 109.927  1.00  0.00           C
ATOM  11078 2C31 POPE  144      97.107  64.406 109.747  1.00  0.00           C
ATOM  11081 3C31 POPE  144      97.587  65.046 108.437  1.00  0.00           C
ATOM  11084 4C31 POPE  144      99.087  64.837 108.187  1.00  0.00           C
ATOM  11087 5C31 POPE  144      99.557  65.387 106.827  1.00  0.00           C
ATOM  11090 6C31 POPE  144     101.036  65.127 106.537  1.00  0.00           C
ATOM  11094  NH3 POPE  145      34.677  47.807  82.977  1.00  0.00           N
ATOM  11098  C12 POPE  145      35.736  46.926  82.367  1.00  0.00           C
ATOM  11101  C11 POPE  145      35.337  45.436  82.437  1.00  0.00           C
ATOM  11104  P   POPE  145      36.367  43.076  81.787  1.00  0.00           P
ATOM  11105  O13 POPE  145      37.417  42.796  80.787  1.00  0.00           O
ATOM  11106  O14 POPE  145      34.986  42.667  81.447  1.00  0.00           O
ATOM  11107  O11 POPE  145      36.787  42.326  83.127  1.00  0.00           O
ATOM  11108  O12 POPE  145      36.446  44.626  82.077  1.00  0.00           O
ATOM  11109  C1  POPE  145      37.807  42.886  83.977  1.00  0.00           C
ATOM  11112  C2  POPE  145      37.187  43.566  85.227  1.00  0.00           C
ATOM  11114  O21 POPE  145      38.247  44.006  86.107  1.00  0.00           O
ATOM  11115  C21 POPE  145      38.667  45.226  85.837  1.00  0.00           C
ATOM  11116  O22 POPE  145      38.117  45.996  85.067  1.00  0.00           O
ATOM  11117  C22 POPE  145      39.966  45.536  86.557  1.00  0.00           C
ATOM  11120  C3  POPE  145      36.236  42.636  85.997  1.00  0.00           C
ATOM  11123  O31 POPE  145      35.426  43.426  86.877  1.00  0.00           O
ATOM  11124  C31 POPE  145      35.887  43.537  88.127  1.00  0.00           C
ATOM  11125  O32 POPE  145      36.777  42.866  88.607  1.00  0.00           O
ATOM  11126  C32 POPE  145      35.076  44.587  88.867  1.00  0.00           C
ATOM  11129  C23 POPE  145      40.047  46.986  87.117  1.00  0.00           C
ATOM  11132  C24 POPE  145      39.407  47.196  88.507  1.00  0.00           C
ATOM  11135  C25 POPE  145      40.297  48.076  89.407  1.00  0.00           C
ATOM  11138  C26 POPE  145      39.687  48.486  90.757  1.00  0.00           C
ATOM  11141  C27 POPE  145      40.707  49.247  91.627  1.00  0.00           C
ATOM  11144  C28 POPE  145      40.247  49.726  93.027  1.00  0.00           C
ATOM  11147  C29 POPE  145      40.716  48.947  94.227  1.00  0.00           C
ATOM  11149 0C21 POPE  145      40.517  49.316  95.517  1.00  0.00           C
ATOM  11151 1C21 POPE  145      39.777  50.546  95.987  1.00  0.00           C
ATOM  11154 2C21 POPE  145      38.376  50.237  96.577  1.00  0.00           C
ATOM  11157 3C21 POPE  145      38.417  49.616  97.977  1.00  0.00           C
ATOM  11160 4C21 POPE  145      37.007  49.236  98.457  1.00  0.00           C
ATOM  11163 5C21 POPE  145      36.947  48.866  99.947  1.00  0.00           C
ATOM  11166 6C21 POPE  145      36.767  50.086 100.877  1.00  0.00           C
ATOM  11169 7C21 POPE  145      36.687  49.686 102.357  1.00  0.00           C
ATOM  11172 8C21 POPE  145      36.437  50.866 103.307  1.00  0.00           C
ATOM  11176  C33 POPE  145      35.986  45.666  89.487  1.00  0.00           C
ATOM  11179  C34 POPE  145      35.177  46.856  90.007  1.00  0.00           C
ATOM  11182  C35 POPE  145      34.127  46.497  91.067  1.00  0.00           C
ATOM  11185  C36 POPE  145      34.766  45.936  92.337  1.00  0.00           C
ATOM  11188  C37 POPE  145      33.787  45.866  93.497  1.00  0.00           C
ATOM  11191  C38 POPE  145      34.447  45.837  94.877  1.00  0.00           C
ATOM  11194  C39 POPE  145      33.376  46.076  95.957  1.00  0.00           C
ATOM  11197 0C31 POPE  145      33.957  46.346  97.337  1.00  0.00           C
ATOM  11200 1C31 POPE  145      32.847  46.786  98.297  1.00  0.00           C
ATOM  11203 2C31 POPE  145      33.357  47.096  99.697  1.00  0.00           C
ATOM  11206 3C31 POPE  145      32.236  47.226 100.737  1.00  0.00           C
ATOM  11209 4C31 POPE  145      32.767  47.446 102.157  1.00  0.00           C
ATOM  11212 5C31 POPE  145      31.647  47.756 103.167  1.00  0.00           C
ATOM  11215 6C31 POPE  145      32.117  47.816 104.617  1.00  0.00           C
ATOM  11219  NH3 POPE  146      94.925 122.107 120.237  1.00  0.00           N
ATOM  11223  C12 POPE  146      96.417 122.236 120.317  1.00  0.00           C
ATOM  11226  C11 POPE  146      96.856 122.586 121.747  1.00  0.00           C
ATOM  11229  P   POPE  146      99.186 123.736 121.437  1.00  0.00           P
ATOM  11230  O13 POPE  146     100.536 123.607 122.027  1.00  0.00           O
ATOM  11231  O14 POPE  146      98.456 125.016 121.527  1.00  0.00           O
ATOM  11232  O11 POPE  146      99.247 123.357 119.917  1.00  0.00           O
ATOM  11233  O12 POPE  146      98.266 122.556 121.947  1.00  0.00           O
ATOM  11234  C1  POPE  146     100.377 122.737 119.307  1.00  0.00           C
ATOM  11237  C2  POPE  146     100.057 121.347 118.727  1.00  0.00           C
ATOM  11239  O21 POPE  146     101.297 120.967 118.107  1.00  0.00           O
ATOM  11240  C21 POPE  146     101.406 120.027 117.207  1.00  0.00           C
ATOM  11241  O22 POPE  146     100.517 119.386 116.677  1.00  0.00           O
ATOM  11242  C22 POPE  146     102.896 119.896 116.867  1.00  0.00           C
ATOM  11245  C3  POPE  146      98.797 121.366 117.807  1.00  0.00           C
ATOM  11248  O31 POPE  146      98.126 120.076 117.757  1.00  0.00           O
ATOM  11249  C31 POPE  146      97.597 119.517 116.647  1.00  0.00           C
ATOM  11250  O32 POPE  146      97.037 118.427 116.667  1.00  0.00           O
ATOM  11251  C32 POPE  146      97.617 120.426 115.417  1.00  0.00           C
ATOM  11254  C23 POPE  146     103.176 118.777 115.837  1.00  0.00           C
ATOM  11257  C24 POPE  146     102.896 119.237 114.407  1.00  0.00           C
ATOM  11260  C25 POPE  146     103.246 118.197 113.337  1.00  0.00           C
ATOM  11263  C26 POPE  146     102.916 118.707 111.927  1.00  0.00           C
ATOM  11266  C27 POPE  146     103.357 117.756 110.807  1.00  0.00           C
ATOM  11269  C28 POPE  146     103.217 118.357 109.397  1.00  0.00           C
ATOM  11272  C29 POPE  146     101.816 118.747 108.997  1.00  0.00           C
ATOM  11274 0C21 POPE  146     101.496 119.277 107.797  1.00  0.00           C
ATOM  11276 1C21 POPE  146     102.507 119.557 106.717  1.00  0.00           C
ATOM  11279 2C21 POPE  146     101.996 119.286 105.287  1.00  0.00           C
ATOM  11282 3C21 POPE  146     103.126 119.496 104.267  1.00  0.00           C
ATOM  11285 4C21 POPE  146     102.737 119.186 102.817  1.00  0.00           C
ATOM  11288 5C21 POPE  146     102.146 120.407 102.087  1.00  0.00           C
ATOM  11291 6C21 POPE  146     101.996 120.176 100.577  1.00  0.00           C
ATOM  11294 7C21 POPE  146     101.716 121.476  99.817  1.00  0.00           C
ATOM  11297 8C21 POPE  146     100.737 121.326  98.657  1.00  0.00           C
ATOM  11301  C33 POPE  146      97.436 119.857 113.997  1.00  0.00           C
ATOM  11304  C34 POPE  146      97.737 121.006 113.017  1.00  0.00           C
ATOM  11307  C35 POPE  146      97.985 120.596 111.567  1.00  0.00           C
ATOM  11310  C36 POPE  146      96.716 120.267 110.787  1.00  0.00           C
ATOM  11313  C37 POPE  146      97.057 120.036 109.317  1.00  0.00           C
ATOM  11316  C38 POPE  146      95.826 119.916 108.417  1.00  0.00           C
ATOM  11319  C39 POPE  146      96.186 119.626 106.947  1.00  0.00           C
ATOM  11322 0C31 POPE  146      96.977 120.736 106.237  1.00  0.00           C
ATOM  11325 1C31 POPE  146      97.416 120.277 104.837  1.00  0.00           C
ATOM  11328 2C31 POPE  146      98.187 121.357 104.057  1.00  0.00           C
ATOM  11331 3C31 POPE  146      97.286 122.337 103.277  1.00  0.00           C
ATOM  11334 4C31 POPE  146      96.487 121.646 102.167  1.00  0.00           C
ATOM  11337 5C31 POPE  146      95.927 122.646 101.147  1.00  0.00           C
ATOM  11340 6C31 POPE  146      95.205 121.976  99.977  1.00  0.00           C
ATOM  11344  NH3 POPE  147      71.076 107.656 121.727  1.00  0.00           N
ATOM  11348  C12 POPE  147      70.846 106.177 121.877  1.00  0.00           C
ATOM  11351  C11 POPE  147      71.826 105.587 122.907  1.00  0.00           C
ATOM  11354  P   POPE  147      74.437 105.466 123.367  1.00  0.00           P
ATOM  11355  O13 POPE  147      74.337 105.636 124.827  1.00  0.00           O
ATOM  11356  O14 POPE  147      74.697 104.106 122.837  1.00  0.00           O
ATOM  11357  O11 POPE  147      75.566 106.417 122.777  1.00  0.00           O
ATOM  11358  O12 POPE  147      73.146 106.037 122.627  1.00  0.00           O
ATOM  11359  C1  POPE  147      75.276 107.406 121.787  1.00  0.00           C
ATOM  11362  C2  POPE  147      75.426 106.837 120.347  1.00  0.00           C
ATOM  11364  O21 POPE  147      75.677 107.856 119.367  1.00  0.00           O
ATOM  11365  C21 POPE  147      74.716 108.756 119.177  1.00  0.00           C
ATOM  11366  O22 POPE  147      73.687 108.876 119.827  1.00  0.00           O
ATOM  11367  C22 POPE  147      75.057 109.526 117.907  1.00  0.00           C
ATOM  11370  C3  POPE  147      74.307 105.876 119.867  1.00  0.00           C
ATOM  11373  O31 POPE  147      74.716 105.207 118.667  1.00  0.00           O
ATOM  11374  C31 POPE  147      74.117 105.566 117.547  1.00  0.00           C
ATOM  11375  O32 POPE  147      73.297 106.466 117.417  1.00  0.00           O
ATOM  11376  C32 POPE  147      74.667 104.666 116.457  1.00  0.00           C
ATOM  11379  C23 POPE  147      73.816 110.076 117.157  1.00  0.00           C
ATOM  11382  C24 POPE  147      74.216 110.857 115.887  1.00  0.00           C
ATOM  11385  C25 POPE  147      74.676 109.976 114.717  1.00  0.00           C
ATOM  11388  C26 POPE  147      73.547 109.466 113.807  1.00  0.00           C
ATOM  11391  C27 POPE  147      72.937 110.566 112.927  1.00  0.00           C
ATOM  11394  C28 POPE  147      71.676 110.126 112.157  1.00  0.00           C
ATOM  11397  C29 POPE  147      71.937 109.046 111.147  1.00  0.00           C
ATOM  11399 0C21 POPE  147      72.027 109.216 109.817  1.00  0.00           C
ATOM  11401 1C21 POPE  147      71.966 110.536 109.097  1.00  0.00           C
ATOM  11404 2C21 POPE  147      72.576 110.436 107.687  1.00  0.00           C
ATOM  11407 3C21 POPE  147      71.676 109.666 106.697  1.00  0.00           C
ATOM  11410 4C21 POPE  147      70.807 110.596 105.837  1.00  0.00           C
ATOM  11413 5C21 POPE  147      71.597 111.317 104.727  1.00  0.00           C
ATOM  11416 6C21 POPE  147      70.687 111.786 103.597  1.00  0.00           C
ATOM  11419 7C21 POPE  147      71.467 112.486 102.477  1.00  0.00           C
ATOM  11422 8C21 POPE  147      70.596 112.826 101.257  1.00  0.00           C
ATOM  11426  C33 POPE  147      74.297 105.076 115.027  1.00  0.00           C
ATOM  11429  C34 POPE  147      74.427 103.866 114.097  1.00  0.00           C
ATOM  11432  C35 POPE  147      75.817 103.596 113.497  1.00  0.00           C
ATOM  11435  C36 POPE  147      77.087 103.686 114.357  1.00  0.00           C
ATOM  11438  C37 POPE  147      78.247 103.076 113.537  1.00  0.00           C
ATOM  11441  C38 POPE  147      79.637 103.646 113.857  1.00  0.00           C
ATOM  11444  C39 POPE  147      80.126 104.647 112.797  1.00  0.00           C
ATOM  11447 0C31 POPE  147      80.807 103.997 111.577  1.00  0.00           C
ATOM  11450 1C31 POPE  147      81.266 105.067 110.567  1.00  0.00           C
ATOM  11453 2C31 POPE  147      82.177 104.566 109.437  1.00  0.00           C
ATOM  11456 3C31 POPE  147      83.606 105.126 109.537  1.00  0.00           C
ATOM  11459 4C31 POPE  147      84.397 105.146 108.217  1.00  0.00           C
ATOM  11462 5C31 POPE  147      85.777 105.786 108.407  1.00  0.00           C
ATOM  11465 6C31 POPE  147      86.477 106.186 107.107  1.00  0.00           C
ATOM  11469  NH3 POPE  148     126.186  21.916  77.707  1.00  0.00           N
ATOM  11473  C12 POPE  148     125.027  22.826  77.437  1.00  0.00           C
ATOM  11476  C11 POPE  148     124.757  22.926  75.927  1.00  0.00           C
ATOM  11479  P   POPE  148     123.576  25.256  75.737  1.00  0.00           P
ATOM  11480  O13 POPE  148     124.596  25.706  74.767  1.00  0.00           O
ATOM  11481  O14 POPE  148     122.197  25.756  75.587  1.00  0.00           O
ATOM  11482  O11 POPE  148     124.057  25.536  77.227  1.00  0.00           O
ATOM  11483  O12 POPE  148     123.567  23.666  75.667  1.00  0.00           O
ATOM  11484  C1  POPE  148     123.657  26.706  77.947  1.00  0.00           C
ATOM  11487  C2  POPE  148     122.977  26.416  79.327  1.00  0.00           C
ATOM  11489  O21 POPE  148     123.926  26.566  80.397  1.00  0.00           O
ATOM  11490  C21 POPE  148     124.617  25.566  80.877  1.00  0.00           C
ATOM  11491  O22 POPE  148     124.667  24.406  80.497  1.00  0.00           O
ATOM  11492  C22 POPE  148     125.316  26.077  82.157  1.00  0.00           C
ATOM  11495  C3  POPE  148     122.066  25.146  79.397  1.00  0.00           C
ATOM  11498  O31 POPE  148     121.727  24.716  80.727  1.00  0.00           O
ATOM  11499  C31 POPE  148     120.547  25.006  81.247  1.00  0.00           C
ATOM  11500  O32 POPE  148     119.966  26.077  81.157  1.00  0.00           O
ATOM  11501  C32 POPE  148     120.117  23.776  82.097  1.00  0.00           C
ATOM  11504  C23 POPE  148     124.286  26.267  83.297  1.00  0.00           C
ATOM  11507  C24 POPE  148     124.646  27.316  84.367  1.00  0.00           C
ATOM  11510  C25 POPE  148     125.777  26.927  85.327  1.00  0.00           C
ATOM  11513  C26 POPE  148     125.536  27.366  86.777  1.00  0.00           C
ATOM  11516  C27 POPE  148     126.827  27.427  87.617  1.00  0.00           C
ATOM  11519  C28 POPE  148     126.627  27.346  89.147  1.00  0.00           C
ATOM  11522  C29 POPE  148     125.667  28.356  89.727  1.00  0.00           C
ATOM  11524 0C21 POPE  148     125.416  28.496  91.047  1.00  0.00           C
ATOM  11526 1C21 POPE  148     126.046  27.706  92.167  1.00  0.00           C
ATOM  11529 2C21 POPE  148     126.636  28.607  93.277  1.00  0.00           C
ATOM  11532 3C21 POPE  148     127.447  27.826  94.337  1.00  0.00           C
ATOM  11535 4C21 POPE  148     126.636  26.827  95.187  1.00  0.00           C
ATOM  11538 5C21 POPE  148     125.606  27.446  96.147  1.00  0.00           C
ATOM  11541 6C21 POPE  148     126.227  28.386  97.187  1.00  0.00           C
ATOM  11544 7C21 POPE  148     125.246  28.806  98.287  1.00  0.00           C
ATOM  11547 8C21 POPE  148     125.777  29.896  99.217  1.00  0.00           C
ATOM  11551  C33 POPE  148     118.877  23.916  83.037  1.00  0.00           C
ATOM  11554  C34 POPE  148     119.206  23.816  84.547  1.00  0.00           C
ATOM  11557  C35 POPE  148     120.097  24.946  85.027  1.00  0.00           C
ATOM  11560  C36 POPE  148     120.396  24.997  86.527  1.00  0.00           C
ATOM  11563  C37 POPE  148     121.447  26.077  86.837  1.00  0.00           C
ATOM  11566  C38 POPE  148     121.657  26.356  88.327  1.00  0.00           C
ATOM  11569  C39 POPE  148     121.996  25.146  89.197  1.00  0.00           C
ATOM  11572 0C31 POPE  148     122.136  25.577  90.667  1.00  0.00           C
ATOM  11575 1C31 POPE  148     122.216  24.386  91.637  1.00  0.00           C
ATOM  11578 2C31 POPE  148     122.516  24.806  93.077  1.00  0.00           C
ATOM  11581 3C31 POPE  148     121.496  25.776  93.687  1.00  0.00           C
ATOM  11584 4C31 POPE  148     121.907  26.276  95.077  1.00  0.00           C
ATOM  11587 5C31 POPE  148     120.966  27.357  95.617  1.00  0.00           C
ATOM  11590 6C31 POPE  148     121.406  27.896  96.977  1.00  0.00           C
ATOM  11594  NH3 POPE  149      11.677  11.836  80.887  1.00  0.00           N
ATOM  11598  C12 POPE  149      11.007  11.906  82.227  1.00  0.00           C
ATOM  11601  C11 POPE  149       9.547  11.426  82.197  1.00  0.00           C
ATOM  11604  P   POPE  149       8.267  13.686  81.867  1.00  0.00           P
ATOM  11605  O13 POPE  149       9.487  14.536  81.837  1.00  0.00           O
ATOM  11606  O14 POPE  149       7.047  14.186  81.177  1.00  0.00           O
ATOM  11607  O11 POPE  149       7.897  13.396  83.377  1.00  0.00           O
ATOM  11608  O12 POPE  149       8.687  12.226  81.387  1.00  0.00           O
ATOM  11609  C1  POPE  149       6.687  12.716  83.717  1.00  0.00           C
ATOM  11612  C2  POPE  149       5.887  13.586  84.707  1.00  0.00           C
ATOM  11614  O21 POPE  149       5.197  12.786  85.687  1.00  0.00           O
ATOM  11615  C21 POPE  149       4.257  11.986  85.207  1.00  0.00           C
ATOM  11616  O22 POPE  149       3.897  11.926  84.047  1.00  0.00           O
ATOM  11617  C22 POPE  149       3.677  11.116  86.337  1.00  0.00           C
ATOM  11620  C3  POPE  149       4.997  14.656  83.997  1.00  0.00           C
ATOM  11623  O31 POPE  149       4.067  15.306  84.897  1.00  0.00           O
ATOM  11624  C31 POPE  149       4.627  16.106  85.797  1.00  0.00           C
ATOM  11625  O32 POPE  149       5.817  16.366  85.867  1.00  0.00           O
ATOM  11626  C32 POPE  149       3.567  16.576  86.787  1.00  0.00           C
ATOM  11629  C23 POPE  149       3.707  11.806  87.717  1.00  0.00           C
ATOM  11632  C24 POPE  149       2.947  11.056  88.817  1.00  0.00           C
ATOM  11635  C25 POPE  149       2.957  11.866  90.137  1.00  0.00           C
ATOM  11638  C26 POPE  149       2.507  11.086  91.387  1.00  0.00           C
ATOM  11641  C27 POPE  149       0.997  10.816  91.457  1.00  0.00           C
ATOM  11644  C28 POPE  149       0.587   9.856  92.587  1.00  0.00           C
ATOM  11647  C29 POPE  149       0.967  10.336  93.967  1.00  0.00           C
ATOM  11649 0C21 POPE  149       0.157  10.436  95.037  1.00  0.00           C
ATOM  11651 1C21 POPE  149      -1.316  10.096  95.077  1.00  0.00           C
ATOM  11654 2C21 POPE  149      -1.636   8.586  95.047  1.00  0.00           C
ATOM  11657 3C21 POPE  149      -1.116   7.786  96.247  1.00  0.00           C
ATOM  11660 4C21 POPE  149      -1.776   6.396  96.327  1.00  0.00           C
ATOM  11663 5C21 POPE  149      -1.326   5.546  97.517  1.00  0.00           C
ATOM  11666 6C21 POPE  149       0.044   4.896  97.337  1.00  0.00           C
ATOM  11669 7C21 POPE  149       0.327   3.826  98.407  1.00  0.00           C
ATOM  11672 8C21 POPE  149       1.617   3.036  98.137  1.00  0.00           C
ATOM  11676  C33 POPE  149       3.877  16.066  88.207  1.00  0.00           C
ATOM  11679  C34 POPE  149       2.837  16.536  89.237  1.00  0.00           C
ATOM  11682  C35 POPE  149       3.047  15.876  90.597  1.00  0.00           C
ATOM  11685  C36 POPE  149       2.007  16.326  91.627  1.00  0.00           C
ATOM  11688  C37 POPE  149       2.087  15.556  92.947  1.00  0.00           C
ATOM  11691  C38 POPE  149       0.997  16.026  93.917  1.00  0.00           C
ATOM  11694  C39 POPE  149       1.077  15.356  95.287  1.00  0.00           C
ATOM  11697 0C31 POPE  149       0.064  15.946  96.267  1.00  0.00           C
ATOM  11700 1C31 POPE  149       0.104  15.266  97.647  1.00  0.00           C
ATOM  11703 2C31 POPE  149      -0.856  15.936  98.637  1.00  0.00           C
ATOM  11706 3C31 POPE  149      -1.276  15.016  99.787  1.00  0.00           C
ATOM  11709 4C31 POPE  149      -0.116  14.506 100.647  1.00  0.00           C
ATOM  11712 5C31 POPE  149      -0.566  13.436 101.647  1.00  0.00           C
ATOM  11715 6C31 POPE  149       0.567  12.876 102.507  1.00  0.00           C
ATOM  11719  NH3 POPE  150      16.397  72.526  76.867  1.00  0.00           N
ATOM  11723  C12 POPE  150      16.367  71.366  75.897  1.00  0.00           C
ATOM  11726  C11 POPE  150      17.727  71.116  75.227  1.00  0.00           C
ATOM  11729  P   POPE  150      17.707  68.496  74.827  1.00  0.00           P
ATOM  11730  O13 POPE  150      16.447  67.796  74.447  1.00  0.00           O
ATOM  11731  O14 POPE  150      18.986  67.877  74.437  1.00  0.00           O
ATOM  11732  O11 POPE  150      17.767  68.697  76.407  1.00  0.00           O
ATOM  11733  O12 POPE  150      17.657  70.006  74.327  1.00  0.00           O
ATOM  11734  C1  POPE  150      18.707  67.856  77.117  1.00  0.00           C
ATOM  11737  C2  POPE  150      18.507  67.896  78.667  1.00  0.00           C
ATOM  11739  O21 POPE  150      18.477  69.236  79.207  1.00  0.00           O
ATOM  11740  C21 POPE  150      19.597  69.917  79.177  1.00  0.00           C
ATOM  11741  O22 POPE  150      20.627  69.626  78.597  1.00  0.00           O
ATOM  11742  C22 POPE  150      19.507  71.106  80.137  1.00  0.00           C
ATOM  11745  C3  POPE  150      19.527  66.957  79.407  1.00  0.00           C
ATOM  11748  O31 POPE  150      18.887  65.786  79.977  1.00  0.00           O
ATOM  11749  C31 POPE  150      18.617  65.837  81.277  1.00  0.00           C
ATOM  11750  O32 POPE  150      18.887  66.756  82.027  1.00  0.00           O
ATOM  11751  C32 POPE  150      17.907  64.546  81.707  1.00  0.00           C
ATOM  11754  C23 POPE  150      20.247  70.767  81.457  1.00  0.00           C
ATOM  11757  C24 POPE  150      20.507  71.996  82.337  1.00  0.00           C
ATOM  11760  C25 POPE  150      21.657  72.887  81.827  1.00  0.00           C
ATOM  11763  C26 POPE  150      23.027  72.557  82.447  1.00  0.00           C
ATOM  11766  C27 POPE  150      24.147  73.436  81.897  1.00  0.00           C
ATOM  11769  C28 POPE  150      25.497  73.226  82.617  1.00  0.00           C
ATOM  11772  C29 POPE  150      26.557  74.176  82.137  1.00  0.00           C
ATOM  11774 0C21 POPE  150      27.737  74.447  82.727  1.00  0.00           C
ATOM  11776 1C21 POPE  150      28.297  73.877  84.007  1.00  0.00           C
ATOM  11779 2C21 POPE  150      28.797  74.987  84.957  1.00  0.00           C
ATOM  11782 3C21 POPE  150      29.837  74.536  85.987  1.00  0.00           C
ATOM  11785 4C21 POPE  150      30.576  75.716  86.647  1.00  0.00           C
ATOM  11788 5C21 POPE  150      29.647  76.706  87.377  1.00  0.00           C
ATOM  11791 6C21 POPE  150      30.297  78.036  87.747  1.00  0.00           C
ATOM  11794 7C21 POPE  150      29.306  79.066  88.307  1.00  0.00           C
ATOM  11797 8C21 POPE  150      29.917  80.447  88.587  1.00  0.00           C
ATOM  11801  C33 POPE  150      16.807  64.766  82.777  1.00  0.00           C
ATOM  11804  C34 POPE  150      16.707  63.616  83.787  1.00  0.00           C
ATOM  11807  C35 POPE  150      17.797  63.766  84.857  1.00  0.00           C
ATOM  11810  C36 POPE  150      18.197  62.456  85.547  1.00  0.00           C
ATOM  11813  C37 POPE  150      19.487  62.646  86.367  1.00  0.00           C
ATOM  11816  C38 POPE  150      20.277  61.366  86.587  1.00  0.00           C
ATOM  11819  C39 POPE  150      21.747  61.656  86.907  1.00  0.00           C
ATOM  11822 0C31 POPE  150      21.957  62.386  88.237  1.00  0.00           C
ATOM  11825 1C31 POPE  150      23.447  62.446  88.627  1.00  0.00           C
ATOM  11828 2C31 POPE  150      23.667  63.026  90.027  1.00  0.00           C
ATOM  11831 3C31 POPE  150      23.316  62.046  91.157  1.00  0.00           C
ATOM  11834 4C31 POPE  150      23.337  62.706  92.537  1.00  0.00           C
ATOM  11837 5C31 POPE  150      22.427  61.996  93.537  1.00  0.00           C
ATOM  11840 6C31 POPE  150      22.297  62.756  94.857  1.00  0.00           C
ATOM  11844  NH3 POPE  151      59.806  96.457  80.087  1.00  0.00           N
ATOM  11848  C12 POPE  151      59.286  96.587  78.687  1.00  0.00           C
ATOM  11851  C11 POPE  151      57.766  96.286  78.627  1.00  0.00           C
ATOM  11854  P   POPE  151      56.236  97.346  80.487  1.00  0.00           P
ATOM  11855  O13 POPE  151      55.627  98.646  80.827  1.00  0.00           O
ATOM  11856  O14 POPE  151      55.367  96.166  80.517  1.00  0.00           O
ATOM  11857  O11 POPE  151      57.496  97.087  81.427  1.00  0.00           O
ATOM  11858  O12 POPE  151      56.977  97.406  79.087  1.00  0.00           O
ATOM  11859  C1  POPE  151      57.387  96.536  82.737  1.00  0.00           C
ATOM  11862  C2  POPE  151      57.667  97.586  83.847  1.00  0.00           C
ATOM  11864  O21 POPE  151      57.807  96.877  85.087  1.00  0.00           O
ATOM  11865  C21 POPE  151      58.707  97.327  85.947  1.00  0.00           C
ATOM  11866  O22 POPE  151      59.427  98.307  85.787  1.00  0.00           O
ATOM  11867  C22 POPE  151      58.746  96.347  87.127  1.00  0.00           C
ATOM  11870  C3  POPE  151      56.497  98.626  83.897  1.00  0.00           C
ATOM  11873  O31 POPE  151      56.407  99.377  85.127  1.00  0.00           O
ATOM  11874  C31 POPE  151      55.367 100.207  85.167  1.00  0.00           C
ATOM  11875  O32 POPE  151      54.547 100.356  84.267  1.00  0.00           O
ATOM  11876  C32 POPE  151      55.396 101.006  86.467  1.00  0.00           C
ATOM  11879  C23 POPE  151      59.377  96.886  88.427  1.00  0.00           C
ATOM  11882  C24 POPE  151      59.237  95.866  89.567  1.00  0.00           C
ATOM  11885  C25 POPE  151      59.727  96.357  90.947  1.00  0.00           C
ATOM  11888  C26 POPE  151      58.937  97.567  91.467  1.00  0.00           C
ATOM  11891  C27 POPE  151      59.156  97.816  92.957  1.00  0.00           C
ATOM  11894  C28 POPE  151      58.466  99.097  93.447  1.00  0.00           C
ATOM  11897  C29 POPE  151      57.857  98.917  94.817  1.00  0.00           C
ATOM  11899 0C21 POPE  151      58.356  99.337  95.987  1.00  0.00           C
ATOM  11901 1C21 POPE  151      59.617 100.137  96.197  1.00  0.00           C
ATOM  11904 2C21 POPE  151      59.477 101.006  97.457  1.00  0.00           C
ATOM  11907 3C21 POPE  151      60.727 101.826  97.797  1.00  0.00           C
ATOM  11910 4C21 POPE  151      60.536 102.576  99.127  1.00  0.00           C
ATOM  11913 5C21 POPE  151      61.826 103.157  99.707  1.00  0.00           C
ATOM  11916 6C21 POPE  151      61.597 103.696 101.117  1.00  0.00           C
ATOM  11919 7C21 POPE  151      62.836 104.346 101.747  1.00  0.00           C
ATOM  11922 8C21 POPE  151      64.076 103.456 101.757  1.00  0.00           C
ATOM  11926  C33 POPE  151      54.917 100.156  87.667  1.00  0.00           C
ATOM  11929  C34 POPE  151      55.297 100.736  89.047  1.00  0.00           C
ATOM  11932  C35 POPE  151      54.137 101.457  89.777  1.00  0.00           C
ATOM  11935  C36 POPE  151      54.097 102.966  89.497  1.00  0.00           C
ATOM  11938  C37 POPE  151      52.826 103.726  89.937  1.00  0.00           C
ATOM  11941  C38 POPE  151      52.776 104.116  91.427  1.00  0.00           C
ATOM  11944  C39 POPE  151      52.207 103.027  92.357  1.00  0.00           C
ATOM  11947 0C31 POPE  151      50.677 103.057  92.497  1.00  0.00           C
ATOM  11950 1C31 POPE  151      50.136 101.786  93.197  1.00  0.00           C
ATOM  11953 2C31 POPE  151      48.667 101.907  93.627  1.00  0.00           C
ATOM  11956 3C31 POPE  151      48.057 100.617  94.207  1.00  0.00           C
ATOM  11959 4C31 POPE  151      49.007  99.806  95.107  1.00  0.00           C
ATOM  11962 5C31 POPE  151      48.337  98.556  95.697  1.00  0.00           C
ATOM  11965 6C31 POPE  151      49.337  97.646  96.417  1.00  0.00           C
ATOM  11969  NH3 POPE  152     128.266 128.616 121.347  1.00  0.00           N
ATOM  11973  C12 POPE  152     128.995 128.817 120.047  1.00  0.00           C
ATOM  11976  C11 POPE  152     130.469 128.376 120.157  1.00  0.00           C
ATOM  11979  P   POPE  152     130.960 126.436 121.897  1.00  0.00           P
ATOM  11980  O13 POPE  152     132.410 126.566 122.137  1.00  0.00           O
ATOM  11981  O14 POPE  152     130.049 126.956 122.947  1.00  0.00           O
ATOM  11982  O11 POPE  152     130.660 124.906 121.767  1.00  0.00           O
ATOM  11983  O12 POPE  152     130.560 126.986 120.467  1.00  0.00           O
ATOM  11984  C1  POPE  152     131.109 124.046 120.727  1.00  0.00           C
ATOM  11987  C2  POPE  152     129.960 123.506 119.837  1.00  0.00           C
ATOM  11989  O21 POPE  152     129.930 124.277 118.617  1.00  0.00           O
ATOM  11990  C21 POPE  152     129.779 123.607 117.497  1.00  0.00           C
ATOM  11991  O22 POPE  152     129.888 122.396 117.347  1.00  0.00           O
ATOM  11992  C22 POPE  152     129.387 124.587 116.397  1.00  0.00           C
ATOM  11995  C3  POPE  152     128.576 123.546 120.587  1.00  0.00           C
ATOM  11998  O31 POPE  152     127.447 123.117 119.777  1.00  0.00           O
ATOM  11999  C31 POPE  152     126.867 124.116 119.127  1.00  0.00           C
ATOM  12000  O32 POPE  152     127.276 125.256 119.087  1.00  0.00           O
ATOM  12001  C32 POPE  152     125.617 123.656 118.377  1.00  0.00           C
ATOM  12004  C23 POPE  152     129.406 123.997 114.957  1.00  0.00           C
ATOM  12007  C24 POPE  152     129.007 125.046 113.917  1.00  0.00           C
ATOM  12010  C25 POPE  152     128.697 124.507 112.517  1.00  0.00           C
ATOM  12013  C26 POPE  152     129.939 124.256 111.657  1.00  0.00           C
ATOM  12016  C27 POPE  152     129.559 123.836 110.237  1.00  0.00           C
ATOM  12019  C28 POPE  152     130.780 123.486 109.377  1.00  0.00           C
ATOM  12022  C29 POPE  152     130.439 123.577 107.917  1.00  0.00           C
ATOM  12024 0C21 POPE  152     129.888 122.626 107.137  1.00  0.00           C
ATOM  12026 1C21 POPE  152     129.467 121.247 107.557  1.00  0.00           C
ATOM  12029 2C21 POPE  152     130.219 120.156 106.777  1.00  0.00           C
ATOM  12032 3C21 POPE  152     130.160 120.326 105.257  1.00  0.00           C
ATOM  12035 4C21 POPE  152     130.090 118.987 104.527  1.00  0.00           C
ATOM  12038 5C21 POPE  152     130.770 119.027 103.157  1.00  0.00           C
ATOM  12041 6C21 POPE  152     130.029 119.787 102.057  1.00  0.00           C
ATOM  12044 7C21 POPE  152     130.840 119.827 100.747  1.00  0.00           C
ATOM  12047 8C21 POPE  152     129.969 119.957  99.497  1.00  0.00           C
ATOM  12051  C33 POPE  152     125.065 124.806 117.487  1.00  0.00           C
ATOM  12054  C34 POPE  152     123.536 124.986 117.487  1.00  0.00           C
ATOM  12057  C35 POPE  152     122.907 124.526 116.167  1.00  0.00           C
ATOM  12060  C36 POPE  152     123.176 123.057 115.847  1.00  0.00           C
ATOM  12063  C37 POPE  152     124.337 122.777 114.907  1.00  0.00           C
ATOM  12066  C38 POPE  152     124.397 121.296 114.527  1.00  0.00           C
ATOM  12069  C39 POPE  152     125.337 121.087 113.347  1.00  0.00           C
ATOM  12072 0C31 POPE  152     124.876 119.946 112.437  1.00  0.00           C
ATOM  12075 1C31 POPE  152     125.647 119.976 111.117  1.00  0.00           C
ATOM  12078 2C31 POPE  152     125.276 118.786 110.227  1.00  0.00           C
ATOM  12081 3C31 POPE  152     125.867 118.936 108.827  1.00  0.00           C
ATOM  12084 4C31 POPE  152     125.416 117.807 107.897  1.00  0.00           C
ATOM  12087 5C31 POPE  152     126.096 117.887 106.537  1.00  0.00           C
ATOM  12090 6C31 POPE  152     125.777 116.716 105.617  1.00  0.00           C
ATOM  12094  NH3 POPE  153       6.237 121.557  82.787  1.00  0.00           N
ATOM  12098  C12 POPE  153       5.377 120.347  82.477  1.00  0.00           C
ATOM  12101  C11 POPE  153       5.217 120.056  80.967  1.00  0.00           C
ATOM  12104  P   POPE  153       4.697 117.467  80.877  1.00  0.00           P
ATOM  12105  O13 POPE  153       3.667 116.816  81.717  1.00  0.00           O
ATOM  12106  O14 POPE  153       5.027 116.826  79.587  1.00  0.00           O
ATOM  12107  O11 POPE  153       6.027 117.637  81.677  1.00  0.00           O
ATOM  12108  O12 POPE  153       4.287 118.997  80.687  1.00  0.00           O
ATOM  12109  C1  POPE  153       6.787 116.676  82.387  1.00  0.00           C
ATOM  12112  C2  POPE  153       6.117 116.137  83.707  1.00  0.00           C
ATOM  12114  O21 POPE  153       5.437 117.206  84.397  1.00  0.00           O
ATOM  12115  C21 POPE  153       4.477 116.786  85.187  1.00  0.00           C
ATOM  12116  O22 POPE  153       3.907 115.697  85.147  1.00  0.00           O
ATOM  12117  C22 POPE  153       4.227 117.837  86.257  1.00  0.00           C
ATOM  12120  C3  POPE  153       7.187 115.487  84.647  1.00  0.00           C
ATOM  12123  O31 POPE  153       6.627 114.536  85.597  1.00  0.00           O
ATOM  12124  C31 POPE  153       6.527 114.946  86.867  1.00  0.00           C
ATOM  12125  O32 POPE  153       6.737 116.067  87.277  1.00  0.00           O
ATOM  12126  C32 POPE  153       5.857 113.857  87.697  1.00  0.00           C
ATOM  12129  C23 POPE  153       3.287 117.366  87.387  1.00  0.00           C
ATOM  12132  C24 POPE  153       3.127 118.447  88.467  1.00  0.00           C
ATOM  12135  C25 POPE  153       3.937 118.206  89.757  1.00  0.00           C
ATOM  12138  C26 POPE  153       3.437 116.996  90.557  1.00  0.00           C
ATOM  12141  C27 POPE  153       3.857 116.986  92.027  1.00  0.00           C
ATOM  12144  C28 POPE  153       2.667 117.147  92.997  1.00  0.00           C
ATOM  12147  C29 POPE  153       3.117 117.357  94.427  1.00  0.00           C
ATOM  12149 0C21 POPE  153       2.807 116.637  95.517  1.00  0.00           C
ATOM  12151 1C21 POPE  153       1.877 115.447  95.607  1.00  0.00           C
ATOM  12154 2C21 POPE  153       0.767 115.617  96.667  1.00  0.00           C
ATOM  12157 3C21 POPE  153      -0.126 116.856  96.427  1.00  0.00           C
ATOM  12160 4C21 POPE  153      -1.476 116.867  97.167  1.00  0.00           C
ATOM  12163 5C21 POPE  153      -1.386 116.417  98.627  1.00  0.00           C
ATOM  12166 6C21 POPE  153      -2.666 116.616  99.447  1.00  0.00           C
ATOM  12169 7C21 POPE  153      -2.576 115.947 100.827  1.00  0.00           C
ATOM  12172 8C21 POPE  153      -3.766 116.247 101.747  1.00  0.00           C
ATOM  12176  C33 POPE  153       6.167 113.936  89.207  1.00  0.00           C
ATOM  12179  C34 POPE  153       5.267 112.987  90.017  1.00  0.00           C
ATOM  12182  C35 POPE  153       5.657 112.917  91.497  1.00  0.00           C
ATOM  12185  C36 POPE  153       4.757 111.976  92.307  1.00  0.00           C
ATOM  12188  C37 POPE  153       5.257 111.797  93.747  1.00  0.00           C
ATOM  12191  C38 POPE  153       4.817 112.896  94.717  1.00  0.00           C
ATOM  12194  C39 POPE  153       5.577 112.786  96.037  1.00  0.00           C
ATOM  12197 0C31 POPE  153       4.907 113.526  97.197  1.00  0.00           C
ATOM  12200 1C31 POPE  153       5.777 113.516  98.457  1.00  0.00           C
ATOM  12203 2C31 POPE  153       5.007 113.876  99.747  1.00  0.00           C
ATOM  12206 3C31 POPE  153       4.437 115.296  99.767  1.00  0.00           C
ATOM  12209 4C31 POPE  153       5.527 116.366  99.917  1.00  0.00           C
ATOM  12212 5C31 POPE  153       4.997 117.807  99.877  1.00  0.00           C
ATOM  12215 6C31 POPE  153       6.087 118.826 100.207  1.00  0.00           C
ATOM  12219  NH3 POPE  154      40.147  24.676 122.517  1.00  0.00           N
ATOM  12223  C12 POPE  154      40.677  25.596 123.587  1.00  0.00           C
ATOM  12226  C11 POPE  154      39.637  26.676 123.907  1.00  0.00           C
ATOM  12229  P   POPE  154      40.807  28.706 125.047  1.00  0.00           P
ATOM  12230  O13 POPE  154      39.907  29.766 124.537  1.00  0.00           O
ATOM  12231  O14 POPE  154      41.557  28.966 126.287  1.00  0.00           O
ATOM  12232  O11 POPE  154      41.837  28.406 123.927  1.00  0.00           O
ATOM  12233  O12 POPE  154      39.977  27.366 125.117  1.00  0.00           O
ATOM  12234  C1  POPE  154      42.597  29.506 123.437  1.00  0.00           C
ATOM  12237  C2  POPE  154      42.127  29.927 122.027  1.00  0.00           C
ATOM  12239  O21 POPE  154      42.167  28.756 121.177  1.00  0.00           O
ATOM  12240  C21 POPE  154      41.437  28.816 120.077  1.00  0.00           C
ATOM  12241  O22 POPE  154      40.767  29.766 119.717  1.00  0.00           O
ATOM  12242  C22 POPE  154      41.576  27.497 119.337  1.00  0.00           C
ATOM  12245  C3  POPE  154      43.087  31.037 121.557  1.00  0.00           C
ATOM  12248  O31 POPE  154      42.787  31.456 120.227  1.00  0.00           O
ATOM  12249  C31 POPE  154      43.106  32.676 119.887  1.00  0.00           C
ATOM  12250  O32 POPE  154      43.717  33.476 120.567  1.00  0.00           O
ATOM  12251  C32 POPE  154      42.607  32.866 118.467  1.00  0.00           C
ATOM  12254  C23 POPE  154      40.966  27.556 117.927  1.00  0.00           C
ATOM  12257  C24 POPE  154      41.747  28.456 116.947  1.00  0.00           C
ATOM  12260  C25 POPE  154      40.856  29.566 116.397  1.00  0.00           C
ATOM  12263  C26 POPE  154      41.407  30.417 115.257  1.00  0.00           C
ATOM  12266  C27 POPE  154      40.317  31.416 114.797  1.00  0.00           C
ATOM  12269  C28 POPE  154      40.757  32.406 113.697  1.00  0.00           C
ATOM  12272  C29 POPE  154      40.646  31.866 112.297  1.00  0.00           C
ATOM  12274 0C21 POPE  154      39.527  31.827 111.537  1.00  0.00           C
ATOM  12276 1C21 POPE  154      38.127  32.236 111.947  1.00  0.00           C
ATOM  12279 2C21 POPE  154      37.637  33.566 111.347  1.00  0.00           C
ATOM  12282 3C21 POPE  154      36.167  33.856 111.737  1.00  0.00           C
ATOM  12285 4C21 POPE  154      35.727  35.267 111.337  1.00  0.00           C
ATOM  12288 5C21 POPE  154      34.306  35.646 111.767  1.00  0.00           C
ATOM  12291 6C21 POPE  154      33.907  37.036 111.257  1.00  0.00           C
ATOM  12294 7C21 POPE  154      32.527  37.506 111.747  1.00  0.00           C
ATOM  12297 8C21 POPE  154      32.187  38.926 111.297  1.00  0.00           C
ATOM  12301  C33 POPE  154      42.667  34.326 117.987  1.00  0.00           C
ATOM  12304  C34 POPE  154      42.137  34.427 116.567  1.00  0.00           C
ATOM  12307  C35 POPE  154      41.947  35.877 116.107  1.00  0.00           C
ATOM  12310  C36 POPE  154      41.446  35.916 114.667  1.00  0.00           C
ATOM  12313  C37 POPE  154      41.467  37.316 114.067  1.00  0.00           C
ATOM  12316  C38 POPE  154      41.196  37.287 112.557  1.00  0.00           C
ATOM  12319  C39 POPE  154      39.716  37.456 112.207  1.00  0.00           C
ATOM  12322 0C31 POPE  154      39.466  37.287 110.707  1.00  0.00           C
ATOM  12325 1C31 POPE  154      38.137  37.876 110.247  1.00  0.00           C
ATOM  12328 2C31 POPE  154      37.587  37.197 108.977  1.00  0.00           C
ATOM  12331 3C31 POPE  154      38.516  37.287 107.767  1.00  0.00           C
ATOM  12334 4C31 POPE  154      37.837  36.767 106.497  1.00  0.00           C
ATOM  12337 5C31 POPE  154      38.797  36.666 105.307  1.00  0.00           C
ATOM  12340 6C31 POPE  154      38.167  36.046 104.057  1.00  0.00           C
ATOM  12344  NH3 POPE  155      27.477 105.226 127.917  1.00  0.00           N
ATOM  12348  C12 POPE  155      26.067 104.706 127.707  1.00  0.00           C
ATOM  12351  C11 POPE  155      25.226 105.646 126.797  1.00  0.00           C
ATOM  12354  P   POPE  155      23.087 104.137 126.517  1.00  0.00           P
ATOM  12355  O13 POPE  155      23.507 103.066 127.437  1.00  0.00           O
ATOM  12356  O14 POPE  155      21.637 104.396 126.407  1.00  0.00           O
ATOM  12357  O11 POPE  155      23.716 103.887 125.087  1.00  0.00           O
ATOM  12358  O12 POPE  155      23.827 105.466 126.947  1.00  0.00           O
ATOM  12359  C1  POPE  155      23.187 104.456 123.887  1.00  0.00           C
ATOM  12362  C2  POPE  155      22.287 103.467 123.077  1.00  0.00           C
ATOM  12364  O21 POPE  155      20.917 103.806 123.347  1.00  0.00           O
ATOM  12365  C21 POPE  155      20.047 104.337 122.467  1.00  0.00           C
ATOM  12366  O22 POPE  155      19.067 104.957 122.867  1.00  0.00           O
ATOM  12367  C22 POPE  155      20.336 104.106 120.997  1.00  0.00           C
ATOM  12370  C3  POPE  155      22.556 101.976 123.477  1.00  0.00           C
ATOM  12373  O31 POPE  155      21.607 101.056 122.897  1.00  0.00           O
ATOM  12374  C31 POPE  155      21.896 100.216 121.907  1.00  0.00           C
ATOM  12375  O32 POPE  155      21.197  99.277 121.577  1.00  0.00           O
ATOM  12376  C32 POPE  155      23.156 100.557 121.107  1.00  0.00           C
ATOM  12379  C23 POPE  155      19.217 104.666 120.087  1.00  0.00           C
ATOM  12382  C24 POPE  155      19.527 104.456 118.597  1.00  0.00           C
ATOM  12385  C25 POPE  155      18.337 104.697 117.647  1.00  0.00           C
ATOM  12388  C26 POPE  155      18.727 104.356 116.197  1.00  0.00           C
ATOM  12391  C27 POPE  155      17.567 104.256 115.187  1.00  0.00           C
ATOM  12394  C28 POPE  155      18.137 104.167 113.747  1.00  0.00           C
ATOM  12397  C29 POPE  155      17.197 103.717 112.647  1.00  0.00           C
ATOM  12399 0C21 POPE  155      16.507 104.496 111.797  1.00  0.00           C
ATOM  12401 1C21 POPE  155      16.417 105.997 111.847  1.00  0.00           C
ATOM  12404 2C21 POPE  155      17.326 106.777 110.867  1.00  0.00           C
ATOM  12407 3C21 POPE  155      16.867 106.716 109.397  1.00  0.00           C
ATOM  12410 4C21 POPE  155      17.567 107.747 108.497  1.00  0.00           C
ATOM  12413 5C21 POPE  155      16.896 107.877 107.127  1.00  0.00           C
ATOM  12416 6C21 POPE  155      17.647 108.817 106.167  1.00  0.00           C
ATOM  12419 7C21 POPE  155      16.967 108.917 104.797  1.00  0.00           C
ATOM  12422 8C21 POPE  155      17.817 109.566 103.707  1.00  0.00           C
ATOM  12426  C33 POPE  155      23.247  99.607 119.877  1.00  0.00           C
ATOM  12429  C34 POPE  155      24.417  99.857 118.917  1.00  0.00           C
ATOM  12432  C35 POPE  155      24.437 101.247 118.267  1.00  0.00           C
ATOM  12435  C36 POPE  155      23.257 101.557 117.347  1.00  0.00           C
ATOM  12438  C37 POPE  155      23.207 103.057 117.007  1.00  0.00           C
ATOM  12441  C38 POPE  155      22.377 103.406 115.757  1.00  0.00           C
ATOM  12444  C39 POPE  155      22.947 102.767 114.487  1.00  0.00           C
ATOM  12447 0C31 POPE  155      22.317 103.316 113.197  1.00  0.00           C
ATOM  12450 1C31 POPE  155      22.867 102.576 111.967  1.00  0.00           C
ATOM  12453 2C31 POPE  155      22.217 103.017 110.647  1.00  0.00           C
ATOM  12456 3C31 POPE  155      22.367 101.966 109.547  1.00  0.00           C
ATOM  12459 4C31 POPE  155      23.817 101.616 109.197  1.00  0.00           C
ATOM  12462 5C31 POPE  155      23.897 100.487 108.177  1.00  0.00           C
ATOM  12465 6C31 POPE  155      25.326 100.027 107.877  1.00  0.00           C
ATOM  12469  NH3 POPE  156      39.486  26.416  82.497  1.00  0.00           N
ATOM  12473  C12 POPE  156      40.917  26.446  81.997  1.00  0.00           C
ATOM  12476  C11 POPE  156      41.557  27.836  82.137  1.00  0.00           C
ATOM  12479  P   POPE  156      41.507  30.166  80.967  1.00  0.00           P
ATOM  12480  O13 POPE  156      42.976  30.076  80.847  1.00  0.00           O
ATOM  12481  O14 POPE  156      40.757  30.646  79.797  1.00  0.00           O
ATOM  12482  O11 POPE  156      41.077  31.116  82.127  1.00  0.00           O
ATOM  12483  O12 POPE  156      40.837  28.796  81.387  1.00  0.00           O
ATOM  12484  C1  POPE  156      41.837  31.366  83.297  1.00  0.00           C
ATOM  12487  C2  POPE  156      40.847  31.736  84.447  1.00  0.00           C
ATOM  12489  O21 POPE  156      41.386  32.257  85.677  1.00  0.00           O
ATOM  12490  C21 POPE  156      42.667  32.476  85.897  1.00  0.00           C
ATOM  12491  O22 POPE  156      43.547  32.587  85.077  1.00  0.00           O
ATOM  12492  C22 POPE  156      42.887  32.517  87.397  1.00  0.00           C
ATOM  12495  C3  POPE  156      40.016  30.466  84.807  1.00  0.00           C
ATOM  12498  O31 POPE  156      38.646  30.756  85.157  1.00  0.00           O
ATOM  12499  C31 POPE  156      38.437  31.046  86.437  1.00  0.00           C
ATOM  12500  O32 POPE  156      39.287  31.186  87.287  1.00  0.00           O
ATOM  12501  C32 POPE  156      36.937  31.066  86.687  1.00  0.00           C
ATOM  12504  C23 POPE  156      42.807  31.086  87.997  1.00  0.00           C
ATOM  12507  C24 POPE  156      42.626  31.066  89.517  1.00  0.00           C
ATOM  12510  C25 POPE  156      41.357  31.776  90.007  1.00  0.00           C
ATOM  12513  C26 POPE  156      40.447  30.886  90.877  1.00  0.00           C
ATOM  12516  C27 POPE  156      39.326  31.697  91.537  1.00  0.00           C
ATOM  12519  C28 POPE  156      38.367  30.866  92.427  1.00  0.00           C
ATOM  12522  C29 POPE  156      39.047  30.247  93.617  1.00  0.00           C
ATOM  12524 0C21 POPE  156      38.997  30.677  94.887  1.00  0.00           C
ATOM  12526 1C21 POPE  156      38.247  31.886  95.377  1.00  0.00           C
ATOM  12529 2C21 POPE  156      38.466  32.166  96.877  1.00  0.00           C
ATOM  12532 3C21 POPE  156      39.847  32.756  97.197  1.00  0.00           C
ATOM  12535 4C21 POPE  156      39.977  33.286  98.637  1.00  0.00           C
ATOM  12538 5C21 POPE  156      40.077  32.176  99.697  1.00  0.00           C
ATOM  12541 6C21 POPE  156      39.986  32.717 101.127  1.00  0.00           C
ATOM  12544 7C21 POPE  156      40.147  31.606 102.177  1.00  0.00           C
ATOM  12547 8C21 POPE  156      39.907  32.096 103.607  1.00  0.00           C
ATOM  12551  C33 POPE  156      36.587  30.326  87.987  1.00  0.00           C
ATOM  12554  C34 POPE  156      35.356  30.896  88.687  1.00  0.00           C
ATOM  12557  C35 POPE  156      35.587  32.296  89.307  1.00  0.00           C
ATOM  12560  C36 POPE  156      34.646  32.546  90.497  1.00  0.00           C
ATOM  12563  C37 POPE  156      35.257  33.426  91.597  1.00  0.00           C
ATOM  12566  C38 POPE  156      34.527  33.296  92.957  1.00  0.00           C
ATOM  12569  C39 POPE  156      34.527  31.866  93.527  1.00  0.00           C
ATOM  12572 0C31 POPE  156      33.966  31.786  94.957  1.00  0.00           C
ATOM  12575 1C31 POPE  156      34.007  30.366  95.547  1.00  0.00           C
ATOM  12578 2C31 POPE  156      32.986  30.146  96.677  1.00  0.00           C
ATOM  12581 3C31 POPE  156      32.997  31.236  97.767  1.00  0.00           C
ATOM  12584 4C31 POPE  156      34.297  31.286  98.577  1.00  0.00           C
ATOM  12587 5C31 POPE  156      34.317  32.466  99.557  1.00  0.00           C
ATOM  12590 6C31 POPE  156      35.356  32.296 100.667  1.00  0.00           C
ATOM  12594  NH3 POPE  157      90.345  -5.767 122.227  1.00  0.00           N
ATOM  12598  C12 POPE  157      90.846  -4.377 122.517  1.00  0.00           C
ATOM  12601  C11 POPE  157      91.406  -3.697 121.267  1.00  0.00           C
ATOM  12604  P   POPE  157      93.206  -4.097 119.427  1.00  0.00           P
ATOM  12605  O13 POPE  157      94.437  -4.907 119.287  1.00  0.00           O
ATOM  12606  O14 POPE  157      92.086  -4.467 118.547  1.00  0.00           O
ATOM  12607  O11 POPE  157      93.486  -2.547 119.217  1.00  0.00           O
ATOM  12608  O12 POPE  157      92.646  -4.297 120.877  1.00  0.00           O
ATOM  12609  C1  POPE  157      93.427  -2.007 117.867  1.00  0.00           C
ATOM  12612  C2  POPE  157      94.796  -1.477 117.357  1.00  0.00           C
ATOM  12614  O21 POPE  157      94.636  -0.847 116.067  1.00  0.00           O
ATOM  12615  C21 POPE  157      94.247   0.416 116.117  1.00  0.00           C
ATOM  12616  O22 POPE  157      93.827   0.996 117.097  1.00  0.00           O
ATOM  12617  C22 POPE  157      94.537   1.066 114.767  1.00  0.00           C
ATOM  12620  C3  POPE  157      95.857  -2.617 117.277  1.00  0.00           C
ATOM  12623  O31 POPE  157      96.297  -2.907 115.937  1.00  0.00           O
ATOM  12624  C31 POPE  157      97.337  -2.197 115.537  1.00  0.00           C
ATOM  12625  O32 POPE  157      97.907  -1.327 116.167  1.00  0.00           O
ATOM  12626  C32 POPE  157      97.676  -2.667 114.117  1.00  0.00           C
ATOM  12629  C23 POPE  157      95.816   1.926 114.857  1.00  0.00           C
ATOM  12632  C24 POPE  157      96.166   2.556 113.507  1.00  0.00           C
ATOM  12635  C25 POPE  157      97.286   3.596 113.577  1.00  0.00           C
ATOM  12638  C26 POPE  157      98.686   3.036 113.857  1.00  0.00           C
[truncated: 1,683,502 more chars]
