# Supplementary material for: Characterizing Membrane Association and Periplasmic Transfer of Bacterial Lipoproteins through Molecular Dynamics Simulations
Source: Structure. 2020 Apr 7;28(4):475–487.e3. doi: 10.1016/j.str.2020.01.012 (PMC7139219; doi:10.1016/j.str.2020.01.012)
Supplement: Data S1. Final Coordinates from Simulations (Y–Z), Related to Figure 3 [file mmc3.zip › Y-Z/YTCA-4-atomistic.pdb]

TITLE     Protein
REMARK    THIS IS A SIMULATION BOX
CRYST1  129.521  129.521  210.821  90.00  90.00  90.00 P 1           1
MODEL        1
ATOM      1  N   CYSTA   1      78.356  59.956 125.155  1.00  0.00           N
ATOM      3  CA  CYSTA   1      78.236  58.806 124.315  1.00  0.00           C
ATOM      5  C   CYSTA   1      77.196  57.855 124.936  1.00  0.00           C
ATOM      6  O   CYSTA   1      77.175  56.656 124.706  1.00  0.00           O
ATOM      7  CB  CYSTA   1      79.636  58.256 123.925  1.00  0.00           C
ATOM     10  SG  CYSTA   1      81.026  58.846 124.966  1.00  0.00           S
ATOM     11  C1  CYSTA   1      82.266  57.806 124.136  1.00  0.00           C
ATOM     14  CA1 CYSTA   1      77.545  60.996 125.135  1.00  0.00           C
ATOM     15  OA1 CYSTA   1      77.566  61.686 126.155  1.00  0.00           O
ATOM     16  CA2 CYSTA   1      76.615  61.326 123.996  1.00  0.00           C
ATOM     19  C11 CYSTA   1      83.386  58.465 123.266  1.00  0.00           C
ATOM     21  O11 CYSTA   1      82.826  59.275 122.206  1.00  0.00           O
ATOM     22  CX1 CYSTA   1      83.745  60.006 121.555  1.00  0.00           C
ATOM     23  OX1 CYSTA   1      84.916  60.076 121.866  1.00  0.00           O
ATOM     24  CX2 CYSTA   1      83.125  60.676 120.315  1.00  0.00           C
ATOM     27  C12 CYSTA   1      84.295  57.305 122.735  1.00  0.00           C
ATOM     30  O12 CYSTA   1      83.526  56.396 121.916  1.00  0.00           O
ATOM     31  CD1 CYSTA   1      83.516  56.675 120.605  1.00  0.00           C
ATOM     32  OD1 CYSTA   1      84.265  57.465 120.065  1.00  0.00           O
ATOM     33  CD2 CYSTA   1      82.386  55.905 119.925  1.00  0.00           C
ATOM     36  CA3 CYSTA   1      75.725  60.375 123.135  1.00  0.00           C
ATOM     39  CA4 CYSTA   1      75.766  60.775 121.646  1.00  0.00           C
ATOM     42  CA5 CYSTA   1      74.496  60.355 120.906  1.00  0.00           C
ATOM     45  CA6 CYSTA   1      74.576  60.525 119.376  1.00  0.00           C
ATOM     48  CA7 CYSTA   1      74.905  61.955 118.905  1.00  0.00           C
ATOM     51  CA8 CYSTA   1      74.686  62.136 117.395  1.00  0.00           C
ATOM     54  CA9 CYSTA   1      74.795  63.596 116.925  1.00  0.00           C
ATOM     57 0CA1 CYSTA   1      76.166  64.256 117.185  1.00  0.00           C
ATOM     60 1CA1 CYSTA   1      77.316  63.626 116.396  1.00  0.00           C
ATOM     63 2CA1 CYSTA   1      78.696  64.116 116.876  1.00  0.00           C
ATOM     66 3CA1 CYSTA   1      79.876  63.516 116.096  1.00  0.00           C
ATOM     69 4CA1 CYSTA   1      79.776  61.986 115.956  1.00  0.00           C
ATOM     72 5CA1 CYSTA   1      81.005  61.336 115.325  1.00  0.00           C
ATOM     75 6CA1 CYSTA   1      80.806  59.846 115.035  1.00  0.00           C
ATOM     79  CD3 CYSTA   1      82.746  55.495 118.485  1.00  0.00           C
ATOM     82  CD4 CYSTA   1      82.786  56.666 117.495  1.00  0.00           C
ATOM     85  CD5 CYSTA   1      82.865  56.236 116.026  1.00  0.00           C
ATOM     88  CD6 CYSTA   1      84.165  55.486 115.705  1.00  0.00           C
ATOM     91  CD7 CYSTA   1      84.316  55.166 114.215  1.00  0.00           C
ATOM     94  CD8 CYSTA   1      85.606  54.385 113.915  1.00  0.00           C
ATOM     97  CD9 CYSTA   1      85.925  54.296 112.416  1.00  0.00           C
ATOM    100 0CD1 CYSTA   1      84.846  53.615 111.565  1.00  0.00           C
ATOM    103 1CD1 CYSTA   1      85.356  53.285 110.155  1.00  0.00           C
ATOM    106 2CD1 CYSTA   1      84.316  52.576 109.285  1.00  0.00           C
ATOM    109 3CD1 CYSTA   1      84.815  52.276 107.866  1.00  0.00           C
ATOM    112 4CD1 CYSTA   1      85.785  51.086 107.805  1.00  0.00           C
ATOM    115 5CD1 CYSTA   1      85.965  50.556 106.376  1.00  0.00           C
ATOM    118 6CD1 CYSTA   1      87.106  49.546 106.216  1.00  0.00           C
ATOM    122  CX3 CYSTA   1      84.136  61.535 119.495  1.00  0.00           C
ATOM    125  CX4 CYSTA   1      83.675  61.796 118.046  1.00  0.00           C
ATOM    128  CX5 CYSTA   1      84.675  62.576 117.165  1.00  0.00           C
ATOM    131  CX6 CYSTA   1      84.186  62.726 115.716  1.00  0.00           C
ATOM    134  CX7 CYSTA   1      85.156  63.475 114.776  1.00  0.00           C
ATOM    137  CX8 CYSTA   1      84.586  63.745 113.365  1.00  0.00           C
ATOM    140  CX9 CYSTA   1      83.216  64.366 113.435  1.00  0.00           C
ATOM    142 0CX1 CYSTA   1      82.166  64.175 112.616  1.00  0.00           C
ATOM    144 1CX1 CYSTA   1      82.126  63.366 111.345  1.00  0.00           C
ATOM    147 2CX1 CYSTA   1      80.776  62.635 111.226  1.00  0.00           C
ATOM    150 3CX1 CYSTA   1      80.636  61.955 109.855  1.00  0.00           C
ATOM    153 4CX1 CYSTA   1      79.276  61.276 109.636  1.00  0.00           C
ATOM    156 5CX1 CYSTA   1      78.996  60.116 110.595  1.00  0.00           C
ATOM    159 6CX1 CYSTA   1      77.816  59.265 110.116  1.00  0.00           C
ATOM    162 7CX1 CYSTA   1      77.556  58.015 110.966  1.00  0.00           C
ATOM    165 8CX1 CYSTA   1      76.396  57.165 110.436  1.00  0.00           C
ATOM    169  N   SER A   2      76.255  58.446 125.705  1.00  0.00           N
ATOM    171  CA  SER A   2      75.255  57.925 126.625  1.00  0.00           C
ATOM    173  CB  SER A   2      75.676  58.076 128.116  1.00  0.00           C
ATOM    176  OG  SER A   2      77.066  57.826 128.326  1.00  0.00           O
ATOM    178  C   SER A   2      74.085  58.885 126.466  1.00  0.00           C
ATOM    179  O   SER A   2      74.286  59.976 125.946  1.00  0.00           O
ATOM    180  N   LEU A   3      72.876  58.576 126.955  1.00  0.00           N
ATOM    182  CA  LEU A   3      71.826  59.535 127.235  1.00  0.00           C
ATOM    184  CB  LEU A   3      70.416  58.916 126.936  1.00  0.00           C
ATOM    187  CG  LEU A   3      69.816  59.076 125.506  1.00  0.00           C
ATOM    189  CD1 LEU A   3      68.335  58.666 125.556  1.00  0.00           C
ATOM    193  CD2 LEU A   3      70.496  58.285 124.385  1.00  0.00           C
ATOM    197  C   LEU A   3      71.856  59.935 128.736  1.00  0.00           C
ATOM    198  O   LEU A   3      71.266  59.245 129.576  1.00  0.00           O
ATOM    199  N   SER A   4      72.505  61.055 129.136  1.00  0.00           N
ATOM    201  CA  SER A   4      72.376  61.616 130.485  1.00  0.00           C
ATOM    203  CB  SER A   4      73.496  62.635 130.845  1.00  0.00           C
ATOM    206  OG  SER A   4      73.786  63.516 129.776  1.00  0.00           O
ATOM    208  C   SER A   4      70.966  62.136 130.775  1.00  0.00           C
ATOM    209  O   SER A   4      70.376  62.745 129.875  1.00  0.00           O
ATOM    210  N   PRO A   5      70.376  61.885 131.966  1.00  0.00           N
ATOM    211  CD  PRO A   5      71.045  62.346 133.186  1.00  0.00           C
ATOM    214  CA  PRO A   5      68.986  62.196 132.226  1.00  0.00           C
ATOM    216  CB  PRO A   5      69.075  63.675 132.595  1.00  0.00           C
ATOM    219  CG  PRO A   5      70.346  63.696 133.476  1.00  0.00           C
ATOM    222  C   PRO A   5      67.906  61.705 131.275  1.00  0.00           C
ATOM    223  O   PRO A   5      66.746  62.066 131.446  1.00  0.00           O
ATOM    224  N   ALA A   6      68.246  60.785 130.355  1.00  0.00           N
ATOM    226  CA  ALA A   6      67.326  60.135 129.466  1.00  0.00           C
ATOM    228  CB  ALA A   6      66.466  59.105 130.216  1.00  0.00           C
ATOM    232  C   ALA A   6      66.486  61.096 128.635  1.00  0.00           C
ATOM    233  O   ALA A   6      67.016  61.955 127.945  1.00  0.00           O
ATOM    234  N   ILE A   7      65.156  60.896 128.605  1.00  0.00           N
ATOM    236  CA  ILE A   7      64.405  61.465 127.495  1.00  0.00           C
ATOM    238  CB  ILE A   7      64.446  60.525 126.295  1.00  0.00           C
ATOM    240  CG2 ILE A   7      63.496  59.306 126.356  1.00  0.00           C
ATOM    244  CG1 ILE A   7      64.356  61.336 124.986  1.00  0.00           C
ATOM    247  CD  ILE A   7      65.136  60.676 123.856  1.00  0.00           C
ATOM    251  C   ILE A   7      63.046  62.015 127.875  1.00  0.00           C
ATOM    252  O   ILE A   7      62.006  61.576 127.375  1.00  0.00           O
ATOM    253  N   PRO A   8      62.926  63.036 128.716  1.00  0.00           N
ATOM    254  CD  PRO A   8      64.046  63.776 129.326  1.00  0.00           C
ATOM    257  CA  PRO A   8      61.796  63.925 128.546  1.00  0.00           C
ATOM    259  CB  PRO A   8      61.926  64.816 129.776  1.00  0.00           C
ATOM    262  CG  PRO A   8      63.436  65.076 129.875  1.00  0.00           C
ATOM    265  C   PRO A   8      61.896  64.665 127.206  1.00  0.00           C
ATOM    266  O   PRO A   8      62.926  65.215 126.835  1.00  0.00           O
ATOM    267  N   VAL A   9      60.786  64.726 126.466  1.00  0.00           N
ATOM    269  CA  VAL A   9      60.626  65.646 125.355  1.00  0.00           C
ATOM    271  CB  VAL A   9      60.226  64.885 124.086  1.00  0.00           C
ATOM    273  CG1 VAL A   9      60.266  65.806 122.845  1.00  0.00           C
ATOM    277  CG2 VAL A   9      61.196  63.706 123.866  1.00  0.00           C
ATOM    281  C   VAL A   9      59.646  66.695 125.906  1.00  0.00           C
ATOM    282  O   VAL A   9      58.856  67.296 125.196  1.00  0.00           O
ATOM    283  N   ILE A  10      59.746  66.826 127.255  1.00  0.00           N
ATOM    285  CA  ILE A  10      59.386  67.855 128.225  1.00  0.00           C
ATOM    287  CB  ILE A  10      60.416  68.995 128.315  1.00  0.00           C
ATOM    289  CG2 ILE A  10      60.166  69.867 129.576  1.00  0.00           C
ATOM    293  CG1 ILE A  10      61.826  68.367 128.345  1.00  0.00           C
ATOM    296  CD  ILE A  10      62.956  69.306 128.726  1.00  0.00           C
ATOM    300  C   ILE A  10      58.016  68.446 128.095  1.00  0.00           C
ATOM    301  O   ILE A  10      57.736  68.986 127.045  1.00  0.00           O
ATOM    302  N   GLY A  11      57.116  68.465 129.116  1.00  0.00           N
ATOM    304  CA  GLY A  11      57.106  67.716 130.375  1.00  0.00           C
ATOM    307  C   GLY A  11      58.106  68.166 131.435  1.00  0.00           C
ATOM    308  O   GLY A  11      59.246  67.736 131.415  1.00  0.00           O
ATOM    309  N   ALA A  12      57.776  68.966 132.445  1.00  0.00           N
ATOM    311  CA  ALA A  12      56.516  68.966 133.155  1.00  0.00           C
ATOM    313  CB  ALA A  12      56.736  68.355 134.545  1.00  0.00           C
ATOM    317  C   ALA A  12      56.006  70.376 133.285  1.00  0.00           C
ATOM    318  O   ALA A  12      55.696  70.867 134.376  1.00  0.00           O
ATOM    319  N   TYR A  13      55.846  71.055 132.156  1.00  0.00           N
ATOM    321  CA  TYR A  13      55.205  72.345 132.156  1.00  0.00           C
ATOM    323  CB  TYR A  13      56.245  73.476 132.285  1.00  0.00           C
ATOM    326  CG  TYR A  13      57.246  73.626 131.166  1.00  0.00           C
ATOM    327  CD1 TYR A  13      58.606  73.336 131.345  1.00  0.00           C
ATOM    329  CE1 TYR A  13      59.556  73.936 130.515  1.00  0.00           C
ATOM    331  CZ  TYR A  13      59.156  74.796 129.485  1.00  0.00           C
ATOM    332  OH  TYR A  13      60.026  75.727 128.905  1.00  0.00           O
ATOM    334  CD2 TYR A  13      56.856  74.355 130.035  1.00  0.00           C
ATOM    336  CE2 TYR A  13      57.806  74.896 129.165  1.00  0.00           C
ATOM    338  C   TYR A  13      54.226  72.415 131.005  1.00  0.00           C
ATOM    339  O   TYR A  13      54.036  71.425 130.305  1.00  0.00           O
ATOM    340  N   TYR A  14      53.466  73.535 130.935  1.00  0.00           N
ATOM    342  CA  TYR A  14      52.136  73.665 130.345  1.00  0.00           C
ATOM    344  CB  TYR A  14      51.556  75.125 130.445  1.00  0.00           C
ATOM    347  CG  TYR A  14      52.336  76.366 130.035  1.00  0.00           C
ATOM    348  CD1 TYR A  14      51.656  77.576 130.235  1.00  0.00           C
ATOM    350  CE1 TYR A  14      52.306  78.805 130.085  1.00  0.00           C
ATOM    352  CZ  TYR A  14      53.646  78.836 129.716  1.00  0.00           C
ATOM    353  OH  TYR A  14      54.326  80.065 129.776  1.00  0.00           O
ATOM    355  CD2 TYR A  14      53.656  76.415 129.545  1.00  0.00           C
ATOM    357  CE2 TYR A  14      54.316  77.656 129.376  1.00  0.00           C
ATOM    359  C   TYR A  14      51.676  72.756 129.175  1.00  0.00           C
ATOM    360  O   TYR A  14      52.435  72.456 128.245  1.00  0.00           O
ATOM    361  N   PRO A  15      50.436  72.266 129.306  1.00  0.00           N
ATOM    362  CD  PRO A  15      49.376  73.146 128.765  1.00  0.00           C
ATOM    365  CA  PRO A  15      50.016  70.955 128.826  1.00  0.00           C
ATOM    367  CB  PRO A  15      49.686  71.196 127.375  1.00  0.00           C
ATOM    370  CG  PRO A  15      48.885  72.507 127.455  1.00  0.00           C
ATOM    373  C   PRO A  15      50.676  69.626 129.035  1.00  0.00           C
ATOM    374  O   PRO A  15      49.966  68.665 128.765  1.00  0.00           O
ATOM    375  N   SER A  16      51.956  69.436 129.466  1.00  0.00           N
ATOM    377  CA  SER A  16      52.516  68.076 129.495  1.00  0.00           C
ATOM    379  CB  SER A  16      51.986  67.095 130.585  1.00  0.00           C
ATOM    382  OG  SER A  16      52.426  67.476 131.896  1.00  0.00           O
ATOM    384  C   SER A  16      52.435  67.355 128.155  1.00  0.00           C
ATOM    385  O   SER A  16      51.646  66.456 127.936  1.00  0.00           O
ATOM    386  N   TRP A  17      53.266  67.776 127.216  1.00  0.00           N
ATOM    388  CA  TRP A  17      53.366  67.215 125.896  1.00  0.00           C
ATOM    390  CB  TRP A  17      53.206  68.396 124.885  1.00  0.00           C
ATOM    393  CG  TRP A  17      53.346  68.095 123.435  1.00  0.00           C
ATOM    394  CD1 TRP A  17      52.316  68.016 122.535  1.00  0.00           C
ATOM    396  NE1 TRP A  17      52.816  67.656 121.306  1.00  0.00           N
ATOM    398  CE2 TRP A  17      54.176  67.565 121.366  1.00  0.00           C
ATOM    399  CD2 TRP A  17      54.556  67.846 122.696  1.00  0.00           C
ATOM    400  CE3 TRP A  17      55.905  67.805 123.035  1.00  0.00           C
ATOM    402  CZ3 TRP A  17      56.835  67.465 122.056  1.00  0.00           C
ATOM    404  CZ2 TRP A  17      55.096  67.215 120.396  1.00  0.00           C
ATOM    406  CH2 TRP A  17      56.436  67.156 120.756  1.00  0.00           C
ATOM    408  C   TRP A  17      54.716  66.555 125.886  1.00  0.00           C
ATOM    409  O   TRP A  17      55.636  67.095 126.485  1.00  0.00           O
ATOM    410  N   PHE A  18      54.876  65.346 125.296  1.00  0.00           N
ATOM    412  CA  PHE A  18      55.296  64.205 126.116  1.00  0.00           C
ATOM    414  CB  PHE A  18      54.935  62.796 125.515  1.00  0.00           C
ATOM    417  CG  PHE A  18      55.335  62.476 124.075  1.00  0.00           C
ATOM    418  CD1 PHE A  18      56.536  62.875 123.446  1.00  0.00           C
ATOM    420  CE1 PHE A  18      56.806  62.565 122.115  1.00  0.00           C
ATOM    422  CZ  PHE A  18      55.886  61.826 121.376  1.00  0.00           C
ATOM    424  CD2 PHE A  18      54.466  61.666 123.326  1.00  0.00           C
ATOM    426  CE2 PHE A  18      54.716  61.355 121.985  1.00  0.00           C
ATOM    428  C   PHE A  18      56.786  64.345 126.366  1.00  0.00           C
ATOM    429  O   PHE A  18      57.456  64.965 125.565  1.00  0.00           O
ATOM    430  N   PHE A  19      57.426  63.855 127.425  1.00  0.00           N
ATOM    432  CA  PHE A  19      56.916  62.955 128.415  1.00  0.00           C
ATOM    434  CB  PHE A  19      57.806  61.656 128.476  1.00  0.00           C
ATOM    437  CG  PHE A  19      57.946  60.975 127.146  1.00  0.00           C
ATOM    438  CD1 PHE A  19      57.116  59.896 126.815  1.00  0.00           C
ATOM    440  CE1 PHE A  19      57.316  59.186 125.626  1.00  0.00           C
ATOM    442  CZ  PHE A  19      58.346  59.546 124.755  1.00  0.00           C
ATOM    444  CD2 PHE A  19      58.996  61.315 126.265  1.00  0.00           C
ATOM    446  CE2 PHE A  19      59.186  60.616 125.076  1.00  0.00           C
ATOM    448  C   PHE A  19      56.996  63.696 129.745  1.00  0.00           C
ATOM    449  O   PHE A  19      56.206  64.565 130.085  1.00  0.00           O
ATOM    450  N   CYS A  20      58.036  63.355 130.535  1.00  0.00           N
ATOM    452  CA  CYS A  20      58.146  63.646 131.946  1.00  0.00           C
ATOM    454  CB  CYS A  20      58.796  65.025 132.196  1.00  0.00           C
ATOM    457  SG  CYS A  20      60.335  64.995 133.175  1.00  0.00           S
ATOM    459  C   CYS A  20      56.876  63.326 132.716  1.00  0.00           C
ATOM    460  O   CYS A  20      56.446  62.175 132.756  1.00  0.00           O
ATOM    461  N   ALA A  21      56.315  64.285 133.456  1.00  0.00           N
ATOM    463  CA  ALA A  21      56.156  64.065 134.855  1.00  0.00           C
ATOM    465  CB  ALA A  21      57.526  64.345 135.506  1.00  0.00           C
ATOM    469  C   ALA A  21      55.056  64.965 135.396  1.00  0.00           C
ATOM    470  O   ALA A  21      54.746  66.025 134.846  1.00  0.00           O
ATOM    471  N   ILE A  22      54.405  64.616 136.516  1.00  0.00           N
ATOM    473  CA  ILE A  22      54.256  63.285 137.086  1.00  0.00           C
ATOM    475  CB  ILE A  22      55.476  62.995 137.995  1.00  0.00           C
ATOM    477  CG2 ILE A  22      56.006  64.306 138.655  1.00  0.00           C
ATOM    481  CG1 ILE A  22      55.286  61.936 139.086  1.00  0.00           C
ATOM    484  CD  ILE A  22      56.596  61.486 139.745  1.00  0.00           C
ATOM    488  C   ILE A  22      52.866  63.376 137.746  1.00  0.00           C
ATOM    489  O   ILE A  22      52.616  64.355 138.435  1.00  0.00           O
ATOM    490  N   ALA A  23      51.846  62.486 137.545  1.00  0.00           N
ATOM    492  CA  ALA A  23      51.746  61.196 136.866  1.00  0.00           C
ATOM    494  CB  ALA A  23      51.056  60.186 137.805  1.00  0.00           C
ATOM    498  C   ALA A  23      50.916  61.206 135.565  1.00  0.00           C
ATOM    499  O   ALA A  23      51.146  61.986 134.656  1.00  0.00           O
ATOM    500  N   SER A  24      49.956  60.256 135.476  1.00  0.00           N
ATOM    502  CA  SER A  24      49.146  59.795 134.355  1.00  0.00           C
ATOM    504  CB  SER A  24      47.876  60.625 134.086  1.00  0.00           C
ATOM    507  OG  SER A  24      46.736  60.076 134.755  1.00  0.00           O
ATOM    509  C   SER A  24      49.836  59.265 133.105  1.00  0.00           C
ATOM    510  O   SER A  24      50.396  59.976 132.276  1.00  0.00           O
ATOM    511  N   LEU A  25      49.806  57.936 132.945  1.00  0.00           N
ATOM    513  CA  LEU A  25      50.746  57.186 132.136  1.00  0.00           C
ATOM    515  CB  LEU A  25      51.486  56.086 132.965  1.00  0.00           C
ATOM    518  CG  LEU A  25      52.386  56.546 134.146  1.00  0.00           C
ATOM    520  CD1 LEU A  25      53.236  55.355 134.625  1.00  0.00           C
ATOM    524  CD2 LEU A  25      51.606  57.095 135.345  1.00  0.00           C
ATOM    528  C   LEU A  25      49.976  56.476 131.035  1.00  0.00           C
ATOM    529  O   LEU A  25      48.755  56.346 131.116  1.00  0.00           O
ATOM    530  N   ILE A  26      50.616  55.946 129.976  1.00  0.00           N
ATOM    532  CA  ILE A  26      51.905  56.336 129.416  1.00  0.00           C
ATOM    534  CB  ILE A  26      52.876  55.135 129.466  1.00  0.00           C
ATOM    536  CG2 ILE A  26      53.036  54.345 128.146  1.00  0.00           C
ATOM    540  CG1 ILE A  26      54.246  55.565 130.045  1.00  0.00           C
ATOM    543  CD  ILE A  26      55.106  54.375 130.485  1.00  0.00           C
ATOM    547  C   ILE A  26      51.546  56.815 128.006  1.00  0.00           C
ATOM    548  O   ILE A  26      50.946  56.105 127.216  1.00  0.00           O
ATOM    549  N   LEU A  27      51.736  58.095 127.626  1.00  0.00           N
ATOM    551  CA  LEU A  27      52.986  58.806 127.675  1.00  0.00           C
ATOM    553  CB  LEU A  27      53.636  58.885 126.256  1.00  0.00           C
ATOM    556  CG  LEU A  27      53.076  58.015 125.106  1.00  0.00           C
ATOM    558  CD1 LEU A  27      54.136  57.896 123.996  1.00  0.00           C
ATOM    562  CD2 LEU A  27      51.806  58.605 124.455  1.00  0.00           C
ATOM    566  C   LEU A  27      52.806  60.215 128.225  1.00  0.00           C
ATOM    567  O   LEU A  27      53.615  61.076 127.936  1.00  0.00           O
ATOM    568  N   THR A  28      51.736  60.466 129.016  1.00  0.00           N
ATOM    570  CA  THR A  28      51.346  61.756 129.625  1.00  0.00           C
ATOM    572  CB  THR A  28      52.216  62.215 130.826  1.00  0.00           C
ATOM    574  OG1 THR A  28      51.566  63.225 131.595  1.00  0.00           O
ATOM    576  CG2 THR A  28      53.615  62.745 130.506  1.00  0.00           C
ATOM    580  C   THR A  28      51.045  62.836 128.586  1.00  0.00           C
ATOM    581  O   THR A  28      51.896  63.666 128.295  1.00  0.00           O
ATOM    582  N   LEU A  29      49.876  62.796 127.906  1.00  0.00           N
ATOM    584  CA  LEU A  29      49.716  63.646 126.735  1.00  0.00           C
ATOM    586  CB  LEU A  29      50.626  63.106 125.546  1.00  0.00           C
ATOM    589  CG  LEU A  29      50.246  62.076 124.436  1.00  0.00           C
ATOM    591  CD1 LEU A  29      50.975  62.465 123.146  1.00  0.00           C
ATOM    595  CD2 LEU A  29      48.796  61.835 124.046  1.00  0.00           C
ATOM    599  C   LEU A  29      48.236  63.986 126.446  1.00  0.00           C
ATOM    600  O   LEU A  29      47.435  63.135 126.096  1.00  0.00           O
ATOM    601  N   ILE A  30      47.716  65.226 126.625  1.00  0.00           N
ATOM    603  CA  ILE A  30      48.356  66.526 126.745  1.00  0.00           C
ATOM    605  CB  ILE A  30      48.806  67.117 125.375  1.00  0.00           C
ATOM    607  CG2 ILE A  30      50.005  66.305 124.885  1.00  0.00           C
ATOM    611  CG1 ILE A  30      47.716  67.126 124.265  1.00  0.00           C
ATOM    614  CD  ILE A  30      48.256  67.516 122.886  1.00  0.00           C
ATOM    618  C   ILE A  30      47.376  67.485 127.425  1.00  0.00           C
ATOM    619  O   ILE A  30      47.106  68.586 126.966  1.00  0.00           O
ATOM    620  N   THR A  31      46.706  67.095 128.526  1.00  0.00           N
ATOM    622  CA  THR A  31      47.256  67.235 129.875  1.00  0.00           C
ATOM    624  CB  THR A  31      46.476  68.245 130.745  1.00  0.00           C
ATOM    626  OG1 THR A  31      47.365  69.086 131.476  1.00  0.00           O
ATOM    628  CG2 THR A  31      45.506  67.706 131.796  1.00  0.00           C
ATOM    632  C   THR A  31      47.556  65.867 130.455  1.00  0.00           C
ATOM    633  O   THR A  31      48.706  65.455 130.345  1.00  0.00           O
ATOM    634  N   ARG A  32      46.606  65.105 131.055  1.00  0.00           N
ATOM    636  CA  ARG A  32      46.926  63.836 131.675  1.00  0.00           C
ATOM    638  CB  ARG A  32      48.096  63.866 132.675  1.00  0.00           C
ATOM    641  CG  ARG A  32      48.076  64.876 133.835  1.00  0.00           C
ATOM    644  CD  ARG A  32      49.526  64.995 134.285  1.00  0.00           C
ATOM    647  NE  ARG A  32      49.686  65.955 135.415  1.00  0.00           N
ATOM    649  CZ  ARG A  32      50.886  66.326 135.836  1.00  0.00           C
ATOM    650  NH1 ARG A  32      51.016  67.186 136.815  1.00  0.00           N
ATOM    653  NH2 ARG A  32      51.956  65.855 135.226  1.00  0.00           N
ATOM    656  C   ARG A  32      45.706  63.095 132.285  1.00  0.00           C
ATOM    657  O   ARG A  32      45.316  63.296 133.435  1.00  0.00           O
ATOM    658  N   ARG A  33      45.036  62.215 131.516  1.00  0.00           N
ATOM    660  CA  ARG A  33      45.766  61.416 130.565  1.00  0.00           C
ATOM    662  CB  ARG A  33      45.416  59.906 130.485  1.00  0.00           C
ATOM    665  CG  ARG A  33      46.686  59.156 130.015  1.00  0.00           C
ATOM    668  CD  ARG A  33      46.466  57.875 129.205  1.00  0.00           C
ATOM    671  NE  ARG A  33      47.365  57.966 128.015  1.00  0.00           N
ATOM    673  CZ  ARG A  33      47.936  56.936 127.425  1.00  0.00           C
ATOM    674  NH1 ARG A  33      48.636  57.165 126.345  1.00  0.00           N
ATOM    677  NH2 ARG A  33      47.876  55.695 127.845  1.00  0.00           N
ATOM    680  C   ARG A  33      45.706  62.006 129.186  1.00  0.00           C
ATOM    681  O   ARG A  33      46.766  62.196 128.605  1.00  0.00           O
ATOM    682  N   VAL A  34      44.506  62.256 128.616  1.00  0.00           N
ATOM    684  CA  VAL A  34      44.416  62.666 127.226  1.00  0.00           C
ATOM    686  CB  VAL A  34      43.486  61.815 126.366  1.00  0.00           C
ATOM    688  CG1 VAL A  34      43.846  62.095 124.905  1.00  0.00           C
ATOM    692  CG2 VAL A  34      43.696  60.306 126.646  1.00  0.00           C
ATOM    696  C   VAL A  34      44.146  64.156 127.175  1.00  0.00           C
ATOM    697  O   VAL A  34      44.946  64.936 127.685  1.00  0.00           O
ATOM    698  N   ILE A  35      43.016  64.656 126.636  1.00  0.00           N
ATOM    700  CA  ILE A  35      42.536  65.976 127.025  1.00  0.00           C
ATOM    702  CB  ILE A  35      42.776  67.156 126.065  1.00  0.00           C
ATOM    704  CG2 ILE A  35      44.216  67.625 126.345  1.00  0.00           C
ATOM    708  CG1 ILE A  35      42.586  66.845 124.565  1.00  0.00           C
ATOM    711  CD  ILE A  35      43.196  67.925 123.666  1.00  0.00           C
ATOM    715  C   ILE A  35      41.106  65.855 127.515  1.00  0.00           C
ATOM    716  O   ILE A  35      40.226  65.476 126.756  1.00  0.00           O
ATOM    717  N   GLN A  36      40.826  66.156 128.806  1.00  0.00           N
ATOM    719  CA  GLN A  36      41.826  66.456 129.825  1.00  0.00           C
ATOM    721  CB  GLN A  36      42.416  67.906 129.685  1.00  0.00           C
ATOM    724  CG  GLN A  36      41.826  69.076 130.526  1.00  0.00           C
ATOM    727  CD  GLN A  36      40.566  69.726 129.936  1.00  0.00           C
ATOM    728  OE1 GLN A  36      40.466  70.946 129.925  1.00  0.00           O
ATOM    729  NE2 GLN A  36      39.616  68.925 129.425  1.00  0.00           N
ATOM    732  C   GLN A  36      41.276  66.257 131.216  1.00  0.00           C
ATOM    733  O   GLN A  36      40.065  66.285 131.446  1.00  0.00           O
ATOM    734  N   ARG A  37      42.176  66.086 132.196  1.00  0.00           N
ATOM    736  CA  ARG A  37      41.856  66.257 133.605  1.00  0.00           C
ATOM    738  CB  ARG A  37      41.266  64.956 134.235  1.00  0.00           C
ATOM    741  CG  ARG A  37      41.936  63.626 133.795  1.00  0.00           C
ATOM    744  CD  ARG A  37      41.356  62.365 134.466  1.00  0.00           C
ATOM    747  NE  ARG A  37      41.896  61.175 133.736  1.00  0.00           N
ATOM    749  CZ  ARG A  37      41.936  59.925 134.175  1.00  0.00           C
ATOM    750  NH1 ARG A  37      42.346  58.995 133.336  1.00  0.00           N
ATOM    753  NH2 ARG A  37      41.606  59.566 135.396  1.00  0.00           N
ATOM    756  C   ARG A  37      43.106  66.716 134.345  1.00  0.00           C
ATOM    757  O   ARG A  37      44.146  66.095 134.205  1.00  0.00           O
ATOM    758  N   ALA A  38      43.106  67.756 135.205  1.00  0.00           N
ATOM    760  CA  ALA A  38      42.565  69.065 134.895  1.00  0.00           C
ATOM    762  CB  ALA A  38      41.206  69.315 135.585  1.00  0.00           C
ATOM    766  C   ALA A  38      43.666  70.035 135.336  1.00  0.00           C
ATOM    767  O   ALA A  38      44.326  69.876 136.356  1.00  0.00           O
ATOM    768  N   ASN A  39      44.056  71.035 134.525  1.00  0.00           N
ATOM    770  CA  ASN A  39      43.236  71.977 133.795  1.00  0.00           C
ATOM    772  CB  ASN A  39      43.266  73.455 134.355  1.00  0.00           C
ATOM    775  CG  ASN A  39      43.706  73.715 135.806  1.00  0.00           C
ATOM    776  OD1 ASN A  39      42.996  74.355 136.575  1.00  0.00           O
ATOM    777  ND2 ASN A  39      44.906  73.245 136.205  1.00  0.00           N
ATOM    780  C   ASN A  39      43.796  71.925 132.375  1.00  0.00           C
ATOM    781  O   ASN A  39      44.616  71.066 132.056  1.00  0.00           O
ATOM    782  N   ILE A  40      43.446  72.896 131.525  1.00  0.00           N
ATOM    784  CA  ILE A  40      44.276  73.205 130.375  1.00  0.00           C
ATOM    786  CB  ILE A  40      43.526  72.876 129.105  1.00  0.00           C
ATOM    788  CG2 ILE A  40      43.096  74.146 128.355  1.00  0.00           C
ATOM    792  CG1 ILE A  40      44.356  71.885 128.266  1.00  0.00           C
ATOM    795  CD  ILE A  40      43.536  71.175 127.196  1.00  0.00           C
ATOM    799  C   ILE A  40      44.776  74.635 130.556  1.00  0.00           C
ATOM    800  O   ILE A  40      44.206  75.416 131.306  1.00  0.00           O
ATOM    801  N   ASN A  41      45.966  74.985 130.015  1.00  0.00           N
ATOM    803  CA  ASN A  41      46.716  76.156 130.476  1.00  0.00           C
ATOM    805  CB  ASN A  41      47.976  75.696 131.285  1.00  0.00           C
ATOM    808  CG  ASN A  41      47.776  75.135 132.696  1.00  0.00           C
ATOM    809  OD1 ASN A  41      48.776  74.745 133.306  1.00  0.00           O
ATOM    810  ND2 ASN A  41      46.556  75.086 133.266  1.00  0.00           N
ATOM    813  C   ASN A  41      47.236  76.925 129.256  1.00  0.00           C
ATOM    814  O   ASN A  41      47.996  76.336 128.495  1.00  0.00           O
ATOM    815  N   LEU A  42      46.856  78.227 129.025  1.00  0.00           N
ATOM    817  CA  LEU A  42      46.916  78.966 127.735  1.00  0.00           C
ATOM    819  CB  LEU A  42      48.026  80.046 127.635  1.00  0.00           C
ATOM    822  CG  LEU A  42      47.776  81.465 128.155  1.00  0.00           C
ATOM    824  CD1 LEU A  42      46.806  81.665 129.315  1.00  0.00           C
ATOM    828  CD2 LEU A  42      49.156  81.996 128.546  1.00  0.00           C
ATOM    832  C   LEU A  42      47.106  78.116 126.485  1.00  0.00           C
ATOM    833  O   LEU A  42      48.225  77.986 126.005  1.00  0.00           O
ATOM    834  N   ALA A  43      46.045  77.465 125.976  1.00  0.00           N
ATOM    836  CA  ALA A  43      46.176  76.046 125.735  1.00  0.00           C
ATOM    838  CB  ALA A  43      44.756  75.455 125.655  1.00  0.00           C
ATOM    842  C   ALA A  43      47.076  75.635 124.576  1.00  0.00           C
ATOM    843  O   ALA A  43      47.606  74.525 124.586  1.00  0.00           O
ATOM    844  N   PHE A  44      47.365  76.515 123.596  1.00  0.00           N
ATOM    846  CA  PHE A  44      48.335  76.215 122.556  1.00  0.00           C
ATOM    848  CB  PHE A  44      47.876  76.925 121.245  1.00  0.00           C
ATOM    851  CG  PHE A  44      48.536  76.296 120.056  1.00  0.00           C
ATOM    852  CD1 PHE A  44      48.225  74.956 119.765  1.00  0.00           C
ATOM    854  CE1 PHE A  44      48.836  74.306 118.695  1.00  0.00           C
ATOM    856  CZ  PHE A  44      49.786  74.965 117.915  1.00  0.00           C
ATOM    858  CD2 PHE A  44      49.436  76.977 119.226  1.00  0.00           C
ATOM    860  CE2 PHE A  44      50.076  76.315 118.166  1.00  0.00           C
ATOM    862  C   PHE A  44      49.756  76.675 122.915  1.00  0.00           C
ATOM    863  O   PHE A  44      50.766  76.146 122.466  1.00  0.00           O
ATOM    864  N   VAL A  45      49.876  77.695 123.785  1.00  0.00           N
ATOM    866  CA  VAL A  45      51.146  78.296 124.186  1.00  0.00           C
ATOM    868  CB  VAL A  45      50.966  79.595 124.936  1.00  0.00           C
ATOM    870  CG1 VAL A  45      52.306  80.355 125.006  1.00  0.00           C
ATOM    874  CG2 VAL A  45      49.956  80.406 124.136  1.00  0.00           C
ATOM    878  C   VAL A  45      51.956  77.367 125.035  1.00  0.00           C
ATOM    879  O   VAL A  45      53.166  77.215 124.875  1.00  0.00           O
ATOM    880  N   GLY A  46      51.255  76.646 125.946  1.00  0.00           N
ATOM    882  CA  GLY A  46      51.905  75.616 126.735  1.00  0.00           C
ATOM    885  C   GLY A  46      52.526  74.576 125.865  1.00  0.00           C
ATOM    886  O   GLY A  46      53.716  74.335 125.966  1.00  0.00           O
ATOM    887  N   ILE A  47      51.766  74.065 124.885  1.00  0.00           N
ATOM    889  CA  ILE A  47      52.225  73.085 123.925  1.00  0.00           C
ATOM    891  CB  ILE A  47      51.126  72.736 122.915  1.00  0.00           C
ATOM    893  CG2 ILE A  47      51.626  71.586 122.016  1.00  0.00           C
ATOM    897  CG1 ILE A  47      49.776  72.385 123.586  1.00  0.00           C
ATOM    900  CD  ILE A  47      49.686  70.936 124.065  1.00  0.00           C
ATOM    904  C   ILE A  47      53.446  73.555 123.126  1.00  0.00           C
ATOM    905  O   ILE A  47      54.426  72.826 122.985  1.00  0.00           O
ATOM    906  N   ILE A  48      53.436  74.805 122.626  1.00  0.00           N
ATOM    908  CA  ILE A  48      54.576  75.396 121.936  1.00  0.00           C
ATOM    910  CB  ILE A  48      54.246  76.796 121.425  1.00  0.00           C
ATOM    912  CG2 ILE A  48      55.506  77.535 120.925  1.00  0.00           C
ATOM    916  CG1 ILE A  48      53.186  76.766 120.296  1.00  0.00           C
ATOM    919  CD  ILE A  48      52.526  78.135 120.116  1.00  0.00           C
ATOM    923  C   ILE A  48      55.835  75.495 122.796  1.00  0.00           C
ATOM    924  O   ILE A  48      56.916  75.086 122.385  1.00  0.00           O
ATOM    925  N   TYR A  49      55.725  76.055 124.016  1.00  0.00           N
ATOM    927  CA  TYR A  49      56.896  76.436 124.785  1.00  0.00           C
ATOM    929  CB  TYR A  49      56.546  77.495 125.875  1.00  0.00           C
ATOM    932  CG  TYR A  49      56.455  78.885 125.296  1.00  0.00           C
ATOM    933  CD1 TYR A  49      55.626  79.166 124.195  1.00  0.00           C
ATOM    935  CE1 TYR A  49      55.446  80.466 123.736  1.00  0.00           C
ATOM    937  CZ  TYR A  49      56.056  81.525 124.396  1.00  0.00           C
ATOM    938  OH  TYR A  49      55.626  82.806 124.025  1.00  0.00           O
ATOM    940  CD2 TYR A  49      57.146  79.965 125.906  1.00  0.00           C
ATOM    942  CE2 TYR A  49      56.956  81.275 125.445  1.00  0.00           C
ATOM    944  C   TYR A  49      57.516  75.216 125.425  1.00  0.00           C
ATOM    945  O   TYR A  49      58.726  75.105 125.605  1.00  0.00           O
ATOM    946  N   THR A  50      56.646  74.256 125.775  1.00  0.00           N
ATOM    948  CA  THR A  50      56.956  72.925 126.236  1.00  0.00           C
ATOM    950  CB  THR A  50      55.646  72.316 126.715  1.00  0.00           C
ATOM    952  OG1 THR A  50      55.186  73.035 127.845  1.00  0.00           O
ATOM    954  CG2 THR A  50      55.756  70.896 127.216  1.00  0.00           C
ATOM    958  C   THR A  50      57.656  72.105 125.165  1.00  0.00           C
ATOM    959  O   THR A  50      58.766  71.626 125.375  1.00  0.00           O
ATOM    960  N   ALA A  51      57.106  72.046 123.925  1.00  0.00           N
ATOM    962  CA  ALA A  51      57.716  71.315 122.815  1.00  0.00           C
ATOM    964  CB  ALA A  51      56.676  71.126 121.695  1.00  0.00           C
ATOM    968  C   ALA A  51      58.986  71.965 122.245  1.00  0.00           C
ATOM    969  O   ALA A  51      59.906  71.296 121.796  1.00  0.00           O
ATOM    970  N   LEU A  52      59.096  73.306 122.296  1.00  0.00           N
ATOM    972  CA  LEU A  52      60.366  73.986 122.125  1.00  0.00           C
ATOM    974  CB  LEU A  52      60.156  75.516 122.175  1.00  0.00           C
ATOM    977  CG  LEU A  52      59.995  76.245 120.826  1.00  0.00           C
ATOM    979  CD1 LEU A  52      60.926  77.446 120.836  1.00  0.00           C
ATOM    983  CD2 LEU A  52      60.346  75.406 119.586  1.00  0.00           C
ATOM    987  C   LEU A  52      61.416  73.675 123.166  1.00  0.00           C
ATOM    988  O   LEU A  52      62.556  73.367 122.845  1.00  0.00           O
ATOM    989  N   PHE A  53      61.076  73.766 124.466  1.00  0.00           N
ATOM    991  CA  PHE A  53      62.026  73.566 125.535  1.00  0.00           C
ATOM    993  CB  PHE A  53      61.376  74.026 126.845  1.00  0.00           C
ATOM    996  CG  PHE A  53      62.276  73.906 128.046  1.00  0.00           C
ATOM    997  CD1 PHE A  53      62.996  75.007 128.555  1.00  0.00           C
ATOM    999  CE1 PHE A  53      63.696  74.896 129.755  1.00  0.00           C
ATOM   1001  CZ  PHE A  53      63.646  73.706 130.495  1.00  0.00           C
ATOM   1003  CD2 PHE A  53      62.286  72.706 128.765  1.00  0.00           C
ATOM   1005  CE2 PHE A  53      62.946  72.605 129.995  1.00  0.00           C
ATOM   1007  C   PHE A  53      62.526  72.135 125.585  1.00  0.00           C
ATOM   1008  O   PHE A  53      63.685  71.876 125.875  1.00  0.00           O
ATOM   1009  N   ALA A  54      61.646  71.196 125.226  1.00  0.00           N
ATOM   1011  CA  ALA A  54      61.986  69.845 124.905  1.00  0.00           C
ATOM   1013  CB  ALA A  54      60.696  69.266 124.396  1.00  0.00           C
ATOM   1017  C   ALA A  54      62.976  69.635 123.775  1.00  0.00           C
ATOM   1018  O   ALA A  54      63.926  68.875 123.905  1.00  0.00           O
ATOM   1019  N   LEU A  55      62.766  70.336 122.635  1.00  0.00           N
ATOM   1021  CA  LEU A  55      63.706  70.376 121.546  1.00  0.00           C
ATOM   1023  CB  LEU A  55      63.106  71.165 120.366  1.00  0.00           C
ATOM   1026  CG  LEU A  55      63.966  71.235 119.086  1.00  0.00           C
ATOM   1028  CD1 LEU A  55      64.286  69.836 118.535  1.00  0.00           C
ATOM   1032  CD2 LEU A  55      63.246  72.086 118.015  1.00  0.00           C
ATOM   1036  C   LEU A  55      65.026  70.965 121.995  1.00  0.00           C
ATOM   1037  O   LEU A  55      66.096  70.466 121.675  1.00  0.00           O
ATOM   1038  N   TYR A  56      64.975  72.035 122.796  1.00  0.00           N
ATOM   1040  CA  TYR A  56      66.155  72.596 123.415  1.00  0.00           C
ATOM   1042  CB  TYR A  56      65.835  73.956 124.095  1.00  0.00           C
ATOM   1045  CG  TYR A  56      65.286  75.007 123.155  1.00  0.00           C
ATOM   1046  CD1 TYR A  56      65.456  74.976 121.756  1.00  0.00           C
ATOM   1048  CE1 TYR A  56      65.076  76.066 120.956  1.00  0.00           C
ATOM   1050  CZ  TYR A  56      64.475  77.175 121.546  1.00  0.00           C
ATOM   1051  OH  TYR A  56      64.136  78.315 120.775  1.00  0.00           O
ATOM   1053  CD2 TYR A  56      64.626  76.105 123.716  1.00  0.00           C
ATOM   1055  CE2 TYR A  56      64.196  77.175 122.915  1.00  0.00           C
ATOM   1057  C   TYR A  56      66.876  71.686 124.396  1.00  0.00           C
ATOM   1058  O   TYR A  56      68.076  71.506 124.265  1.00  0.00           O
ATOM   1059  N   ALA A  57      66.206  71.035 125.355  1.00  0.00           N
ATOM   1061  CA  ALA A  57      66.806  70.076 126.245  1.00  0.00           C
ATOM   1063  CB  ALA A  57      65.806  69.576 127.276  1.00  0.00           C
ATOM   1067  C   ALA A  57      67.356  68.866 125.535  1.00  0.00           C
ATOM   1068  O   ALA A  57      68.475  68.455 125.766  1.00  0.00           O
ATOM   1069  N   MET A  58      66.596  68.306 124.576  1.00  0.00           N
ATOM   1071  CA  MET A  58      67.066  67.266 123.695  1.00  0.00           C
ATOM   1073  CB  MET A  58      65.975  66.896 122.655  1.00  0.00           C
ATOM   1076  CG  MET A  58      66.376  65.896 121.546  1.00  0.00           C
ATOM   1079  SD  MET A  58      66.566  64.175 122.086  1.00  0.00           S
ATOM   1080  CE  MET A  58      64.786  63.875 122.196  1.00  0.00           C
ATOM   1084  C   MET A  58      68.316  67.665 122.945  1.00  0.00           C
ATOM   1085  O   MET A  58      69.296  66.936 122.955  1.00  0.00           O
ATOM   1086  N   LEU A  59      68.366  68.866 122.325  1.00  0.00           N
ATOM   1088  CA  LEU A  59      69.545  69.315 121.616  1.00  0.00           C
ATOM   1090  CB  LEU A  59      69.196  70.445 120.626  1.00  0.00           C
ATOM   1093  CG  LEU A  59      68.335  69.965 119.436  1.00  0.00           C
ATOM   1095  CD1 LEU A  59      67.786  71.187 118.686  1.00  0.00           C
ATOM   1099  CD2 LEU A  59      69.126  69.035 118.505  1.00  0.00           C
ATOM   1103  C   LEU A  59      70.696  69.785 122.486  1.00  0.00           C
ATOM   1104  O   LEU A  59      71.856  69.705 122.076  1.00  0.00           O
ATOM   1105  N   PHE A  60      70.426  70.265 123.705  1.00  0.00           N
ATOM   1107  CA  PHE A  60      71.446  70.727 124.615  1.00  0.00           C
ATOM   1109  CB  PHE A  60      70.886  71.835 125.526  1.00  0.00           C
ATOM   1112  CG  PHE A  60      70.645  73.126 124.776  1.00  0.00           C
ATOM   1113  CD1 PHE A  60      71.286  73.455 123.565  1.00  0.00           C
ATOM   1115  CE1 PHE A  60      71.096  74.705 122.965  1.00  0.00           C
ATOM   1117  CZ  PHE A  60      70.255  75.646 123.565  1.00  0.00           C
ATOM   1119  CD2 PHE A  60      69.746  74.055 125.315  1.00  0.00           C
ATOM   1121  CE2 PHE A  60      69.556  75.315 124.726  1.00  0.00           C
ATOM   1123  C   PHE A  60      72.016  69.605 125.425  1.00  0.00           C
ATOM   1124  O   PHE A  60      73.216  69.586 125.696  1.00  0.00           O
ATOM   1125  N   TRP A  61      71.206  68.586 125.735  1.00  0.00           N
ATOM   1127  CA  TRP A  61      71.676  67.275 126.096  1.00  0.00           C
ATOM   1129  CB  TRP A  61      70.546  66.366 126.665  1.00  0.00           C
ATOM   1132  CG  TRP A  61      69.876  66.906 127.906  1.00  0.00           C
ATOM   1133  CD1 TRP A  61      70.176  68.065 128.586  1.00  0.00           C
ATOM   1135  NE1 TRP A  61      69.356  68.205 129.675  1.00  0.00           N
ATOM   1137  CE2 TRP A  61      68.506  67.156 129.745  1.00  0.00           C
ATOM   1138  CD2 TRP A  61      68.816  66.296 128.666  1.00  0.00           C
ATOM   1139  CE3 TRP A  61      68.155  65.076 128.565  1.00  0.00           C
ATOM   1141  CZ3 TRP A  61      67.236  64.745 129.556  1.00  0.00           C
ATOM   1143  CZ2 TRP A  61      67.536  66.855 130.686  1.00  0.00           C
ATOM   1145  CH2 TRP A  61      66.905  65.626 130.585  1.00  0.00           C
ATOM   1147  C   TRP A  61      72.435  66.646 124.936  1.00  0.00           C
ATOM   1148  O   TRP A  61      73.545  66.215 125.155  1.00  0.00           O
ATOM   1149  N   LEU A  62      71.946  66.705 123.675  1.00  0.00           N
ATOM   1151  CA  LEU A  62      72.615  66.206 122.476  1.00  0.00           C
ATOM   1153  CB  LEU A  62      71.686  66.187 121.236  1.00  0.00           C
ATOM   1156  CG  LEU A  62      72.056  65.245 120.056  1.00  0.00           C
ATOM   1158  CD1 LEU A  62      72.026  63.776 120.485  1.00  0.00           C
ATOM   1162  CD2 LEU A  62      71.045  65.425 118.915  1.00  0.00           C
ATOM   1166  C   LEU A  62      73.935  66.896 122.125  1.00  0.00           C
ATOM   1167  O   LEU A  62      74.706  66.445 121.275  1.00  0.00           O
ATOM   1168  N   ALA A  63      74.266  68.016 122.796  1.00  0.00           N
ATOM   1170  CA  ALA A  63      75.476  68.766 122.525  1.00  0.00           C
ATOM   1172  CB  ALA A  63      75.126  70.265 122.606  1.00  0.00           C
ATOM   1176  C   ALA A  63      76.626  68.485 123.495  1.00  0.00           C
ATOM   1177  O   ALA A  63      77.725  69.015 123.365  1.00  0.00           O
ATOM   1178  N   PHE A  64      76.406  67.625 124.506  1.00  0.00           N
ATOM   1180  CA  PHE A  64      77.276  67.446 125.666  1.00  0.00           C
ATOM   1182  CB  PHE A  64      76.406  67.565 126.936  1.00  0.00           C
ATOM   1185  CG  PHE A  64      76.126  68.986 127.325  1.00  0.00           C
ATOM   1186  CD1 PHE A  64      76.666  70.116 126.665  1.00  0.00           C
ATOM   1188  CE1 PHE A  64      76.526  71.385 127.216  1.00  0.00           C
ATOM   1190  CZ  PHE A  64      75.846  71.555 128.425  1.00  0.00           C
ATOM   1192  CD2 PHE A  64      75.406  69.186 128.505  1.00  0.00           C
ATOM   1194  CE2 PHE A  64      75.255  70.455 129.055  1.00  0.00           C
ATOM   1196  C   PHE A  64      78.016  66.135 125.626  1.00  0.00           C
ATOM   1197  O   PHE A  64      78.266  65.486 126.636  1.00  0.00           O
ATOM   1198  N   PHE A  65      78.266  65.715 124.385  1.00  0.00           N
ATOM   1200  CA  PHE A  65      77.996  64.396 123.935  1.00  0.00           C
ATOM   1202  CB  PHE A  65      76.575  64.436 123.275  1.00  0.00           C
ATOM   1205  CG  PHE A  65      75.386  64.105 124.186  1.00  0.00           C
ATOM   1206  CD1 PHE A  65      75.386  64.046 125.605  1.00  0.00           C
ATOM   1208  CE1 PHE A  65      74.286  63.516 126.306  1.00  0.00           C
ATOM   1210  CZ  PHE A  65      73.155  63.065 125.616  1.00  0.00           C
ATOM   1212  CD2 PHE A  65      74.276  63.555 123.535  1.00  0.00           C
ATOM   1214  CE2 PHE A  65      73.155  63.065 124.215  1.00  0.00           C
ATOM   1216  C   PHE A  65      79.125  64.006 122.945  1.00  0.00           C
ATOM   1217  OT1 PHE A  65      80.316  64.186 123.336  1.00  0.00           O
ATOM   1218  OT2 PHE A  65      78.855  63.535 121.806  1.00  0.00           O
ATOM   1219  NH3 POPEB  66      44.916  38.995 123.745  1.00  0.00           N
ATOM   1223  C12 POPEB  66      45.596  38.076 124.716  1.00  0.00           C
ATOM   1226  C11 POPEB  66      45.106  36.646 124.475  1.00  0.00           C
ATOM   1229  P   POPEB  66      42.896  35.516 123.596  1.00  0.00           P
ATOM   1230  O13 POPEB  66      41.576  35.586 124.245  1.00  0.00           O
ATOM   1231  O14 POPEB  66      43.636  34.236 123.686  1.00  0.00           O
ATOM   1232  O11 POPEB  66      42.756  35.976 122.086  1.00  0.00           O
ATOM   1233  O12 POPEB  66      43.716  36.706 124.186  1.00  0.00           O
ATOM   1234  C1  POPEB  66      43.876  36.276 121.245  1.00  0.00           C
ATOM   1237  C2  POPEB  66      44.496  34.965 120.666  1.00  0.00           C
ATOM   1239  O21 POPEB  66      45.566  35.215 119.745  1.00  0.00           O
ATOM   1240  C21 POPEB  66      46.696  35.635 120.246  1.00  0.00           C
ATOM   1241  O22 POPEB  66      46.856  36.065 121.376  1.00  0.00           O
ATOM   1242  C22 POPEB  66      47.806  35.486 119.195  1.00  0.00           C
ATOM   1245  C3  POPEB  66      43.426  34.166 119.895  1.00  0.00           C
ATOM   1248  O31 POPEB  66      44.036  32.965 119.376  1.00  0.00           O
ATOM   1249  C31 POPEB  66      43.335  32.355 118.425  1.00  0.00           C
ATOM   1250  O32 POPEB  66      42.155  32.556 118.196  1.00  0.00           O
ATOM   1251  C32 POPEB  66      44.266  31.346 117.746  1.00  0.00           C
ATOM   1254  C23 POPEB  66      49.136  36.156 119.586  1.00  0.00           C
ATOM   1257  C24 POPEB  66      50.386  35.416 119.086  1.00  0.00           C
ATOM   1260  C25 POPEB  66      50.466  35.215 117.565  1.00  0.00           C
ATOM   1263  C26 POPEB  66      50.496  36.506 116.756  1.00  0.00           C
ATOM   1266  C27 POPEB  66      50.616  36.176 115.256  1.00  0.00           C
ATOM   1269  C28 POPEB  66      50.196  37.355 114.376  1.00  0.00           C
ATOM   1272  C29 POPEB  66      49.966  36.945 112.955  1.00  0.00           C
ATOM   1274 0C21 POPEB  66      49.716  37.806 111.955  1.00  0.00           C
ATOM   1276 1C21 POPEB  66      49.666  39.295 112.105  1.00  0.00           C
ATOM   1279 2C21 POPEB  66      49.636  40.056 110.766  1.00  0.00           C
ATOM   1282 3C21 POPEB  66      48.405  39.736 109.925  1.00  0.00           C
ATOM   1285 4C21 POPEB  66      48.286  40.596 108.666  1.00  0.00           C
ATOM   1288 5C21 POPEB  66      47.266  39.976 107.696  1.00  0.00           C
ATOM   1291 6C21 POPEB  66      46.916  40.886 106.516  1.00  0.00           C
ATOM   1294 7C21 POPEB  66      46.326  40.085 105.336  1.00  0.00           C
ATOM   1297 8C21 POPEB  66      45.806  40.976 104.205  1.00  0.00           C
ATOM   1301  C33 POPEB  66      44.876  31.906 116.446  1.00  0.00           C
ATOM   1304  C34 POPEB  66      45.816  30.886 115.766  1.00  0.00           C
ATOM   1307  C35 POPEB  66      46.255  31.316 114.366  1.00  0.00           C
ATOM   1310  C36 POPEB  66      47.176  30.275 113.705  1.00  0.00           C
ATOM   1313  C37 POPEB  66      47.626  30.646 112.285  1.00  0.00           C
ATOM   1316  C38 POPEB  66      49.056  30.166 112.016  1.00  0.00           C
ATOM   1319  C39 POPEB  66      49.516  30.205 110.546  1.00  0.00           C
ATOM   1322 0C31 POPEB  66      49.426  31.586 109.885  1.00  0.00           C
ATOM   1325 1C31 POPEB  66      50.106  31.606 108.505  1.00  0.00           C
ATOM   1328 2C31 POPEB  66      50.246  33.026 107.945  1.00  0.00           C
ATOM   1331 3C31 POPEB  66      51.216  33.135 106.756  1.00  0.00           C
ATOM   1334 4C31 POPEB  66      52.656  32.686 107.076  1.00  0.00           C
ATOM   1337 5C31 POPEB  66      53.685  33.215 106.075  1.00  0.00           C
ATOM   1340 6C31 POPEB  66      55.106  32.745 106.376  1.00  0.00           C
ATOM   1344  NH3 POPEC  67     117.816 116.576  77.895  1.00  0.00           N
ATOM   1348  C12 POPEC  67     118.926 116.775  76.916  1.00  0.00           C
ATOM   1351  C11 POPEC  67     119.825 115.555  76.765  1.00  0.00           C
ATOM   1354  P   POPEC  67     122.276 116.436  76.526  1.00  0.00           P
ATOM   1355  O13 POPEC  67     123.066 115.245  76.906  1.00  0.00           O
ATOM   1356  O14 POPEC  67     122.886 117.465  75.645  1.00  0.00           O
ATOM   1357  O11 POPEC  67     121.856 117.195  77.836  1.00  0.00           O
ATOM   1358  O12 POPEC  67     120.916 115.945  75.936  1.00  0.00           O
ATOM   1359  C1  POPEC  67     122.756 117.295  78.935  1.00  0.00           C
ATOM   1362  C2  POPEC  67     121.966 117.775  80.176  1.00  0.00           C
ATOM   1364  O21 POPEC  67     122.806 118.696  80.906  1.00  0.00           O
ATOM   1365  C21 POPEC  67     122.136 119.555  81.646  1.00  0.00           C
ATOM   1366  O22 POPEC  67     120.925 119.716  81.625  1.00  0.00           O
ATOM   1367  C22 POPEC  67     123.106 120.326  82.556  1.00  0.00           C
ATOM   1370  C3  POPEC  67     121.516 116.546  81.026  1.00  0.00           C
ATOM   1373  O31 POPEC  67     120.496 116.845  82.016  1.00  0.00           O
ATOM   1374  C31 POPEC  67     119.255 116.945  81.516  1.00  0.00           C
ATOM   1375  O32 POPEC  67     118.946 116.716  80.355  1.00  0.00           O
ATOM   1376  C32 POPEC  67     118.236 117.376  82.585  1.00  0.00           C
ATOM   1379  C23 POPEC  67     123.365 119.596  83.905  1.00  0.00           C
ATOM   1382  C24 POPEC  67     124.386 120.345  84.776  1.00  0.00           C
ATOM   1385  C25 POPEC  67     124.715 119.695  86.125  1.00  0.00           C
ATOM   1388  C26 POPEC  67     123.985 120.315  87.336  1.00  0.00           C
ATOM   1391  C27 POPEC  67     122.516 119.886  87.455  1.00  0.00           C
ATOM   1394  C28 POPEC  67     121.755 120.415  88.686  1.00  0.00           C
ATOM   1397  C29 POPEC  67     120.306 119.965  88.666  1.00  0.00           C
ATOM   1399 0C21 POPEC  67     119.666 119.286  89.636  1.00  0.00           C
ATOM   1401 1C21 POPEC  67     120.275 118.836  90.935  1.00  0.00           C
ATOM   1404 2C21 POPEC  67     119.456 117.785  91.715  1.00  0.00           C
ATOM   1407 3C21 POPEC  67     118.015 118.216  92.056  1.00  0.00           C
ATOM   1410 4C21 POPEC  67     117.455 117.575  93.336  1.00  0.00           C
ATOM   1413 5C21 POPEC  67     117.975 118.246  94.625  1.00  0.00           C
ATOM   1416 6C21 POPEC  67     117.226 117.785  95.875  1.00  0.00           C
ATOM   1419 7C21 POPEC  67     117.676 118.486  97.156  1.00  0.00           C
ATOM   1422 8C21 POPEC  67     116.956 117.976  98.406  1.00  0.00           C
ATOM   1426  C33 POPEC  67     118.876 117.756  83.935  1.00  0.00           C
ATOM   1429  C34 POPEC  67     117.896 118.375  84.936  1.00  0.00           C
ATOM   1432  C35 POPEC  67     117.196 117.376  85.886  1.00  0.00           C
ATOM   1435  C36 POPEC  67     118.145 116.796  86.955  1.00  0.00           C
ATOM   1438  C37 POPEC  67     117.416 115.896  87.965  1.00  0.00           C
ATOM   1441  C38 POPEC  67     118.365 114.986  88.756  1.00  0.00           C
ATOM   1444  C39 POPEC  67     117.595 113.965  89.615  1.00  0.00           C
ATOM   1447 0C31 POPEC  67     116.966 114.596  90.865  1.00  0.00           C
ATOM   1450 1C31 POPEC  67     115.856 113.715  91.466  1.00  0.00           C
ATOM   1453 2C31 POPEC  67     115.146 114.436  92.616  1.00  0.00           C
ATOM   1456 3C31 POPEC  67     113.616 114.337  92.556  1.00  0.00           C
ATOM   1459 4C31 POPEC  67     113.085 112.925  92.805  1.00  0.00           C
ATOM   1462 5C31 POPEC  67     111.566 112.946  93.015  1.00  0.00           C
ATOM   1465 6C31 POPEC  67     110.956 111.556  93.146  1.00  0.00           C
ATOM   1469  NH3 POPED  68     127.826  70.525  83.326  1.00  0.00           N
ATOM   1473  C12 POPED  68     126.355  70.525  82.995  1.00  0.00           C
ATOM   1476  C11 POPED  68     125.895  71.835  82.336  1.00  0.00           C
ATOM   1479  P   POPED  68     123.556  72.686  83.196  1.00  0.00           P
ATOM   1480  O13 POPED  68     124.286  73.056  84.425  1.00  0.00           O
ATOM   1481  O14 POPED  68     122.896  73.796  82.476  1.00  0.00           O
ATOM   1482  O11 POPED  68     122.455  71.605  83.616  1.00  0.00           O
ATOM   1483  O12 POPED  68     124.475  71.855  82.216  1.00  0.00           O
ATOM   1484  C1  POPED  68     121.945  71.565  84.955  1.00  0.00           C
ATOM   1487  C2  POPED  68     122.276  70.245  85.725  1.00  0.00           C
ATOM   1489  O21 POPED  68     121.226  69.867  86.646  1.00  0.00           O
ATOM   1490  C21 POPED  68     120.916  70.736  87.606  1.00  0.00           C
ATOM   1491  O22 POPED  68     121.245  71.916  87.626  1.00  0.00           O
ATOM   1492  C22 POPED  68     120.046  70.116  88.686  1.00  0.00           C
ATOM   1495  C3  POPED  68     123.666  70.296  86.455  1.00  0.00           C
ATOM   1498  O31 POPED  68     124.176  68.986  86.776  1.00  0.00           O
ATOM   1499  C31 POPED  68     123.796  68.455  87.945  1.00  0.00           C
ATOM   1500  O32 POPED  68     123.005  68.936  88.726  1.00  0.00           O
ATOM   1501  C32 POPED  68     124.606  67.175  88.175  1.00  0.00           C
ATOM   1504  C23 POPED  68     120.316  70.876  89.995  1.00  0.00           C
ATOM   1507  C24 POPED  68     119.365  70.585  91.155  1.00  0.00           C
ATOM   1510  C25 POPED  68     119.925  71.235  92.425  1.00  0.00           C
ATOM   1513  C26 POPED  68     119.216  70.806  93.695  1.00  0.00           C
ATOM   1516  C27 POPED  68     120.016  71.165  94.945  1.00  0.00           C
ATOM   1519  C28 POPED  68     119.295  70.766  96.245  1.00  0.00           C
ATOM   1522  C29 POPED  68     120.216  70.976  97.425  1.00  0.00           C
ATOM   1524 0C21 POPED  68     119.846  71.135  98.705  1.00  0.00           C
ATOM   1526 1C21 POPED  68     118.435  71.135  99.226  1.00  0.00           C
ATOM   1529 2C21 POPED  68     117.835  69.735  99.436  1.00  0.00           C
ATOM   1532 3C21 POPED  68     116.735  69.775 100.495  1.00  0.00           C
ATOM   1535 4C21 POPED  68     116.026  68.446 100.785  1.00  0.00           C
ATOM   1538 5C21 POPED  68     115.375  68.485 102.175  1.00  0.00           C
ATOM   1541 6C21 POPED  68     114.176  67.555 102.395  1.00  0.00           C
ATOM   1544 7C21 POPED  68     113.425  67.936 103.686  1.00  0.00           C
ATOM   1547 8C21 POPED  68     112.315  66.946 104.055  1.00  0.00           C
ATOM   1551  C33 POPED  68     124.475  66.546  89.586  1.00  0.00           C
ATOM   1554  C34 POPED  68     125.365  67.175  90.675  1.00  0.00           C
ATOM   1557  C35 POPED  68     124.895  68.555  91.155  1.00  0.00           C
ATOM   1560  C36 POPED  68     125.695  69.096  92.355  1.00  0.00           C
ATOM   1563  C37 POPED  68     124.965  70.276  93.015  1.00  0.00           C
ATOM   1566  C38 POPED  68     124.286  69.956  94.355  1.00  0.00           C
ATOM   1569  C39 POPED  68     123.406  68.696  94.366  1.00  0.00           C
ATOM   1572 0C31 POPED  68     122.585  68.535  95.655  1.00  0.00           C
ATOM   1575 1C31 POPED  68     123.115  67.456  96.625  1.00  0.00           C
ATOM   1578 2C31 POPED  68     124.475  67.785  97.265  1.00  0.00           C
ATOM   1581 3C31 POPED  68     124.836  66.796  98.386  1.00  0.00           C
ATOM   1584 4C31 POPED  68     126.046  67.226  99.226  1.00  0.00           C
ATOM   1587 5C31 POPED  68     126.256  66.305 100.436  1.00  0.00           C
ATOM   1590 6C31 POPED  68     127.457  66.695 101.306  1.00  0.00           C
ATOM   1594  NH3 POPEE  69       6.446  41.756  79.755  1.00  0.00           N
ATOM   1598  C12 POPEE  69       6.126  40.415  80.366  1.00  0.00           C
ATOM   1601  C11 POPEE  69       7.326  39.445  80.285  1.00  0.00           C
ATOM   1604  P   POPEE  69       9.496  40.816  80.736  1.00  0.00           P
ATOM   1605  O13 POPEE  69      10.026  40.386  79.436  1.00  0.00           O
ATOM   1606  O14 POPEE  69       8.906  42.186  80.795  1.00  0.00           O
ATOM   1607  O11 POPEE  69      10.636  40.695  81.855  1.00  0.00           O
ATOM   1608  O12 POPEE  69       8.376  39.806  81.195  1.00  0.00           O
ATOM   1609  C1  POPEE  69      10.176  40.355  83.175  1.00  0.00           C
ATOM   1612  C2  POPEE  69      11.196  40.596  84.315  1.00  0.00           C
ATOM   1614  O21 POPEE  69      10.456  40.306  85.526  1.00  0.00           O
ATOM   1615  C21 POPEE  69      11.156  39.936  86.565  1.00  0.00           C
ATOM   1616  O22 POPEE  69      12.356  39.776  86.616  1.00  0.00           O
ATOM   1617  C22 POPEE  69      10.216  39.655  87.735  1.00  0.00           C
ATOM   1620  C3  POPEE  69      11.756  42.056  84.345  1.00  0.00           C
ATOM   1623  O31 POPEE  69      13.046  42.175  84.976  1.00  0.00           O
ATOM   1624  C31 POPEE  69      13.066  42.656  86.216  1.00  0.00           C
ATOM   1625  O32 POPEE  69      12.106  42.826  86.946  1.00  0.00           O
ATOM   1626  C32 POPEE  69      14.496  42.995  86.646  1.00  0.00           C
ATOM   1629  C23 POPEE  69      10.906  39.936  89.086  1.00  0.00           C
ATOM   1632  C24 POPEE  69       9.946  40.546  90.116  1.00  0.00           C
ATOM   1635  C25 POPEE  69       8.746  39.636  90.366  1.00  0.00           C
ATOM   1638  C26 POPEE  69       7.776  40.146  91.446  1.00  0.00           C
ATOM   1641  C27 POPEE  69       6.736  39.065  91.765  1.00  0.00           C
ATOM   1644  C28 POPEE  69       5.866  39.436  92.976  1.00  0.00           C
ATOM   1647  C29 POPEE  69       4.806  38.405  93.235  1.00  0.00           C
ATOM   1649 0C21 POPEE  69       4.436  37.936  94.446  1.00  0.00           C
ATOM   1651 1C21 POPEE  69       5.006  38.366  95.775  1.00  0.00           C
ATOM   1654 2C21 POPEE  69       4.196  39.506  96.425  1.00  0.00           C
ATOM   1657 3C21 POPEE  69       5.046  40.306  97.425  1.00  0.00           C
ATOM   1660 4C21 POPEE  69       4.216  41.326  98.216  1.00  0.00           C
ATOM   1663 5C21 POPEE  69       5.096  42.235  99.086  1.00  0.00           C
ATOM   1666 6C21 POPEE  69       4.266  43.116 100.035  1.00  0.00           C
ATOM   1669 7C21 POPEE  69       5.136  44.046 100.896  1.00  0.00           C
ATOM   1672 8C21 POPEE  69       4.316  44.886 101.866  1.00  0.00           C
ATOM   1676  C33 POPEE  69      15.346  41.745  86.966  1.00  0.00           C
ATOM   1679  C34 POPEE  69      16.726  42.126  87.525  1.00  0.00           C
ATOM   1682  C35 POPEE  69      16.716  42.446  89.025  1.00  0.00           C
ATOM   1685  C36 POPEE  69      16.736  41.206  89.936  1.00  0.00           C
ATOM   1688  C37 POPEE  69      17.816  41.285  91.035  1.00  0.00           C
ATOM   1691  C38 POPEE  69      17.496  40.476  92.305  1.00  0.00           C
ATOM   1694  C39 POPEE  69      16.356  41.086  93.126  1.00  0.00           C
ATOM   1697 0C31 POPEE  69      15.076  40.226  93.126  1.00  0.00           C
ATOM   1700 1C31 POPEE  69      13.896  40.935  93.795  1.00  0.00           C
ATOM   1703 2C31 POPEE  69      12.546  40.476  93.235  1.00  0.00           C
ATOM   1706 3C31 POPEE  69      12.156  39.046  93.655  1.00  0.00           C
ATOM   1709 4C31 POPEE  69      10.736  38.695  93.196  1.00  0.00           C
ATOM   1712 5C31 POPEE  69       9.916  37.896  94.205  1.00  0.00           C
ATOM   1715 6C31 POPEE  69       9.466  38.736  95.406  1.00  0.00           C
ATOM   1719  NH3 POPEF  70     111.385  42.806  79.995  1.00  0.00           N
ATOM   1723  C12 POPEF  70     111.696  41.355  80.296  1.00  0.00           C
ATOM   1726  C11 POPEF  70     110.625  40.375  79.765  1.00  0.00           C
ATOM   1729  P   POPEF  70     109.825  38.215  81.075  1.00  0.00           P
ATOM   1730  O13 POPEF  70     108.605  37.826  81.796  1.00  0.00           O
ATOM   1731  O14 POPEF  70     110.046  37.515  79.785  1.00  0.00           O
ATOM   1732  O11 POPEF  70     111.075  37.956  82.016  1.00  0.00           O
ATOM   1733  O12 POPEF  70     109.895  39.785  80.855  1.00  0.00           O
ATOM   1734  C1  POPEF  70     110.876  37.756  83.425  1.00  0.00           C
ATOM   1737  C2  POPEF  70     111.585  38.835  84.285  1.00  0.00           C
ATOM   1739  O21 POPEF  70     111.725  38.396  85.646  1.00  0.00           O
ATOM   1740  C21 POPEF  70     112.605  37.456  85.915  1.00  0.00           C
ATOM   1741  O22 POPEF  70     113.246  36.806  85.106  1.00  0.00           O
ATOM   1742  C22 POPEF  70     112.766  37.416  87.436  1.00  0.00           C
ATOM   1745  C3  POPEF  70     110.795  40.175  84.326  1.00  0.00           C
ATOM   1748  O31 POPEF  70     111.506  41.156  85.116  1.00  0.00           O
ATOM   1749  C31 POPEF  70     110.856  41.745  86.125  1.00  0.00           C
ATOM   1750  O32 POPEF  70     109.685  41.576  86.396  1.00  0.00           O
ATOM   1751  C32 POPEF  70     111.805  42.726  86.806  1.00  0.00           C
ATOM   1754  C23 POPEF  70     113.535  36.186  87.965  1.00  0.00           C
ATOM   1757  C24 POPEF  70     114.316  36.486  89.265  1.00  0.00           C
ATOM   1760  C25 POPEF  70     113.435  36.806  90.476  1.00  0.00           C
ATOM   1763  C26 POPEF  70     114.235  37.015  91.785  1.00  0.00           C
ATOM   1766  C27 POPEF  70     115.186  38.215  91.735  1.00  0.00           C
ATOM   1769  C28 POPEF  70     115.846  38.556  93.095  1.00  0.00           C
ATOM   1772  C29 POPEF  70     116.926  37.576  93.476  1.00  0.00           C
ATOM   1774 0C21 POPEF  70     117.096  36.965  94.665  1.00  0.00           C
ATOM   1776 1C21 POPEF  70     116.245  37.105  95.906  1.00  0.00           C
ATOM   1779 2C21 POPEF  70     115.725  35.736  96.396  1.00  0.00           C
ATOM   1782 3C21 POPEF  70     115.146  35.816  97.815  1.00  0.00           C
ATOM   1785 4C21 POPEF  70     114.596  34.465  98.285  1.00  0.00           C
ATOM   1788 5C21 POPEF  70     114.405  34.366  99.805  1.00  0.00           C
ATOM   1791 6C21 POPEF  70     113.206  35.136 100.386  1.00  0.00           C
ATOM   1794 7C21 POPEF  70     112.845  34.616 101.785  1.00  0.00           C
ATOM   1797 8C21 POPEF  70     111.556  35.206 102.366  1.00  0.00           C
ATOM   1801  C33 POPEF  70     111.576  42.776  88.336  1.00  0.00           C
ATOM   1804  C34 POPEF  70     112.106  41.526  89.055  1.00  0.00           C
ATOM   1807  C35 POPEF  70     111.816  41.546  90.565  1.00  0.00           C
ATOM   1810  C36 POPEF  70     110.365  41.175  90.946  1.00  0.00           C
ATOM   1813  C37 POPEF  70     110.135  41.385  92.445  1.00  0.00           C
ATOM   1816  C38 POPEF  70     108.726  41.885  92.815  1.00  0.00           C
ATOM   1819  C39 POPEF  70     108.575  42.136  94.326  1.00  0.00           C
ATOM   1822 0C31 POPEF  70     109.356  43.366  94.815  1.00  0.00           C
ATOM   1825 1C31 POPEF  70     109.746  43.236  96.295  1.00  0.00           C
ATOM   1828 2C31 POPEF  70     110.515  44.455  96.835  1.00  0.00           C
ATOM   1831 3C31 POPEF  70     110.996  44.265  98.285  1.00  0.00           C
ATOM   1834 4C31 POPEF  70     109.906  43.715  99.205  1.00  0.00           C
ATOM   1837 5C31 POPEF  70     110.286  43.726 100.686  1.00  0.00           C
ATOM   1840 6C31 POPEF  70     109.326  42.885 101.535  1.00  0.00           C
ATOM   1844  NH3 POPEG  71     108.556  35.686  78.476  1.00  0.00           N
ATOM   1848  C12 POPEG  71     107.626  36.506  77.635  1.00  0.00           C
ATOM   1851  C11 POPEG  71     107.416  37.896  78.256  1.00  0.00           C
ATOM   1854  P   POPEG  71     106.016  40.035  77.836  1.00  0.00           P
ATOM   1855  O13 POPEG  71     106.966  40.976  77.216  1.00  0.00           O
ATOM   1856  O14 POPEG  71     104.596  40.196  77.455  1.00  0.00           O
ATOM   1857  O11 POPEG  71     106.145  40.105  79.385  1.00  0.00           O
ATOM   1858  O12 POPEG  71     106.426  38.556  77.495  1.00  0.00           O
ATOM   1859  C1  POPEG  71     105.405  41.146  80.036  1.00  0.00           C
ATOM   1862  C2  POPEG  71     105.695  41.125  81.546  1.00  0.00           C
ATOM   1864  O21 POPEG  71     106.385  42.326  81.936  1.00  0.00           O
ATOM   1865  C21 POPEG  71     105.776  42.966  82.915  1.00  0.00           C
ATOM   1866  O22 POPEG  71     104.586  42.936  83.146  1.00  0.00           O
ATOM   1867  C22 POPEG  71     106.776  43.806  83.705  1.00  0.00           C
ATOM   1870  C3  POPEG  71     106.615  39.936  81.916  1.00  0.00           C
ATOM   1873  O31 POPEG  71     107.175  40.015  83.245  1.00  0.00           O
ATOM   1874  C31 POPEG  71     106.276  39.745  84.175  1.00  0.00           C
ATOM   1875  O32 POPEG  71     105.076  39.646  83.985  1.00  0.00           O
ATOM   1876  C32 POPEG  71     106.956  39.646  85.526  1.00  0.00           C
ATOM   1879  C23 POPEG  71     106.755  43.386  85.185  1.00  0.00           C
ATOM   1882  C24 POPEG  71     107.406  44.385  86.135  1.00  0.00           C
ATOM   1885  C25 POPEG  71     106.966  44.105  87.576  1.00  0.00           C
ATOM   1888  C26 POPEG  71     107.346  45.195  88.586  1.00  0.00           C
ATOM   1891  C27 POPEG  71     106.686  44.935  89.945  1.00  0.00           C
ATOM   1894  C28 POPEG  71     106.975  45.975  91.046  1.00  0.00           C
ATOM   1897  C29 POPEG  71     106.625  47.386  90.666  1.00  0.00           C
ATOM   1899 0C21 POPEG  71     105.375  47.866  90.526  1.00  0.00           C
ATOM   1901 1C21 POPEG  71     104.115  47.085  90.756  1.00  0.00           C
ATOM   1904 2C21 POPEG  71     102.975  47.925  91.356  1.00  0.00           C
ATOM   1907 3C21 POPEG  71     103.255  48.386  92.785  1.00  0.00           C
ATOM   1910 4C21 POPEG  71     102.035  49.056  93.425  1.00  0.00           C
ATOM   1913 5C21 POPEG  71     102.276  49.525  94.866  1.00  0.00           C
ATOM   1916 6C21 POPEG  71     103.526  50.406  95.015  1.00  0.00           C
ATOM   1919 7C21 POPEG  71     103.586  51.156  96.345  1.00  0.00           C
ATOM   1922 8C21 POPEG  71     104.906  51.896  96.535  1.00  0.00           C
ATOM   1926  C33 POPEG  71     105.965  40.096  86.605  1.00  0.00           C
ATOM   1929  C34 POPEG  71     106.426  39.796  88.026  1.00  0.00           C
ATOM   1932  C35 POPEG  71     105.326  40.256  88.985  1.00  0.00           C
ATOM   1935  C36 POPEG  71     105.116  39.336  90.175  1.00  0.00           C
ATOM   1938  C37 POPEG  71     105.895  39.736  91.425  1.00  0.00           C
ATOM   1941  C38 POPEG  71     105.515  38.826  92.595  1.00  0.00           C
ATOM   1944  C39 POPEG  71     106.086  39.285  93.925  1.00  0.00           C
ATOM   1947 0C31 POPEG  71     105.736  38.306  95.056  1.00  0.00           C
ATOM   1950 1C31 POPEG  71     106.396  38.706  96.376  1.00  0.00           C
ATOM   1953 2C31 POPEG  71     106.566  37.526  97.336  1.00  0.00           C
ATOM   1956 3C31 POPEG  71     107.346  37.925  98.586  1.00  0.00           C
ATOM   1959 4C31 POPEG  71     106.895  37.155  99.836  1.00  0.00           C
ATOM   1962 5C31 POPEG  71     107.676  37.596 101.086  1.00  0.00           C
ATOM   1965 6C31 POPEG  71     107.075  37.085 102.395  1.00  0.00           C
ATOM   1969  NH3 POPEH  72      14.516  51.885  83.056  1.00  0.00           N
ATOM   1973  C12 POPEH  72      13.846  53.236  83.035  1.00  0.00           C
ATOM   1976  C11 POPEH  72      13.196  53.566  84.385  1.00  0.00           C
ATOM   1979  P   POPEH  72      10.676  52.855  84.586  1.00  0.00           P
ATOM   1980  O13 POPEH  72      10.466  54.015  83.686  1.00  0.00           O
ATOM   1981  O14 POPEH  72      10.006  51.586  84.256  1.00  0.00           O
ATOM   1982  O11 POPEH  72      10.246  53.246  86.065  1.00  0.00           O
ATOM   1983  O12 POPEH  72      12.226  52.576  84.716  1.00  0.00           O
ATOM   1984  C1  POPEH  72      10.376  54.525  86.675  1.00  0.00           C
ATOM   1987  C2  POPEH  72       9.566  54.566  88.006  1.00  0.00           C
ATOM   1989  O21 POPEH  72       9.696  55.845  88.655  1.00  0.00           O
ATOM   1990  C21 POPEH  72       8.536  56.425  88.946  1.00  0.00           C
ATOM   1991  O22 POPEH  72       7.446  56.105  88.515  1.00  0.00           O
ATOM   1992  C22 POPEH  72       8.756  57.535  89.986  1.00  0.00           C
ATOM   1995  C3  POPEH  72      10.046  53.485  88.996  1.00  0.00           C
ATOM   1998  O31 POPEH  72       9.146  53.425  90.126  1.00  0.00           O
ATOM   1999  C31 POPEH  72       9.696  53.415  91.326  1.00  0.00           C
ATOM   2000  O32 POPEH  72      10.886  53.475  91.565  1.00  0.00           O
ATOM   2001  C32 POPEH  72       8.606  53.316  92.385  1.00  0.00           C
ATOM   2004  C23 POPEH  72       8.926  57.025  91.435  1.00  0.00           C
ATOM   2007  C24 POPEH  72       8.936  58.195  92.425  1.00  0.00           C
ATOM   2010  C25 POPEH  72       8.756  57.785  93.896  1.00  0.00           C
ATOM   2013  C26 POPEH  72       8.616  59.006  94.805  1.00  0.00           C
ATOM   2016  C27 POPEH  72       8.396  58.646  96.285  1.00  0.00           C
ATOM   2019  C28 POPEH  72       8.106  59.896  97.146  1.00  0.00           C
ATOM   2022  C29 POPEH  72       7.856  59.535  98.586  1.00  0.00           C
ATOM   2024 0C21 POPEH  72       6.706  59.715  99.265  1.00  0.00           C
ATOM   2026 1C21 POPEH  72       5.426  60.285  98.716  1.00  0.00           C
ATOM   2029 2C21 POPEH  72       4.186  59.475  99.136  1.00  0.00           C
ATOM   2032 3C21 POPEH  72       3.946  59.445 100.655  1.00  0.00           C
ATOM   2035 4C21 POPEH  72       2.526  58.976 101.005  1.00  0.00           C
ATOM   2038 5C21 POPEH  72       2.166  57.646 100.336  1.00  0.00           C
ATOM   2041 6C21 POPEH  72       0.786  57.136 100.705  1.00  0.00           C
ATOM   2044 7C21 POPEH  72       0.416  55.896  99.885  1.00  0.00           C
ATOM   2047 8C21 POPEH  72      -0.764  55.135 100.465  1.00  0.00           C
ATOM   2051  C33 POPEH  72       9.086  52.535  93.635  1.00  0.00           C
ATOM   2054  C34 POPEH  72       7.956  52.326  94.656  1.00  0.00           C
ATOM   2057  C35 POPEH  72       8.436  51.666  95.956  1.00  0.00           C
ATOM   2060  C36 POPEH  72       9.306  52.586  96.815  1.00  0.00           C
ATOM   2063  C37 POPEH  72       8.846  52.605  98.275  1.00  0.00           C
ATOM   2066  C38 POPEH  72       9.676  53.545  99.165  1.00  0.00           C
ATOM   2069  C39 POPEH  72       9.226  53.516 100.635  1.00  0.00           C
ATOM   2072 0C31 POPEH  72       7.846  54.135 100.875  1.00  0.00           C
ATOM   2075 1C31 POPEH  72       7.896  55.625 101.265  1.00  0.00           C
ATOM   2078 2C31 POPEH  72       6.546  56.196 101.756  1.00  0.00           C
ATOM   2081 3C31 POPEH  72       5.856  55.375 102.866  1.00  0.00           C
ATOM   2084 4C31 POPEH  72       6.806  54.986 104.006  1.00  0.00           C
ATOM   2087 5C31 POPEH  72       6.146  54.186 105.126  1.00  0.00           C
ATOM   2090 6C31 POPEH  72       7.186  53.576 106.075  1.00  0.00           C
ATOM   2094  NH3 POPEI  73       0.366  23.935  81.776  1.00  0.00           N
ATOM   2098  C12 POPEI  73       0.086  24.545  80.436  1.00  0.00           C
ATOM   2101  C11 POPEI  73      -1.344  24.215  79.966  1.00  0.00           C
ATOM   2104  P   POPEI  73      -2.284  26.606  79.405  1.00  0.00           P
ATOM   2105  O13 POPEI  73      -1.184  27.576  79.215  1.00  0.00           O
ATOM   2106  O14 POPEI  73      -3.585  26.986  78.806  1.00  0.00           O
ATOM   2107  O11 POPEI  73      -2.474  26.396  80.985  1.00  0.00           O
ATOM   2108  O12 POPEI  73      -1.784  25.166  78.996  1.00  0.00           O
ATOM   2109  C1  POPEI  73      -2.725  27.545  81.796  1.00  0.00           C
ATOM   2112  C2  POPEI  73      -1.544  27.845  82.756  1.00  0.00           C
ATOM   2114  O21 POPEI  73      -1.864  27.255  84.035  1.00  0.00           O
ATOM   2115  C21 POPEI  73      -1.084  26.295  84.446  1.00  0.00           C
ATOM   2116  O22 POPEI  73      -0.244  25.716  83.765  1.00  0.00           O
ATOM   2117  C22 POPEI  73      -1.204  26.156  85.956  1.00  0.00           C
ATOM   2120  C3  POPEI  73      -1.394  29.385  82.945  1.00  0.00           C
ATOM   2123  O31 POPEI  73      -0.164  29.866  83.565  1.00  0.00           O
ATOM   2124  C31 POPEI  73      -0.284  30.166  84.875  1.00  0.00           C
ATOM   2125  O32 POPEI  73      -1.064  29.625  85.635  1.00  0.00           O
ATOM   2126  C32 POPEI  73       0.606  31.355  85.216  1.00  0.00           C
ATOM   2129  C23 POPEI  73       0.066  25.545  86.605  1.00  0.00           C
ATOM   2132  C24 POPEI  73      -0.204  24.106  87.035  1.00  0.00           C
ATOM   2135  C25 POPEI  73       1.006  23.405  87.675  1.00  0.00           C
ATOM   2138  C26 POPEI  73       1.366  23.925  89.075  1.00  0.00           C
ATOM   2141  C27 POPEI  73       2.636  23.236  89.586  1.00  0.00           C
ATOM   2144  C28 POPEI  73       3.106  23.686  90.976  1.00  0.00           C
ATOM   2147  C29 POPEI  73       2.256  23.195  92.105  1.00  0.00           C
ATOM   2149 0C21 POPEI  73       2.456  23.516  93.386  1.00  0.00           C
ATOM   2151 1C21 POPEI  73       3.546  24.425  93.925  1.00  0.00           C
ATOM   2154 2C21 POPEI  73       4.156  23.846  95.205  1.00  0.00           C
ATOM   2157 3C21 POPEI  73       5.126  24.826  95.886  1.00  0.00           C
ATOM   2160 4C21 POPEI  73       5.926  24.176  97.025  1.00  0.00           C
ATOM   2163 5C21 POPEI  73       5.066  23.616  98.166  1.00  0.00           C
ATOM   2166 6C21 POPEI  73       5.916  23.135  99.345  1.00  0.00           C
ATOM   2169 7C21 POPEI  73       5.116  22.366 100.406  1.00  0.00           C
ATOM   2172 8C21 POPEI  73       6.006  21.795 101.525  1.00  0.00           C
ATOM   2176  C33 POPEI  73       1.076  31.416  86.686  1.00  0.00           C
ATOM   2179  C34 POPEI  73       1.776  32.745  87.006  1.00  0.00           C
ATOM   2182  C35 POPEI  73       2.726  32.715  88.216  1.00  0.00           C
ATOM   2185  C36 POPEI  73       4.086  32.066  87.906  1.00  0.00           C
ATOM   2188  C37 POPEI  73       5.076  32.166  89.075  1.00  0.00           C
ATOM   2191  C38 POPEI  73       6.336  31.306  88.885  1.00  0.00           C
ATOM   2194  C39 POPEI  73       7.156  31.096  90.165  1.00  0.00           C
ATOM   2197 0C31 POPEI  73       6.386  30.356  91.275  1.00  0.00           C
ATOM   2200 1C31 POPEI  73       7.256  30.006  92.495  1.00  0.00           C
ATOM   2203 2C31 POPEI  73       6.416  29.396  93.635  1.00  0.00           C
ATOM   2206 3C31 POPEI  73       6.846  27.986  94.065  1.00  0.00           C
ATOM   2209 4C31 POPEI  73       8.206  27.926  94.765  1.00  0.00           C
ATOM   2212 5C31 POPEI  73       8.196  28.426  96.216  1.00  0.00           C
ATOM   2215 6C31 POPEI  73       8.766  27.406  97.206  1.00  0.00           C
ATOM   2219  NH3 POPEJ  74     132.966 117.976 120.425  1.00  0.00           N
ATOM   2223  C12 POPEJ  74     131.637 117.565 119.866  1.00  0.00           C
ATOM   2226  C11 POPEJ  74     130.746 116.996 120.966  1.00  0.00           C
ATOM   2229  P   POPEJ  74     128.677 115.507 120.196  1.00  0.00           P
ATOM   2230  O13 POPEJ  74     129.267 114.337 120.865  1.00  0.00           O
ATOM   2231  O14 POPEJ  74     127.227 115.665 120.406  1.00  0.00           O
ATOM   2232  O11 POPEJ  74     128.866 115.236 118.666  1.00  0.00           O
ATOM   2233  O12 POPEJ  74     129.437 116.856 120.455  1.00  0.00           O
ATOM   2234  C1  POPEJ  74     128.677 116.266 117.705  1.00  0.00           C
ATOM   2237  C2  POPEJ  74     127.616 115.835 116.675  1.00  0.00           C
ATOM   2239  O21 POPEJ  74     127.567 116.826 115.646  1.00  0.00           O
ATOM   2240  C21 POPEJ  74     127.887 116.416 114.425  1.00  0.00           C
ATOM   2241  O22 POPEJ  74     128.176 115.275 114.095  1.00  0.00           O
ATOM   2242  C22 POPEJ  74     127.936 117.656 113.535  1.00  0.00           C
ATOM   2245  C3  POPEJ  74     126.186 115.686 117.276  1.00  0.00           C
ATOM   2248  O31 POPEJ  74     125.566 114.496 116.745  1.00  0.00           O
ATOM   2249  C31 POPEJ  74     125.126 114.676 115.506  1.00  0.00           C
ATOM   2250  O32 POPEJ  74     125.006 115.746 114.936  1.00  0.00           O
ATOM   2251  C32 POPEJ  74     124.946 113.296 114.866  1.00  0.00           C
ATOM   2254  C23 POPEJ  74     128.487 117.435 112.105  1.00  0.00           C
ATOM   2257  C24 POPEJ  74     127.406 117.435 111.015  1.00  0.00           C
ATOM   2260  C25 POPEJ  74     126.426 116.266 111.046  1.00  0.00           C
ATOM   2263  C26 POPEJ  74     125.636 116.147 109.726  1.00  0.00           C
ATOM   2266  C27 POPEJ  74     124.125 116.306 109.936  1.00  0.00           C
ATOM   2269  C28 POPEJ  74     123.295 116.425 108.645  1.00  0.00           C
ATOM   2272  C29 POPEJ  74     123.425 115.186 107.805  1.00  0.00           C
ATOM   2274 0C21 POPEJ  74     123.636 115.126 106.485  1.00  0.00           C
ATOM   2276 1C21 POPEJ  74     123.766 116.285 105.535  1.00  0.00           C
ATOM   2279 2C21 POPEJ  74     125.135 116.315 104.846  1.00  0.00           C
ATOM   2282 3C21 POPEJ  74     125.365 115.126 103.905  1.00  0.00           C
ATOM   2285 4C21 POPEJ  74     126.615 115.285 103.015  1.00  0.00           C
ATOM   2288 5C21 POPEJ  74     126.436 116.296 101.876  1.00  0.00           C
ATOM   2291 6C21 POPEJ  74     125.645 115.756 100.675  1.00  0.00           C
ATOM   2294 7C21 POPEJ  74     125.456 116.816  99.586  1.00  0.00           C
ATOM   2297 8C21 POPEJ  74     125.436 116.266  98.166  1.00  0.00           C
ATOM   2301  C33 POPEJ  74     124.755 113.466 113.355  1.00  0.00           C
ATOM   2304  C34 POPEJ  74     124.866 112.195 112.515  1.00  0.00           C
ATOM   2307  C35 POPEJ  74     124.235 112.495 111.155  1.00  0.00           C
ATOM   2310  C36 POPEJ  74     124.335 111.385 110.116  1.00  0.00           C
ATOM   2313  C37 POPEJ  74     125.785 111.085 109.706  1.00  0.00           C
ATOM   2316  C38 POPEJ  74     125.876 110.166 108.476  1.00  0.00           C
ATOM   2319  C39 POPEJ  74     125.126 110.735 107.265  1.00  0.00           C
ATOM   2322 0C31 POPEJ  74     125.526 110.086 105.956  1.00  0.00           C
ATOM   2325 1C31 POPEJ  74     124.666 110.576 104.796  1.00  0.00           C
ATOM   2328 2C31 POPEJ  74     125.085 110.005 103.435  1.00  0.00           C
ATOM   2331 3C31 POPEJ  74     124.316 110.686 102.296  1.00  0.00           C
ATOM   2334 4C31 POPEJ  74     124.386 109.925 100.976  1.00  0.00           C
ATOM   2337 5C31 POPEJ  74     124.685 110.835  99.785  1.00  0.00           C
ATOM   2340 6C31 POPEJ  74     125.006 110.065  98.515  1.00  0.00           C
ATOM   2344  NH3 POPEK  75     120.146  85.625  80.696  1.00  0.00           N
ATOM   2348  C12 POPEK  75     120.056  87.085  81.055  1.00  0.00           C
ATOM   2351  C11 POPEK  75     120.746  87.386  82.395  1.00  0.00           C
ATOM   2354  P   POPEK  75     121.996  89.606  81.966  1.00  0.00           P
ATOM   2355  O13 POPEK  75     123.246  88.825  82.105  1.00  0.00           O
ATOM   2356  O14 POPEK  75     121.686  90.105  80.616  1.00  0.00           O
ATOM   2357  O11 POPEK  75     122.035  90.875  82.886  1.00  0.00           O
ATOM   2358  O12 POPEK  75     120.785  88.796  82.565  1.00  0.00           O
ATOM   2359  C1  POPEK  75     123.316  91.395  83.245  1.00  0.00           C
ATOM   2362  C2  POPEK  75     123.906  90.835  84.576  1.00  0.00           C
ATOM   2364  O21 POPEK  75     123.066  89.846  85.216  1.00  0.00           O
ATOM   2365  C21 POPEK  75     121.935  90.306  85.745  1.00  0.00           C
ATOM   2366  O22 POPEK  75     121.455  91.416  85.576  1.00  0.00           O
ATOM   2367  C22 POPEK  75     121.355  89.305  86.735  1.00  0.00           C
ATOM   2370  C3  POPEK  75     124.316  92.006  85.526  1.00  0.00           C
ATOM   2373  O31 POPEK  75     124.466  91.565  86.885  1.00  0.00           O
ATOM   2374  C31 POPEK  75     125.545  90.867  87.146  1.00  0.00           C
ATOM   2375  O32 POPEK  75     126.436  90.606  86.345  1.00  0.00           O
ATOM   2376  C32 POPEK  75     125.446  90.315  88.555  1.00  0.00           C
ATOM   2379  C23 POPEK  75     121.215  89.995  88.116  1.00  0.00           C
ATOM   2382  C24 POPEK  75     120.246  89.275  89.055  1.00  0.00           C
ATOM   2385  C25 POPEK  75     120.916  88.195  89.916  1.00  0.00           C
ATOM   2388  C26 POPEK  75     119.855  87.295  90.576  1.00  0.00           C
ATOM   2391  C27 POPEK  75     120.396  86.395  91.686  1.00  0.00           C
ATOM   2394  C28 POPEK  75     119.435  85.226  92.006  1.00  0.00           C
ATOM   2397  C29 POPEK  75     118.045  85.716  92.305  1.00  0.00           C
ATOM   2399 0C21 POPEK  75     116.935  85.466  91.575  1.00  0.00           C
ATOM   2401 1C21 POPEK  75     116.856  84.606  90.336  1.00  0.00           C
ATOM   2404 2C21 POPEK  75     115.405  84.146  90.045  1.00  0.00           C
ATOM   2407 3C21 POPEK  75     114.815  83.227  91.125  1.00  0.00           C
ATOM   2410 4C21 POPEK  75     113.325  82.885  90.966  1.00  0.00           C
ATOM   2413 5C21 POPEK  75     112.416  84.095  91.256  1.00  0.00           C
ATOM   2416 6C21 POPEK  75     110.976  83.685  91.555  1.00  0.00           C
ATOM   2419 7C21 POPEK  75     110.065  84.886  91.855  1.00  0.00           C
ATOM   2422 8C21 POPEK  75     108.575  84.536  91.815  1.00  0.00           C
ATOM   2426  C33 POPEK  75     125.485  88.776  88.535  1.00  0.00           C
ATOM   2429  C34 POPEK  75     124.736  88.146  89.696  1.00  0.00           C
ATOM   2432  C35 POPEK  75     125.116  88.736  91.055  1.00  0.00           C
ATOM   2435  C36 POPEK  75     124.395  88.007  92.196  1.00  0.00           C
ATOM   2438  C37 POPEK  75     124.675  88.675  93.535  1.00  0.00           C
ATOM   2441  C38 POPEK  75     123.896  88.016  94.675  1.00  0.00           C
ATOM   2444  C39 POPEK  75     124.206  88.696  96.015  1.00  0.00           C
ATOM   2447 0C31 POPEK  75     123.386  88.095  97.165  1.00  0.00           C
ATOM   2450 1C31 POPEK  75     123.435  88.946  98.435  1.00  0.00           C
ATOM   2453 2C31 POPEK  75     122.516  88.436  99.565  1.00  0.00           C
ATOM   2456 3C31 POPEK  75     121.116  88.087  99.046  1.00  0.00           C
ATOM   2459 4C31 POPEK  75     120.026  87.955 100.116  1.00  0.00           C
ATOM   2462 5C31 POPEK  75     118.726  87.435  99.485  1.00  0.00           C
ATOM   2465 6C31 POPEK  75     117.465  87.656 100.315  1.00  0.00           C
ATOM   2469  NH3 POPEL  76      61.045  10.806  78.736  1.00  0.00           N
ATOM   2473  C12 POPEL  76      61.136  12.266  78.396  1.00  0.00           C
ATOM   2476  C11 POPEL  76      61.486  12.445  76.916  1.00  0.00           C
ATOM   2479  P   POPEL  76      59.366  11.265  75.656  1.00  0.00           P
ATOM   2480  O13 POPEL  76      58.806  12.445  74.975  1.00  0.00           O
ATOM   2481  O14 POPEL  76      59.266   9.965  74.966  1.00  0.00           O
ATOM   2482  O11 POPEL  76      58.636  11.136  77.086  1.00  0.00           O
ATOM   2483  O12 POPEL  76      60.876  11.496  76.045  1.00  0.00           O
ATOM   2484  C1  POPEL  76      57.196  11.146  76.946  1.00  0.00           C
ATOM   2487  C2  POPEL  76      56.396  11.165  78.275  1.00  0.00           C
ATOM   2489  O21 POPEL  76      56.576  12.375  79.046  1.00  0.00           O
ATOM   2490  C21 POPEL  76      57.596  12.476  79.885  1.00  0.00           C
ATOM   2491  O22 POPEL  76      58.506  11.686  80.056  1.00  0.00           O
ATOM   2492  C22 POPEL  76      57.495  13.795  80.655  1.00  0.00           C
ATOM   2495  C3  POPEL  76      56.526   9.866  79.116  1.00  0.00           C
ATOM   2498  O31 POPEL  76      55.835  10.026  80.375  1.00  0.00           O
ATOM   2499  C31 POPEL  76      54.806   9.226  80.596  1.00  0.00           C
ATOM   2500  O32 POPEL  76      54.405   8.366  79.846  1.00  0.00           O
ATOM   2501  C32 POPEL  76      54.206   9.486  81.975  1.00  0.00           C
ATOM   2504  C23 POPEL  76      58.446  13.826  81.866  1.00  0.00           C
ATOM   2507  C24 POPEL  76      58.286  15.116  82.685  1.00  0.00           C
ATOM   2510  C25 POPEL  76      59.236  15.116  83.896  1.00  0.00           C
ATOM   2513  C26 POPEL  76      58.706  15.856  85.126  1.00  0.00           C
ATOM   2516  C27 POPEL  76      59.626  15.676  86.345  1.00  0.00           C
ATOM   2519  C28 POPEL  76      59.196  16.465  87.595  1.00  0.00           C
ATOM   2522  C29 POPEL  76      57.866  16.015  88.155  1.00  0.00           C
ATOM   2524 0C21 POPEL  76      57.616  15.476  89.366  1.00  0.00           C
ATOM   2526 1C21 POPEL  76      58.615  15.226  90.476  1.00  0.00           C
ATOM   2529 2C21 POPEL  76      58.006  15.346  91.896  1.00  0.00           C
ATOM   2532 3C21 POPEL  76      58.966  14.816  92.965  1.00  0.00           C
ATOM   2535 4C21 POPEL  76      58.405  14.826  94.396  1.00  0.00           C
ATOM   2538 5C21 POPEL  76      58.216  16.226  95.015  1.00  0.00           C
ATOM   2541 6C21 POPEL  76      59.475  17.096  94.986  1.00  0.00           C
ATOM   2544 7C21 POPEL  76      59.446  18.265  95.976  1.00  0.00           C
ATOM   2547 8C21 POPEL  76      60.356  18.026  97.185  1.00  0.00           C
ATOM   2551  C33 POPEL  76      55.236   9.186  83.076  1.00  0.00           C
ATOM   2554  C34 POPEL  76      54.585   8.686  84.366  1.00  0.00           C
ATOM   2557  C35 POPEL  76      55.666   8.376  85.406  1.00  0.00           C
ATOM   2560  C36 POPEL  76      55.146   7.906  86.765  1.00  0.00           C
ATOM   2563  C37 POPEL  76      56.306   7.406  87.655  1.00  0.00           C
ATOM   2566  C38 POPEL  76      55.866   6.906  89.046  1.00  0.00           C
ATOM   2569  C39 POPEL  76      55.786   7.996  90.126  1.00  0.00           C
ATOM   2572 0C31 POPEL  76      57.166   8.446  90.646  1.00  0.00           C
ATOM   2575 1C31 POPEL  76      57.096   9.626  91.625  1.00  0.00           C
ATOM   2578 2C31 POPEL  76      56.446   9.286  92.976  1.00  0.00           C
ATOM   2581 3C31 POPEL  76      56.196  10.535  93.826  1.00  0.00           C
ATOM   2584 4C31 POPEL  76      55.646  10.216  95.226  1.00  0.00           C
ATOM   2587 5C31 POPEL  76      55.496  11.486  96.075  1.00  0.00           C
ATOM   2590 6C31 POPEL  76      55.096  11.216  97.525  1.00  0.00           C
ATOM   2594  NH3 POPEM  77      37.826 103.486  83.616  1.00  0.00           N
ATOM   2598  C12 POPEM  77      38.696 102.376  84.165  1.00  0.00           C
ATOM   2601  C11 POPEM  77      40.176 102.766  84.256  1.00  0.00           C
ATOM   2604  P   POPEM  77      42.565 101.757  84.335  1.00  0.00           P
ATOM   2605  O13 POPEM  77      42.956 100.896  83.196  1.00  0.00           O
ATOM   2606  O14 POPEM  77      42.966 103.176  84.186  1.00  0.00           O
ATOM   2607  O11 POPEM  77      43.266 101.245  85.666  1.00  0.00           O
ATOM   2608  O12 POPEM  77      41.006 101.656  84.656  1.00  0.00           O
ATOM   2609  C1  POPEM  77      43.666  99.886  85.896  1.00  0.00           C
ATOM   2612  C2  POPEM  77      43.155  99.326  87.265  1.00  0.00           C
ATOM   2614  O21 POPEM  77      43.536 100.196  88.345  1.00  0.00           O
ATOM   2615  C21 POPEM  77      42.626 101.076  88.695  1.00  0.00           C
ATOM   2616  O22 POPEM  77      41.536 101.255  88.186  1.00  0.00           O
ATOM   2617  C22 POPEM  77      43.076 101.786  89.966  1.00  0.00           C
ATOM   2620  C3  POPEM  77      43.755  97.936  87.606  1.00  0.00           C
ATOM   2623  O31 POPEM  77      43.056  97.335  88.716  1.00  0.00           O
ATOM   2624  C31 POPEM  77      43.706  97.055  89.836  1.00  0.00           C
ATOM   2625  O32 POPEM  77      44.896  97.225  90.045  1.00  0.00           O
ATOM   2626  C32 POPEM  77      42.716  96.416  90.815  1.00  0.00           C
ATOM   2629  C23 POPEM  77      42.646 100.986  91.216  1.00  0.00           C
ATOM   2632  C24 POPEM  77      42.736 101.786  92.515  1.00  0.00           C
ATOM   2635  C25 POPEM  77      42.346 100.966  93.756  1.00  0.00           C
ATOM   2638  C26 POPEM  77      42.446 101.775  95.045  1.00  0.00           C
ATOM   2641  C27 POPEM  77      42.166 100.936  96.306  1.00  0.00           C
ATOM   2644  C28 POPEM  77      42.076 101.775  97.606  1.00  0.00           C
ATOM   2647  C29 POPEM  77      43.376 102.435  97.965  1.00  0.00           C
ATOM   2649 0C21 POPEM  77      43.516 103.545  98.705  1.00  0.00           C
ATOM   2651 1C21 POPEM  77      42.396 104.305  99.396  1.00  0.00           C
ATOM   2654 2C21 POPEM  77      42.786 104.765 100.815  1.00  0.00           C
ATOM   2657 3C21 POPEM  77      43.016 103.605 101.806  1.00  0.00           C
ATOM   2660 4C21 POPEM  77      44.096 103.906 102.845  1.00  0.00           C
ATOM   2663 5C21 POPEM  77      44.416 102.686 103.716  1.00  0.00           C
ATOM   2666 6C21 POPEM  77      45.506 102.955 104.765  1.00  0.00           C
ATOM   2669 7C21 POPEM  77      45.866 101.675 105.526  1.00  0.00           C
ATOM   2672 8C21 POPEM  77      46.696 101.875 106.796  1.00  0.00           C
ATOM   2676  C33 POPEM  77      42.676  97.125  92.185  1.00  0.00           C
ATOM   2679  C34 POPEM  77      41.276  97.106  92.825  1.00  0.00           C
ATOM   2682  C35 POPEM  77      40.866  95.716  93.345  1.00  0.00           C
ATOM   2685  C36 POPEM  77      39.676  95.786  94.326  1.00  0.00           C
ATOM   2688  C37 POPEM  77      39.725  94.757  95.465  1.00  0.00           C
ATOM   2691  C38 POPEM  77      38.536  93.776  95.455  1.00  0.00           C
ATOM   2694  C39 POPEM  77      38.536  92.766  96.625  1.00  0.00           C
ATOM   2697 0C31 POPEM  77      38.596  93.436  98.006  1.00  0.00           C
ATOM   2700 1C31 POPEM  77      38.136  92.526  99.156  1.00  0.00           C
ATOM   2703 2C31 POPEM  77      38.116  93.235 100.515  1.00  0.00           C
ATOM   2706 3C31 POPEM  77      39.486  93.296 101.195  1.00  0.00           C
ATOM   2709 4C31 POPEM  77      39.436  93.995 102.565  1.00  0.00           C
ATOM   2712 5C31 POPEM  77      40.786  93.976 103.295  1.00  0.00           C
ATOM   2715 6C31 POPEM  77      40.716  94.606 104.696  1.00  0.00           C
ATOM   2719  NH3 POPEN  78     112.646   0.015 119.625  1.00  0.00           N
ATOM   2723  C12 POPEN  78     111.706   1.165 119.755  1.00  0.00           C
ATOM   2726  C11 POPEN  78     111.086   1.115 121.135  1.00  0.00           C
ATOM   2729  P   POPEN  78     109.125   2.095 122.425  1.00  0.00           P
ATOM   2730  O13 POPEN  78     108.356   0.835 122.375  1.00  0.00           O
ATOM   2731  O14 POPEN  78     109.925   2.425 123.625  1.00  0.00           O
ATOM   2732  O11 POPEN  78     108.166   3.285 122.086  1.00  0.00           O
ATOM   2733  O12 POPEN  78     110.126   2.165 121.205  1.00  0.00           O
ATOM   2734  C1  POPEN  78     108.285   4.086 120.925  1.00  0.00           C
ATOM   2737  C2  POPEN  78     107.705   3.365 119.706  1.00  0.00           C
ATOM   2739  O21 POPEN  78     108.015   4.206 118.575  1.00  0.00           O
ATOM   2740  C21 POPEN  78     108.796   3.656 117.665  1.00  0.00           C
ATOM   2741  O22 POPEN  78     109.196   2.505 117.635  1.00  0.00           O
ATOM   2742  C22 POPEN  78     109.125   4.716 116.625  1.00  0.00           C
ATOM   2745  C3  POPEN  78     106.166   3.155 119.866  1.00  0.00           C
ATOM   2748  O31 POPEN  78     105.475   3.245 118.586  1.00  0.00           O
ATOM   2749  C31 POPEN  78     104.886   4.426 118.386  1.00  0.00           C
ATOM   2750  O32 POPEN  78     104.496   5.186 119.256  1.00  0.00           O
ATOM   2751  C32 POPEN  78     104.986   4.816 116.905  1.00  0.00           C
ATOM   2754  C23 POPEN  78     108.936   4.206 115.175  1.00  0.00           C
ATOM   2757  C24 POPEN  78     110.156   4.516 114.296  1.00  0.00           C
ATOM   2760  C25 POPEN  78     109.836   4.346 112.805  1.00  0.00           C
ATOM   2763  C26 POPEN  78     109.936   5.666 112.035  1.00  0.00           C
ATOM   2766  C27 POPEN  78     109.505   5.516 110.565  1.00  0.00           C
ATOM   2769  C28 POPEN  78     109.825   6.746 109.685  1.00  0.00           C
ATOM   2772  C29 POPEN  78     109.025   7.966 110.056  1.00  0.00           C
ATOM   2774 0C21 POPEN  78     107.905   8.416 109.446  1.00  0.00           C
ATOM   2776 1C21 POPEN  78     107.175   7.776 108.285  1.00  0.00           C
ATOM   2779 2C21 POPEN  78     107.406   8.506 106.946  1.00  0.00           C
ATOM   2782 3C21 POPEN  78     106.905   9.956 106.896  1.00  0.00           C
ATOM   2785 4C21 POPEN  78     107.005  10.546 105.476  1.00  0.00           C
ATOM   2788 5C21 POPEN  78     106.525  11.996 105.386  1.00  0.00           C
ATOM   2791 6C21 POPEN  78     106.826  12.646 104.025  1.00  0.00           C
ATOM   2794 7C21 POPEN  78     106.475  14.135 103.966  1.00  0.00           C
ATOM   2797 8C21 POPEN  78     106.956  14.826 102.685  1.00  0.00           C
ATOM   2801  C33 POPEN  78     105.196   6.346 116.845  1.00  0.00           C
ATOM   2804  C34 POPEN  78     105.965   6.876 115.626  1.00  0.00           C
ATOM   2807  C35 POPEN  78     106.706   8.166 116.026  1.00  0.00           C
ATOM   2810  C36 POPEN  78     107.395   8.946 114.905  1.00  0.00           C
ATOM   2813  C37 POPEN  78     107.716  10.375 115.386  1.00  0.00           C
ATOM   2816  C38 POPEN  78     108.686  11.146 114.485  1.00  0.00           C
ATOM   2819  C39 POPEN  78     108.356  11.026 112.985  1.00  0.00           C
ATOM   2822 0C31 POPEN  78     109.155  12.026 112.146  1.00  0.00           C
ATOM   2825 1C31 POPEN  78     108.705  12.016 110.686  1.00  0.00           C
ATOM   2828 2C31 POPEN  78     109.516  12.986 109.825  1.00  0.00           C
ATOM   2831 3C31 POPEN  78     110.836  12.406 109.306  1.00  0.00           C
ATOM   2834 4C31 POPEN  78     110.625  11.265 108.306  1.00  0.00           C
ATOM   2837 5C31 POPEN  78     111.826  11.046 107.395  1.00  0.00           C
ATOM   2840 6C31 POPEN  78     111.525  10.086 106.236  1.00  0.00           C
ATOM   2844  NH3 POPEO  79      76.926 102.775 124.175  1.00  0.00           N
ATOM   2848  C12 POPEO  79      76.866 103.925 123.205  1.00  0.00           C
ATOM   2851  C11 POPEO  79      75.426 104.216 122.796  1.00  0.00           C
ATOM   2854  P   POPEO  79      74.215 106.486 122.175  1.00  0.00           P
ATOM   2855  O13 POPEO  79      73.536 106.276 123.466  1.00  0.00           O
ATOM   2856  O14 POPEO  79      74.776 107.836 121.936  1.00  0.00           O
ATOM   2857  O11 POPEO  79      73.246 106.066 121.015  1.00  0.00           O
ATOM   2858  O12 POPEO  79      75.395 105.436 122.065  1.00  0.00           O
ATOM   2859  C1  POPEO  79      73.666 105.495 119.776  1.00  0.00           C
ATOM   2862  C2  POPEO  79      72.526 104.646 119.125  1.00  0.00           C
ATOM   2864  O21 POPEO  79      73.005 103.486 118.425  1.00  0.00           O
ATOM   2865  C21 POPEO  79      73.956 103.626 117.506  1.00  0.00           C
ATOM   2866  O22 POPEO  79      74.706 104.576 117.336  1.00  0.00           O
ATOM   2867  C22 POPEO  79      73.865 102.425 116.565  1.00  0.00           C
ATOM   2870  C3  POPEO  79      71.456 105.385 118.256  1.00  0.00           C
ATOM   2873  O31 POPEO  79      70.306 104.536 118.105  1.00  0.00           O
ATOM   2874  C31 POPEO  79      69.686 104.496 116.925  1.00  0.00           C
ATOM   2875  O32 POPEO  79      69.996 105.105 115.925  1.00  0.00           O
ATOM   2876  C32 POPEO  79      68.506 103.526 117.065  1.00  0.00           C
ATOM   2879  C23 POPEO  79      72.725 102.645 115.556  1.00  0.00           C
ATOM   2882  C24 POPEO  79      72.906 103.965 114.785  1.00  0.00           C
ATOM   2885  C25 POPEO  79      72.405 103.885 113.355  1.00  0.00           C
ATOM   2888  C26 POPEO  79      73.335 103.036 112.486  1.00  0.00           C
ATOM   2891  C27 POPEO  79      72.536 102.106 111.565  1.00  0.00           C
ATOM   2894  C28 POPEO  79      71.796 102.876 110.465  1.00  0.00           C
ATOM   2897  C29 POPEO  79      72.556 102.826 109.175  1.00  0.00           C
ATOM   2899 0C21 POPEO  79      72.346 101.906 108.216  1.00  0.00           C
ATOM   2901 1C21 POPEO  79      71.346 100.786 108.336  1.00  0.00           C
ATOM   2904 2C21 POPEO  79      71.645  99.585 107.416  1.00  0.00           C
ATOM   2907 3C21 POPEO  79      73.076  99.025 107.525  1.00  0.00           C
ATOM   2910 4C21 POPEO  79      73.236  97.756 106.695  1.00  0.00           C
ATOM   2913 5C21 POPEO  79      74.696  97.476 106.275  1.00  0.00           C
ATOM   2916 6C21 POPEO  79      74.795  96.215 105.406  1.00  0.00           C
ATOM   2919 7C21 POPEO  79      76.115  96.126 104.636  1.00  0.00           C
ATOM   2922 8C21 POPEO  79      76.276  94.806 103.876  1.00  0.00           C
ATOM   2926  C33 POPEO  79      68.016 102.906 115.735  1.00  0.00           C
ATOM   2929  C34 POPEO  79      68.876 101.745 115.216  1.00  0.00           C
ATOM   2932  C35 POPEO  79      68.136 100.875 114.186  1.00  0.00           C
ATOM   2935  C36 POPEO  79      67.976 101.516 112.805  1.00  0.00           C
ATOM   2938  C37 POPEO  79      67.076 100.695 111.866  1.00  0.00           C
ATOM   2941  C38 POPEO  79      66.876 101.366 110.495  1.00  0.00           C
ATOM   2944  C39 POPEO  79      65.816 100.676 109.615  1.00  0.00           C
ATOM   2947 0C31 POPEO  79      66.276  99.337 109.025  1.00  0.00           C
ATOM   2950 1C31 POPEO  79      65.216  98.666 108.126  1.00  0.00           C
ATOM   2953 2C31 POPEO  79      65.835  97.596 107.206  1.00  0.00           C
ATOM   2956 3C31 POPEO  79      64.806  96.626 106.595  1.00  0.00           C
ATOM   2959 4C31 POPEO  79      65.356  95.956 105.325  1.00  0.00           C
ATOM   2962 5C31 POPEO  79      64.545  94.725 104.875  1.00  0.00           C
ATOM   2965 6C31 POPEO  79      64.856  94.266 103.446  1.00  0.00           C
ATOM   2969  NH3 POPEP  80      75.496 114.585  79.265  1.00  0.00           N
ATOM   2973  C12 POPEP  80      74.056 114.257  78.996  1.00  0.00           C
ATOM   2976  C11 POPEP  80      73.425 115.236  77.976  1.00  0.00           C
ATOM   2979  P   POPEP  80      71.246 116.656  77.655  1.00  0.00           P
ATOM   2980  O13 POPEP  80      72.006 117.236  76.526  1.00  0.00           O
ATOM   2981  O14 POPEP  80      69.865 116.245  77.325  1.00  0.00           O
ATOM   2982  O11 POPEP  80      71.136 117.756  78.795  1.00  0.00           O
ATOM   2983  O12 POPEP  80      72.056 115.455  78.306  1.00  0.00           O
ATOM   2984  C1  POPEP  80      72.286 118.445  79.306  1.00  0.00           C
ATOM   2987  C2  POPEP  80      72.326 118.375  80.865  1.00  0.00           C
ATOM   2989  O21 POPEP  80      73.646 118.675  81.365  1.00  0.00           O
ATOM   2990  C21 POPEP  80      74.526 117.686  81.426  1.00  0.00           C
ATOM   2991  O22 POPEP  80      74.556 116.696  80.705  1.00  0.00           O
ATOM   2992  C22 POPEP  80      75.536 117.966  82.545  1.00  0.00           C
ATOM   2995  C3  POPEP  80      71.746 117.015  81.345  1.00  0.00           C
ATOM   2998  O31 POPEP  80      72.216 116.586  82.635  1.00  0.00           O
ATOM   2999  C31 POPEP  80      71.286 116.535  83.575  1.00  0.00           C
ATOM   3000  O32 POPEP  80      70.496 117.446  83.826  1.00  0.00           O
ATOM   3001  C32 POPEP  80      71.216 115.096  84.095  1.00  0.00           C
ATOM   3004  C23 POPEP  80      74.905 118.566  83.815  1.00  0.00           C
ATOM   3007  C24 POPEP  80      75.766 118.367  85.076  1.00  0.00           C
ATOM   3010  C25 POPEP  80      75.236 119.165  86.275  1.00  0.00           C
ATOM   3013  C26 POPEP  80      76.196 119.126  87.486  1.00  0.00           C
ATOM   3016  C27 POPEP  80      75.846 120.186  88.535  1.00  0.00           C
ATOM   3019  C28 POPEP  80      75.206 119.606  89.815  1.00  0.00           C
ATOM   3022  C29 POPEP  80      74.596 120.695  90.666  1.00  0.00           C
ATOM   3024 0C21 POPEP  80      74.766 120.856  91.995  1.00  0.00           C
ATOM   3026 1C21 POPEP  80      75.616 119.976  92.875  1.00  0.00           C
ATOM   3029 2C21 POPEP  80      75.696 120.485  94.335  1.00  0.00           C
ATOM   3032 3C21 POPEP  80      76.876 119.886  95.116  1.00  0.00           C
ATOM   3035 4C21 POPEP  80      77.146 120.625  96.425  1.00  0.00           C
ATOM   3038 5C21 POPEP  80      78.356 120.075  97.185  1.00  0.00           C
ATOM   3041 6C21 POPEP  80      78.525 120.756  98.555  1.00  0.00           C
ATOM   3044 7C21 POPEP  80      79.445 119.995  99.525  1.00  0.00           C
ATOM   3047 8C21 POPEP  80      79.516 120.665 100.896  1.00  0.00           C
ATOM   3051  C33 POPEP  80      71.536 114.897  85.595  1.00  0.00           C
ATOM   3054  C34 POPEP  80      71.456 113.405  85.995  1.00  0.00           C
ATOM   3057  C35 POPEP  80      71.956 113.106  87.425  1.00  0.00           C
ATOM   3060  C36 POPEP  80      73.446 112.736  87.486  1.00  0.00           C
ATOM   3063  C37 POPEP  80      73.975 112.635  88.925  1.00  0.00           C
ATOM   3066  C38 POPEP  80      75.436 112.166  88.985  1.00  0.00           C
ATOM   3069  C39 POPEP  80      75.916 111.936  90.425  1.00  0.00           C
ATOM   3072 0C31 POPEP  80      77.405 111.576  90.515  1.00  0.00           C
ATOM   3075 1C31 POPEP  80      77.746 110.986  91.885  1.00  0.00           C
ATOM   3078 2C31 POPEP  80      79.235 110.665  92.065  1.00  0.00           C
ATOM   3081 3C31 POPEP  80      80.105 111.896  92.366  1.00  0.00           C
ATOM   3084 4C31 POPEP  80      81.536 111.476  92.726  1.00  0.00           C
ATOM   3087 5C31 POPEP  80      82.406 112.596  93.306  1.00  0.00           C
ATOM   3090 6C31 POPEP  80      83.696 112.055  93.915  1.00  0.00           C
ATOM   3094  NH3 POPEQ  81     111.096  26.586 120.666  1.00  0.00           N
ATOM   3098  C12 POPEQ  81     112.226  26.625 121.675  1.00  0.00           C
ATOM   3101  C11 POPEQ  81     113.526  27.306 121.155  1.00  0.00           C
ATOM   3104  P   POPEQ  81     114.486  29.766 121.516  1.00  0.00           P
ATOM   3105  O13 POPEQ  81     113.835  31.086 121.625  1.00  0.00           O
ATOM   3106  O14 POPEQ  81     115.225  29.295 122.696  1.00  0.00           O
ATOM   3107  O11 POPEQ  81     115.505  29.875 120.305  1.00  0.00           O
ATOM   3108  O12 POPEQ  81     113.386  28.715 121.065  1.00  0.00           O
ATOM   3109  C1  POPEQ  81     115.496  28.876 119.285  1.00  0.00           C
ATOM   3112  C2  POPEQ  81     116.446  29.236 118.116  1.00  0.00           C
ATOM   3114  O21 POPEQ  81     116.075  28.715 116.835  1.00  0.00           O
ATOM   3115  C21 POPEQ  81     115.316  27.675 116.636  1.00  0.00           C
ATOM   3116  O22 POPEQ  81     114.696  27.006 117.436  1.00  0.00           O
ATOM   3117  C22 POPEQ  81     115.286  27.436 115.135  1.00  0.00           C
ATOM   3120  C3  POPEQ  81     117.966  28.935 118.396  1.00  0.00           C
ATOM   3123  O31 POPEQ  81     118.835  29.006 117.226  1.00  0.00           O
ATOM   3124  C31 POPEQ  81     118.866  27.856 116.516  1.00  0.00           C
ATOM   3125  O32 POPEQ  81     118.176  26.885 116.756  1.00  0.00           O
ATOM   3126  C32 POPEQ  81     119.796  27.965 115.315  1.00  0.00           C
ATOM   3129  C23 POPEQ  81     113.885  27.745 114.586  1.00  0.00           C
ATOM   3132  C24 POPEQ  81     113.936  28.026 113.095  1.00  0.00           C
ATOM   3135  C25 POPEQ  81     114.535  29.396 112.756  1.00  0.00           C
ATOM   3138  C26 POPEQ  81     115.275  29.355 111.415  1.00  0.00           C
ATOM   3141  C27 POPEQ  81     115.695  30.756 110.956  1.00  0.00           C
ATOM   3144  C28 POPEQ  81     116.116  30.765 109.475  1.00  0.00           C
ATOM   3147  C29 POPEQ  81     115.645  32.025 108.795  1.00  0.00           C
ATOM   3149 0C21 POPEQ  81     114.706  32.116 107.836  1.00  0.00           C
ATOM   3151 1C21 POPEQ  81     113.985  30.976 107.156  1.00  0.00           C
ATOM   3154 2C21 POPEQ  81     113.616  31.376 105.716  1.00  0.00           C
ATOM   3157 3C21 POPEQ  81     112.835  30.275 104.976  1.00  0.00           C
ATOM   3160 4C21 POPEQ  81     112.476  30.705 103.546  1.00  0.00           C
ATOM   3163 5C21 POPEQ  81     111.716  29.625 102.766  1.00  0.00           C
ATOM   3166 6C21 POPEQ  81     111.776  29.885 101.256  1.00  0.00           C
ATOM   3169 7C21 POPEQ  81     110.996  28.876 100.406  1.00  0.00           C
ATOM   3172 8C21 POPEQ  81     111.326  28.955  98.915  1.00  0.00           C
ATOM   3176  C33 POPEQ  81     119.545  26.816 114.326  1.00  0.00           C
ATOM   3179  C34 POPEQ  81     120.545  26.776 113.166  1.00  0.00           C
ATOM   3182  C35 POPEQ  81     121.875  26.076 113.456  1.00  0.00           C
ATOM   3185  C36 POPEQ  81     122.556  25.765 112.115  1.00  0.00           C
ATOM   3188  C37 POPEQ  81     124.036  25.396 112.216  1.00  0.00           C
ATOM   3191  C38 POPEQ  81     124.706  25.166 110.855  1.00  0.00           C
ATOM   3194  C39 POPEQ  81     124.115  25.905 109.646  1.00  0.00           C
ATOM   3197 0C31 POPEQ  81     124.976  25.686 108.396  1.00  0.00           C
ATOM   3200 1C31 POPEQ  81     124.836  26.776 107.336  1.00  0.00           C
ATOM   3203 2C31 POPEQ  81     125.986  26.776 106.315  1.00  0.00           C
ATOM   3206 3C31 POPEQ  81     126.046  25.535 105.415  1.00  0.00           C
ATOM   3209 4C31 POPEQ  81     127.336  25.496 104.586  1.00  0.00           C
ATOM   3212 5C31 POPEQ  81     127.276  24.486 103.446  1.00  0.00           C
ATOM   3215 6C31 POPEQ  81     128.577  24.425 102.635  1.00  0.00           C
ATOM   3219  NH3 POPER  82      87.436  69.675 125.336  1.00  0.00           N
ATOM   3223  C12 POPER  82      87.266  68.315 125.956  1.00  0.00           C
ATOM   3226  C11 POPER  82      88.446  67.925 126.876  1.00  0.00           C
ATOM   3229  P   POPER  82      88.456  65.296 127.185  1.00  0.00           P
ATOM   3230  O13 POPER  82      89.895  65.236 126.855  1.00  0.00           O
ATOM   3231  O14 POPER  82      87.956  64.306 128.175  1.00  0.00           O
ATOM   3232  O11 POPER  82      87.626  65.206 125.855  1.00  0.00           O
ATOM   3233  O12 POPER  82      88.136  66.766 127.665  1.00  0.00           O
ATOM   3234  C1  POPER  82      87.766  64.116 124.936  1.00  0.00           C
ATOM   3237  C2  POPER  82      88.206  64.605 123.526  1.00  0.00           C
ATOM   3239  O21 POPER  82      87.126  64.486 122.585  1.00  0.00           O
ATOM   3240  C21 POPER  82      86.345  65.546 122.436  1.00  0.00           C
ATOM   3241  O22 POPER  82      86.396  66.576 123.065  1.00  0.00           O
ATOM   3242  C22 POPER  82      85.496  65.296 121.186  1.00  0.00           C
ATOM   3245  C3  POPER  82      89.386  63.766 122.976  1.00  0.00           C
ATOM   3248  O31 POPER  82      89.895  64.335 121.756  1.00  0.00           O
ATOM   3249  C31 POPER  82      90.496  63.475 120.935  1.00  0.00           C
ATOM   3250  O32 POPER  82      91.005  62.425 121.285  1.00  0.00           O
ATOM   3251  C32 POPER  82      90.386  63.986 119.495  1.00  0.00           C
ATOM   3254  C23 POPER  82      86.366  65.215 119.905  1.00  0.00           C
ATOM   3257  C24 POPER  82      86.116  66.375 118.925  1.00  0.00           C
ATOM   3260  C25 POPER  82      87.145  66.425 117.785  1.00  0.00           C
ATOM   3263  C26 POPER  82      86.835  67.465 116.695  1.00  0.00           C
ATOM   3266  C27 POPER  82      87.975  67.555 115.666  1.00  0.00           C
ATOM   3269  C28 POPER  82      87.535  67.916 114.235  1.00  0.00           C
ATOM   3272  C29 POPER  82      88.696  67.686 113.295  1.00  0.00           C
ATOM   3274 0C21 POPER  82      88.696  67.635 111.955  1.00  0.00           C
ATOM   3276 1C21 POPER  82      87.535  67.815 111.005  1.00  0.00           C
ATOM   3279 2C21 POPER  82      87.476  66.666 109.976  1.00  0.00           C
ATOM   3282 3C21 POPER  82      86.506  66.965 108.815  1.00  0.00           C
ATOM   3285 4C21 POPER  82      86.296  65.775 107.875  1.00  0.00           C
ATOM   3288 5C21 POPER  82      85.225  66.046 106.796  1.00  0.00           C
ATOM   3291 6C21 POPER  82      85.785  66.266 105.386  1.00  0.00           C
ATOM   3294 7C21 POPER  82      84.685  66.675 104.385  1.00  0.00           C
ATOM   3297 8C21 POPER  82      85.186  66.855 102.945  1.00  0.00           C
ATOM   3301  C33 POPER  82      89.335  63.205 118.666  1.00  0.00           C
ATOM   3304  C34 POPER  82      89.836  62.785 117.276  1.00  0.00           C
ATOM   3307  C35 POPER  82      90.116  63.936 116.295  1.00  0.00           C
ATOM   3310  C36 POPER  82      90.655  63.405 114.955  1.00  0.00           C
ATOM   3313  C37 POPER  82      90.886  64.495 113.905  1.00  0.00           C
ATOM   3316  C38 POPER  82      91.935  64.096 112.855  1.00  0.00           C
ATOM   3319  C39 POPER  82      91.516  62.955 111.916  1.00  0.00           C
ATOM   3322 0C31 POPER  82      90.415  63.335 110.915  1.00  0.00           C
ATOM   3325 1C31 POPER  82      90.526  62.535 109.605  1.00  0.00           C
ATOM   3328 2C31 POPER  82      89.335  62.706 108.645  1.00  0.00           C
ATOM   3331 3C31 POPER  82      88.005  62.256 109.245  1.00  0.00           C
ATOM   3334 4C31 POPER  82      86.886  62.116 108.205  1.00  0.00           C
ATOM   3337 5C31 POPER  82      85.536  61.775 108.845  1.00  0.00           C
ATOM   3340 6C31 POPER  82      84.356  61.936 107.896  1.00  0.00           C
ATOM   3344  NH3 POPES  83      13.656  73.586  83.116  1.00  0.00           N
ATOM   3348  C12 POPES  83      15.076  73.236  83.476  1.00  0.00           C
ATOM   3351  C11 POPES  83      15.546  71.866  82.936  1.00  0.00           C
ATOM   3354  P   POPES  83      17.816  72.516  81.796  1.00  0.00           P
ATOM   3355  O13 POPES  83      18.346  71.466  80.896  1.00  0.00           O
ATOM   3356  O14 POPES  83      16.966  73.555  81.195  1.00  0.00           O
ATOM   3357  O11 POPES  83      18.986  73.166  82.595  1.00  0.00           O
ATOM   3358  O12 POPES  83      16.986  71.756  82.925  1.00  0.00           O
ATOM   3359  C1  POPES  83      19.956  72.336  83.245  1.00  0.00           C
ATOM   3362  C2  POPES  83      19.666  72.355  84.755  1.00  0.00           C
ATOM   3364  O21 POPES  83      20.046  73.656  85.216  1.00  0.00           O
ATOM   3365  C21 POPES  83      19.336  74.116  86.205  1.00  0.00           C
ATOM   3366  O22 POPES  83      18.376  73.566  86.715  1.00  0.00           O
ATOM   3367  C22 POPES  83      19.916  75.455  86.656  1.00  0.00           C
ATOM   3370  C3  POPES  83      20.386  71.235  85.546  1.00  0.00           C
ATOM   3373  O31 POPES  83      19.846  71.135  86.876  1.00  0.00           O
ATOM   3374  C31 POPES  83      20.516  71.785  87.845  1.00  0.00           C
ATOM   3375  O32 POPES  83      21.566  72.396  87.646  1.00  0.00           O
ATOM   3376  C32 POPES  83      19.676  71.815  89.116  1.00  0.00           C
ATOM   3379  C23 POPES  83      19.356  75.906  88.015  1.00  0.00           C
ATOM   3382  C24 POPES  83      20.446  76.126  89.065  1.00  0.00           C
ATOM   3385  C25 POPES  83      19.796  76.285  90.436  1.00  0.00           C
ATOM   3388  C26 POPES  83      20.786  76.436  91.575  1.00  0.00           C
ATOM   3391  C27 POPES  83      20.006  76.506  92.896  1.00  0.00           C
ATOM   3394  C28 POPES  83      20.826  76.925  94.116  1.00  0.00           C
ATOM   3397  C29 POPES  83      19.856  77.105  95.246  1.00  0.00           C
ATOM   3399 0C21 POPES  83      19.946  78.016  96.226  1.00  0.00           C
ATOM   3401 1C21 POPES  83      21.116  78.925  96.485  1.00  0.00           C
ATOM   3404 2C21 POPES  83      21.416  78.866  97.985  1.00  0.00           C
ATOM   3407 3C21 POPES  83      22.696  79.586  98.396  1.00  0.00           C
ATOM   3410 4C21 POPES  83      23.006  79.285  99.866  1.00  0.00           C
ATOM   3413 5C21 POPES  83      24.156  80.096 100.465  1.00  0.00           C
ATOM   3416 6C21 POPES  83      23.846  81.586 100.635  1.00  0.00           C
ATOM   3419 7C21 POPES  83      24.746  82.236 101.686  1.00  0.00           C
ATOM   3422 8C21 POPES  83      24.446  83.715 101.946  1.00  0.00           C
ATOM   3426  C33 POPES  83      20.476  72.146  90.396  1.00  0.00           C
ATOM   3429  C34 POPES  83      19.616  72.165  91.665  1.00  0.00           C
ATOM   3432  C35 POPES  83      18.836  70.867  91.936  1.00  0.00           C
ATOM   3435  C36 POPES  83      19.686  69.586  91.955  1.00  0.00           C
ATOM   3438  C37 POPES  83      18.856  68.355  92.355  1.00  0.00           C
ATOM   3441  C38 POPES  83      19.606  67.016  92.255  1.00  0.00           C
ATOM   3444  C39 POPES  83      20.676  66.806  93.336  1.00  0.00           C
ATOM   3447 0C31 POPES  83      20.156  66.936  94.755  1.00  0.00           C
ATOM   3450 1C31 POPES  83      21.056  66.315  95.826  1.00  0.00           C
ATOM   3453 2C31 POPES  83      20.426  66.495  97.206  1.00  0.00           C
ATOM   3456 3C31 POPES  83      21.166  65.756  98.326  1.00  0.00           C
ATOM   3459 4C31 POPES  83      20.566  66.066  99.706  1.00  0.00           C
ATOM   3462 5C31 POPES  83      21.446  65.546 100.845  1.00  0.00           C
ATOM   3465 6C31 POPES  83      20.936  65.925 102.235  1.00  0.00           C
ATOM   3469  NH3 POPET  84      45.266 105.376 127.366  1.00  0.00           N
ATOM   3473  C12 POPET  84      44.276 104.266 127.185  1.00  0.00           C
ATOM   3476  C11 POPET  84      42.846 104.776 127.466  1.00  0.00           C
ATOM   3479  P   POPET  84      40.966 103.246 126.466  1.00  0.00           P
ATOM   3480  O13 POPET  84      40.546 101.866 126.806  1.00  0.00           O
ATOM   3481  O14 POPET  84      39.935 104.266 126.186  1.00  0.00           O
ATOM   3482  O11 POPET  84      41.966 103.136 125.246  1.00  0.00           O
ATOM   3483  O12 POPET  84      41.936 103.696 127.626  1.00  0.00           O
ATOM   3484  C1  POPET  84      42.006 104.095 124.175  1.00  0.00           C
ATOM   3487  C2  POPET  84      41.166 103.655 122.936  1.00  0.00           C
ATOM   3489  O21 POPET  84      41.996 103.227 121.845  1.00  0.00           O
ATOM   3490  C21 POPET  84      42.365 101.956 121.845  1.00  0.00           C
ATOM   3491  O22 POPET  84      42.225 101.166 122.766  1.00  0.00           O
ATOM   3492  C22 POPET  84      42.816 101.586 120.425  1.00  0.00           C
ATOM   3495  C3  POPET  84      40.326 104.826 122.375  1.00  0.00           C
ATOM   3498  O31 POPET  84      39.585 104.406 121.205  1.00  0.00           O
ATOM   3499  C31 POPET  84      38.526 103.626 121.476  1.00  0.00           C
ATOM   3500  O32 POPET  84      38.056 103.486 122.595  1.00  0.00           O
ATOM   3501  C32 POPET  84      38.026 102.995 120.185  1.00  0.00           C
ATOM   3504  C23 POPET  84      43.906 100.485 120.325  1.00  0.00           C
ATOM   3507  C24 POPET  84      43.766  99.585 119.086  1.00  0.00           C
ATOM   3510  C25 POPET  84      43.426 100.345 117.785  1.00  0.00           C
ATOM   3513  C26 POPET  84      43.335  99.445 116.546  1.00  0.00           C
ATOM   3516  C27 POPET  84      42.826 100.266 115.345  1.00  0.00           C
ATOM   3519  C28 POPET  84      42.956  99.555 113.996  1.00  0.00           C
ATOM   3522  C29 POPET  84      42.796 100.566 112.886  1.00  0.00           C
ATOM   3524 0C21 POPET  84      42.406 100.315 111.625  1.00  0.00           C
ATOM   3526 1C21 POPET  84      42.066  98.965 111.065  1.00  0.00           C
ATOM   3529 2C21 POPET  84      41.686  99.056 109.586  1.00  0.00           C
ATOM   3532 3C21 POPET  84      41.076  97.756 109.065  1.00  0.00           C
ATOM   3535 4C21 POPET  84      40.736  97.815 107.565  1.00  0.00           C
ATOM   3538 5C21 POPET  84      39.386  97.186 107.216  1.00  0.00           C
ATOM   3541 6C21 POPET  84      39.226  95.746 107.726  1.00  0.00           C
ATOM   3544 7C21 POPET  84      37.946  95.096 107.185  1.00  0.00           C
ATOM   3547 8C21 POPET  84      37.716  93.696 107.746  1.00  0.00           C
ATOM   3551  C33 POPET  84      38.976 101.875 119.716  1.00  0.00           C
ATOM   3554  C34 POPET  84      38.416 100.986 118.596  1.00  0.00           C
ATOM   3557  C35 POPET  84      38.266 101.696 117.235  1.00  0.00           C
ATOM   3560  C36 POPET  84      37.896 100.716 116.105  1.00  0.00           C
ATOM   3563  C37 POPET  84      37.746 101.406 114.745  1.00  0.00           C
ATOM   3566  C38 POPET  84      37.276 100.446 113.635  1.00  0.00           C
ATOM   3569  C39 POPET  84      37.266 101.066 112.226  1.00  0.00           C
ATOM   3572 0C31 POPET  84      36.616 100.145 111.186  1.00  0.00           C
ATOM   3575 1C31 POPET  84      36.936 100.536 109.726  1.00  0.00           C
ATOM   3578 2C31 POPET  84      36.286  99.566 108.716  1.00  0.00           C
ATOM   3581 3C31 POPET  84      36.606  99.905 107.255  1.00  0.00           C
ATOM   3584 4C31 POPET  84      36.046  98.866 106.265  1.00  0.00           C
ATOM   3587 5C31 POPET  84      36.466  99.135 104.815  1.00  0.00           C
ATOM   3590 6C31 POPET  84      35.716  98.256 103.806  1.00  0.00           C
ATOM   3594  NH3 POPEU  85      52.155 120.796  79.385  1.00  0.00           N
ATOM   3598  C12 POPEU  85      53.316 121.735  79.475  1.00  0.00           C
ATOM   3601  C11 POPEU  85      53.966 121.796  78.096  1.00  0.00           C
ATOM   3604  P   POPEU  85      56.346 122.465  77.325  1.00  0.00           P
ATOM   3605  O13 POPEU  85      56.576 121.007  77.206  1.00  0.00           O
ATOM   3606  O14 POPEU  85      56.385 123.235  76.065  1.00  0.00           O
ATOM   3607  O11 POPEU  85      57.456 122.995  78.326  1.00  0.00           O
ATOM   3608  O12 POPEU  85      55.005 122.766  78.096  1.00  0.00           O
ATOM   3609  C1  POPEU  85      57.466 124.356  78.745  1.00  0.00           C
ATOM   3612  C2  POPEU  85      57.796 124.466  80.255  1.00  0.00           C
ATOM   3614  O21 POPEU  85      56.905 125.385  80.915  1.00  0.00           O
ATOM   3615  C21 POPEU  85      55.776 124.876  81.376  1.00  0.00           C
ATOM   3616  O22 POPEU  85      55.286 123.806  81.085  1.00  0.00           O
ATOM   3617  C22 POPEU  85      55.256 125.846  82.425  1.00  0.00           C
ATOM   3620  C3  POPEU  85      59.246 124.956  80.476  1.00  0.00           C
ATOM   3623  O31 POPEU  85      59.816 124.305  81.636  1.00  0.00           O
ATOM   3624  C31 POPEU  85      60.696 125.035  82.315  1.00  0.00           C
ATOM   3625  O32 POPEU  85      61.026 126.175  82.065  1.00  0.00           O
ATOM   3626  C32 POPEU  85      61.366 124.095  83.315  1.00  0.00           C
ATOM   3629  C23 POPEU  85      56.306 126.076  83.546  1.00  0.00           C
ATOM   3632  C24 POPEU  85      55.856 125.676  84.955  1.00  0.00           C
ATOM   3635  C25 POPEU  85      57.026 125.735  85.956  1.00  0.00           C
ATOM   3638  C26 POPEU  85      56.576 125.765  87.416  1.00  0.00           C
ATOM   3641  C27 POPEU  85      57.736 126.015  88.396  1.00  0.00           C
ATOM   3644  C28 POPEU  85      57.286 126.155  89.866  1.00  0.00           C
ATOM   3647  C29 POPEU  85      56.826 124.835  90.445  1.00  0.00           C
ATOM   3649 0C21 POPEU  85      57.126 124.326  91.656  1.00  0.00           C
ATOM   3651 1C21 POPEU  85      57.946 124.965  92.746  1.00  0.00           C
ATOM   3654 2C21 POPEU  85      57.066 125.686  93.775  1.00  0.00           C
ATOM   3657 3C21 POPEU  85      56.076 124.776  94.535  1.00  0.00           C
ATOM   3660 4C21 POPEU  85      55.106 125.595  95.396  1.00  0.00           C
ATOM   3663 5C21 POPEU  85      54.136 124.746  96.226  1.00  0.00           C
ATOM   3666 6C21 POPEU  85      53.136 125.625  96.995  1.00  0.00           C
ATOM   3669 7C21 POPEU  85      53.126 125.385  98.505  1.00  0.00           C
ATOM   3672 8C21 POPEU  85      52.246 126.385  99.265  1.00  0.00           C
ATOM   3676  C33 POPEU  85      62.256 124.806  84.355  1.00  0.00           C
ATOM   3679  C34 POPEU  85      61.455 125.396  85.515  1.00  0.00           C
ATOM   3682  C35 POPEU  85      62.365 125.665  86.715  1.00  0.00           C
ATOM   3685  C36 POPEU  85      61.596 126.085  87.976  1.00  0.00           C
ATOM   3688  C37 POPEU  85      62.365 125.735  89.245  1.00  0.00           C
ATOM   3691  C38 POPEU  85      61.646 126.206  90.515  1.00  0.00           C
ATOM   3694  C39 POPEU  85      62.286 125.646  91.785  1.00  0.00           C
ATOM   3697 0C31 POPEU  85      61.686 126.255  93.046  1.00  0.00           C
ATOM   3700 1C31 POPEU  85      62.176 125.555  94.315  1.00  0.00           C
ATOM   3703 2C31 POPEU  85      61.585 126.175  95.595  1.00  0.00           C
ATOM   3706 3C31 POPEU  85      62.106 125.485  96.855  1.00  0.00           C
ATOM   3709 4C31 POPEU  85      61.756 126.255  98.135  1.00  0.00           C
ATOM   3712 5C31 POPEU  85      62.326 125.576  99.385  1.00  0.00           C
ATOM   3715 6C31 POPEU  85      62.225 126.425 100.646  1.00  0.00           C
ATOM   3719  NH3 POPEV  86      52.896 101.576 125.785  1.00  0.00           N
ATOM   3723  C12 POPEV  86      51.936 102.026 126.845  1.00  0.00           C
ATOM   3726  C11 POPEV  86      51.396 103.405 126.446  1.00  0.00           C
ATOM   3729  P   POPEV  86      48.796 103.596 126.806  1.00  0.00           P
ATOM   3730  O13 POPEV  86      48.436 102.176 126.776  1.00  0.00           O
ATOM   3731  O14 POPEV  86      47.906 104.526 127.556  1.00  0.00           O
ATOM   3732  O11 POPEV  86      48.826 104.095 125.315  1.00  0.00           O
ATOM   3733  O12 POPEV  86      50.296 103.796 127.265  1.00  0.00           O
ATOM   3734  C1  POPEV  86      49.405 105.296 124.846  1.00  0.00           C
ATOM   3737  C2  POPEV  86      48.416 105.896 123.845  1.00  0.00           C
ATOM   3739  O21 POPEV  86      49.136 106.705 122.906  1.00  0.00           O
ATOM   3740  C21 POPEV  86      48.726 106.595 121.646  1.00  0.00           C
ATOM   3741  O22 POPEV  86      47.886 105.816 121.236  1.00  0.00           O
ATOM   3742  C22 POPEV  86      49.436 107.626 120.775  1.00  0.00           C
ATOM   3745  C3  POPEV  86      47.346 106.726 124.595  1.00  0.00           C
ATOM   3748  O31 POPEV  86      46.356 107.236 123.675  1.00  0.00           O
ATOM   3749  C31 POPEV  86      45.376 106.385 123.415  1.00  0.00           C
ATOM   3750  O32 POPEV  86      45.135 105.367 124.035  1.00  0.00           O
ATOM   3751  C32 POPEV  86      44.596 106.856 122.185  1.00  0.00           C
ATOM   3754  C23 POPEV  86      48.466 108.246 119.745  1.00  0.00           C
ATOM   3757  C24 POPEV  86      49.066 109.485 119.086  1.00  0.00           C
ATOM   3760  C25 POPEV  86      48.376 109.916 117.785  1.00  0.00           C
ATOM   3763  C26 POPEV  86      48.566 108.866 116.675  1.00  0.00           C
ATOM   3766  C27 POPEV  86      48.206 109.366 115.275  1.00  0.00           C
ATOM   3769  C28 POPEV  86      48.496 108.335 114.175  1.00  0.00           C
ATOM   3772  C29 POPEV  86      47.766 107.026 114.405  1.00  0.00           C
ATOM   3774 0C21 POPEV  86      46.696 106.576 113.736  1.00  0.00           C
ATOM   3776 1C21 POPEV  86      45.946 107.265 112.626  1.00  0.00           C
ATOM   3779 2C21 POPEV  86      45.975 106.446 111.326  1.00  0.00           C
ATOM   3782 3C21 POPEV  86      44.966 107.006 110.315  1.00  0.00           C
ATOM   3785 4C21 POPEV  86      44.995 106.325 108.946  1.00  0.00           C
ATOM   3788 5C21 POPEV  86      46.096 106.866 108.026  1.00  0.00           C
ATOM   3791 6C21 POPEV  86      45.516 107.575 106.785  1.00  0.00           C
ATOM   3794 7C21 POPEV  86      46.585 108.386 106.046  1.00  0.00           C
ATOM   3797 8C21 POPEV  86      46.146 108.946 104.696  1.00  0.00           C
ATOM   3801  C33 POPEV  86      44.636 105.835 121.005  1.00  0.00           C
ATOM   3804  C34 POPEV  86      44.676 106.546 119.636  1.00  0.00           C
ATOM   3807  C35 POPEV  86      44.846 105.606 118.425  1.00  0.00           C
ATOM   3810  C36 POPEV  86      43.626 104.725 118.095  1.00  0.00           C
ATOM   3813  C37 POPEV  86      42.906 105.105 116.785  1.00  0.00           C
ATOM   3816  C38 POPEV  86      41.835 104.086 116.366  1.00  0.00           C
ATOM   3819  C39 POPEV  86      40.866 104.596 115.285  1.00  0.00           C
ATOM   3822 0C31 POPEV  86      41.216 104.117 113.876  1.00  0.00           C
ATOM   3825 1C31 POPEV  86      40.156 104.526 112.845  1.00  0.00           C
ATOM   3828 2C31 POPEV  86      40.236 103.745 111.525  1.00  0.00           C
ATOM   3831 3C31 POPEV  86      41.466 104.086 110.686  1.00  0.00           C
ATOM   3834 4C31 POPEV  86      41.406 103.456 109.285  1.00  0.00           C
ATOM   3837 5C31 POPEV  86      42.606 103.855 108.435  1.00  0.00           C
ATOM   3840 6C31 POPEV  86      42.466 103.515 106.955  1.00  0.00           C
ATOM   3844  NH3 POPEW  87       8.196  17.936 119.265  1.00  0.00           N
ATOM   3848  C12 POPEW  87       7.926  19.006 118.235  1.00  0.00           C
ATOM   3851  C11 POPEW  87       8.206  18.476 116.815  1.00  0.00           C
ATOM   3854  P   POPEW  87       7.236  16.066 116.405  1.00  0.00           P
ATOM   3855  O13 POPEW  87       8.386  15.546 115.635  1.00  0.00           O
ATOM   3856  O14 POPEW  87       7.236  15.656 117.825  1.00  0.00           O
ATOM   3857  O11 POPEW  87       5.896  15.585 115.725  1.00  0.00           O
ATOM   3858  O12 POPEW  87       7.166  17.625 116.335  1.00  0.00           O
ATOM   3859  C1  POPEW  87       5.496  16.166 114.475  1.00  0.00           C
ATOM   3862  C2  POPEW  87       6.016  15.346 113.235  1.00  0.00           C
ATOM   3864  O21 POPEW  87       6.476  16.166 112.136  1.00  0.00           O
ATOM   3865  C21 POPEW  87       5.706  17.156 111.735  1.00  0.00           C
ATOM   3866  O22 POPEW  87       4.606  17.445 112.196  1.00  0.00           O
ATOM   3867  C22 POPEW  87       6.356  17.896 110.576  1.00  0.00           C
ATOM   3870  C3  POPEW  87       4.976  14.306 112.756  1.00  0.00           C
ATOM   3873  O31 POPEW  87       5.596  13.085 112.296  1.00  0.00           O
ATOM   3874  C31 POPEW  87       5.316  12.736 111.046  1.00  0.00           C
ATOM   3875  O32 POPEW  87       4.836  13.465 110.196  1.00  0.00           O
ATOM   3876  C32 POPEW  87       5.576  11.236 110.896  1.00  0.00           C
ATOM   3879  C23 POPEW  87       5.616  19.236 110.296  1.00  0.00           C
ATOM   3882  C24 POPEW  87       6.326  20.086 109.235  1.00  0.00           C
ATOM   3885  C25 POPEW  87       5.506  21.256 108.675  1.00  0.00           C
ATOM   3888  C26 POPEW  87       4.286  20.806 107.866  1.00  0.00           C
ATOM   3891  C27 POPEW  87       3.796  21.875 106.876  1.00  0.00           C
ATOM   3894  C28 POPEW  87       2.696  21.365 105.925  1.00  0.00           C
ATOM   3897  C29 POPEW  87       3.206  20.336 104.945  1.00  0.00           C
ATOM   3899 0C21 POPEW  87       2.436  19.676 104.065  1.00  0.00           C
ATOM   3901 1C21 POPEW  87       0.946  19.826 103.896  1.00  0.00           C
ATOM   3904 2C21 POPEW  87       0.616  20.616 102.616  1.00  0.00           C
ATOM   3907 3C21 POPEW  87      -0.884  20.625 102.305  1.00  0.00           C
ATOM   3910 4C21 POPEW  87      -1.174  20.856 100.815  1.00  0.00           C
ATOM   3913 5C21 POPEW  87      -2.665  20.715 100.445  1.00  0.00           C
ATOM   3916 6C21 POPEW  87      -3.525  21.885 100.946  1.00  0.00           C
ATOM   3919 7C21 POPEW  87      -4.965  21.806 100.425  1.00  0.00           C
ATOM   3922 8C21 POPEW  87      -5.875  22.886 100.995  1.00  0.00           C
ATOM   3926  C33 POPEW  87       4.796  10.616 109.716  1.00  0.00           C
ATOM   3929  C34 POPEW  87       5.336  11.026 108.345  1.00  0.00           C
ATOM   3932  C35 POPEW  87       6.566  10.236 107.915  1.00  0.00           C
ATOM   3935  C36 POPEW  87       7.276  10.916 106.756  1.00  0.00           C
ATOM   3938  C37 POPEW  87       7.966   9.925 105.815  1.00  0.00           C
ATOM   3941  C38 POPEW  87       8.076  10.456 104.376  1.00  0.00           C
ATOM   3944  C39 POPEW  87       8.056   9.326 103.336  1.00  0.00           C
ATOM   3947 0C31 POPEW  87       9.146   8.266 103.555  1.00  0.00           C
ATOM   3950 1C31 POPEW  87      10.086   8.125 102.355  1.00  0.00           C
ATOM   3953 2C31 POPEW  87      11.086   6.965 102.525  1.00  0.00           C
ATOM   3956 3C31 POPEW  87      10.476   5.566 102.336  1.00  0.00           C
ATOM   3959 4C31 POPEW  87      10.096   5.266 100.875  1.00  0.00           C
ATOM   3962 5C31 POPEW  87       9.556   3.846 100.686  1.00  0.00           C
ATOM   3965 6C31 POPEW  87       9.056   3.586  99.265  1.00  0.00           C
ATOM   3969  NH3 POPEX  88      57.276  32.585 122.136  1.00  0.00           N
ATOM   3973  C12 POPEX  88      56.996  33.265 123.456  1.00  0.00           C
ATOM   3976  C11 POPEX  88      57.596  34.675 123.476  1.00  0.00           C
ATOM   3979  P   POPEX  88      57.365  36.186 125.666  1.00  0.00           P
ATOM   3980  O13 POPEX  88      56.115  35.656 126.226  1.00  0.00           O
ATOM   3981  O14 POPEX  88      58.426  36.605 126.605  1.00  0.00           O
ATOM   3982  O11 POPEX  88      56.986  37.355 124.656  1.00  0.00           O
ATOM   3983  O12 POPEX  88      58.016  35.056 124.776  1.00  0.00           O
ATOM   3984  C1  POPEX  88      57.846  37.945 123.695  1.00  0.00           C
ATOM   3987  C2  POPEX  88      57.026  38.945 122.836  1.00  0.00           C
ATOM   3989  O21 POPEX  88      57.786  39.306 121.656  1.00  0.00           O
ATOM   3990  C21 POPEX  88      57.045  39.455 120.546  1.00  0.00           C
ATOM   3991  O22 POPEX  88      55.846  39.276 120.465  1.00  0.00           O
ATOM   3992  C22 POPEX  88      57.946  39.846 119.376  1.00  0.00           C
ATOM   3995  C3  POPEX  88      56.616  40.226 123.625  1.00  0.00           C
ATOM   3998  O31 POPEX  88      55.406  40.806 123.126  1.00  0.00           O
ATOM   3999  C31 POPEX  88      55.486  41.666 122.125  1.00  0.00           C
ATOM   4000  O32 POPEX  88      56.516  42.126 121.625  1.00  0.00           O
ATOM   4001  C32 POPEX  88      54.066  41.815 121.565  1.00  0.00           C
ATOM   4004  C23 POPEX  88      57.306  40.756 118.295  1.00  0.00           C
ATOM   4007  C24 POPEX  88      58.306  40.996 117.156  1.00  0.00           C
ATOM   4010  C25 POPEX  88      58.066  42.285 116.366  1.00  0.00           C
ATOM   4013  C26 POPEX  88      56.896  42.225 115.375  1.00  0.00           C
ATOM   4016  C27 POPEX  88      56.706  43.555 114.646  1.00  0.00           C
ATOM   4019  C28 POPEX  88      55.606  43.526 113.565  1.00  0.00           C
ATOM   4022  C29 POPEX  88      55.986  42.776 112.315  1.00  0.00           C
ATOM   4024 0C21 POPEX  88      56.656  43.275 111.256  1.00  0.00           C
ATOM   4026 1C21 POPEX  88      57.196  44.686 111.155  1.00  0.00           C
ATOM   4029 2C21 POPEX  88      56.966  45.366 109.796  1.00  0.00           C
ATOM   4032 3C21 POPEX  88      55.476  45.536 109.455  1.00  0.00           C
ATOM   4035 4C21 POPEX  88      55.256  46.526 108.306  1.00  0.00           C
ATOM   4038 5C21 POPEX  88      53.806  46.556 107.836  1.00  0.00           C
ATOM   4041 6C21 POPEX  88      53.586  47.476 106.636  1.00  0.00           C
ATOM   4044 7C21 POPEX  88      52.225  47.225 105.966  1.00  0.00           C
ATOM   4047 8C21 POPEX  88      51.966  48.076 104.716  1.00  0.00           C
ATOM   4051  C33 POPEX  88      53.006  42.076 122.665  1.00  0.00           C
ATOM   4054  C34 POPEX  88      51.886  43.015 122.196  1.00  0.00           C
ATOM   4057  C35 POPEX  88      52.346  44.436 121.806  1.00  0.00           C
ATOM   4060  C36 POPEX  88      51.216  45.236 121.155  1.00  0.00           C
ATOM   4063  C37 POPEX  88      51.696  46.596 120.646  1.00  0.00           C
ATOM   4066  C38 POPEX  88      50.626  47.425 119.945  1.00  0.00           C
ATOM   4069  C39 POPEX  88      50.036  46.806 118.666  1.00  0.00           C
ATOM   4072 0C31 POPEX  88      49.136  47.815 117.936  1.00  0.00           C
ATOM   4075 1C31 POPEX  88      48.596  47.285 116.595  1.00  0.00           C
ATOM   4078 2C31 POPEX  88      47.956  48.366 115.716  1.00  0.00           C
ATOM   4081 3C31 POPEX  88      46.676  48.965 116.306  1.00  0.00           C
ATOM   4084 4C31 POPEX  88      45.936  49.956 115.406  1.00  0.00           C
ATOM   4087 5C31 POPEX  88      44.566  50.326 115.995  1.00  0.00           C
ATOM   4090 6C31 POPEX  88      43.745  51.326 115.185  1.00  0.00           C
ATOM   4094  NH3 POPEY  89      68.446   1.625  80.375  1.00  0.00           N
ATOM   4098  C12 POPEY  89      69.835   1.335  80.865  1.00  0.00           C
ATOM   4101  C11 POPEY  89      70.785   2.415  80.336  1.00  0.00           C
ATOM   4104  P   POPEY  89      71.206   4.996  80.476  1.00  0.00           P
ATOM   4105  O13 POPEY  89      72.405   4.616  79.716  1.00  0.00           O
ATOM   4106  O14 POPEY  89      70.395   6.086  79.866  1.00  0.00           O
ATOM   4107  O11 POPEY  89      71.575   5.336  81.975  1.00  0.00           O
ATOM   4108  O12 POPEY  89      70.246   3.726  80.605  1.00  0.00           O
ATOM   4109  C1  POPEY  89      70.676   5.956  82.886  1.00  0.00           C
ATOM   4112  C2  POPEY  89      71.365   6.635  84.116  1.00  0.00           C
ATOM   4114  O21 POPEY  89      70.576   6.356  85.305  1.00  0.00           O
ATOM   4115  C21 POPEY  89      71.225   6.456  86.466  1.00  0.00           C
ATOM   4116  O22 POPEY  89      72.435   6.436  86.605  1.00  0.00           O
ATOM   4117  C22 POPEY  89      70.206   6.776  87.585  1.00  0.00           C
ATOM   4120  C3  POPEY  89      71.526   8.186  83.925  1.00  0.00           C
ATOM   4123  O31 POPEY  89      71.886   8.836  85.165  1.00  0.00           O
ATOM   4124  C31 POPEY  89      71.446  10.066  85.366  1.00  0.00           C
ATOM   4125  O32 POPEY  89      70.866  10.766  84.556  1.00  0.00           O
ATOM   4126  C32 POPEY  89      71.676  10.456  86.826  1.00  0.00           C
ATOM   4129  C23 POPEY  89      70.546   6.166  88.976  1.00  0.00           C
ATOM   4132  C24 POPEY  89      69.986   6.996  90.155  1.00  0.00           C
ATOM   4135  C25 POPEY  89      71.085   7.786  90.896  1.00  0.00           C
ATOM   4138  C26 POPEY  89      70.585   8.736  92.006  1.00  0.00           C
ATOM   4141  C27 POPEY  89      69.956   8.026  93.216  1.00  0.00           C
ATOM   4144  C28 POPEY  89      69.795   8.936  94.455  1.00  0.00           C
ATOM   4147  C29 POPEY  89      71.066   9.056  95.275  1.00  0.00           C
ATOM   4149 0C21 POPEY  89      71.575  10.156  95.855  1.00  0.00           C
ATOM   4151 1C21 POPEY  89      70.966  11.536  95.865  1.00  0.00           C
ATOM   4154 2C21 POPEY  89      71.396  12.366  97.095  1.00  0.00           C
ATOM   4157 3C21 POPEY  89      70.626  13.686  97.226  1.00  0.00           C
ATOM   4160 4C21 POPEY  89      70.975  14.465  98.505  1.00  0.00           C
ATOM   4163 5C21 POPEY  89      70.166  15.756  98.655  1.00  0.00           C
ATOM   4166 6C21 POPEY  89      70.496  16.506  99.955  1.00  0.00           C
ATOM   4169 7C21 POPEY  89      69.606  17.736 100.185  1.00  0.00           C
ATOM   4172 8C21 POPEY  89      70.106  18.646 101.315  1.00  0.00           C
ATOM   4176  C33 POPEY  89      70.376  11.035  87.425  1.00  0.00           C
ATOM   4179  C34 POPEY  89      70.456  11.265  88.935  1.00  0.00           C
ATOM   4182  C35 POPEY  89      70.785  12.726  89.256  1.00  0.00           C
ATOM   4185  C36 POPEY  89      71.115  12.946  90.735  1.00  0.00           C
ATOM   4188  C37 POPEY  89      71.416  14.426  91.015  1.00  0.00           C
ATOM   4191  C38 POPEY  89      71.975  14.706  92.416  1.00  0.00           C
ATOM   4194  C39 POPEY  89      73.346  14.066  92.616  1.00  0.00           C
ATOM   4197 0C31 POPEY  89      74.206  14.776  93.666  1.00  0.00           C
ATOM   4200 1C31 POPEY  89      75.596  14.156  93.775  1.00  0.00           C
ATOM   4203 2C31 POPEY  89      76.596  14.986  94.605  1.00  0.00           C
ATOM   4206 3C31 POPEY  89      77.976  14.316  94.785  1.00  0.00           C
ATOM   4209 4C31 POPEY  89      78.725  14.056  93.466  1.00  0.00           C
ATOM   4212 5C31 POPEY  89      78.426  12.686  92.845  1.00  0.00           C
ATOM   4215 6C31 POPEY  89      78.736  12.635  91.345  1.00  0.00           C
ATOM   4219  NH3 POPEZ  90      82.735 117.826  78.645  1.00  0.00           N
ATOM   4223  C12 POPEZ  90      82.276 116.465  79.055  1.00  0.00           C
ATOM   4226  C11 POPEZ  90      83.435 115.495  79.175  1.00  0.00           C
ATOM   4229  P   POPEZ  90      83.866 113.046  79.875  1.00  0.00           P
ATOM   4230  O13 POPEZ  90      83.096 111.915  80.436  1.00  0.00           O
ATOM   4231  O14 POPEZ  90      84.666 112.815  78.655  1.00  0.00           O
ATOM   4232  O11 POPEZ  90      84.825 113.636  80.995  1.00  0.00           O
ATOM   4233  O12 POPEZ  90      82.886 114.257  79.605  1.00  0.00           O
ATOM   4234  C1  POPEZ  90      84.295 114.205  82.196  1.00  0.00           C
ATOM   4237  C2  POPEZ  90      85.396 114.396  83.285  1.00  0.00           C
ATOM   4239  O21 POPEZ  90      84.726 114.536  84.556  1.00  0.00           O
ATOM   4240  C21 POPEZ  90      84.636 113.416  85.256  1.00  0.00           C
ATOM   4241  O22 POPEZ  90      84.995 112.316  84.866  1.00  0.00           O
ATOM   4242  C22 POPEZ  90      84.046 113.706  86.646  1.00  0.00           C
ATOM   4245  C3  POPEZ  90      86.306 115.636  83.046  1.00  0.00           C
ATOM   4248  O31 POPEZ  90      87.605 115.516  83.695  1.00  0.00           O
ATOM   4249  C31 POPEZ  90      87.686 116.015  84.936  1.00  0.00           C
ATOM   4250  O32 POPEZ  90      86.755 116.346  85.635  1.00  0.00           O
ATOM   4251  C32 POPEZ  90      89.165 116.096  85.336  1.00  0.00           C
ATOM   4254  C23 POPEZ  90      84.876 113.036  87.766  1.00  0.00           C
ATOM   4257  C24 POPEZ  90      84.456 113.367  89.215  1.00  0.00           C
ATOM   4260  C25 POPEZ  90      85.056 114.686  89.745  1.00  0.00           C
ATOM   4263  C26 POPEZ  90      84.685 114.965  91.216  1.00  0.00           C
ATOM   4266  C27 POPEZ  90      85.466 116.155  91.806  1.00  0.00           C
ATOM   4269  C28 POPEZ  90      85.375 116.285  93.345  1.00  0.00           C
ATOM   4272  C29 POPEZ  90      84.146 117.036  93.815  1.00  0.00           C
ATOM   4274 0C21 POPEZ  90      83.295 116.686  94.796  1.00  0.00           C
ATOM   4276 1C21 POPEZ  90      83.336 115.455  95.675  1.00  0.00           C
ATOM   4279 2C21 POPEZ  90      83.546 115.786  97.156  1.00  0.00           C
ATOM   4282 3C21 POPEZ  90      82.336 116.455  97.825  1.00  0.00           C
ATOM   4285 4C21 POPEZ  90      82.676 117.015  99.215  1.00  0.00           C
ATOM   4288 5C21 POPEZ  90      83.456 118.335  99.105  1.00  0.00           C
ATOM   4291 6C21 POPEZ  90      83.796 118.986 100.455  1.00  0.00           C
ATOM   4294 7C21 POPEZ  90      84.316 120.406 100.226  1.00  0.00           C
ATOM   4297 8C21 POPEZ  90      84.586 121.196 101.506  1.00  0.00           C
ATOM   4301  C33 POPEZ  90      89.435 116.826  86.686  1.00  0.00           C
ATOM   4304  C34 POPEZ  90      90.895 117.295  86.765  1.00  0.00           C
ATOM   4307  C35 POPEZ  90      91.256 118.125  88.006  1.00  0.00           C
ATOM   4310  C36 POPEZ  90      91.326 117.355  89.335  1.00  0.00           C
ATOM   4313  C37 POPEZ  90      92.635 117.666  90.065  1.00  0.00           C
ATOM   4316  C38 POPEZ  90      92.756 117.026  91.455  1.00  0.00           C
ATOM   4319  C39 POPEZ  90      94.176 117.117  92.035  1.00  0.00           C
ATOM   4322 0C31 POPEZ  90      94.186 117.236  93.565  1.00  0.00           C
ATOM   4325 1C31 POPEZ  90      95.596 117.416  94.136  1.00  0.00           C
ATOM   4328 2C31 POPEZ  90      95.596 117.556  95.666  1.00  0.00           C
ATOM   4331 3C31 POPEZ  90      96.975 117.936  96.216  1.00  0.00           C
ATOM   4334 4C31 POPEZ  90      97.026 117.995  97.746  1.00  0.00           C
ATOM   4337 5C31 POPEZ  90      98.356 118.545  98.266  1.00  0.00           C
ATOM   4340 6C31 POPEZ  90      98.465 118.545  99.785  1.00  0.00           C
ATOM   4344  NH3 POPEa  91       2.976 125.236 119.995  1.00  0.00           N
ATOM   4348  C12 POPEa  91       3.536 125.606 118.635  1.00  0.00           C
ATOM   4351  C11 POPEa  91       4.746 126.556 118.705  1.00  0.00           C
ATOM   4354  P   POPEa  91       7.316 126.786 118.666  1.00  0.00           P
ATOM   4355  O13 POPEa  91       7.496 127.246 120.065  1.00  0.00           O
ATOM   4356  O14 POPEa  91       8.446 126.045 118.046  1.00  0.00           O
ATOM   4357  O11 POPEa  91       6.846 127.985 117.746  1.00  0.00           O
ATOM   4358  O12 POPEa  91       6.016 125.867 118.686  1.00  0.00           O
ATOM   4359  C1  POPEa  91       7.646 128.696 116.785  1.00  0.00           C
ATOM   4362  C2  POPEa  91       7.326 128.296 115.305  1.00  0.00           C
ATOM   4364  O21 POPEa  91       7.166 129.477 114.485  1.00  0.00           O
ATOM   4365  C21 POPEa  91       8.026 129.596 113.495  1.00  0.00           C
ATOM   4366  O22 POPEa  91       9.136 129.076 113.446  1.00  0.00           O
ATOM   4367  C22 POPEa  91       7.406 130.446 112.375  1.00  0.00           C
ATOM   4370  C3  POPEa  91       6.016 127.495 115.165  1.00  0.00           C
ATOM   4373  O31 POPEa  91       5.696 127.335 113.765  1.00  0.00           O
ATOM   4374  C31 POPEa  91       4.826 126.395 113.476  1.00  0.00           C
ATOM   4375  O32 POPEa  91       4.136 125.776 114.256  1.00  0.00           O
ATOM   4376  C32 POPEa  91       4.826 126.175 111.946  1.00  0.00           C
ATOM   4379  C23 POPEa  91       8.316 130.605 111.125  1.00  0.00           C
ATOM   4382  C24 POPEa  91       7.656 131.366 109.955  1.00  0.00           C
ATOM   4385  C25 POPEa  91       6.896 130.436 108.985  1.00  0.00           C
ATOM   4388  C26 POPEa  91       6.306 131.176 107.766  1.00  0.00           C
ATOM   4391  C27 POPEa  91       5.726 130.197 106.735  1.00  0.00           C
ATOM   4394  C28 POPEa  91       5.276 130.867 105.415  1.00  0.00           C
ATOM   4397  C29 POPEa  91       4.836 129.816 104.425  1.00  0.00           C
ATOM   4399 0C21 POPEa  91       5.066 129.796 103.095  1.00  0.00           C
ATOM   4401 1C21 POPEa  91       5.786 130.837 102.285  1.00  0.00           C
ATOM   4404 2C21 POPEa  91       7.136 130.345 101.726  1.00  0.00           C
ATOM   4407 3C21 POPEa  91       6.996 129.275 100.626  1.00  0.00           C
ATOM   4410 4C21 POPEa  91       8.316 129.016  99.875  1.00  0.00           C
ATOM   4413 5C21 POPEa  91       9.476 128.667 100.806  1.00  0.00           C
ATOM   4416 6C21 POPEa  91      10.746 128.257 100.056  1.00  0.00           C
ATOM   4419 7C21 POPEa  91      11.886 127.915 101.015  1.00  0.00           C
ATOM   4422 8C21 POPEa  91      13.056 127.236 100.325  1.00  0.00           C
ATOM   4426  C33 POPEa  91       5.796 125.046 111.516  1.00  0.00           C
ATOM   4429  C34 POPEa  91       5.326 124.316 110.235  1.00  0.00           C
ATOM   4432  C35 POPEa  91       6.256 123.186 109.785  1.00  0.00           C
ATOM   4435  C36 POPEa  91       7.266 123.605 108.705  1.00  0.00           C
ATOM   4438  C37 POPEa  91       8.596 122.836 108.765  1.00  0.00           C
ATOM   4441  C38 POPEa  91       9.176 122.446 107.395  1.00  0.00           C
ATOM   4444  C39 POPEa  91      10.716 122.565 107.355  1.00  0.00           C
ATOM   4447 0C31 POPEa  91      11.246 122.766 105.935  1.00  0.00           C
ATOM   4450 1C31 POPEa  91      12.756 123.055 105.886  1.00  0.00           C
ATOM   4453 2C31 POPEa  91      13.156 123.766 104.586  1.00  0.00           C
ATOM   4456 3C31 POPEa  91      14.666 123.995 104.446  1.00  0.00           C
ATOM   4459 4C31 POPEa  91      15.246 125.035 105.415  1.00  0.00           C
ATOM   4462 5C31 POPEa  91      16.766 125.156 105.285  1.00  0.00           C
ATOM   4465 6C31 POPEa  91      17.396 126.056 106.356  1.00  0.00           C
ATOM   4469  NH3 POPEb  92      24.066  93.776 125.065  1.00  0.00           N
ATOM   4473  C12 POPEb  92      23.106  94.426 126.005  1.00  0.00           C
ATOM   4476  C11 POPEb  92      22.776  93.486 127.185  1.00  0.00           C
ATOM   4479  P   POPEb  92      21.816  91.296 125.946  1.00  0.00           P
ATOM   4480  O13 POPEb  92      22.596  91.626 124.726  1.00  0.00           O
ATOM   4481  O14 POPEb  92      22.286  90.116 126.705  1.00  0.00           O
ATOM   4482  O11 POPEb  92      20.326  91.066 125.585  1.00  0.00           O
ATOM   4483  O12 POPEb  92      21.746  92.546 126.896  1.00  0.00           O
ATOM   4484  C1  POPEb  92      19.756  90.835 124.306  1.00  0.00           C
ATOM   4487  C2  POPEb  92      19.306  89.345 124.165  1.00  0.00           C
ATOM   4489  O21 POPEb  92      19.756  88.615 123.015  1.00  0.00           O
ATOM   4490  C21 POPEb  92      20.686  89.117 122.265  1.00  0.00           C
ATOM   4491  O22 POPEb  92      21.846  89.316 122.595  1.00  0.00           O
ATOM   4492  C22 POPEb  92      20.056  89.485 120.925  1.00  0.00           C
ATOM   4495  C3  POPEb  92      17.756  89.186 124.175  1.00  0.00           C
ATOM   4498  O31 POPEb  92      17.156  89.695 122.965  1.00  0.00           O
ATOM   4499  C31 POPEb  92      16.316  90.695 123.095  1.00  0.00           C
ATOM   4500  O32 POPEb  92      16.036  91.296 124.125  1.00  0.00           O
ATOM   4501  C32 POPEb  92      15.696  91.026 121.735  1.00  0.00           C
ATOM   4504  C23 POPEb  92      21.056  89.686 119.765  1.00  0.00           C
ATOM   4507  C24 POPEb  92      20.326  90.266 118.546  1.00  0.00           C
ATOM   4510  C25 POPEb  92      21.246  90.616 117.366  1.00  0.00           C
ATOM   4513  C26 POPEb  92      21.886  89.415 116.646  1.00  0.00           C
ATOM   4516  C27 POPEb  92      22.586  89.865 115.355  1.00  0.00           C
ATOM   4519  C28 POPEb  92      23.486  88.815 114.665  1.00  0.00           C
ATOM   4522  C29 POPEb  92      22.786  87.736 113.866  1.00  0.00           C
ATOM   4524 0C21 POPEb  92      23.056  86.416 113.896  1.00  0.00           C
ATOM   4526 1C21 POPEb  92      24.056  85.716 114.785  1.00  0.00           C
ATOM   4529 2C21 POPEb  92      25.536  85.786 114.345  1.00  0.00           C
ATOM   4532 3C21 POPEb  92      26.476  86.185 115.495  1.00  0.00           C
ATOM   4535 4C21 POPEb  92      27.976  85.975 115.216  1.00  0.00           C
ATOM   4538 5C21 POPEb  92      28.846  86.147 116.476  1.00  0.00           C
ATOM   4541 6C21 POPEb  92      29.276  87.596 116.756  1.00  0.00           C
ATOM   4544 7C21 POPEb  92      30.146  87.726 118.015  1.00  0.00           C
ATOM   4547 8C21 POPEb  92      30.656  89.146 118.266  1.00  0.00           C
ATOM   4551  C33 POPEb  92      15.376  89.776 120.896  1.00  0.00           C
ATOM   4554  C34 POPEb  92      14.296  90.016 119.825  1.00  0.00           C
ATOM   4557  C35 POPEb  92      13.926  88.696 119.136  1.00  0.00           C
ATOM   4560  C36 POPEb  92      12.966  88.866 117.955  1.00  0.00           C
ATOM   4563  C37 POPEb  92      12.936  87.596 117.095  1.00  0.00           C
ATOM   4566  C38 POPEb  92      12.376  87.806 115.675  1.00  0.00           C
ATOM   4569  C39 POPEb  92      13.076  88.906 114.875  1.00  0.00           C
ATOM   4572 0C31 POPEb  92      12.666  88.895 113.396  1.00  0.00           C
ATOM   4575 1C31 POPEb  92      13.166  90.116 112.616  1.00  0.00           C
ATOM   4578 2C31 POPEb  92      12.756  90.046 111.145  1.00  0.00           C
ATOM   4581 3C31 POPEb  92      12.916  91.366 110.375  1.00  0.00           C
ATOM   4584 4C31 POPEb  92      14.366  91.856 110.246  1.00  0.00           C
ATOM   4587 5C31 POPEb  92      14.476  93.066 109.315  1.00  0.00           C
ATOM   4590 6C31 POPEb  92      15.876  93.696 109.276  1.00  0.00           C
ATOM   4594  NH3 POPEc  93      73.335  89.835  81.985  1.00  0.00           N
ATOM   4598  C12 POPEc  93      72.225  90.566  81.275  1.00  0.00           C
ATOM   4601  C11 POPEc  93      71.036  90.926  82.196  1.00  0.00           C
ATOM   4604  P   POPEc  93      68.706  92.006  81.705  1.00  0.00           P
ATOM   4605  O13 POPEc  93      68.236  90.875  80.896  1.00  0.00           O
ATOM   4606  O14 POPEc  93      68.155  93.346  81.356  1.00  0.00           O
ATOM   4607  O11 POPEc  93      68.436  91.726  83.245  1.00  0.00           O
ATOM   4608  O12 POPEc  93      70.296  92.015  81.616  1.00  0.00           O
ATOM   4609  C1  POPEc  93      67.435  90.786  83.686  1.00  0.00           C
ATOM   4612  C2  POPEc  93      66.666  91.276  84.955  1.00  0.00           C
ATOM   4614  O21 POPEc  93      67.536  91.196  86.086  1.00  0.00           O
ATOM   4615  C21 POPEc  93      68.096  92.335  86.455  1.00  0.00           C
ATOM   4616  O22 POPEc  93      67.895  93.416  85.935  1.00  0.00           O
ATOM   4617  C22 POPEc  93      68.975  92.055  87.675  1.00  0.00           C
ATOM   4620  C3  POPEc  93      65.395  90.425  85.266  1.00  0.00           C
ATOM   4623  O31 POPEc  93      64.746  90.746  86.535  1.00  0.00           O
ATOM   4624  C31 POPEc  93      64.975  89.897  87.535  1.00  0.00           C
ATOM   4625  O32 POPEc  93      65.826  89.025  87.535  1.00  0.00           O
ATOM   4626  C32 POPEc  93      64.085  90.215  88.726  1.00  0.00           C
ATOM   4629  C23 POPEc  93      68.906  93.186  88.736  1.00  0.00           C
ATOM   4632  C24 POPEc  93      69.496  92.715  90.076  1.00  0.00           C
ATOM   4635  C25 POPEc  93      70.486  93.706  90.725  1.00  0.00           C
ATOM   4638  C26 POPEc  93      70.005  94.326  92.045  1.00  0.00           C
ATOM   4641  C27 POPEc  93      71.155  95.096  92.716  1.00  0.00           C
ATOM   4644  C28 POPEc  93      70.776  96.315  93.565  1.00  0.00           C
ATOM   4647  C29 POPEc  93      69.975  95.986  94.805  1.00  0.00           C
ATOM   4649 0C21 POPEc  93      70.395  96.085  96.075  1.00  0.00           C
ATOM   4651 1C21 POPEc  93      71.776  96.495  96.525  1.00  0.00           C
ATOM   4654 2C21 POPEc  93      72.136  96.015  97.955  1.00  0.00           C
ATOM   4657 3C21 POPEc  93      71.326  96.716  99.065  1.00  0.00           C
ATOM   4660 4C21 POPEc  93      71.676  96.215 100.476  1.00  0.00           C
ATOM   4663 5C21 POPEc  93      72.926  96.845 101.105  1.00  0.00           C
ATOM   4666 6C21 POPEc  93      72.755  98.326 101.485  1.00  0.00           C
ATOM   4669 7C21 POPEc  93      73.935  98.866 102.315  1.00  0.00           C
ATOM   4672 8C21 POPEc  93      73.736 100.296 102.815  1.00  0.00           C
ATOM   4676  C33 POPEc  93      64.806  90.196  90.095  1.00  0.00           C
ATOM   4679  C34 POPEc  93      65.465  91.535  90.476  1.00  0.00           C
ATOM   4682  C35 POPEc  93      65.886  91.586  91.955  1.00  0.00           C
ATOM   4685  C36 POPEc  93      66.176  93.016  92.455  1.00  0.00           C
ATOM   4688  C37 POPEc  93      66.365  93.087  93.976  1.00  0.00           C
ATOM   4691  C38 POPEc  93      67.755  92.605  94.436  1.00  0.00           C
ATOM   4694  C39 POPEc  93      67.755  91.826  95.766  1.00  0.00           C
ATOM   4697 0C31 POPEc  93      68.916  92.246  96.675  1.00  0.00           C
ATOM   4700 1C31 POPEc  93      69.446  91.115  97.565  1.00  0.00           C
ATOM   4703 2C31 POPEc  93      69.776  91.565  98.996  1.00  0.00           C
ATOM   4706 3C31 POPEc  93      68.516  91.757  99.846  1.00  0.00           C
ATOM   4709 4C31 POPEc  93      68.835  92.176 101.275  1.00  0.00           C
ATOM   4712 5C31 POPEc  93      67.666  91.966 102.235  1.00  0.00           C
ATOM   4715 6C31 POPEc  93      68.016  92.246 103.695  1.00  0.00           C
ATOM   4719  NH3 POPEd  94      46.396  59.146  86.866  1.00  0.00           N
ATOM   4723  C12 POPEd  94      47.446  58.945  85.815  1.00  0.00           C
ATOM   4726  C11 POPEd  94      48.876  59.166  86.356  1.00  0.00           C
ATOM   4729  P   POPEd  94      50.756  58.006  87.825  1.00  0.00           P
ATOM   4730  O13 POPEd  94      51.506  56.745  87.646  1.00  0.00           O
ATOM   4731  O14 POPEd  94      51.526  59.256  87.635  1.00  0.00           O
ATOM   4732  O11 POPEd  94      50.246  58.015  89.306  1.00  0.00           O
ATOM   4733  O12 POPEd  94      49.396  58.006  87.006  1.00  0.00           O
ATOM   4734  C1  POPEd  94      49.096  57.215  89.576  1.00  0.00           C
ATOM   4737  C2  POPEd  94      48.726  57.465  91.015  1.00  0.00           C
ATOM   4739  O21 POPEd  94      47.546  56.695  91.275  1.00  0.00           O
ATOM   4740  C21 POPEd  94      47.326  56.245  92.506  1.00  0.00           C
ATOM   4741  O22 POPEd  94      46.216  56.315  93.026  1.00  0.00           O
ATOM   4742  C22 POPEd  94      48.556  55.635  93.175  1.00  0.00           C
ATOM   4745  C3  POPEd  94      48.436  58.976  91.265  1.00  0.00           C
ATOM   4748  O31 POPEd  94      48.196  59.245  92.655  1.00  0.00           O
ATOM   4749  C31 POPEd  94      46.956  59.585  92.995  1.00  0.00           C
ATOM   4750  O32 POPEd  94      46.026  59.746  92.216  1.00  0.00           O
ATOM   4751  C32 POPEd  94      46.826  59.655  94.506  1.00  0.00           C
ATOM   4754  C23 POPEd  94      48.295  54.956  94.535  1.00  0.00           C
ATOM   4757  C24 POPEd  94      49.636  54.706  95.226  1.00  0.00           C
ATOM   4760  C25 POPEd  94      49.536  54.186  96.656  1.00  0.00           C
ATOM   4763  C26 POPEd  94      48.786  55.166  97.565  1.00  0.00           C
ATOM   4766  C27 POPEd  94      49.096  54.986  99.055  1.00  0.00           C
ATOM   4769  C28 POPEd  94      47.846  54.986  99.945  1.00  0.00           C
ATOM   4772  C29 POPEd  94      47.076  53.696  99.776  1.00  0.00           C
ATOM   4774 0C21 POPEd  94      46.576  52.916 100.756  1.00  0.00           C
ATOM   4776 1C21 POPEd  94      46.646  53.155 102.245  1.00  0.00           C
ATOM   4779 2C21 POPEd  94      46.996  51.885 103.046  1.00  0.00           C
ATOM   4782 3C21 POPEd  94      45.926  50.775 102.955  1.00  0.00           C
ATOM   4785 4C21 POPEd  94      46.126  49.675 104.006  1.00  0.00           C
ATOM   4788 5C21 POPEd  94      44.876  48.806 104.235  1.00  0.00           C
ATOM   4791 6C21 POPEd  94      44.676  47.646 103.235  1.00  0.00           C
ATOM   4794 7C21 POPEd  94      43.516  46.736 103.655  1.00  0.00           C
ATOM   4797 8C21 POPEd  94      43.416  45.436 102.855  1.00  0.00           C
ATOM   4801  C33 POPEd  94      45.456  59.065  94.866  1.00  0.00           C
ATOM   4804  C34 POPEd  94      45.205  58.826  96.345  1.00  0.00           C
ATOM   4807  C35 POPEd  94      45.236  60.046  97.276  1.00  0.00           C
ATOM   4810  C36 POPEd  94      44.606  59.636  98.605  1.00  0.00           C
ATOM   4813  C37 POPEd  94      44.536  60.695  99.706  1.00  0.00           C
ATOM   4816  C38 POPEd  94      43.615  60.206 100.826  1.00  0.00           C
ATOM   4819  C39 POPEd  94      43.576  61.096 102.076  1.00  0.00           C
ATOM   4822 0C31 POPEd  94      44.766  60.855 103.015  1.00  0.00           C
ATOM   4825 1C31 POPEd  94      44.736  61.775 104.245  1.00  0.00           C
ATOM   4828 2C31 POPEd  94      43.646  61.436 105.266  1.00  0.00           C
ATOM   4831 3C31 POPEd  94      43.516  62.526 106.345  1.00  0.00           C
ATOM   4834 4C31 POPEd  94      42.266  62.386 107.226  1.00  0.00           C
ATOM   4837 5C31 POPEd  94      41.986  63.656 108.026  1.00  0.00           C
ATOM   4840 6C31 POPEd  94      40.776  63.555 108.955  1.00  0.00           C
ATOM   4844  NH3 POPEe  95     114.305  49.385  80.495  1.00  0.00           N
ATOM   4848  C12 POPEe  95     113.036  50.175  80.686  1.00  0.00           C
ATOM   4851  C11 POPEe  95     111.765  49.366  80.366  1.00  0.00           C
ATOM   4854  P   POPEe  95     109.305  50.306  80.185  1.00  0.00           P
ATOM   4855  O13 POPEe  95     109.486  51.656  79.615  1.00  0.00           O
ATOM   4856  O14 POPEe  95     108.975  49.195  79.265  1.00  0.00           O
ATOM   4857  O11 POPEe  95     108.255  50.366  81.365  1.00  0.00           O
ATOM   4858  O12 POPEe  95     110.625  49.956  80.995  1.00  0.00           O
ATOM   4859  C1  POPEe  95     108.406  51.326  82.425  1.00  0.00           C
ATOM   4862  C2  POPEe  95     107.996  50.756  83.826  1.00  0.00           C
ATOM   4864  O21 POPEe  95     108.535  51.666  84.805  1.00  0.00           O
ATOM   4865  C21 POPEe  95     107.646  52.196  85.646  1.00  0.00           C
ATOM   4866  O22 POPEe  95     106.485  51.845  85.756  1.00  0.00           O
ATOM   4867  C22 POPEe  95     108.285  53.335  86.425  1.00  0.00           C
ATOM   4870  C3  POPEe  95     108.565  49.326  84.046  1.00  0.00           C
ATOM   4873  O31 POPEe  95     107.786  48.496  84.925  1.00  0.00           O
ATOM   4874  C31 POPEe  95     107.666  48.756  86.236  1.00  0.00           C
ATOM   4875  O32 POPEe  95     106.636  48.675  86.866  1.00  0.00           O
ATOM   4876  C32 POPEe  95     109.016  49.035  86.885  1.00  0.00           C
ATOM   4879  C23 POPEe  95     107.556  54.686  86.245  1.00  0.00           C
ATOM   4882  C24 POPEe  95     108.425  55.876  86.675  1.00  0.00           C
ATOM   4885  C25 POPEe  95     108.835  55.845  88.155  1.00  0.00           C
ATOM   4888  C26 POPEe  95     107.646  55.925  89.125  1.00  0.00           C
ATOM   4891  C27 POPEe  95     108.015  56.465  90.515  1.00  0.00           C
ATOM   4894  C28 POPEe  95     107.656  57.945  90.735  1.00  0.00           C
ATOM   4897  C29 POPEe  95     108.406  58.916  89.846  1.00  0.00           C
ATOM   4899 0C21 POPEe  95     108.785  60.175  90.135  1.00  0.00           C
ATOM   4901 1C21 POPEe  95     108.526  60.905  91.425  1.00  0.00           C
ATOM   4904 2C21 POPEe  95     109.766  61.646  91.966  1.00  0.00           C
ATOM   4907 3C21 POPEe  95     109.435  62.476  93.216  1.00  0.00           C
ATOM   4910 4C21 POPEe  95     110.676  63.195  93.745  1.00  0.00           C
ATOM   4913 5C21 POPEe  95     110.446  63.976  95.056  1.00  0.00           C
ATOM   4916 6C21 POPEe  95     110.356  63.106  96.315  1.00  0.00           C
ATOM   4919 7C21 POPEe  95     110.655  63.916  97.585  1.00  0.00           C
ATOM   4922 8C21 POPEe  95     110.505  63.106  98.866  1.00  0.00           C
ATOM   4926  C33 POPEe  95     108.916  49.455  88.375  1.00  0.00           C
ATOM   4929  C34 POPEe  95     110.095  50.346  88.795  1.00  0.00           C
ATOM   4932  C35 POPEe  95     110.275  50.536  90.305  1.00  0.00           C
ATOM   4935  C36 POPEe  95     109.346  51.586  90.925  1.00  0.00           C
ATOM   4938  C37 POPEe  95     107.956  51.016  91.265  1.00  0.00           C
ATOM   4941  C38 POPEe  95     107.196  51.866  92.285  1.00  0.00           C
ATOM   4944  C39 POPEe  95     107.845  51.866  93.675  1.00  0.00           C
ATOM   4947 0C31 POPEe  95     108.465  53.205  94.086  1.00  0.00           C
ATOM   4950 1C31 POPEe  95     109.125  53.076  95.455  1.00  0.00           C
ATOM   4953 2C31 POPEe  95     109.696  54.385  95.995  1.00  0.00           C
ATOM   4956 3C31 POPEe  95     110.046  54.296  97.495  1.00  0.00           C
ATOM   4959 4C31 POPEe  95     111.075  53.215  97.845  1.00  0.00           C
ATOM   4962 5C31 POPEe  95     111.266  53.076  99.366  1.00  0.00           C
ATOM   4965 6C31 POPEe  95     112.346  52.076  99.745  1.00  0.00           C
ATOM   4969  NH3 POPEf  96      67.615  95.046  83.386  1.00  0.00           N
ATOM   4973  C12 POPEf  96      67.716  96.385  82.685  1.00  0.00           C
ATOM   4976  C11 POPEf  96      66.335  96.977  82.315  1.00  0.00           C
ATOM   4979  P   POPEf  96      67.076  99.466  81.656  1.00  0.00           P
ATOM   4980  O13 POPEf  96      66.786  99.375  80.205  1.00  0.00           O
ATOM   4981  O14 POPEf  96      66.835 100.796  82.245  1.00  0.00           O
ATOM   4982  O11 POPEf  96      68.566  99.025  81.955  1.00  0.00           O
ATOM   4983  O12 POPEf  96      66.246  98.396  82.476  1.00  0.00           O
ATOM   4984  C1  POPEf  96      69.526  99.995  82.395  1.00  0.00           C
ATOM   4987  C2  POPEf  96      69.706 100.086  83.935  1.00  0.00           C
ATOM   4989  O21 POPEf  96      70.505 101.266  84.095  1.00  0.00           O
ATOM   4990  C21 POPEf  96      70.795 101.966  85.196  1.00  0.00           C
ATOM   4991  O22 POPEf  96      71.536 102.946  85.155  1.00  0.00           O
ATOM   4992  C22 POPEf  96      70.156 101.486  86.485  1.00  0.00           C
ATOM   4995  C3  POPEf  96      70.395  98.806  84.506  1.00  0.00           C
ATOM   4998  O31 POPEf  96      70.216  98.647  85.935  1.00  0.00           O
ATOM   4999  C31 POPEf  96      69.255  97.845  86.366  1.00  0.00           C
ATOM   5000  O32 POPEf  96      68.496  97.216  85.655  1.00  0.00           O
ATOM   5001  C32 POPEf  96      69.316  97.726  87.886  1.00  0.00           C
ATOM   5004  C23 POPEf  96      70.176 102.626  87.535  1.00  0.00           C
ATOM   5007  C24 POPEf  96      69.566 102.186  88.876  1.00  0.00           C
ATOM   5010  C25 POPEf  96      70.436 101.226  89.696  1.00  0.00           C
ATOM   5013  C26 POPEf  96      70.916 101.826  91.026  1.00  0.00           C
ATOM   5016  C27 POPEf  96      71.536 100.765  91.955  1.00  0.00           C
ATOM   5019  C28 POPEf  96      71.505 101.166  93.446  1.00  0.00           C
ATOM   5022  C29 POPEf  96      72.566 102.166  93.826  1.00  0.00           C
ATOM   5024 0C21 POPEf  96      73.005 102.365  95.085  1.00  0.00           C
ATOM   5026 1C21 POPEf  96      72.475 101.705  96.326  1.00  0.00           C
ATOM   5029 2C21 POPEf  96      73.366 100.587  96.896  1.00  0.00           C
ATOM   5032 3C21 POPEf  96      74.706 101.076  97.476  1.00  0.00           C
ATOM   5035 4C21 POPEf  96      75.365 100.065  98.435  1.00  0.00           C
ATOM   5038 5C21 POPEf  96      75.676  98.706  97.796  1.00  0.00           C
ATOM   5041 6C21 POPEf  96      76.356  97.715  98.756  1.00  0.00           C
ATOM   5044 7C21 POPEf  96      76.626  96.355  98.085  1.00  0.00           C
ATOM   5047 8C21 POPEf  96      77.526  95.425  98.905  1.00  0.00           C
ATOM   5051  C33 POPEf  96      68.005  97.146  88.456  1.00  0.00           C
ATOM   5054  C34 POPEf  96      68.066  96.866  89.966  1.00  0.00           C
ATOM   5057  C35 POPEf  96      67.596  98.036  90.855  1.00  0.00           C
ATOM   5060  C36 POPEf  96      67.175  97.565  92.255  1.00  0.00           C
ATOM   5063  C37 POPEf  96      66.806  98.706  93.216  1.00  0.00           C
ATOM   5066  C38 POPEf  96      65.966  98.216  94.416  1.00  0.00           C
ATOM   5069  C39 POPEf  96      65.566  99.316  95.415  1.00  0.00           C
ATOM   5072 0C31 POPEf  96      64.835  98.755  96.646  1.00  0.00           C
ATOM   5075 1C31 POPEf  96      64.156  99.826  97.525  1.00  0.00           C
ATOM   5078 2C31 POPEf  96      62.786 100.296  97.016  1.00  0.00           C
ATOM   5081 3C31 POPEf  96      62.066 101.266  97.976  1.00  0.00           C
ATOM   5084 4C31 POPEf  96      60.686 101.696  97.445  1.00  0.00           C
ATOM   5087 5C31 POPEf  96      59.956 102.656  98.396  1.00  0.00           C
ATOM   5090 6C31 POPEf  96      58.726 103.305  97.766  1.00  0.00           C
ATOM   5094  NH3 POPEg  97     112.276  60.595 123.135  1.00  0.00           N
ATOM   5098  C12 POPEg  97     113.005  61.565 124.035  1.00  0.00           C
ATOM   5101  C11 POPEg  97     112.425  62.986 124.086  1.00  0.00           C
ATOM   5104  P   POPEg  97     114.556  64.266 125.056  1.00  0.00           P
ATOM   5105  O13 POPEg  97     114.895  65.086 126.226  1.00  0.00           O
ATOM   5106  O14 POPEg  97     115.475  63.146 124.726  1.00  0.00           O
ATOM   5107  O11 POPEg  97     114.496  65.206 123.785  1.00  0.00           O
ATOM   5108  O12 POPEg  97     113.076  63.715 125.135  1.00  0.00           O
ATOM   5109  C1  POPEg  97     115.706  65.466 123.056  1.00  0.00           C
ATOM   5112  C2  POPEg  97     115.585  65.016 121.586  1.00  0.00           C
ATOM   5114  O21 POPEg  97     114.556  65.826 121.005  1.00  0.00           O
ATOM   5115  C21 POPEg  97     114.855  66.375 119.855  1.00  0.00           C
ATOM   5116  O22 POPEg  97     115.795  66.095 119.136  1.00  0.00           O
ATOM   5117  C22 POPEg  97     113.896  67.546 119.675  1.00  0.00           C
ATOM   5120  C3  POPEg  97     115.235  63.516 121.496  1.00  0.00           C
ATOM   5123  O31 POPEg  97     115.365  63.056 120.146  1.00  0.00           O
ATOM   5124  C31 POPEg  97     114.586  62.066 119.796  1.00  0.00           C
ATOM   5125  O32 POPEg  97     113.796  61.476 120.535  1.00  0.00           O
ATOM   5126  C32 POPEg  97     114.766  61.826 118.295  1.00  0.00           C
ATOM   5129  C23 POPEg  97     113.955  68.146 118.266  1.00  0.00           C
ATOM   5132  C24 POPEg  97     113.295  67.205 117.245  1.00  0.00           C
ATOM   5135  C25 POPEg  97     113.446  67.736 115.826  1.00  0.00           C
ATOM   5138  C26 POPEg  97     112.796  66.826 114.785  1.00  0.00           C
ATOM   5141  C27 POPEg  97     113.026  67.326 113.355  1.00  0.00           C
ATOM   5144  C28 POPEg  97     112.376  66.415 112.315  1.00  0.00           C
ATOM   5147  C29 POPEg  97     112.595  66.885 110.906  1.00  0.00           C
ATOM   5149 0C21 POPEg  97     112.996  66.126 109.866  1.00  0.00           C
ATOM   5151 1C21 POPEg  97     113.276  64.635 109.895  1.00  0.00           C
ATOM   5154 2C21 POPEg  97     112.535  63.846 108.806  1.00  0.00           C
ATOM   5157 3C21 POPEg  97     113.125  64.055 107.405  1.00  0.00           C
ATOM   5160 4C21 POPEg  97     112.716  62.936 106.435  1.00  0.00           C
ATOM   5163 5C21 POPEg  97     113.605  62.885 105.185  1.00  0.00           C
ATOM   5166 6C21 POPEg  97     113.866  61.445 104.726  1.00  0.00           C
ATOM   5169 7C21 POPEg  97     114.936  61.355 103.635  1.00  0.00           C
ATOM   5172 8C21 POPEg  97     115.335  59.916 103.306  1.00  0.00           C
ATOM   5176  C33 POPEg  97     114.295  63.025 117.425  1.00  0.00           C
ATOM   5179  C34 POPEg  97     115.335  63.535 116.405  1.00  0.00           C
ATOM   5182  C35 POPEg  97     115.655  62.576 115.246  1.00  0.00           C
ATOM   5185  C36 POPEg  97     116.276  63.306 114.025  1.00  0.00           C
ATOM   5188  C37 POPEg  97     116.396  62.425 112.775  1.00  0.00           C
ATOM   5191  C38 POPEg  97     116.966  63.135 111.535  1.00  0.00           C
ATOM   5194  C39 POPEg  97     117.185  62.186 110.345  1.00  0.00           C
ATOM   5197 0C31 POPEg  97     115.895  61.736 109.656  1.00  0.00           C
ATOM   5200 1C31 POPEg  97     115.965  60.315 109.065  1.00  0.00           C
ATOM   5203 2C31 POPEg  97     114.575  59.756 108.745  1.00  0.00           C
ATOM   5206 3C31 POPEg  97     114.545  58.265 108.365  1.00  0.00           C
ATOM   5209 4C31 POPEg  97     114.636  58.025 106.845  1.00  0.00           C
ATOM   5212 5C31 POPEg  97     114.486  56.546 106.496  1.00  0.00           C
ATOM   5215 6C31 POPEg  97     114.535  56.266 104.986  1.00  0.00           C
ATOM   5219  NH3 POPEh  98      53.486  37.125 122.146  1.00  0.00           N
ATOM   5223  C12 POPEh  98      53.846  36.945 123.596  1.00  0.00           C
ATOM   5226  C11 POPEh  98      52.936  37.736 124.565  1.00  0.00           C
ATOM   5229  P   POPEh  98      50.436  38.116 125.256  1.00  0.00           P
ATOM   5230  O13 POPEh  98      50.676  38.116 126.705  1.00  0.00           O
ATOM   5231  O14 POPEh  98      49.106  37.656 124.796  1.00  0.00           O
ATOM   5232  O11 POPEh  98      50.666  39.566 124.675  1.00  0.00           O
ATOM   5233  O12 POPEh  98      51.576  37.285 124.495  1.00  0.00           O
ATOM   5234  C1  POPEh  98      49.766  40.105 123.695  1.00  0.00           C
ATOM   5237  C2  POPEh  98      49.816  39.326 122.355  1.00  0.00           C
ATOM   5239  O21 POPEh  98      50.116  40.226 121.275  1.00  0.00           O
ATOM   5240  C21 POPEh  98      50.936  39.726 120.355  1.00  0.00           C
ATOM   5241  O22 POPEh  98      51.576  38.695 120.425  1.00  0.00           O
ATOM   5242  C22 POPEh  98      50.826  40.625 119.125  1.00  0.00           C
ATOM   5245  C3  POPEh  98      48.466  38.576 122.095  1.00  0.00           C
ATOM   5248  O31 POPEh  98      48.016  38.686 120.725  1.00  0.00           O
ATOM   5249  C31 POPEh  98      46.905  39.366 120.526  1.00  0.00           C
ATOM   5250  O32 POPEh  98      46.255  39.936 121.396  1.00  0.00           O
ATOM   5251  C32 POPEh  98      46.576  39.346 119.025  1.00  0.00           C
ATOM   5254  C23 POPEh  98      51.946  40.415 118.085  1.00  0.00           C
ATOM   5257  C24 POPEh  98      51.706  41.336 116.885  1.00  0.00           C
ATOM   5260  C25 POPEh  98      52.826  41.326 115.845  1.00  0.00           C
ATOM   5263  C26 POPEh  98      52.616  40.315 114.716  1.00  0.00           C
ATOM   5266  C27 POPEh  98      53.606  40.535 113.546  1.00  0.00           C
ATOM   5269  C28 POPEh  98      53.596  39.445 112.455  1.00  0.00           C
ATOM   5272  C29 POPEh  98      53.566  40.015 111.046  1.00  0.00           C
ATOM   5274 0C21 POPEh  98      54.566  40.056 110.146  1.00  0.00           C
ATOM   5276 1C21 POPEh  98      55.986  39.585 110.315  1.00  0.00           C
ATOM   5279 2C21 POPEh  98      56.136  38.096 109.976  1.00  0.00           C
ATOM   5282 3C21 POPEh  98      57.606  37.656 109.815  1.00  0.00           C
ATOM   5285 4C21 POPEh  98      57.756  36.125 109.776  1.00  0.00           C
ATOM   5288 5C21 POPEh  98      57.606  35.465 111.155  1.00  0.00           C
ATOM   5291 6C21 POPEh  98      57.356  33.956 111.075  1.00  0.00           C
ATOM   5294 7C21 POPEh  98      57.155  33.335 112.466  1.00  0.00           C
ATOM   5297 8C21 POPEh  98      56.986  31.816 112.436  1.00  0.00           C
ATOM   5301  C33 POPEh  98      46.596  40.756 118.375  1.00  0.00           C
ATOM   5304  C34 POPEh  98      46.315  40.725 116.866  1.00  0.00           C
ATOM   5307  C35 POPEh  98      46.466  42.095 116.195  1.00  0.00           C
ATOM   5310  C36 POPEh  98      47.846  42.256 115.526  1.00  0.00           C
ATOM   5313  C37 POPEh  98      48.176  43.715 115.175  1.00  0.00           C
ATOM   5316  C38 POPEh  98      49.626  43.916 114.696  1.00  0.00           C
ATOM   5319  C39 POPEh  98      49.896  43.415 113.266  1.00  0.00           C
ATOM   5322 0C31 POPEh  98      51.336  43.736 112.825  1.00  0.00           C
ATOM   5325 1C31 POPEh  98      51.676  43.306 111.396  1.00  0.00           C
ATOM   5328 2C31 POPEh  98      51.006  44.156 110.305  1.00  0.00           C
ATOM   5331 3C31 POPEh  98      50.975  43.496 108.915  1.00  0.00           C
ATOM   5334 4C31 POPEh  98      52.295  42.846 108.485  1.00  0.00           C
ATOM   5337 5C31 POPEh  98      52.236  42.316 107.045  1.00  0.00           C
ATOM   5340 6C31 POPEh  98      53.446  41.465 106.646  1.00  0.00           C
ATOM   5344  NH3 POPEi  99      24.586 120.367  82.156  1.00  0.00           N
ATOM   5348  C12 POPEi  99      25.616 121.296  81.575  1.00  0.00           C
ATOM   5351  C11 POPEi  99      26.766 121.565  82.565  1.00  0.00           C
ATOM   5354  P   POPEi  99      27.616 119.305  83.616  1.00  0.00           P
ATOM   5355  O13 POPEi  99      26.236 118.796  83.575  1.00  0.00           O
ATOM   5356  O14 POPEi  99      28.716 118.346  83.315  1.00  0.00           O
ATOM   5357  O11 POPEi  99      27.906 120.026  84.966  1.00  0.00           O
ATOM   5358  O12 POPEi  99      27.716 120.495  82.595  1.00  0.00           O
ATOM   5359  C1  POPEi  99      27.226 119.686  86.166  1.00  0.00           C
ATOM   5362  C2  POPEi  99      26.056 120.646  86.466  1.00  0.00           C
ATOM   5364  O21 POPEi  99      26.136 120.905  87.866  1.00  0.00           O
ATOM   5365  C21 POPEi  99      26.046 122.166  88.235  1.00  0.00           C
ATOM   5366  O22 POPEi  99      25.826 123.125  87.525  1.00  0.00           O
ATOM   5367  C22 POPEi  99      26.476 122.206  89.706  1.00  0.00           C
ATOM   5370  C3  POPEi  99      24.676 120.046  86.116  1.00  0.00           C
ATOM   5373  O31 POPEi  99      23.606 120.926  86.496  1.00  0.00           O
ATOM   5374  C31 POPEi  99      23.026 121.595  85.506  1.00  0.00           C
ATOM   5375  O32 POPEi  99      23.376 121.565  84.335  1.00  0.00           O
ATOM   5376  C32 POPEi  99      21.686 122.146  86.026  1.00  0.00           C
ATOM   5379  C23 POPEi  99      26.066 123.486  90.465  1.00  0.00           C
ATOM   5382  C24 POPEi  99      27.056 123.836  91.586  1.00  0.00           C
ATOM   5385  C25 POPEi  99      27.156 122.766  92.685  1.00  0.00           C
ATOM   5388  C26 POPEi  99      28.046 123.235  93.845  1.00  0.00           C
ATOM   5391  C27 POPEi  99      28.256 122.186  94.945  1.00  0.00           C
ATOM   5394  C28 POPEi  99      28.686 122.836  96.275  1.00  0.00           C
ATOM   5397  C29 POPEi  99      27.496 123.305  97.086  1.00  0.00           C
ATOM   5399 0C21 POPEi  99      27.346 123.165  98.425  1.00  0.00           C
ATOM   5401 1C21 POPEi  99      28.366 122.565  99.355  1.00  0.00           C
ATOM   5404 2C21 POPEi  99      28.196 121.035  99.525  1.00  0.00           C
ATOM   5407 3C21 POPEi  99      27.116 120.616 100.526  1.00  0.00           C
ATOM   5410 4C21 POPEi  99      27.536 120.835 101.985  1.00  0.00           C
ATOM   5413 5C21 POPEi  99      26.536 120.226 102.976  1.00  0.00           C
ATOM   5416 6C21 POPEi  99      26.916 120.516 104.436  1.00  0.00           C
ATOM   5419 7C21 POPEi  99      25.786 120.196 105.415  1.00  0.00           C
ATOM   5422 8C21 POPEi  99      26.166 120.436 106.876  1.00  0.00           C
ATOM   5426  C33 POPEi  99      21.186 123.496  85.485  1.00  0.00           C
ATOM   5429  C34 POPEi  99      19.686 123.736  85.795  1.00  0.00           C
ATOM   5432  C35 POPEi  99      19.296 123.755  87.285  1.00  0.00           C
ATOM   5435  C36 POPEi  99      19.576 125.126  87.915  1.00  0.00           C
ATOM   5438  C37 POPEi  99      19.086 125.266  89.366  1.00  0.00           C
ATOM   5441  C38 POPEi  99      19.296 126.696  89.905  1.00  0.00           C
ATOM   5444  C39 POPEi  99      18.836 126.915  91.366  1.00  0.00           C
ATOM   5447 0C31 POPEi  99      19.116 125.695  92.255  1.00  0.00           C
ATOM   5450 1C31 POPEi  99      19.076 125.956  93.765  1.00  0.00           C
ATOM   5453 2C31 POPEi  99      19.336 124.646  94.516  1.00  0.00           C
ATOM   5456 3C31 POPEi  99      19.736 124.826  95.985  1.00  0.00           C
ATOM   5459 4C31 POPEi  99      18.556 125.126  96.916  1.00  0.00           C
ATOM   5462 5C31 POPEi  99      19.006 125.186  98.375  1.00  0.00           C
ATOM   5465 6C31 POPEi  99      17.836 125.336  99.345  1.00  0.00           C
ATOM   5469  NH3 POPEj 100      82.486  60.375  86.646  1.00  0.00           N
ATOM   5473  C12 POPEj 100      83.955  60.065  86.506  1.00  0.00           C
ATOM   5476  C11 POPEj 100      84.636  60.816  85.345  1.00  0.00           C
ATOM   5479  P   POPEj 100      85.676  63.256  85.415  1.00  0.00           P
ATOM   5480  O13 POPEj 100      85.116  64.605  85.246  1.00  0.00           O
ATOM   5481  O14 POPEj 100      86.665  62.806  84.416  1.00  0.00           O
ATOM   5482  O11 POPEj 100      86.315  63.076  86.866  1.00  0.00           O
ATOM   5483  O12 POPEj 100      84.475  62.225  85.485  1.00  0.00           O
ATOM   5484  C1  POPEj 100      86.696  64.175  87.705  1.00  0.00           C
ATOM   5487  C2  POPEj 100      85.606  64.605  88.745  1.00  0.00           C
ATOM   5489  O21 POPEj 100      85.825  64.046  90.065  1.00  0.00           O
ATOM   5490  C21 POPEj 100      86.546  64.845  90.845  1.00  0.00           C
ATOM   5491  O22 POPEj 100      87.355  65.646  90.436  1.00  0.00           O
ATOM   5492  C22 POPEj 100      86.136  64.686  92.305  1.00  0.00           C
ATOM   5495  C3  POPEj 100      84.176  64.216  88.306  1.00  0.00           C
ATOM   5498  O31 POPEj 100      83.225  64.516  89.345  1.00  0.00           O
ATOM   5499  C31 POPEj 100      82.226  63.656  89.455  1.00  0.00           C
ATOM   5500  O32 POPEj 100      82.166  62.565  88.905  1.00  0.00           O
ATOM   5501  C32 POPEj 100      81.136  64.345  90.305  1.00  0.00           C
ATOM   5504  C23 POPEj 100      87.115  65.445  93.245  1.00  0.00           C
ATOM   5507  C24 POPEj 100      86.585  65.616  94.685  1.00  0.00           C
ATOM   5510  C25 POPEj 100      87.506  66.515  95.526  1.00  0.00           C
ATOM   5513  C26 POPEj 100      86.795  67.117  96.745  1.00  0.00           C
ATOM   5516  C27 POPEj 100      87.756  67.885  97.665  1.00  0.00           C
ATOM   5519  C28 POPEj 100      87.026  68.576  98.826  1.00  0.00           C
ATOM   5522  C29 POPEj 100      87.975  69.135  99.846  1.00  0.00           C
ATOM   5524 0C21 POPEj 100      87.635  69.976 100.845  1.00  0.00           C
ATOM   5526 1C21 POPEj 100      86.256  70.516 101.116  1.00  0.00           C
ATOM   5529 2C21 POPEj 100      86.296  71.796 101.975  1.00  0.00           C
ATOM   5532 3C21 POPEj 100      86.875  73.006 101.226  1.00  0.00           C
ATOM   5535 4C21 POPEj 100      87.215  74.175 102.165  1.00  0.00           C
ATOM   5538 5C21 POPEj 100      87.816  75.366 101.396  1.00  0.00           C
ATOM   5541 6C21 POPEj 100      89.335  75.276 101.205  1.00  0.00           C
ATOM   5544 7C21 POPEj 100      89.916  76.586 100.655  1.00  0.00           C
ATOM   5547 8C21 POPEj 100      91.446  76.605 100.546  1.00  0.00           C
ATOM   5551  C33 POPEj 100      80.515  63.465  91.405  1.00  0.00           C
ATOM   5554  C34 POPEj 100      81.126  63.646  92.805  1.00  0.00           C
ATOM   5557  C35 POPEj 100      80.415  62.715  93.795  1.00  0.00           C
ATOM   5560  C36 POPEj 100      81.266  62.175  94.945  1.00  0.00           C
ATOM   5563  C37 POPEj 100      80.625  60.886  95.476  1.00  0.00           C
ATOM   5566  C38 POPEj 100      81.256  60.265  96.726  1.00  0.00           C
ATOM   5569  C39 POPEj 100      82.486  59.385  96.435  1.00  0.00           C
ATOM   5572 0C31 POPEj 100      82.725  58.386  97.576  1.00  0.00           C
ATOM   5575 1C31 POPEj 100      84.046  57.616  97.466  1.00  0.00           C
ATOM   5578 2C31 POPEj 100      84.295  56.686  98.666  1.00  0.00           C
ATOM   5581 3C31 POPEj 100      84.496  57.435  99.986  1.00  0.00           C
ATOM   5584 4C31 POPEj 100      84.796  56.535 101.186  1.00  0.00           C
ATOM   5587 5C31 POPEj 100      84.986  57.365 102.455  1.00  0.00           C
ATOM   5590 6C31 POPEj 100      85.065  56.546 103.745  1.00  0.00           C
ATOM   5594  NH3 POPEk 101     106.306  49.576 122.445  1.00  0.00           N
ATOM   5598  C12 POPEk 101     105.056  49.876 123.245  1.00  0.00           C
ATOM   5601  C11 POPEk 101     104.656  48.776 124.256  1.00  0.00           C
ATOM   5604  P   POPEk 101     102.016  48.715 124.256  1.00  0.00           P
ATOM   5605  O13 POPEk 101     101.755  47.316 124.646  1.00  0.00           O
ATOM   5606  O14 POPEk 101     100.986  49.706 124.685  1.00  0.00           O
ATOM   5607  O11 POPEk 101     102.325  48.826 122.726  1.00  0.00           O
ATOM   5608  O12 POPEk 101     103.416  49.105 124.916  1.00  0.00           O
ATOM   5609  C1  POPEk 101     101.615  48.256 121.625  1.00  0.00           C
ATOM   5612  C2  POPEk 101     102.595  48.176 120.415  1.00  0.00           C
ATOM   5614  O21 POPEk 101     102.045  48.415 119.095  1.00  0.00           O
ATOM   5615  C21 POPEk 101     101.056  47.635 118.705  1.00  0.00           C
ATOM   5616  O22 POPEk 101     100.596  46.695 119.315  1.00  0.00           O
ATOM   5617  C22 POPEk 101     100.585  48.076 117.296  1.00  0.00           C
ATOM   5620  C3  POPEk 101     103.526  46.926 120.476  1.00  0.00           C
ATOM   5623  O31 POPEk 101     104.886  47.326 120.266  1.00  0.00           O
ATOM   5624  C31 POPEk 101     105.436  47.465 119.055  1.00  0.00           C
ATOM   5625  O32 POPEk 101     106.345  48.246 118.826  1.00  0.00           O
ATOM   5626  C32 POPEk 101     104.925  46.436 118.035  1.00  0.00           C
ATOM   5629  C23 POPEk 101      99.606  47.076 116.605  1.00  0.00           C
ATOM   5632  C24 POPEk 101      98.866  47.666 115.386  1.00  0.00           C
ATOM   5635  C25 POPEk 101      99.255  47.056 114.025  1.00  0.00           C
ATOM   5638  C26 POPEk 101      98.406  47.576 112.845  1.00  0.00           C
ATOM   5641  C27 POPEk 101      98.936  47.095 111.485  1.00  0.00           C
ATOM   5644  C28 POPEk 101      98.115  47.565 110.266  1.00  0.00           C
ATOM   5647  C29 POPEk 101      98.876  47.316 108.976  1.00  0.00           C
ATOM   5649 0C21 POPEk 101      98.435  46.786 107.815  1.00  0.00           C
ATOM   5651 1C21 POPEk 101      97.035  46.306 107.486  1.00  0.00           C
ATOM   5654 2C21 POPEk 101      96.196  47.376 106.765  1.00  0.00           C
ATOM   5657 3C21 POPEk 101      94.965  46.806 106.035  1.00  0.00           C
ATOM   5660 4C21 POPEk 101      94.206  47.855 105.205  1.00  0.00           C
ATOM   5663 5C21 POPEk 101      93.486  48.936 106.035  1.00  0.00           C
ATOM   5666 6C21 POPEk 101      92.716  49.925 105.146  1.00  0.00           C
ATOM   5669 7C21 POPEk 101      92.066  51.076 105.925  1.00  0.00           C
ATOM   5672 8C21 POPEk 101      91.455  52.136 105.015  1.00  0.00           C
ATOM   5676  C33 POPEk 101     105.606  46.596 116.646  1.00  0.00           C
ATOM   5679  C34 POPEk 101     105.316  45.406 115.705  1.00  0.00           C
ATOM   5682  C35 POPEk 101     104.636  45.796 114.385  1.00  0.00           C
ATOM   5685  C36 POPEk 101     104.416  44.585 113.476  1.00  0.00           C
ATOM   5688  C37 POPEk 101     103.845  44.935 112.086  1.00  0.00           C
ATOM   5691  C38 POPEk 101     103.826  43.696 111.166  1.00  0.00           C
ATOM   5694  C39 POPEk 101     102.946  43.826 109.905  1.00  0.00           C
ATOM   5697 0C31 POPEk 101     103.376  44.886 108.876  1.00  0.00           C
ATOM   5700 1C31 POPEk 101     102.725  44.605 107.506  1.00  0.00           C
ATOM   5703 2C31 POPEk 101     102.775  45.746 106.476  1.00  0.00           C
ATOM   5706 3C31 POPEk 101     104.186  46.215 106.096  1.00  0.00           C
ATOM   5709 4C31 POPEk 101     104.165  47.285 104.995  1.00  0.00           C
ATOM   5712 5C31 POPEk 101     105.555  47.745 104.556  1.00  0.00           C
ATOM   5715 6C31 POPEk 101     105.545  48.675 103.345  1.00  0.00           C
ATOM   5719  NH3 POPEl 102     122.686 119.886  76.825  1.00  0.00           N
ATOM   5723  C12 POPEl 102     121.376 120.436  76.355  1.00  0.00           C
ATOM   5726  C11 POPEl 102     120.976 121.635  77.216  1.00  0.00           C
ATOM   5729  P   POPEl 102     118.826 122.906  77.886  1.00  0.00           P
ATOM   5730  O13 POPEl 102     119.606 124.076  78.365  1.00  0.00           O
ATOM   5731  O14 POPEl 102     117.486 123.165  77.325  1.00  0.00           O
ATOM   5732  O11 POPEl 102     118.736 121.866  79.075  1.00  0.00           O
ATOM   5733  O12 POPEl 102     119.696 122.106  76.815  1.00  0.00           O
ATOM   5734  C1  POPEl 102     117.806 121.936  80.165  1.00  0.00           C
ATOM   5737  C2  POPEl 102     118.465 121.906  81.575  1.00  0.00           C
ATOM   5739  O21 POPEl 102     117.585 122.416  82.616  1.00  0.00           O
ATOM   5740  C21 POPEl 102     116.665 121.565  83.056  1.00  0.00           C
ATOM   5741  O22 POPEl 102     116.385 120.495  82.545  1.00  0.00           O
ATOM   5742  C22 POPEl 102     116.005 122.125  84.326  1.00  0.00           C
ATOM   5745  C3  POPEl 102     119.806 122.686  81.646  1.00  0.00           C
ATOM   5748  O31 POPEl 102     120.485 122.405  82.886  1.00  0.00           O
ATOM   5749  C31 POPEl 102     120.246 123.235  83.896  1.00  0.00           C
ATOM   5750  O32 POPEl 102     119.876 124.386  83.785  1.00  0.00           O
ATOM   5751  C32 POPEl 102     120.505 122.495  85.216  1.00  0.00           C
ATOM   5754  C23 POPEl 102     116.525 121.486  85.646  1.00  0.00           C
ATOM   5757  C24 POPEl 102     116.005 122.166  86.925  1.00  0.00           C
ATOM   5760  C25 POPEl 102     116.816 121.775  88.175  1.00  0.00           C
ATOM   5763  C26 POPEl 102     116.315 122.435  89.475  1.00  0.00           C
ATOM   5766  C27 POPEl 102     117.266 122.206  90.655  1.00  0.00           C
ATOM   5769  C28 POPEl 102     116.755 122.815  91.985  1.00  0.00           C
ATOM   5772  C29 POPEl 102     117.546 122.335  93.175  1.00  0.00           C
ATOM   5774 0C21 POPEl 102     118.145 123.076  94.125  1.00  0.00           C
ATOM   5776 1C21 POPEl 102     118.176 124.576  94.245  1.00  0.00           C
ATOM   5779 2C21 POPEl 102     117.016 125.086  95.116  1.00  0.00           C
ATOM   5782 3C21 POPEl 102     117.026 124.576  96.565  1.00  0.00           C
ATOM   5785 4C21 POPEl 102     115.706 124.897  97.285  1.00  0.00           C
ATOM   5788 5C21 POPEl 102     114.976 123.655  97.805  1.00  0.00           C
ATOM   5791 6C21 POPEl 102     113.686 124.046  98.535  1.00  0.00           C
ATOM   5794 7C21 POPEl 102     112.996 122.876  99.235  1.00  0.00           C
ATOM   5797 8C21 POPEl 102     111.865 123.326 100.165  1.00  0.00           C
ATOM   5801  C33 POPEl 102     120.006 123.276  86.455  1.00  0.00           C
ATOM   5804  C34 POPEl 102     120.785 124.566  86.735  1.00  0.00           C
ATOM   5807  C35 POPEl 102     121.686 124.445  87.976  1.00  0.00           C
ATOM   5810  C36 POPEl 102     120.895 124.636  89.276  1.00  0.00           C
ATOM   5813  C37 POPEl 102     121.755 124.456  90.526  1.00  0.00           C
ATOM   5816  C38 POPEl 102     121.005 124.886  91.785  1.00  0.00           C
ATOM   5819  C39 POPEl 102     121.776 124.617  93.085  1.00  0.00           C
ATOM   5822 0C31 POPEl 102     121.776 123.136  93.495  1.00  0.00           C
ATOM   5825 1C31 POPEl 102     122.276 122.946  94.925  1.00  0.00           C
ATOM   5828 2C31 POPEl 102     122.166 121.506  95.445  1.00  0.00           C
ATOM   5831 3C31 POPEl 102     122.845 121.325  96.815  1.00  0.00           C
ATOM   5834 4C31 POPEl 102     122.106 121.996  97.985  1.00  0.00           C
ATOM   5837 5C31 POPEl 102     123.036 122.257  99.175  1.00  0.00           C
ATOM   5840 6C31 POPEl 102     122.346 122.885 100.386  1.00  0.00           C
ATOM   5844  NH3 POPEm 103     131.167  40.355 123.785  1.00  0.00           N
ATOM   5848  C12 POPEm 103     130.747  39.295 124.765  1.00  0.00           C
ATOM   5851  C11 POPEm 103     129.707  38.355 124.146  1.00  0.00           C
ATOM   5854  P   POPEm 103     129.457  37.006 121.905  1.00  0.00           P
ATOM   5855  O13 POPEm 103     129.747  35.576 121.735  1.00  0.00           O
ATOM   5856  O14 POPEm 103     128.047  37.436 122.006  1.00  0.00           O
ATOM   5857  O11 POPEm 103     130.047  37.815 120.686  1.00  0.00           O
ATOM   5858  O12 POPEm 103     130.317  37.596 123.105  1.00  0.00           O
ATOM   5859  C1  POPEm 103     130.967  37.276 119.745  1.00  0.00           C
ATOM   5862  C2  POPEm 103     130.347  37.076 118.336  1.00  0.00           C
ATOM   5864  O21 POPEm 103     129.697  38.285 117.896  1.00  0.00           O
ATOM   5865  C21 POPEm 103     130.377  39.346 117.476  1.00  0.00           C
ATOM   5866  O22 POPEm 103     129.927  40.476 117.476  1.00  0.00           O
ATOM   5867  C22 POPEm 103     131.717  39.006 116.796  1.00  0.00           C
ATOM   5870  C3  POPEm 103     129.347  35.896 118.306  1.00  0.00           C
ATOM   5873  O31 POPEm 103     128.907  35.686 116.946  1.00  0.00           O
ATOM   5874  C31 POPEm 103     127.837  36.355 116.575  1.00  0.00           C
ATOM   5875  O32 POPEm 103     127.097  36.996 117.315  1.00  0.00           O
ATOM   5876  C32 POPEm 103     127.797  36.355 115.035  1.00  0.00           C
ATOM   5879  C23 POPEm 103     132.317  40.186 115.985  1.00  0.00           C
ATOM   5882  C24 POPEm 103     132.917  39.726 114.656  1.00  0.00           C
ATOM   5885  C25 POPEm 103     131.887  39.616 113.526  1.00  0.00           C
ATOM   5888  C26 POPEm 103     131.547  40.946 112.845  1.00  0.00           C
ATOM   5891  C27 POPEm 103     130.227  40.856 112.076  1.00  0.00           C
ATOM   5894  C28 POPEm 103     129.657  42.196 111.575  1.00  0.00           C
ATOM   5897  C29 POPEm 103     130.337  42.796 110.375  1.00  0.00           C
ATOM   5899 0C21 POPEm 103     130.367  42.276 109.136  1.00  0.00           C
ATOM   5901 1C21 POPEm 103     129.737  40.985 108.675  1.00  0.00           C
ATOM   5904 2C21 POPEm 103     128.857  41.175 107.416  1.00  0.00           C
ATOM   5907 3C21 POPEm 103     127.517  41.885 107.675  1.00  0.00           C
ATOM   5910 4C21 POPEm 103     126.506  40.996 108.435  1.00  0.00           C
ATOM   5913 5C21 POPEm 103     125.096  41.586 108.596  1.00  0.00           C
ATOM   5916 6C21 POPEm 103     124.466  42.085 107.276  1.00  0.00           C
ATOM   5919 7C21 POPEm 103     122.946  42.276 107.366  1.00  0.00           C
ATOM   5922 8C21 POPEm 103     122.346  42.925 106.116  1.00  0.00           C
ATOM   5926  C33 POPEm 103     128.197  37.736 114.446  1.00  0.00           C
ATOM   5929  C34 POPEm 103     127.437  38.125 113.166  1.00  0.00           C
ATOM   5932  C35 POPEm 103     127.757  37.296 111.905  1.00  0.00           C
ATOM   5935  C36 POPEm 103     126.856  37.745 110.745  1.00  0.00           C
ATOM   5938  C37 POPEm 103     126.926  36.916 109.455  1.00  0.00           C
ATOM   5941  C38 POPEm 103     126.616  35.416 109.656  1.00  0.00           C
ATOM   5944  C39 POPEm 103     127.887  34.556 109.625  1.00  0.00           C
ATOM   5947 0C31 POPEm 103     127.607  33.056 109.535  1.00  0.00           C
ATOM   5950 1C31 POPEm 103     128.897  32.285 109.226  1.00  0.00           C
ATOM   5953 2C31 POPEm 103     128.687  30.875 108.675  1.00  0.00           C
ATOM   5956 3C31 POPEm 103     128.297  29.806 109.706  1.00  0.00           C
ATOM   5959 4C31 POPEm 103     128.457  28.416 109.095  1.00  0.00           C
ATOM   5962 5C31 POPEm 103     128.217  27.255 110.056  1.00  0.00           C
ATOM   5965 6C31 POPEm 103     128.797  25.946 109.506  1.00  0.00           C
ATOM   5969  NH3 POPEn 104      84.435  54.065  80.436  1.00  0.00           N
ATOM   5973  C12 POPEn 104      84.386  52.936  81.405  1.00  0.00           C
ATOM   5976  C11 POPEn 104      83.356  53.256  82.486  1.00  0.00           C
ATOM   5979  P   POPEn 104      82.605  55.705  83.245  1.00  0.00           P
ATOM   5980  O13 POPEn 104      83.276  56.926  83.745  1.00  0.00           O
ATOM   5981  O14 POPEn 104      81.935  55.845  81.936  1.00  0.00           O
ATOM   5982  O11 POPEn 104      81.566  55.156  84.326  1.00  0.00           O
ATOM   5983  O12 POPEn 104      83.656  54.535  83.076  1.00  0.00           O
ATOM   5984  C1  POPEn 104      81.916  54.175  85.325  1.00  0.00           C
ATOM   5987  C2  POPEn 104      82.325  54.746  86.726  1.00  0.00           C
ATOM   5989  O21 POPEn 104      81.126  54.995  87.476  1.00  0.00           O
ATOM   5990  C21 POPEn 104      81.236  54.846  88.785  1.00  0.00           C
ATOM   5991  O22 POPEn 104      82.266  54.686  89.416  1.00  0.00           O
ATOM   5992  C22 POPEn 104      79.846  54.925  89.396  1.00  0.00           C
ATOM   5995  C3  POPEn 104      83.216  56.006  86.605  1.00  0.00           C
ATOM   5998  O31 POPEn 104      83.866  56.385  87.825  1.00  0.00           O
ATOM   5999  C31 POPEn 104      83.395  57.376  88.526  1.00  0.00           C
ATOM   6000  O32 POPEn 104      82.425  58.076  88.266  1.00  0.00           O
ATOM   6001  C32 POPEn 104      84.305  57.576  89.716  1.00  0.00           C
ATOM   6004  C23 POPEn 104      79.666  53.995  90.616  1.00  0.00           C
ATOM   6007  C24 POPEn 104      80.326  54.465  91.916  1.00  0.00           C
ATOM   6010  C25 POPEn 104      79.855  53.596  93.095  1.00  0.00           C
ATOM   6013  C26 POPEn 104      79.785  54.366  94.416  1.00  0.00           C
ATOM   6016  C27 POPEn 104      79.335  53.496  95.595  1.00  0.00           C
ATOM   6019  C28 POPEn 104      78.966  54.306  96.845  1.00  0.00           C
ATOM   6022  C29 POPEn 104      80.085  55.146  97.395  1.00  0.00           C
ATOM   6024 0C21 POPEn 104      80.536  55.096  98.666  1.00  0.00           C
ATOM   6026 1C21 POPEn 104      79.955  54.205  99.726  1.00  0.00           C
ATOM   6029 2C21 POPEn 104      80.496  54.515 101.135  1.00  0.00           C
ATOM   6032 3C21 POPEn 104      79.995  55.845 101.726  1.00  0.00           C
ATOM   6035 4C21 POPEn 104      81.005  57.006 101.625  1.00  0.00           C
ATOM   6038 5C21 POPEn 104      80.785  58.106 102.665  1.00  0.00           C
ATOM   6041 6C21 POPEn 104      79.326  58.576 102.785  1.00  0.00           C
ATOM   6044 7C21 POPEn 104      79.176  59.795 103.695  1.00  0.00           C
ATOM   6047 8C21 POPEn 104      77.725  60.056 104.116  1.00  0.00           C
ATOM   6051  C33 POPEn 104      83.796  58.675  90.646  1.00  0.00           C
ATOM   6054  C34 POPEn 104      84.496  58.685  92.016  1.00  0.00           C
ATOM   6057  C35 POPEn 104      83.876  57.726  93.046  1.00  0.00           C
ATOM   6060  C36 POPEn 104      84.056  56.245  92.716  1.00  0.00           C
ATOM   6063  C37 POPEn 104      83.736  55.326  93.896  1.00  0.00           C
ATOM   6066  C38 POPEn 104      84.006  53.846  93.555  1.00  0.00           C
ATOM   6069  C39 POPEn 104      83.376  52.855  94.545  1.00  0.00           C
ATOM   6072 0C31 POPEn 104      83.975  52.885  95.956  1.00  0.00           C
ATOM   6075 1C31 POPEn 104      82.905  52.556  97.006  1.00  0.00           C
ATOM   6078 2C31 POPEn 104      83.446  52.406  98.435  1.00  0.00           C
ATOM   6081 3C31 POPEn 104      84.246  51.115  98.666  1.00  0.00           C
ATOM   6084 4C31 POPEn 104      83.446  49.816  98.495  1.00  0.00           C
ATOM   6087 5C31 POPEn 104      84.346  48.586  98.666  1.00  0.00           C
ATOM   6090 6C31 POPEn 104      83.705  47.276  98.205  1.00  0.00           C
ATOM   6094  NH3 POPEo 105      67.965   6.866  79.145  1.00  0.00           N
ATOM   6098  C12 POPEo 105      67.446   5.736  78.306  1.00  0.00           C
ATOM   6101  C11 POPEo 105      66.876   4.617  79.206  1.00  0.00           C
ATOM   6104  P   POPEo 105      64.725   5.907  79.925  1.00  0.00           P
ATOM   6105  O13 POPEo 105      65.146   7.286  79.605  1.00  0.00           O
ATOM   6106  O14 POPEo 105      63.926   5.166  78.935  1.00  0.00           O
ATOM   6107  O11 POPEo 105      63.956   5.966  81.295  1.00  0.00           O
ATOM   6108  O12 POPEo 105      66.036   5.096  80.246  1.00  0.00           O
ATOM   6109  C1  POPEo 105      64.606   6.365  82.495  1.00  0.00           C
ATOM   6112  C2  POPEo 105      64.766   5.147  83.456  1.00  0.00           C
ATOM   6114  O21 POPEo 105      65.766   5.387  84.466  1.00  0.00           O
ATOM   6115  C21 POPEo 105      65.386   6.196  85.445  1.00  0.00           C
ATOM   6116  O22 POPEo 105      64.456   6.977  85.406  1.00  0.00           O
ATOM   6117  C22 POPEo 105      66.276   5.937  86.675  1.00  0.00           C
ATOM   6120  C3  POPEo 105      65.176   3.836  82.726  1.00  0.00           C
ATOM   6123  O31 POPEo 105      65.076   2.726  83.625  1.00  0.00           O
ATOM   6124  C31 POPEo 105      65.585   1.595  83.135  1.00  0.00           C
ATOM   6125  O32 POPEo 105      66.365   1.506  82.196  1.00  0.00           O
ATOM   6126  C32 POPEo 105      64.996   0.445  83.925  1.00  0.00           C
ATOM   6129  C23 POPEo 105      65.496   5.797  88.006  1.00  0.00           C
ATOM   6132  C24 POPEo 105      66.426   5.767  89.226  1.00  0.00           C
ATOM   6135  C25 POPEo 105      65.716   5.446  90.546  1.00  0.00           C
ATOM   6138  C26 POPEo 105      66.656   5.616  91.745  1.00  0.00           C
ATOM   6141  C27 POPEo 105      66.176   4.907  93.026  1.00  0.00           C
ATOM   6144  C28 POPEo 105      67.256   4.977  94.125  1.00  0.00           C
ATOM   6147  C29 POPEo 105      66.835   4.307  95.415  1.00  0.00           C
ATOM   6149 0C21 POPEo 105      66.126   4.886  96.396  1.00  0.00           C
ATOM   6151 1C21 POPEo 105      65.606   6.306  96.366  1.00  0.00           C
ATOM   6154 2C21 POPEo 105      65.166   6.796  97.766  1.00  0.00           C
ATOM   6157 3C21 POPEo 105      63.996   6.016  98.375  1.00  0.00           C
ATOM   6160 4C21 POPEo 105      64.096   5.977  99.905  1.00  0.00           C
ATOM   6163 5C21 POPEo 105      63.046   5.086 100.576  1.00  0.00           C
ATOM   6166 6C21 POPEo 105      63.145   5.156 102.095  1.00  0.00           C
ATOM   6169 7C21 POPEo 105      62.286   4.137 102.836  1.00  0.00           C
ATOM   6172 8C21 POPEo 105      62.346   4.307 104.355  1.00  0.00           C
ATOM   6176  C33 POPEo 105      66.036  -0.604  84.306  1.00  0.00           C
ATOM   6179  C34 POPEo 105      65.376  -1.775  85.025  1.00  0.00           C
ATOM   6182  C35 POPEo 105      65.916  -2.034  86.435  1.00  0.00           C
ATOM   6185  C36 POPEo 105      65.636  -0.914  87.445  1.00  0.00           C
ATOM   6188  C37 POPEo 105      66.085  -1.304  88.856  1.00  0.00           C
ATOM   6191  C38 POPEo 105      65.645  -0.315  89.936  1.00  0.00           C
ATOM   6194  C39 POPEo 105      66.416  -0.455  91.256  1.00  0.00           C
ATOM   6197 0C31 POPEo 105      66.386  -1.884  91.835  1.00  0.00           C
ATOM   6200 1C31 POPEo 105      67.016  -1.975  93.235  1.00  0.00           C
ATOM   6203 2C31 POPEo 105      67.116  -3.424  93.736  1.00  0.00           C
ATOM   6206 3C31 POPEo 105      67.566  -3.554  95.205  1.00  0.00           C
ATOM   6209 4C31 POPEo 105      68.986  -3.034  95.465  1.00  0.00           C
ATOM   6212 5C31 POPEo 105      69.426  -3.255  96.916  1.00  0.00           C
ATOM   6215 6C31 POPEo 105      70.746  -2.554  97.255  1.00  0.00           C
ATOM   6219  NH3 POPEp 106      62.026  57.025  83.756  1.00  0.00           N
ATOM   6223  C12 POPEp 106      61.926  56.666  82.285  1.00  0.00           C
ATOM   6226  C11 POPEp 106      61.916  55.146  82.035  1.00  0.00           C
ATOM   6229  P   POPEp 106      60.476  52.986  82.305  1.00  0.00           P
ATOM   6230  O13 POPEp 106      59.246  52.546  82.985  1.00  0.00           O
ATOM   6231  O14 POPEp 106      60.556  52.796  80.845  1.00  0.00           O
ATOM   6232  O11 POPEp 106      61.706  52.206  82.936  1.00  0.00           O
ATOM   6233  O12 POPEp 106      60.816  54.506  82.696  1.00  0.00           O
ATOM   6234  C1  POPEp 106      61.566  51.476  84.165  1.00  0.00           C
ATOM   6237  C2  POPEp 106      62.295  52.206  85.315  1.00  0.00           C
ATOM   6239  O21 POPEp 106      62.926  51.276  86.205  1.00  0.00           O
ATOM   6240  C21 POPEp 106      62.206  50.765  87.175  1.00  0.00           C
ATOM   6241  O22 POPEp 106      60.996  50.625  87.206  1.00  0.00           O
ATOM   6242  C22 POPEp 106      63.166  50.525  88.355  1.00  0.00           C
ATOM   6245  C3  POPEp 106      61.406  53.275  86.035  1.00  0.00           C
ATOM   6248  O31 POPEp 106      61.996  53.766  87.276  1.00  0.00           O
ATOM   6249  C31 POPEp 106      62.816  54.805  87.115  1.00  0.00           C
ATOM   6250  O32 POPEp 106      63.085  55.336  86.055  1.00  0.00           O
ATOM   6251  C32 POPEp 106      63.366  55.276  88.456  1.00  0.00           C
ATOM   6254  C23 POPEp 106      62.546  49.886  89.625  1.00  0.00           C
ATOM   6257  C24 POPEp 106      63.316  50.265  90.906  1.00  0.00           C
ATOM   6260  C25 POPEp 106      62.565  51.285  91.785  1.00  0.00           C
ATOM   6263  C26 POPEp 106      61.835  50.655  92.995  1.00  0.00           C
ATOM   6266  C27 POPEp 106      62.776  50.455  94.195  1.00  0.00           C
ATOM   6269  C28 POPEp 106      62.096  49.865  95.445  1.00  0.00           C
ATOM   6272  C29 POPEp 106      63.116  49.626  96.535  1.00  0.00           C
ATOM   6274 0C21 POPEp 106      62.926  49.706  97.866  1.00  0.00           C
ATOM   6276 1C21 POPEp 106      61.636  50.035  98.586  1.00  0.00           C
ATOM   6279 2C21 POPEp 106      61.846  51.026  99.755  1.00  0.00           C
ATOM   6282 3C21 POPEp 106      62.565  50.406 100.966  1.00  0.00           C
ATOM   6285 4C21 POPEp 106      62.865  51.436 102.056  1.00  0.00           C
ATOM   6288 5C21 POPEp 106      64.356  51.765 102.175  1.00  0.00           C
ATOM   6291 6C21 POPEp 106      64.636  52.925 103.135  1.00  0.00           C
ATOM   6294 7C21 POPEp 106      66.126  53.265 103.256  1.00  0.00           C
ATOM   6297 8C21 POPEp 106      66.376  54.636 103.896  1.00  0.00           C
ATOM   6301  C33 POPEp 106      62.646  54.636  89.656  1.00  0.00           C
ATOM   6304  C34 POPEp 106      63.076  55.265  90.976  1.00  0.00           C
ATOM   6307  C35 POPEp 106      62.546  56.695  91.155  1.00  0.00           C
ATOM   6310  C36 POPEp 106      62.556  57.126  92.626  1.00  0.00           C
ATOM   6313  C37 POPEp 106      63.946  57.076  93.275  1.00  0.00           C
ATOM   6316  C38 POPEp 106      63.876  56.965  94.796  1.00  0.00           C
ATOM   6319  C39 POPEp 106      64.366  58.225  95.515  1.00  0.00           C
ATOM   6322 0C31 POPEp 106      65.856  58.545  95.345  1.00  0.00           C
ATOM   6325 1C31 POPEp 106      66.766  57.506  96.005  1.00  0.00           C
ATOM   6328 2C31 POPEp 106      68.206  58.006  96.205  1.00  0.00           C
ATOM   6331 3C31 POPEp 106      68.956  57.365  97.385  1.00  0.00           C
ATOM   6334 4C31 POPEp 106      68.256  57.605  98.736  1.00  0.00           C
ATOM   6337 5C31 POPEp 106      69.145  57.346  99.955  1.00  0.00           C
ATOM   6340 6C31 POPEp 106      68.376  57.456 101.275  1.00  0.00           C
ATOM   6344  NH3 POPEq 107      87.526  94.506  83.006  1.00  0.00           N
ATOM   6348  C12 POPEq 107      87.616  93.405  81.995  1.00  0.00           C
ATOM   6351  C11 POPEq 107      86.326  92.586  81.905  1.00  0.00           C
ATOM   6354  P   POPEq 107      87.005  90.126  82.476  1.00  0.00           P
ATOM   6355  O13 POPEq 107      85.965  89.995  83.526  1.00  0.00           O
ATOM   6356  O14 POPEq 107      87.246  88.906  81.675  1.00  0.00           O
ATOM   6357  O11 POPEq 107      88.365  90.676  83.085  1.00  0.00           O
ATOM   6358  O12 POPEq 107      86.595  91.266  81.455  1.00  0.00           O
ATOM   6359  C1  POPEq 107      88.996  90.046  84.195  1.00  0.00           C
ATOM   6362  C2  POPEq 107      90.396  90.636  84.495  1.00  0.00           C
ATOM   6364  O21 POPEq 107      91.065  89.835  85.485  1.00  0.00           O
ATOM   6365  C21 POPEq 107      90.856  90.056  86.765  1.00  0.00           C
ATOM   6366  O22 POPEq 107      89.906  90.616  87.265  1.00  0.00           O
ATOM   6367  C22 POPEq 107      92.086  89.526  87.515  1.00  0.00           C
ATOM   6370  C3  POPEq 107      90.375  92.136  84.885  1.00  0.00           C
ATOM   6373  O31 POPEq 107      91.566  92.526  85.626  1.00  0.00           O
ATOM   6374  C31 POPEq 107      92.646  92.666  84.875  1.00  0.00           C
ATOM   6375  O32 POPEq 107      92.656  92.756  83.655  1.00  0.00           O
ATOM   6376  C32 POPEq 107      93.916  92.745  85.725  1.00  0.00           C
ATOM   6379  C23 POPEq 107      92.106  89.826  89.025  1.00  0.00           C
ATOM   6382  C24 POPEq 107      92.556  88.596  89.815  1.00  0.00           C
ATOM   6385  C25 POPEq 107      92.585  88.846  91.326  1.00  0.00           C
ATOM   6388  C26 POPEq 107      93.216  87.666  92.065  1.00  0.00           C
ATOM   6391  C27 POPEq 107      93.115  87.785  93.586  1.00  0.00           C
ATOM   6394  C28 POPEq 107      93.416  86.446  94.276  1.00  0.00           C
ATOM   6397  C29 POPEq 107      93.346  86.556  95.766  1.00  0.00           C
ATOM   6399 0C21 POPEq 107      93.996  85.746  96.625  1.00  0.00           C
ATOM   6401 1C21 POPEq 107      94.825  84.555  96.195  1.00  0.00           C
ATOM   6404 2C21 POPEq 107      95.116  83.605  97.375  1.00  0.00           C
ATOM   6407 3C21 POPEq 107      93.876  82.896  97.925  1.00  0.00           C
ATOM   6410 4C21 POPEq 107      93.975  82.616  99.436  1.00  0.00           C
ATOM   6413 5C21 POPEq 107      93.936  83.895 100.275  1.00  0.00           C
ATOM   6416 6C21 POPEq 107      93.985  83.605 101.776  1.00  0.00           C
ATOM   6419 7C21 POPEq 107      94.335  84.835 102.595  1.00  0.00           C
ATOM   6422 8C21 POPEq 107      94.155  84.576 104.086  1.00  0.00           C
ATOM   6426  C33 POPEq 107      95.046  93.526  84.995  1.00  0.00           C
ATOM   6429  C34 POPEq 107      96.446  93.356  85.605  1.00  0.00           C
ATOM   6432  C35 POPEq 107      97.035  94.636  86.226  1.00  0.00           C
ATOM   6435  C36 POPEq 107      98.425  94.445  86.866  1.00  0.00           C
ATOM   6438  C37 POPEq 107      98.726  95.587  87.855  1.00  0.00           C
ATOM   6441  C38 POPEq 107      99.916  95.326  88.775  1.00  0.00           C
ATOM   6444  C39 POPEq 107     101.296  95.367  88.095  1.00  0.00           C
ATOM   6447 0C31 POPEq 107     102.376  94.905  89.075  1.00  0.00           C
ATOM   6450 1C31 POPEq 107     103.815  94.846  88.526  1.00  0.00           C
ATOM   6453 2C31 POPEq 107     104.675  93.995  89.475  1.00  0.00           C
ATOM   6456 3C31 POPEq 107     106.186  94.046  89.205  1.00  0.00           C
ATOM   6459 4C31 POPEq 107     106.595  93.515  87.825  1.00  0.00           C
ATOM   6462 5C31 POPEq 107     108.115  93.386  87.675  1.00  0.00           C
ATOM   6465 6C31 POPEq 107     108.516  92.995  86.256  1.00  0.00           C
ATOM   6469  NH3 POPEr 108      89.295  25.226  78.716  1.00  0.00           N
ATOM   6473  C12 POPEr 108      88.906  24.156  77.726  1.00  0.00           C
ATOM   6476  C11 POPEr 108      90.126  23.586  76.986  1.00  0.00           C
ATOM   6479  P   POPEr 108      92.446  24.326  75.975  1.00  0.00           P
ATOM   6480  O13 POPEr 108      92.075  23.535  74.785  1.00  0.00           O
ATOM   6481  O14 POPEr 108      93.145  25.605  75.775  1.00  0.00           O
ATOM   6482  O11 POPEr 108      93.276  23.346  76.916  1.00  0.00           O
ATOM   6483  O12 POPEr 108      91.156  24.576  76.855  1.00  0.00           O
ATOM   6484  C1  POPEr 108      93.766  23.806  78.175  1.00  0.00           C
ATOM   6487  C2  POPEr 108      92.796  23.465  79.335  1.00  0.00           C
ATOM   6489  O21 POPEr 108      92.886  24.375  80.445  1.00  0.00           O
ATOM   6490  C21 POPEr 108      94.046  24.965  80.725  1.00  0.00           C
ATOM   6491  O22 POPEr 108      95.156  24.566  80.425  1.00  0.00           O
ATOM   6492  C22 POPEr 108      93.715  26.295  81.385  1.00  0.00           C
ATOM   6495  C3  POPEr 108      92.796  21.976  79.785  1.00  0.00           C
ATOM   6498  O31 POPEr 108      91.665  21.726  80.655  1.00  0.00           O
ATOM   6499  C31 POPEr 108      91.916  20.956  81.715  1.00  0.00           C
ATOM   6500  O32 POPEr 108      92.985  20.455  81.995  1.00  0.00           O
ATOM   6501  C32 POPEr 108      90.666  20.956  82.595  1.00  0.00           C
ATOM   6504  C23 POPEr 108      94.006  26.316  82.906  1.00  0.00           C
ATOM   6507  C24 POPEr 108      93.376  25.135  83.666  1.00  0.00           C
ATOM   6510  C25 POPEr 108      93.145  25.415  85.155  1.00  0.00           C
ATOM   6513  C26 POPEr 108      94.346  26.056  85.875  1.00  0.00           C
ATOM   6516  C27 POPEr 108      94.046  26.365  87.355  1.00  0.00           C
ATOM   6519  C28 POPEr 108      95.156  27.166  88.065  1.00  0.00           C
ATOM   6522  C29 POPEr 108      96.326  26.335  88.535  1.00  0.00           C
ATOM   6524 0C21 POPEr 108      96.426  25.716  89.726  1.00  0.00           C
ATOM   6526 1C21 POPEr 108      95.386  25.705  90.826  1.00  0.00           C
ATOM   6529 2C21 POPEr 108      95.976  26.056  92.206  1.00  0.00           C
ATOM   6532 3C21 POPEr 108      95.046  25.635  93.355  1.00  0.00           C
ATOM   6535 4C21 POPEr 108      95.625  25.956  94.735  1.00  0.00           C
ATOM   6538 5C21 POPEr 108      94.746  25.506  95.915  1.00  0.00           C
ATOM   6541 6C21 POPEr 108      94.696  23.976  96.086  1.00  0.00           C
ATOM   6544 7C21 POPEr 108      94.146  23.535  97.455  1.00  0.00           C
ATOM   6547 8C21 POPEr 108      94.225  22.025  97.685  1.00  0.00           C
ATOM   6551  C33 POPEr 108      90.625  19.856  83.675  1.00  0.00           C
ATOM   6554  C34 POPEr 108      89.746  20.236  84.875  1.00  0.00           C
ATOM   6557  C35 POPEr 108      90.426  21.226  85.845  1.00  0.00           C
ATOM   6560  C36 POPEr 108      89.936  21.105  87.285  1.00  0.00           C
ATOM   6563  C37 POPEr 108      90.515  22.176  88.225  1.00  0.00           C
ATOM   6566  C38 POPEr 108      90.536  21.756  89.706  1.00  0.00           C
ATOM   6569  C39 POPEr 108      89.165  21.335  90.266  1.00  0.00           C
ATOM   6572 0C31 POPEr 108      89.235  20.915  91.735  1.00  0.00           C
ATOM   6575 1C31 POPEr 108      87.875  20.476  92.296  1.00  0.00           C
ATOM   6578 2C31 POPEr 108      87.936  20.135  93.795  1.00  0.00           C
ATOM   6581 3C31 POPEr 108      86.556  20.146  94.475  1.00  0.00           C
ATOM   6584 4C31 POPEr 108      85.576  19.096  93.915  1.00  0.00           C
ATOM   6587 5C31 POPEr 108      85.126  18.066  94.955  1.00  0.00           C
ATOM   6590 6C31 POPEr 108      84.176  17.006  94.396  1.00  0.00           C
ATOM   6594  NH3 POPEs 109     121.075  16.306 121.306  1.00  0.00           N
ATOM   6598  C12 POPEs 109     121.686  14.995 121.686  1.00  0.00           C
ATOM   6601  C11 POPEs 109     120.585  14.056 122.175  1.00  0.00           C
ATOM   6604  P   POPEs 109     120.456  11.785 120.865  1.00  0.00           P
ATOM   6605  O13 POPEs 109     118.996  11.956 120.716  1.00  0.00           O
ATOM   6606  O14 POPEs 109     120.986  10.436 121.125  1.00  0.00           O
ATOM   6607  O11 POPEs 109     121.196  12.386 119.605  1.00  0.00           O
ATOM   6608  O12 POPEs 109     121.026  12.705 122.016  1.00  0.00           O
ATOM   6609  C1  POPEs 109     122.355  11.796 119.025  1.00  0.00           C
ATOM   6612  C2  POPEs 109     122.075  10.795 117.845  1.00  0.00           C
ATOM   6614  O21 POPEs 109     121.056  11.366 116.995  1.00  0.00           O
ATOM   6615  C21 POPEs 109     121.326  11.356 115.705  1.00  0.00           C
ATOM   6616  O22 POPEs 109     122.355  10.935 115.196  1.00  0.00           O
ATOM   6617  C22 POPEs 109     120.146  11.926 114.925  1.00  0.00           C
ATOM   6620  C3  POPEs 109     121.595   9.396 118.326  1.00  0.00           C
ATOM   6623  O31 POPEs 109     121.646   8.446 117.235  1.00  0.00           O
ATOM   6624  C31 POPEs 109     120.576   7.636 117.105  1.00  0.00           C
ATOM   6625  O32 POPEs 109     119.776   7.416 117.995  1.00  0.00           O
ATOM   6626  C32 POPEs 109     120.505   7.166 115.635  1.00  0.00           C
ATOM   6629  C23 POPEs 109     120.335  11.766 113.396  1.00  0.00           C
ATOM   6632  C24 POPEs 109     119.125  12.276 112.606  1.00  0.00           C
ATOM   6635  C25 POPEs 109     119.146  11.986 111.105  1.00  0.00           C
ATOM   6638  C26 POPEs 109     120.216  12.726 110.296  1.00  0.00           C
ATOM   6641  C27 POPEs 109     119.876  12.755 108.795  1.00  0.00           C
ATOM   6644  C28 POPEs 109     120.806  13.675 107.985  1.00  0.00           C
ATOM   6647  C29 POPEs 109     120.176  14.126 106.686  1.00  0.00           C
ATOM   6649 0C21 POPEs 109     119.375  15.205 106.565  1.00  0.00           C
ATOM   6651 1C21 POPEs 109     118.955  16.116 107.685  1.00  0.00           C
ATOM   6654 2C21 POPEs 109     119.755  17.436 107.735  1.00  0.00           C
ATOM   6657 3C21 POPEs 109     119.335  18.465 106.675  1.00  0.00           C
ATOM   6660 4C21 POPEs 109     120.035  19.816 106.876  1.00  0.00           C
ATOM   6663 5C21 POPEs 109     119.596  20.915 105.906  1.00  0.00           C
ATOM   6666 6C21 POPEs 109     120.235  22.266 106.265  1.00  0.00           C
ATOM   6669 7C21 POPEs 109     119.815  23.435 105.366  1.00  0.00           C
ATOM   6672 8C21 POPEs 109     120.436  24.766 105.806  1.00  0.00           C
ATOM   6676  C33 POPEs 109     119.176   7.566 114.966  1.00  0.00           C
ATOM   6679  C34 POPEs 109     118.636   6.606 113.896  1.00  0.00           C
ATOM   6682  C35 POPEs 109     119.416   6.566 112.576  1.00  0.00           C
ATOM   6685  C36 POPEs 109     118.815   5.536 111.616  1.00  0.00           C
ATOM   6688  C37 POPEs 109     119.426   5.646 110.216  1.00  0.00           C
ATOM   6691  C38 POPEs 109     118.885   4.636 109.195  1.00  0.00           C
ATOM   6694  C39 POPEs 109     117.355   4.656 109.055  1.00  0.00           C
ATOM   6697 0C31 POPEs 109     116.846   4.016 107.756  1.00  0.00           C
ATOM   6700 1C31 POPEs 109     115.316   3.986 107.716  1.00  0.00           C
ATOM   6703 2C31 POPEs 109     114.706   3.706 106.326  1.00  0.00           C
ATOM   6706 3C31 POPEs 109     113.216   4.056 106.315  1.00  0.00           C
ATOM   6709 4C31 POPEs 109     112.535   3.976 104.945  1.00  0.00           C
ATOM   6712 5C31 POPEs 109     111.075   4.456 105.035  1.00  0.00           C
ATOM   6715 6C31 POPEs 109     110.356   4.536 103.686  1.00  0.00           C
ATOM   6719  NH3 POPEt 110      24.176 109.865  82.696  1.00  0.00           N
ATOM   6723  C12 POPEt 110      24.736 108.675  81.946  1.00  0.00           C
ATOM   6726  C11 POPEt 110      26.216 108.475  82.235  1.00  0.00           C
ATOM   6729  P   POPEt 110      27.826 106.436  81.975  1.00  0.00           P
ATOM   6730  O13 POPEt 110      28.006 105.326  81.026  1.00  0.00           O
ATOM   6731  O14 POPEt 110      29.026 107.225  82.336  1.00  0.00           O
ATOM   6732  O11 POPEt 110      27.216 105.776  83.285  1.00  0.00           O
ATOM   6733  O12 POPEt 110      26.656 107.355  81.466  1.00  0.00           O
ATOM   6734  C1  POPEt 110      27.356 106.296  84.605  1.00  0.00           C
ATOM   6737  C2  POPEt 110      27.906 105.205  85.565  1.00  0.00           C
ATOM   6739  O21 POPEt 110      28.416 105.756  86.796  1.00  0.00           O
ATOM   6740  C21 POPEt 110      27.496 106.255  87.616  1.00  0.00           C
ATOM   6741  O22 POPEt 110      26.296 106.206  87.455  1.00  0.00           O
ATOM   6742  C22 POPEt 110      28.196 106.915  88.795  1.00  0.00           C
ATOM   6745  C3  POPEt 110      29.056 104.426  84.895  1.00  0.00           C
ATOM   6748  O31 POPEt 110      29.386 103.286  85.705  1.00  0.00           O
ATOM   6749  C31 POPEt 110      30.516 103.296  86.366  1.00  0.00           C
ATOM   6750  O32 POPEt 110      31.376 104.175  86.356  1.00  0.00           O
ATOM   6751  C32 POPEt 110      30.596 101.977  87.146  1.00  0.00           C
ATOM   6754  C23 POPEt 110      27.216 107.376  89.905  1.00  0.00           C
ATOM   6757  C24 POPEt 110      27.856 108.346  90.906  1.00  0.00           C
ATOM   6760  C25 POPEt 110      28.636 107.686  92.056  1.00  0.00           C
ATOM   6763  C26 POPEt 110      29.046 108.715  93.116  1.00  0.00           C
ATOM   6766  C27 POPEt 110      29.306 108.087  94.495  1.00  0.00           C
ATOM   6769  C28 POPEt 110      29.406 109.165  95.595  1.00  0.00           C
ATOM   6772  C29 POPEt 110      29.186 108.585  96.966  1.00  0.00           C
ATOM   6774 0C21 POPEt 110      27.996 108.507  97.595  1.00  0.00           C
ATOM   6776 1C21 POPEt 110      26.676 109.016  97.065  1.00  0.00           C
ATOM   6779 2C21 POPEt 110      25.626 109.216  98.175  1.00  0.00           C
ATOM   6782 3C21 POPEt 110      26.036 110.266  99.226  1.00  0.00           C
ATOM   6785 4C21 POPEt 110      25.156 110.245 100.485  1.00  0.00           C
ATOM   6788 5C21 POPEt 110      24.006 111.266 100.495  1.00  0.00           C
ATOM   6791 6C21 POPEt 110      23.266 111.206 101.835  1.00  0.00           C
ATOM   6794 7C21 POPEt 110      22.376 112.405 102.156  1.00  0.00           C
ATOM   6797 8C21 POPEt 110      21.676 112.265 103.505  1.00  0.00           C
ATOM   6801  C33 POPEt 110      30.996 102.136  88.625  1.00  0.00           C
ATOM   6804  C34 POPEt 110      30.066 102.985  89.506  1.00  0.00           C
ATOM   6807  C35 POPEt 110      30.546 102.896  90.966  1.00  0.00           C
ATOM   6810  C36 POPEt 110      29.906 103.895  91.936  1.00  0.00           C
ATOM   6813  C37 POPEt 110      30.406 103.647  93.365  1.00  0.00           C
ATOM   6816  C38 POPEt 110      29.436 104.135  94.455  1.00  0.00           C
ATOM   6819  C39 POPEt 110      29.906 103.696  95.855  1.00  0.00           C
ATOM   6822 0C31 POPEt 110      28.836 103.876  96.946  1.00  0.00           C
ATOM   6825 1C31 POPEt 110      29.226 104.905  98.015  1.00  0.00           C
ATOM   6828 2C31 POPEt 110      28.166 105.075  99.116  1.00  0.00           C
ATOM   6831 3C31 POPEt 110      28.176 103.976 100.185  1.00  0.00           C
ATOM   6834 4C31 POPEt 110      29.416 104.056 101.096  1.00  0.00           C
ATOM   6837 5C31 POPEt 110      29.396 103.087 102.276  1.00  0.00           C
ATOM   6840 6C31 POPEt 110      30.596 103.276 103.205  1.00  0.00           C
ATOM   6844  NH3 POPEu 111      52.146 101.166  86.306  1.00  0.00           N
ATOM   6848  C12 POPEu 111      52.096  99.666  86.086  1.00  0.00           C
ATOM   6851  C11 POPEu 111      52.956  99.235  84.875  1.00  0.00           C
ATOM   6854  P   POPEu 111      54.716  97.276  85.165  1.00  0.00           P
ATOM   6855  O13 POPEu 111      55.706  98.227  84.586  1.00  0.00           O
ATOM   6856  O14 POPEu 111      54.776  95.867  84.735  1.00  0.00           O
ATOM   6857  O11 POPEu 111      54.766  97.306  86.745  1.00  0.00           O
ATOM   6858  O12 POPEu 111      53.246  97.836  84.916  1.00  0.00           O
ATOM   6859  C1  POPEu 111      55.886  96.977  87.565  1.00  0.00           C
ATOM   6862  C2  POPEu 111      56.066  98.066  88.675  1.00  0.00           C
ATOM   6864  O21 POPEu 111      56.176  97.546  90.015  1.00  0.00           O
ATOM   6865  C21 POPEu 111      57.276  96.906  90.336  1.00  0.00           C
ATOM   6866  O22 POPEu 111      58.056  96.376  89.565  1.00  0.00           O
ATOM   6867  C22 POPEu 111      57.466  97.026  91.845  1.00  0.00           C
ATOM   6870  C3  POPEu 111      54.876  99.056  88.645  1.00  0.00           C
ATOM   6873  O31 POPEu 111      54.916 100.046  89.696  1.00  0.00           O
ATOM   6874  C31 POPEu 111      53.876 100.205  90.526  1.00  0.00           C
ATOM   6875  O32 POPEu 111      53.506 101.285  90.956  1.00  0.00           O
ATOM   6876  C32 POPEu 111      53.306  98.876  91.026  1.00  0.00           C
ATOM   6879  C23 POPEu 111      58.796  97.745  92.175  1.00  0.00           C
ATOM   6882  C24 POPEu 111      59.186  97.586  93.655  1.00  0.00           C
ATOM   6885  C25 POPEu 111      58.216  98.246  94.646  1.00  0.00           C
ATOM   6888  C26 POPEu 111      57.946  97.335  95.845  1.00  0.00           C
ATOM   6891  C27 POPEu 111      56.916  97.936  96.806  1.00  0.00           C
ATOM   6894  C28 POPEu 111      56.476  96.936  97.886  1.00  0.00           C
ATOM   6897  C29 POPEu 111      55.436  97.535  98.806  1.00  0.00           C
ATOM   6899 0C21 POPEu 111      54.116  97.276  98.785  1.00  0.00           C
ATOM   6901 1C21 POPEu 111      53.376  96.346  97.855  1.00  0.00           C
ATOM   6904 2C21 POPEu 111      52.766  95.126  98.575  1.00  0.00           C
ATOM   6907 3C21 POPEu 111      53.786  94.076  99.055  1.00  0.00           C
ATOM   6910 4C21 POPEu 111      53.066  92.876  99.675  1.00  0.00           C
ATOM   6913 5C21 POPEu 111      53.986  91.757 100.196  1.00  0.00           C
ATOM   6916 6C21 POPEu 111      54.416  90.756  99.116  1.00  0.00           C
ATOM   6919 7C21 POPEu 111      55.135  89.526  99.706  1.00  0.00           C
ATOM   6922 8C21 POPEu 111      55.466  88.445  98.675  1.00  0.00           C
ATOM   6926  C33 POPEu 111      52.306  99.117  92.165  1.00  0.00           C
ATOM   6929  C34 POPEu 111      51.476  97.855  92.455  1.00  0.00           C
ATOM   6932  C35 POPEu 111      52.196  96.775  93.285  1.00  0.00           C
ATOM   6935  C36 POPEu 111      51.216  95.686  93.736  1.00  0.00           C
ATOM   6938  C37 POPEu 111      51.826  94.386  94.265  1.00  0.00           C
ATOM   6941  C38 POPEu 111      50.746  93.596  95.035  1.00  0.00           C
ATOM   6944  C39 POPEu 111      50.926  92.085  95.006  1.00  0.00           C
ATOM   6947 0C31 POPEu 111      52.266  91.626  95.576  1.00  0.00           C
ATOM   6950 1C31 POPEu 111      52.426  90.105  95.495  1.00  0.00           C
ATOM   6953 2C31 POPEu 111      53.866  89.636  95.725  1.00  0.00           C
ATOM   6956 3C31 POPEu 111      54.786  89.855  94.516  1.00  0.00           C
ATOM   6959 4C31 POPEu 111      54.626  88.755  93.466  1.00  0.00           C
ATOM   6962 5C31 POPEu 111      55.205  89.156  92.105  1.00  0.00           C
ATOM   6965 6C31 POPEu 111      55.106  88.025  91.075  1.00  0.00           C
ATOM   6969  NH3 POPEv 112      40.286  57.565 129.516  1.00  0.00           N
ATOM   6973  C12 POPEv 112      41.666  57.565 128.925  1.00  0.00           C
ATOM   6976  C11 POPEv 112      42.766  57.495 129.995  1.00  0.00           C
ATOM   6979  P   POPEv 112      43.456  54.986 130.436  1.00  0.00           P
ATOM   6980  O13 POPEv 112      42.616  53.925 131.005  1.00  0.00           O
ATOM   6981  O14 POPEv 112      44.896  55.096 130.785  1.00  0.00           O
ATOM   6982  O11 POPEv 112      43.286  55.046 128.845  1.00  0.00           O
ATOM   6983  O12 POPEv 112      42.726  56.336 130.815  1.00  0.00           O
ATOM   6984  C1  POPEv 112      44.366  54.605 128.015  1.00  0.00           C
ATOM   6987  C2  POPEv 112      44.156  54.795 126.466  1.00  0.00           C
ATOM   6989  O21 POPEv 112      45.005  55.845 125.935  1.00  0.00           O
ATOM   6990  C21 POPEv 112      45.696  55.486 124.836  1.00  0.00           C
ATOM   6991  O22 POPEv 112      45.776  54.345 124.416  1.00  0.00           O
ATOM   6992  C22 POPEv 112      46.306  56.716 124.165  1.00  0.00           C
ATOM   6995  C3  POPEv 112      42.686  54.986 125.985  1.00  0.00           C
ATOM   6998  O31 POPEv 112      42.456  54.385 124.696  1.00  0.00           O
ATOM   6999  C31 POPEv 112      42.406  55.006 123.505  1.00  0.00           C
ATOM   7000  O32 POPEv 112      42.136  54.416 122.466  1.00  0.00           O
ATOM   7001  C32 POPEv 112      42.705  56.506 123.535  1.00  0.00           C
ATOM   7004  C23 POPEv 112      47.565  56.375 123.326  1.00  0.00           C
ATOM   7007  C24 POPEv 112      48.536  57.556 123.155  1.00  0.00           C
ATOM   7010  C25 POPEv 112      48.405  58.376 121.876  1.00  0.00           C
ATOM   7013  C26 POPEv 112      48.815  57.616 120.605  1.00  0.00           C
ATOM   7016  C27 POPEv 112      48.856  58.545 119.385  1.00  0.00           C
ATOM   7019  C28 POPEv 112      49.176  57.836 118.065  1.00  0.00           C
ATOM   7022  C29 POPEv 112      50.646  57.565 117.875  1.00  0.00           C
ATOM   7024 0C21 POPEv 112      51.366  57.756 116.745  1.00  0.00           C
ATOM   7026 1C21 POPEv 112      50.866  58.275 115.415  1.00  0.00           C
ATOM   7029 2C21 POPEv 112      51.616  59.546 114.976  1.00  0.00           C
ATOM   7032 3C21 POPEv 112      51.266  59.946 113.535  1.00  0.00           C
ATOM   7035 4C21 POPEv 112      51.986  61.215 113.035  1.00  0.00           C
ATOM   7038 5C21 POPEv 112      53.516  61.126 113.135  1.00  0.00           C
ATOM   7041 6C21 POPEv 112      54.216  62.235 112.346  1.00  0.00           C
ATOM   7044 7C21 POPEv 112      55.736  62.126 112.436  1.00  0.00           C
ATOM   7047 8C21 POPEv 112      56.446  63.205 111.616  1.00  0.00           C
ATOM   7051  C33 POPEv 112      43.225  57.025 122.175  1.00  0.00           C
ATOM   7054  C34 POPEv 112      43.416  58.555 122.206  1.00  0.00           C
ATOM   7057  C35 POPEv 112      44.396  59.046 121.145  1.00  0.00           C
ATOM   7060  C36 POPEv 112      43.916  59.015 119.685  1.00  0.00           C
ATOM   7063  C37 POPEv 112      45.086  59.375 118.765  1.00  0.00           C
ATOM   7066  C38 POPEv 112      44.756  60.396 117.665  1.00  0.00           C
ATOM   7069  C39 POPEv 112      46.036  60.896 116.966  1.00  0.00           C
ATOM   7072 0C31 POPEv 112      45.725  61.936 115.886  1.00  0.00           C
ATOM   7075 1C31 POPEv 112      46.876  62.186 114.905  1.00  0.00           C
ATOM   7078 2C31 POPEv 112      46.476  63.205 113.835  1.00  0.00           C
ATOM   7081 3C31 POPEv 112      47.365  63.195 112.585  1.00  0.00           C
ATOM   7084 4C31 POPEv 112      46.926  64.266 111.575  1.00  0.00           C
ATOM   7087 5C31 POPEv 112      47.666  64.186 110.235  1.00  0.00           C
ATOM   7090 6C31 POPEv 112      47.206  65.256 109.245  1.00  0.00           C
ATOM   7094  NH3 POPEw 113      99.666  59.156 122.746  1.00  0.00           N
ATOM   7098  C12 POPEw 113      98.675  59.816 123.655  1.00  0.00           C
ATOM   7101  C11 POPEw 113      99.405  60.655 124.735  1.00  0.00           C
ATOM   7104  P   POPEw 113     101.706  61.695 125.366  1.00  0.00           P
ATOM   7105  O13 POPEw 113     102.605  60.565 125.716  1.00  0.00           O
ATOM   7106  O14 POPEw 113     100.935  62.326 126.455  1.00  0.00           O
ATOM   7107  O11 POPEw 113     102.516  62.756 124.495  1.00  0.00           O
ATOM   7108  O12 POPEw 113     100.676  61.166 124.265  1.00  0.00           O
ATOM   7109  C1  POPEw 113     103.815  62.435 123.996  1.00  0.00           C
ATOM   7112  C2  POPEw 113     103.906  62.316 122.445  1.00  0.00           C
ATOM   7114  O21 POPEw 113     104.115  63.596 121.835  1.00  0.00           O
ATOM   7115  C21 POPEw 113     105.365  63.916 121.656  1.00  0.00           C
ATOM   7116  O22 POPEw 113     106.326  63.306 122.136  1.00  0.00           O
ATOM   7117  C22 POPEw 113     105.456  65.116 120.705  1.00  0.00           C
ATOM   7120  C3  POPEw 113     102.746  61.605 121.715  1.00  0.00           C
ATOM   7123  O31 POPEw 113     102.966  61.635 120.275  1.00  0.00           O
ATOM   7124  C31 POPEw 113     104.006  60.896 119.866  1.00  0.00           C
ATOM   7125  O32 POPEw 113     104.575  60.065 120.535  1.00  0.00           O
ATOM   7126  C32 POPEw 113     104.335  61.256 118.415  1.00  0.00           C
ATOM   7129  C23 POPEw 113     106.485  64.965 119.565  1.00  0.00           C
ATOM   7132  C24 POPEw 113     106.256  65.995 118.435  1.00  0.00           C
ATOM   7135  C25 POPEw 113     107.355  66.016 117.355  1.00  0.00           C
ATOM   7138  C26 POPEw 113     107.035  66.955 116.175  1.00  0.00           C
ATOM   7141  C27 POPEw 113     106.475  66.235 114.936  1.00  0.00           C
ATOM   7144  C28 POPEw 113     105.965  67.146 113.795  1.00  0.00           C
ATOM   7147  C29 POPEw 113     106.835  68.326 113.415  1.00  0.00           C
ATOM   7149 0C21 POPEw 113     107.816  68.367 112.495  1.00  0.00           C
ATOM   7151 1C21 POPEw 113     108.325  67.226 111.646  1.00  0.00           C
ATOM   7154 2C21 POPEw 113     108.736  67.625 110.205  1.00  0.00           C
ATOM   7157 3C21 POPEw 113     107.686  67.275 109.136  1.00  0.00           C
ATOM   7160 4C21 POPEw 113     108.136  67.686 107.716  1.00  0.00           C
ATOM   7163 5C21 POPEw 113     107.226  67.135 106.595  1.00  0.00           C
ATOM   7166 6C21 POPEw 113     107.585  67.706 105.216  1.00  0.00           C
ATOM   7169 7C21 POPEw 113     106.835  67.035 104.055  1.00  0.00           C
ATOM   7172 8C21 POPEw 113     107.035  67.716 102.705  1.00  0.00           C
ATOM   7176  C33 POPEw 113     105.496  60.416 117.825  1.00  0.00           C
ATOM   7179  C34 POPEw 113     105.296  60.156 116.326  1.00  0.00           C
ATOM   7182  C35 POPEw 113     106.396  59.245 115.745  1.00  0.00           C
ATOM   7185  C36 POPEw 113     105.986  58.475 114.475  1.00  0.00           C
ATOM   7188  C37 POPEw 113     105.806  59.345 113.225  1.00  0.00           C
ATOM   7191  C38 POPEw 113     105.365  58.545 111.985  1.00  0.00           C
ATOM   7194  C39 POPEw 113     106.536  57.836 111.285  1.00  0.00           C
ATOM   7197 0C31 POPEw 113     106.116  56.996 110.065  1.00  0.00           C
ATOM   7200 1C31 POPEw 113     107.336  56.576 109.215  1.00  0.00           C
ATOM   7203 2C31 POPEw 113     107.096  55.355 108.315  1.00  0.00           C
ATOM   7206 3C31 POPEw 113     107.196  54.026 109.086  1.00  0.00           C
ATOM   7209 4C31 POPEw 113     107.016  52.776 108.216  1.00  0.00           C
ATOM   7212 5C31 POPEw 113     106.986  51.495 109.055  1.00  0.00           C
ATOM   7215 6C31 POPEw 113     106.875  50.206 108.235  1.00  0.00           C
ATOM   7219  NH3 POPEx 114      92.325  64.976 124.765  1.00  0.00           N
ATOM   7223  C12 POPEx 114      91.996  66.215 123.985  1.00  0.00           C
ATOM   7226  C11 POPEx 114      92.476  67.456 124.765  1.00  0.00           C
ATOM   7229  P   POPEx 114      92.956  69.696 123.425  1.00  0.00           P
ATOM   7230  O13 POPEx 114      92.495  71.066 123.785  1.00  0.00           O
ATOM   7231  O14 POPEx 114      94.356  69.355 123.695  1.00  0.00           O
ATOM   7232  O11 POPEx 114      92.605  69.465 121.916  1.00  0.00           O
ATOM   7233  O12 POPEx 114      92.016  68.656 124.156  1.00  0.00           O
ATOM   7234  C1  POPEx 114      91.256  69.486 121.455  1.00  0.00           C
ATOM   7237  C2  POPEx 114      91.136  70.276 120.135  1.00  0.00           C
ATOM   7239  O21 POPEx 114      89.796  70.086 119.646  1.00  0.00           O
ATOM   7240  C21 POPEx 114      89.206  71.165 119.136  1.00  0.00           C
ATOM   7241  O22 POPEx 114      89.645  72.305 119.136  1.00  0.00           O
ATOM   7242  C22 POPEx 114      87.915  70.715 118.456  1.00  0.00           C
ATOM   7245  C3  POPEx 114      92.175  69.726 119.116  1.00  0.00           C
ATOM   7248  O31 POPEx 114      92.145  70.476 117.875  1.00  0.00           O
ATOM   7249  C31 POPEx 114      91.436  69.937 116.896  1.00  0.00           C
ATOM   7250  O32 POPEx 114      90.806  68.896 116.955  1.00  0.00           O
ATOM   7251  C32 POPEx 114      91.525  70.836 115.675  1.00  0.00           C
ATOM   7254  C23 POPEx 114      86.926  71.866 118.166  1.00  0.00           C
ATOM   7257  C24 POPEx 114      85.776  71.366 117.296  1.00  0.00           C
ATOM   7260  C25 POPEx 114      84.666  72.415 117.095  1.00  0.00           C
ATOM   7263  C26 POPEx 114      83.526  71.885 116.226  1.00  0.00           C
ATOM   7266  C27 POPEx 114      82.386  72.885 116.105  1.00  0.00           C
ATOM   7269  C28 POPEx 114      81.256  72.406 115.175  1.00  0.00           C
ATOM   7272  C29 POPEx 114      80.475  73.566 114.625  1.00  0.00           C
ATOM   7274 0C21 POPEx 114      79.556  73.535 113.645  1.00  0.00           C
ATOM   7276 1C21 POPEx 114      79.046  72.305 112.925  1.00  0.00           C
ATOM   7279 2C21 POPEx 114      77.516  72.226 113.085  1.00  0.00           C
ATOM   7282 3C21 POPEx 114      76.926  70.936 112.525  1.00  0.00           C
ATOM   7285 4C21 POPEx 114      75.395  71.007 112.425  1.00  0.00           C
ATOM   7288 5C21 POPEx 114      74.876  70.806 110.995  1.00  0.00           C
ATOM   7291 6C21 POPEx 114      74.916  69.345 110.546  1.00  0.00           C
ATOM   7294 7C21 POPEx 114      74.286  69.135 109.165  1.00  0.00           C
ATOM   7297 8C21 POPEx 114      73.986  67.665 108.866  1.00  0.00           C
ATOM   7301  C33 POPEx 114      91.646  70.016 114.385  1.00  0.00           C
ATOM   7304  C34 POPEx 114      92.175  70.867 113.225  1.00  0.00           C
ATOM   7307  C35 POPEx 114      92.915  70.035 112.175  1.00  0.00           C
ATOM   7310  C36 POPEx 114      92.045  69.015 111.446  1.00  0.00           C
ATOM   7313  C37 POPEx 114      92.915  68.085 110.595  1.00  0.00           C
ATOM   7316  C38 POPEx 114      92.145  67.025 109.805  1.00  0.00           C
ATOM   7319  C39 POPEx 114      91.455  67.586 108.555  1.00  0.00           C
ATOM   7322 0C31 POPEx 114      91.035  66.456 107.595  1.00  0.00           C
ATOM   7325 1C31 POPEx 114      90.345  66.965 106.315  1.00  0.00           C
ATOM   7328 2C31 POPEx 114      90.375  65.915 105.196  1.00  0.00           C
ATOM   7331 3C31 POPEx 114      89.526  66.305 103.976  1.00  0.00           C
ATOM   7334 4C31 POPEx 114      89.776  65.406 102.766  1.00  0.00           C
ATOM   7337 5C31 POPEx 114      88.645  65.506 101.726  1.00  0.00           C
ATOM   7340 6C31 POPEx 114      88.896  64.686 100.455  1.00  0.00           C
ATOM   7344  NH3 POPEy 115       4.556  12.056 120.366  1.00  0.00           N
ATOM   7348  C12 POPEy 115       4.766  11.136 121.546  1.00  0.00           C
ATOM   7351  C11 POPEy 115       4.406   9.656 121.226  1.00  0.00           C
ATOM   7354  P   POPEy 115       2.136   9.835 119.936  1.00  0.00           P
ATOM   7355  O13 POPEy 115       1.076  10.776 120.396  1.00  0.00           O
ATOM   7356  O14 POPEy 115       3.046  10.436 118.946  1.00  0.00           O
ATOM   7357  O11 POPEy 115       1.456   8.546 119.326  1.00  0.00           O
ATOM   7358  O12 POPEy 115       2.996   9.406 121.186  1.00  0.00           O
ATOM   7359  C1  POPEy 115       1.956   7.946 118.116  1.00  0.00           C
ATOM   7362  C2  POPEy 115       1.146   8.326 116.826  1.00  0.00           C
ATOM   7364  O21 POPEy 115       2.006   8.516 115.696  1.00  0.00           O
ATOM   7365  C21 POPEy 115       2.536   7.436 115.155  1.00  0.00           C
ATOM   7366  O22 POPEy 115       2.446   6.296 115.576  1.00  0.00           O
ATOM   7367  C22 POPEy 115       3.226   7.826 113.845  1.00  0.00           C
ATOM   7370  C3  POPEy 115       0.326   9.635 116.975  1.00  0.00           C
ATOM   7373  O31 POPEy 115      -0.254  10.026 115.705  1.00  0.00           O
ATOM   7374  C31 POPEy 115       0.106  11.236 115.246  1.00  0.00           C
ATOM   7375  O32 POPEy 115       0.676  12.095 115.896  1.00  0.00           O
ATOM   7376  C32 POPEy 115      -0.464  11.425 113.826  1.00  0.00           C
ATOM   7379  C23 POPEy 115       2.206   7.926 112.696  1.00  0.00           C
ATOM   7382  C24 POPEy 115       2.866   8.056 111.315  1.00  0.00           C
ATOM   7385  C25 POPEy 115       2.046   7.396 110.205  1.00  0.00           C
ATOM   7388  C26 POPEy 115       2.106   5.865 110.275  1.00  0.00           C
ATOM   7391  C27 POPEy 115       0.866   5.156 109.726  1.00  0.00           C
ATOM   7394  C28 POPEy 115       0.946   4.806 108.225  1.00  0.00           C
ATOM   7397  C29 POPEy 115       0.196   3.536 107.936  1.00  0.00           C
ATOM   7399 0C21 POPEy 115      -1.114   3.415 107.626  1.00  0.00           C
ATOM   7401 1C21 POPEy 115      -2.114   4.526 107.466  1.00  0.00           C
ATOM   7404 2C21 POPEy 115      -2.755   4.566 106.065  1.00  0.00           C
ATOM   7407 3C21 POPEy 115      -3.415   3.245 105.626  1.00  0.00           C
ATOM   7410 4C21 POPEy 115      -4.595   3.435 104.656  1.00  0.00           C
ATOM   7413 5C21 POPEy 115      -4.245   4.296 103.435  1.00  0.00           C
ATOM   7416 6C21 POPEy 115      -5.445   4.546 102.515  1.00  0.00           C
ATOM   7419 7C21 POPEy 115      -5.175   5.756 101.616  1.00  0.00           C
ATOM   7422 8C21 POPEy 115      -6.235   6.026 100.556  1.00  0.00           C
ATOM   7426  C33 POPEy 115       0.476  12.156 112.825  1.00  0.00           C
ATOM   7429  C34 POPEy 115      -0.274  12.576 111.555  1.00  0.00           C
ATOM   7432  C35 POPEy 115       0.476  12.276 110.246  1.00  0.00           C
ATOM   7435  C36 POPEy 115      -0.394  12.486 108.985  1.00  0.00           C
ATOM   7438  C37 POPEy 115      -0.204  13.846 108.285  1.00  0.00           C
ATOM   7441  C38 POPEy 115       0.406  13.716 106.876  1.00  0.00           C
ATOM   7444  C39 POPEy 115      -0.544  13.116 105.836  1.00  0.00           C
ATOM   7447 0C31 POPEy 115       0.176  12.796 104.516  1.00  0.00           C
ATOM   7450 1C31 POPEy 115      -0.734  12.186 103.446  1.00  0.00           C
ATOM   7453 2C31 POPEy 115      -0.594  12.896 102.086  1.00  0.00           C
ATOM   7456 3C31 POPEy 115      -1.264  12.165 100.915  1.00  0.00           C
ATOM   7459 4C31 POPEy 115      -2.765  11.896 101.105  1.00  0.00           C
ATOM   7462 5C31 POPEy 115      -3.395  11.265  99.855  1.00  0.00           C
ATOM   7465 6C31 POPEy 115      -4.865  10.876 100.056  1.00  0.00           C
ATOM   7469  NH3 POPEz 116      40.246  77.146 127.056  1.00  0.00           N
ATOM   7473  C12 POPEz 116      40.886  77.425 128.386  1.00  0.00           C
ATOM   7476  C11 POPEz 116      40.205  76.586 129.495  1.00  0.00           C
ATOM   7479  P   POPEz 116      38.786  74.335 129.385  1.00  0.00           P
ATOM   7480  O13 POPEz 116      39.026  73.367 130.465  1.00  0.00           O
ATOM   7481  O14 POPEz 116      37.666  75.265 129.625  1.00  0.00           O
ATOM   7482  O11 POPEz 116      38.626  73.576 128.006  1.00  0.00           O
ATOM   7483  O12 POPEz 116      40.065  75.226 129.086  1.00  0.00           O
ATOM   7484  C1  POPEz 116      39.806  73.285 127.245  1.00  0.00           C
ATOM   7487  C2  POPEz 116      39.475  72.305 126.096  1.00  0.00           C
ATOM   7489  O21 POPEz 116      40.516  72.056 125.135  1.00  0.00           O
ATOM   7490  C21 POPEz 116      41.426  72.896 124.716  1.00  0.00           C
ATOM   7491  O22 POPEz 116      41.576  74.065 125.035  1.00  0.00           O
ATOM   7492  C22 POPEz 116      42.306  72.076 123.736  1.00  0.00           C
ATOM   7495  C3  POPEz 116      38.136  72.675 125.366  1.00  0.00           C
ATOM   7498  O31 POPEz 116      37.906  72.086 124.075  1.00  0.00           O
ATOM   7499  C31 POPEz 116      38.126  70.785 123.915  1.00  0.00           C
ATOM   7500  O32 POPEz 116      38.335  69.976 124.805  1.00  0.00           O
ATOM   7501  C32 POPEz 116      38.096  70.455 122.436  1.00  0.00           C
ATOM   7504  C23 POPEz 116      43.815  72.437 123.645  1.00  0.00           C
ATOM   7507  C24 POPEz 116      44.646  71.336 122.936  1.00  0.00           C
ATOM   7510  C25 POPEz 116      45.676  71.866 121.916  1.00  0.00           C
ATOM   7513  C26 POPEz 116      46.536  70.766 121.245  1.00  0.00           C
ATOM   7516  C27 POPEz 116      47.576  71.366 120.266  1.00  0.00           C
ATOM   7519  C28 POPEz 116      48.446  70.326 119.525  1.00  0.00           C
ATOM   7522  C29 POPEz 116      49.676  70.946 118.896  1.00  0.00           C
ATOM   7524 0C21 POPEz 116      49.916  71.196 117.595  1.00  0.00           C
ATOM   7526 1C21 POPEz 116      49.016  70.885 116.446  1.00  0.00           C
ATOM   7529 2C21 POPEz 116      49.626  71.315 115.095  1.00  0.00           C
ATOM   7532 3C21 POPEz 116      50.996  70.675 114.796  1.00  0.00           C
ATOM   7535 4C21 POPEz 116      51.496  70.885 113.365  1.00  0.00           C
ATOM   7538 5C21 POPEz 116      52.896  70.276 113.175  1.00  0.00           C
ATOM   7541 6C21 POPEz 116      53.276  70.105 111.705  1.00  0.00           C
ATOM   7544 7C21 POPEz 116      54.676  69.506 111.525  1.00  0.00           C
ATOM   7547 8C21 POPEz 116      54.956  69.076 110.085  1.00  0.00           C
ATOM   7551  C33 POPEz 116      39.026  69.256 122.095  1.00  0.00           C
ATOM   7554  C34 POPEz 116      39.725  69.465 120.756  1.00  0.00           C
ATOM   7557  C35 POPEz 116      41.136  68.866 120.666  1.00  0.00           C
ATOM   7560  C36 POPEz 116      41.786  69.355 119.376  1.00  0.00           C
ATOM   7563  C37 POPEz 116      43.246  68.956 119.175  1.00  0.00           C
ATOM   7566  C38 POPEz 116      43.906  69.937 118.196  1.00  0.00           C
ATOM   7569  C39 POPEz 116      45.246  69.455 117.646  1.00  0.00           C
ATOM   7572 0C31 POPEz 116      45.106  68.436 116.516  1.00  0.00           C
ATOM   7575 1C31 POPEz 116      46.396  68.326 115.705  1.00  0.00           C
ATOM   7578 2C31 POPEz 116      46.296  67.355 114.535  1.00  0.00           C
ATOM   7581 3C31 POPEz 116      47.406  67.605 113.505  1.00  0.00           C
ATOM   7584 4C31 POPEz 116      48.745  66.925 113.835  1.00  0.00           C
ATOM   7587 5C31 POPEz 116      49.795  67.345 112.815  1.00  0.00           C
ATOM   7590 6C31 POPEz 116      51.216  66.835 113.076  1.00  0.00           C
ATOM   7594  NH3 POPE0 117      61.975   3.495  78.445  1.00  0.00           N
ATOM   7598  C12 POPE0 117      61.676   3.185  77.006  1.00  0.00           C
ATOM   7601  C11 POPE0 117      60.216   2.725  76.846  1.00  0.00           C
ATOM   7604  P   POPE0 117      59.316   5.186  77.405  1.00  0.00           P
ATOM   7605  O13 POPE0 117      60.446   5.946  76.855  1.00  0.00           O
ATOM   7606  O14 POPE0 117      57.976   5.796  77.366  1.00  0.00           O
ATOM   7607  O11 POPE0 117      59.666   4.816  78.915  1.00  0.00           O
ATOM   7608  O12 POPE0 117      59.246   3.766  76.736  1.00  0.00           O
ATOM   7609  C1  POPE0 117      59.056   5.585  79.975  1.00  0.00           C
ATOM   7612  C2  POPE0 117      59.986   6.716  80.506  1.00  0.00           C
ATOM   7614  O21 POPE0 117      60.236   6.656  81.916  1.00  0.00           O
ATOM   7615  C21 POPE0 117      60.716   5.536  82.416  1.00  0.00           C
ATOM   7616  O22 POPE0 117      60.936   4.496  81.826  1.00  0.00           O
ATOM   7617  C22 POPE0 117      60.926   5.776  83.905  1.00  0.00           C
ATOM   7620  C3  POPE0 117      59.366   8.116  80.216  1.00  0.00           C
ATOM   7623  O31 POPE0 117      60.156   9.206  80.745  1.00  0.00           O
ATOM   7624  C31 POPE0 117      59.856   9.646  81.975  1.00  0.00           C
ATOM   7625  O32 POPE0 117      58.885   9.336  82.626  1.00  0.00           O
ATOM   7626  C32 POPE0 117      60.956  10.635  82.425  1.00  0.00           C
ATOM   7629  C23 POPE0 117      61.166   4.456  84.656  1.00  0.00           C
ATOM   7632  C24 POPE0 117      61.816   4.696  86.015  1.00  0.00           C
ATOM   7635  C25 POPE0 117      60.816   5.036  87.125  1.00  0.00           C
ATOM   7638  C26 POPE0 117      61.556   5.596  88.345  1.00  0.00           C
ATOM   7641  C27 POPE0 117      60.686   5.706  89.605  1.00  0.00           C
ATOM   7644  C28 POPE0 117      61.556   6.146  90.795  1.00  0.00           C
ATOM   7647  C29 POPE0 117      60.826   6.026  92.105  1.00  0.00           C
ATOM   7649 0C21 POPE0 117      60.746   6.976  93.046  1.00  0.00           C
ATOM   7651 1C21 POPE0 117      61.366   8.345  92.945  1.00  0.00           C
ATOM   7654 2C21 POPE0 117      61.166   9.206  94.215  1.00  0.00           C
ATOM   7657 3C21 POPE0 117      61.616  10.656  93.985  1.00  0.00           C
ATOM   7660 4C21 POPE0 117      61.905  11.425  95.285  1.00  0.00           C
ATOM   7663 5C21 POPE0 117      60.676  11.696  96.155  1.00  0.00           C
ATOM   7666 6C21 POPE0 117      61.066  12.436  97.445  1.00  0.00           C
ATOM   7669 7C21 POPE0 117      59.876  13.016  98.216  1.00  0.00           C
ATOM   7672 8C21 POPE0 117      60.296  13.795  99.455  1.00  0.00           C
ATOM   7676  C33 POPE0 117      60.835  11.076  83.905  1.00  0.00           C
ATOM   7679  C34 POPE0 117      61.526  12.416  84.245  1.00  0.00           C
ATOM   7682  C35 POPE0 117      63.016  12.366  84.615  1.00  0.00           C
ATOM   7685  C36 POPE0 117      63.466  13.695  85.266  1.00  0.00           C
ATOM   7688  C37 POPE0 117      64.896  13.716  85.826  1.00  0.00           C
ATOM   7691  C38 POPE0 117      65.076  14.736  86.966  1.00  0.00           C
ATOM   7694  C39 POPE0 117      66.396  14.586  87.756  1.00  0.00           C
ATOM   7697 0C31 POPE0 117      66.276  15.026  89.226  1.00  0.00           C
ATOM   7700 1C31 POPE0 117      67.466  14.586  90.095  1.00  0.00           C
ATOM   7703 2C31 POPE0 117      67.126  14.436  91.586  1.00  0.00           C
ATOM   7706 3C31 POPE0 117      67.246  15.715  92.416  1.00  0.00           C
ATOM   7709 4C31 POPE0 117      68.685  16.006  92.855  1.00  0.00           C
ATOM   7712 5C31 POPE0 117      68.806  17.035  93.985  1.00  0.00           C
ATOM   7715 6C31 POPE0 117      70.216  17.115  94.565  1.00  0.00           C
ATOM   7719  NH3 POPE1 118      63.706 108.305  81.955  1.00  0.00           N
ATOM   7723  C12 POPE1 118      62.565 109.105  81.405  1.00  0.00           C
ATOM   7726  C11 POPE1 118      63.116 110.275  80.585  1.00  0.00           C
ATOM   7729  P   POPE1 118      61.656 112.316  81.275  1.00  0.00           P
ATOM   7730  O13 POPE1 118      62.166 113.636  80.845  1.00  0.00           O
ATOM   7731  O14 POPE1 118      60.186 112.285  81.496  1.00  0.00           O
ATOM   7732  O11 POPE1 118      62.386 111.896  82.616  1.00  0.00           O
ATOM   7733  O12 POPE1 118      62.076 111.185  80.255  1.00  0.00           O
ATOM   7734  C1  POPE1 118      63.225 112.796  83.336  1.00  0.00           C
ATOM   7737  C2  POPE1 118      62.406 113.655  84.326  1.00  0.00           C
ATOM   7739  O21 POPE1 118      63.246 114.585  85.006  1.00  0.00           O
ATOM   7740  C21 POPE1 118      63.396 114.625  86.306  1.00  0.00           C
ATOM   7741  O22 POPE1 118      63.585 113.696  87.065  1.00  0.00           O
ATOM   7742  C22 POPE1 118      63.256 116.096  86.705  1.00  0.00           C
ATOM   7745  C3  POPE1 118      61.486 112.745  85.196  1.00  0.00           C
ATOM   7748  O31 POPE1 118      60.556 113.456  86.035  1.00  0.00           O
ATOM   7749  C31 POPE1 118      59.526 114.025  85.425  1.00  0.00           C
ATOM   7750  O32 POPE1 118      59.475 114.415  84.265  1.00  0.00           O
ATOM   7751  C32 POPE1 118      58.326 113.925  86.345  1.00  0.00           C
ATOM   7754  C23 POPE1 118      63.646 116.455  88.155  1.00  0.00           C
ATOM   7757  C24 POPE1 118      63.755 117.985  88.315  1.00  0.00           C
ATOM   7760  C25 POPE1 118      63.666 118.507  89.755  1.00  0.00           C
ATOM   7763  C26 POPE1 118      64.646 117.806  90.696  1.00  0.00           C
ATOM   7766  C27 POPE1 118      64.666 118.456  92.086  1.00  0.00           C
ATOM   7769  C28 POPE1 118      65.546 117.696  93.085  1.00  0.00           C
ATOM   7772  C29 POPE1 118      67.006 117.686  92.705  1.00  0.00           C
ATOM   7774 0C21 POPE1 118      67.956 117.026  93.386  1.00  0.00           C
ATOM   7776 1C21 POPE1 118      67.706 116.215  94.636  1.00  0.00           C
ATOM   7779 2C21 POPE1 118      68.755 115.105  94.866  1.00  0.00           C
ATOM   7782 3C21 POPE1 118      68.606 113.885  93.946  1.00  0.00           C
ATOM   7785 4C21 POPE1 118      69.626 112.775  94.235  1.00  0.00           C
ATOM   7788 5C21 POPE1 118      71.056 113.165  93.856  1.00  0.00           C
ATOM   7791 6C21 POPE1 118      72.106 112.096  94.226  1.00  0.00           C
ATOM   7794 7C21 POPE1 118      73.536 112.586  93.976  1.00  0.00           C
ATOM   7797 8C21 POPE1 118      74.606 111.617  94.485  1.00  0.00           C
ATOM   7801  C33 POPE1 118      58.266 115.005  87.436  1.00  0.00           C
ATOM   7804  C34 POPE1 118      59.226 114.776  88.605  1.00  0.00           C
ATOM   7807  C35 POPE1 118      58.776 115.606  89.805  1.00  0.00           C
ATOM   7810  C36 POPE1 118      59.716 115.546  91.015  1.00  0.00           C
ATOM   7813  C37 POPE1 118      59.046 116.196  92.235  1.00  0.00           C
ATOM   7816  C38 POPE1 118      59.646 115.727  93.555  1.00  0.00           C
ATOM   7819  C39 POPE1 118      58.636 115.816  94.716  1.00  0.00           C
ATOM   7822 0C31 POPE1 118      58.776 117.076  95.585  1.00  0.00           C
ATOM   7825 1C31 POPE1 118      59.475 116.766  96.905  1.00  0.00           C
ATOM   7828 2C31 POPE1 118      59.486 117.966  97.855  1.00  0.00           C
ATOM   7831 3C31 POPE1 118      59.916 117.596  99.276  1.00  0.00           C
ATOM   7834 4C31 POPE1 118      58.786 116.966 100.095  1.00  0.00           C
ATOM   7837 5C31 POPE1 118      59.226 116.535 101.496  1.00  0.00           C
ATOM   7840 6C31 POPE1 118      58.085 115.996 102.355  1.00  0.00           C
ATOM   7844  NH3 POPE2 119      98.906  -2.985 119.265  1.00  0.00           N
ATOM   7848  C12 POPE2 119      98.036  -1.954 119.916  1.00  0.00           C
ATOM   7851  C11 POPE2 119      97.026  -2.535 120.915  1.00  0.00           C
ATOM   7854  P   POPE2 119      94.486  -1.805 121.086  1.00  0.00           P
ATOM   7855  O13 POPE2 119      94.715  -1.795 122.545  1.00  0.00           O
ATOM   7856  O14 POPE2 119      93.285  -2.544 120.626  1.00  0.00           O
ATOM   7857  O11 POPE2 119      94.445  -0.334 120.485  1.00  0.00           O
ATOM   7858  O12 POPE2 119      95.725  -2.455 120.355  1.00  0.00           O
ATOM   7859  C1  POPE2 119      94.925  -0.105 119.146  1.00  0.00           C
ATOM   7862  C2  POPE2 119      94.155   1.045 118.476  1.00  0.00           C
ATOM   7864  O21 POPE2 119      94.836   1.485 117.285  1.00  0.00           O
ATOM   7865  C21 POPE2 119      94.706   0.795 116.186  1.00  0.00           C
ATOM   7866  O22 POPE2 119      94.246  -0.324 116.055  1.00  0.00           O
ATOM   7867  C22 POPE2 119      95.286   1.646 115.045  1.00  0.00           C
ATOM   7870  C3  POPE2 119      94.016   2.265 119.446  1.00  0.00           C
ATOM   7873  O31 POPE2 119      93.975   3.517 118.736  1.00  0.00           O
ATOM   7874  C31 POPE2 119      92.826   3.887 118.196  1.00  0.00           C
ATOM   7875  O32 POPE2 119      91.716   3.475 118.546  1.00  0.00           O
ATOM   7876  C32 POPE2 119      93.115   4.867 117.065  1.00  0.00           C
ATOM   7879  C23 POPE2 119      94.946   1.105 113.645  1.00  0.00           C
ATOM   7882  C24 POPE2 119      94.976   2.215 112.585  1.00  0.00           C
ATOM   7885  C25 POPE2 119      94.326   1.826 111.256  1.00  0.00           C
ATOM   7888  C26 POPE2 119      95.235   1.075 110.275  1.00  0.00           C
ATOM   7891  C27 POPE2 119      94.636   1.085 108.866  1.00  0.00           C
ATOM   7894  C28 POPE2 119      95.335   0.145 107.855  1.00  0.00           C
ATOM   7897  C29 POPE2 119      96.725   0.606 107.476  1.00  0.00           C
ATOM   7899 0C21 POPE2 119      97.206   0.755 106.226  1.00  0.00           C
ATOM   7901 1C21 POPE2 119      96.485   0.515 104.925  1.00  0.00           C
ATOM   7904 2C21 POPE2 119      96.096   1.875 104.306  1.00  0.00           C
ATOM   7907 3C21 POPE2 119      95.496   1.796 102.896  1.00  0.00           C
ATOM   7910 4C21 POPE2 119      95.186   3.205 102.375  1.00  0.00           C
ATOM   7913 5C21 POPE2 119      95.216   3.386 100.855  1.00  0.00           C
ATOM   7916 6C21 POPE2 119      93.906   3.065 100.135  1.00  0.00           C
ATOM   7919 7C21 POPE2 119      94.115   2.995  98.625  1.00  0.00           C
ATOM   7922 8C21 POPE2 119      92.856   2.696  97.825  1.00  0.00           C
ATOM   7926  C33 POPE2 119      92.315   4.606 115.766  1.00  0.00           C
ATOM   7929  C34 POPE2 119      92.915   5.376 114.576  1.00  0.00           C
ATOM   7932  C35 POPE2 119      92.145   5.166 113.266  1.00  0.00           C
ATOM   7935  C36 POPE2 119      92.845   5.746 112.035  1.00  0.00           C
ATOM   7938  C37 POPE2 119      91.886   5.916 110.845  1.00  0.00           C
ATOM   7941  C38 POPE2 119      92.395   5.376 109.495  1.00  0.00           C
ATOM   7944  C39 POPE2 119      91.306   4.595 108.756  1.00  0.00           C
ATOM   7947 0C31 POPE2 119      91.716   4.107 107.366  1.00  0.00           C
ATOM   7950 1C31 POPE2 119      90.655   3.165 106.776  1.00  0.00           C
ATOM   7953 2C31 POPE2 119      91.016   2.656 105.375  1.00  0.00           C
ATOM   7956 3C31 POPE2 119      90.196   1.425 104.955  1.00  0.00           C
ATOM   7959 4C31 POPE2 119      88.696   1.695 104.916  1.00  0.00           C
ATOM   7962 5C31 POPE2 119      87.865   0.466 104.545  1.00  0.00           C
ATOM   7965 6C31 POPE2 119      86.385   0.795 104.615  1.00  0.00           C
ATOM   7969  NH3 POPE3 120      11.146 101.565 124.516  1.00  0.00           N
ATOM   7973  C12 POPE3 120      12.276 100.896 125.246  1.00  0.00           C
ATOM   7976  C11 POPE3 120      11.926  99.445 125.666  1.00  0.00           C
ATOM   7979  P   POPE3 120      14.206  98.136 126.105  1.00  0.00           P
ATOM   7980  O13 POPE3 120      13.906  96.696 125.995  1.00  0.00           O
ATOM   7981  O14 POPE3 120      15.346  98.576 126.946  1.00  0.00           O
ATOM   7982  O11 POPE3 120      14.386  98.745 124.625  1.00  0.00           O
ATOM   7983  O12 POPE3 120      12.896  98.906 126.546  1.00  0.00           O
ATOM   7984  C1  POPE3 120      15.606  99.337 124.156  1.00  0.00           C
ATOM   7987  C2  POPE3 120      16.456  98.375 123.256  1.00  0.00           C
ATOM   7989  O21 POPE3 120      17.116  99.165 122.255  1.00  0.00           O
ATOM   7990  C21 POPE3 120      18.396  98.916 122.065  1.00  0.00           C
ATOM   7991  O22 POPE3 120      19.076  98.165 122.735  1.00  0.00           O
ATOM   7992  C22 POPE3 120      18.866  99.776 120.886  1.00  0.00           C
ATOM   7995  C3  POPE3 120      15.576  97.335 122.515  1.00  0.00           C
ATOM   7998  O31 POPE3 120      16.366  96.245 121.985  1.00  0.00           O
ATOM   7999  C31 POPE3 120      16.626  96.196 120.696  1.00  0.00           C
ATOM   8000  O32 POPE3 120      16.256  96.996 119.855  1.00  0.00           O
ATOM   8001  C32 POPE3 120      17.466  94.925 120.455  1.00  0.00           C
ATOM   8004  C23 POPE3 120      20.356  99.646 120.495  1.00  0.00           C
ATOM   8007  C24 POPE3 120      20.696  98.367 119.716  1.00  0.00           C
ATOM   8010  C25 POPE3 120      21.876  97.596 120.325  1.00  0.00           C
ATOM   8013  C26 POPE3 120      22.626  96.665 119.345  1.00  0.00           C
ATOM   8016  C27 POPE3 120      23.946  96.126 119.936  1.00  0.00           C
ATOM   8019  C28 POPE3 120      24.816  95.296 118.966  1.00  0.00           C
ATOM   8022  C29 POPE3 120      24.126  94.065 118.406  1.00  0.00           C
ATOM   8024 0C21 POPE3 120      24.676  92.876 118.105  1.00  0.00           C
ATOM   8026 1C21 POPE3 120      26.126  92.465 118.225  1.00  0.00           C
ATOM   8029 2C21 POPE3 120      26.606  91.646 117.006  1.00  0.00           C
ATOM   8032 3C21 POPE3 120      26.816  92.495 115.735  1.00  0.00           C
ATOM   8035 4C21 POPE3 120      26.236  91.875 114.455  1.00  0.00           C
ATOM   8038 5C21 POPE3 120      26.926  90.587 113.985  1.00  0.00           C
ATOM   8041 6C21 POPE3 120      28.236  90.826 113.216  1.00  0.00           C
ATOM   8044 7C21 POPE3 120      28.876  89.506 112.766  1.00  0.00           C
ATOM   8047 8C21 POPE3 120      30.196  89.676 112.006  1.00  0.00           C
ATOM   8051  C33 POPE3 120      17.756  94.617 118.966  1.00  0.00           C
ATOM   8054  C34 POPE3 120      18.806  95.566 118.375  1.00  0.00           C
ATOM   8057  C35 POPE3 120      19.286  95.186 116.975  1.00  0.00           C
ATOM   8060  C36 POPE3 120      20.176  96.296 116.376  1.00  0.00           C
ATOM   8063  C37 POPE3 120      21.426  95.776 115.655  1.00  0.00           C
ATOM   8066  C38 POPE3 120      22.186  96.915 114.976  1.00  0.00           C
ATOM   8069  C39 POPE3 120      23.476  96.486 114.256  1.00  0.00           C
ATOM   8072 0C31 POPE3 120      24.676  96.255 115.205  1.00  0.00           C
ATOM   8075 1C31 POPE3 120      26.006  96.166 114.436  1.00  0.00           C
ATOM   8078 2C31 POPE3 120      27.246  96.276 115.345  1.00  0.00           C
ATOM   8081 3C31 POPE3 120      28.566  96.355 114.565  1.00  0.00           C
ATOM   8084 4C31 POPE3 120      28.846  95.126 113.686  1.00  0.00           C
ATOM   8087 5C31 POPE3 120      30.216  95.186 112.985  1.00  0.00           C
ATOM   8090 6C31 POPE3 120      30.536  93.925 112.175  1.00  0.00           C
ATOM   8094  NH3 POPE4 121     118.026  79.985 126.726  1.00  0.00           N
ATOM   8098  C12 POPE4 121     118.176  78.535 127.095  1.00  0.00           C
ATOM   8101  C11 POPE4 121     119.255  77.866 126.216  1.00  0.00           C
ATOM   8104  P   POPE4 121     121.406  79.175 126.885  1.00  0.00           P
ATOM   8105  O13 POPE4 121     120.536  80.256 127.385  1.00  0.00           O
ATOM   8106  O14 POPE4 121     122.666  78.915 127.626  1.00  0.00           O
ATOM   8107  O11 POPE4 121     121.805  79.495 125.386  1.00  0.00           O
ATOM   8108  O12 POPE4 121     120.555  77.846 126.835  1.00  0.00           O
ATOM   8109  C1  POPE4 121     122.215  78.516 124.425  1.00  0.00           C
ATOM   8112  C2  POPE4 121     121.636  78.805 122.995  1.00  0.00           C
ATOM   8114  O21 POPE4 121     122.565  78.525 121.925  1.00  0.00           O
ATOM   8115  C21 POPE4 121     123.125  77.336 121.845  1.00  0.00           C
ATOM   8116  O22 POPE4 121     123.136  76.466 122.705  1.00  0.00           O
ATOM   8117  C22 POPE4 121     123.705  77.196 120.445  1.00  0.00           C
ATOM   8120  C3  POPE4 121     121.156  80.275 122.836  1.00  0.00           C
ATOM   8123  O31 POPE4 121     120.396  80.436 121.625  1.00  0.00           O
ATOM   8124  C31 POPE4 121     119.535  81.446 121.605  1.00  0.00           C
ATOM   8125  O32 POPE4 121     119.305  82.225 122.515  1.00  0.00           O
ATOM   8126  C32 POPE4 121     118.835  81.486 120.266  1.00  0.00           C
ATOM   8129  C23 POPE4 121     125.006  76.375 120.375  1.00  0.00           C
ATOM   8132  C24 POPE4 121     125.456  76.226 118.915  1.00  0.00           C
ATOM   8135  C25 POPE4 121     126.935  75.855 118.795  1.00  0.00           C
ATOM   8138  C26 POPE4 121     127.357  75.705 117.336  1.00  0.00           C
ATOM   8141  C27 POPE4 121     128.847  75.396 117.156  1.00  0.00           C
ATOM   8144  C28 POPE4 121     129.246  75.406 115.675  1.00  0.00           C
ATOM   8147  C29 POPE4 121     130.727  75.186 115.485  1.00  0.00           C
ATOM   8149 0C21 POPE4 121     131.317  74.446 114.535  1.00  0.00           C
ATOM   8151 1C21 POPE4 121     130.656  73.687 113.406  1.00  0.00           C
ATOM   8154 2C21 POPE4 121     131.007  74.285 112.035  1.00  0.00           C
ATOM   8157 3C21 POPE4 121     132.457  74.035 111.595  1.00  0.00           C
ATOM   8160 4C21 POPE4 121     133.187  75.305 111.125  1.00  0.00           C
ATOM   8163 5C21 POPE4 121     132.656  75.885 109.805  1.00  0.00           C
ATOM   8166 6C21 POPE4 121     133.117  75.105 108.565  1.00  0.00           C
ATOM   8169 7C21 POPE4 121     132.616  75.745 107.265  1.00  0.00           C
ATOM   8172 8C21 POPE4 121     133.087  75.025 106.005  1.00  0.00           C
ATOM   8176  C33 POPE4 121     118.675  82.925 119.716  1.00  0.00           C
ATOM   8179  C34 POPE4 121     118.815  82.896 118.196  1.00  0.00           C
ATOM   8182  C35 POPE4 121     118.456  84.205 117.495  1.00  0.00           C
ATOM   8185  C36 POPE4 121     118.815  84.156 116.005  1.00  0.00           C
ATOM   8188  C37 POPE4 121     118.085  85.215 115.165  1.00  0.00           C
ATOM   8191  C38 POPE4 121     119.036  86.147 114.396  1.00  0.00           C
ATOM   8194  C39 POPE4 121     119.755  85.455 113.235  1.00  0.00           C
ATOM   8197 0C31 POPE4 121     118.876  85.376 111.975  1.00  0.00           C
ATOM   8200 1C31 POPE4 121     119.486  84.466 110.896  1.00  0.00           C
ATOM   8203 2C31 POPE4 121     118.645  84.386 109.625  1.00  0.00           C
ATOM   8206 3C31 POPE4 121     117.166  84.105 109.885  1.00  0.00           C
ATOM   8209 4C31 POPE4 121     116.385  83.766 108.616  1.00  0.00           C
ATOM   8212 5C31 POPE4 121     114.886  83.955 108.785  1.00  0.00           C
ATOM   8215 6C31 POPE4 121     114.066  83.585 107.545  1.00  0.00           C
ATOM   8219  NH3 POPE5 122      78.385 118.925 123.645  1.00  0.00           N
ATOM   8223  C12 POPE5 122      77.026 118.335 123.386  1.00  0.00           C
ATOM   8226  C11 POPE5 122      76.975 117.556 122.045  1.00  0.00           C
ATOM   8229  P   POPE5 122      74.626 116.486 122.095  1.00  0.00           P
ATOM   8230  O13 POPE5 122      74.475 116.757 123.535  1.00  0.00           O
ATOM   8231  O14 POPE5 122      73.405 116.325 121.275  1.00  0.00           O
ATOM   8232  O11 POPE5 122      75.446 115.166 121.905  1.00  0.00           O
ATOM   8233  O12 POPE5 122      75.636 117.565 121.485  1.00  0.00           O
ATOM   8234  C1  POPE5 122      75.776 114.776 120.576  1.00  0.00           C
ATOM   8237  C2  POPE5 122      76.255 113.316 120.576  1.00  0.00           C
ATOM   8239  O21 POPE5 122      77.035 113.125 119.405  1.00  0.00           O
ATOM   8240  C21 POPE5 122      76.486 113.025 118.235  1.00  0.00           C
ATOM   8241  O22 POPE5 122      75.316 113.216 117.955  1.00  0.00           O
ATOM   8242  C22 POPE5 122      77.596 112.696 117.265  1.00  0.00           C
ATOM   8245  C3  POPE5 122      75.085 112.295 120.745  1.00  0.00           C
ATOM   8248  O31 POPE5 122      75.346 110.986 120.185  1.00  0.00           O
ATOM   8249  C31 POPE5 122      74.186 110.376 119.885  1.00  0.00           C
ATOM   8250  O32 POPE5 122      73.096 110.776 120.266  1.00  0.00           O
ATOM   8251  C32 POPE5 122      74.416 109.286 118.845  1.00  0.00           C
ATOM   8254  C23 POPE5 122      77.106 111.985 115.985  1.00  0.00           C
ATOM   8257  C24 POPE5 122      78.276 111.215 115.366  1.00  0.00           C
ATOM   8260  C25 POPE5 122      78.006 110.676 113.955  1.00  0.00           C
ATOM   8263  C26 POPE5 122      77.856 111.775 112.906  1.00  0.00           C
ATOM   8266  C27 POPE5 122      77.876 111.206 111.485  1.00  0.00           C
ATOM   8269  C28 POPE5 122      77.655 112.295 110.425  1.00  0.00           C
ATOM   8272  C29 POPE5 122      77.895 111.796 109.025  1.00  0.00           C
ATOM   8274 0C21 POPE5 122      79.095 111.675 108.435  1.00  0.00           C
ATOM   8276 1C21 POPE5 122      80.436 111.996 109.055  1.00  0.00           C
ATOM   8279 2C21 POPE5 122      81.306 110.756 109.315  1.00  0.00           C
ATOM   8282 3C21 POPE5 122      81.776 110.035 108.046  1.00  0.00           C
ATOM   8285 4C21 POPE5 122      82.705 108.846 108.345  1.00  0.00           C
ATOM   8288 5C21 POPE5 122      84.176 109.086 107.965  1.00  0.00           C
ATOM   8291 6C21 POPE5 122      84.386 109.146 106.446  1.00  0.00           C
ATOM   8294 7C21 POPE5 122      85.836 108.846 106.015  1.00  0.00           C
ATOM   8297 8C21 POPE5 122      85.976 108.675 104.506  1.00  0.00           C
ATOM   8301  C33 POPE5 122      73.066 108.885 118.225  1.00  0.00           C
ATOM   8304  C34 POPE5 122      73.126 107.946 117.025  1.00  0.00           C
ATOM   8307  C35 POPE5 122      73.646 108.535 115.725  1.00  0.00           C
ATOM   8310  C36 POPE5 122      73.926 107.446 114.696  1.00  0.00           C
ATOM   8313  C37 POPE5 122      74.475 108.016 113.396  1.00  0.00           C
ATOM   8316  C38 POPE5 122      74.826 106.966 112.346  1.00  0.00           C
ATOM   8319  C39 POPE5 122      76.066 107.335 111.516  1.00  0.00           C
ATOM   8322 0C31 POPE5 122      77.376 106.985 112.235  1.00  0.00           C
ATOM   8325 1C31 POPE5 122      78.626 107.346 111.425  1.00  0.00           C
ATOM   8328 2C31 POPE5 122      79.866 106.546 111.866  1.00  0.00           C
ATOM   8331 3C31 POPE5 122      79.886 105.096 111.326  1.00  0.00           C
ATOM   8334 4C31 POPE5 122      80.306 105.035 109.855  1.00  0.00           C
ATOM   8337 5C31 POPE5 122      80.335 103.605 109.296  1.00  0.00           C
ATOM   8340 6C31 POPE5 122      80.776 103.545 107.825  1.00  0.00           C
ATOM   8344  NH3 POPE6 123      28.196  43.706  83.225  1.00  0.00           N
ATOM   8348  C12 POPE6 123      29.656  43.376  83.256  1.00  0.00           C
ATOM   8351  C11 POPE6 123      30.206  43.146  81.845  1.00  0.00           C
ATOM   8354  P   POPE6 123      32.846  42.906  81.845  1.00  0.00           P
ATOM   8355  O13 POPE6 123      33.866  43.855  82.346  1.00  0.00           O
ATOM   8356  O14 POPE6 123      33.116  42.215  80.576  1.00  0.00           O
ATOM   8357  O11 POPE6 123      32.536  41.835  82.985  1.00  0.00           O
ATOM   8358  O12 POPE6 123      31.496  43.715  81.765  1.00  0.00           O
ATOM   8359  C1  POPE6 123      33.446  40.716  83.116  1.00  0.00           C
ATOM   8362  C2  POPE6 123      32.876  39.745  84.175  1.00  0.00           C
ATOM   8364  O21 POPE6 123      33.766  38.666  84.516  1.00  0.00           O
ATOM   8365  C21 POPE6 123      33.716  37.546  83.815  1.00  0.00           C
ATOM   8366  O22 POPE6 123      33.366  37.436  82.655  1.00  0.00           O
ATOM   8367  C22 POPE6 123      34.076  36.366  84.735  1.00  0.00           C
ATOM   8370  C3  POPE6 123      31.416  39.336  83.785  1.00  0.00           C
ATOM   8373  O31 POPE6 123      30.905  38.175  84.446  1.00  0.00           O
ATOM   8374  C31 POPE6 123      30.166  38.205  85.565  1.00  0.00           C
ATOM   8375  O32 POPE6 123      29.356  37.326  85.836  1.00  0.00           O
ATOM   8376  C32 POPE6 123      30.496  39.385  86.466  1.00  0.00           C
ATOM   8379  C23 POPE6 123      32.886  35.775  85.546  1.00  0.00           C
ATOM   8382  C24 POPE6 123      33.066  35.715  87.086  1.00  0.00           C
ATOM   8385  C25 POPE6 123      33.496  37.025  87.775  1.00  0.00           C
ATOM   8388  C26 POPE6 123      33.746  36.815  89.285  1.00  0.00           C
ATOM   8391  C27 POPE6 123      34.446  37.995  89.966  1.00  0.00           C
ATOM   8394  C28 POPE6 123      35.436  37.556  91.065  1.00  0.00           C
ATOM   8397  C29 POPE6 123      34.776  37.085  92.346  1.00  0.00           C
ATOM   8399 0C21 POPE6 123      34.806  37.745  93.515  1.00  0.00           C
ATOM   8401 1C21 POPE6 123      35.456  39.096  93.716  1.00  0.00           C
ATOM   8404 2C21 POPE6 123      34.826  39.916  94.866  1.00  0.00           C
ATOM   8407 3C21 POPE6 123      33.326  40.135  94.675  1.00  0.00           C
ATOM   8410 4C21 POPE6 123      32.726  41.136  95.675  1.00  0.00           C
ATOM   8413 5C21 POPE6 123      32.966  40.716  97.125  1.00  0.00           C
ATOM   8416 6C21 POPE6 123      32.116  41.535  98.105  1.00  0.00           C
ATOM   8419 7C21 POPE6 123      32.136  40.946  99.516  1.00  0.00           C
ATOM   8422 8C21 POPE6 123      31.366  41.775 100.535  1.00  0.00           C
ATOM   8426  C33 POPE6 123      29.966  39.236  87.915  1.00  0.00           C
ATOM   8429  C34 POPE6 123      30.796  40.105  88.876  1.00  0.00           C
ATOM   8432  C35 POPE6 123      30.286  40.135  90.315  1.00  0.00           C
ATOM   8435  C36 POPE6 123      30.246  38.765  91.005  1.00  0.00           C
ATOM   8438  C37 POPE6 123      30.156  38.925  92.535  1.00  0.00           C
ATOM   8441  C38 POPE6 123      29.646  37.666  93.245  1.00  0.00           C
ATOM   8444  C39 POPE6 123      29.786  37.715  94.776  1.00  0.00           C
ATOM   8447 0C31 POPE6 123      28.916  38.796  95.425  1.00  0.00           C
ATOM   8450 1C31 POPE6 123      29.266  39.006  96.905  1.00  0.00           C
ATOM   8453 2C31 POPE6 123      28.406  40.046  97.626  1.00  0.00           C
ATOM   8456 3C31 POPE6 123      28.286  41.375  96.855  1.00  0.00           C
ATOM   8459 4C31 POPE6 123      28.316  42.605  97.775  1.00  0.00           C
ATOM   8462 5C31 POPE6 123      28.096  43.916  96.995  1.00  0.00           C
ATOM   8465 6C31 POPE6 123      28.556  45.146  97.766  1.00  0.00           C
ATOM   8469  NH3 POPE7 124      93.955  79.816 125.455  1.00  0.00           N
ATOM   8473  C12 POPE7 124      93.675  81.226 125.006  1.00  0.00           C
ATOM   8476  C11 POPE7 124      92.786  81.965 126.015  1.00  0.00           C
ATOM   8479  P   POPE7 124      92.996  84.606 126.005  1.00  0.00           P
ATOM   8480  O13 POPE7 124      94.466  84.555 126.075  1.00  0.00           O
ATOM   8481  O14 POPE7 124      92.296  85.016 127.235  1.00  0.00           O
ATOM   8482  O11 POPE7 124      92.585  85.566 124.805  1.00  0.00           O
ATOM   8483  O12 POPE7 124      92.425  83.227 125.476  1.00  0.00           O
ATOM   8484  C1  POPE7 124      93.336  85.576 123.575  1.00  0.00           C
ATOM   8487  C2  POPE7 124      92.546  85.026 122.336  1.00  0.00           C
ATOM   8489  O21 POPE7 124      91.636  85.896 121.646  1.00  0.00           O
ATOM   8490  C21 POPE7 124      91.446  87.155 121.815  1.00  0.00           C
ATOM   8491  O22 POPE7 124      91.945  87.936 122.595  1.00  0.00           O
ATOM   8492  C22 POPE7 124      90.296  87.565 120.886  1.00  0.00           C
ATOM   8495  C3  POPE7 124      91.755  83.715 122.606  1.00  0.00           C
ATOM   8498  O31 POPE7 124      91.215  83.186 121.366  1.00  0.00           O
ATOM   8499  C31 POPE7 124      91.975  82.276 120.766  1.00  0.00           C
ATOM   8500  O32 POPE7 124      92.875  81.646 121.285  1.00  0.00           O
ATOM   8501  C32 POPE7 124      91.506  82.106 119.326  1.00  0.00           C
ATOM   8504  C23 POPE7 124      90.676  87.605 119.396  1.00  0.00           C
ATOM   8507  C24 POPE7 124      89.426  87.936 118.565  1.00  0.00           C
ATOM   8510  C25 POPE7 124      89.706  88.396 117.125  1.00  0.00           C
ATOM   8513  C26 POPE7 124      88.416  88.466 116.295  1.00  0.00           C
ATOM   8516  C27 POPE7 124      88.626  89.076 114.916  1.00  0.00           C
ATOM   8519  C28 POPE7 124      87.376  89.006 114.016  1.00  0.00           C
ATOM   8522  C29 POPE7 124      87.666  89.536 112.635  1.00  0.00           C
ATOM   8524 0C21 POPE7 124      86.786  90.065 111.756  1.00  0.00           C
ATOM   8526 1C21 POPE7 124      85.296  90.205 111.936  1.00  0.00           C
ATOM   8529 2C21 POPE7 124      84.505  89.686 110.716  1.00  0.00           C
ATOM   8532 3C21 POPE7 124      84.395  88.156 110.635  1.00  0.00           C
ATOM   8535 4C21 POPE7 124      83.666  87.645 109.385  1.00  0.00           C
ATOM   8538 5C21 POPE7 124      82.255  88.216 109.205  1.00  0.00           C
ATOM   8541 6C21 POPE7 124      81.556  87.696 107.936  1.00  0.00           C
ATOM   8544 7C21 POPE7 124      80.205  88.386 107.705  1.00  0.00           C
ATOM   8547 8C21 POPE7 124      79.606  88.116 106.326  1.00  0.00           C
ATOM   8551  C33 POPE7 124      92.086  83.186 118.386  1.00  0.00           C
ATOM   8554  C34 POPE7 124      91.496  83.116 116.966  1.00  0.00           C
ATOM   8557  C35 POPE7 124      91.895  81.856 116.186  1.00  0.00           C
ATOM   8560  C36 POPE7 124      91.276  81.837 114.785  1.00  0.00           C
ATOM   8563  C37 POPE7 124      92.026  80.946 113.795  1.00  0.00           C
ATOM   8566  C38 POPE7 124      91.576  81.196 112.346  1.00  0.00           C
ATOM   8569  C39 POPE7 124      90.225  80.565 111.985  1.00  0.00           C
ATOM   8572 0C31 POPE7 124      90.335  79.055 111.785  1.00  0.00           C
ATOM   8575 1C31 POPE7 124      89.016  78.396 111.385  1.00  0.00           C
ATOM   8578 2C31 POPE7 124      89.076  76.866 111.396  1.00  0.00           C
ATOM   8581 3C31 POPE7 124      90.126  76.257 110.455  1.00  0.00           C
ATOM   8584 4C31 POPE7 124      89.886  76.555 108.976  1.00  0.00           C
ATOM   8587 5C31 POPE7 124      90.126  75.336 108.085  1.00  0.00           C
ATOM   8590 6C31 POPE7 124      89.895  75.595 106.595  1.00  0.00           C
ATOM   8594  NH3 POPE8 125      46.315  89.876  86.985  1.00  0.00           N
ATOM   8598  C12 POPE8 125      45.776  91.276  86.756  1.00  0.00           C
ATOM   8601  C11 POPE8 125      44.246  91.315  86.415  1.00  0.00           C
ATOM   8604  P   POPE8 125      41.846  91.325  87.585  1.00  0.00           P
ATOM   8605  O13 POPE8 125      41.326  91.385  86.195  1.00  0.00           O
ATOM   8606  O14 POPE8 125      41.156  90.446  88.555  1.00  0.00           O
ATOM   8607  O11 POPE8 125      41.896  92.766  88.256  1.00  0.00           O
ATOM   8608  O12 POPE8 125      43.416  90.986  87.535  1.00  0.00           O
ATOM   8609  C1  POPE8 125      41.356  93.965  87.685  1.00  0.00           C
ATOM   8612  C2  POPE8 125      40.036  94.456  88.355  1.00  0.00           C
ATOM   8614  O21 POPE8 125      40.135  95.875  88.616  1.00  0.00           O
ATOM   8615  C21 POPE8 125      38.986  96.556  88.616  1.00  0.00           C
ATOM   8616  O22 POPE8 125      37.946  96.155  88.126  1.00  0.00           O
ATOM   8617  C22 POPE8 125      39.186  97.915  89.296  1.00  0.00           C
ATOM   8620  C3  POPE8 125      39.786  93.696  89.696  1.00  0.00           C
ATOM   8623  O31 POPE8 125      38.636  94.156  90.415  1.00  0.00           O
ATOM   8624  C31 POPE8 125      37.476  93.726  89.936  1.00  0.00           C
ATOM   8625  O32 POPE8 125      37.336  92.955  88.996  1.00  0.00           O
ATOM   8626  C32 POPE8 125      36.296  94.375  90.655  1.00  0.00           C
ATOM   8629  C23 POPE8 125      37.896  98.526  89.905  1.00  0.00           C
ATOM   8632  C24 POPE8 125      37.966  98.715  91.435  1.00  0.00           C
ATOM   8635  C25 POPE8 125      36.756  99.477  92.006  1.00  0.00           C
ATOM   8638  C26 POPE8 125      36.466  99.135  93.485  1.00  0.00           C
ATOM   8641  C27 POPE8 125      37.606  99.466  94.455  1.00  0.00           C
ATOM   8644  C28 POPE8 125      37.526  98.685  95.785  1.00  0.00           C
ATOM   8647  C29 POPE8 125      36.335  99.056  96.636  1.00  0.00           C
ATOM   8649 0C21 POPE8 125      35.386  98.227  97.115  1.00  0.00           C
ATOM   8651 1C21 POPE8 125      35.266  96.735  96.905  1.00  0.00           C
ATOM   8654 2C21 POPE8 125      35.516  95.896  98.175  1.00  0.00           C
ATOM   8657 3C21 POPE8 125      34.366  95.945  99.186  1.00  0.00           C
ATOM   8660 4C21 POPE8 125      34.696  95.086 100.415  1.00  0.00           C
ATOM   8663 5C21 POPE8 125      33.576  95.065 101.455  1.00  0.00           C
ATOM   8666 6C21 POPE8 125      33.876  94.056 102.565  1.00  0.00           C
ATOM   8669 7C21 POPE8 125      32.806  94.016 103.655  1.00  0.00           C
ATOM   8672 8C21 POPE8 125      32.726  92.666 104.376  1.00  0.00           C
ATOM   8676  C33 POPE8 125      36.636  94.905  92.065  1.00  0.00           C
ATOM   8679  C34 POPE8 125      35.406  95.476  92.785  1.00  0.00           C
ATOM   8682  C35 POPE8 125      34.406  94.406  93.216  1.00  0.00           C
ATOM   8685  C36 POPE8 125      33.156  94.995  93.885  1.00  0.00           C
ATOM   8688  C37 POPE8 125      32.316  93.876  94.516  1.00  0.00           C
ATOM   8691  C38 POPE8 125      30.956  94.326  95.065  1.00  0.00           C
ATOM   8694  C39 POPE8 125      31.026  95.226  96.306  1.00  0.00           C
ATOM   8697 0C31 POPE8 125      29.786  95.065  97.196  1.00  0.00           C
ATOM   8700 1C31 POPE8 125      29.626  96.185  98.235  1.00  0.00           C
ATOM   8703 2C31 POPE8 125      28.686  95.786  99.385  1.00  0.00           C
ATOM   8706 3C31 POPE8 125      29.396  94.905 100.436  1.00  0.00           C
ATOM   8709 4C31 POPE8 125      28.406  94.186 101.356  1.00  0.00           C
ATOM   8712 5C31 POPE8 125      29.106  93.246 102.346  1.00  0.00           C
ATOM   8715 6C31 POPE8 125      28.136  92.446 103.216  1.00  0.00           C
ATOM   8719  NH3 POPE9 126      81.276  25.266 122.525  1.00  0.00           N
ATOM   8723  C12 POPE9 126      80.446  24.926 121.315  1.00  0.00           C
ATOM   8726  C11 POPE9 126      79.375  25.976 121.005  1.00  0.00           C
ATOM   8729  P   POPE9 126      77.535  26.465 119.256  1.00  0.00           P
ATOM   8730  O13 POPE9 126      76.626  27.006 120.296  1.00  0.00           O
ATOM   8731  O14 POPE9 126      78.225  27.445 118.406  1.00  0.00           O
ATOM   8732  O11 POPE9 126      76.676  25.496 118.365  1.00  0.00           O
ATOM   8733  O12 POPE9 126      78.596  25.506 119.905  1.00  0.00           O
ATOM   8734  C1  POPE9 126      76.056  25.976 117.165  1.00  0.00           C
ATOM   8737  C2  POPE9 126      74.646  25.375 117.035  1.00  0.00           C
ATOM   8739  O21 POPE9 126      74.475  24.976 115.666  1.00  0.00           O
ATOM   8740  C21 POPE9 126      73.906  23.806 115.455  1.00  0.00           C
ATOM   8741  O22 POPE9 126      73.405  23.096 116.315  1.00  0.00           O
ATOM   8742  C22 POPE9 126      73.966  23.505 113.946  1.00  0.00           C
ATOM   8745  C3  POPE9 126      73.545  26.376 117.545  1.00  0.00           C
ATOM   8748  O31 POPE9 126      73.216  27.426 116.595  1.00  0.00           O
ATOM   8749  C31 POPE9 126      71.975  27.926 116.776  1.00  0.00           C
ATOM   8750  O32 POPE9 126      71.225  27.576 117.675  1.00  0.00           O
ATOM   8751  C32 POPE9 126      71.596  28.935 115.686  1.00  0.00           C
ATOM   8754  C23 POPE9 126      73.585  22.066 113.526  1.00  0.00           C
ATOM   8757  C24 POPE9 126      73.725  21.806 112.016  1.00  0.00           C
ATOM   8760  C25 POPE9 126      72.566  22.316 111.145  1.00  0.00           C
ATOM   8763  C26 POPE9 126      72.716  21.896 109.665  1.00  0.00           C
ATOM   8766  C27 POPE9 126      71.686  22.585 108.745  1.00  0.00           C
ATOM   8769  C28 POPE9 126      71.666  22.056 107.296  1.00  0.00           C
ATOM   8772  C29 POPE9 126      72.976  22.236 106.575  1.00  0.00           C
ATOM   8774 0C21 POPE9 126      73.276  23.135 105.616  1.00  0.00           C
ATOM   8776 1C21 POPE9 126      72.335  24.156 105.015  1.00  0.00           C
ATOM   8779 2C21 POPE9 126      72.876  24.746 103.695  1.00  0.00           C
ATOM   8782 3C21 POPE9 126      72.976  23.746 102.535  1.00  0.00           C
ATOM   8785 4C21 POPE9 126      73.795  24.285 101.356  1.00  0.00           C
ATOM   8788 5C21 POPE9 126      73.186  25.516 100.666  1.00  0.00           C
ATOM   8791 6C21 POPE9 126      74.096  26.056  99.556  1.00  0.00           C
ATOM   8794 7C21 POPE9 126      73.545  27.306  98.885  1.00  0.00           C
ATOM   8797 8C21 POPE9 126      74.576  28.016  97.995  1.00  0.00           C
ATOM   8801  C33 POPE9 126      70.456  28.516 114.716  1.00  0.00           C
ATOM   8804  C34 POPE9 126      69.896  29.715 113.925  1.00  0.00           C
ATOM   8807  C35 POPE9 126      70.925  30.465 113.076  1.00  0.00           C
ATOM   8810  C36 POPE9 126      71.706  29.576 112.095  1.00  0.00           C
ATOM   8813  C37 POPE9 126      72.806  30.326 111.345  1.00  0.00           C
ATOM   8816  C38 POPE9 126      72.786  30.105 109.825  1.00  0.00           C
ATOM   8819  C39 POPE9 126      71.975  31.166 109.086  1.00  0.00           C
ATOM   8822 0C31 POPE9 126      72.016  31.016 107.556  1.00  0.00           C
ATOM   8825 1C31 POPE9 126      71.216  32.105 106.826  1.00  0.00           C
ATOM   8828 2C31 POPE9 126      72.026  33.375 106.546  1.00  0.00           C
ATOM   8831 3C31 POPE9 126      72.666  33.355 105.146  1.00  0.00           C
ATOM   8834 4C31 POPE9 126      73.536  34.585 104.836  1.00  0.00           C
ATOM   8837 5C31 POPE9 126      74.036  34.585 103.375  1.00  0.00           C
ATOM   8840 6C31 POPE9 126      75.376  35.306 103.175  1.00  0.00           C
ATOM   8844  NH3 POPE  127      79.276 126.355 123.336  1.00  0.00           N
ATOM   8848  C12 POPE  127      79.986 127.246 124.306  1.00  0.00           C
ATOM   8851  C11 POPE  127      80.746 128.375 123.596  1.00  0.00           C
ATOM   8854  P   POPE  127      82.056 127.535 121.516  1.00  0.00           P
ATOM   8855  O13 POPE  127      83.306 126.796 121.285  1.00  0.00           O
ATOM   8856  O14 POPE  127      80.776 126.875 121.166  1.00  0.00           O
ATOM   8857  O11 POPE  127      82.115 128.986 120.875  1.00  0.00           O
ATOM   8858  O12 POPE  127      81.975 127.896 123.056  1.00  0.00           O
ATOM   8859  C1  POPE  127      83.236 129.507 120.155  1.00  0.00           C
ATOM   8862  C2  POPE  127      82.786 129.886 118.726  1.00  0.00           C
ATOM   8864  O21 POPE  127      83.955 130.156 117.906  1.00  0.00           O
ATOM   8865  C21 POPE  127      83.756 129.776 116.625  1.00  0.00           C
ATOM   8866  O22 POPE  127      82.735 129.266 116.216  1.00  0.00           O
ATOM   8867  C22 POPE  127      85.006 129.976 115.745  1.00  0.00           C
ATOM   8870  C3  POPE  127      81.765 131.076 118.756  1.00  0.00           C
ATOM   8873  O31 POPE  127      81.646 131.807 117.506  1.00  0.00           O
ATOM   8874  C31 POPE  127      82.106 133.057 117.495  1.00  0.00           C
ATOM   8875  O32 POPE  127      82.546 133.658 118.456  1.00  0.00           O
ATOM   8876  C32 POPE  127      82.016 133.596 116.046  1.00  0.00           C
ATOM   8879  C23 POPE  127      84.995 129.016 114.516  1.00  0.00           C
ATOM   8882  C24 POPE  127      86.396 128.605 114.025  1.00  0.00           C
ATOM   8885  C25 POPE  127      86.446 127.295 113.196  1.00  0.00           C
ATOM   8888  C26 POPE  127      85.825 126.115 113.946  1.00  0.00           C
ATOM   8891  C27 POPE  127      86.406 124.725 113.625  1.00  0.00           C
ATOM   8894  C28 POPE  127      85.655 123.955 112.535  1.00  0.00           C
ATOM   8897  C29 POPE  127      86.285 124.035 111.175  1.00  0.00           C
ATOM   8899 0C21 POPE  127      85.935 123.235 110.146  1.00  0.00           C
ATOM   8901 1C21 POPE  127      84.886 122.146 110.216  1.00  0.00           C
ATOM   8904 2C21 POPE  127      85.275 120.896 109.416  1.00  0.00           C
ATOM   8907 3C21 POPE  127      84.925 120.975 107.925  1.00  0.00           C
ATOM   8910 4C21 POPE  127      85.205 119.646 107.226  1.00  0.00           C
ATOM   8913 5C21 POPE  127      84.755 119.606 105.756  1.00  0.00           C
ATOM   8916 6C21 POPE  127      85.026 118.246 105.106  1.00  0.00           C
ATOM   8919 7C21 POPE  127      85.886 118.356 103.835  1.00  0.00           C
ATOM   8922 8C21 POPE  127      86.145 117.006 103.155  1.00  0.00           C
ATOM   8926  C33 POPE  127      82.506 132.556 114.995  1.00  0.00           C
ATOM   8929  C34 POPE  127      82.395 132.906 113.505  1.00  0.00           C
ATOM   8932  C35 POPE  127      83.556 133.768 112.976  1.00  0.00           C
ATOM   8935  C36 POPE  127      84.776 132.915 112.585  1.00  0.00           C
ATOM   8938  C37 POPE  127      86.086 133.706 112.445  1.00  0.00           C
ATOM   8941  C38 POPE  127      86.056 134.846 111.415  1.00  0.00           C
ATOM   8944  C39 POPE  127      85.886 134.357 109.976  1.00  0.00           C
ATOM   8947 0C31 POPE  127      85.785 135.516 108.976  1.00  0.00           C
ATOM   8950 1C31 POPE  127      85.645 135.018 107.525  1.00  0.00           C
ATOM   8953 2C31 POPE  127      84.965 136.048 106.625  1.00  0.00           C
ATOM   8956 3C31 POPE  127      84.715 135.548 105.196  1.00  0.00           C
ATOM   8959 4C31 POPE  127      83.656 134.436 105.095  1.00  0.00           C
ATOM   8962 5C31 POPE  127      83.336 134.097 103.635  1.00  0.00           C
ATOM   8965 6C31 POPE  127      82.145 133.146 103.466  1.00  0.00           C
ATOM   8969  NH3 POPE  128      44.686  -3.585  77.735  1.00  0.00           N
ATOM   8973  C12 POPE  128      45.426  -4.125  76.555  1.00  0.00           C
ATOM   8976  C11 POPE  128      45.426  -3.104  75.385  1.00  0.00           C
ATOM   8979  P   POPE  128      46.996  -1.315  76.495  1.00  0.00           P
ATOM   8980  O13 POPE  128      48.085  -2.244  76.116  1.00  0.00           O
ATOM   8981  O14 POPE  128      47.246   0.135  76.386  1.00  0.00           O
ATOM   8982  O11 POPE  128      46.526  -1.625  77.976  1.00  0.00           O
ATOM   8983  O12 POPE  128      45.666  -1.745  75.756  1.00  0.00           O
ATOM   8984  C1  POPE  128      47.365  -1.264  79.086  1.00  0.00           C
ATOM   8987  C2  POPE  128      46.596  -0.324  80.025  1.00  0.00           C
ATOM   8989  O21 POPE  128      47.396  -0.044  81.195  1.00  0.00           O
ATOM   8990  C21 POPE  128      48.116   1.056  81.105  1.00  0.00           C
ATOM   8991  O22 POPE  128      48.356   1.656  80.076  1.00  0.00           O
ATOM   8992  C22 POPE  128      48.466   1.555  82.515  1.00  0.00           C
ATOM   8995  C3  POPE  128      45.205  -0.924  80.445  1.00  0.00           C
ATOM   8998  O31 POPE  128      44.756  -0.574  81.776  1.00  0.00           O
ATOM   8999  C31 POPE  128      44.616   0.705  82.065  1.00  0.00           C
ATOM   9000  O32 POPE  128      44.836   1.646  81.335  1.00  0.00           O
ATOM   9001  C32 POPE  128      44.186   0.805  83.526  1.00  0.00           C
ATOM   9004  C23 POPE  128      48.306   0.555  83.705  1.00  0.00           C
ATOM   9007  C24 POPE  128      48.186   1.276  85.056  1.00  0.00           C
ATOM   9010  C25 POPE  128      47.976   0.305  86.226  1.00  0.00           C
ATOM   9013  C26 POPE  128      47.826   0.956  87.606  1.00  0.00           C
ATOM   9016  C27 POPE  128      47.126   0.026  88.625  1.00  0.00           C
ATOM   9019  C28 POPE  128      47.336   0.455  90.095  1.00  0.00           C
ATOM   9022  C29 POPE  128      46.156   0.065  90.966  1.00  0.00           C
ATOM   9024 0C21 POPE  128      46.016  -1.024  91.745  1.00  0.00           C
ATOM   9026 1C21 POPE  128      47.016  -2.134  91.975  1.00  0.00           C
ATOM   9029 2C21 POPE  128      46.946  -2.665  93.425  1.00  0.00           C
ATOM   9032 3C21 POPE  128      47.365  -1.614  94.455  1.00  0.00           C
ATOM   9035 4C21 POPE  128      47.426  -2.155  95.886  1.00  0.00           C
ATOM   9038 5C21 POPE  128      47.936  -1.075  96.835  1.00  0.00           C
ATOM   9041 6C21 POPE  128      48.196  -1.555  98.266  1.00  0.00           C
ATOM   9044 7C21 POPE  128      48.636  -0.375  99.125  1.00  0.00           C
ATOM   9047 8C21 POPE  128      48.586  -0.595 100.616  1.00  0.00           C
ATOM   9051  C33 POPE  128      43.225   1.996  83.756  1.00  0.00           C
ATOM   9054  C34 POPE  128      42.726   2.075  85.205  1.00  0.00           C
ATOM   9057  C35 POPE  128      43.736   2.715  86.166  1.00  0.00           C
ATOM   9060  C36 POPE  128      43.745   4.247  86.015  1.00  0.00           C
ATOM   9063  C37 POPE  128      44.795   4.977  86.866  1.00  0.00           C
ATOM   9066  C38 POPE  128      44.646   6.486  86.686  1.00  0.00           C
ATOM   9069  C39 POPE  128      45.736   7.337  87.336  1.00  0.00           C
ATOM   9072 0C31 POPE  128      45.585   8.816  86.955  1.00  0.00           C
ATOM   9075 1C31 POPE  128      46.516   9.757  87.716  1.00  0.00           C
ATOM   9078 2C31 POPE  128      46.596  11.157  87.076  1.00  0.00           C
ATOM   9081 3C31 POPE  128      45.256  11.896  86.966  1.00  0.00           C
ATOM   9084 4C31 POPE  128      45.436  13.307  86.366  1.00  0.00           C
ATOM   9087 5C31 POPE  128      44.176  14.167  86.385  1.00  0.00           C
ATOM   9090 6C31 POPE  128      44.486  15.616  86.015  1.00  0.00           C
ATOM   9094  NH3 POPE  129      49.405  66.906  87.976  1.00  0.00           N
ATOM   9098  C12 POPE  129      48.276  65.965  87.726  1.00  0.00           C
ATOM   9101  C11 POPE  129      48.726  64.796  86.835  1.00  0.00           C
ATOM   9104  P   POPE  129      46.506  63.516  86.216  1.00  0.00           P
ATOM   9105  O13 POPE  129      45.226  64.055  85.705  1.00  0.00           O
ATOM   9106  O14 POPE  129      46.916  62.186  85.716  1.00  0.00           O
ATOM   9107  O11 POPE  129      46.455  63.516  87.796  1.00  0.00           O
ATOM   9108  O12 POPE  129      47.686  64.506  85.906  1.00  0.00           O
ATOM   9109  C1  POPE  129      45.326  62.896  88.406  1.00  0.00           C
ATOM   9112  C2  POPE  129      44.746  63.756  89.556  1.00  0.00           C
ATOM   9114  O21 POPE  129      45.466  63.415  90.756  1.00  0.00           O
ATOM   9115  C21 POPE  129      46.356  64.306  91.175  1.00  0.00           C
ATOM   9116  O22 POPE  129      46.546  65.406  90.696  1.00  0.00           O
ATOM   9117  C22 POPE  129      47.006  63.736  92.436  1.00  0.00           C
ATOM   9120  C3  POPE  129      43.236  63.415  89.726  1.00  0.00           C
ATOM   9123  O31 POPE  129      42.606  64.096  90.826  1.00  0.00           O
ATOM   9124  C31 POPE  129      42.426  63.345  91.905  1.00  0.00           C
ATOM   9125  O32 POPE  129      42.966  62.276  92.146  1.00  0.00           O
ATOM   9126  C32 POPE  129      41.366  63.995  92.785  1.00  0.00           C
ATOM   9129  C23 POPE  129      47.146  64.785  93.565  1.00  0.00           C
ATOM   9132  C24 POPE  129      47.106  64.166  94.966  1.00  0.00           C
ATOM   9135  C25 POPE  129      46.886  65.226  96.055  1.00  0.00           C
ATOM   9138  C26 POPE  129      46.696  64.635  97.466  1.00  0.00           C
ATOM   9141  C27 POPE  129      46.146  65.686  98.435  1.00  0.00           C
ATOM   9144  C28 POPE  129      45.806  65.125  99.825  1.00  0.00           C
ATOM   9147  C29 POPE  129      45.005  66.135 100.626  1.00  0.00           C
ATOM   9149 0C21 POPE  129      45.005  66.296 101.955  1.00  0.00           C
ATOM   9151 1C21 POPE  129      45.786  65.506 102.976  1.00  0.00           C
ATOM   9154 2C21 POPE  129      46.466  66.375 104.055  1.00  0.00           C
ATOM   9157 3C21 POPE  129      45.516  67.196 104.945  1.00  0.00           C
ATOM   9160 4C21 POPE  129      44.436  66.366 105.666  1.00  0.00           C
ATOM   9163 5C21 POPE  129      43.606  67.186 106.656  1.00  0.00           C
ATOM   9166 6C21 POPE  129      44.096  67.065 108.105  1.00  0.00           C
ATOM   9169 7C21 POPE  129      43.186  67.796 109.116  1.00  0.00           C
ATOM   9172 8C21 POPE  129      43.615  67.616 110.565  1.00  0.00           C
ATOM   9176  C33 POPE  129      41.686  63.956  94.296  1.00  0.00           C
ATOM   9179  C34 POPE  129      42.786  64.925  94.706  1.00  0.00           C
ATOM   9182  C35 POPE  129      43.295  64.785  96.145  1.00  0.00           C
ATOM   9185  C36 POPE  129      42.225  64.756  97.245  1.00  0.00           C
ATOM   9188  C37 POPE  129      41.856  63.335  97.685  1.00  0.00           C
ATOM   9191  C38 POPE  129      40.916  63.296  98.905  1.00  0.00           C
ATOM   9194  C39 POPE  129      41.546  63.916 100.155  1.00  0.00           C
ATOM   9197 0C31 POPE  129      40.766  63.596 101.425  1.00  0.00           C
ATOM   9200 1C31 POPE  129      41.346  64.306 102.655  1.00  0.00           C
ATOM   9203 2C31 POPE  129      40.736  63.806 103.976  1.00  0.00           C
ATOM   9206 3C31 POPE  129      39.226  64.035 104.095  1.00  0.00           C
ATOM   9209 4C31 POPE  129      38.636  63.316 105.305  1.00  0.00           C
ATOM   9212 5C31 POPE  129      37.146  63.596 105.515  1.00  0.00           C
ATOM   9215 6C31 POPE  129      36.526  62.706 106.586  1.00  0.00           C
ATOM   9219  NH3 POPE  130     118.955 134.477 120.836  1.00  0.00           N
ATOM   9223  C12 POPE  130     118.106 133.367 120.285  1.00  0.00           C
ATOM   9226  C11 POPE  130     117.635 132.435 121.415  1.00  0.00           C
ATOM   9229  P   POPE  130     115.326 131.495 120.506  1.00  0.00           P
ATOM   9230  O13 POPE  130     114.426 131.196 121.636  1.00  0.00           O
ATOM   9231  O14 POPE  130     115.065 132.726 119.745  1.00  0.00           O
ATOM   9232  O11 POPE  130     115.216 130.277 119.516  1.00  0.00           O
ATOM   9233  O12 POPE  130     116.835 131.366 120.925  1.00  0.00           O
ATOM   9234  C1  POPE  130     116.046 130.215 118.355  1.00  0.00           C
ATOM   9237  C2  POPE  130     115.186 129.816 117.146  1.00  0.00           C
ATOM   9239  O21 POPE  130     116.075 129.596 116.055  1.00  0.00           O
ATOM   9240  C21 POPE  130     115.566 128.986 115.006  1.00  0.00           C
ATOM   9241  O22 POPE  130     114.426 128.556 114.916  1.00  0.00           O
ATOM   9242  C22 POPE  130     116.646 128.906 113.935  1.00  0.00           C
ATOM   9245  C3  POPE  130     114.115 130.905 116.826  1.00  0.00           C
ATOM   9248  O31 POPE  130     112.796 130.306 116.855  1.00  0.00           O
ATOM   9249  C31 POPE  130     112.066 130.406 115.735  1.00  0.00           C
ATOM   9250  O32 POPE  130     112.346 131.085 114.765  1.00  0.00           O
ATOM   9251  C32 POPE  130     110.846 129.507 115.855  1.00  0.00           C
ATOM   9254  C23 POPE  130     116.205 129.456 112.556  1.00  0.00           C
ATOM   9257  C24 POPE  130     117.446 129.835 111.726  1.00  0.00           C
ATOM   9260  C25 POPE  130     117.166 130.296 110.285  1.00  0.00           C
ATOM   9263  C26 POPE  130     117.276 129.165 109.245  1.00  0.00           C
ATOM   9266  C27 POPE  130     116.335 127.985 109.516  1.00  0.00           C
ATOM   9269  C28 POPE  130     116.276 126.977 108.365  1.00  0.00           C
ATOM   9272  C29 POPE  130     115.566 127.516 107.156  1.00  0.00           C
ATOM   9274 0C21 POPE  130     115.216 126.786 106.075  1.00  0.00           C
ATOM   9276 1C21 POPE  130     115.505 125.326 105.865  1.00  0.00           C
ATOM   9279 2C21 POPE  130     116.296 125.056 104.576  1.00  0.00           C
ATOM   9282 3C21 POPE  130     115.475 125.245 103.285  1.00  0.00           C
ATOM   9285 4C21 POPE  130     116.296 125.135 101.985  1.00  0.00           C
ATOM   9288 5C21 POPE  130     116.266 123.755 101.335  1.00  0.00           C
ATOM   9291 6C21 POPE  130     117.045 122.666 102.076  1.00  0.00           C
ATOM   9294 7C21 POPE  130     116.905 121.285 101.425  1.00  0.00           C
ATOM   9297 8C21 POPE  130     117.806 120.236 102.076  1.00  0.00           C
ATOM   9301  C33 POPE  130     109.906 129.666 114.646  1.00  0.00           C
ATOM   9304  C34 POPE  130     108.675 128.755 114.735  1.00  0.00           C
ATOM   9307  C35 POPE  130     108.946 127.265 114.455  1.00  0.00           C
ATOM   9310  C36 POPE  130     109.136 126.985 112.965  1.00  0.00           C
ATOM   9313  C37 POPE  130     109.395 125.516 112.616  1.00  0.00           C
ATOM   9316  C38 POPE  130     109.615 125.306 111.116  1.00  0.00           C
ATOM   9319  C39 POPE  130     109.766 123.825 110.745  1.00  0.00           C
ATOM   9322 0C31 POPE  130     109.965 123.585 109.245  1.00  0.00           C
ATOM   9325 1C31 POPE  130     109.796 122.106 108.885  1.00  0.00           C
ATOM   9328 2C31 POPE  130     109.925 121.796 107.385  1.00  0.00           C
ATOM   9331 3C31 POPE  130     111.376 121.786 106.866  1.00  0.00           C
ATOM   9334 4C31 POPE  130     111.446 121.425 105.375  1.00  0.00           C
ATOM   9337 5C31 POPE  130     112.886 121.285 104.866  1.00  0.00           C
ATOM   9340 6C31 POPE  130     112.966 120.936 103.386  1.00  0.00           C
ATOM   9344  NH3 POPE  131      91.706 121.285 119.885  1.00  0.00           N
ATOM   9348  C12 POPE  131      92.106 120.086 120.705  1.00  0.00           C
ATOM   9351  C11 POPE  131      92.595 120.536 122.086  1.00  0.00           C
ATOM   9354  P   POPE  131      94.496 122.397 121.925  1.00  0.00           P
ATOM   9355  O13 POPE  131      95.956 122.416 121.705  1.00  0.00           O
ATOM   9356  O14 POPE  131      93.966 123.165 123.065  1.00  0.00           O
ATOM   9357  O11 POPE  131      93.736 122.876 120.605  1.00  0.00           O
ATOM   9358  O12 POPE  131      93.975 120.905 122.045  1.00  0.00           O
ATOM   9359  C1  POPE  131      94.265 123.925 119.785  1.00  0.00           C
ATOM   9362  C2  POPE  131      95.006 123.436 118.505  1.00  0.00           C
ATOM   9364  O21 POPE  131      94.606 124.296 117.416  1.00  0.00           O
ATOM   9365  C21 POPE  131      95.526 125.166 117.016  1.00  0.00           C
ATOM   9366  O22 POPE  131      96.556 125.446 117.616  1.00  0.00           O
ATOM   9367  C22 POPE  131      95.046 125.796 115.686  1.00  0.00           C
ATOM   9370  C3  POPE  131      94.726 121.945 118.116  1.00  0.00           C
ATOM   9373  O31 POPE  131      94.335 121.775 116.735  1.00  0.00           O
ATOM   9374  C31 POPE  131      93.155 121.226 116.455  1.00  0.00           C
ATOM   9375  O32 POPE  131      92.306 120.945 117.285  1.00  0.00           O
ATOM   9376  C32 POPE  131      93.166 121.007 114.936  1.00  0.00           C
ATOM   9379  C23 POPE  131      96.145 126.105 114.636  1.00  0.00           C
ATOM   9382  C24 POPE  131      95.536 126.325 113.245  1.00  0.00           C
ATOM   9385  C25 POPE  131      96.576 126.525 112.136  1.00  0.00           C
ATOM   9388  C26 POPE  131      95.965 126.395 110.725  1.00  0.00           C
ATOM   9391  C27 POPE  131      96.966 126.646 109.595  1.00  0.00           C
ATOM   9394  C28 POPE  131      96.506 125.996 108.266  1.00  0.00           C
ATOM   9397  C29 POPE  131      97.136 126.576 107.025  1.00  0.00           C
ATOM   9399 0C21 POPE  131      96.625 126.465 105.785  1.00  0.00           C
ATOM   9401 1C21 POPE  131      95.396 125.676 105.415  1.00  0.00           C
ATOM   9404 2C21 POPE  131      95.536 124.855 104.125  1.00  0.00           C
ATOM   9407 3C21 POPE  131      95.196 125.636 102.845  1.00  0.00           C
ATOM   9410 4C21 POPE  131      95.326 124.757 101.595  1.00  0.00           C
ATOM   9413 5C21 POPE  131      94.806 125.406 100.305  1.00  0.00           C
ATOM   9416 6C21 POPE  131      95.186 124.566  99.075  1.00  0.00           C
ATOM   9419 7C21 POPE  131      94.575 125.056  97.756  1.00  0.00           C
ATOM   9422 8C21 POPE  131      95.176 124.345  96.535  1.00  0.00           C
ATOM   9426  C33 POPE  131      91.935 120.285 114.335  1.00  0.00           C
ATOM   9429  C34 POPE  131      90.755 121.226 114.035  1.00  0.00           C
ATOM   9432  C35 POPE  131      90.946 122.186 112.836  1.00  0.00           C
ATOM   9435  C36 POPE  131      90.716 121.506 111.476  1.00  0.00           C
ATOM   9438  C37 POPE  131      90.716 122.486 110.285  1.00  0.00           C
ATOM   9441  C38 POPE  131      89.715 122.066 109.205  1.00  0.00           C
ATOM   9444  C39 POPE  131      89.746 122.925 107.936  1.00  0.00           C
ATOM   9447 0C31 POPE  131      88.626 122.516 106.966  1.00  0.00           C
ATOM   9450 1C31 POPE  131      88.656 123.206 105.595  1.00  0.00           C
ATOM   9453 2C31 POPE  131      87.495 122.736 104.706  1.00  0.00           C
ATOM   9456 3C31 POPE  131      87.546 123.276 103.266  1.00  0.00           C
ATOM   9459 4C31 POPE  131      87.126 124.757 103.155  1.00  0.00           C
ATOM   9462 5C31 POPE  131      87.196 125.285 101.715  1.00  0.00           C
ATOM   9465 6C31 POPE  131      86.916 126.786 101.565  1.00  0.00           C
ATOM   9469  NH3 POPE  132      43.006  18.445  77.086  1.00  0.00           N
ATOM   9473  C12 POPE  132      42.116  17.375  77.685  1.00  0.00           C
ATOM   9476  C11 POPE  132      41.126  16.715  76.716  1.00  0.00           C
ATOM   9479  P   POPE  132      39.636  14.496  76.695  1.00  0.00           P
ATOM   9480  O13 POPE  132      39.446  14.816  75.255  1.00  0.00           O
ATOM   9481  O14 POPE  132      40.126  13.135  77.016  1.00  0.00           O
ATOM   9482  O11 POPE  132      38.286  14.715  77.525  1.00  0.00           O
ATOM   9483  O12 POPE  132      40.626  15.535  77.355  1.00  0.00           O
ATOM   9484  C1  POPE  132      38.286  14.236  78.885  1.00  0.00           C
ATOM   9487  C2  POPE  132      39.085  15.166  79.835  1.00  0.00           C
ATOM   9489  O21 POPE  132      38.836  14.736  81.175  1.00  0.00           O
ATOM   9490  C21 POPE  132      39.836  14.925  82.016  1.00  0.00           C
ATOM   9491  O22 POPE  132      40.966  15.286  81.735  1.00  0.00           O
ATOM   9492  C22 POPE  132      39.335  14.506  83.406  1.00  0.00           C
ATOM   9495  C3  POPE  132      38.646  16.635  79.646  1.00  0.00           C
ATOM   9498  O31 POPE  132      38.996  17.416  80.806  1.00  0.00           O
ATOM   9499  C31 POPE  132      39.335  18.666  80.565  1.00  0.00           C
ATOM   9500  O32 POPE  132      39.566  19.166  79.475  1.00  0.00           O
ATOM   9501  C32 POPE  132      39.296  19.426  81.876  1.00  0.00           C
ATOM   9504  C23 POPE  132      40.446  14.356  84.466  1.00  0.00           C
ATOM   9507  C24 POPE  132      40.606  15.596  85.355  1.00  0.00           C
ATOM   9510  C25 POPE  132      39.706  15.626  86.595  1.00  0.00           C
ATOM   9513  C26 POPE  132      40.065  14.566  87.655  1.00  0.00           C
ATOM   9516  C27 POPE  132      39.316  14.786  88.985  1.00  0.00           C
ATOM   9519  C28 POPE  132      39.856  13.955  90.175  1.00  0.00           C
ATOM   9522  C29 POPE  132      41.266  14.356  90.515  1.00  0.00           C
ATOM   9524 0C21 POPE  132      42.225  13.566  91.026  1.00  0.00           C
ATOM   9526 1C21 POPE  132      42.106  12.115  91.455  1.00  0.00           C
ATOM   9529 2C21 POPE  132      43.085  11.195  90.725  1.00  0.00           C
ATOM   9532 3C21 POPE  132      43.026   9.736  91.216  1.00  0.00           C
ATOM   9535 4C21 POPE  132      43.906   8.806  90.375  1.00  0.00           C
ATOM   9538 5C21 POPE  132      43.685   7.306  90.626  1.00  0.00           C
ATOM   9541 6C21 POPE  132      44.836   6.635  91.385  1.00  0.00           C
ATOM   9544 7C21 POPE  132      44.646   5.125  91.595  1.00  0.00           C
ATOM   9547 8C21 POPE  132      45.896   4.426  92.146  1.00  0.00           C
ATOM   9551  C33 POPE  132      37.846  19.806  82.216  1.00  0.00           C
ATOM   9554  C34 POPE  132      37.216  19.046  83.375  1.00  0.00           C
ATOM   9557  C35 POPE  132      37.926  19.306  84.696  1.00  0.00           C
ATOM   9560  C36 POPE  132      37.186  18.656  85.845  1.00  0.00           C
ATOM   9563  C37 POPE  132      37.756  18.955  87.216  1.00  0.00           C
ATOM   9566  C38 POPE  132      37.076  18.045  88.235  1.00  0.00           C
ATOM   9569  C39 POPE  132      37.656  18.246  89.625  1.00  0.00           C
ATOM   9572 0C31 POPE  132      37.066  17.246  90.616  1.00  0.00           C
ATOM   9575 1C31 POPE  132      37.826  17.276  91.946  1.00  0.00           C
ATOM   9578 2C31 POPE  132      37.026  16.596  93.046  1.00  0.00           C
ATOM   9581 3C31 POPE  132      37.726  16.635  94.405  1.00  0.00           C
ATOM   9584 4C31 POPE  132      36.686  16.705  95.535  1.00  0.00           C
ATOM   9587 5C31 POPE  132      35.676  15.546  95.515  1.00  0.00           C
ATOM   9590 6C31 POPE  132      34.666  15.676  96.646  1.00  0.00           C
ATOM   9594  NH3 POPE  133     103.505 117.405 122.756  1.00  0.00           N
ATOM   9598  C12 POPE  133     103.055 115.975 122.785  1.00  0.00           C
ATOM   9601  C11 POPE  133     104.106 114.986 122.255  1.00  0.00           C
ATOM   9604  P   POPE  133     106.065 113.647 123.386  1.00  0.00           P
ATOM   9605  O13 POPE  133     106.595 113.776 124.765  1.00  0.00           O
ATOM   9606  O14 POPE  133     105.176 112.505 123.126  1.00  0.00           O
ATOM   9607  O11 POPE  133     107.266 113.655 122.355  1.00  0.00           O
ATOM   9608  O12 POPE  133     105.316 115.005 123.026  1.00  0.00           O
ATOM   9609  C1  POPE  133     107.126 113.566 120.935  1.00  0.00           C
ATOM   9612  C2  POPE  133     107.246 112.085 120.455  1.00  0.00           C
ATOM   9614  O21 POPE  133     107.956 111.936 119.205  1.00  0.00           O
ATOM   9615  C21 POPE  133     107.325 112.346 118.116  1.00  0.00           C
ATOM   9616  O22 POPE  133     106.256 112.915 118.065  1.00  0.00           O
ATOM   9617  C22 POPE  133     108.166 112.006 116.876  1.00  0.00           C
ATOM   9620  C3  POPE  133     105.876 111.366 120.495  1.00  0.00           C
ATOM   9623  O31 POPE  133     105.755 110.315 119.535  1.00  0.00           O
ATOM   9624  C31 POPE  133     105.895 109.076 119.936  1.00  0.00           C
ATOM   9625  O32 POPE  133     106.556 108.715 120.896  1.00  0.00           O
ATOM   9626  C32 POPE  133     105.126 108.165 118.976  1.00  0.00           C
ATOM   9629  C23 POPE  133     107.386 111.236 115.775  1.00  0.00           C
ATOM   9632  C24 POPE  133     108.085 111.236 114.396  1.00  0.00           C
ATOM   9635  C25 POPE  133     108.325 112.656 113.885  1.00  0.00           C
ATOM   9638  C26 POPE  133     108.985 112.756 112.506  1.00  0.00           C
ATOM   9641  C27 POPE  133     109.706 114.117 112.366  1.00  0.00           C
ATOM   9644  C28 POPE  133     110.266 114.375 110.956  1.00  0.00           C
ATOM   9647  C29 POPE  133     109.155 114.746 109.995  1.00  0.00           C
ATOM   9649 0C21 POPE  133     109.155 115.746 109.105  1.00  0.00           C
ATOM   9651 1C21 POPE  133     110.296 116.696 108.775  1.00  0.00           C
ATOM   9654 2C21 POPE  133     110.755 116.425 107.336  1.00  0.00           C
ATOM   9657 3C21 POPE  133     111.895 117.346 106.876  1.00  0.00           C
ATOM   9660 4C21 POPE  133     112.705 116.665 105.766  1.00  0.00           C
ATOM   9663 5C21 POPE  133     113.526 117.616 104.885  1.00  0.00           C
ATOM   9666 6C21 POPE  133     114.486 116.875 103.946  1.00  0.00           C
ATOM   9669 7C21 POPE  133     113.785 115.905 102.976  1.00  0.00           C
ATOM   9672 8C21 POPE  133     114.746 115.256 101.975  1.00  0.00           C
ATOM   9676  C33 POPE  133     104.475 108.855 117.735  1.00  0.00           C
ATOM   9679  C34 POPE  133     104.936 108.256 116.415  1.00  0.00           C
ATOM   9682  C35 POPE  133     104.286 108.866 115.165  1.00  0.00           C
ATOM   9685  C36 POPE  133     102.775 108.615 114.976  1.00  0.00           C
ATOM   9688  C37 POPE  133     102.255 109.337 113.716  1.00  0.00           C
ATOM   9691  C38 POPE  133     100.916 108.806 113.205  1.00  0.00           C
ATOM   9694  C39 POPE  133     100.365 109.585 111.995  1.00  0.00           C
ATOM   9697 0C31 POPE  133     101.175 109.415 110.686  1.00  0.00           C
ATOM   9700 1C31 POPE  133     101.075 110.636 109.755  1.00  0.00           C
ATOM   9703 2C31 POPE  133     102.026 110.525 108.555  1.00  0.00           C
ATOM   9706 3C31 POPE  133     102.296 111.866 107.845  1.00  0.00           C
ATOM   9709 4C31 POPE  133     101.175 112.326 106.916  1.00  0.00           C
ATOM   9712 5C31 POPE  133     101.615 113.535 106.065  1.00  0.00           C
ATOM   9715 6C31 POPE  133     100.496 114.086 105.175  1.00  0.00           C
ATOM   9719  NH3 POPE  134       1.386  14.795 116.695  1.00  0.00           N
ATOM   9723  C12 POPE  134       0.396  15.376 117.675  1.00  0.00           C
ATOM   9726  C11 POPE  134       1.006  15.596 119.065  1.00  0.00           C
ATOM   9729  P   POPE  134       3.316  16.795 118.716  1.00  0.00           P
ATOM   9730  O13 POPE  134       4.116  17.265 119.855  1.00  0.00           O
ATOM   9731  O14 POPE  134       3.666  15.465 118.146  1.00  0.00           O
ATOM   9732  O11 POPE  134       3.356  17.866 117.576  1.00  0.00           O
ATOM   9733  O12 POPE  134       1.796  16.776 119.086  1.00  0.00           O
ATOM   9734  C1  POPE  134       2.466  18.996 117.525  1.00  0.00           C
ATOM   9737  C2  POPE  134       2.316  19.406 116.046  1.00  0.00           C
ATOM   9739  O21 POPE  134       1.446  20.546 115.886  1.00  0.00           O
ATOM   9740  C21 POPE  134       0.156  20.416 115.855  1.00  0.00           C
ATOM   9741  O22 POPE  134      -0.504  19.456 116.216  1.00  0.00           O
ATOM   9742  C22 POPE  134      -0.454  21.676 115.246  1.00  0.00           C
ATOM   9745  C3  POPE  134       1.946  18.135 115.235  1.00  0.00           C
ATOM   9748  O31 POPE  134       1.666  18.356 113.845  1.00  0.00           O
ATOM   9749  C31 POPE  134       1.506  17.195 113.205  1.00  0.00           C
ATOM   9750  O32 POPE  134       1.566  16.096 113.756  1.00  0.00           O
ATOM   9751  C32 POPE  134       1.136  17.426 111.745  1.00  0.00           C
ATOM   9754  C23 POPE  134       0.026  21.945 113.795  1.00  0.00           C
ATOM   9757  C24 POPE  134      -0.934  21.495 112.685  1.00  0.00           C
ATOM   9760  C25 POPE  134      -0.334  21.715 111.285  1.00  0.00           C
ATOM   9763  C26 POPE  134      -1.374  22.045 110.196  1.00  0.00           C
ATOM   9766  C27 POPE  134      -1.004  21.495 108.806  1.00  0.00           C
ATOM   9769  C28 POPE  134      -1.864  22.085 107.655  1.00  0.00           C
ATOM   9772  C29 POPE  134      -3.345  21.896 107.866  1.00  0.00           C
ATOM   9774 0C21 POPE  134      -4.265  21.465 106.966  1.00  0.00           C
ATOM   9776 1C21 POPE  134      -4.045  21.076 105.526  1.00  0.00           C
ATOM   9779 2C21 POPE  134      -4.075  19.535 105.325  1.00  0.00           C
ATOM   9782 3C21 POPE  134      -5.025  19.056 104.215  1.00  0.00           C
ATOM   9785 4C21 POPE  134      -5.195  17.525 104.265  1.00  0.00           C
ATOM   9788 5C21 POPE  134      -6.455  16.986 103.565  1.00  0.00           C
ATOM   9791 6C21 POPE  134      -6.215  16.446 102.156  1.00  0.00           C
ATOM   9794 7C21 POPE  134      -7.455  15.736 101.586  1.00  0.00           C
ATOM   9797 8C21 POPE  134      -7.205  15.016 100.266  1.00  0.00           C
ATOM   9801  C33 POPE  134       1.756  16.355 110.836  1.00  0.00           C
ATOM   9804  C34 POPE  134       2.066  16.856 109.425  1.00  0.00           C
ATOM   9807  C35 POPE  134       3.076  15.936 108.736  1.00  0.00           C
ATOM   9810  C36 POPE  134       3.286  16.246 107.245  1.00  0.00           C
ATOM   9813  C37 POPE  134       4.126  15.146 106.586  1.00  0.00           C
ATOM   9816  C38 POPE  134       4.076  15.146 105.056  1.00  0.00           C
ATOM   9819  C39 POPE  134       4.776  16.355 104.405  1.00  0.00           C
ATOM   9822 0C31 POPE  134       5.176  16.056 102.955  1.00  0.00           C
ATOM   9825 1C31 POPE  134       6.186  17.066 102.385  1.00  0.00           C
ATOM   9828 2C31 POPE  134       6.956  16.486 101.195  1.00  0.00           C
ATOM   9831 3C31 POPE  134       8.136  17.356 100.725  1.00  0.00           C
ATOM   9834 4C31 POPE  134       9.276  17.445 101.745  1.00  0.00           C
ATOM   9837 5C31 POPE  134      10.486  18.226 101.195  1.00  0.00           C
ATOM   9840 6C31 POPE  134      11.606  18.426 102.216  1.00  0.00           C
ATOM   9844  NH3 POPE  135      36.405  25.956  76.365  1.00  0.00           N
ATOM   9848  C12 POPE  135      35.516  25.756  77.556  1.00  0.00           C
ATOM   9851  C11 POPE  135      35.026  24.306  77.626  1.00  0.00           C
ATOM   9854  P   POPE  135      33.276  23.125  79.095  1.00  0.00           P
ATOM   9855  O13 POPE  135      33.796  21.746  79.005  1.00  0.00           O
ATOM   9856  O14 POPE  135      32.186  23.496  78.155  1.00  0.00           O
ATOM   9857  O11 POPE  135      32.856  23.405  80.596  1.00  0.00           O
ATOM   9858  O12 POPE  135      34.495  24.106  78.926  1.00  0.00           O
ATOM   9859  C1  POPE  135      33.066  24.685  81.216  1.00  0.00           C
ATOM   9862  C2  POPE  135      34.386  24.755  82.056  1.00  0.00           C
ATOM   9864  O21 POPE  135      34.116  24.295  83.386  1.00  0.00           O
ATOM   9865  C21 POPE  135      34.976  23.446  83.905  1.00  0.00           C
ATOM   9866  O22 POPE  135      35.905  22.915  83.326  1.00  0.00           O
ATOM   9867  C22 POPE  135      34.556  23.116  85.336  1.00  0.00           C
ATOM   9870  C3  POPE  135      34.986  26.206  82.136  1.00  0.00           C
ATOM   9873  O31 POPE  135      34.725  26.896  83.396  1.00  0.00           O
ATOM   9874  C31 POPE  135      35.626  26.665  84.355  1.00  0.00           C
ATOM   9875  O32 POPE  135      36.596  25.935  84.245  1.00  0.00           O
ATOM   9876  C32 POPE  135      35.326  27.515  85.595  1.00  0.00           C
ATOM   9879  C23 POPE  135      35.056  23.925  86.555  1.00  0.00           C
ATOM   9882  C24 POPE  135      34.416  23.275  87.796  1.00  0.00           C
ATOM   9885  C25 POPE  135      34.706  23.986  89.125  1.00  0.00           C
ATOM   9888  C26 POPE  135      33.956  23.346  90.315  1.00  0.00           C
ATOM   9891  C27 POPE  135      34.186  21.826  90.455  1.00  0.00           C
ATOM   9894  C28 POPE  135      33.886  21.295  91.876  1.00  0.00           C
ATOM   9897  C29 POPE  135      34.236  19.836  92.006  1.00  0.00           C
ATOM   9899 0C21 POPE  135      33.656  18.936  92.825  1.00  0.00           C
ATOM   9901 1C21 POPE  135      32.536  19.186  93.806  1.00  0.00           C
ATOM   9904 2C21 POPE  135      31.416  18.125  93.716  1.00  0.00           C
ATOM   9907 3C21 POPE  135      31.746  16.806  94.446  1.00  0.00           C
ATOM   9910 4C21 POPE  135      30.626  15.766  94.306  1.00  0.00           C
ATOM   9913 5C21 POPE  135      30.905  14.496  95.126  1.00  0.00           C
ATOM   9916 6C21 POPE  135      30.116  13.276  94.656  1.00  0.00           C
ATOM   9919 7C21 POPE  135      30.696  11.976  95.216  1.00  0.00           C
ATOM   9922 8C21 POPE  135      29.966  10.705  94.776  1.00  0.00           C
ATOM   9926  C33 POPE  135      36.405  27.285  86.686  1.00  0.00           C
ATOM   9929  C34 POPE  135      35.986  27.635  88.116  1.00  0.00           C
ATOM   9932  C35 POPE  135      36.966  27.036  89.125  1.00  0.00           C
ATOM   9935  C36 POPE  135      36.496  27.136  90.585  1.00  0.00           C
ATOM   9938  C37 POPE  135      37.366  26.306  91.535  1.00  0.00           C
ATOM   9941  C38 POPE  135      36.946  26.446  93.006  1.00  0.00           C
ATOM   9944  C39 POPE  135      35.736  25.576  93.396  1.00  0.00           C
ATOM   9947 0C31 POPE  135      35.066  26.116  94.665  1.00  0.00           C
ATOM   9950 1C31 POPE  135      34.126  25.126  95.355  1.00  0.00           C
ATOM   9953 2C31 POPE  135      33.386  25.806  96.506  1.00  0.00           C
ATOM   9956 3C31 POPE  135      32.466  24.896  97.325  1.00  0.00           C
ATOM   9959 4C31 POPE  135      31.666  25.705  98.355  1.00  0.00           C
ATOM   9962 5C31 POPE  135      30.936  24.875  99.416  1.00  0.00           C
ATOM   9965 6C31 POPE  135      29.946  25.716 100.226  1.00  0.00           C
ATOM   9969  NH3 POPE  136      40.396 115.765  79.716  1.00  0.00           N
ATOM   9973  C12 POPE  136      40.936 114.477  80.296  1.00  0.00           C
ATOM   9976  C11 POPE  136      41.886 114.757  81.485  1.00  0.00           C
ATOM   9979  P   POPE  136      41.946 112.125  82.035  1.00  0.00           P
ATOM   9980  O13 POPE  136      40.546 111.956  82.466  1.00  0.00           O
ATOM   9981  O14 POPE  136      42.276 111.556  80.696  1.00  0.00           O
ATOM   9982  O11 POPE  136      42.786 111.355  83.116  1.00  0.00           O
ATOM   9983  O12 POPE  136      42.446 113.615  82.136  1.00  0.00           O
ATOM   9984  C1  POPE  136      43.926 111.936  83.765  1.00  0.00           C
ATOM   9987  C2  POPE  136      43.545 112.736  85.056  1.00  0.00           C
ATOM   9989  O21 POPE  136      44.166 112.155  86.226  1.00  0.00           O
ATOM   9990  C21 POPE  136      45.326 112.736  86.525  1.00  0.00           C
ATOM   9991  O22 POPE  136      46.166 113.106  85.716  1.00  0.00           O
ATOM   9992  C22 POPE  136      45.166 113.296  87.945  1.00  0.00           C
ATOM   9995  C3  POPE  136      42.016 112.836  85.345  1.00  0.00           C
ATOM   9998  O31 POPE  136      41.796 113.356  86.665  1.00  0.00           O
ATOM   9999  C31 POPE  136      40.526 113.566  86.995  1.00  0.00           C
ATOM  10000  O32 POPE  136      39.566 113.375  86.275  1.00  0.00           O
ATOM  10001  C32 POPE  136      40.446 114.025  88.456  1.00  0.00           C
ATOM  10004  C23 POPE  136      46.356 113.136  88.925  1.00  0.00           C
ATOM  10007  C24 POPE  136      45.876 113.515  90.336  1.00  0.00           C
ATOM  10010  C25 POPE  136      46.816 113.165  91.485  1.00  0.00           C
ATOM  10013  C26 POPE  136      46.016 112.915  92.775  1.00  0.00           C
ATOM  10016  C27 POPE  136      46.786 113.235  94.055  1.00  0.00           C
ATOM  10019  C28 POPE  136      45.956 112.876  95.315  1.00  0.00           C
ATOM  10022  C29 POPE  136      46.206 113.836  96.446  1.00  0.00           C
ATOM  10024 0C21 POPE  136      47.085 113.696  97.455  1.00  0.00           C
ATOM  10026 1C21 POPE  136      48.056 112.565  97.685  1.00  0.00           C
ATOM  10029 2C21 POPE  136      49.496 113.007  97.405  1.00  0.00           C
ATOM  10032 3C21 POPE  136      50.536 112.015  97.945  1.00  0.00           C
ATOM  10035 4C21 POPE  136      51.966 112.386  97.535  1.00  0.00           C
ATOM  10038 5C21 POPE  136      53.036 111.535  98.245  1.00  0.00           C
ATOM  10041 6C21 POPE  136      54.446 112.125  98.116  1.00  0.00           C
ATOM  10044 7C21 POPE  136      55.496 111.376  98.935  1.00  0.00           C
ATOM  10047 8C21 POPE  136      56.846 112.096  98.976  1.00  0.00           C
ATOM  10051  C33 POPE  136      41.676 114.806  88.985  1.00  0.00           C
ATOM  10054  C34 POPE  136      42.216 114.275  90.325  1.00  0.00           C
ATOM  10057  C35 POPE  136      41.315 114.585  91.525  1.00  0.00           C
ATOM  10060  C36 POPE  136      42.016 114.235  92.845  1.00  0.00           C
ATOM  10063  C37 POPE  136      41.196 114.617  94.086  1.00  0.00           C
ATOM  10066  C38 POPE  136      42.006 114.445  95.375  1.00  0.00           C
ATOM  10069  C39 POPE  136      41.206 114.736  96.656  1.00  0.00           C
ATOM  10072 0C31 POPE  136      40.816 116.215  96.835  1.00  0.00           C
ATOM  10075 1C31 POPE  136      40.346 116.476  98.275  1.00  0.00           C
ATOM  10078 2C31 POPE  136      39.935 117.925  98.546  1.00  0.00           C
ATOM  10081 3C31 POPE  136      41.096 118.925  98.485  1.00  0.00           C
ATOM  10084 4C31 POPE  136      40.596 120.336  98.785  1.00  0.00           C
ATOM  10087 5C31 POPE  136      41.716 121.366  98.716  1.00  0.00           C
ATOM  10090 6C31 POPE  136      41.176 122.785  98.795  1.00  0.00           C
ATOM  10094  NH3 POPE  137     112.816  19.186  79.785  1.00  0.00           N
ATOM  10098  C12 POPE  137     111.655  20.156  79.716  1.00  0.00           C
ATOM  10101  C11 POPE  137     112.056  21.576  80.146  1.00  0.00           C
ATOM  10104  P   POPE  137     112.585  23.906  79.206  1.00  0.00           P
ATOM  10105  O13 POPE  137     114.025  23.635  78.955  1.00  0.00           O
ATOM  10106  O14 POPE  137     111.905  24.936  78.406  1.00  0.00           O
ATOM  10107  O11 POPE  137     112.336  24.165  80.756  1.00  0.00           O
ATOM  10108  O12 POPE  137     111.786  22.526  79.105  1.00  0.00           O
ATOM  10109  C1  POPE  137     112.886  25.275  81.466  1.00  0.00           C
ATOM  10112  C2  POPE  137     111.786  25.965  82.315  1.00  0.00           C
ATOM  10114  O21 POPE  137     112.416  27.045  83.035  1.00  0.00           O
ATOM  10115  C21 POPE  137     111.585  28.045  83.315  1.00  0.00           C
ATOM  10116  O22 POPE  137     110.405  28.066  83.056  1.00  0.00           O
ATOM  10117  C22 POPE  137     112.325  29.165  84.055  1.00  0.00           C
ATOM  10120  C3  POPE  137     111.096  24.936  83.285  1.00  0.00           C
ATOM  10123  O31 POPE  137     109.995  25.456  84.075  1.00  0.00           O
ATOM  10124  C31 POPE  137     110.126  26.035  85.296  1.00  0.00           C
ATOM  10125  O32 POPE  137     109.206  26.576  85.875  1.00  0.00           O
ATOM  10126  C32 POPE  137     111.506  25.905  85.925  1.00  0.00           C
ATOM  10129  C23 POPE  137     111.335  30.175  84.696  1.00  0.00           C
ATOM  10132  C24 POPE  137     111.996  31.335  85.465  1.00  0.00           C
ATOM  10135  C25 POPE  137     112.595  30.946  86.835  1.00  0.00           C
ATOM  10138  C26 POPE  137     112.646  32.136  87.805  1.00  0.00           C
ATOM  10141  C27 POPE  137     113.166  31.795  89.215  1.00  0.00           C
ATOM  10144  C28 POPE  137     114.685  32.006  89.366  1.00  0.00           C
ATOM  10147  C29 POPE  137     115.316  31.625  90.686  1.00  0.00           C
ATOM  10149 0C21 POPE  137     115.056  32.056  91.936  1.00  0.00           C
ATOM  10151 1C21 POPE  137     114.036  33.056  92.436  1.00  0.00           C
ATOM  10154 2C21 POPE  137     113.076  32.406  93.456  1.00  0.00           C
ATOM  10157 3C21 POPE  137     112.236  33.425  94.235  1.00  0.00           C
ATOM  10160 4C21 POPE  137     111.315  32.785  95.296  1.00  0.00           C
ATOM  10163 5C21 POPE  137     110.606  33.835  96.155  1.00  0.00           C
ATOM  10166 6C21 POPE  137     109.675  33.246  97.235  1.00  0.00           C
ATOM  10169 7C21 POPE  137     109.365  34.245  98.355  1.00  0.00           C
ATOM  10172 8C21 POPE  137     108.876  33.605  99.656  1.00  0.00           C
ATOM  10176  C33 POPE  137     111.716  27.036  86.966  1.00  0.00           C
ATOM  10179  C34 POPE  137     113.185  27.146  87.385  1.00  0.00           C
ATOM  10182  C35 POPE  137     113.516  26.236  88.555  1.00  0.00           C
ATOM  10185  C36 POPE  137     113.066  26.836  89.895  1.00  0.00           C
ATOM  10188  C37 POPE  137     113.476  25.956  91.075  1.00  0.00           C
ATOM  10191  C38 POPE  137     113.206  26.656  92.405  1.00  0.00           C
ATOM  10194  C39 POPE  137     114.016  26.046  93.555  1.00  0.00           C
ATOM  10197 0C31 POPE  137     113.505  24.685  94.035  1.00  0.00           C
ATOM  10200 1C31 POPE  137     114.386  24.176  95.175  1.00  0.00           C
ATOM  10203 2C31 POPE  137     113.946  22.845  95.806  1.00  0.00           C
ATOM  10206 3C31 POPE  137     114.395  22.806  97.265  1.00  0.00           C
ATOM  10209 4C31 POPE  137     114.025  21.536  98.035  1.00  0.00           C
ATOM  10212 5C31 POPE  137     114.046  21.806  99.545  1.00  0.00           C
ATOM  10215 6C31 POPE  137     113.736  20.585 100.415  1.00  0.00           C
ATOM  10219  NH3 POPE  138      67.365 121.026  78.345  1.00  0.00           N
ATOM  10223  C12 POPE  138      67.716 122.465  78.585  1.00  0.00           C
ATOM  10226  C11 POPE  138      69.226 122.616  78.835  1.00  0.00           C
ATOM  10229  P   POPE  138      71.115 124.396  78.526  1.00  0.00           P
ATOM  10230  O13 POPE  138      72.056 123.526  77.785  1.00  0.00           O
ATOM  10231  O14 POPE  138      71.085 125.826  78.155  1.00  0.00           O
ATOM  10232  O11 POPE  138      71.276 124.196  80.095  1.00  0.00           O
ATOM  10233  O12 POPE  138      69.655 123.836  78.256  1.00  0.00           O
ATOM  10234  C1  POPE  138      70.806 125.245  80.966  1.00  0.00           C
ATOM  10237  C2  POPE  138      70.886 124.835  82.476  1.00  0.00           C
ATOM  10239  O21 POPE  138      70.106 125.636  83.396  1.00  0.00           O
ATOM  10240  C21 POPE  138      70.136 126.966  83.295  1.00  0.00           C
ATOM  10241  O22 POPE  138      70.666 127.605  82.416  1.00  0.00           O
ATOM  10242  C22 POPE  138      69.316 127.586  84.425  1.00  0.00           C
ATOM  10245  C3  POPE  138      72.346 124.725  83.015  1.00  0.00           C
ATOM  10248  O31 POPE  138      72.396 124.257  84.385  1.00  0.00           O
ATOM  10249  C31 POPE  138      72.426 122.925  84.506  1.00  0.00           C
ATOM  10250  O32 POPE  138      72.426 122.125  83.586  1.00  0.00           O
ATOM  10251  C32 POPE  138      72.405 122.486  85.976  1.00  0.00           C
ATOM  10254  C23 POPE  138      69.795 128.986  84.916  1.00  0.00           C
ATOM  10257  C24 POPE  138      70.536 128.965  86.265  1.00  0.00           C
ATOM  10260  C25 POPE  138      70.716 130.396  86.826  1.00  0.00           C
ATOM  10263  C26 POPE  138      72.035 130.625  87.576  1.00  0.00           C
ATOM  10266  C27 POPE  138      72.146 132.066  88.105  1.00  0.00           C
ATOM  10269  C28 POPE  138      73.536 132.456  88.675  1.00  0.00           C
ATOM  10272  C29 POPE  138      73.926 131.656  89.895  1.00  0.00           C
ATOM  10274 0C21 POPE  138      74.326 132.125  91.096  1.00  0.00           C
ATOM  10276 1C21 POPE  138      74.516 133.557  91.506  1.00  0.00           C
ATOM  10279 2C21 POPE  138      73.446 134.097  92.486  1.00  0.00           C
ATOM  10282 3C21 POPE  138      73.606 133.636  93.935  1.00  0.00           C
ATOM  10285 4C21 POPE  138      72.646 134.396  94.866  1.00  0.00           C
ATOM  10288 5C21 POPE  138      72.326 133.677  96.186  1.00  0.00           C
ATOM  10291 6C21 POPE  138      71.475 132.417  95.985  1.00  0.00           C
ATOM  10294 7C21 POPE  138      70.746 131.956  97.245  1.00  0.00           C
ATOM  10297 8C21 POPE  138      69.766 130.805  96.975  1.00  0.00           C
ATOM  10301  C33 POPE  138      71.266 121.455  86.166  1.00  0.00           C
ATOM  10304  C34 POPE  138      71.115 120.936  87.595  1.00  0.00           C
ATOM  10307  C35 POPE  138      70.676 121.996  88.616  1.00  0.00           C
ATOM  10310  C36 POPE  138      70.216 121.336  89.925  1.00  0.00           C
ATOM  10313  C37 POPE  138      69.916 122.335  91.055  1.00  0.00           C
ATOM  10316  C38 POPE  138      70.936 122.257  92.206  1.00  0.00           C
ATOM  10319  C39 POPE  138      70.516 123.055  93.446  1.00  0.00           C
ATOM  10322 0C31 POPE  138      69.356 122.397  94.215  1.00  0.00           C
ATOM  10325 1C31 POPE  138      69.766 121.805  95.576  1.00  0.00           C
ATOM  10328 2C31 POPE  138      68.655 120.916  96.155  1.00  0.00           C
ATOM  10331 3C31 POPE  138      68.826 120.587  97.646  1.00  0.00           C
ATOM  10334 4C31 POPE  138      68.786 121.805  98.586  1.00  0.00           C
ATOM  10337 5C31 POPE  138      67.556 122.705  98.375  1.00  0.00           C
ATOM  10340 6C31 POPE  138      67.416 123.815  99.425  1.00  0.00           C
ATOM  10344  NH3 POPE  139      89.696  38.195  78.396  1.00  0.00           N
ATOM  10348  C12 POPE  139      88.406  38.916  78.116  1.00  0.00           C
ATOM  10351  C11 POPE  139      87.296  38.586  79.125  1.00  0.00           C
ATOM  10354  P   POPE  139      85.436  40.476  79.335  1.00  0.00           P
ATOM  10355  O13 POPE  139      86.005  41.695  78.725  1.00  0.00           O
ATOM  10356  O14 POPE  139      83.966  40.275  79.256  1.00  0.00           O
ATOM  10357  O11 POPE  139      85.925  40.386  80.836  1.00  0.00           O
ATOM  10358  O12 POPE  139      86.086  39.195  78.686  1.00  0.00           O
ATOM  10359  C1  POPE  139      84.955  40.526  81.866  1.00  0.00           C
ATOM  10362  C2  POPE  139      85.456  39.965  83.216  1.00  0.00           C
ATOM  10364  O21 POPE  139      86.396  40.845  83.856  1.00  0.00           O
ATOM  10365  C21 POPE  139      87.546  40.406  84.285  1.00  0.00           C
ATOM  10366  O22 POPE  139      88.376  39.776  83.655  1.00  0.00           O
ATOM  10367  C22 POPE  139      87.646  40.786  85.756  1.00  0.00           C
ATOM  10370  C3  POPE  139      85.766  38.436  83.186  1.00  0.00           C
ATOM  10373  O31 POPE  139      85.415  37.886  84.485  1.00  0.00           O
ATOM  10374  C31 POPE  139      85.006  36.625  84.466  1.00  0.00           C
ATOM  10375  O32 POPE  139      85.156  35.835  83.555  1.00  0.00           O
ATOM  10376  C32 POPE  139      84.196  36.366  85.716  1.00  0.00           C
ATOM  10379  C23 POPE  139      89.066  40.675  86.315  1.00  0.00           C
ATOM  10382  C24 POPE  139      89.006  40.326  87.805  1.00  0.00           C
ATOM  10385  C25 POPE  139      88.806  38.816  87.995  1.00  0.00           C
ATOM  10388  C26 POPE  139      88.845  38.396  89.466  1.00  0.00           C
ATOM  10391  C27 POPE  139      88.596  36.896  89.615  1.00  0.00           C
ATOM  10394  C28 POPE  139      88.376  36.465  91.075  1.00  0.00           C
ATOM  10397  C29 POPE  139      89.606  36.605  91.946  1.00  0.00           C
ATOM  10399 0C21 POPE  139      89.785  35.946  93.105  1.00  0.00           C
ATOM  10401 1C21 POPE  139      88.785  34.976  93.675  1.00  0.00           C
ATOM  10404 2C21 POPE  139      87.635  35.656  94.446  1.00  0.00           C
ATOM  10407 3C21 POPE  139      86.345  34.826  94.425  1.00  0.00           C
ATOM  10410 4C21 POPE  139      85.246  35.456  95.285  1.00  0.00           C
ATOM  10413 5C21 POPE  139      83.926  34.686  95.205  1.00  0.00           C
ATOM  10416 6C21 POPE  139      82.845  35.195  96.175  1.00  0.00           C
ATOM  10419 7C21 POPE  139      83.206  34.956  97.646  1.00  0.00           C
ATOM  10422 8C21 POPE  139      82.066  35.215  98.625  1.00  0.00           C
ATOM  10426  C33 POPE  139      85.095  36.065  86.936  1.00  0.00           C
ATOM  10429  C34 POPE  139      84.295  35.276  87.965  1.00  0.00           C
ATOM  10432  C35 POPE  139      85.186  34.535  88.946  1.00  0.00           C
ATOM  10435  C36 POPE  139      84.486  33.265  89.436  1.00  0.00           C
ATOM  10438  C37 POPE  139      85.296  32.585  90.526  1.00  0.00           C
ATOM  10441  C38 POPE  139      84.516  31.486  91.236  1.00  0.00           C
ATOM  10444  C39 POPE  139      85.216  31.096  92.535  1.00  0.00           C
ATOM  10447 0C31 POPE  139      84.286  30.366  93.495  1.00  0.00           C
ATOM  10450 1C31 POPE  139      84.866  30.345  94.916  1.00  0.00           C
ATOM  10453 2C31 POPE  139      83.896  29.696  95.906  1.00  0.00           C
ATOM  10456 3C31 POPE  139      84.486  29.646  97.315  1.00  0.00           C
ATOM  10459 4C31 POPE  139      83.526  28.986  98.306  1.00  0.00           C
ATOM  10462 5C31 POPE  139      84.225  28.676  99.625  1.00  0.00           C
ATOM  10465 6C31 POPE  139      83.336  27.986 100.655  1.00  0.00           C
ATOM  10469  NH3 POPE  140      97.806  52.765 122.565  1.00  0.00           N
ATOM  10473  C12 POPE  140      99.186  52.175 122.476  1.00  0.00           C
ATOM  10476  C11 POPE  140     100.196  53.155 121.835  1.00  0.00           C
ATOM  10479  P   POPE  140     101.145  55.595 122.125  1.00  0.00           P
ATOM  10480  O13 POPE  140     100.076  56.616 121.975  1.00  0.00           O
ATOM  10481  O14 POPE  140     102.325  56.045 122.896  1.00  0.00           O
ATOM  10482  O11 POPE  140     101.696  55.156 120.705  1.00  0.00           O
ATOM  10483  O12 POPE  140     100.456  54.275 122.696  1.00  0.00           O
ATOM  10484  C1  POPE  140     101.075  55.576 119.495  1.00  0.00           C
ATOM  10487  C2  POPE  140     101.805  55.006 118.235  1.00  0.00           C
ATOM  10489  O21 POPE  140     100.856  54.816 117.146  1.00  0.00           O
ATOM  10490  C21 POPE  140     100.965  55.616 116.086  1.00  0.00           C
ATOM  10491  O22 POPE  140     101.835  56.456 115.915  1.00  0.00           O
ATOM  10492  C22 POPE  140      99.755  55.445 115.135  1.00  0.00           C
ATOM  10495  C3  POPE  140     102.425  53.636 118.596  1.00  0.00           C
ATOM  10498  O31 POPE  140     103.015  53.036 117.445  1.00  0.00           O
ATOM  10499  C31 POPE  140     102.436  51.986 116.905  1.00  0.00           C
ATOM  10500  O32 POPE  140     101.446  51.396 117.325  1.00  0.00           O
ATOM  10501  C32 POPE  140     103.155  51.705 115.595  1.00  0.00           C
ATOM  10504  C23 POPE  140      99.046  56.806 114.836  1.00  0.00           C
ATOM  10507  C24 POPE  140      98.066  56.815 113.645  1.00  0.00           C
ATOM  10510  C25 POPE  140      98.705  56.775 112.255  1.00  0.00           C
ATOM  10513  C26 POPE  140      99.586  57.986 111.916  1.00  0.00           C
ATOM  10516  C27 POPE  140      99.906  58.015 110.406  1.00  0.00           C
ATOM  10519  C28 POPE  140     100.965  59.035 109.976  1.00  0.00           C
ATOM  10522  C29 POPE  140     100.555  60.466 110.235  1.00  0.00           C
ATOM  10524 0C21 POPE  140      99.986  61.315 109.355  1.00  0.00           C
ATOM  10526 1C21 POPE  140      99.626  61.026 107.915  1.00  0.00           C
ATOM  10529 2C21 POPE  140      99.886  62.206 106.955  1.00  0.00           C
ATOM  10532 3C21 POPE  140      98.896  63.366 107.125  1.00  0.00           C
ATOM  10535 4C21 POPE  140      99.106  64.565 106.195  1.00  0.00           C
ATOM  10538 5C21 POPE  140      98.826  64.296 104.706  1.00  0.00           C
ATOM  10541 6C21 POPE  140      97.336  64.055 104.405  1.00  0.00           C
ATOM  10544 7C21 POPE  140      97.096  63.726 102.925  1.00  0.00           C
ATOM  10547 8C21 POPE  140      95.666  63.265 102.635  1.00  0.00           C
ATOM  10551  C33 POPE  140     102.626  50.476 114.855  1.00  0.00           C
ATOM  10554  C34 POPE  140     103.336  50.326 113.505  1.00  0.00           C
ATOM  10557  C35 POPE  140     102.775  49.186 112.665  1.00  0.00           C
ATOM  10560  C36 POPE  140     103.505  49.086 111.326  1.00  0.00           C
ATOM  10563  C37 POPE  140     102.595  48.696 110.165  1.00  0.00           C
ATOM  10566  C38 POPE  140     103.316  48.826 108.815  1.00  0.00           C
ATOM  10569  C39 POPE  140     102.985  50.116 108.035  1.00  0.00           C
ATOM  10572 0C31 POPE  140     101.585  50.076 107.395  1.00  0.00           C
ATOM  10575 1C31 POPE  140     101.576  50.646 105.966  1.00  0.00           C
ATOM  10578 2C31 POPE  140     100.205  50.506 105.266  1.00  0.00           C
ATOM  10581 3C31 POPE  140      99.886  49.076 104.796  1.00  0.00           C
ATOM  10584 4C31 POPE  140     100.615  48.656 103.505  1.00  0.00           C
ATOM  10587 5C31 POPE  140     100.466  47.165 103.205  1.00  0.00           C
ATOM  10590 6C31 POPE  140     101.035  46.756 101.835  1.00  0.00           C
ATOM  10594  NH3 POPE  141      82.306   4.897 121.555  1.00  0.00           N
ATOM  10598  C12 POPE  141      82.156   3.846 122.635  1.00  0.00           C
ATOM  10601  C11 POPE  141      81.805   4.477 123.996  1.00  0.00           C
ATOM  10604  P   POPE  141      79.785   3.365 125.256  1.00  0.00           P
ATOM  10605  O13 POPE  141      79.586   2.166 126.116  1.00  0.00           O
ATOM  10606  O14 POPE  141      79.335   4.666 125.766  1.00  0.00           O
ATOM  10607  O11 POPE  141      79.186   3.046 123.835  1.00  0.00           O
ATOM  10608  O12 POPE  141      81.335   3.475 124.916  1.00  0.00           O
ATOM  10609  C1  POPE  141      78.585   4.046 123.026  1.00  0.00           C
ATOM  10612  C2  POPE  141      78.336   3.426 121.625  1.00  0.00           C
ATOM  10614  O21 POPE  141      77.755   4.426 120.745  1.00  0.00           O
ATOM  10615  C21 POPE  141      78.706   5.287 120.305  1.00  0.00           C
ATOM  10616  O22 POPE  141      79.895   5.137 120.506  1.00  0.00           O
ATOM  10617  C22 POPE  141      78.076   6.446 119.586  1.00  0.00           C
ATOM  10620  C3  POPE  141      77.435   2.166 121.726  1.00  0.00           C
ATOM  10623  O31 POPE  141      76.726   1.905 120.485  1.00  0.00           O
ATOM  10624  C31 POPE  141      77.426   1.185 119.586  1.00  0.00           C
ATOM  10625  O32 POPE  141      78.525   0.725 119.776  1.00  0.00           O
ATOM  10626  C32 POPE  141      76.636   1.196 118.275  1.00  0.00           C
ATOM  10629  C23 POPE  141      78.585   6.607 118.146  1.00  0.00           C
ATOM  10632  C24 POPE  141      77.926   5.646 117.146  1.00  0.00           C
ATOM  10635  C25 POPE  141      78.116   6.166 115.716  1.00  0.00           C
ATOM  10638  C26 POPE  141      77.566   5.236 114.625  1.00  0.00           C
ATOM  10641  C27 POPE  141      77.725   5.845 113.216  1.00  0.00           C
ATOM  10644  C28 POPE  141      77.746   4.767 112.105  1.00  0.00           C
ATOM  10647  C29 POPE  141      78.315   5.217 110.785  1.00  0.00           C
ATOM  10649 0C21 POPE  141      77.725   6.036 109.905  1.00  0.00           C
ATOM  10651 1C21 POPE  141      76.376   6.677 110.065  1.00  0.00           C
ATOM  10654 2C21 POPE  141      75.505   6.567 108.806  1.00  0.00           C
ATOM  10657 3C21 POPE  141      74.126   7.176 109.046  1.00  0.00           C
ATOM  10660 4C21 POPE  141      73.246   7.267 107.785  1.00  0.00           C
ATOM  10663 5C21 POPE  141      71.936   8.016 108.076  1.00  0.00           C
ATOM  10666 6C21 POPE  141      70.975   8.036 106.885  1.00  0.00           C
ATOM  10669 7C21 POPE  141      69.736   8.887 107.175  1.00  0.00           C
ATOM  10672 8C21 POPE  141      68.795   9.027 105.985  1.00  0.00           C
ATOM  10676  C33 POPE  141      77.175   0.215 117.196  1.00  0.00           C
ATOM  10679  C34 POPE  141      78.396   0.755 116.446  1.00  0.00           C
ATOM  10682  C35 POPE  141      78.046   1.425 115.095  1.00  0.00           C
ATOM  10685  C36 POPE  141      77.865   0.406 113.966  1.00  0.00           C
ATOM  10688  C37 POPE  141      77.856   1.005 112.556  1.00  0.00           C
ATOM  10691  C38 POPE  141      77.986  -0.084 111.485  1.00  0.00           C
ATOM  10694  C39 POPE  141      77.996   0.436 110.045  1.00  0.00           C
ATOM  10697 0C31 POPE  141      78.446  -0.655 109.065  1.00  0.00           C
ATOM  10700 1C31 POPE  141      78.116  -0.324 107.606  1.00  0.00           C
ATOM  10703 2C31 POPE  141      78.686  -1.345 106.616  1.00  0.00           C
ATOM  10706 3C31 POPE  141      80.196  -1.185 106.385  1.00  0.00           C
ATOM  10709 4C31 POPE  141      80.695  -2.024 105.205  1.00  0.00           C
ATOM  10712 5C31 POPE  141      81.986  -1.455 104.605  1.00  0.00           C
ATOM  10715 6C31 POPE  141      82.416  -2.125 103.315  1.00  0.00           C
ATOM  10719  NH3 POPE  142      53.556 125.175 123.605  1.00  0.00           N
ATOM  10723  C12 POPE  142      53.396 126.646 123.795  1.00  0.00           C
ATOM  10726  C11 POPE  142      52.066 126.996 124.466  1.00  0.00           C
ATOM  10729  P   POPE  142      51.436 129.576 124.615  1.00  0.00           P
ATOM  10730  O13 POPE  142      50.236 129.695 125.485  1.00  0.00           O
ATOM  10731  O14 POPE  142      52.386 130.695 124.656  1.00  0.00           O
ATOM  10732  O11 POPE  142      50.975 129.236 123.126  1.00  0.00           O
ATOM  10733  O12 POPE  142      52.176 128.276 125.085  1.00  0.00           O
ATOM  10734  C1  POPE  142      51.876 129.477 122.025  1.00  0.00           C
ATOM  10737  C2  POPE  142      51.146 129.576 120.646  1.00  0.00           C
ATOM  10739  O21 POPE  142      51.286 128.396 119.815  1.00  0.00           O
ATOM  10740  C21 POPE  142      52.466 128.136 119.245  1.00  0.00           C
ATOM  10741  O22 POPE  142      53.526 128.655 119.535  1.00  0.00           O
ATOM  10742  C22 POPE  142      52.295 127.046 118.186  1.00  0.00           C
ATOM  10745  C3  POPE  142      51.536 130.896 119.916  1.00  0.00           C
ATOM  10748  O31 POPE  142      51.416 130.786 118.485  1.00  0.00           O
ATOM  10749  C31 POPE  142      51.556 131.936 117.845  1.00  0.00           C
ATOM  10750  O32 POPE  142      51.385 133.048 118.326  1.00  0.00           O
ATOM  10751  C32 POPE  142      52.026 131.635 116.415  1.00  0.00           C
ATOM  10754  C23 POPE  142      52.826 127.425 116.765  1.00  0.00           C
ATOM  10757  C24 POPE  142      51.786 127.946 115.756  1.00  0.00           C
ATOM  10760  C25 POPE  142      51.886 127.257 114.385  1.00  0.00           C
ATOM  10763  C26 POPE  142      51.396 125.796 114.405  1.00  0.00           C
ATOM  10766  C27 POPE  142      51.835 124.956 113.186  1.00  0.00           C
ATOM  10769  C28 POPE  142      52.006 123.445 113.505  1.00  0.00           C
ATOM  10772  C29 POPE  142      53.176 123.235 114.425  1.00  0.00           C
ATOM  10774 0C21 POPE  142      53.986 122.176 114.475  1.00  0.00           C
ATOM  10776 1C21 POPE  142      53.885 120.875 113.705  1.00  0.00           C
ATOM  10779 2C21 POPE  142      54.106 119.757 114.735  1.00  0.00           C
ATOM  10782 3C21 POPE  142      54.196 118.335 114.175  1.00  0.00           C
ATOM  10785 4C21 POPE  142      55.076 118.125 112.936  1.00  0.00           C
ATOM  10788 5C21 POPE  142      55.636 116.705 112.796  1.00  0.00           C
ATOM  10791 6C21 POPE  142      54.716 115.546 113.256  1.00  0.00           C
ATOM  10794 7C21 POPE  142      55.426 114.186 113.146  1.00  0.00           C
ATOM  10797 8C21 POPE  142      54.716 113.087 113.935  1.00  0.00           C
ATOM  10801  C33 POPE  142      52.346 132.906 115.605  1.00  0.00           C
ATOM  10804  C34 POPE  142      52.996 132.686 114.235  1.00  0.00           C
ATOM  10807  C35 POPE  142      52.116 131.886 113.285  1.00  0.00           C
ATOM  10810  C36 POPE  142      52.446 132.206 111.826  1.00  0.00           C
ATOM  10813  C37 POPE  142      51.556 131.416 110.855  1.00  0.00           C
ATOM  10816  C38 POPE  142      51.476 132.036 109.455  1.00  0.00           C
ATOM  10819  C39 POPE  142      52.816 132.026 108.716  1.00  0.00           C
ATOM  10822 0C31 POPE  142      52.676 132.456 107.245  1.00  0.00           C
ATOM  10825 1C31 POPE  142      53.896 132.076 106.415  1.00  0.00           C
ATOM  10828 2C31 POPE  142      53.716 132.326 104.905  1.00  0.00           C
ATOM  10831 3C31 POPE  142      54.226 133.697 104.446  1.00  0.00           C
ATOM  10834 4C31 POPE  142      54.176 133.837 102.915  1.00  0.00           C
ATOM  10837 5C31 POPE  142      55.316 134.687 102.336  1.00  0.00           C
ATOM  10840 6C31 POPE  142      55.316 134.727 100.806  1.00  0.00           C
ATOM  10844  NH3 POPE  143      81.926 132.146  76.785  1.00  0.00           N
ATOM  10848  C12 POPE  143      81.935 130.646  76.765  1.00  0.00           C
ATOM  10851  C11 POPE  143      81.406 130.046  75.456  1.00  0.00           C
ATOM  10854  P   POPE  143      80.246 127.736  75.885  1.00  0.00           P
ATOM  10855  O13 POPE  143      79.006 128.375  75.385  1.00  0.00           O
ATOM  10856  O14 POPE  143      80.485 126.315  75.535  1.00  0.00           O
ATOM  10857  O11 POPE  143      80.235 127.896  77.455  1.00  0.00           O
ATOM  10858  O12 POPE  143      81.506 128.626  75.495  1.00  0.00           O
ATOM  10859  C1  POPE  143      80.825 126.886  78.275  1.00  0.00           C
ATOM  10862  C2  POPE  143      80.275 127.046  79.706  1.00  0.00           C
ATOM  10864  O21 POPE  143      81.355 127.117  80.666  1.00  0.00           O
ATOM  10865  C21 POPE  143      81.005 127.686  81.806  1.00  0.00           C
ATOM  10866  O22 POPE  143      80.026 128.396  81.975  1.00  0.00           O
ATOM  10867  C22 POPE  143      81.986 127.285  82.915  1.00  0.00           C
ATOM  10870  C3  POPE  143      79.305 125.875  79.986  1.00  0.00           C
ATOM  10873  O31 POPE  143      78.636 125.996  81.256  1.00  0.00           O
ATOM  10874  C31 POPE  143      77.475 125.376  81.295  1.00  0.00           C
ATOM  10875  O32 POPE  143      76.975 124.776  80.355  1.00  0.00           O
ATOM  10876  C32 POPE  143      76.856 125.436  82.685  1.00  0.00           C
ATOM  10879  C23 POPE  143      81.875 128.105  84.226  1.00  0.00           C
ATOM  10882  C24 POPE  143      81.916 127.236  85.485  1.00  0.00           C
ATOM  10885  C25 POPE  143      82.236 128.025  86.776  1.00  0.00           C
ATOM  10888  C26 POPE  143      81.835 127.257  88.046  1.00  0.00           C
ATOM  10891  C27 POPE  143      82.646 127.645  89.296  1.00  0.00           C
ATOM  10894  C28 POPE  143      82.215 126.866  90.546  1.00  0.00           C
ATOM  10897  C29 POPE  143      83.166 127.026  91.715  1.00  0.00           C
ATOM  10899 0C21 POPE  143      82.975 127.766  92.825  1.00  0.00           C
ATOM  10901 1C21 POPE  143      81.776 128.626  93.146  1.00  0.00           C
ATOM  10904 2C21 POPE  143      81.086 128.305  94.485  1.00  0.00           C
ATOM  10907 3C21 POPE  143      81.816 128.855  95.725  1.00  0.00           C
ATOM  10910 4C21 POPE  143      80.886 128.885  96.946  1.00  0.00           C
ATOM  10913 5C21 POPE  143      81.466 129.646  98.155  1.00  0.00           C
ATOM  10916 6C21 POPE  143      80.446 129.716  99.306  1.00  0.00           C
ATOM  10919 7C21 POPE  143      80.976 130.455 100.535  1.00  0.00           C
ATOM  10922 8C21 POPE  143      79.955 130.516 101.675  1.00  0.00           C
ATOM  10926  C33 POPE  143      77.045 126.775  83.415  1.00  0.00           C
ATOM  10929  C34 POPE  143      75.746 127.257  84.086  1.00  0.00           C
ATOM  10932  C35 POPE  143      75.106 126.325  85.116  1.00  0.00           C
ATOM  10935  C36 POPE  143      75.946 126.085  86.376  1.00  0.00           C
ATOM  10938  C37 POPE  143      75.085 125.606  87.545  1.00  0.00           C
ATOM  10941  C38 POPE  143      74.655 126.757  88.466  1.00  0.00           C
ATOM  10944  C39 POPE  143      73.626 126.336  89.525  1.00  0.00           C
ATOM  10947 0C31 POPE  143      73.246 127.486  90.465  1.00  0.00           C
ATOM  10950 1C31 POPE  143      72.096 127.136  91.415  1.00  0.00           C
ATOM  10953 2C31 POPE  143      72.076 127.976  92.705  1.00  0.00           C
ATOM  10956 3C31 POPE  143      71.926 129.496  92.495  1.00  0.00           C
ATOM  10959 4C31 POPE  143      70.536 129.917  92.006  1.00  0.00           C
ATOM  10962 5C31 POPE  143      70.406 131.447  91.905  1.00  0.00           C
ATOM  10965 6C31 POPE  143      69.036 131.896  91.396  1.00  0.00           C
ATOM  10969  NH3 POPE  144      47.376  45.876 125.185  1.00  0.00           N
ATOM  10973  C12 POPE  144      46.315  44.855 124.866  1.00  0.00           C
ATOM  10976  C11 POPE  144      46.696  43.446 125.285  1.00  0.00           C
ATOM  10979  P   POPE  144      44.416  42.186 124.986  1.00  0.00           P
ATOM  10980  O13 POPE  144      44.426  40.845 125.616  1.00  0.00           O
ATOM  10981  O14 POPE  144      43.826  43.335 125.705  1.00  0.00           O
ATOM  10982  O11 POPE  144      43.736  42.006 123.575  1.00  0.00           O
ATOM  10983  O12 POPE  144      45.905  42.516 124.565  1.00  0.00           O
ATOM  10984  C1  POPE  144      43.936  42.995 122.556  1.00  0.00           C
ATOM  10987  C2  POPE  144      43.636  42.406 121.155  1.00  0.00           C
ATOM  10989  O21 POPE  144      43.346  43.485 120.256  1.00  0.00           O
ATOM  10990  C21 POPE  144      44.386  44.166 119.836  1.00  0.00           C
ATOM  10991  O22 POPE  144      45.556  43.956 120.146  1.00  0.00           O
ATOM  10992  C22 POPE  144      43.926  45.285 118.915  1.00  0.00           C
ATOM  10995  C3  POPE  144      42.416  41.445 121.205  1.00  0.00           C
ATOM  10998  O31 POPE  144      41.746  41.306 119.936  1.00  0.00           O
ATOM  10999  C31 POPE  144      42.286  40.476 119.055  1.00  0.00           C
ATOM  11000  O32 POPE  144      43.335  39.875 119.186  1.00  0.00           O
ATOM  11001  C32 POPE  144      41.396  40.445 117.815  1.00  0.00           C
ATOM  11004  C23 POPE  144      44.326  44.995 117.455  1.00  0.00           C
ATOM  11007  C24 POPE  144      43.796  46.055 116.496  1.00  0.00           C
ATOM  11010  C25 POPE  144      44.326  45.855 115.065  1.00  0.00           C
ATOM  11013  C26 POPE  144      43.826  46.926 114.095  1.00  0.00           C
ATOM  11016  C27 POPE  144      44.326  46.675 112.665  1.00  0.00           C
ATOM  11019  C28 POPE  144      43.755  47.646 111.616  1.00  0.00           C
ATOM  11022  C29 POPE  144      44.486  48.965 111.516  1.00  0.00           C
ATOM  11024 0C21 POPE  144      45.166  49.396 110.436  1.00  0.00           C
ATOM  11026 1C21 POPE  144      45.356  48.626 109.146  1.00  0.00           C
ATOM  11029 2C21 POPE  144      44.156  48.696 108.175  1.00  0.00           C
ATOM  11032 3C21 POPE  144      43.866  50.105 107.626  1.00  0.00           C
ATOM  11035 4C21 POPE  144      42.616  50.765 108.225  1.00  0.00           C
ATOM  11038 5C21 POPE  144      41.315  50.006 107.915  1.00  0.00           C
ATOM  11041 6C21 POPE  144      40.056  50.866 108.065  1.00  0.00           C
ATOM  11044 7C21 POPE  144      38.766  50.065 107.845  1.00  0.00           C
ATOM  11047 8C21 POPE  144      37.495  50.905 107.925  1.00  0.00           C
ATOM  11051  C33 POPE  144      42.176  40.396 116.485  1.00  0.00           C
ATOM  11054  C34 POPE  144      41.216  40.565 115.296  1.00  0.00           C
ATOM  11057  C35 POPE  144      41.826  40.306 113.915  1.00  0.00           C
ATOM  11060  C36 POPE  144      43.225  40.905 113.695  1.00  0.00           C
ATOM  11063  C37 POPE  144      43.766  40.585 112.296  1.00  0.00           C
ATOM  11066  C38 POPE  144      45.176  41.125 112.025  1.00  0.00           C
ATOM  11069  C39 POPE  144      45.226  42.646 111.855  1.00  0.00           C
ATOM  11072 0C31 POPE  144      46.315  43.095 110.865  1.00  0.00           C
ATOM  11075 1C31 POPE  144      46.266  44.595 110.565  1.00  0.00           C
ATOM  11078 2C31 POPE  144      47.096  45.016 109.326  1.00  0.00           C
ATOM  11081 3C31 POPE  144      46.426  44.616 107.995  1.00  0.00           C
ATOM  11084 4C31 POPE  144      47.225  45.096 106.776  1.00  0.00           C
ATOM  11087 5C31 POPE  144      46.616  44.616 105.445  1.00  0.00           C
ATOM  11090 6C31 POPE  144      47.456  44.965 104.215  1.00  0.00           C
ATOM  11094  NH3 POPE  145      76.686  10.795  77.495  1.00  0.00           N
ATOM  11098  C12 POPE  145      75.636  10.795  76.425  1.00  0.00           C
ATOM  11101  C11 POPE  145      76.335  10.956  75.076  1.00  0.00           C
ATOM  11104  P   POPE  145      76.526  13.536  75.055  1.00  0.00           P
ATOM  11105  O13 POPE  145      77.496  14.566  74.616  1.00  0.00           O
ATOM  11106  O14 POPE  145      75.225  13.436  74.366  1.00  0.00           O
ATOM  11107  O11 POPE  145      76.266  13.625  76.615  1.00  0.00           O
ATOM  11108  O12 POPE  145      77.206  12.106  75.055  1.00  0.00           O
ATOM  11109  C1  POPE  145      76.406  14.795  77.405  1.00  0.00           C
ATOM  11112  C2  POPE  145      77.326  14.426  78.596  1.00  0.00           C
ATOM  11114  O21 POPE  145      77.116  15.306  79.726  1.00  0.00           O
ATOM  11115  C21 POPE  145      77.316  14.686  80.896  1.00  0.00           C
ATOM  11116  O22 POPE  145      77.446  13.476  81.026  1.00  0.00           O
ATOM  11117  C22 POPE  145      77.256  15.686  82.045  1.00  0.00           C
ATOM  11120  C3  POPE  145      78.806  14.465  78.155  1.00  0.00           C
ATOM  11123  O31 POPE  145      79.656  13.816  79.105  1.00  0.00           O
ATOM  11124  C31 POPE  145      79.955  12.545  78.826  1.00  0.00           C
ATOM  11125  O32 POPE  145      79.246  11.785  78.175  1.00  0.00           O
ATOM  11126  C32 POPE  145      81.366  12.256  79.296  1.00  0.00           C
ATOM  11129  C23 POPE  145      78.126  15.275  83.266  1.00  0.00           C
ATOM  11132  C24 POPE  145      77.696  16.026  84.535  1.00  0.00           C
ATOM  11135  C25 POPE  145      78.815  16.326  85.546  1.00  0.00           C
ATOM  11138  C26 POPE  145      79.125  15.246  86.595  1.00  0.00           C
ATOM  11141  C27 POPE  145      79.386  15.896  87.976  1.00  0.00           C
ATOM  11144  C28 POPE  145      80.095  14.995  89.006  1.00  0.00           C
ATOM  11147  C29 POPE  145      81.595  15.056  88.896  1.00  0.00           C
ATOM  11149 0C21 POPE  145      82.476  15.486  89.825  1.00  0.00           C
ATOM  11151 1C21 POPE  145      82.145  15.965  91.226  1.00  0.00           C
ATOM  11154 2C21 POPE  145      81.856  17.476  91.295  1.00  0.00           C
ATOM  11157 3C21 POPE  145      83.066  18.365  90.976  1.00  0.00           C
ATOM  11160 4C21 POPE  145      82.826  19.866  91.256  1.00  0.00           C
ATOM  11163 5C21 POPE  145      81.615  20.445  90.506  1.00  0.00           C
ATOM  11166 6C21 POPE  145      81.566  21.976  90.546  1.00  0.00           C
ATOM  11169 7C21 POPE  145      80.225  22.556  90.065  1.00  0.00           C
ATOM  11172 8C21 POPE  145      80.225  24.086  89.936  1.00  0.00           C
ATOM  11176  C33 POPE  145      82.276  13.496  79.095  1.00  0.00           C
ATOM  11179  C34 POPE  145      82.676  14.166  80.425  1.00  0.00           C
ATOM  11182  C35 POPE  145      83.626  13.345  81.315  1.00  0.00           C
ATOM  11185  C36 POPE  145      84.606  12.456  80.515  1.00  0.00           C
ATOM  11188  C37 POPE  145      85.935  12.146  81.205  1.00  0.00           C
ATOM  11191  C38 POPE  145      86.986  11.536  80.275  1.00  0.00           C
ATOM  11194  C39 POPE  145      88.376  12.115  80.535  1.00  0.00           C
ATOM  11197 0C31 POPE  145      89.036  11.676  81.845  1.00  0.00           C
ATOM  11200 1C31 POPE  145      90.426  12.295  82.035  1.00  0.00           C
ATOM  11203 2C31 POPE  145      91.105  12.006  83.386  1.00  0.00           C
ATOM  11206 3C31 POPE  145      91.765  10.616  83.526  1.00  0.00           C
ATOM  11209 4C31 POPE  145      92.676  10.245  82.355  1.00  0.00           C
ATOM  11212 5C31 POPE  145      93.826   9.346  82.785  1.00  0.00           C
ATOM  11215 6C31 POPE  145      94.766   9.045  81.625  1.00  0.00           C
ATOM  11219  NH3 POPE  146     108.896 107.775 122.065  1.00  0.00           N
ATOM  11223  C12 POPE  146     109.025 107.096 123.386  1.00  0.00           C
ATOM  11226  C11 POPE  146     107.635 106.816 123.985  1.00  0.00           C
ATOM  11229  P   POPE  146     106.186 104.695 124.466  1.00  0.00           P
ATOM  11230  O13 POPE  146     105.986 104.226 125.836  1.00  0.00           O
ATOM  11231  O14 POPE  146     105.116 105.525 123.866  1.00  0.00           O
ATOM  11232  O11 POPE  146     106.506 103.486 123.505  1.00  0.00           O
ATOM  11233  O12 POPE  146     107.576 105.466 124.416  1.00  0.00           O
ATOM  11234  C1  POPE  146     106.665 103.755 122.105  1.00  0.00           C
ATOM  11237  C2  POPE  146     105.475 103.176 121.285  1.00  0.00           C
ATOM  11239  O21 POPE  146     105.876 102.836 119.955  1.00  0.00           O
ATOM  11240  C21 POPE  146     106.276 103.806 119.165  1.00  0.00           C
ATOM  11241  O22 POPE  146     106.506 104.976 119.466  1.00  0.00           O
ATOM  11242  C22 POPE  146     106.355 103.246 117.746  1.00  0.00           C
ATOM  11245  C3  POPE  146     104.196 104.076 121.345  1.00  0.00           C
ATOM  11248  O31 POPE  146     103.115 103.515 120.565  1.00  0.00           O
ATOM  11249  C31 POPE  146     102.395 104.375 119.846  1.00  0.00           C
ATOM  11250  O32 POPE  146     102.646 105.555 119.665  1.00  0.00           O
ATOM  11251  C32 POPE  146     101.156 103.666 119.326  1.00  0.00           C
ATOM  11254  C23 POPE  146     106.646 104.366 116.726  1.00  0.00           C
ATOM  11257  C24 POPE  146     106.776 103.946 115.256  1.00  0.00           C
ATOM  11260  C25 POPE  146     107.516 105.005 114.425  1.00  0.00           C
ATOM  11263  C26 POPE  146     107.045 105.135 112.976  1.00  0.00           C
ATOM  11266  C27 POPE  146     108.076 105.936 112.156  1.00  0.00           C
ATOM  11269  C28 POPE  146     107.656 106.185 110.705  1.00  0.00           C
ATOM  11272  C29 POPE  146     108.826 106.686 109.885  1.00  0.00           C
ATOM  11274 0C21 POPE  146     109.115 107.966 109.625  1.00  0.00           C
ATOM  11276 1C21 POPE  146     108.306 109.146 110.085  1.00  0.00           C
ATOM  11279 2C21 POPE  146     108.726 110.466 109.425  1.00  0.00           C
ATOM  11282 3C21 POPE  146     108.476 110.495 107.915  1.00  0.00           C
ATOM  11285 4C21 POPE  146     108.316 111.936 107.375  1.00  0.00           C
ATOM  11288 5C21 POPE  146     107.875 111.996 105.906  1.00  0.00           C
ATOM  11291 6C21 POPE  146     106.446 111.486 105.686  1.00  0.00           C
ATOM  11294 7C21 POPE  146     106.026 111.516 104.205  1.00  0.00           C
ATOM  11297 8C21 POPE  146     104.615 110.966 103.976  1.00  0.00           C
ATOM  11301  C33 POPE  146     101.446 102.495 118.386  1.00  0.00           C
ATOM  11304  C34 POPE  146     100.685 102.565 117.056  1.00  0.00           C
ATOM  11307  C35 POPE  146     101.436 103.445 116.046  1.00  0.00           C
ATOM  11310  C36 POPE  146     100.895 103.367 114.615  1.00  0.00           C
ATOM  11313  C37 POPE  146     101.816 104.086 113.616  1.00  0.00           C
ATOM  11316  C38 POPE  146     101.655 103.666 112.156  1.00  0.00           C
ATOM  11319  C39 POPE  146     102.616 104.426 111.226  1.00  0.00           C
ATOM  11322 0C31 POPE  146     103.096 103.585 110.045  1.00  0.00           C
ATOM  11325 1C31 POPE  146     103.936 104.375 109.025  1.00  0.00           C
ATOM  11328 2C31 POPE  146     103.076 105.035 107.925  1.00  0.00           C
ATOM  11331 3C31 POPE  146     103.136 104.316 106.565  1.00  0.00           C
ATOM  11334 4C31 POPE  146     102.296 103.036 106.506  1.00  0.00           C
ATOM  11337 5C31 POPE  146     102.126 102.516 105.076  1.00  0.00           C
ATOM  11340 6C31 POPE  146     101.306 101.226 104.966  1.00  0.00           C
ATOM  11344  NH3 POPE  147      95.776  93.356 121.446  1.00  0.00           N
ATOM  11348  C12 POPE  147      96.096  93.156 122.886  1.00  0.00           C
ATOM  11351  C11 POPE  147      94.855  92.715 123.666  1.00  0.00           C
ATOM  11354  P   POPE  147      92.325  93.235 123.815  1.00  0.00           P
ATOM  11355  O13 POPE  147      91.566  94.485 123.966  1.00  0.00           O
ATOM  11356  O14 POPE  147      92.215  92.216 124.885  1.00  0.00           O
ATOM  11357  O11 POPE  147      91.895  92.495 122.495  1.00  0.00           O
ATOM  11358  O12 POPE  147      93.796  93.647 123.425  1.00  0.00           O
ATOM  11359  C1  POPE  147      90.746  92.946 121.796  1.00  0.00           C
ATOM  11362  C2  POPE  147      91.096  94.165 120.925  1.00  0.00           C
ATOM  11364  O21 POPE  147      89.866  94.676 120.396  1.00  0.00           O
ATOM  11365  C21 POPE  147      89.925  95.996 120.155  1.00  0.00           C
ATOM  11366  O22 POPE  147      90.846  96.705 120.495  1.00  0.00           O
ATOM  11367  C22 POPE  147      88.666  96.406 119.405  1.00  0.00           C
ATOM  11370  C3  POPE  147      92.106  93.785 119.815  1.00  0.00           C
ATOM  11373  O31 POPE  147      92.495  94.886 118.976  1.00  0.00           O
ATOM  11374  C31 POPE  147      93.446  95.656 119.455  1.00  0.00           C
ATOM  11375  O32 POPE  147      93.985  95.516 120.556  1.00  0.00           O
ATOM  11376  C32 POPE  147      93.745  96.726 118.406  1.00  0.00           C
ATOM  11379  C23 POPE  147      88.406  95.546 118.146  1.00  0.00           C
ATOM  11382  C24 POPE  147      87.196  94.596 118.256  1.00  0.00           C
ATOM  11385  C25 POPE  147      86.966  93.696 117.025  1.00  0.00           C
ATOM  11388  C26 POPE  147      87.386  94.326 115.686  1.00  0.00           C
ATOM  11391  C27 POPE  147      87.086  93.445 114.466  1.00  0.00           C
ATOM  11394  C28 POPE  147      87.796  93.936 113.186  1.00  0.00           C
ATOM  11397  C29 POPE  147      87.276  95.266 112.726  1.00  0.00           C
ATOM  11399 0C21 POPE  147      86.566  95.536 111.605  1.00  0.00           C
ATOM  11401 1C21 POPE  147      86.105  94.546 110.565  1.00  0.00           C
ATOM  11404 2C21 POPE  147      84.575  94.576 110.436  1.00  0.00           C
ATOM  11407 3C21 POPE  147      84.066  93.515 109.446  1.00  0.00           C
ATOM  11410 4C21 POPE  147      82.535  93.466 109.405  1.00  0.00           C
ATOM  11413 5C21 POPE  147      81.916  94.506 108.456  1.00  0.00           C
ATOM  11416 6C21 POPE  147      80.426  94.706 108.736  1.00  0.00           C
ATOM  11419 7C21 POPE  147      79.715  95.536 107.655  1.00  0.00           C
ATOM  11422 8C21 POPE  147      78.306  95.966 108.076  1.00  0.00           C
ATOM  11426  C33 POPE  147      95.256  96.826 118.056  1.00  0.00           C
ATOM  11429  C34 POPE  147      95.505  97.696 116.826  1.00  0.00           C
ATOM  11432  C35 POPE  147      95.636  96.866 115.535  1.00  0.00           C
ATOM  11435  C36 POPE  147      95.755  97.756 114.285  1.00  0.00           C
ATOM  11438  C37 POPE  147      96.506  97.106 113.116  1.00  0.00           C
ATOM  11441  C38 POPE  147      95.986  95.716 112.785  1.00  0.00           C
ATOM  11444  C39 POPE  147      96.646  95.065 111.586  1.00  0.00           C
ATOM  11447 0C31 POPE  147      96.075  93.666 111.335  1.00  0.00           C
ATOM  11450 1C31 POPE  147      96.566  93.046 110.025  1.00  0.00           C
ATOM  11453 2C31 POPE  147      95.925  91.675 109.745  1.00  0.00           C
ATOM  11456 3C31 POPE  147      94.395  91.726 109.706  1.00  0.00           C
ATOM  11459 4C31 POPE  147      93.776  90.466 109.095  1.00  0.00           C
ATOM  11462 5C31 POPE  147      92.246  90.566 109.035  1.00  0.00           C
ATOM  11465 6C31 POPE  147      91.606  89.326 108.415  1.00  0.00           C
ATOM  11469  NH3 POPE  148       9.176  12.885  76.916  1.00  0.00           N
ATOM  11473  C12 POPE  148       9.846  13.215  78.225  1.00  0.00           C
ATOM  11476  C11 POPE  148      11.226  13.856  77.965  1.00  0.00           C
ATOM  11479  P   POPE  148      13.246  12.206  77.315  1.00  0.00           P
ATOM  11480  O13 POPE  148      14.466  13.016  77.035  1.00  0.00           O
ATOM  11481  O14 POPE  148      13.126  10.876  76.695  1.00  0.00           O
ATOM  11482  O11 POPE  148      13.216  12.056  78.896  1.00  0.00           O
ATOM  11483  O12 POPE  148      11.966  13.096  77.016  1.00  0.00           O
ATOM  11484  C1  POPE  148      12.286  11.156  79.525  1.00  0.00           C
ATOM  11487  C2  POPE  148      13.006  10.115  80.425  1.00  0.00           C
ATOM  11489  O21 POPE  148      12.266   9.846  81.625  1.00  0.00           O
ATOM  11490  C21 POPE  148      12.026  10.736  82.565  1.00  0.00           C
ATOM  11491  O22 POPE  148      12.316  11.926  82.556  1.00  0.00           O
ATOM  11492  C22 POPE  148      11.286   9.965  83.666  1.00  0.00           C
ATOM  11495  C3  POPE  148      14.496  10.476  80.745  1.00  0.00           C
ATOM  11498  O31 POPE  148      15.036   9.616  81.765  1.00  0.00           O
ATOM  11499  C31 POPE  148      15.756   8.566  81.376  1.00  0.00           C
ATOM  11500  O32 POPE  148      16.246   8.446  80.266  1.00  0.00           O
ATOM  11501  C32 POPE  148      15.786   7.496  82.486  1.00  0.00           C
ATOM  11504  C23 POPE  148      10.946  10.726  84.966  1.00  0.00           C
ATOM  11507  C24 POPE  148       9.946   9.946  85.826  1.00  0.00           C
ATOM  11510  C25 POPE  148       9.706  10.605  87.185  1.00  0.00           C
ATOM  11513  C26 POPE  148       9.726   9.616  88.365  1.00  0.00           C
ATOM  11516  C27 POPE  148       9.546  10.336  89.706  1.00  0.00           C
ATOM  11519  C28 POPE  148       9.366   9.366  90.886  1.00  0.00           C
ATOM  11522  C29 POPE  148       9.146  10.166  92.146  1.00  0.00           C
ATOM  11524 0C21 POPE  148       9.786  10.026  93.326  1.00  0.00           C
ATOM  11526 1C21 POPE  148      10.846   9.016  93.686  1.00  0.00           C
ATOM  11529 2C21 POPE  148      12.236   9.656  93.705  1.00  0.00           C
ATOM  11532 3C21 POPE  148      13.306   8.786  94.376  1.00  0.00           C
ATOM  11535 4C21 POPE  148      14.666   9.486  94.425  1.00  0.00           C
ATOM  11538 5C21 POPE  148      14.876  10.296  95.716  1.00  0.00           C
ATOM  11541 6C21 POPE  148      15.436   9.446  96.855  1.00  0.00           C
ATOM  11544 7C21 POPE  148      15.476  10.186  98.196  1.00  0.00           C
ATOM  11547 8C21 POPE  148      15.976   9.316  99.355  1.00  0.00           C
ATOM  11551  C33 POPE  148      15.356   7.926  83.935  1.00  0.00           C
ATOM  11554  C34 POPE  148      14.586   6.816  84.685  1.00  0.00           C
ATOM  11557  C35 POPE  148      15.096   6.505  86.105  1.00  0.00           C
ATOM  11560  C36 POPE  148      16.346   5.616  86.125  1.00  0.00           C
ATOM  11563  C37 POPE  148      16.656   5.066  87.535  1.00  0.00           C
ATOM  11566  C38 POPE  148      17.686   3.926  87.476  1.00  0.00           C
ATOM  11569  C39 POPE  148      18.156   3.385  88.835  1.00  0.00           C
ATOM  11572 0C31 POPE  148      17.116   3.315  89.966  1.00  0.00           C
ATOM  11575 1C31 POPE  148      17.686   2.605  91.205  1.00  0.00           C
ATOM  11578 2C31 POPE  148      16.826   2.725  92.466  1.00  0.00           C
ATOM  11581 3C31 POPE  148      16.796   4.156  93.046  1.00  0.00           C
ATOM  11584 4C31 POPE  148      16.596   4.186  94.576  1.00  0.00           C
ATOM  11587 5C31 POPE  148      16.756   5.596  95.155  1.00  0.00           C
ATOM  11590 6C31 POPE  148      16.826   5.626  96.686  1.00  0.00           C
ATOM  11594  NH3 POPE  149      26.146  56.705  84.485  1.00  0.00           N
ATOM  11598  C12 POPE  149      25.346  57.846  83.885  1.00  0.00           C
ATOM  11601  C11 POPE  149      25.836  59.216  84.385  1.00  0.00           C
ATOM  11604  P   POPE  149      28.446  59.375  84.186  1.00  0.00           P
ATOM  11605  O13 POPE  149      28.566  57.885  84.276  1.00  0.00           O
ATOM  11606  O14 POPE  149      29.416  60.076  83.315  1.00  0.00           O
ATOM  11607  O11 POPE  149      28.396  60.016  85.646  1.00  0.00           O
ATOM  11608  O12 POPE  149      26.976  59.655  83.655  1.00  0.00           O
ATOM  11609  C1  POPE  149      28.826  59.175  86.726  1.00  0.00           C
ATOM  11612  C2  POPE  149      28.756  59.836  88.135  1.00  0.00           C
ATOM  11614  O21 POPE  149      28.846  58.745  89.065  1.00  0.00           O
ATOM  11615  C21 POPE  149      29.416  58.995  90.226  1.00  0.00           C
ATOM  11616  O22 POPE  149      29.906  60.035  90.605  1.00  0.00           O
ATOM  11617  C22 POPE  149      29.286  57.726  91.075  1.00  0.00           C
ATOM  11620  C3  POPE  149      27.446  60.635  88.386  1.00  0.00           C
ATOM  11623  O31 POPE  149      27.336  60.985  89.785  1.00  0.00           O
ATOM  11624  C31 POPE  149      26.676  62.085  90.095  1.00  0.00           C
ATOM  11625  O32 POPE  149      26.116  62.836  89.315  1.00  0.00           O
ATOM  11626  C32 POPE  149      26.546  62.165  91.625  1.00  0.00           C
ATOM  11629  C23 POPE  149      30.056  57.815  92.416  1.00  0.00           C
ATOM  11632  C24 POPE  149      29.876  56.586  93.315  1.00  0.00           C
ATOM  11635  C25 POPE  149      28.416  56.326  93.705  1.00  0.00           C
ATOM  11638  C26 POPE  149      28.256  55.156  94.685  1.00  0.00           C
ATOM  11641  C27 POPE  149      26.786  54.976  95.106  1.00  0.00           C
ATOM  11644  C28 POPE  149      26.616  53.836  96.125  1.00  0.00           C
ATOM  11647  C29 POPE  149      25.296  53.885  96.845  1.00  0.00           C
ATOM  11649 0C21 POPE  149      25.126  53.646  98.155  1.00  0.00           C
ATOM  11651 1C21 POPE  149      26.256  53.285  99.075  1.00  0.00           C
ATOM  11654 2C21 POPE  149      25.826  53.095 100.535  1.00  0.00           C
ATOM  11657 3C21 POPE  149      27.046  53.065 101.476  1.00  0.00           C
ATOM  11660 4C21 POPE  149      26.706  52.815 102.955  1.00  0.00           C
ATOM  11663 5C21 POPE  149      25.556  53.696 103.466  1.00  0.00           C
ATOM  11666 6C21 POPE  149      25.206  53.475 104.955  1.00  0.00           C
ATOM  11669 7C21 POPE  149      23.736  53.826 105.246  1.00  0.00           C
ATOM  11672 8C21 POPE  149      23.346  53.696 106.726  1.00  0.00           C
ATOM  11676  C33 POPE  149      27.846  62.015  92.466  1.00  0.00           C
ATOM  11679  C34 POPE  149      27.626  61.406  93.866  1.00  0.00           C
ATOM  11682  C35 POPE  149      28.956  61.256  94.625  1.00  0.00           C
ATOM  11685  C36 POPE  149      28.936  60.366  95.875  1.00  0.00           C
ATOM  11688  C37 POPE  149      30.306  59.696  96.116  1.00  0.00           C
ATOM  11691  C38 POPE  149      30.356  58.815  97.385  1.00  0.00           C
ATOM  11694  C39 POPE  149      31.516  57.806  97.425  1.00  0.00           C
ATOM  11697 0C31 POPE  149      32.936  58.405  97.466  1.00  0.00           C
ATOM  11700 1C31 POPE  149      34.006  57.305  97.476  1.00  0.00           C
ATOM  11703 2C31 POPE  149      35.356  57.726  96.866  1.00  0.00           C
ATOM  11706 3C31 POPE  149      36.216  56.526  96.415  1.00  0.00           C
ATOM  11709 4C31 POPE  149      36.995  55.845  97.545  1.00  0.00           C
ATOM  11712 5C31 POPE  149      37.696  54.556  97.065  1.00  0.00           C
ATOM  11715 6C31 POPE  149      38.685  53.976  98.085  1.00  0.00           C
ATOM  11719  NH3 POPE  150     119.746   5.255  77.515  1.00  0.00           N
ATOM  11723  C12 POPE  150     119.295   3.976  78.186  1.00  0.00           C
ATOM  11726  C11 POPE  150     117.786   3.816  78.425  1.00  0.00           C
ATOM  11729  P   POPE  150     116.475   4.656  76.285  1.00  0.00           P
ATOM  11730  O13 POPE  150     117.145   5.906  76.656  1.00  0.00           O
ATOM  11731  O14 POPE  150     116.625   4.236  74.866  1.00  0.00           O
ATOM  11732  O11 POPE  150     114.955   4.806  76.646  1.00  0.00           O
ATOM  11733  O12 POPE  150     117.056   3.536  77.235  1.00  0.00           O
ATOM  11734  C1  POPE  150     114.386   4.606  77.936  1.00  0.00           C
ATOM  11737  C2  POPE  150     114.776   5.715  78.955  1.00  0.00           C
ATOM  11739  O21 POPE  150     114.426   5.216  80.266  1.00  0.00           O
ATOM  11740  C21 POPE  150     115.345   5.416  81.195  1.00  0.00           C
ATOM  11741  O22 POPE  150     116.426   5.956  81.005  1.00  0.00           O
ATOM  11742  C22 POPE  150     114.876   4.826  82.525  1.00  0.00           C
ATOM  11745  C3  POPE  150     114.115   7.095  78.655  1.00  0.00           C
ATOM  11748  O31 POPE  150     113.535   7.676  79.855  1.00  0.00           O
ATOM  11749  C31 POPE  150     113.316   8.986  79.825  1.00  0.00           C
ATOM  11750  O32 POPE  150     113.365   9.686  78.826  1.00  0.00           O
ATOM  11751  C32 POPE  150     112.996   9.456  81.236  1.00  0.00           C
ATOM  11754  C23 POPE  150     116.065   4.516  83.476  1.00  0.00           C
ATOM  11757  C24 POPE  150     115.925   3.185  84.245  1.00  0.00           C
ATOM  11760  C25 POPE  150     115.205   3.315  85.605  1.00  0.00           C
ATOM  11763  C26 POPE  150     116.116   3.906  86.695  1.00  0.00           C
ATOM  11766  C27 POPE  150     115.436   3.946  88.076  1.00  0.00           C
ATOM  11769  C28 POPE  150     116.366   4.466  89.195  1.00  0.00           C
ATOM  11772  C29 POPE  150     116.556   5.966  89.156  1.00  0.00           C
ATOM  11774 0C21 POPE  150     116.776   6.786  90.196  1.00  0.00           C
ATOM  11776 1C21 POPE  150     116.916   6.376  91.646  1.00  0.00           C
ATOM  11779 2C21 POPE  150     116.706   7.506  92.665  1.00  0.00           C
ATOM  11782 3C21 POPE  150     115.246   7.926  92.915  1.00  0.00           C
ATOM  11785 4C21 POPE  150     115.126   8.796  94.186  1.00  0.00           C
ATOM  11788 5C21 POPE  150     113.696   9.215  94.565  1.00  0.00           C
ATOM  11791 6C21 POPE  150     113.266  10.596  94.046  1.00  0.00           C
ATOM  11794 7C21 POPE  150     112.686  10.596  92.635  1.00  0.00           C
ATOM  11797 8C21 POPE  150     112.096  11.956  92.245  1.00  0.00           C
ATOM  11801  C33 POPE  150     111.475   9.465  81.466  1.00  0.00           C
ATOM  11804  C34 POPE  150     111.075  10.076  82.815  1.00  0.00           C
ATOM  11807  C35 POPE  150     109.566  10.306  82.845  1.00  0.00           C
ATOM  11810  C36 POPE  150     108.885  10.026  84.195  1.00  0.00           C
ATOM  11813  C37 POPE  150     107.366   9.936  84.006  1.00  0.00           C
ATOM  11816  C38 POPE  150     106.636   9.106  85.076  1.00  0.00           C
ATOM  11819  C39 POPE  150     106.856   9.626  86.496  1.00  0.00           C
ATOM  11822 0C31 POPE  150     105.706   9.276  87.445  1.00  0.00           C
ATOM  11825 1C31 POPE  150     105.606   7.786  87.796  1.00  0.00           C
ATOM  11828 2C31 POPE  150     104.486   7.476  88.806  1.00  0.00           C
ATOM  11831 3C31 POPE  150     104.606   8.286  90.106  1.00  0.00           C
ATOM  11834 4C31 POPE  150     103.776   7.706  91.256  1.00  0.00           C
ATOM  11837 5C31 POPE  150     103.835   8.585  92.515  1.00  0.00           C
ATOM  11840 6C31 POPE  150     103.565   7.806  93.806  1.00  0.00           C
ATOM  11844  NH3 POPE  151      29.566 115.835  83.256  1.00  0.00           N
ATOM  11848  C12 POPE  151      31.076 115.856  83.196  1.00  0.00           C
ATOM  11851  C11 POPE  151      31.656 114.456  83.456  1.00  0.00           C
ATOM  11854  P   POPE  151      34.166 114.655  82.735  1.00  0.00           P
ATOM  11855  O13 POPE  151      34.026 113.596  81.705  1.00  0.00           O
ATOM  11856  O14 POPE  151      34.196 116.066  82.296  1.00  0.00           O
ATOM  11857  O11 POPE  151      35.486 114.415  83.575  1.00  0.00           O
ATOM  11858  O12 POPE  151      33.026 114.515  83.826  1.00  0.00           O
ATOM  11859  C1  POPE  151      35.546 114.366  85.006  1.00  0.00           C
ATOM  11862  C2  POPE  151      36.026 115.706  85.666  1.00  0.00           C
ATOM  11864  O21 POPE  151      36.556 115.466  86.995  1.00  0.00           O
ATOM  11865  C21 POPE  151      35.686 115.026  87.906  1.00  0.00           C
ATOM  11866  O22 POPE  151      34.536 114.686  87.696  1.00  0.00           O
ATOM  11867  C22 POPE  151      36.356 114.897  89.285  1.00  0.00           C
ATOM  11870  C3  POPE  151      34.966 116.866  85.655  1.00  0.00           C
ATOM  11873  O31 POPE  151      35.516 118.206  85.465  1.00  0.00           O
ATOM  11874  C31 POPE  151      36.016 118.755  86.586  1.00  0.00           C
ATOM  11875  O32 POPE  151      36.296 118.165  87.606  1.00  0.00           O
ATOM  11876  C32 POPE  151      35.956 120.285  86.446  1.00  0.00           C
ATOM  11879  C23 POPE  151      36.156 116.115  90.205  1.00  0.00           C
ATOM  11882  C24 POPE  151      36.286 115.835  91.715  1.00  0.00           C
ATOM  11885  C25 POPE  151      36.246 117.146  92.535  1.00  0.00           C
ATOM  11888  C26 POPE  151      36.436 117.026  94.055  1.00  0.00           C
ATOM  11891  C27 POPE  151      36.436 118.416  94.745  1.00  0.00           C
ATOM  11894  C28 POPE  151      36.616 118.305  96.275  1.00  0.00           C
ATOM  11897  C29 POPE  151      36.536 119.636  96.985  1.00  0.00           C
ATOM  11899 0C21 POPE  151      36.086 119.816  98.245  1.00  0.00           C
ATOM  11901 1C21 POPE  151      35.666 118.715  99.186  1.00  0.00           C
ATOM  11904 2C21 POPE  151      35.826 119.076 100.686  1.00  0.00           C
ATOM  11907 3C21 POPE  151      37.266 119.415 101.086  1.00  0.00           C
ATOM  11910 4C21 POPE  151      37.486 119.636 102.585  1.00  0.00           C
ATOM  11913 5C21 POPE  151      38.926 120.065 102.886  1.00  0.00           C
ATOM  11916 6C21 POPE  151      39.286 120.086 104.385  1.00  0.00           C
ATOM  11919 7C21 POPE  151      40.736 120.525 104.625  1.00  0.00           C
ATOM  11922 8C21 POPE  151      41.196 120.385 106.086  1.00  0.00           C
ATOM  11926  C33 POPE  151      35.736 120.926  87.836  1.00  0.00           C
ATOM  11929  C34 POPE  151      35.106 122.326  87.875  1.00  0.00           C
ATOM  11932  C35 POPE  151      34.796 122.796  89.315  1.00  0.00           C
ATOM  11935  C36 POPE  151      34.036 121.766  90.196  1.00  0.00           C
ATOM  11938  C37 POPE  151      32.966 122.365  91.105  1.00  0.00           C
ATOM  11941  C38 POPE  151      32.536 121.406  92.226  1.00  0.00           C
ATOM  11944  C39 POPE  151      33.466 121.436  93.456  1.00  0.00           C
ATOM  11947 0C31 POPE  151      33.506 122.815  94.116  1.00  0.00           C
ATOM  11950 1C31 POPE  151      33.606 122.766  95.635  1.00  0.00           C
ATOM  11953 2C31 POPE  151      33.636 124.186  96.216  1.00  0.00           C
ATOM  11956 3C31 POPE  151      33.296 124.245  97.705  1.00  0.00           C
ATOM  11959 4C31 POPE  151      33.335 125.686  98.235  1.00  0.00           C
ATOM  11962 5C31 POPE  151      32.966 125.786  99.716  1.00  0.00           C
ATOM  11965 6C31 POPE  151      33.036 127.216 100.256  1.00  0.00           C
ATOM  11969  NH3 POPE  152      72.116 113.626 121.455  1.00  0.00           N
ATOM  11973  C12 POPE  152      71.166 114.186 122.455  1.00  0.00           C
ATOM  11976  C11 POPE  152      70.266 115.236 121.796  1.00  0.00           C
ATOM  11979  P   POPE  152      68.736 117.186 122.466  1.00  0.00           P
ATOM  11980  O13 POPE  152      67.545 117.225 123.345  1.00  0.00           O
ATOM  11981  O14 POPE  152      69.675 118.326 122.535  1.00  0.00           O
ATOM  11982  O11 POPE  152      68.276 116.956 120.976  1.00  0.00           O
ATOM  11983  O12 POPE  152      69.486 115.846 122.815  1.00  0.00           O
ATOM  11984  C1  POPE  152      67.066 117.516 120.455  1.00  0.00           C
ATOM  11987  C2  POPE  152      67.346 118.405 119.205  1.00  0.00           C
ATOM  11989  O21 POPE  152      68.206 117.696 118.295  1.00  0.00           O
ATOM  11990  C21 POPE  152      67.536 116.805 117.585  1.00  0.00           C
ATOM  11991  O22 POPE  152      66.335 116.586 117.665  1.00  0.00           O
ATOM  11992  C22 POPE  152      68.506 116.076 116.665  1.00  0.00           C
ATOM  11995  C3  POPE  152      68.036 119.716 119.656  1.00  0.00           C
ATOM  11998  O31 POPE  152      68.556 120.636 118.675  1.00  0.00           O
ATOM  11999  C31 POPE  152      68.295 120.676 117.395  1.00  0.00           C
ATOM  12000  O32 POPE  152      67.606 119.935 116.726  1.00  0.00           O
ATOM  12001  C32 POPE  152      69.085 121.886 116.866  1.00  0.00           C
ATOM  12004  C23 POPE  152      67.835 115.576 115.375  1.00  0.00           C
ATOM  12007  C24 POPE  152      68.846 114.965 114.405  1.00  0.00           C
ATOM  12010  C25 POPE  152      68.196 114.456 113.105  1.00  0.00           C
ATOM  12013  C26 POPE  152      69.246 114.146 112.045  1.00  0.00           C
ATOM  12016  C27 POPE  152      68.696 113.507 110.766  1.00  0.00           C
ATOM  12019  C28 POPE  152      69.766 113.507 109.656  1.00  0.00           C
ATOM  12022  C29 POPE  152      69.716 112.335 108.726  1.00  0.00           C
ATOM  12024 0C21 POPE  152      68.835 112.176 107.726  1.00  0.00           C
ATOM  12026 1C21 POPE  152      67.685 113.087 107.405  1.00  0.00           C
ATOM  12029 2C21 POPE  152      66.575 112.295 106.695  1.00  0.00           C
ATOM  12032 3C21 POPE  152      65.376 113.165 106.306  1.00  0.00           C
ATOM  12035 4C21 POPE  152      64.356 112.355 105.485  1.00  0.00           C
ATOM  12038 5C21 POPE  152      63.316 113.227 104.765  1.00  0.00           C
ATOM  12041 6C21 POPE  152      62.556 112.425 103.695  1.00  0.00           C
ATOM  12044 7C21 POPE  152      61.506 113.256 102.945  1.00  0.00           C
ATOM  12047 8C21 POPE  152      60.956 112.546 101.705  1.00  0.00           C
ATOM  12051  C33 POPE  152      69.296 121.886 115.345  1.00  0.00           C
ATOM  12054  C34 POPE  152      70.325 120.856 114.875  1.00  0.00           C
ATOM  12057  C35 POPE  152      70.276 120.756 113.345  1.00  0.00           C
ATOM  12060  C36 POPE  152      71.136 119.617 112.796  1.00  0.00           C
ATOM  12063  C37 POPE  152      70.706 119.216 111.385  1.00  0.00           C
ATOM  12066  C38 POPE  152      70.996 117.745 111.086  1.00  0.00           C
ATOM  12069  C39 POPE  152      70.576 117.355 109.675  1.00  0.00           C
ATOM  12072 0C31 POPE  152      71.636 117.726 108.635  1.00  0.00           C
ATOM  12075 1C31 POPE  152      71.076 117.995 107.235  1.00  0.00           C
ATOM  12078 2C31 POPE  152      70.616 116.766 106.446  1.00  0.00           C
ATOM  12081 3C31 POPE  152      70.986 116.915 104.966  1.00  0.00           C
ATOM  12084 4C31 POPE  152      70.446 115.805 104.035  1.00  0.00           C
ATOM  12087 5C31 POPE  152      70.496 114.396 104.636  1.00  0.00           C
ATOM  12090 6C31 POPE  152      70.266 113.296 103.596  1.00  0.00           C
ATOM  12094  NH3 POPE  153      44.976 117.726  82.006  1.00  0.00           N
ATOM  12098  C12 POPE  153      44.456 118.655  80.945  1.00  0.00           C
ATOM  12101  C11 POPE  153      45.386 119.897  80.826  1.00  0.00           C
ATOM  12104  P   POPE  153      44.506 121.495  78.926  1.00  0.00           P
ATOM  12105  O13 POPE  153      44.626 121.476  77.455  1.00  0.00           O
ATOM  12106  O14 POPE  153      43.196 121.155  79.525  1.00  0.00           O
ATOM  12107  O11 POPE  153      45.126 122.836  79.516  1.00  0.00           O
ATOM  12108  O12 POPE  153      45.466 120.376  79.475  1.00  0.00           O
ATOM  12109  C1  POPE  153      46.536 123.106  79.506  1.00  0.00           C
ATOM  12112  C2  POPE  153      46.926 123.866  80.795  1.00  0.00           C
ATOM  12114  O21 POPE  153      47.846 124.956  80.576  1.00  0.00           O
ATOM  12115  C21 POPE  153      49.146 124.706  80.585  1.00  0.00           C
ATOM  12116  O22 POPE  153      49.666 123.615  80.445  1.00  0.00           O
ATOM  12117  C22 POPE  153      49.935 125.975  80.865  1.00  0.00           C
ATOM  12120  C3  POPE  153      47.306 122.915  81.975  1.00  0.00           C
ATOM  12123  O31 POPE  153      47.306 123.666  83.196  1.00  0.00           O
ATOM  12124  C31 POPE  153      46.185 123.585  83.896  1.00  0.00           C
ATOM  12125  O32 POPE  153      45.356 122.686  83.815  1.00  0.00           O
ATOM  12126  C32 POPE  153      46.056 124.826  84.765  1.00  0.00           C
ATOM  12129  C23 POPE  153      51.076 125.727  81.885  1.00  0.00           C
ATOM  12132  C24 POPE  153      50.636 125.856  83.355  1.00  0.00           C
ATOM  12135  C25 POPE  153      51.806 125.796  84.345  1.00  0.00           C
ATOM  12138  C26 POPE  153      51.385 126.166  85.775  1.00  0.00           C
ATOM  12141  C27 POPE  153      52.416 125.826  86.866  1.00  0.00           C
ATOM  12144  C28 POPE  153      51.866 126.076  88.285  1.00  0.00           C
ATOM  12147  C29 POPE  153      52.486 125.175  89.326  1.00  0.00           C
ATOM  12149 0C21 POPE  153      52.716 125.446  90.626  1.00  0.00           C
ATOM  12151 1C21 POPE  153      52.446 126.735  91.376  1.00  0.00           C
ATOM  12154 2C21 POPE  153      53.766 127.285  91.946  1.00  0.00           C
ATOM  12157 3C21 POPE  153      53.586 128.507  92.866  1.00  0.00           C
ATOM  12160 4C21 POPE  153      54.935 129.095  93.295  1.00  0.00           C
ATOM  12163 5C21 POPE  153      54.846 130.415  94.075  1.00  0.00           C
ATOM  12166 6C21 POPE  153      54.496 130.256  95.556  1.00  0.00           C
ATOM  12169 7C21 POPE  153      54.416 131.605  96.285  1.00  0.00           C
ATOM  12172 8C21 POPE  153      54.206 131.486  97.796  1.00  0.00           C
ATOM  12176  C33 POPE  153      44.606 125.285  85.015  1.00  0.00           C
ATOM  12179  C34 POPE  153      44.616 126.617  85.795  1.00  0.00           C
ATOM  12182  C35 POPE  153      43.256 126.985  86.405  1.00  0.00           C
ATOM  12185  C36 POPE  153      43.356 128.165  87.395  1.00  0.00           C
ATOM  12188  C37 POPE  153      42.216 128.136  88.415  1.00  0.00           C
ATOM  12191  C38 POPE  153      42.426 129.065  89.625  1.00  0.00           C
ATOM  12194  C39 POPE  153      41.766 128.496  90.886  1.00  0.00           C
ATOM  12197 0C31 POPE  153      42.016 129.266  92.185  1.00  0.00           C
ATOM  12200 1C31 POPE  153      41.326 128.546  93.365  1.00  0.00           C
ATOM  12203 2C31 POPE  153      41.716 129.065  94.755  1.00  0.00           C
ATOM  12206 3C31 POPE  153      41.296 130.516  95.045  1.00  0.00           C
ATOM  12209 4C31 POPE  153      39.776 130.727  95.006  1.00  0.00           C
ATOM  12212 5C31 POPE  153      39.346 132.087  95.556  1.00  0.00           C
ATOM  12215 6C31 POPE  153      37.826 132.265  95.585  1.00  0.00           C
ATOM  12219  NH3 POPE  154      80.065  73.576 126.726  1.00  0.00           N
ATOM  12223  C12 POPE  154      81.546  73.635 126.705  1.00  0.00           C
ATOM  12226  C11 POPE  154      82.166  72.367 126.145  1.00  0.00           C
ATOM  12229  P   POPE  154      84.505  71.586 125.325  1.00  0.00           P
ATOM  12230  O13 POPE  154      85.865  72.165 125.305  1.00  0.00           O
ATOM  12231  O14 POPE  154      84.305  70.315 126.055  1.00  0.00           O
ATOM  12232  O11 POPE  154      83.985  71.495 123.856  1.00  0.00           O
ATOM  12233  O12 POPE  154      83.526  72.675 125.875  1.00  0.00           O
ATOM  12234  C1  POPE  154      84.505  70.535 122.936  1.00  0.00           C
ATOM  12237  C2  POPE  154      83.356  70.125 122.006  1.00  0.00           C
ATOM  12239  O21 POPE  154      83.896  69.546 120.795  1.00  0.00           O
ATOM  12240  C21 POPE  154      83.015  68.715 120.246  1.00  0.00           C
ATOM  12241  O22 POPE  154      82.115  68.146 120.845  1.00  0.00           O
ATOM  12242  C22 POPE  154      83.225  68.706 118.745  1.00  0.00           C
ATOM  12245  C3  POPE  154      82.455  71.355 121.636  1.00  0.00           C
ATOM  12248  O31 POPE  154      81.676  71.117 120.445  1.00  0.00           O
ATOM  12249  C31 POPE  154      80.386  71.396 120.495  1.00  0.00           C
ATOM  12250  O32 POPE  154      79.866  72.135 121.315  1.00  0.00           O
ATOM  12251  C32 POPE  154      79.675  70.745 119.296  1.00  0.00           C
ATOM  12254  C23 POPE  154      82.075  68.006 117.985  1.00  0.00           C
ATOM  12257  C24 POPE  154      81.986  68.535 116.555  1.00  0.00           C
ATOM  12260  C25 POPE  154      81.126  67.726 115.576  1.00  0.00           C
ATOM  12263  C26 POPE  154      81.335  68.306 114.175  1.00  0.00           C
ATOM  12266  C27 POPE  154      80.475  67.675 113.076  1.00  0.00           C
ATOM  12269  C28 POPE  154      80.956  68.046 111.656  1.00  0.00           C
ATOM  12272  C29 POPE  154      82.366  67.565 111.385  1.00  0.00           C
ATOM  12274 0C21 POPE  154      83.435  68.315 111.046  1.00  0.00           C
ATOM  12276 1C21 POPE  154      83.456  69.796 110.775  1.00  0.00           C
ATOM  12279 2C21 POPE  154      83.975  70.656 111.936  1.00  0.00           C
ATOM  12282 3C21 POPE  154      83.946  72.146 111.555  1.00  0.00           C
ATOM  12285 4C21 POPE  154      84.206  73.085 112.735  1.00  0.00           C
ATOM  12288 5C21 POPE  154      84.535  74.516 112.276  1.00  0.00           C
ATOM  12291 6C21 POPE  154      84.895  75.436 113.446  1.00  0.00           C
ATOM  12294 7C21 POPE  154      85.335  76.835 112.995  1.00  0.00           C
ATOM  12297 8C21 POPE  154      85.716  77.756 114.156  1.00  0.00           C
ATOM  12301  C33 POPE  154      78.666  69.656 119.716  1.00  0.00           C
ATOM  12304  C34 POPE  154      78.155  68.805 118.546  1.00  0.00           C
ATOM  12307  C35 POPE  154      76.905  69.315 117.815  1.00  0.00           C
ATOM  12310  C36 POPE  154      76.505  68.296 116.745  1.00  0.00           C
ATOM  12313  C37 POPE  154      75.456  68.757 115.735  1.00  0.00           C
ATOM  12316  C38 POPE  154      75.085  67.656 114.726  1.00  0.00           C
ATOM  12319  C39 POPE  154      76.295  67.006 114.016  1.00  0.00           C
ATOM  12322 0C31 POPE  154      75.856  65.955 112.995  1.00  0.00           C
ATOM  12325 1C31 POPE  154      77.035  65.206 112.346  1.00  0.00           C
ATOM  12328 2C31 POPE  154      76.575  64.035 111.455  1.00  0.00           C
ATOM  12331 3C31 POPE  154      75.716  64.486 110.266  1.00  0.00           C
ATOM  12334 4C31 POPE  154      75.045  63.326 109.516  1.00  0.00           C
ATOM  12337 5C31 POPE  154      73.835  63.806 108.705  1.00  0.00           C
ATOM  12340 6C31 POPE  154      73.056  62.675 108.035  1.00  0.00           C
ATOM  12344  NH3 POPE  155       9.666  14.116 117.955  1.00  0.00           N
ATOM  12348  C12 POPE  155      11.006  14.306 117.325  1.00  0.00           C
ATOM  12351  C11 POPE  155      12.096  14.446 118.406  1.00  0.00           C
ATOM  12354  P   POPE  155      11.886  17.056 118.586  1.00  0.00           P
ATOM  12355  O13 POPE  155      10.506  16.715 119.016  1.00  0.00           O
ATOM  12356  O14 POPE  155      12.656  18.056 119.326  1.00  0.00           O
ATOM  12357  O11 POPE  155      11.786  17.476 117.056  1.00  0.00           O
ATOM  12358  O12 POPE  155      12.716  15.715 118.396  1.00  0.00           O
ATOM  12359  C1  POPE  155      13.036  17.855 116.476  1.00  0.00           C
ATOM  12362  C2  POPE  155      12.976  17.986 114.945  1.00  0.00           C
ATOM  12364  O21 POPE  155      14.206  18.616 114.516  1.00  0.00           O
ATOM  12365  C21 POPE  155      15.276  17.836 114.595  1.00  0.00           C
ATOM  12366  O22 POPE  155      15.256  16.635 114.885  1.00  0.00           O
ATOM  12367  C22 POPE  155      16.536  18.606 114.276  1.00  0.00           C
ATOM  12370  C3  POPE  155      11.756  18.836 114.495  1.00  0.00           C
ATOM  12373  O31 POPE  155      12.056  19.625 113.326  1.00  0.00           O
ATOM  12374  C31 POPE  155      11.316  19.506 112.245  1.00  0.00           C
ATOM  12375  O32 POPE  155      10.336  18.795 112.105  1.00  0.00           O
ATOM  12376  C32 POPE  155      11.866  20.465 111.205  1.00  0.00           C
ATOM  12379  C23 POPE  155      17.456  17.836 113.336  1.00  0.00           C
ATOM  12382  C24 POPE  155      16.876  17.625 111.936  1.00  0.00           C
ATOM  12385  C25 POPE  155      17.746  18.246 110.845  1.00  0.00           C
ATOM  12388  C26 POPE  155      17.666  17.465 109.525  1.00  0.00           C
ATOM  12391  C27 POPE  155      18.616  18.006 108.446  1.00  0.00           C
ATOM  12394  C28 POPE  155      18.366  17.306 107.095  1.00  0.00           C
ATOM  12397  C29 POPE  155      19.196  17.796 105.935  1.00  0.00           C
ATOM  12399 0C21 POPE  155      19.126  19.025 105.375  1.00  0.00           C
ATOM  12401 1C21 POPE  155      18.206  20.125 105.836  1.00  0.00           C
ATOM  12404 2C21 POPE  155      17.256  20.695 104.765  1.00  0.00           C
ATOM  12407 3C21 POPE  155      17.856  21.816 103.896  1.00  0.00           C
ATOM  12410 4C21 POPE  155      16.826  22.915 103.586  1.00  0.00           C
ATOM  12413 5C21 POPE  155      15.516  22.385 102.995  1.00  0.00           C
ATOM  12416 6C21 POPE  155      14.506  23.505 102.685  1.00  0.00           C
ATOM  12419 7C21 POPE  155      13.236  22.965 102.025  1.00  0.00           C
ATOM  12422 8C21 POPE  155      12.176  24.036 101.756  1.00  0.00           C
ATOM  12426  C33 POPE  155      11.136  21.826 111.275  1.00  0.00           C
ATOM  12429  C34 POPE  155      11.556  22.766 110.135  1.00  0.00           C
ATOM  12432  C35 POPE  155      13.036  23.156 110.196  1.00  0.00           C
ATOM  12435  C36 POPE  155      13.656  23.386 108.815  1.00  0.00           C
ATOM  12438  C37 POPE  155      15.186  23.435 108.856  1.00  0.00           C
ATOM  12441  C38 POPE  155      15.796  23.516 107.455  1.00  0.00           C
ATOM  12444  C39 POPE  155      17.336  23.446 107.445  1.00  0.00           C
ATOM  12447 0C31 POPE  155      18.026  24.806 107.655  1.00  0.00           C
ATOM  12450 1C31 POPE  155      19.516  24.715 107.346  1.00  0.00           C
ATOM  12453 2C31 POPE  155      20.316  25.935 107.836  1.00  0.00           C
ATOM  12456 3C31 POPE  155      21.816  25.795 107.556  1.00  0.00           C
ATOM  12459 4C31 POPE  155      22.646  26.916 108.205  1.00  0.00           C
ATOM  12462 5C31 POPE  155      24.146  26.836 107.875  1.00  0.00           C
ATOM  12465 6C31 POPE  155      24.956  27.986 108.466  1.00  0.00           C
ATOM  12469  NH3 POPE  156     105.976 117.386  76.235  1.00  0.00           N
ATOM  12473  C12 POPE  156     106.665 117.386  77.565  1.00  0.00           C
ATOM  12476  C11 POPE  156     106.536 118.766  78.216  1.00  0.00           C
ATOM  12479  P   POPE  156     105.386 117.995  80.425  1.00  0.00           P
ATOM  12480  O13 POPE  156     105.266 118.647  81.745  1.00  0.00           O
ATOM  12481  O14 POPE  156     104.165 117.955  79.576  1.00  0.00           O
ATOM  12482  O11 POPE  156     105.996 116.535  80.556  1.00  0.00           O
ATOM  12483  O12 POPE  156     106.556 118.696  79.636  1.00  0.00           O
ATOM  12484  C1  POPE  156     105.286 115.367  80.966  1.00  0.00           C
ATOM  12487  C2  POPE  156     104.895 115.436  82.476  1.00  0.00           C
ATOM  12489  O21 POPE  156     105.126 114.156  83.146  1.00  0.00           O
ATOM  12490  C21 POPE  156     105.386 114.356  84.446  1.00  0.00           C
ATOM  12491  O22 POPE  156     105.555 115.436  84.966  1.00  0.00           O
ATOM  12492  C22 POPE  156     105.375 113.087  85.266  1.00  0.00           C
ATOM  12495  C3  POPE  156     103.406 115.886  82.626  1.00  0.00           C
ATOM  12498  O31 POPE  156     103.176 116.546  83.876  1.00  0.00           O
ATOM  12499  C31 POPE  156     102.546 115.846  84.805  1.00  0.00           C
ATOM  12500  O32 POPE  156     102.056 114.736  84.646  1.00  0.00           O
ATOM  12501  C32 POPE  156     102.595 116.595  86.145  1.00  0.00           C
ATOM  12504  C23 POPE  156     105.655 113.475  86.735  1.00  0.00           C
ATOM  12507  C24 POPE  156     105.755 112.306  87.705  1.00  0.00           C
ATOM  12510  C25 POPE  156     105.886 112.756  89.165  1.00  0.00           C
ATOM  12513  C26 POPE  156     105.865 111.586  90.165  1.00  0.00           C
ATOM  12516  C27 POPE  156     105.825 112.085  91.616  1.00  0.00           C
ATOM  12519  C28 POPE  156     105.655 110.966  92.646  1.00  0.00           C
ATOM  12522  C29 POPE  156     106.916 110.145  92.855  1.00  0.00           C
ATOM  12524 0C21 POPE  156     107.735 110.205  93.915  1.00  0.00           C
ATOM  12526 1C21 POPE  156     107.626 111.155  95.095  1.00  0.00           C
ATOM  12529 2C21 POPE  156     106.826 110.587  96.285  1.00  0.00           C
ATOM  12532 3C21 POPE  156     105.585 111.416  96.625  1.00  0.00           C
ATOM  12535 4C21 POPE  156     104.675 110.716  97.646  1.00  0.00           C
ATOM  12538 5C21 POPE  156     103.425 111.546  97.955  1.00  0.00           C
ATOM  12541 6C21 POPE  156     102.476 110.875  98.955  1.00  0.00           C
ATOM  12544 7C21 POPE  156     101.326 111.826  99.335  1.00  0.00           C
ATOM  12547 8C21 POPE  156     100.426 111.355 100.476  1.00  0.00           C
ATOM  12551  C33 POPE  156     101.296 116.395  86.955  1.00  0.00           C
ATOM  12554  C34 POPE  156     101.245 117.146  88.285  1.00  0.00           C
ATOM  12557  C35 POPE  156     102.386 116.745  89.235  1.00  0.00           C
ATOM  12560  C36 POPE  156     103.505 117.796  89.285  1.00  0.00           C
ATOM  12563  C37 POPE  156     104.706 117.316  90.116  1.00  0.00           C
ATOM  12566  C38 POPE  156     105.666 118.436  90.546  1.00  0.00           C
ATOM  12569  C39 POPE  156     105.006 119.576  91.345  1.00  0.00           C
ATOM  12572 0C31 POPE  156     104.276 119.126  92.616  1.00  0.00           C
ATOM  12575 1C31 POPE  156     103.556 120.275  93.315  1.00  0.00           C
ATOM  12578 2C31 POPE  156     102.735 119.826  94.545  1.00  0.00           C
ATOM  12581 3C31 POPE  156     103.575 119.326  95.735  1.00  0.00           C
ATOM  12584 4C31 POPE  156     104.445 120.406  96.376  1.00  0.00           C
ATOM  12587 5C31 POPE  156     105.006 119.976  97.735  1.00  0.00           C
ATOM  12590 6C31 POPE  156     105.795 121.085  98.435  1.00  0.00           C
ATOM  12594  NH3 POPE  157      86.956 110.566 121.845  1.00  0.00           N
ATOM  12598  C12 POPE  157      85.515 110.826 122.156  1.00  0.00           C
ATOM  12601  C11 POPE  157      85.386 111.766 123.365  1.00  0.00           C
ATOM  12604  P   POPE  157      83.185 110.756 124.345  1.00  0.00           P
ATOM  12605  O13 POPE  157      82.136 111.315 125.226  1.00  0.00           O
ATOM  12606  O14 POPE  157      84.106 109.746 124.916  1.00  0.00           O
ATOM  12607  O11 POPE  157      82.526 110.186 123.015  1.00  0.00           O
ATOM  12608  O12 POPE  157      84.016 111.985 123.756  1.00  0.00           O
ATOM  12609  C1  POPE  157      81.466 110.926 122.366  1.00  0.00           C
ATOM  12612  C2  POPE  157      81.746 111.175 120.855  1.00  0.00           C
ATOM  12614  O21 POPE  157      81.366 112.516 120.485  1.00  0.00           O
ATOM  12615  C21 POPE  157      80.065 112.785 120.445  1.00  0.00           C
ATOM  12616  O22 POPE  157      79.155 112.015 120.705  1.00  0.00           O
ATOM  12617  C22 POPE  157      79.906 114.245 120.035  1.00  0.00           C
ATOM  12620  C3  POPE  157      81.175 110.065 119.916  1.00  0.00           C
ATOM  12623  O31 POPE  157      81.166 110.436 118.515  1.00  0.00           O
ATOM  12624  C31 POPE  157      82.246 110.086 117.825  1.00  0.00           C
ATOM  12625  O32 POPE  157      83.336 109.806 118.306  1.00  0.00           O
ATOM  12626  C32 POPE  157      81.895 110.005 116.335  1.00  0.00           C
ATOM  12629  C23 POPE  157      80.676 114.617 118.756  1.00  0.00           C
ATOM  12632  C24 POPE  157      80.485 116.076 118.326  1.00  0.00           C
ATOM  12635  C25 POPE  157      81.175 116.395 116.995  1.00  0.00           C
ATOM  12638  C26 POPE  157      80.496 115.765 115.775  1.00  0.00           C
[truncated: 1,683,502 more chars]
