# Supplementary material for: Characterizing Membrane Association and Periplasmic Transfer of Bacterial Lipoproteins through Molecular Dynamics Simulations
Source: Structure. 2020 Apr 7;28(4):475–487.e3. doi: 10.1016/j.str.2020.01.012 (PMC7139219; doi:10.1016/j.str.2020.01.012)
Supplement: Data S1. Final Coordinates from Simulations (Y–Z), Related to Figure 3 [file mmc3.zip › Y-Z/YTCA-5-atomistic.pdb]

TITLE     Protein
REMARK    THIS IS A SIMULATION BOX
CRYST1  129.621  129.621  210.518  90.00  90.00  90.00 P 1           1
MODEL        1
ATOM      1  N   CYSTA   1      55.985  51.121 119.324  1.00  0.00           N
ATOM      3  CA  CYSTA   1      54.545  50.991 119.254  1.00  0.00           C
ATOM      5  C   CYSTA   1      54.236  51.341 117.824  1.00  0.00           C
ATOM      6  O   CYSTA   1      53.425  50.690 117.184  1.00  0.00           O
ATOM      7  CB  CYSTA   1      53.745  51.891 120.264  1.00  0.00           C
ATOM     10  SG  CYSTA   1      53.246  53.591 119.784  1.00  0.00           S
ATOM     11  C1  CYSTA   1      51.705  53.650 118.774  1.00  0.00           C
ATOM     14  CA1 CYSTA   1      56.765  50.131 119.764  1.00  0.00           C
ATOM     15  OA1 CYSTA   1      56.525  49.581 120.834  1.00  0.00           O
ATOM     16  CA2 CYSTA   1      57.936  49.690 118.944  1.00  0.00           C
ATOM     19  C11 CYSTA   1      51.556  54.911 117.834  1.00  0.00           C
ATOM     21  O11 CYSTA   1      51.905  54.541 116.464  1.00  0.00           O
ATOM     22  CX1 CYSTA   1      51.006  53.801 115.724  1.00  0.00           C
ATOM     23  OX1 CYSTA   1      49.965  53.411 116.204  1.00  0.00           O
ATOM     24  CX2 CYSTA   1      51.535  53.380 114.304  1.00  0.00           C
ATOM     27  C12 CYSTA   1      52.396  56.181 118.414  1.00  0.00           C
ATOM     30  O12 CYSTA   1      52.266  57.491 117.754  1.00  0.00           O
ATOM     31  CD1 CYSTA   1      53.365  58.281 117.834  1.00  0.00           C
ATOM     32  OD1 CYSTA   1      54.296  58.041 118.584  1.00  0.00           O
ATOM     33  CD2 CYSTA   1      53.485  59.391 116.694  1.00  0.00           C
ATOM     36  CA3 CYSTA   1      57.505  49.161 117.564  1.00  0.00           C
ATOM     39  CA4 CYSTA   1      56.596  47.920 117.644  1.00  0.00           C
ATOM     42  CA5 CYSTA   1      55.535  47.831 116.534  1.00  0.00           C
ATOM     45  CA6 CYSTA   1      55.915  46.931 115.354  1.00  0.00           C
ATOM     48  CA7 CYSTA   1      56.965  47.541 114.414  1.00  0.00           C
ATOM     51  CA8 CYSTA   1      57.715  46.471 113.614  1.00  0.00           C
ATOM     54  CA9 CYSTA   1      58.715  47.101 112.634  1.00  0.00           C
ATOM     57 0CA1 CYSTA   1      59.795  46.101 112.194  1.00  0.00           C
ATOM     60 1CA1 CYSTA   1      60.605  46.581 111.004  1.00  0.00           C
ATOM     63 2CA1 CYSTA   1      61.535  45.480 110.474  1.00  0.00           C
ATOM     66 3CA1 CYSTA   1      62.375  45.921 109.254  1.00  0.00           C
ATOM     69 4CA1 CYSTA   1      61.576  46.331 108.004  1.00  0.00           C
ATOM     72 5CA1 CYSTA   1      60.585  45.271 107.504  1.00  0.00           C
ATOM     75 6CA1 CYSTA   1      59.865  45.681 106.224  1.00  0.00           C
ATOM     79  CD3 CYSTA   1      52.596  60.651 116.354  1.00  0.00           C
ATOM     82  CD4 CYSTA   1      51.355  60.420 115.544  1.00  0.00           C
ATOM     85  CD5 CYSTA   1      50.515  61.670 115.204  1.00  0.00           C
ATOM     88  CD6 CYSTA   1      50.896  62.381 113.894  1.00  0.00           C
ATOM     91  CD7 CYSTA   1      51.306  61.381 112.814  1.00  0.00           C
ATOM     94  CD8 CYSTA   1      51.406  61.940 111.394  1.00  0.00           C
ATOM     97  CD9 CYSTA   1      51.926  60.810 110.494  1.00  0.00           C
ATOM    100 0CD1 CYSTA   1      51.616  60.971 109.004  1.00  0.00           C
ATOM    103 1CD1 CYSTA   1      52.486  62.010 108.294  1.00  0.00           C
ATOM    106 2CD1 CYSTA   1      52.406  61.810 106.774  1.00  0.00           C
ATOM    109 3CD1 CYSTA   1      53.446  62.621 105.984  1.00  0.00           C
ATOM    112 4CD1 CYSTA   1      53.176  64.131 106.004  1.00  0.00           C
ATOM    115 5CD1 CYSTA   1      53.855  64.861 104.844  1.00  0.00           C
ATOM    118 6CD1 CYSTA   1      53.425  66.320 104.714  1.00  0.00           C
ATOM    122  CX3 CYSTA   1      50.795  53.761 112.974  1.00  0.00           C
ATOM    125  CX4 CYSTA   1      51.156  55.131 112.394  1.00  0.00           C
ATOM    128  CX5 CYSTA   1      50.616  55.451 110.984  1.00  0.00           C
ATOM    131  CX6 CYSTA   1      51.666  56.150 110.104  1.00  0.00           C
ATOM    134  CX7 CYSTA   1      51.045  56.850 108.874  1.00  0.00           C
ATOM    137  CX8 CYSTA   1      52.085  57.291 107.824  1.00  0.00           C
ATOM    140  CX9 CYSTA   1      52.775  56.111 107.184  1.00  0.00           C
ATOM    142 0CX1 CYSTA   1      52.456  55.530 106.014  1.00  0.00           C
ATOM    144 1CX1 CYSTA   1      51.336  55.911 105.074  1.00  0.00           C
ATOM    147 2CX1 CYSTA   1      51.875  56.480 103.754  1.00  0.00           C
ATOM    150 3CX1 CYSTA   1      52.445  57.911 103.894  1.00  0.00           C
ATOM    153 4CX1 CYSTA   1      53.056  58.461 102.584  1.00  0.00           C
ATOM    156 5CX1 CYSTA   1      54.326  57.721 102.114  1.00  0.00           C
ATOM    159 6CX1 CYSTA   1      55.506  57.820 103.084  1.00  0.00           C
ATOM    162 7CX1 CYSTA   1      56.796  57.211 102.524  1.00  0.00           C
ATOM    165 8CX1 CYSTA   1      57.945  57.231 103.524  1.00  0.00           C
ATOM    169  N   SER A   2      54.906  52.390 117.274  1.00  0.00           N
ATOM    171  CA  SER A   2      54.566  52.971 115.984  1.00  0.00           C
ATOM    173  CB  SER A   2      55.366  52.341 114.824  1.00  0.00           C
ATOM    176  OG  SER A   2      54.766  51.091 114.484  1.00  0.00           O
ATOM    178  C   SER A   2      54.696  54.501 115.964  1.00  0.00           C
ATOM    179  O   SER A   2      55.335  55.061 116.854  1.00  0.00           O
ATOM    180  N   LEU A   3      54.076  55.181 114.974  1.00  0.00           N
ATOM    182  CA  LEU A   3      53.785  56.611 114.964  1.00  0.00           C
ATOM    184  CB  LEU A   3      54.836  57.320 114.044  1.00  0.00           C
ATOM    187  CG  LEU A   3      56.336  57.130 114.434  1.00  0.00           C
ATOM    189  CD1 LEU A   3      57.175  58.351 114.024  1.00  0.00           C
ATOM    193  CD2 LEU A   3      56.996  55.890 113.804  1.00  0.00           C
ATOM    197  C   LEU A   3      52.295  57.120 114.634  1.00  0.00           C
ATOM    198  O   LEU A   3      52.126  57.751 113.594  1.00  0.00           O
ATOM    199  N   SER A   4      51.236  56.951 115.514  1.00  0.00           N
ATOM    201  CA  SER A   4      49.785  57.381 115.484  1.00  0.00           C
ATOM    203  CB  SER A   4      48.745  56.220 115.564  1.00  0.00           C
ATOM    206  OG  SER A   4      48.755  55.480 114.354  1.00  0.00           O
ATOM    208  C   SER A   4      49.116  58.431 116.444  1.00  0.00           C
ATOM    209  O   SER A   4      48.516  59.291 115.804  1.00  0.00           O
ATOM    210  N   PRO A   5      49.076  58.561 117.804  1.00  0.00           N
ATOM    211  CD  PRO A   5      47.745  58.120 118.284  1.00  0.00           C
ATOM    214  CA  PRO A   5      49.245  59.951 118.364  1.00  0.00           C
ATOM    216  CB  PRO A   5      47.855  60.361 118.904  1.00  0.00           C
ATOM    219  CG  PRO A   5      46.896  59.381 118.264  1.00  0.00           C
ATOM    222  C   PRO A   5      50.306  60.191 119.474  1.00  0.00           C
ATOM    223  O   PRO A   5      49.945  60.350 120.634  1.00  0.00           O
ATOM    224  N   ALA A   6      51.625  60.291 119.164  1.00  0.00           N
ATOM    226  CA  ALA A   6      52.686  60.791 120.054  1.00  0.00           C
ATOM    228  CB  ALA A   6      52.916  59.801 121.224  1.00  0.00           C
ATOM    232  C   ALA A   6      54.096  61.131 119.424  1.00  0.00           C
ATOM    233  O   ALA A   6      55.116  60.620 119.864  1.00  0.00           O
ATOM    234  N   ILE A   7      54.205  61.980 118.354  1.00  0.00           N
ATOM    236  CA  ILE A   7      55.416  62.171 117.514  1.00  0.00           C
ATOM    238  CB  ILE A   7      55.205  62.911 116.164  1.00  0.00           C
ATOM    240  CG2 ILE A   7      55.475  61.990 114.924  1.00  0.00           C
ATOM    244  CG1 ILE A   7      53.965  63.820 116.164  1.00  0.00           C
ATOM    247  CD  ILE A   7      53.916  64.690 114.914  1.00  0.00           C
ATOM    251  C   ILE A   7      56.506  62.890 118.254  1.00  0.00           C
ATOM    252  O   ILE A   7      56.185  63.841 118.974  1.00  0.00           O
ATOM    253  N   PRO A   8      57.785  62.561 118.074  1.00  0.00           N
ATOM    254  CD  PRO A   8      58.545  63.030 116.894  1.00  0.00           C
ATOM    257  CA  PRO A   8      58.215  61.210 118.384  1.00  0.00           C
ATOM    259  CB  PRO A   8      58.646  60.631 117.024  1.00  0.00           C
ATOM    262  CG  PRO A   8      59.215  61.810 116.254  1.00  0.00           C
ATOM    265  C   PRO A   8      59.345  61.441 119.364  1.00  0.00           C
ATOM    266  O   PRO A   8      59.916  62.530 119.444  1.00  0.00           O
ATOM    267  N   VAL A   9      59.706  60.501 120.234  1.00  0.00           N
ATOM    269  CA  VAL A   9      59.396  59.091 120.234  1.00  0.00           C
ATOM    271  CB  VAL A   9      60.725  58.341 120.364  1.00  0.00           C
ATOM    273  CG1 VAL A   9      60.616  56.821 120.144  1.00  0.00           C
ATOM    277  CG2 VAL A   9      61.695  58.901 119.294  1.00  0.00           C
ATOM    281  C   VAL A   9      58.355  58.850 121.334  1.00  0.00           C
ATOM    282  O   VAL A   9      57.666  59.751 121.784  1.00  0.00           O
ATOM    283  N   ILE A  10      58.146  57.600 121.774  1.00  0.00           N
ATOM    285  CA  ILE A  10      56.875  57.181 122.324  1.00  0.00           C
ATOM    287  CB  ILE A  10      56.476  55.820 121.754  1.00  0.00           C
ATOM    289  CG2 ILE A  10      54.956  55.861 121.544  1.00  0.00           C
ATOM    293  CG1 ILE A  10      57.256  55.480 120.454  1.00  0.00           C
ATOM    296  CD  ILE A  10      56.885  54.131 119.844  1.00  0.00           C
ATOM    300  C   ILE A  10      56.996  57.021 123.834  1.00  0.00           C
ATOM    301  O   ILE A  10      58.035  56.551 124.304  1.00  0.00           O
ATOM    302  N   GLY A  11      55.975  57.330 124.654  1.00  0.00           N
ATOM    304  CA  GLY A  11      54.815  58.170 124.404  1.00  0.00           C
ATOM    307  C   GLY A  11      55.046  59.570 124.894  1.00  0.00           C
ATOM    308  O   GLY A  11      56.136  60.131 124.804  1.00  0.00           O
ATOM    309  N   ALA A  12      53.986  60.161 125.474  1.00  0.00           N
ATOM    311  CA  ALA A  12      54.006  61.421 126.174  1.00  0.00           C
ATOM    313  CB  ALA A  12      55.156  61.521 127.204  1.00  0.00           C
ATOM    317  C   ALA A  12      53.885  62.621 125.264  1.00  0.00           C
ATOM    318  O   ALA A  12      52.855  63.291 125.334  1.00  0.00           O
ATOM    319  N   TYR A  13      54.846  62.890 124.354  1.00  0.00           N
ATOM    321  CA  TYR A  13      54.646  63.771 123.204  1.00  0.00           C
ATOM    323  CB  TYR A  13      55.735  63.601 122.104  1.00  0.00           C
ATOM    326  CG  TYR A  13      57.146  63.871 122.544  1.00  0.00           C
ATOM    327  CD1 TYR A  13      58.125  62.931 122.184  1.00  0.00           C
ATOM    329  CE1 TYR A  13      59.475  63.151 122.464  1.00  0.00           C
ATOM    331  CZ  TYR A  13      59.886  64.310 123.114  1.00  0.00           C
ATOM    332  OH  TYR A  13      61.255  64.411 123.404  1.00  0.00           O
ATOM    334  CD2 TYR A  13      57.565  65.061 123.154  1.00  0.00           C
ATOM    336  CE2 TYR A  13      58.925  65.280 123.454  1.00  0.00           C
ATOM    338  C   TYR A  13      53.246  63.631 122.564  1.00  0.00           C
ATOM    339  O   TYR A  13      52.656  62.551 122.544  1.00  0.00           O
ATOM    340  N   TYR A  14      52.586  64.690 122.104  1.00  0.00           N
ATOM    342  CA  TYR A  14      53.056  65.550 121.044  1.00  0.00           C
ATOM    344  CB  TYR A  14      52.866  64.851 119.654  1.00  0.00           C
ATOM    347  CG  TYR A  14      51.416  64.690 119.204  1.00  0.00           C
ATOM    348  CD1 TYR A  14      50.956  65.381 118.064  1.00  0.00           C
ATOM    350  CE1 TYR A  14      49.585  65.480 117.794  1.00  0.00           C
ATOM    352  CZ  TYR A  14      48.666  64.830 118.624  1.00  0.00           C
ATOM    353  OH  TYR A  14      47.285  65.011 118.424  1.00  0.00           O
ATOM    355  CD2 TYR A  14      50.486  63.951 119.954  1.00  0.00           C
ATOM    357  CE2 TYR A  14      49.116  64.030 119.674  1.00  0.00           C
ATOM    359  C   TYR A  14      52.276  66.841 121.114  1.00  0.00           C
ATOM    360  O   TYR A  14      51.296  67.001 121.844  1.00  0.00           O
ATOM    361  N   PRO A  15      52.736  67.761 120.284  1.00  0.00           N
ATOM    362  CD  PRO A  15      51.806  68.441 119.414  1.00  0.00           C
ATOM    365  CA  PRO A  15      53.766  68.721 120.674  1.00  0.00           C
ATOM    367  CB  PRO A  15      53.846  69.630 119.414  1.00  0.00           C
ATOM    370  CG  PRO A  15      52.736  69.151 118.464  1.00  0.00           C
ATOM    373  C   PRO A  15      53.425  69.521 121.954  1.00  0.00           C
ATOM    374  O   PRO A  15      52.295  69.960 122.084  1.00  0.00           O
ATOM    375  N   SER A  16      54.326  69.781 122.914  1.00  0.00           N
ATOM    377  CA  SER A  16      55.616  69.170 123.154  1.00  0.00           C
ATOM    379  CB  SER A  16      55.735  68.520 124.564  1.00  0.00           C
ATOM    382  OG  SER A  16      55.525  69.431 125.644  1.00  0.00           O
ATOM    384  C   SER A  16      56.826  70.061 122.874  1.00  0.00           C
ATOM    385  O   SER A  16      57.326  70.810 123.704  1.00  0.00           O
ATOM    386  N   TRP A  17      57.445  69.871 121.694  1.00  0.00           N
ATOM    388  CA  TRP A  17      58.706  69.160 121.724  1.00  0.00           C
ATOM    390  CB  TRP A  17      58.465  67.751 121.174  1.00  0.00           C
ATOM    393  CG  TRP A  17      58.316  67.401 119.714  1.00  0.00           C
ATOM    394  CD1 TRP A  17      58.176  66.051 119.634  1.00  0.00           C
ATOM    396  NE1 TRP A  17      58.155  65.661 118.364  1.00  0.00           N
ATOM    398  CE2 TRP A  17      58.285  66.691 117.524  1.00  0.00           C
ATOM    399  CD2 TRP A  17      58.355  67.861 118.314  1.00  0.00           C
ATOM    400  CE3 TRP A  17      58.425  69.081 117.624  1.00  0.00           C
ATOM    402  CZ3 TRP A  17      58.456  69.081 116.224  1.00  0.00           C
ATOM    404  CZ2 TRP A  17      58.376  66.681 116.144  1.00  0.00           C
ATOM    406  CH2 TRP A  17      58.465  67.901 115.494  1.00  0.00           C
ATOM    408  C   TRP A  17      59.925  69.801 121.044  1.00  0.00           C
ATOM    409  O   TRP A  17      59.875  70.261 119.914  1.00  0.00           O
ATOM    410  N   PHE A  18      61.105  69.831 121.674  1.00  0.00           N
ATOM    412  CA  PHE A  18      61.445  69.420 123.004  1.00  0.00           C
ATOM    414  CB  PHE A  18      61.756  67.890 123.204  1.00  0.00           C
ATOM    417  CG  PHE A  18      62.686  67.221 122.214  1.00  0.00           C
ATOM    418  CD1 PHE A  18      63.875  66.631 122.684  1.00  0.00           C
ATOM    420  CE1 PHE A  18      64.775  66.011 121.804  1.00  0.00           C
ATOM    422  CZ  PHE A  18      64.465  65.921 120.444  1.00  0.00           C
ATOM    424  CD2 PHE A  18      62.355  67.051 120.854  1.00  0.00           C
ATOM    426  CE2 PHE A  18      63.246  66.431 119.964  1.00  0.00           C
ATOM    428  C   PHE A  18      62.365  70.420 123.704  1.00  0.00           C
ATOM    429  O   PHE A  18      61.945  71.541 123.994  1.00  0.00           O
ATOM    430  N   PHE A  19      63.576  70.001 124.094  1.00  0.00           N
ATOM    432  CA  PHE A  19      64.355  70.581 125.174  1.00  0.00           C
ATOM    434  CB  PHE A  19      65.116  71.901 124.824  1.00  0.00           C
ATOM    437  CG  PHE A  19      66.375  71.581 124.054  1.00  0.00           C
ATOM    438  CD1 PHE A  19      67.366  70.761 124.644  1.00  0.00           C
ATOM    440  CE1 PHE A  19      68.465  70.331 123.894  1.00  0.00           C
ATOM    442  CZ  PHE A  19      68.616  70.740 122.564  1.00  0.00           C
ATOM    444  CD2 PHE A  19      66.576  72.021 122.744  1.00  0.00           C
ATOM    446  CE2 PHE A  19      67.675  71.591 121.984  1.00  0.00           C
ATOM    448  C   PHE A  19      63.706  70.550 126.544  1.00  0.00           C
ATOM    449  O   PHE A  19      64.055  71.331 127.434  1.00  0.00           O
ATOM    450  N   CYS A  20      62.815  69.560 126.714  1.00  0.00           N
ATOM    452  CA  CYS A  20      62.695  68.691 127.874  1.00  0.00           C
ATOM    454  CB  CYS A  20      63.976  68.501 128.744  1.00  0.00           C
ATOM    457  SG  CYS A  20      65.275  67.581 127.844  1.00  0.00           S
ATOM    459  C   CYS A  20      61.416  68.840 128.664  1.00  0.00           C
ATOM    460  O   CYS A  20      61.306  68.291 129.754  1.00  0.00           O
ATOM    461  N   ALA A  21      60.366  69.431 128.064  1.00  0.00           N
ATOM    463  CA  ALA A  21      58.995  69.061 128.374  1.00  0.00           C
ATOM    465  CB  ALA A  21      57.965  70.121 127.914  1.00  0.00           C
ATOM    469  C   ALA A  21      58.656  67.741 127.704  1.00  0.00           C
ATOM    470  O   ALA A  21      58.726  67.581 126.474  1.00  0.00           O
ATOM    471  N   ILE A  22      58.205  66.751 128.494  1.00  0.00           N
ATOM    473  CA  ILE A  22      57.066  65.971 128.094  1.00  0.00           C
ATOM    475  CB  ILE A  22      57.346  64.501 127.774  1.00  0.00           C
ATOM    477  CG2 ILE A  22      57.815  64.420 126.314  1.00  0.00           C
ATOM    481  CG1 ILE A  22      58.335  63.831 128.744  1.00  0.00           C
ATOM    484  CD  ILE A  22      58.355  62.311 128.604  1.00  0.00           C
ATOM    488  C   ILE A  22      56.045  66.081 129.214  1.00  0.00           C
ATOM    489  O   ILE A  22      56.416  66.001 130.384  1.00  0.00           O
ATOM    490  N   ALA A  23      54.756  66.340 128.944  1.00  0.00           N
ATOM    492  CA  ALA A  23      54.076  66.611 127.684  1.00  0.00           C
ATOM    494  CB  ALA A  23      54.146  65.371 126.804  1.00  0.00           C
ATOM    498  C   ALA A  23      52.625  66.971 128.064  1.00  0.00           C
ATOM    499  O   ALA A  23      52.396  67.490 129.144  1.00  0.00           O
ATOM    500  N   SER A  24      51.565  66.710 127.284  1.00  0.00           N
ATOM    502  CA  SER A  24      51.395  66.761 125.844  1.00  0.00           C
ATOM    504  CB  SER A  24      50.416  65.631 125.354  1.00  0.00           C
ATOM    507  OG  SER A  24      50.346  64.510 126.244  1.00  0.00           O
ATOM    509  C   SER A  24      50.835  68.140 125.504  1.00  0.00           C
ATOM    510  O   SER A  24      51.026  69.100 126.254  1.00  0.00           O
ATOM    511  N   LEU A  25      50.116  68.261 124.384  1.00  0.00           N
ATOM    513  CA  LEU A  25      48.925  69.091 124.224  1.00  0.00           C
ATOM    515  CB  LEU A  25      48.105  69.401 125.514  1.00  0.00           C
ATOM    518  CG  LEU A  25      46.655  68.861 125.444  1.00  0.00           C
ATOM    520  CD1 LEU A  25      45.855  69.361 126.654  1.00  0.00           C
ATOM    524  CD2 LEU A  25      46.625  67.320 125.394  1.00  0.00           C
ATOM    528  C   LEU A  25      49.125  70.291 123.324  1.00  0.00           C
ATOM    529  O   LEU A  25      49.956  71.181 123.504  1.00  0.00           O
ATOM    530  N   ILE A  26      48.386  70.291 122.204  1.00  0.00           N
ATOM    532  CA  ILE A  26      48.986  70.681 120.944  1.00  0.00           C
ATOM    534  CB  ILE A  26      48.596  69.731 119.814  1.00  0.00           C
ATOM    536  CG2 ILE A  26      48.516  68.301 120.404  1.00  0.00           C
ATOM    540  CG1 ILE A  26      47.326  70.061 119.024  1.00  0.00           C
ATOM    543  CD  ILE A  26      47.115  69.041 117.914  1.00  0.00           C
ATOM    547  C   ILE A  26      48.685  72.140 120.634  1.00  0.00           C
ATOM    548  O   ILE A  26      47.535  72.570 120.634  1.00  0.00           O
ATOM    549  N   LEU A  27      49.675  73.011 120.424  1.00  0.00           N
ATOM    551  CA  LEU A  27      51.115  72.850 120.424  1.00  0.00           C
ATOM    553  CB  LEU A  27      51.745  73.121 119.034  1.00  0.00           C
ATOM    556  CG  LEU A  27      50.845  73.721 117.924  1.00  0.00           C
ATOM    558  CD1 LEU A  27      51.556  73.600 116.564  1.00  0.00           C
ATOM    562  CD2 LEU A  27      50.475  75.191 118.164  1.00  0.00           C
ATOM    566  C   LEU A  27      51.605  73.801 121.494  1.00  0.00           C
ATOM    567  O   LEU A  27      52.456  74.661 121.294  1.00  0.00           O
ATOM    568  N   THR A  28      50.946  73.751 122.664  1.00  0.00           N
ATOM    570  CA  THR A  28      50.655  74.941 123.464  1.00  0.00           C
ATOM    572  CB  THR A  28      51.875  75.651 124.084  1.00  0.00           C
ATOM    574  OG1 THR A  28      51.695  75.801 125.474  1.00  0.00           O
ATOM    576  CG2 THR A  28      52.095  77.081 123.574  1.00  0.00           C
ATOM    580  C   THR A  28      49.725  75.880 122.714  1.00  0.00           C
ATOM    581  O   THR A  28      49.665  75.880 121.484  1.00  0.00           O
ATOM    582  N   LEU A  29      48.936  76.670 123.464  1.00  0.00           N
ATOM    584  CA  LEU A  29      47.896  77.600 123.044  1.00  0.00           C
ATOM    586  CB  LEU A  29      47.276  77.431 121.614  1.00  0.00           C
ATOM    589  CG  LEU A  29      47.785  78.331 120.454  1.00  0.00           C
ATOM    591  CD1 LEU A  29      47.406  77.660 119.124  1.00  0.00           C
ATOM    595  CD2 LEU A  29      49.285  78.691 120.454  1.00  0.00           C
ATOM    599  C   LEU A  29      46.775  77.450 124.044  1.00  0.00           C
ATOM    600  O   LEU A  29      46.306  76.340 124.314  1.00  0.00           O
ATOM    601  N   ILE A  30      46.245  78.581 124.554  1.00  0.00           N
ATOM    603  CA  ILE A  30      44.855  78.661 124.994  1.00  0.00           C
ATOM    605  CB  ILE A  30      43.875  78.240 123.884  1.00  0.00           C
ATOM    607  CG2 ILE A  30      42.745  77.291 124.334  1.00  0.00           C
ATOM    611  CG1 ILE A  30      43.355  79.501 123.184  1.00  0.00           C
ATOM    614  CD  ILE A  30      42.846  79.251 121.774  1.00  0.00           C
ATOM    618  C   ILE A  30      44.525  78.140 126.394  1.00  0.00           C
ATOM    619  O   ILE A  30      45.105  77.181 126.874  1.00  0.00           O
ATOM    620  N   THR A  31      43.576  78.840 127.074  1.00  0.00           N
ATOM    622  CA  THR A  31      42.815  78.460 128.284  1.00  0.00           C
ATOM    624  CB  THR A  31      43.355  77.310 129.184  1.00  0.00           C
ATOM    626  OG1 THR A  31      42.425  76.920 130.184  1.00  0.00           O
ATOM    628  CG2 THR A  31      44.675  77.651 129.914  1.00  0.00           C
ATOM    632  C   THR A  31      42.695  79.740 129.094  1.00  0.00           C
ATOM    633  O   THR A  31      41.635  80.121 129.604  1.00  0.00           O
ATOM    634  N   ARG A  32      43.825  80.471 129.104  1.00  0.00           N
ATOM    636  CA  ARG A  32      44.186  81.670 129.834  1.00  0.00           C
ATOM    638  CB  ARG A  32      43.465  81.901 131.194  1.00  0.00           C
ATOM    641  CG  ARG A  32      42.686  83.221 131.254  1.00  0.00           C
ATOM    644  CD  ARG A  32      42.045  83.370 132.624  1.00  0.00           C
ATOM    647  NE  ARG A  32      41.535  84.770 132.784  1.00  0.00           N
ATOM    649  CZ  ARG A  32      40.946  85.191 133.894  1.00  0.00           C
ATOM    650  NH1 ARG A  32      40.515  86.420 134.014  1.00  0.00           N
ATOM    653  NH2 ARG A  32      40.806  84.381 134.924  1.00  0.00           N
ATOM    656  C   ARG A  32      45.686  81.581 130.114  1.00  0.00           C
ATOM    657  O   ARG A  32      46.146  80.831 130.974  1.00  0.00           O
ATOM    658  N   ARG A  33      46.556  82.341 129.424  1.00  0.00           N
ATOM    660  CA  ARG A  33      46.355  83.281 128.354  1.00  0.00           C
ATOM    662  CB  ARG A  33      47.476  84.381 128.394  1.00  0.00           C
ATOM    665  CG  ARG A  33      48.235  84.641 129.724  1.00  0.00           C
ATOM    668  CD  ARG A  33      48.435  86.131 130.114  1.00  0.00           C
ATOM    671  NE  ARG A  33      49.886  86.420 130.374  1.00  0.00           N
ATOM    673  CZ  ARG A  33      50.335  87.550 130.894  1.00  0.00           C
ATOM    674  NH1 ARG A  33      51.616  87.880 130.804  1.00  0.00           N
ATOM    677  NH2 ARG A  33      49.535  88.411 131.494  1.00  0.00           N
ATOM    680  C   ARG A  33      46.375  82.460 127.054  1.00  0.00           C
ATOM    681  O   ARG A  33      46.236  81.240 127.044  1.00  0.00           O
ATOM    682  N   VAL A  34      46.635  83.090 125.894  1.00  0.00           N
ATOM    684  CA  VAL A  34      47.136  82.400 124.714  1.00  0.00           C
ATOM    686  CB  VAL A  34      46.815  83.170 123.424  1.00  0.00           C
ATOM    688  CG1 VAL A  34      47.285  82.411 122.164  1.00  0.00           C
ATOM    692  CG2 VAL A  34      45.296  83.401 123.334  1.00  0.00           C
ATOM    696  C   VAL A  34      48.636  82.241 124.904  1.00  0.00           C
ATOM    697  O   VAL A  34      49.275  83.151 125.414  1.00  0.00           O
ATOM    698  N   ILE A  35      49.205  81.070 124.514  1.00  0.00           N
ATOM    700  CA  ILE A  35      50.605  80.841 124.154  1.00  0.00           C
ATOM    702  CB  ILE A  35      51.215  82.041 123.374  1.00  0.00           C
ATOM    704  CG2 ILE A  35      52.136  82.941 124.244  1.00  0.00           C
ATOM    708  CG1 ILE A  35      51.896  81.581 122.064  1.00  0.00           C
ATOM    711  CD  ILE A  35      52.235  82.751 121.134  1.00  0.00           C
ATOM    715  C   ILE A  35      51.486  80.280 125.284  1.00  0.00           C
ATOM    716  O   ILE A  35      52.695  80.160 125.124  1.00  0.00           O
ATOM    717  N   GLN A  36      50.956  79.931 126.474  1.00  0.00           N
ATOM    719  CA  GLN A  36      51.576  80.371 127.714  1.00  0.00           C
ATOM    721  CB  GLN A  36      50.715  81.591 128.144  1.00  0.00           C
ATOM    724  CG  GLN A  36      49.285  81.311 128.704  1.00  0.00           C
ATOM    727  CD  GLN A  36      48.796  79.880 129.024  1.00  0.00           C
ATOM    728  OE1 GLN A  36      48.916  79.431 130.164  1.00  0.00           O
ATOM    729  NE2 GLN A  36      48.246  79.181 128.004  1.00  0.00           N
ATOM    732  C   GLN A  36      51.675  79.280 128.794  1.00  0.00           C
ATOM    733  O   GLN A  36      51.455  78.100 128.554  1.00  0.00           O
ATOM    734  N   ARG A  37      51.985  79.600 130.084  1.00  0.00           N
ATOM    736  CA  ARG A  37      52.505  80.841 130.634  1.00  0.00           C
ATOM    738  CB  ARG A  37      51.585  81.551 131.694  1.00  0.00           C
ATOM    741  CG  ARG A  37      51.366  80.911 133.084  1.00  0.00           C
ATOM    744  CD  ARG A  37      51.026  81.960 134.174  1.00  0.00           C
ATOM    747  NE  ARG A  37      51.276  81.320 135.504  1.00  0.00           N
ATOM    749  CZ  ARG A  37      51.166  81.920 136.684  1.00  0.00           C
ATOM    750  NH1 ARG A  37      51.506  81.261 137.784  1.00  0.00           N
ATOM    753  NH2 ARG A  37      50.746  83.170 136.824  1.00  0.00           N
ATOM    756  C   ARG A  37      53.925  80.651 131.114  1.00  0.00           C
ATOM    757  O   ARG A  37      54.225  79.990 132.104  1.00  0.00           O
ATOM    758  N   ALA A  38      54.855  81.270 130.364  1.00  0.00           N
ATOM    760  CA  ALA A  38      56.285  81.261 130.544  1.00  0.00           C
ATOM    762  CB  ALA A  38      56.756  82.210 131.654  1.00  0.00           C
ATOM    766  C   ALA A  38      56.985  79.901 130.624  1.00  0.00           C
ATOM    767  O   ALA A  38      58.186  79.841 130.864  1.00  0.00           O
ATOM    768  N   ASN A  39      56.325  78.801 130.254  1.00  0.00           N
ATOM    770  CA  ASN A  39      56.926  77.861 129.334  1.00  0.00           C
ATOM    772  CB  ASN A  39      57.445  76.520 129.944  1.00  0.00           C
ATOM    775  CG  ASN A  39      58.976  76.410 130.014  1.00  0.00           C
ATOM    776  OD1 ASN A  39      59.506  75.651 130.834  1.00  0.00           O
ATOM    777  ND2 ASN A  39      59.725  77.170 129.184  1.00  0.00           N
ATOM    780  C   ASN A  39      55.935  77.621 128.244  1.00  0.00           C
ATOM    781  O   ASN A  39      54.965  76.890 128.354  1.00  0.00           O
ATOM    782  N   ILE A  40      56.215  78.261 127.104  1.00  0.00           N
ATOM    784  CA  ILE A  40      55.946  77.801 125.774  1.00  0.00           C
ATOM    786  CB  ILE A  40      56.285  78.941 124.814  1.00  0.00           C
ATOM    788  CG2 ILE A  40      55.775  78.640 123.394  1.00  0.00           C
ATOM    792  CG1 ILE A  40      55.835  80.291 125.404  1.00  0.00           C
ATOM    795  CD  ILE A  40      55.695  81.410 124.384  1.00  0.00           C
ATOM    799  C   ILE A  40      56.875  76.651 125.414  1.00  0.00           C
ATOM    800  O   ILE A  40      58.076  76.740 125.694  1.00  0.00           O
ATOM    801  N   ASN A  41      56.395  75.651 124.664  1.00  0.00           N
ATOM    803  CA  ASN A  41      56.996  75.401 123.354  1.00  0.00           C
ATOM    805  CB  ASN A  41      57.916  74.140 123.304  1.00  0.00           C
ATOM    808  CG  ASN A  41      58.776  74.011 124.554  1.00  0.00           C
ATOM    809  OD1 ASN A  41      59.865  74.581 124.634  1.00  0.00           O
ATOM    810  ND2 ASN A  41      58.306  73.181 125.514  1.00  0.00           N
ATOM    813  C   ASN A  41      55.896  75.241 122.304  1.00  0.00           C
ATOM    814  O   ASN A  41      55.116  74.310 122.404  1.00  0.00           O
ATOM    815  N   LEU A  42      55.896  76.041 121.184  1.00  0.00           N
ATOM    817  CA  LEU A  42      55.145  75.721 119.954  1.00  0.00           C
ATOM    819  CB  LEU A  42      55.105  76.820 118.854  1.00  0.00           C
ATOM    822  CG  LEU A  42      54.426  78.161 119.224  1.00  0.00           C
ATOM    824  CD1 LEU A  42      53.195  77.971 120.114  1.00  0.00           C
ATOM    828  CD2 LEU A  42      55.436  79.111 119.864  1.00  0.00           C
ATOM    832  C   LEU A  42      55.695  74.481 119.284  1.00  0.00           C
ATOM    833  O   LEU A  42      55.135  73.921 118.334  1.00  0.00           O
ATOM    834  N   ALA A  43      56.845  74.070 119.814  1.00  0.00           N
ATOM    836  CA  ALA A  43      57.326  72.730 119.994  1.00  0.00           C
ATOM    838  CB  ALA A  43      56.556  71.660 119.204  1.00  0.00           C
ATOM    842  C   ALA A  43      58.745  72.861 119.594  1.00  0.00           C
ATOM    843  O   ALA A  43      59.636  73.111 120.404  1.00  0.00           O
ATOM    844  N   PHE A  44      58.965  72.820 118.274  1.00  0.00           N
ATOM    846  CA  PHE A  44      60.265  72.901 117.654  1.00  0.00           C
ATOM    848  CB  PHE A  44      60.086  72.471 116.194  1.00  0.00           C
ATOM    851  CG  PHE A  44      61.325  71.861 115.634  1.00  0.00           C
ATOM    852  CD1 PHE A  44      61.855  70.701 116.214  1.00  0.00           C
ATOM    854  CE1 PHE A  44      63.035  70.140 115.704  1.00  0.00           C
ATOM    856  CZ  PHE A  44      63.685  70.731 114.614  1.00  0.00           C
ATOM    858  CD2 PHE A  44      61.955  72.421 114.514  1.00  0.00           C
ATOM    860  CE2 PHE A  44      63.135  71.871 114.014  1.00  0.00           C
ATOM    862  C   PHE A  44      60.765  74.331 117.724  1.00  0.00           C
ATOM    863  O   PHE A  44      61.965  74.600 117.704  1.00  0.00           O
ATOM    864  N   VAL A  45      59.855  75.301 117.914  1.00  0.00           N
ATOM    866  CA  VAL A  45      60.215  76.670 118.284  1.00  0.00           C
ATOM    868  CB  VAL A  45      59.006  77.600 118.234  1.00  0.00           C
ATOM    870  CG1 VAL A  45      59.436  79.070 118.354  1.00  0.00           C
ATOM    874  CG2 VAL A  45      58.295  77.411 116.874  1.00  0.00           C
ATOM    878  C   VAL A  45      60.925  76.691 119.634  1.00  0.00           C
ATOM    879  O   VAL A  45      61.826  77.481 119.874  1.00  0.00           O
ATOM    880  N   GLY A  46      60.576  75.771 120.564  1.00  0.00           N
ATOM    882  CA  GLY A  46      61.385  75.521 121.754  1.00  0.00           C
ATOM    885  C   GLY A  46      62.726  74.911 121.454  1.00  0.00           C
ATOM    886  O   GLY A  46      63.726  75.320 122.024  1.00  0.00           O
ATOM    887  N   ILE A  47      62.796  73.931 120.514  1.00  0.00           N
ATOM    889  CA  ILE A  47      64.055  73.341 120.054  1.00  0.00           C
ATOM    891  CB  ILE A  47      63.906  72.231 118.994  1.00  0.00           C
ATOM    893  CG2 ILE A  47      65.245  71.820 118.344  1.00  0.00           C
ATOM    897  CG1 ILE A  47      63.225  70.981 119.594  1.00  0.00           C
ATOM    900  CD  ILE A  47      64.076  70.301 120.674  1.00  0.00           C
ATOM    904  C   ILE A  47      65.016  74.361 119.504  1.00  0.00           C
ATOM    905  O   ILE A  47      66.125  74.521 120.004  1.00  0.00           O
ATOM    906  N   ILE A  48      64.556  75.121 118.494  1.00  0.00           N
ATOM    908  CA  ILE A  48      65.335  76.081 117.754  1.00  0.00           C
ATOM    910  CB  ILE A  48      64.465  76.681 116.644  1.00  0.00           C
ATOM    912  CG2 ILE A  48      65.135  77.901 115.974  1.00  0.00           C
ATOM    916  CG1 ILE A  48      64.076  75.611 115.594  1.00  0.00           C
ATOM    919  CD  ILE A  48      62.806  75.990 114.824  1.00  0.00           C
ATOM    923  C   ILE A  48      65.845  77.170 118.674  1.00  0.00           C
ATOM    924  O   ILE A  48      67.035  77.490 118.704  1.00  0.00           O
ATOM    925  N   TYR A  49      64.956  77.751 119.484  1.00  0.00           N
ATOM    927  CA  TYR A  49      65.315  78.820 120.374  1.00  0.00           C
ATOM    929  CB  TYR A  49      64.065  79.600 120.854  1.00  0.00           C
ATOM    932  CG  TYR A  49      63.506  80.530 119.804  1.00  0.00           C
ATOM    933  CD1 TYR A  49      62.995  80.100 118.564  1.00  0.00           C
ATOM    935  CE1 TYR A  49      62.386  81.001 117.684  1.00  0.00           C
ATOM    937  CZ  TYR A  49      62.266  82.350 118.034  1.00  0.00           C
ATOM    938  OH  TYR A  49      61.596  83.271 117.214  1.00  0.00           O
ATOM    940  CD2 TYR A  49      63.405  81.901 120.114  1.00  0.00           C
ATOM    942  CE2 TYR A  49      62.796  82.801 119.234  1.00  0.00           C
ATOM    944  C   TYR A  49      66.195  78.390 121.544  1.00  0.00           C
ATOM    945  O   TYR A  49      67.165  79.070 121.874  1.00  0.00           O
ATOM    946  N   THR A  50      65.906  77.240 122.204  1.00  0.00           N
ATOM    948  CA  THR A  50      66.756  76.681 123.244  1.00  0.00           C
ATOM    950  CB  THR A  50      66.125  75.530 124.044  1.00  0.00           C
ATOM    952  OG1 THR A  50      64.875  75.890 124.644  1.00  0.00           O
ATOM    954  CG2 THR A  50      67.025  75.130 125.224  1.00  0.00           C
ATOM    958  C   THR A  50      68.116  76.231 122.734  1.00  0.00           C
ATOM    959  O   THR A  50      69.135  76.501 123.354  1.00  0.00           O
ATOM    960  N   ALA A  51      68.196  75.560 121.554  1.00  0.00           N
ATOM    962  CA  ALA A  51      69.446  75.230 120.894  1.00  0.00           C
ATOM    964  CB  ALA A  51      69.195  74.371 119.634  1.00  0.00           C
ATOM    968  C   ALA A  51      70.256  76.451 120.484  1.00  0.00           C
ATOM    969  O   ALA A  51      71.445  76.530 120.784  1.00  0.00           O
ATOM    970  N   LEU A  52      69.615  77.471 119.874  1.00  0.00           N
ATOM    972  CA  LEU A  52      70.245  78.761 119.644  1.00  0.00           C
ATOM    974  CB  LEU A  52      69.354  79.740 118.824  1.00  0.00           C
ATOM    977  CG  LEU A  52      69.186  79.440 117.314  1.00  0.00           C
ATOM    979  CD1 LEU A  52      68.665  80.701 116.604  1.00  0.00           C
ATOM    983  CD2 LEU A  52      70.486  78.931 116.664  1.00  0.00           C
ATOM    987  C   LEU A  52      70.675  79.440 120.914  1.00  0.00           C
ATOM    988  O   LEU A  52      71.796  79.931 121.014  1.00  0.00           O
ATOM    989  N   PHE A  53      69.836  79.451 121.974  1.00  0.00           N
ATOM    991  CA  PHE A  53      70.215  80.011 123.264  1.00  0.00           C
ATOM    993  CB  PHE A  53      69.006  80.081 124.264  1.00  0.00           C
ATOM    996  CG  PHE A  53      69.376  80.731 125.584  1.00  0.00           C
ATOM    997  CD1 PHE A  53      69.035  82.080 125.844  1.00  0.00           C
ATOM    999  CE1 PHE A  53      69.485  82.721 126.994  1.00  0.00           C
ATOM   1001  CZ  PHE A  53      70.245  82.021 127.944  1.00  0.00           C
ATOM   1003  CD2 PHE A  53      70.076  80.030 126.584  1.00  0.00           C
ATOM   1005  CE2 PHE A  53      70.525  80.670 127.744  1.00  0.00           C
ATOM   1007  C   PHE A  53      71.415  79.320 123.884  1.00  0.00           C
ATOM   1008  O   PHE A  53      72.355  79.990 124.314  1.00  0.00           O
ATOM   1009  N   ALA A  54      71.465  77.971 123.894  1.00  0.00           N
ATOM   1011  CA  ALA A  54      72.625  77.240 124.334  1.00  0.00           C
ATOM   1013  CB  ALA A  54      72.326  75.731 124.414  1.00  0.00           C
ATOM   1017  C   ALA A  54      73.875  77.501 123.504  1.00  0.00           C
ATOM   1018  O   ALA A  54      74.956  77.721 124.054  1.00  0.00           O
ATOM   1019  N   LEU A  55      73.766  77.520 122.154  1.00  0.00           N
ATOM   1021  CA  LEU A  55      74.855  77.861 121.254  1.00  0.00           C
ATOM   1023  CB  LEU A  55      74.376  77.701 119.784  1.00  0.00           C
ATOM   1026  CG  LEU A  55      75.405  78.030 118.674  1.00  0.00           C
ATOM   1028  CD1 LEU A  55      76.675  77.161 118.804  1.00  0.00           C
ATOM   1032  CD2 LEU A  55      74.775  77.861 117.284  1.00  0.00           C
ATOM   1036  C   LEU A  55      75.416  79.261 121.454  1.00  0.00           C
ATOM   1037  O   LEU A  55      76.616  79.471 121.594  1.00  0.00           O
ATOM   1038  N   TYR A  56      74.516  80.261 121.534  1.00  0.00           N
ATOM   1040  CA  TYR A  56      74.855  81.631 121.804  1.00  0.00           C
ATOM   1042  CB  TYR A  56      73.586  82.530 121.734  1.00  0.00           C
ATOM   1045  CG  TYR A  56      72.955  82.661 120.364  1.00  0.00           C
ATOM   1046  CD1 TYR A  56      73.555  82.181 119.174  1.00  0.00           C
ATOM   1048  CE1 TYR A  56      72.955  82.381 117.934  1.00  0.00           C
ATOM   1050  CZ  TYR A  56      71.736  83.060 117.844  1.00  0.00           C
ATOM   1051  OH  TYR A  56      71.165  83.281 116.574  1.00  0.00           O
ATOM   1053  CD2 TYR A  56      71.715  83.310 120.254  1.00  0.00           C
ATOM   1055  CE2 TYR A  56      71.105  83.510 119.014  1.00  0.00           C
ATOM   1057  C   TYR A  56      75.525  81.791 123.154  1.00  0.00           C
ATOM   1058  O   TYR A  56      76.596  82.360 123.264  1.00  0.00           O
ATOM   1059  N   ALA A  57      74.976  81.181 124.204  1.00  0.00           N
ATOM   1061  CA  ALA A  57      75.635  81.121 125.494  1.00  0.00           C
ATOM   1063  CB  ALA A  57      74.686  80.471 126.504  1.00  0.00           C
ATOM   1067  C   ALA A  57      77.016  80.431 125.484  1.00  0.00           C
ATOM   1068  O   ALA A  57      77.945  80.871 126.144  1.00  0.00           O
ATOM   1069  N   MET A  58      77.215  79.331 124.734  1.00  0.00           N
ATOM   1071  CA  MET A  58      78.535  78.731 124.554  1.00  0.00           C
ATOM   1073  CB  MET A  58      78.406  77.380 123.794  1.00  0.00           C
ATOM   1076  CG  MET A  58      79.745  76.710 123.414  1.00  0.00           C
ATOM   1079  SD  MET A  58      80.835  76.331 124.824  1.00  0.00           S
ATOM   1080  CE  MET A  58      79.956  74.831 125.334  1.00  0.00           C
ATOM   1084  C   MET A  58      79.564  79.611 123.854  1.00  0.00           C
ATOM   1085  O   MET A  58      80.686  79.791 124.334  1.00  0.00           O
ATOM   1086  N   LEU A  59      79.195  80.230 122.724  1.00  0.00           N
ATOM   1088  CA  LEU A  59      80.065  81.100 121.934  1.00  0.00           C
ATOM   1090  CB  LEU A  59      79.425  81.471 120.574  1.00  0.00           C
ATOM   1093  CG  LEU A  59      79.326  80.270 119.594  1.00  0.00           C
ATOM   1095  CD1 LEU A  59      78.495  80.621 118.354  1.00  0.00           C
ATOM   1099  CD2 LEU A  59      80.715  79.791 119.154  1.00  0.00           C
ATOM   1103  C   LEU A  59      80.495  82.350 122.684  1.00  0.00           C
ATOM   1104  O   LEU A  59      81.616  82.831 122.574  1.00  0.00           O
ATOM   1105  N   PHE A  60      79.595  82.861 123.534  1.00  0.00           N
ATOM   1107  CA  PHE A  60      79.866  84.030 124.344  1.00  0.00           C
ATOM   1109  CB  PHE A  60      78.564  84.850 124.534  1.00  0.00           C
ATOM   1112  CG  PHE A  60      77.916  85.231 123.224  1.00  0.00           C
ATOM   1113  CD1 PHE A  60      78.656  85.560 122.074  1.00  0.00           C
ATOM   1115  CE1 PHE A  60      78.016  85.861 120.864  1.00  0.00           C
ATOM   1117  CZ  PHE A  60      76.616  85.861 120.804  1.00  0.00           C
ATOM   1119  CD2 PHE A  60      76.515  85.240 123.134  1.00  0.00           C
ATOM   1121  CE2 PHE A  60      75.865  85.541 121.934  1.00  0.00           C
ATOM   1123  C   PHE A  60      80.455  83.661 125.694  1.00  0.00           C
ATOM   1124  O   PHE A  60      80.816  84.541 126.474  1.00  0.00           O
ATOM   1125  N   TRP A  61      80.665  82.350 126.004  1.00  0.00           N
ATOM   1127  CA  TRP A  61      81.535  81.940 127.104  1.00  0.00           C
ATOM   1129  CB  TRP A  61      80.975  80.710 127.874  1.00  0.00           C
ATOM   1132  CG  TRP A  61      79.756  81.001 128.674  1.00  0.00           C
ATOM   1133  CD1 TRP A  61      79.126  82.210 128.774  1.00  0.00           C
ATOM   1135  NE1 TRP A  61      77.965  82.091 129.494  1.00  0.00           N
ATOM   1137  CE2 TRP A  61      77.846  80.810 129.924  1.00  0.00           C
ATOM   1138  CD2 TRP A  61      78.945  80.070 129.424  1.00  0.00           C
ATOM   1139  CE3 TRP A  61      79.025  78.700 129.664  1.00  0.00           C
ATOM   1141  CZ3 TRP A  61      77.986  78.091 130.384  1.00  0.00           C
ATOM   1143  CZ2 TRP A  61      76.866  80.210 130.684  1.00  0.00           C
ATOM   1145  CH2 TRP A  61      76.925  78.840 130.874  1.00  0.00           C
ATOM   1147  C   TRP A  61      82.936  81.640 126.644  1.00  0.00           C
ATOM   1148  O   TRP A  61      83.906  81.971 127.324  1.00  0.00           O
ATOM   1149  N   LEU A  62      83.085  81.060 125.434  1.00  0.00           N
ATOM   1151  CA  LEU A  62      84.375  80.871 124.804  1.00  0.00           C
ATOM   1153  CB  LEU A  62      84.216  79.871 123.634  1.00  0.00           C
ATOM   1156  CG  LEU A  62      85.495  79.591 122.824  1.00  0.00           C
ATOM   1158  CD1 LEU A  62      86.656  79.160 123.734  1.00  0.00           C
ATOM   1162  CD2 LEU A  62      85.226  78.531 121.754  1.00  0.00           C
ATOM   1166  C   LEU A  62      84.986  82.171 124.304  1.00  0.00           C
ATOM   1167  O   LEU A  62      86.196  82.311 124.144  1.00  0.00           O
ATOM   1168  N   ALA A  63      84.165  83.221 124.144  1.00  0.00           N
ATOM   1170  CA  ALA A  63      84.655  84.541 123.804  1.00  0.00           C
ATOM   1172  CB  ALA A  63      83.545  85.270 123.024  1.00  0.00           C
ATOM   1176  C   ALA A  63      85.025  85.380 125.034  1.00  0.00           C
ATOM   1177  O   ALA A  63      85.326  86.570 124.894  1.00  0.00           O
ATOM   1178  N   PHE A  64      85.035  84.741 126.224  1.00  0.00           N
ATOM   1180  CA  PHE A  64      85.436  85.280 127.514  1.00  0.00           C
ATOM   1182  CB  PHE A  64      84.226  85.420 128.504  1.00  0.00           C
ATOM   1185  CG  PHE A  64      83.165  86.441 128.104  1.00  0.00           C
ATOM   1186  CD1 PHE A  64      83.405  87.530 127.244  1.00  0.00           C
ATOM   1188  CE1 PHE A  64      82.385  88.431 126.914  1.00  0.00           C
ATOM   1190  CZ  PHE A  64      81.105  88.271 127.464  1.00  0.00           C
ATOM   1192  CD2 PHE A  64      81.875  86.320 128.664  1.00  0.00           C
ATOM   1194  CE2 PHE A  64      80.855  87.220 128.344  1.00  0.00           C
ATOM   1196  C   PHE A  64      86.565  84.431 128.144  1.00  0.00           C
ATOM   1197  O   PHE A  64      86.765  84.461 129.364  1.00  0.00           O
ATOM   1198  N   PHE A  65      87.335  83.671 127.324  1.00  0.00           N
ATOM   1200  CA  PHE A  65      88.545  82.960 127.734  1.00  0.00           C
ATOM   1202  CB  PHE A  65      88.495  81.451 127.364  1.00  0.00           C
ATOM   1205  CG  PHE A  65      87.335  80.681 127.944  1.00  0.00           C
ATOM   1206  CD1 PHE A  65      86.576  81.100 129.054  1.00  0.00           C
ATOM   1208  CE1 PHE A  65      85.495  80.350 129.524  1.00  0.00           C
ATOM   1210  CZ  PHE A  65      85.135  79.160 128.874  1.00  0.00           C
ATOM   1212  CD2 PHE A  65      86.996  79.451 127.344  1.00  0.00           C
ATOM   1214  CE2 PHE A  65      85.895  78.721 127.794  1.00  0.00           C
ATOM   1216  C   PHE A  65      89.876  83.600 127.184  1.00  0.00           C
ATOM   1217  OT1 PHE A  65      90.156  84.770 127.564  1.00  0.00           O
ATOM   1218  OT2 PHE A  65      90.676  82.941 126.454  1.00  0.00           O
ATOM   1219  NH3 POPEB  66      12.895 128.811 122.504  1.00  0.00           N
ATOM   1223  C12 POPEB  66      12.465 128.541 123.924  1.00  0.00           C
ATOM   1226  C11 POPEB  66      12.915 129.641 124.894  1.00  0.00           C
ATOM   1229  P   POPEB  66      15.455 130.291 124.564  1.00  0.00           P
ATOM   1230  O13 POPEB  66      15.556 131.621 125.174  1.00  0.00           O
ATOM   1231  O14 POPEB  66      16.656 129.420 124.484  1.00  0.00           O
ATOM   1232  O11 POPEB  66      14.896 130.481 123.094  1.00  0.00           O
ATOM   1233  O12 POPEB  66      14.285 129.471 125.224  1.00  0.00           O
ATOM   1234  C1  POPEB  66      15.575 131.320 122.154  1.00  0.00           C
ATOM   1237  C2  POPEB  66      16.045 130.531 120.904  1.00  0.00           C
ATOM   1239  O21 POPEB  66      14.885 130.161 120.114  1.00  0.00           O
ATOM   1240  C21 POPEB  66      14.746 130.850 119.004  1.00  0.00           C
ATOM   1241  O22 POPEB  66      15.356 131.850 118.694  1.00  0.00           O
ATOM   1242  C22 POPEB  66      13.715 130.170 118.114  1.00  0.00           C
ATOM   1245  C3  POPEB  66      16.875 129.270 121.274  1.00  0.00           C
ATOM   1248  O31 POPEB  66      16.995 128.330 120.184  1.00  0.00           O
ATOM   1249  C31 POPEB  66      15.946 127.530 120.064  1.00  0.00           C
ATOM   1250  O32 POPEB  66      14.976 127.500 120.804  1.00  0.00           O
ATOM   1251  C32 POPEB  66      16.176 126.621 118.864  1.00  0.00           C
ATOM   1254  C23 POPEB  66      14.385 129.560 116.864  1.00  0.00           C
ATOM   1257  C24 POPEB  66      13.455 128.551 116.194  1.00  0.00           C
ATOM   1260  C25 POPEB  66      13.965 128.041 114.844  1.00  0.00           C
ATOM   1263  C26 POPEB  66      12.806 127.830 113.864  1.00  0.00           C
ATOM   1266  C27 POPEB  66      13.225 127.261 112.504  1.00  0.00           C
ATOM   1269  C28 POPEB  66      12.095 127.441 111.474  1.00  0.00           C
ATOM   1272  C29 POPEB  66      12.485 127.121 110.054  1.00  0.00           C
ATOM   1274 0C21 POPEB  66      13.056 127.981 109.194  1.00  0.00           C
ATOM   1276 1C21 POPEB  66      13.496 129.381 109.524  1.00  0.00           C
ATOM   1279 2C21 POPEB  66      12.385 130.450 109.494  1.00  0.00           C
ATOM   1282 3C21 POPEB  66      11.885 130.801 108.084  1.00  0.00           C
ATOM   1285 4C21 POPEB  66      10.835 131.910 108.164  1.00  0.00           C
ATOM   1288 5C21 POPEB  66      10.355 132.421 106.804  1.00  0.00           C
ATOM   1291 6C21 POPEB  66       9.245 133.451 107.004  1.00  0.00           C
ATOM   1294 7C21 POPEB  66       8.675 134.041 105.704  1.00  0.00           C
ATOM   1297 8C21 POPEB  66       7.625 135.100 105.994  1.00  0.00           C
ATOM   1301  C33 POPEB  66      15.045 125.590 118.724  1.00  0.00           C
ATOM   1304  C34 POPEB  66      15.076 124.871 117.374  1.00  0.00           C
ATOM   1307  C35 POPEB  66      13.995 123.780 117.324  1.00  0.00           C
ATOM   1310  C36 POPEB  66      13.845 123.081 115.974  1.00  0.00           C
ATOM   1313  C37 POPEB  66      12.856 121.910 116.044  1.00  0.00           C
ATOM   1316  C38 POPEB  66      12.665 121.171 114.714  1.00  0.00           C
ATOM   1319  C39 POPEB  66      11.845 121.990 113.724  1.00  0.00           C
ATOM   1322 0C31 POPEB  66      12.115 121.621 112.264  1.00  0.00           C
ATOM   1325 1C31 POPEB  66      11.455 120.310 111.814  1.00  0.00           C
ATOM   1328 2C31 POPEB  66      11.595 120.061 110.304  1.00  0.00           C
ATOM   1331 3C31 POPEB  66      10.896 121.110 109.434  1.00  0.00           C
ATOM   1334 4C31 POPEB  66      11.155 120.891 107.944  1.00  0.00           C
ATOM   1337 5C31 POPEB  66      10.575 122.011 107.084  1.00  0.00           C
ATOM   1340 6C31 POPEB  66      10.925 121.861 105.614  1.00  0.00           C
ATOM   1344  NH3 POPEC  67     113.626  53.440  78.794  1.00  0.00           N
ATOM   1348  C12 POPEC  67     114.905  54.170  78.494  1.00  0.00           C
ATOM   1351  C11 POPEC  67     115.625  53.440  77.354  1.00  0.00           C
ATOM   1354  P   POPEC  67     118.205  54.001  77.474  1.00  0.00           P
ATOM   1355  O13 POPEC  67     118.696  52.621  77.234  1.00  0.00           O
ATOM   1356  O14 POPEC  67     119.035  55.121  76.974  1.00  0.00           O
ATOM   1357  O11 POPEC  67     117.985  54.170  79.034  1.00  0.00           O
ATOM   1358  O12 POPEC  67     116.756  54.161  76.894  1.00  0.00           O
ATOM   1359  C1  POPEC  67     119.125  54.461  79.854  1.00  0.00           C
ATOM   1362  C2  POPEC  67     118.965  53.771  81.224  1.00  0.00           C
ATOM   1364  O21 POPEC  67     120.145  53.991  82.014  1.00  0.00           O
ATOM   1365  C21 POPEC  67     120.156  55.111  82.694  1.00  0.00           C
ATOM   1366  O22 POPEC  67     119.436  56.080  82.534  1.00  0.00           O
ATOM   1367  C22 POPEC  67     121.135  54.921  83.844  1.00  0.00           C
ATOM   1370  C3  POPEC  67     118.725  52.231  81.054  1.00  0.00           C
ATOM   1373  O31 POPEC  67     119.356  51.401  82.054  1.00  0.00           O
ATOM   1374  C31 POPEC  67     118.924  51.521  83.304  1.00  0.00           C
ATOM   1375  O32 POPEC  67     118.036  52.260  83.674  1.00  0.00           O
ATOM   1376  C32 POPEC  67     119.776  50.611  84.204  1.00  0.00           C
ATOM   1379  C23 POPEC  67     121.535  56.241  84.524  1.00  0.00           C
ATOM   1382  C24 POPEC  67     122.365  56.010  85.794  1.00  0.00           C
ATOM   1385  C25 POPEC  67     121.485  55.431  86.914  1.00  0.00           C
ATOM   1388  C26 POPEC  67     122.174  55.471  88.284  1.00  0.00           C
ATOM   1391  C27 POPEC  67     121.215  55.111  89.424  1.00  0.00           C
ATOM   1394  C28 POPEC  67     121.796  55.401  90.824  1.00  0.00           C
ATOM   1397  C29 POPEC  67     122.925  54.480  91.174  1.00  0.00           C
ATOM   1399 0C21 POPEC  67     123.036  53.741  92.304  1.00  0.00           C
ATOM   1401 1C21 POPEC  67     122.045  53.681  93.434  1.00  0.00           C
ATOM   1404 2C21 POPEC  67     122.115  52.341  94.194  1.00  0.00           C
ATOM   1407 3C21 POPEC  67     121.175  52.320  95.404  1.00  0.00           C
ATOM   1410 4C21 POPEC  67     121.115  50.950  96.104  1.00  0.00           C
ATOM   1413 5C21 POPEC  67     120.355  51.041  97.424  1.00  0.00           C
ATOM   1416 6C21 POPEC  67     120.196  49.711  98.174  1.00  0.00           C
ATOM   1419 7C21 POPEC  67     119.596  49.931  99.564  1.00  0.00           C
ATOM   1422 8C21 POPEC  67     119.256  48.640 100.304  1.00  0.00           C
ATOM   1426  C33 POPEC  67     121.295  50.940  84.184  1.00  0.00           C
ATOM   1429  C34 POPEC  67     122.136  49.781  84.754  1.00  0.00           C
ATOM   1432  C35 POPEC  67     123.615  50.121  85.034  1.00  0.00           C
ATOM   1435  C36 POPEC  67     123.825  50.911  86.334  1.00  0.00           C
ATOM   1438  C37 POPEC  67     125.296  50.940  86.804  1.00  0.00           C
ATOM   1441  C38 POPEC  67     125.476  51.611  88.174  1.00  0.00           C
ATOM   1444  C39 POPEC  67     125.805  50.611  89.294  1.00  0.00           C
ATOM   1447 0C31 POPEC  67     125.855  51.251  90.684  1.00  0.00           C
ATOM   1450 1C31 POPEC  67     126.185  50.230  91.784  1.00  0.00           C
ATOM   1453 2C31 POPEC  67     126.255  50.841  93.194  1.00  0.00           C
ATOM   1456 3C31 POPEC  67     127.616  50.591  93.874  1.00  0.00           C
ATOM   1459 4C31 POPEC  67     127.635  50.981  95.364  1.00  0.00           C
ATOM   1462 5C31 POPEC  67     128.976  50.681  96.034  1.00  0.00           C
ATOM   1465 6C31 POPEC  67     129.046  51.111  97.504  1.00  0.00           C
ATOM   1469  NH3 POPED  68     121.535  16.511  81.274  1.00  0.00           N
ATOM   1473  C12 POPED  68     122.535  15.481  80.794  1.00  0.00           C
ATOM   1476  C11 POPED  68     121.885  14.241  80.134  1.00  0.00           C
ATOM   1479  P   POPED  68     124.086  13.151  79.244  1.00  0.00           P
ATOM   1480  O13 POPED  68     123.806  14.021  78.084  1.00  0.00           O
ATOM   1481  O14 POPED  68     124.596  11.781  78.994  1.00  0.00           O
ATOM   1482  O11 POPED  68     125.005  13.891  80.304  1.00  0.00           O
ATOM   1483  O12 POPED  68     122.756  13.101  80.094  1.00  0.00           O
ATOM   1484  C1  POPED  68     125.565  13.221  81.444  1.00  0.00           C
ATOM   1487  C2  POPED  68     124.534  12.841  82.574  1.00  0.00           C
ATOM   1489  O21 POPED  68     125.016  13.301  83.844  1.00  0.00           O
ATOM   1490  C21 POPED  68     124.195  13.361  84.904  1.00  0.00           C
ATOM   1491  O22 POPED  68     124.465  12.921  86.004  1.00  0.00           O
ATOM   1492  C22 POPED  68     122.936  14.161  84.604  1.00  0.00           C
ATOM   1495  C3  POPED  68     124.286  11.301  82.574  1.00  0.00           C
ATOM   1498  O31 POPED  68     123.316  10.881  83.574  1.00  0.00           O
ATOM   1499  C31 POPED  68     123.564   9.611  83.974  1.00  0.00           C
ATOM   1500  O32 POPED  68     124.366   8.881  83.434  1.00  0.00           O
ATOM   1501  C32 POPED  68     122.696   9.251  85.174  1.00  0.00           C
ATOM   1504  C23 POPED  68     122.195  14.531  85.914  1.00  0.00           C
ATOM   1507  C24 POPED  68     122.966  15.501  86.834  1.00  0.00           C
ATOM   1510  C25 POPED  68     122.195  15.831  88.114  1.00  0.00           C
ATOM   1513  C26 POPED  68     123.076  16.411  89.234  1.00  0.00           C
ATOM   1516  C27 POPED  68     123.365  17.921  89.104  1.00  0.00           C
ATOM   1519  C28 POPED  68     122.215  18.771  89.664  1.00  0.00           C
ATOM   1522  C29 POPED  68     122.255  20.240  89.344  1.00  0.00           C
ATOM   1524 0C21 POPED  68     122.696  21.240  90.134  1.00  0.00           C
ATOM   1526 1C21 POPED  68     123.355  21.101  91.484  1.00  0.00           C
ATOM   1529 2C21 POPED  68     122.435  21.551  92.634  1.00  0.00           C
ATOM   1532 3C21 POPED  68     123.186  21.601  93.974  1.00  0.00           C
ATOM   1535 4C21 POPED  68     122.295  22.060  95.134  1.00  0.00           C
ATOM   1538 5C21 POPED  68     123.055  22.190  96.464  1.00  0.00           C
ATOM   1541 6C21 POPED  68     124.065  23.351  96.474  1.00  0.00           C
ATOM   1544 7C21 POPED  68     124.995  23.310  97.694  1.00  0.00           C
ATOM   1547 8C21 POPED  68     126.045  24.421  97.684  1.00  0.00           C
ATOM   1551  C33 POPED  68     123.295   8.061  85.974  1.00  0.00           C
ATOM   1554  C34 POPED  68     122.376   7.581  87.104  1.00  0.00           C
ATOM   1557  C35 POPED  68     123.046   6.470  87.934  1.00  0.00           C
ATOM   1560  C36 POPED  68     122.255   6.130  89.204  1.00  0.00           C
ATOM   1563  C37 POPED  68     122.805   4.870  89.894  1.00  0.00           C
ATOM   1566  C38 POPED  68     122.076   4.540  91.204  1.00  0.00           C
ATOM   1569  C39 POPED  68     122.325   3.110  91.684  1.00  0.00           C
ATOM   1572 0C31 POPED  68     121.424   2.090  90.974  1.00  0.00           C
ATOM   1575 1C31 POPED  68     119.975   2.030  91.484  1.00  0.00           C
ATOM   1578 2C31 POPED  68     119.125   1.040  90.684  1.00  0.00           C
ATOM   1581 3C31 POPED  68     117.626   1.010  91.004  1.00  0.00           C
ATOM   1584 4C31 POPED  68     117.245   0.060  92.154  1.00  0.00           C
ATOM   1587 5C31 POPED  68     117.236   0.750  93.524  1.00  0.00           C
ATOM   1590 6C31 POPED  68     117.174  -0.240  94.684  1.00  0.00           C
ATOM   1594  NH3 POPEE  69      76.985  23.151  83.324  1.00  0.00           N
ATOM   1598  C12 POPEE  69      76.076  22.111  82.734  1.00  0.00           C
ATOM   1601  C11 POPEE  69      75.245  22.541  81.524  1.00  0.00           C
ATOM   1604  P   POPEE  69      74.406  20.521  80.114  1.00  0.00           P
ATOM   1605  O13 POPEE  69      73.906  21.121  78.854  1.00  0.00           O
ATOM   1606  O14 POPEE  69      75.806  20.060  80.094  1.00  0.00           O
ATOM   1607  O11 POPEE  69      73.525  19.251  80.384  1.00  0.00           O
ATOM   1608  O12 POPEE  69      74.205  21.551  81.304  1.00  0.00           O
ATOM   1609  C1  POPEE  69      72.876  18.961  81.614  1.00  0.00           C
ATOM   1612  C2  POPEE  69      71.876  17.801  81.404  1.00  0.00           C
ATOM   1614  O21 POPEE  69      71.165  17.571  82.634  1.00  0.00           O
ATOM   1615  C21 POPEE  69      70.076  18.281  82.834  1.00  0.00           C
ATOM   1616  O22 POPEE  69      69.696  19.251  82.194  1.00  0.00           O
ATOM   1617  C22 POPEE  69      69.326  17.641  84.004  1.00  0.00           C
ATOM   1620  C3  POPEE  69      72.586  16.481  80.994  1.00  0.00           C
ATOM   1623  O31 POPEE  69      71.736  15.321  81.274  1.00  0.00           O
ATOM   1624  C31 POPEE  69      72.156  14.571  82.304  1.00  0.00           C
ATOM   1625  O32 POPEE  69      73.285  14.591  82.774  1.00  0.00           O
ATOM   1626  C32 POPEE  69      71.006  13.761  82.884  1.00  0.00           C
ATOM   1629  C23 POPEE  69      67.835  17.401  83.704  1.00  0.00           C
ATOM   1632  C24 POPEE  69      67.105  16.771  84.894  1.00  0.00           C
ATOM   1635  C25 POPEE  69      67.296  17.541  86.214  1.00  0.00           C
ATOM   1638  C26 POPEE  69      66.576  16.901  87.404  1.00  0.00           C
ATOM   1641  C27 POPEE  69      66.785  17.681  88.694  1.00  0.00           C
ATOM   1644  C28 POPEE  69      66.046  17.041  89.874  1.00  0.00           C
ATOM   1647  C29 POPEE  69      66.235  17.801  91.164  1.00  0.00           C
ATOM   1649 0C21 POPEE  69      66.406  17.241  92.374  1.00  0.00           C
ATOM   1651 1C21 POPEE  69      66.395  15.761  92.644  1.00  0.00           C
ATOM   1654 2C21 POPEE  69      66.775  15.381  94.084  1.00  0.00           C
ATOM   1657 3C21 POPEE  69      68.245  15.661  94.444  1.00  0.00           C
ATOM   1660 4C21 POPEE  69      68.595  15.301  95.904  1.00  0.00           C
ATOM   1663 5C21 POPEE  69      68.546  13.791  96.194  1.00  0.00           C
ATOM   1666 6C21 POPEE  69      69.925  13.161  96.354  1.00  0.00           C
ATOM   1669 7C21 POPEE  69      69.836  11.631  96.424  1.00  0.00           C
ATOM   1672 8C21 POPEE  69      71.206  10.941  96.454  1.00  0.00           C
ATOM   1676  C33 POPEE  69      71.016  13.871  84.434  1.00  0.00           C
ATOM   1679  C34 POPEE  69      69.756  13.281  85.084  1.00  0.00           C
ATOM   1682  C35 POPEE  69      69.366  13.921  86.424  1.00  0.00           C
ATOM   1685  C36 POPEE  69      70.395  13.761  87.564  1.00  0.00           C
ATOM   1688  C37 POPEE  69      69.976  14.561  88.804  1.00  0.00           C
ATOM   1691  C38 POPEE  69      71.025  14.571  89.924  1.00  0.00           C
ATOM   1694  C39 POPEE  69      70.616  15.451  91.114  1.00  0.00           C
ATOM   1697 0C31 POPEE  69      70.775  16.961  90.874  1.00  0.00           C
ATOM   1700 1C31 POPEE  69      70.495  17.740  92.154  1.00  0.00           C
ATOM   1703 2C31 POPEE  69      70.576  19.261  91.974  1.00  0.00           C
ATOM   1706 3C31 POPEE  69      70.385  20.060  93.274  1.00  0.00           C
ATOM   1709 4C31 POPEE  69      69.105  19.671  94.044  1.00  0.00           C
ATOM   1712 5C31 POPEE  69      68.726  20.650  95.144  1.00  0.00           C
ATOM   1715 6C31 POPEE  69      67.476  20.231  95.924  1.00  0.00           C
ATOM   1719  NH3 POPEF  70      23.816 115.251  81.384  1.00  0.00           N
ATOM   1723  C12 POPEF  70      23.526 113.981  82.134  1.00  0.00           C
ATOM   1726  C11 POPEF  70      24.646 112.941  81.994  1.00  0.00           C
ATOM   1729  P   POPEF  70      26.896 114.261  82.064  1.00  0.00           P
ATOM   1730  O13 POPEF  70      26.455 115.660  82.264  1.00  0.00           O
ATOM   1731  O14 POPEF  70      27.125 113.870  80.674  1.00  0.00           O
ATOM   1732  O11 POPEF  70      28.185 114.010  82.944  1.00  0.00           O
ATOM   1733  O12 POPEF  70      25.806 113.350  82.734  1.00  0.00           O
ATOM   1734  C1  POPEF  70      28.026 114.070  84.374  1.00  0.00           C
ATOM   1737  C2  POPEF  70      28.465 112.770  85.084  1.00  0.00           C
ATOM   1739  O21 POPEF  70      28.256 113.061  86.464  1.00  0.00           O
ATOM   1740  C21 POPEF  70      27.416 112.320  87.154  1.00  0.00           C
ATOM   1741  O22 POPEF  70      26.826 111.331  86.774  1.00  0.00           O
ATOM   1742  C22 POPEF  70      27.416 112.931  88.554  1.00  0.00           C
ATOM   1745  C3  POPEF  70      29.986 112.471  84.834  1.00  0.00           C
ATOM   1748  O31 POPEF  70      30.515 111.420  85.684  1.00  0.00           O
ATOM   1749  C31 POPEF  70      30.875 111.791  86.924  1.00  0.00           C
ATOM   1750  O32 POPEF  70      30.826 112.931  87.354  1.00  0.00           O
ATOM   1751  C32 POPEF  70      31.275 110.581  87.764  1.00  0.00           C
ATOM   1754  C23 POPEF  70      26.776 112.060  89.644  1.00  0.00           C
ATOM   1757  C24 POPEF  70      27.035 112.711  91.004  1.00  0.00           C
ATOM   1760  C25 POPEF  70      25.945 112.451  92.054  1.00  0.00           C
ATOM   1763  C26 POPEF  70      26.256 113.231  93.334  1.00  0.00           C
ATOM   1766  C27 POPEF  70      25.095 113.210  94.344  1.00  0.00           C
ATOM   1769  C28 POPEF  70      25.515 113.610  95.774  1.00  0.00           C
ATOM   1772  C29 POPEF  70      26.495 112.600  96.324  1.00  0.00           C
ATOM   1774 0C21 POPEF  70      27.246 112.701  97.424  1.00  0.00           C
ATOM   1776 1C21 POPEF  70      27.255 113.841  98.414  1.00  0.00           C
ATOM   1779 2C21 POPEF  70      26.385 113.460  99.624  1.00  0.00           C
ATOM   1782 3C21 POPEF  70      26.646 114.331 100.854  1.00  0.00           C
ATOM   1785 4C21 POPEF  70      25.526 114.231 101.904  1.00  0.00           C
ATOM   1788 5C21 POPEF  70      25.115 112.791 102.254  1.00  0.00           C
ATOM   1791 6C21 POPEF  70      23.986 112.760 103.274  1.00  0.00           C
ATOM   1794 7C21 POPEF  70      23.365 111.370 103.464  1.00  0.00           C
ATOM   1797 8C21 POPEF  70      22.165 111.411 104.404  1.00  0.00           C
ATOM   1801  C33 POPEF  70      30.105 109.980  88.574  1.00  0.00           C
ATOM   1804  C34 POPEF  70      30.526 108.850  89.554  1.00  0.00           C
ATOM   1807  C35 POPEF  70      30.615 109.300  91.024  1.00  0.00           C
ATOM   1810  C36 POPEF  70      29.305 109.241  91.814  1.00  0.00           C
ATOM   1813  C37 POPEF  70      29.346 110.141  93.064  1.00  0.00           C
ATOM   1816  C38 POPEF  70      29.855 109.440  94.344  1.00  0.00           C
ATOM   1819  C39 POPEF  70      30.105 110.441  95.474  1.00  0.00           C
ATOM   1822 0C31 POPEF  70      30.445 109.781  96.824  1.00  0.00           C
ATOM   1825 1C31 POPEF  70      30.926 110.810  97.854  1.00  0.00           C
ATOM   1828 2C31 POPEF  70      31.125 110.221  99.254  1.00  0.00           C
ATOM   1831 3C31 POPEF  70      31.675 111.271 100.234  1.00  0.00           C
ATOM   1834 4C31 POPEF  70      33.185 111.531 100.114  1.00  0.00           C
ATOM   1837 5C31 POPEF  70      34.026 110.431 100.784  1.00  0.00           C
ATOM   1840 6C31 POPEF  70      35.535 110.701 100.734  1.00  0.00           C
ATOM   1844  NH3 POPEG  71      71.835 118.861  82.594  1.00  0.00           N
ATOM   1848  C12 POPEG  71      72.196 119.221  81.164  1.00  0.00           C
ATOM   1851  C11 POPEG  71      73.555 119.910  81.044  1.00  0.00           C
ATOM   1854  P   POPEG  71      75.756 119.001  79.914  1.00  0.00           P
ATOM   1855  O13 POPEG  71      76.156 118.221  78.724  1.00  0.00           O
ATOM   1856  O14 POPEG  71      76.535 120.231  80.184  1.00  0.00           O
ATOM   1857  O11 POPEG  71      75.775 118.100  81.204  1.00  0.00           O
ATOM   1858  O12 POPEG  71      74.225 119.440  79.864  1.00  0.00           O
ATOM   1859  C1  POPEG  71      76.854 118.001  82.134  1.00  0.00           C
ATOM   1862  C2  POPEG  71      76.355 117.941  83.614  1.00  0.00           C
ATOM   1864  O21 POPEG  71      77.355 117.231  84.374  1.00  0.00           O
ATOM   1865  C21 POPEG  71      77.375 117.421  85.684  1.00  0.00           C
ATOM   1866  O22 POPEG  71      76.775 118.301  86.284  1.00  0.00           O
ATOM   1867  C22 POPEG  71      78.235 116.350  86.344  1.00  0.00           C
ATOM   1870  C3  POPEG  71      74.976 117.210  83.684  1.00  0.00           C
ATOM   1873  O31 POPEG  71      74.266 117.471  84.924  1.00  0.00           O
ATOM   1874  C31 POPEG  71      74.326 116.501  85.834  1.00  0.00           C
ATOM   1875  O32 POPEG  71      74.756 115.380  85.634  1.00  0.00           O
ATOM   1876  C32 POPEG  71      73.866 117.051  87.194  1.00  0.00           C
ATOM   1879  C23 POPEG  71      78.215 116.490  87.884  1.00  0.00           C
ATOM   1882  C24 POPEG  71      78.915 115.330  88.604  1.00  0.00           C
ATOM   1885  C25 POPEG  71      79.046 115.621  90.114  1.00  0.00           C
ATOM   1888  C26 POPEG  71      79.595 114.451  90.934  1.00  0.00           C
ATOM   1891  C27 POPEG  71      79.906 114.910  92.374  1.00  0.00           C
ATOM   1894  C28 POPEG  71      80.525 113.821  93.274  1.00  0.00           C
ATOM   1897  C29 POPEG  71      79.525 112.791  93.744  1.00  0.00           C
ATOM   1899 0C21 POPEG  71      79.826 111.700  94.474  1.00  0.00           C
ATOM   1901 1C21 POPEG  71      81.204 111.280  94.944  1.00  0.00           C
ATOM   1904 2C21 POPEG  71      81.595 109.901  94.374  1.00  0.00           C
ATOM   1907 3C21 POPEG  71      80.875 108.721  95.054  1.00  0.00           C
ATOM   1910 4C21 POPEG  71      80.406 107.630  94.074  1.00  0.00           C
ATOM   1913 5C21 POPEG  71      81.525 106.960  93.264  1.00  0.00           C
ATOM   1916 6C21 POPEG  71      80.956 106.070  92.154  1.00  0.00           C
ATOM   1919 7C21 POPEG  71      82.045 105.481  91.244  1.00  0.00           C
ATOM   1922 8C21 POPEG  71      81.485 105.021  89.894  1.00  0.00           C
ATOM   1926  C33 POPEG  71      73.016 116.041  87.994  1.00  0.00           C
ATOM   1929  C34 POPEG  71      72.656 116.591  89.384  1.00  0.00           C
ATOM   1932  C35 POPEG  71      71.635 115.710  90.134  1.00  0.00           C
ATOM   1935  C36 POPEG  71      71.315 116.250  91.544  1.00  0.00           C
ATOM   1938  C37 POPEG  71      70.195 115.460  92.234  1.00  0.00           C
ATOM   1941  C38 POPEG  71      69.885 115.901  93.674  1.00  0.00           C
ATOM   1944  C39 POPEG  71      71.086 115.801  94.634  1.00  0.00           C
ATOM   1947 0C31 POPEG  71      70.675 115.830  96.114  1.00  0.00           C
ATOM   1950 1C31 POPEG  71      71.885 115.640  97.044  1.00  0.00           C
ATOM   1953 2C31 POPEG  71      71.515 115.181  98.454  1.00  0.00           C
ATOM   1956 3C31 POPEG  71      72.745 115.111  99.374  1.00  0.00           C
ATOM   1959 4C31 POPEG  71      72.415 114.820 100.844  1.00  0.00           C
ATOM   1962 5C31 POPEG  71      72.126 113.341 101.154  1.00  0.00           C
ATOM   1965 6C31 POPEG  71      71.705 113.131 102.614  1.00  0.00           C
ATOM   1969  NH3 POPEH  72      80.895  21.141  82.324  1.00  0.00           N
ATOM   1973  C12 POPEH  72      82.015  20.231  81.934  1.00  0.00           C
ATOM   1976  C11 POPEH  72      82.915  20.900  80.894  1.00  0.00           C
ATOM   1979  P   POPEH  72      85.536  20.900  80.574  1.00  0.00           P
ATOM   1980  O13 POPEH  72      86.605  19.921  80.844  1.00  0.00           O
ATOM   1981  O14 POPEH  72      85.485  21.581  79.264  1.00  0.00           O
ATOM   1982  O11 POPEH  72      85.625  22.050  81.674  1.00  0.00           O
ATOM   1983  O12 POPEH  72      84.156  20.221  80.904  1.00  0.00           O
ATOM   1984  C1  POPEH  72      85.644  21.621  83.044  1.00  0.00           C
ATOM   1987  C2  POPEH  72      85.606  22.841  83.994  1.00  0.00           C
ATOM   1989  O21 POPEH  72      85.355  22.421  85.344  1.00  0.00           O
ATOM   1990  C21 POPEH  72      86.385  22.001  86.054  1.00  0.00           C
ATOM   1991  O22 POPEH  72      87.495  21.711  85.634  1.00  0.00           O
ATOM   1992  C22 POPEH  72      85.924  21.921  87.534  1.00  0.00           C
ATOM   1995  C3  POPEH  72      84.455  23.801  83.554  1.00  0.00           C
ATOM   1998  O31 POPEH  72      84.125  24.820  84.534  1.00  0.00           O
ATOM   1999  C31 POPEH  72      85.016  25.800  84.594  1.00  0.00           C
ATOM   2000  O32 POPEH  72      86.075  25.831  83.984  1.00  0.00           O
ATOM   2001  C32 POPEH  72      84.515  26.890  85.534  1.00  0.00           C
ATOM   2004  C23 POPEH  72      87.006  22.060  88.644  1.00  0.00           C
ATOM   2007  C24 POPEH  72      86.945  23.421  89.374  1.00  0.00           C
ATOM   2010  C25 POPEH  72      87.845  23.531  90.624  1.00  0.00           C
ATOM   2013  C26 POPEH  72      87.365  22.681  91.814  1.00  0.00           C
ATOM   2016  C27 POPEH  72      88.176  22.871  93.114  1.00  0.00           C
ATOM   2019  C28 POPEH  72      88.076  24.261  93.804  1.00  0.00           C
ATOM   2022  C29 POPEH  72      86.665  24.601  94.234  1.00  0.00           C
ATOM   2024 0C21 POPEH  72      86.236  25.131  95.394  1.00  0.00           C
ATOM   2026 1C21 POPEH  72      87.015  25.570  96.604  1.00  0.00           C
ATOM   2029 2C21 POPEH  72      86.815  27.071  96.944  1.00  0.00           C
ATOM   2032 3C21 POPEH  72      86.796  27.361  98.454  1.00  0.00           C
ATOM   2035 4C21 POPEH  72      86.786  28.851  98.844  1.00  0.00           C
ATOM   2038 5C21 POPEH  72      85.735  29.720  98.134  1.00  0.00           C
ATOM   2041 6C21 POPEH  72      84.275  29.311  98.374  1.00  0.00           C
ATOM   2044 7C21 POPEH  72      83.295  30.261  97.674  1.00  0.00           C
ATOM   2047 8C21 POPEH  72      81.826  29.841  97.774  1.00  0.00           C
ATOM   2051  C33 POPEH  72      85.396  27.001  86.804  1.00  0.00           C
ATOM   2054  C34 POPEH  72      84.576  27.011  88.104  1.00  0.00           C
ATOM   2057  C35 POPEH  72      85.455  27.241  89.334  1.00  0.00           C
ATOM   2060  C36 POPEH  72      84.695  27.421  90.654  1.00  0.00           C
ATOM   2063  C37 POPEH  72      85.625  27.650  91.854  1.00  0.00           C
ATOM   2066  C38 POPEH  72      84.895  27.710  93.204  1.00  0.00           C
ATOM   2069  C39 POPEH  72      84.006  28.951  93.384  1.00  0.00           C
ATOM   2072 0C31 POPEH  72      84.806  30.221  93.744  1.00  0.00           C
ATOM   2075 1C31 POPEH  72      83.946  31.490  93.634  1.00  0.00           C
ATOM   2078 2C31 POPEH  72      84.674  32.780  94.034  1.00  0.00           C
ATOM   2081 3C31 POPEH  72      84.935  32.880  95.544  1.00  0.00           C
ATOM   2084 4C31 POPEH  72      85.275  34.301  96.014  1.00  0.00           C
ATOM   2087 5C31 POPEH  72      85.406  34.371  97.544  1.00  0.00           C
ATOM   2090 6C31 POPEH  72      85.616  35.781  98.074  1.00  0.00           C
ATOM   2094  NH3 POPEI  73      31.105  12.301  82.884  1.00  0.00           N
ATOM   2098  C12 POPEI  73      32.245  13.191  83.254  1.00  0.00           C
ATOM   2101  C11 POPEI  73      33.146  12.480  84.274  1.00  0.00           C
ATOM   2104  P   POPEI  73      35.296  13.921  83.824  1.00  0.00           P
ATOM   2105  O13 POPEI  73      35.495  12.951  82.714  1.00  0.00           O
ATOM   2106  O14 POPEI  73      34.976  15.301  83.454  1.00  0.00           O
ATOM   2107  O11 POPEI  73      36.576  13.861  84.734  1.00  0.00           O
ATOM   2108  O12 POPEI  73      34.166  13.341  84.734  1.00  0.00           O
ATOM   2109  C1  POPEI  73      36.366  14.031  86.154  1.00  0.00           C
ATOM   2112  C2  POPEI  73      37.646  13.691  86.924  1.00  0.00           C
ATOM   2114  O21 POPEI  73      37.646  14.320  88.214  1.00  0.00           O
ATOM   2115  C21 POPEI  73      37.095  13.591  89.184  1.00  0.00           C
ATOM   2116  O22 POPEI  73      36.705  12.441  89.054  1.00  0.00           O
ATOM   2117  C22 POPEI  73      37.245  14.341  90.514  1.00  0.00           C
ATOM   2120  C3  POPEI  73      38.866  14.231  86.164  1.00  0.00           C
ATOM   2123  O31 POPEI  73      40.096  13.711  86.724  1.00  0.00           O
ATOM   2124  C31 POPEI  73      40.355  12.491  86.274  1.00  0.00           C
ATOM   2125  O32 POPEI  73      39.785  11.931  85.344  1.00  0.00           O
ATOM   2126  C32 POPEI  73      41.375  11.821  87.174  1.00  0.00           C
ATOM   2129  C23 POPEI  73      36.666  13.571  91.724  1.00  0.00           C
ATOM   2132  C24 POPEI  73      37.416  13.861  93.034  1.00  0.00           C
ATOM   2135  C25 POPEI  73      36.885  13.021  94.214  1.00  0.00           C
ATOM   2138  C26 POPEI  73      37.965  12.681  95.254  1.00  0.00           C
ATOM   2141  C27 POPEI  73      38.556  13.911  95.974  1.00  0.00           C
ATOM   2144  C28 POPEI  73      39.655  13.521  96.984  1.00  0.00           C
ATOM   2147  C29 POPEI  73      40.905  12.991  96.334  1.00  0.00           C
ATOM   2149 0C21 POPEI  73      42.095  12.851  96.934  1.00  0.00           C
ATOM   2151 1C21 POPEI  73      42.386  13.171  98.384  1.00  0.00           C
ATOM   2154 2C21 POPEI  73      42.785  14.641  98.554  1.00  0.00           C
ATOM   2157 3C21 POPEI  73      42.916  15.081 100.014  1.00  0.00           C
ATOM   2160 4C21 POPEI  73      42.905  16.611 100.124  1.00  0.00           C
ATOM   2163 5C21 POPEI  73      43.065  17.171 101.544  1.00  0.00           C
ATOM   2166 6C21 POPEI  73      42.826  18.681 101.554  1.00  0.00           C
ATOM   2169 7C21 POPEI  73      43.365  19.391 102.804  1.00  0.00           C
ATOM   2172 8C21 POPEI  73      43.275  20.921 102.684  1.00  0.00           C
ATOM   2176  C33 POPEI  73      40.826  11.771  88.614  1.00  0.00           C
ATOM   2179  C34 POPEI  73      41.736  11.001  89.584  1.00  0.00           C
ATOM   2182  C35 POPEI  73      41.156  10.951  91.004  1.00  0.00           C
ATOM   2185  C36 POPEI  73      40.995  12.321  91.684  1.00  0.00           C
ATOM   2188  C37 POPEI  73      42.336  13.011  91.944  1.00  0.00           C
ATOM   2191  C38 POPEI  73      42.175  14.411  92.544  1.00  0.00           C
ATOM   2194  C39 POPEI  73      43.506  15.071  92.924  1.00  0.00           C
ATOM   2197 0C31 POPEI  73      44.315  14.241  93.924  1.00  0.00           C
ATOM   2200 1C31 POPEI  73      45.436  15.011  94.614  1.00  0.00           C
ATOM   2203 2C31 POPEI  73      46.215  14.131  95.594  1.00  0.00           C
ATOM   2206 3C31 POPEI  73      47.206  14.911  96.464  1.00  0.00           C
ATOM   2209 4C31 POPEI  73      48.355  15.531  95.654  1.00  0.00           C
ATOM   2212 5C31 POPEI  73      49.296  16.381  96.514  1.00  0.00           C
ATOM   2215 6C31 POPEI  73      50.355  17.091  95.674  1.00  0.00           C
ATOM   2219  NH3 POPEJ  74      11.226   5.680 123.304  1.00  0.00           N
ATOM   2223  C12 POPEJ  74      11.705   6.480 124.494  1.00  0.00           C
ATOM   2226  C11 POPEJ  74      12.185   7.921 124.154  1.00  0.00           C
ATOM   2229  P   POPEJ  74      12.295   8.281 121.564  1.00  0.00           P
ATOM   2230  O13 POPEJ  74      13.665   7.741 121.764  1.00  0.00           O
ATOM   2231  O14 POPEJ  74      11.375   7.341 120.874  1.00  0.00           O
ATOM   2232  O11 POPEJ  74      12.445   9.641 120.834  1.00  0.00           O
ATOM   2233  O12 POPEJ  74      11.615   8.511 122.984  1.00  0.00           O
ATOM   2234  C1  POPEJ  74      11.435  10.631 120.734  1.00  0.00           C
ATOM   2237  C2  POPEJ  74      11.425  11.211 119.294  1.00  0.00           C
ATOM   2239  O21 POPEJ  74      10.336  10.671 118.544  1.00  0.00           O
ATOM   2240  C21 POPEJ  74      10.465   9.601 117.794  1.00  0.00           C
ATOM   2241  O22 POPEJ  74      11.375   8.791 117.784  1.00  0.00           O
ATOM   2242  C22 POPEJ  74       9.255   9.611 116.844  1.00  0.00           C
ATOM   2245  C3  POPEJ  74      12.815  11.161 118.574  1.00  0.00           C
ATOM   2248  O31 POPEJ  74      12.685  11.581 117.194  1.00  0.00           O
ATOM   2249  C31 POPEJ  74      12.906  12.861 116.954  1.00  0.00           C
ATOM   2250  O32 POPEJ  74      13.455  13.651 117.704  1.00  0.00           O
ATOM   2251  C32 POPEJ  74      12.355  13.181 115.554  1.00  0.00           C
ATOM   2254  C23 POPEJ  74       9.405   8.701 115.604  1.00  0.00           C
ATOM   2257  C24 POPEJ  74       8.385   9.091 114.524  1.00  0.00           C
ATOM   2260  C25 POPEJ  74       8.325   8.121 113.344  1.00  0.00           C
ATOM   2263  C26 POPEJ  74       7.315   8.501 112.244  1.00  0.00           C
ATOM   2266  C27 POPEJ  74       5.955   8.961 112.804  1.00  0.00           C
ATOM   2269  C28 POPEJ  74       4.815   9.011 111.774  1.00  0.00           C
ATOM   2272  C29 POPEJ  74       4.365   7.621 111.374  1.00  0.00           C
ATOM   2274 0C21 POPEJ  74       3.825   7.281 110.194  1.00  0.00           C
ATOM   2276 1C21 POPEJ  74       3.545   8.231 109.054  1.00  0.00           C
ATOM   2279 2C21 POPEJ  74       3.255   7.471 107.744  1.00  0.00           C
ATOM   2282 3C21 POPEJ  74       2.835   8.411 106.604  1.00  0.00           C
ATOM   2285 4C21 POPEJ  74       2.385   7.651 105.354  1.00  0.00           C
ATOM   2288 5C21 POPEJ  74       2.025   8.591 104.194  1.00  0.00           C
ATOM   2291 6C21 POPEJ  74       1.545   7.831 102.944  1.00  0.00           C
ATOM   2294 7C21 POPEJ  74       1.445   8.741 101.714  1.00  0.00           C
ATOM   2297 8C21 POPEJ  74       0.885   8.011 100.484  1.00  0.00           C
ATOM   2301  C33 POPEJ  74      13.065  14.381 114.914  1.00  0.00           C
ATOM   2304  C34 POPEJ  74      12.755  14.531 113.414  1.00  0.00           C
ATOM   2307  C35 POPEJ  74      13.095  15.951 112.964  1.00  0.00           C
ATOM   2310  C36 POPEJ  74      13.035  16.230 111.454  1.00  0.00           C
ATOM   2313  C37 POPEJ  74      13.266  17.711 111.124  1.00  0.00           C
ATOM   2316  C38 POPEJ  74      13.116  18.041 109.634  1.00  0.00           C
ATOM   2319  C39 POPEJ  74      13.335  19.521 109.314  1.00  0.00           C
ATOM   2322 0C31 POPEJ  74      13.145  19.831 107.824  1.00  0.00           C
ATOM   2325 1C31 POPEJ  74      13.125  21.331 107.534  1.00  0.00           C
ATOM   2328 2C31 POPEJ  74      12.726  21.711 106.104  1.00  0.00           C
ATOM   2331 3C31 POPEJ  74      12.495  23.230 105.984  1.00  0.00           C
ATOM   2334 4C31 POPEJ  74      12.105  23.701 104.574  1.00  0.00           C
ATOM   2337 5C31 POPEJ  74      11.945  25.231 104.514  1.00  0.00           C
ATOM   2340 6C31 POPEJ  74      11.835  25.791 103.094  1.00  0.00           C
ATOM   2344  NH3 POPEK  75     111.765  10.421  84.524  1.00  0.00           N
ATOM   2348  C12 POPEK  75     110.536  11.291  84.564  1.00  0.00           C
ATOM   2351  C11 POPEK  75     110.016  11.631  83.164  1.00  0.00           C
ATOM   2354  P   POPEK  75     108.076  13.441  83.444  1.00  0.00           P
ATOM   2355  O13 POPEK  75     107.995  14.181  82.164  1.00  0.00           O
ATOM   2356  O14 POPEK  75     106.856  13.371  84.294  1.00  0.00           O
ATOM   2357  O11 POPEK  75     109.265  14.021  84.284  1.00  0.00           O
ATOM   2358  O12 POPEK  75     108.626  11.981  83.214  1.00  0.00           O
ATOM   2359  C1  POPEK  75     109.566  15.401  84.334  1.00  0.00           C
ATOM   2362  C2  POPEK  75     110.555  15.611  85.504  1.00  0.00           C
ATOM   2364  O21 POPEK  75     109.925  15.281  86.754  1.00  0.00           O
ATOM   2365  C21 POPEK  75     109.135  16.211  87.284  1.00  0.00           C
ATOM   2366  O22 POPEK  75     108.605  17.121  86.674  1.00  0.00           O
ATOM   2367  C22 POPEK  75     109.105  16.051  88.814  1.00  0.00           C
ATOM   2370  C3  POPEK  75     111.306  16.981  85.484  1.00  0.00           C
ATOM   2373  O31 POPEK  75     111.866  17.331  86.774  1.00  0.00           O
ATOM   2374  C31 POPEK  75     112.985  16.671  87.104  1.00  0.00           C
ATOM   2375  O32 POPEK  75     113.615  15.951  86.354  1.00  0.00           O
ATOM   2376  C32 POPEK  75     113.326  16.971  88.564  1.00  0.00           C
ATOM   2379  C23 POPEK  75     108.645  17.321  89.554  1.00  0.00           C
ATOM   2382  C24 POPEK  75     108.745  17.221  91.084  1.00  0.00           C
ATOM   2385  C25 POPEK  75     108.246  18.521  91.704  1.00  0.00           C
ATOM   2388  C26 POPEK  75     108.006  18.441  93.214  1.00  0.00           C
ATOM   2391  C27 POPEK  75     107.045  19.541  93.684  1.00  0.00           C
ATOM   2394  C28 POPEK  75     106.605  19.381  95.134  1.00  0.00           C
ATOM   2397  C29 POPEK  75     107.674  19.761  96.124  1.00  0.00           C
ATOM   2399 0C21 POPEK  75     107.416  20.261  97.344  1.00  0.00           C
ATOM   2401 1C21 POPEK  75     106.026  20.491  97.864  1.00  0.00           C
ATOM   2404 2C21 POPEK  75     105.995  21.151  99.244  1.00  0.00           C
ATOM   2407 3C21 POPEK  75     106.455  20.240 100.394  1.00  0.00           C
ATOM   2410 4C21 POPEK  75     106.495  20.961 101.764  1.00  0.00           C
ATOM   2413 5C21 POPEK  75     105.245  21.820 102.004  1.00  0.00           C
ATOM   2416 6C21 POPEK  75     105.215  22.541 103.354  1.00  0.00           C
ATOM   2419 7C21 POPEK  75     104.265  23.741 103.304  1.00  0.00           C
ATOM   2422 8C21 POPEK  75     103.995  24.370 104.674  1.00  0.00           C
ATOM   2426  C33 POPEK  75     114.356  16.031  89.264  1.00  0.00           C
ATOM   2429  C34 POPEK  75     114.715  16.521  90.684  1.00  0.00           C
ATOM   2432  C35 POPEK  75     115.746  15.691  91.464  1.00  0.00           C
ATOM   2435  C36 POPEK  75     115.135  14.551  92.314  1.00  0.00           C
ATOM   2438  C37 POPEK  75     116.185  13.931  93.264  1.00  0.00           C
ATOM   2441  C38 POPEK  75     115.776  12.591  93.894  1.00  0.00           C
ATOM   2444  C39 POPEK  75     115.585  12.551  95.424  1.00  0.00           C
ATOM   2447 0C31 POPEK  75     116.845  12.921  96.224  1.00  0.00           C
ATOM   2450 1C31 POPEK  75     116.726  12.681  97.744  1.00  0.00           C
ATOM   2453 2C31 POPEK  75     118.076  12.851  98.464  1.00  0.00           C
ATOM   2456 3C31 POPEK  75     118.085  12.391  99.934  1.00  0.00           C
ATOM   2459 4C31 POPEK  75     117.745  10.901 100.104  1.00  0.00           C
ATOM   2462 5C31 POPEK  75     118.316  10.291 101.384  1.00  0.00           C
ATOM   2465 6C31 POPEK  75     117.966   8.811 101.564  1.00  0.00           C
ATOM   2469  NH3 POPEL  76      70.656  82.841  87.224  1.00  0.00           N
ATOM   2473  C12 POPEL  76      70.055  83.411  85.964  1.00  0.00           C
ATOM   2476  C11 POPEL  76      70.955  83.160  84.734  1.00  0.00           C
ATOM   2479  P   POPEL  76      72.945  84.850  84.224  1.00  0.00           P
ATOM   2480  O13 POPEL  76      72.876  84.710  82.754  1.00  0.00           O
ATOM   2481  O14 POPEL  76      72.456  86.121  84.804  1.00  0.00           O
ATOM   2482  O11 POPEL  76      74.455  84.690  84.694  1.00  0.00           O
ATOM   2483  O12 POPEL  76      72.275  83.631  84.974  1.00  0.00           O
ATOM   2484  C1  POPEL  76      74.836  85.100  86.014  1.00  0.00           C
ATOM   2487  C2  POPEL  76      74.425  84.081  87.104  1.00  0.00           C
ATOM   2489  O21 POPEL  76      74.735  84.641  88.404  1.00  0.00           O
ATOM   2490  C21 POPEL  76      73.785  84.471  89.294  1.00  0.00           C
ATOM   2491  O22 POPEL  76      72.726  83.890  89.094  1.00  0.00           O
ATOM   2492  C22 POPEL  76      74.205  85.041  90.644  1.00  0.00           C
ATOM   2495  C3  POPEL  76      75.116  82.701  86.954  1.00  0.00           C
ATOM   2498  O31 POPEL  76      74.686  81.820  88.024  1.00  0.00           O
ATOM   2499  C31 POPEL  76      75.626  81.421  88.864  1.00  0.00           C
ATOM   2500  O32 POPEL  76      76.826  81.551  88.694  1.00  0.00           O
ATOM   2501  C32 POPEL  76      74.965  80.981  90.174  1.00  0.00           C
ATOM   2504  C23 POPEL  76      72.986  85.380  91.524  1.00  0.00           C
ATOM   2507  C24 POPEL  76      73.326  85.571  93.004  1.00  0.00           C
ATOM   2510  C25 POPEL  76      73.936  86.920  93.384  1.00  0.00           C
ATOM   2513  C26 POPEL  76      74.085  87.021  94.904  1.00  0.00           C
ATOM   2516  C27 POPEL  76      74.665  88.350  95.394  1.00  0.00           C
ATOM   2519  C28 POPEL  76      74.866  88.341  96.914  1.00  0.00           C
ATOM   2522  C29 POPEL  76      75.385  89.651  97.464  1.00  0.00           C
ATOM   2524 0C21 POPEL  76      76.305  89.781  98.434  1.00  0.00           C
ATOM   2526 1C21 POPEL  76      76.965  88.660  99.194  1.00  0.00           C
ATOM   2529 2C21 POPEL  76      77.046  88.911 100.714  1.00  0.00           C
ATOM   2532 3C21 POPEL  76      75.696  89.210 101.394  1.00  0.00           C
ATOM   2535 4C21 POPEL  76      75.735  88.880 102.894  1.00  0.00           C
ATOM   2538 5C21 POPEL  76      74.605  89.501 103.734  1.00  0.00           C
ATOM   2541 6C21 POPEL  76      74.745  89.121 105.214  1.00  0.00           C
ATOM   2544 7C21 POPEL  76      73.726  89.761 106.154  1.00  0.00           C
ATOM   2547 8C21 POPEL  76      74.116  89.661 107.634  1.00  0.00           C
ATOM   2551  C33 POPEL  76      75.936  81.060  91.374  1.00  0.00           C
ATOM   2554  C34 POPEL  76      75.285  80.721  92.724  1.00  0.00           C
ATOM   2557  C35 POPEL  76      74.406  81.850  93.274  1.00  0.00           C
ATOM   2560  C36 POPEL  76      74.166  81.691  94.784  1.00  0.00           C
ATOM   2563  C37 POPEL  76      73.256  82.780  95.394  1.00  0.00           C
ATOM   2566  C38 POPEL  76      73.186  82.791  96.924  1.00  0.00           C
ATOM   2569  C39 POPEL  76      74.326  83.541  97.624  1.00  0.00           C
ATOM   2572 0C31 POPEL  76      74.096  83.650  99.134  1.00  0.00           C
ATOM   2575 1C31 POPEL  76      75.096  84.560  99.864  1.00  0.00           C
ATOM   2578 2C31 POPEL  76      74.656  84.871 101.314  1.00  0.00           C
ATOM   2581 3C31 POPEL  76      75.506  84.191 102.394  1.00  0.00           C
ATOM   2584 4C31 POPEL  76      76.775  84.960 102.774  1.00  0.00           C
ATOM   2587 5C31 POPEL  76      76.806  85.331 104.264  1.00  0.00           C
ATOM   2590 6C31 POPEL  76      78.035  86.150 104.664  1.00  0.00           C
ATOM   2594  NH3 POPEM  77     127.575  29.620  76.344  1.00  0.00           N
ATOM   2598  C12 POPEM  77     127.866  28.781  77.554  1.00  0.00           C
ATOM   2601  C11 POPEM  77     127.325  29.421  78.854  1.00  0.00           C
ATOM   2604  P   POPEM  77     124.725  29.201  78.374  1.00  0.00           P
ATOM   2605  O13 POPEM  77     124.315  29.781  77.074  1.00  0.00           O
ATOM   2606  O14 POPEM  77     124.995  27.740  78.414  1.00  0.00           O
ATOM   2607  O11 POPEM  77     123.725  29.541  79.534  1.00  0.00           O
ATOM   2608  O12 POPEM  77     126.026  30.011  78.764  1.00  0.00           O
ATOM   2609  C1  POPEM  77     124.226  30.101  80.754  1.00  0.00           C
ATOM   2612  C2  POPEM  77     123.225  29.871  81.894  1.00  0.00           C
ATOM   2614  O21 POPEM  77     123.276  30.951  82.854  1.00  0.00           O
ATOM   2615  C21 POPEM  77     124.385  31.091  83.524  1.00  0.00           C
ATOM   2616  O22 POPEM  77     125.366  30.371  83.454  1.00  0.00           O
ATOM   2617  C22 POPEM  77     124.275  32.311  84.444  1.00  0.00           C
ATOM   2620  C3  POPEM  77     123.355  28.451  82.544  1.00  0.00           C
ATOM   2623  O31 POPEM  77     122.906  28.400  83.914  1.00  0.00           O
ATOM   2624  C31 POPEM  77     121.605  28.591  84.044  1.00  0.00           C
ATOM   2625  O32 POPEM  77     120.795  28.641  83.134  1.00  0.00           O
ATOM   2626  C32 POPEM  77     121.245  28.681  85.534  1.00  0.00           C
ATOM   2629  C23 POPEM  77     125.215  32.190  85.664  1.00  0.00           C
ATOM   2632  C24 POPEM  77     125.126  33.421  86.584  1.00  0.00           C
ATOM   2635  C25 POPEM  77     125.916  33.291  87.904  1.00  0.00           C
ATOM   2638  C26 POPEM  77     127.446  33.361  87.744  1.00  0.00           C
ATOM   2641  C27 POPEM  77     128.055  34.561  88.494  1.00  0.00           C
ATOM   2644  C28 POPEM  77     129.507  34.881  88.114  1.00  0.00           C
ATOM   2647  C29 POPEM  77     130.495  33.811  88.514  1.00  0.00           C
ATOM   2649 0C21 POPEM  77     131.085  33.671  89.714  1.00  0.00           C
ATOM   2651 1C21 POPEM  77     130.846  34.521  90.944  1.00  0.00           C
ATOM   2654 2C21 POPEM  77     130.646  33.661  92.214  1.00  0.00           C
ATOM   2657 3C21 POPEM  77     131.965  33.070  92.744  1.00  0.00           C
ATOM   2660 4C21 POPEM  77     131.786  31.911  93.734  1.00  0.00           C
ATOM   2663 5C21 POPEM  77     131.346  32.301  95.154  1.00  0.00           C
ATOM   2666 6C21 POPEM  77     132.356  33.181  95.894  1.00  0.00           C
ATOM   2669 7C21 POPEM  77     132.105  33.240  97.404  1.00  0.00           C
ATOM   2672 8C21 POPEM  77     133.076  34.171  98.134  1.00  0.00           C
ATOM   2676  C33 POPEM  77     122.206  29.531  86.414  1.00  0.00           C
ATOM   2679  C34 POPEM  77     121.945  29.361  87.924  1.00  0.00           C
ATOM   2682  C35 POPEM  77     121.656  30.681  88.664  1.00  0.00           C
ATOM   2685  C36 POPEM  77     121.266  30.451  90.134  1.00  0.00           C
ATOM   2688  C37 POPEM  77     120.795  31.741  90.834  1.00  0.00           C
ATOM   2691  C38 POPEM  77     120.336  31.471  92.274  1.00  0.00           C
ATOM   2694  C39 POPEM  77     119.745  32.701  92.964  1.00  0.00           C
ATOM   2697 0C31 POPEM  77     118.936  32.341  94.204  1.00  0.00           C
ATOM   2700 1C31 POPEM  77     118.176  33.551  94.774  1.00  0.00           C
ATOM   2703 2C31 POPEM  77     117.066  33.151  95.754  1.00  0.00           C
ATOM   2706 3C31 POPEM  77     116.056  34.291  95.964  1.00  0.00           C
ATOM   2709 4C31 POPEM  77     114.846  33.851  96.804  1.00  0.00           C
ATOM   2712 5C31 POPEM  77     113.806  34.961  96.934  1.00  0.00           C
ATOM   2715 6C31 POPEM  77     112.486  34.480  97.544  1.00  0.00           C
ATOM   2719  NH3 POPEN  78     105.606  40.241 122.014  1.00  0.00           N
ATOM   2723  C12 POPEN  78     104.785  41.451 121.644  1.00  0.00           C
ATOM   2726  C11 POPEN  78     105.266  42.041 120.314  1.00  0.00           C
ATOM   2729  P   POPEN  78     107.454  43.111 119.304  1.00  0.00           P
ATOM   2730  O13 POPEN  78     107.425  44.550 119.674  1.00  0.00           O
ATOM   2731  O14 POPEN  78     108.775  42.511 119.054  1.00  0.00           O
ATOM   2732  O11 POPEN  78     106.625  42.890 117.994  1.00  0.00           O
ATOM   2733  O12 POPEN  78     106.686  42.181 120.324  1.00  0.00           O
ATOM   2734  C1  POPEN  78     106.135  43.931 117.164  1.00  0.00           C
ATOM   2737  C2  POPEN  78     104.605  43.771 117.024  1.00  0.00           C
ATOM   2739  O21 POPEN  78     104.245  43.820 115.634  1.00  0.00           O
ATOM   2740  C21 POPEN  78     104.356  44.951 114.984  1.00  0.00           C
ATOM   2741  O22 POPEN  78     104.465  46.070 115.464  1.00  0.00           O
ATOM   2742  C22 POPEN  78     104.485  44.630 113.504  1.00  0.00           C
ATOM   2745  C3  POPEN  78     103.806  44.720 117.954  1.00  0.00           C
ATOM   2748  O31 POPEN  78     102.405  44.480 117.774  1.00  0.00           O
ATOM   2749  C31 POPEN  78     101.465  45.411 117.594  1.00  0.00           C
ATOM   2750  O32 POPEN  78     100.355  45.151 117.144  1.00  0.00           O
ATOM   2751  C32 POPEN  78     101.975  46.821 117.874  1.00  0.00           C
ATOM   2754  C23 POPEN  78     103.445  45.380 112.644  1.00  0.00           C
ATOM   2757  C24 POPEN  78     103.456  44.840 111.214  1.00  0.00           C
ATOM   2760  C25 POPEN  78     102.656  43.531 111.054  1.00  0.00           C
ATOM   2763  C26 POPEN  78     101.166  43.780 110.794  1.00  0.00           C
ATOM   2766  C27 POPEN  78     100.396  42.491 110.514  1.00  0.00           C
ATOM   2769  C28 POPEN  78      98.924  42.791 110.134  1.00  0.00           C
ATOM   2772  C29 POPEN  78      98.246  41.601 109.494  1.00  0.00           C
ATOM   2774 0C21 POPEN  78      97.826  41.491 108.224  1.00  0.00           C
ATOM   2776 1C21 POPEN  78      97.936  42.521 107.114  1.00  0.00           C
ATOM   2779 2C21 POPEN  78      98.564  41.931 105.834  1.00  0.00           C
ATOM   2782 3C21 POPEN  78     100.075  41.661 105.944  1.00  0.00           C
ATOM   2785 4C21 POPEN  78     100.546  40.611 104.934  1.00  0.00           C
ATOM   2788 5C21 POPEN  78     102.066  40.341 104.984  1.00  0.00           C
ATOM   2791 6C21 POPEN  78     102.425  39.081 104.194  1.00  0.00           C
ATOM   2794 7C21 POPEN  78     103.915  38.711 104.214  1.00  0.00           C
ATOM   2797 8C21 POPEN  78     104.226  37.541 103.274  1.00  0.00           C
ATOM   2801  C33 POPEN  78     100.956  47.951 117.644  1.00  0.00           C
ATOM   2804  C34 POPEN  78     101.675  49.240 117.224  1.00  0.00           C
ATOM   2807  C35 POPEN  78     102.125  49.251 115.754  1.00  0.00           C
ATOM   2810  C36 POPEN  78     101.015  49.531 114.724  1.00  0.00           C
ATOM   2813  C37 POPEN  78     101.646  49.731 113.344  1.00  0.00           C
ATOM   2816  C38 POPEN  78     100.665  50.140 112.224  1.00  0.00           C
ATOM   2819  C39 POPEN  78     100.205  49.001 111.304  1.00  0.00           C
ATOM   2822 0C31 POPEN  78     101.355  48.131 110.744  1.00  0.00           C
ATOM   2825 1C31 POPEN  78     101.096  47.581 109.334  1.00  0.00           C
ATOM   2828 2C31 POPEN  78     101.965  48.240 108.244  1.00  0.00           C
ATOM   2831 3C31 POPEN  78     101.826  49.760 108.164  1.00  0.00           C
ATOM   2834 4C31 POPEN  78     102.505  50.331 106.904  1.00  0.00           C
ATOM   2837 5C31 POPEN  78     102.674  51.850 106.934  1.00  0.00           C
ATOM   2840 6C31 POPEN  78     103.416  52.381 105.714  1.00  0.00           C
ATOM   2844  NH3 POPEO  79     101.665  28.111 124.174  1.00  0.00           N
ATOM   2848  C12 POPEO  79     102.796  27.190 123.854  1.00  0.00           C
ATOM   2851  C11 POPEO  79     104.105  27.971 123.974  1.00  0.00           C
ATOM   2854  P   POPEO  79     105.455  26.070 122.614  1.00  0.00           P
ATOM   2855  O13 POPEO  79     106.866  26.051 122.194  1.00  0.00           O
ATOM   2856  O14 POPEO  79     104.935  24.801 123.134  1.00  0.00           O
ATOM   2857  O11 POPEO  79     104.534  26.470 121.374  1.00  0.00           O
ATOM   2858  O12 POPEO  79     105.256  27.201 123.694  1.00  0.00           O
ATOM   2859  C1  POPEO  79     104.475  25.480 120.324  1.00  0.00           C
ATOM   2862  C2  POPEO  79     103.435  25.810 119.204  1.00  0.00           C
ATOM   2864  O21 POPEO  79     103.736  25.111 117.984  1.00  0.00           O
ATOM   2865  C21 POPEO  79     103.585  23.791 118.014  1.00  0.00           C
ATOM   2866  O22 POPEO  79     102.945  23.161 118.844  1.00  0.00           O
ATOM   2867  C22 POPEO  79     104.335  23.201 116.824  1.00  0.00           C
ATOM   2870  C3  POPEO  79     103.424  27.331 118.854  1.00  0.00           C
ATOM   2873  O31 POPEO  79     102.756  27.611 117.604  1.00  0.00           O
ATOM   2874  C31 POPEO  79     101.516  27.171 117.494  1.00  0.00           C
ATOM   2875  O32 POPEO  79     100.776  26.861 118.414  1.00  0.00           O
ATOM   2876  C32 POPEO  79     101.236  26.861 116.024  1.00  0.00           C
ATOM   2879  C23 POPEO  79     105.835  23.570 116.934  1.00  0.00           C
ATOM   2882  C24 POPEO  79     106.756  23.380 115.724  1.00  0.00           C
ATOM   2885  C25 POPEO  79     106.716  22.001 115.054  1.00  0.00           C
ATOM   2888  C26 POPEO  79     105.816  22.011 113.804  1.00  0.00           C
ATOM   2891  C27 POPEO  79     105.555  20.621 113.224  1.00  0.00           C
ATOM   2894  C28 POPEO  79     106.775  20.021 112.504  1.00  0.00           C
ATOM   2897  C29 POPEO  79     107.055  20.641 111.154  1.00  0.00           C
ATOM   2899 0C21 POPEO  79     107.855  20.140 110.204  1.00  0.00           C
ATOM   2901 1C21 POPEO  79     108.626  18.841 110.284  1.00  0.00           C
ATOM   2904 2C21 POPEO  79     110.145  18.971 110.024  1.00  0.00           C
ATOM   2907 3C21 POPEO  79     110.495  19.381 108.584  1.00  0.00           C
ATOM   2910 4C21 POPEO  79     110.156  18.321 107.534  1.00  0.00           C
ATOM   2913 5C21 POPEO  79     110.065  18.890 106.114  1.00  0.00           C
ATOM   2916 6C21 POPEO  79     109.545  17.861 105.104  1.00  0.00           C
ATOM   2919 7C21 POPEO  79     109.265  18.471 103.724  1.00  0.00           C
ATOM   2922 8C21 POPEO  79     108.696  17.451 102.724  1.00  0.00           C
ATOM   2926  C33 POPEO  79     100.784  28.041 115.124  1.00  0.00           C
ATOM   2929  C34 POPEO  79     100.826  27.591 113.654  1.00  0.00           C
ATOM   2932  C35 POPEO  79     100.266  28.611 112.644  1.00  0.00           C
ATOM   2935  C36 POPEO  79      98.745  28.781 112.754  1.00  0.00           C
ATOM   2938  C37 POPEO  79      98.085  29.130 111.414  1.00  0.00           C
ATOM   2941  C38 POPEO  79      96.565  29.230 111.544  1.00  0.00           C
ATOM   2944  C39 POPEO  79      95.835  29.141 110.194  1.00  0.00           C
ATOM   2947 0C31 POPEO  79      96.155  30.301 109.244  1.00  0.00           C
ATOM   2950 1C31 POPEO  79      95.235  30.280 108.014  1.00  0.00           C
ATOM   2953 2C31 POPEO  79      95.406  31.490 107.084  1.00  0.00           C
ATOM   2956 3C31 POPEO  79      94.146  31.711 106.234  1.00  0.00           C
ATOM   2959 4C31 POPEO  79      94.235  32.911 105.274  1.00  0.00           C
ATOM   2962 5C31 POPEO  79      92.896  33.191 104.594  1.00  0.00           C
ATOM   2965 6C31 POPEO  79      92.925  34.381 103.634  1.00  0.00           C
ATOM   2969  NH3 POPEP  80      48.796  47.431  80.714  1.00  0.00           N
ATOM   2973  C12 POPEP  80      47.645  48.390  80.814  1.00  0.00           C
ATOM   2976  C11 POPEP  80      46.915  48.491  79.464  1.00  0.00           C
ATOM   2979  P   POPEP  80      44.485  47.561  79.384  1.00  0.00           P
ATOM   2980  O13 POPEP  80      44.186  48.341  80.604  1.00  0.00           O
ATOM   2981  O14 POPEP  80      43.885  47.990  78.114  1.00  0.00           O
ATOM   2982  O11 POPEP  80      44.046  46.070  79.614  1.00  0.00           O
ATOM   2983  O12 POPEP  80      46.055  47.361  79.264  1.00  0.00           O
ATOM   2984  C1  POPEP  80      43.425  45.620  80.824  1.00  0.00           C
ATOM   2987  C2  POPEP  80      44.236  44.440  81.384  1.00  0.00           C
ATOM   2989  O21 POPEP  80      43.545  43.871  82.504  1.00  0.00           O
ATOM   2990  C21 POPEP  80      43.666  44.420  83.694  1.00  0.00           C
ATOM   2991  O22 POPEP  80      44.056  45.550  83.944  1.00  0.00           O
ATOM   2992  C22 POPEP  80      43.205  43.380  84.714  1.00  0.00           C
ATOM   2995  C3  POPEP  80      45.715  44.851  81.654  1.00  0.00           C
ATOM   2998  O31 POPEP  80      46.385  43.920  82.534  1.00  0.00           O
ATOM   2999  C31 POPEP  80      47.686  44.191  82.624  1.00  0.00           C
ATOM   3000  O32 POPEP  80      48.265  45.021  81.944  1.00  0.00           O
ATOM   3001  C32 POPEP  80      48.295  43.400  83.764  1.00  0.00           C
ATOM   3004  C23 POPEP  80      44.366  42.661  85.434  1.00  0.00           C
ATOM   3007  C24 POPEP  80      43.836  41.511  86.294  1.00  0.00           C
ATOM   3010  C25 POPEP  80      44.096  41.690  87.794  1.00  0.00           C
ATOM   3013  C26 POPEP  80      45.565  41.480  88.154  1.00  0.00           C
ATOM   3016  C27 POPEP  80      45.816  41.471  89.674  1.00  0.00           C
ATOM   3019  C28 POPEP  80      47.295  41.191  89.994  1.00  0.00           C
ATOM   3022  C29 POPEP  80      47.575  41.161  91.474  1.00  0.00           C
ATOM   3024 0C21 POPEP  80      48.766  41.441  92.044  1.00  0.00           C
ATOM   3026 1C21 POPEP  80      50.046  41.751  91.324  1.00  0.00           C
ATOM   3029 2C21 POPEP  80      51.255  41.341  92.184  1.00  0.00           C
ATOM   3032 3C21 POPEP  80      52.596  41.570  91.464  1.00  0.00           C
ATOM   3035 4C21 POPEP  80      53.815  41.320  92.354  1.00  0.00           C
ATOM   3038 5C21 POPEP  80      53.945  39.881  92.874  1.00  0.00           C
ATOM   3041 6C21 POPEP  80      55.315  39.601  93.514  1.00  0.00           C
ATOM   3044 7C21 POPEP  80      55.475  38.140  93.944  1.00  0.00           C
ATOM   3047 8C21 POPEP  80      56.885  37.771  94.404  1.00  0.00           C
ATOM   3051  C33 POPEP  80      48.386  44.291  85.024  1.00  0.00           C
ATOM   3054  C34 POPEP  80      49.135  43.660  86.204  1.00  0.00           C
ATOM   3057  C35 POPEP  80      49.065  44.571  87.434  1.00  0.00           C
ATOM   3060  C36 POPEP  80      50.075  45.721  87.484  1.00  0.00           C
ATOM   3063  C37 POPEP  80      49.566  46.971  88.234  1.00  0.00           C
ATOM   3066  C38 POPEP  80      49.976  47.050  89.724  1.00  0.00           C
ATOM   3069  C39 POPEP  80      49.166  46.140  90.644  1.00  0.00           C
ATOM   3072 0C31 POPEP  80      49.585  46.230  92.114  1.00  0.00           C
ATOM   3075 1C31 POPEP  80      48.875  45.181  92.994  1.00  0.00           C
ATOM   3078 2C31 POPEP  80      49.355  45.161  94.454  1.00  0.00           C
ATOM   3081 3C31 POPEP  80      49.056  46.460  95.204  1.00  0.00           C
ATOM   3084 4C31 POPEP  80      49.436  46.411  96.684  1.00  0.00           C
ATOM   3087 5C31 POPEP  80      49.135  47.741  97.384  1.00  0.00           C
ATOM   3090 6C31 POPEP  80      49.405  47.721  98.894  1.00  0.00           C
ATOM   3094  NH3 POPEQ  81      68.196  59.011 126.554  1.00  0.00           N
ATOM   3098  C12 POPEQ  81      68.135  58.030 127.694  1.00  0.00           C
ATOM   3101  C11 POPEQ  81      66.775  57.980 128.404  1.00  0.00           C
ATOM   3104  P   POPEQ  81      65.186  60.061 128.484  1.00  0.00           P
ATOM   3105  O13 POPEQ  81      64.015  59.210 128.134  1.00  0.00           O
ATOM   3106  O14 POPEQ  81      64.896  61.220 129.344  1.00  0.00           O
ATOM   3107  O11 POPEQ  81      65.836  60.581 127.144  1.00  0.00           O
ATOM   3108  O12 POPEQ  81      66.395  59.210 129.034  1.00  0.00           O
ATOM   3109  C1  POPEQ  81      65.116  61.491 126.314  1.00  0.00           C
ATOM   3112  C2  POPEQ  81      66.095  62.251 125.374  1.00  0.00           C
ATOM   3114  O21 POPEQ  81      66.906  61.381 124.564  1.00  0.00           O
ATOM   3115  C21 POPEQ  81      66.285  60.390 123.974  1.00  0.00           C
ATOM   3116  O22 POPEQ  81      66.156  59.271 124.464  1.00  0.00           O
ATOM   3117  C22 POPEQ  81      65.924  60.820 122.544  1.00  0.00           C
ATOM   3120  C3  POPEQ  81      67.046  63.181 126.174  1.00  0.00           C
ATOM   3123  O31 POPEQ  81      68.025  63.791 125.304  1.00  0.00           O
ATOM   3124  C31 POPEQ  81      67.555  64.830 124.604  1.00  0.00           C
ATOM   3125  O32 POPEQ  81      66.425  65.291 124.704  1.00  0.00           O
ATOM   3126  C32 POPEQ  81      68.555  65.241 123.524  1.00  0.00           C
ATOM   3129  C23 POPEQ  81      64.485  60.511 122.094  1.00  0.00           C
ATOM   3132  C24 POPEQ  81      63.945  61.541 121.074  1.00  0.00           C
ATOM   3135  C25 POPEQ  81      64.775  61.670 119.784  1.00  0.00           C
ATOM   3138  C26 POPEQ  81      63.965  62.311 118.654  1.00  0.00           C
ATOM   3141  C27 POPEQ  81      64.775  62.631 117.384  1.00  0.00           C
ATOM   3144  C28 POPEQ  81      63.866  63.050 116.214  1.00  0.00           C
ATOM   3147  C29 POPEQ  81      64.615  63.341 114.934  1.00  0.00           C
ATOM   3149 0C21 POPEQ  81      64.175  64.140 113.944  1.00  0.00           C
ATOM   3151 1C21 POPEQ  81      62.846  64.841 113.904  1.00  0.00           C
ATOM   3154 2C21 POPEQ  81      62.445  65.371 112.514  1.00  0.00           C
ATOM   3157 3C21 POPEQ  81      62.245  64.271 111.444  1.00  0.00           C
ATOM   3160 4C21 POPEQ  81      63.355  64.240 110.384  1.00  0.00           C
ATOM   3163 5C21 POPEQ  81      63.225  63.060 109.394  1.00  0.00           C
ATOM   3166 6C21 POPEQ  81      63.666  61.721 109.994  1.00  0.00           C
ATOM   3169 7C21 POPEQ  81      63.596  60.560 108.994  1.00  0.00           C
ATOM   3172 8C21 POPEQ  81      64.046  59.221 109.574  1.00  0.00           C
ATOM   3176  C33 POPEQ  81      68.665  66.771 123.334  1.00  0.00           C
ATOM   3179  C34 POPEQ  81      69.646  67.170 122.224  1.00  0.00           C
ATOM   3182  C35 POPEQ  81      69.205  66.850 120.794  1.00  0.00           C
ATOM   3185  C36 POPEQ  81      68.056  67.710 120.264  1.00  0.00           C
ATOM   3188  C37 POPEQ  81      67.705  67.320 118.824  1.00  0.00           C
ATOM   3191  C38 POPEQ  81      66.486  68.070 118.284  1.00  0.00           C
ATOM   3194  C39 POPEQ  81      65.936  67.460 116.984  1.00  0.00           C
ATOM   3197 0C31 POPEQ  81      66.715  67.890 115.734  1.00  0.00           C
ATOM   3200 1C31 POPEQ  81      66.025  67.460 114.424  1.00  0.00           C
ATOM   3203 2C31 POPEQ  81      66.495  68.280 113.214  1.00  0.00           C
ATOM   3206 3C31 POPEQ  81      67.336  67.511 112.184  1.00  0.00           C
ATOM   3209 4C31 POPEQ  81      66.495  66.810 111.114  1.00  0.00           C
ATOM   3212 5C31 POPEQ  81      67.336  66.410 109.884  1.00  0.00           C
ATOM   3215 6C31 POPEQ  81      66.486  65.950 108.694  1.00  0.00           C
ATOM   3219  NH3 POPER  82      20.605  94.971 122.564  1.00  0.00           N
ATOM   3223  C12 POPER  82      20.785  93.531 122.124  1.00  0.00           C
ATOM   3226  C11 POPER  82      22.006  92.880 122.814  1.00  0.00           C
ATOM   3229  P   POPER  82      23.306  91.160 121.294  1.00  0.00           P
ATOM   3230  O13 POPER  82      24.646  91.401 121.864  1.00  0.00           O
ATOM   3231  O14 POPER  82      22.996  89.831 120.744  1.00  0.00           O
ATOM   3232  O11 POPER  82      22.985  92.281 120.234  1.00  0.00           O
ATOM   3233  O12 POPER  82      22.215  91.531 122.384  1.00  0.00           O
ATOM   3234  C1  POPER  82      23.775  92.390 119.064  1.00  0.00           C
ATOM   3237  C2  POPER  82      23.456  93.771 118.474  1.00  0.00           C
ATOM   3239  O21 POPER  82      23.566  93.800 117.044  1.00  0.00           O
ATOM   3240  C21 POPER  82      24.736  93.660 116.464  1.00  0.00           C
ATOM   3241  O22 POPER  82      25.815  93.520 117.014  1.00  0.00           O
ATOM   3242  C22 POPER  82      24.525  93.780 114.954  1.00  0.00           C
ATOM   3245  C3  POPER  82      24.195  94.931 119.194  1.00  0.00           C
ATOM   3248  O31 POPER  82      23.645  96.171 118.724  1.00  0.00           O
ATOM   3249  C31 POPER  82      22.666  96.700 119.424  1.00  0.00           C
ATOM   3250  O32 POPER  82      22.455  96.520 120.624  1.00  0.00           O
ATOM   3251  C32 POPER  82      21.695  97.421 118.454  1.00  0.00           C
ATOM   3254  C23 POPER  82      25.715  93.320 114.074  1.00  0.00           C
ATOM   3257  C24 POPER  82      25.245  92.910 112.674  1.00  0.00           C
ATOM   3260  C25 POPER  82      26.326  92.240 111.804  1.00  0.00           C
ATOM   3263  C26 POPER  82      25.806  92.041 110.374  1.00  0.00           C
ATOM   3266  C27 POPER  82      26.885  91.700 109.334  1.00  0.00           C
ATOM   3269  C28 POPER  82      27.265  90.211 109.234  1.00  0.00           C
ATOM   3272  C29 POPER  82      28.345  89.781 110.204  1.00  0.00           C
ATOM   3274 0C21 POPER  82      29.486  89.140 109.884  1.00  0.00           C
ATOM   3276 1C21 POPER  82      29.906  88.730 108.494  1.00  0.00           C
ATOM   3279 2C21 POPER  82      29.265  87.390 108.074  1.00  0.00           C
ATOM   3282 3C21 POPER  82      29.585  87.041 106.614  1.00  0.00           C
ATOM   3285 4C21 POPER  82      28.835  85.810 106.094  1.00  0.00           C
ATOM   3288 5C21 POPER  82      29.476  84.471 106.464  1.00  0.00           C
ATOM   3291 6C21 POPER  82      28.686  83.281 105.914  1.00  0.00           C
ATOM   3294 7C21 POPER  82      29.385  81.940 106.144  1.00  0.00           C
ATOM   3297 8C21 POPER  82      28.596  80.740 105.624  1.00  0.00           C
ATOM   3301  C33 POPER  82      22.056  97.320 116.934  1.00  0.00           C
ATOM   3304  C34 POPER  82      20.856  97.371 115.964  1.00  0.00           C
ATOM   3307  C35 POPER  82      21.186  96.691 114.624  1.00  0.00           C
ATOM   3310  C36 POPER  82      19.955  96.311 113.774  1.00  0.00           C
ATOM   3313  C37 POPER  82      20.325  95.330 112.644  1.00  0.00           C
ATOM   3316  C38 POPER  82      19.095  94.801 111.904  1.00  0.00           C
ATOM   3319  C39 POPER  82      19.406  93.750 110.834  1.00  0.00           C
ATOM   3322 0C31 POPER  82      18.156  93.371 110.024  1.00  0.00           C
ATOM   3325 1C31 POPER  82      18.285  91.960 109.444  1.00  0.00           C
ATOM   3328 2C31 POPER  82      17.445  91.700 108.184  1.00  0.00           C
ATOM   3331 3C31 POPER  82      17.925  92.490 106.954  1.00  0.00           C
ATOM   3334 4C31 POPER  82      17.525  91.820 105.634  1.00  0.00           C
ATOM   3337 5C31 POPER  82      18.255  92.410 104.414  1.00  0.00           C
ATOM   3340 6C31 POPER  82      17.986  91.640 103.124  1.00  0.00           C
ATOM   3344  NH3 POPES  83     117.575 121.490  77.524  1.00  0.00           N
ATOM   3348  C12 POPES  83     116.295 120.820  77.904  1.00  0.00           C
ATOM   3351  C11 POPES  83     116.345 119.311  77.624  1.00  0.00           C
ATOM   3354  P   POPES  83     116.866 117.231  79.074  1.00  0.00           P
ATOM   3355  O13 POPES  83     116.255 116.461  77.964  1.00  0.00           O
ATOM   3356  O14 POPES  83     118.006 116.640  79.814  1.00  0.00           O
ATOM   3357  O11 POPES  83     115.765 117.731  80.114  1.00  0.00           O
ATOM   3358  O12 POPES  83     117.276 118.651  78.504  1.00  0.00           O
ATOM   3359  C1  POPES  83     115.315 116.791  81.114  1.00  0.00           C
ATOM   3362  C2  POPES  83     116.175 116.770  82.424  1.00  0.00           C
ATOM   3364  O21 POPES  83     115.305 116.411  83.524  1.00  0.00           O
ATOM   3365  C21 POPES  83     115.895 115.640  84.444  1.00  0.00           C
ATOM   3366  O22 POPES  83     117.034 115.211  84.364  1.00  0.00           O
ATOM   3367  C22 POPES  83     114.995 115.450  85.664  1.00  0.00           C
ATOM   3370  C3  POPES  83     116.815 118.151  82.714  1.00  0.00           C
ATOM   3373  O31 POPES  83     117.505 118.261  83.974  1.00  0.00           O
ATOM   3374  C31 POPES  83     118.755 117.810  84.004  1.00  0.00           C
ATOM   3375  O32 POPES  83     119.296 117.130  83.144  1.00  0.00           O
ATOM   3376  C32 POPES  83     119.436 118.401  85.214  1.00  0.00           C
ATOM   3379  C23 POPES  83     115.765 115.161  86.974  1.00  0.00           C
ATOM   3382  C24 POPES  83     114.795 114.840  88.124  1.00  0.00           C
ATOM   3385  C25 POPES  83     115.466 114.280  89.394  1.00  0.00           C
ATOM   3388  C26 POPES  83     116.295 115.301  90.184  1.00  0.00           C
ATOM   3391  C27 POPES  83     116.894 114.691  91.464  1.00  0.00           C
ATOM   3394  C28 POPES  83     118.326 115.201  91.754  1.00  0.00           C
ATOM   3397  C29 POPES  83     119.135 114.331  92.684  1.00  0.00           C
ATOM   3399 0C21 POPES  83     119.455 114.611  93.964  1.00  0.00           C
ATOM   3401 1C21 POPES  83     118.976 115.820  94.734  1.00  0.00           C
ATOM   3404 2C21 POPES  83     118.855 115.550  96.244  1.00  0.00           C
ATOM   3407 3C21 POPES  83     118.076 116.660  96.964  1.00  0.00           C
ATOM   3410 4C21 POPES  83     117.775 116.321  98.424  1.00  0.00           C
ATOM   3413 5C21 POPES  83     116.815 117.311  99.104  1.00  0.00           C
ATOM   3416 6C21 POPES  83     115.826 116.601 100.044  1.00  0.00           C
ATOM   3419 7C21 POPES  83     114.935 117.561 100.854  1.00  0.00           C
ATOM   3422 8C21 POPES  83     113.895 116.831 101.704  1.00  0.00           C
ATOM   3426  C33 POPES  83     119.025 117.760  86.554  1.00  0.00           C
ATOM   3429  C34 POPES  83     120.075 118.160  87.584  1.00  0.00           C
ATOM   3432  C35 POPES  83     119.615 118.011  89.034  1.00  0.00           C
ATOM   3435  C36 POPES  83     120.765 118.371  89.974  1.00  0.00           C
ATOM   3438  C37 POPES  83     120.305 118.481  91.434  1.00  0.00           C
ATOM   3441  C38 POPES  83     121.455 118.610  92.424  1.00  0.00           C
ATOM   3444  C39 POPES  83     122.145 119.980  92.424  1.00  0.00           C
ATOM   3447 0C31 POPES  83     123.265 120.030  93.454  1.00  0.00           C
ATOM   3450 1C31 POPES  83     123.855 121.420  93.674  1.00  0.00           C
ATOM   3453 2C31 POPES  83     125.095 121.440  94.584  1.00  0.00           C
ATOM   3456 3C31 POPES  83     125.065 120.441  95.744  1.00  0.00           C
ATOM   3459 4C31 POPES  83     125.986 120.830  96.914  1.00  0.00           C
ATOM   3462 5C31 POPES  83     126.064 119.740  97.984  1.00  0.00           C
ATOM   3465 6C31 POPES  83     126.915 120.141  99.194  1.00  0.00           C
ATOM   3469  NH3 POPET  84     120.506  66.161 122.374  1.00  0.00           N
ATOM   3473  C12 POPET  84     120.895  64.751 122.724  1.00  0.00           C
ATOM   3476  C11 POPET  84     120.116  63.701 121.904  1.00  0.00           C
ATOM   3479  P   POPET  84     117.705  62.831 122.554  1.00  0.00           P
ATOM   3480  O13 POPET  84     118.295  62.291 123.794  1.00  0.00           O
ATOM   3481  O14 POPET  84     116.385  63.501 122.644  1.00  0.00           O
ATOM   3482  O11 POPET  84     117.605  61.661 121.504  1.00  0.00           O
ATOM   3483  O12 POPET  84     118.704  63.881 121.924  1.00  0.00           O
ATOM   3484  C1  POPET  84     117.276  61.901 120.144  1.00  0.00           C
ATOM   3487  C2  POPET  84     118.575  61.951 119.314  1.00  0.00           C
ATOM   3489  O21 POPET  84     118.246  62.010 117.904  1.00  0.00           O
ATOM   3490  C21 POPET  84     118.704  63.091 117.314  1.00  0.00           C
ATOM   3491  O22 POPET  84     119.205  64.061 117.874  1.00  0.00           O
ATOM   3492  C22 POPET  84     118.556  62.951 115.804  1.00  0.00           C
ATOM   3495  C3  POPET  84     119.485  60.721 119.594  1.00  0.00           C
ATOM   3498  O31 POPET  84     120.585  60.651 118.674  1.00  0.00           O
ATOM   3499  C31 POPET  84     121.675  61.341 118.974  1.00  0.00           C
ATOM   3500  O32 POPET  84     121.775  62.200 119.834  1.00  0.00           O
ATOM   3501  C32 POPET  84     122.766  60.890 118.004  1.00  0.00           C
ATOM   3504  C23 POPET  84     119.596  63.841 115.094  1.00  0.00           C
ATOM   3507  C24 POPET  84     119.545  63.741 113.564  1.00  0.00           C
ATOM   3510  C25 POPET  84     120.576  64.671 112.924  1.00  0.00           C
ATOM   3513  C26 POPET  84     120.445  64.760 111.394  1.00  0.00           C
ATOM   3516  C27 POPET  84     121.395  65.800 110.784  1.00  0.00           C
ATOM   3519  C28 POPET  84     121.105  66.081 109.294  1.00  0.00           C
ATOM   3522  C29 POPET  84     121.826  67.320 108.814  1.00  0.00           C
ATOM   3524 0C21 POPET  84     122.686  67.431 107.784  1.00  0.00           C
ATOM   3526 1C21 POPET  84     123.135  66.340 106.844  1.00  0.00           C
ATOM   3529 2C21 POPET  84     122.545  66.491 105.424  1.00  0.00           C
ATOM   3532 3C21 POPET  84     123.025  67.741 104.664  1.00  0.00           C
ATOM   3535 4C21 POPET  84     122.545  67.751 103.204  1.00  0.00           C
ATOM   3538 5C21 POPET  84     122.995  68.991 102.414  1.00  0.00           C
ATOM   3541 6C21 POPET  84     122.475  68.960 100.964  1.00  0.00           C
ATOM   3544 7C21 POPET  84     122.705  70.261 100.184  1.00  0.00           C
ATOM   3547 8C21 POPET  84     121.996  70.280  98.824  1.00  0.00           C
ATOM   3551  C33 POPET  84     124.116  61.581 118.244  1.00  0.00           C
ATOM   3554  C34 POPET  84     124.256  62.971 117.624  1.00  0.00           C
ATOM   3557  C35 POPET  84     124.296  62.980 116.094  1.00  0.00           C
ATOM   3560  C36 POPET  84     124.795  64.331 115.554  1.00  0.00           C
ATOM   3563  C37 POPET  84     124.814  64.411 114.024  1.00  0.00           C
ATOM   3566  C38 POPET  84     125.555  65.641 113.514  1.00  0.00           C
ATOM   3569  C39 POPET  84     125.565  65.781 111.984  1.00  0.00           C
ATOM   3572 0C31 POPET  84     126.126  64.541 111.274  1.00  0.00           C
ATOM   3575 1C31 POPET  84     126.315  64.751 109.774  1.00  0.00           C
ATOM   3578 2C31 POPET  84     127.066  63.551 109.164  1.00  0.00           C
ATOM   3581 3C31 POPET  84     127.206  63.621 107.634  1.00  0.00           C
ATOM   3584 4C31 POPET  84     127.955  62.400 107.094  1.00  0.00           C
ATOM   3587 5C31 POPET  84     128.155  62.451 105.574  1.00  0.00           C
ATOM   3590 6C31 POPET  84     128.866  61.210 105.024  1.00  0.00           C
ATOM   3594  NH3 POPEU  85      86.295   9.691  84.834  1.00  0.00           N
ATOM   3598  C12 POPEU  85      85.315  10.781  84.474  1.00  0.00           C
ATOM   3601  C11 POPEU  85      85.975  12.091  84.044  1.00  0.00           C
ATOM   3604  P   POPEU  85      84.296  14.060  84.574  1.00  0.00           P
ATOM   3605  O13 POPEU  85      82.845  14.071  84.354  1.00  0.00           O
ATOM   3606  O14 POPEU  85      84.995  15.351  84.404  1.00  0.00           O
ATOM   3607  O11 POPEU  85      84.625  13.461  85.994  1.00  0.00           O
ATOM   3608  O12 POPEU  85      84.965  13.011  83.604  1.00  0.00           O
ATOM   3609  C1  POPEU  85      83.855  13.871  87.124  1.00  0.00           C
ATOM   3612  C2  POPEU  85      83.195  12.651  87.824  1.00  0.00           C
ATOM   3614  O21 POPEU  85      84.226  11.811  88.394  1.00  0.00           O
ATOM   3615  C21 POPEU  85      83.836  11.131  89.464  1.00  0.00           C
ATOM   3616  O22 POPEU  85      82.745  11.201  89.994  1.00  0.00           O
ATOM   3617  C22 POPEU  85      84.965  10.231  89.944  1.00  0.00           C
ATOM   3620  C3  POPEU  85      82.236  11.881  86.884  1.00  0.00           C
ATOM   3623  O31 POPEU  85      81.015  11.521  87.544  1.00  0.00           O
ATOM   3624  C31 POPEU  85      80.135  12.501  87.744  1.00  0.00           C
ATOM   3625  O32 POPEU  85      80.275  13.661  87.404  1.00  0.00           O
ATOM   3626  C32 POPEU  85      78.925  11.901  88.474  1.00  0.00           C
ATOM   3629  C23 POPEU  85      85.695  10.821  91.174  1.00  0.00           C
ATOM   3632  C24 POPEU  85      85.375  10.081  92.484  1.00  0.00           C
ATOM   3635  C25 POPEU  85      83.906  10.101  92.934  1.00  0.00           C
ATOM   3638  C26 POPEU  85      83.375  11.461  93.424  1.00  0.00           C
ATOM   3641  C27 POPEU  85      81.915  11.341  93.934  1.00  0.00           C
ATOM   3644  C28 POPEU  85      81.595  12.131  95.214  1.00  0.00           C
ATOM   3647  C29 POPEU  85      80.376  11.551  95.894  1.00  0.00           C
ATOM   3649 0C21 POPEU  85      79.296  12.181  96.404  1.00  0.00           C
ATOM   3651 1C21 POPEU  85      78.986  13.651  96.504  1.00  0.00           C
ATOM   3654 2C21 POPEU  85      78.785  14.051  97.984  1.00  0.00           C
ATOM   3657 3C21 POPEU  85      77.995  15.341  98.214  1.00  0.00           C
ATOM   3660 4C21 POPEU  85      77.736  15.561  99.714  1.00  0.00           C
ATOM   3663 5C21 POPEU  85      76.686  16.641 100.024  1.00  0.00           C
ATOM   3666 6C21 POPEU  85      76.375  16.701 101.524  1.00  0.00           C
ATOM   3669 7C21 POPEU  85      75.395  17.811 101.914  1.00  0.00           C
ATOM   3672 8C21 POPEU  85      74.956  17.731 103.384  1.00  0.00           C
ATOM   3676  C33 POPEU  85      78.945  12.101  90.004  1.00  0.00           C
ATOM   3679  C34 POPEU  85      78.665  10.791  90.754  1.00  0.00           C
ATOM   3682  C35 POPEU  85      78.365  10.991  92.244  1.00  0.00           C
ATOM   3685  C36 POPEU  85      76.885  11.261  92.514  1.00  0.00           C
ATOM   3688  C37 POPEU  85      76.605  11.601  93.984  1.00  0.00           C
ATOM   3691  C38 POPEU  85      75.116  11.781  94.254  1.00  0.00           C
ATOM   3694  C39 POPEU  85      74.775  12.251  95.684  1.00  0.00           C
ATOM   3697 0C31 POPEU  85      75.065  11.201  96.764  1.00  0.00           C
ATOM   3700 1C31 POPEU  85      74.735  11.711  98.174  1.00  0.00           C
ATOM   3703 2C31 POPEU  85      75.116  10.721  99.294  1.00  0.00           C
ATOM   3706 3C31 POPEU  85      76.616  10.421  99.324  1.00  0.00           C
ATOM   3709 4C31 POPEU  85      77.086   9.761 100.624  1.00  0.00           C
ATOM   3712 5C31 POPEU  85      78.555   9.341 100.544  1.00  0.00           C
ATOM   3715 6C31 POPEU  85      79.166   9.001 101.904  1.00  0.00           C
ATOM   3719  NH3 POPEV  86      37.425  97.670 123.904  1.00  0.00           N
ATOM   3723  C12 POPEV  86      36.846  97.460 125.274  1.00  0.00           C
ATOM   3726  C11 POPEV  86      35.306  97.611 125.304  1.00  0.00           C
ATOM   3729  P   POPEV  86      33.675  99.630 125.684  1.00  0.00           P
ATOM   3730  O13 POPEV  86      33.185  98.831 126.834  1.00  0.00           O
ATOM   3731  O14 POPEV  86      33.936 101.061 125.894  1.00  0.00           O
ATOM   3732  O11 POPEV  86      32.546  99.651 124.584  1.00  0.00           O
ATOM   3733  O12 POPEV  86      34.916  98.951 124.974  1.00  0.00           O
ATOM   3734  C1  POPEV  86      32.436  98.710 123.514  1.00  0.00           C
ATOM   3737  C2  POPEV  86      31.945  99.361 122.194  1.00  0.00           C
ATOM   3739  O21 POPEV  86      33.026 100.151 121.624  1.00  0.00           O
ATOM   3740  C21 POPEV  86      32.965 100.201 120.294  1.00  0.00           C
ATOM   3741  O22 POPEV  86      32.225  99.541 119.594  1.00  0.00           O
ATOM   3742  C22 POPEV  86      33.866 101.321 119.784  1.00  0.00           C
ATOM   3745  C3  POPEV  86      30.685 100.260 122.374  1.00  0.00           C
ATOM   3748  O31 POPEV  86      30.485 101.181 121.274  1.00  0.00           O
ATOM   3749  C31 POPEV  86      29.695 100.731 120.294  1.00  0.00           C
ATOM   3750  O32 POPEV  86      29.016  99.731 120.344  1.00  0.00           O
ATOM   3751  C32 POPEV  86      29.806 101.640 119.064  1.00  0.00           C
ATOM   3754  C23 POPEV  86      34.125 101.191 118.274  1.00  0.00           C
ATOM   3757  C24 POPEV  86      35.355 101.981 117.804  1.00  0.00           C
ATOM   3760  C25 POPEV  86      35.095 103.441 117.394  1.00  0.00           C
ATOM   3763  C26 POPEV  86      36.366 104.031 116.764  1.00  0.00           C
ATOM   3766  C27 POPEV  86      36.205 105.441 116.174  1.00  0.00           C
ATOM   3769  C28 POPEV  86      37.315 105.771 115.154  1.00  0.00           C
ATOM   3772  C29 POPEV  86      37.135 105.071 113.834  1.00  0.00           C
ATOM   3774 0C21 POPEV  86      37.796 105.390 112.704  1.00  0.00           C
ATOM   3776 1C21 POPEV  86      38.855 106.461 112.624  1.00  0.00           C
ATOM   3779 2C21 POPEV  86      39.896 106.240 111.494  1.00  0.00           C
ATOM   3782 3C21 POPEV  86      39.326 106.440 110.084  1.00  0.00           C
ATOM   3785 4C21 POPEV  86      40.275 107.200 109.134  1.00  0.00           C
ATOM   3788 5C21 POPEV  86      41.565 106.461 108.764  1.00  0.00           C
ATOM   3791 6C21 POPEV  86      41.336 105.231 107.854  1.00  0.00           C
ATOM   3794 7C21 POPEV  86      42.556 104.910 106.984  1.00  0.00           C
ATOM   3797 8C21 POPEV  86      42.375 103.740 106.014  1.00  0.00           C
ATOM   3801  C33 POPEV  86      29.256 100.941 117.794  1.00  0.00           C
ATOM   3804  C34 POPEV  86      29.495 101.721 116.494  1.00  0.00           C
ATOM   3807  C35 POPEV  86      30.845 101.401 115.804  1.00  0.00           C
ATOM   3810  C36 POPEV  86      30.806 101.640 114.284  1.00  0.00           C
ATOM   3813  C37 POPEV  86      32.085 101.201 113.554  1.00  0.00           C
ATOM   3816  C38 POPEV  86      31.905 101.201 112.034  1.00  0.00           C
ATOM   3819  C39 POPEV  86      33.205 100.981 111.244  1.00  0.00           C
ATOM   3822 0C31 POPEV  86      33.715  99.530 111.164  1.00  0.00           C
ATOM   3825 1C31 POPEV  86      34.995  99.431 110.324  1.00  0.00           C
ATOM   3828 2C31 POPEV  86      35.315  98.030 109.774  1.00  0.00           C
ATOM   3831 3C31 POPEV  86      35.335  96.901 110.814  1.00  0.00           C
ATOM   3834 4C31 POPEV  86      36.296  97.130 111.984  1.00  0.00           C
ATOM   3837 5C31 POPEV  86      36.335  95.920 112.924  1.00  0.00           C
ATOM   3840 6C31 POPEV  86      37.215  96.151 114.154  1.00  0.00           C
ATOM   3844  NH3 POPEW  87      45.335  45.981 119.464  1.00  0.00           N
ATOM   3848  C12 POPEW  87      44.906  45.050 120.554  1.00  0.00           C
ATOM   3851  C11 POPEW  87      46.096  44.271 121.124  1.00  0.00           C
ATOM   3854  P   POPEW  87      47.336  43.120 119.074  1.00  0.00           P
ATOM   3855  O13 POPEW  87      48.376  44.151 119.214  1.00  0.00           O
ATOM   3856  O14 POPEW  87      47.756  41.741 118.714  1.00  0.00           O
ATOM   3857  O11 POPEW  87      46.315  43.660 117.984  1.00  0.00           O
ATOM   3858  O12 POPEW  87      46.406  43.091 120.354  1.00  0.00           O
ATOM   3859  C1  POPEW  87      46.226  42.931 116.754  1.00  0.00           C
ATOM   3862  C2  POPEW  87      45.086  43.470 115.864  1.00  0.00           C
ATOM   3864  O21 POPEW  87      45.515  44.641 115.144  1.00  0.00           O
ATOM   3865  C21 POPEW  87      45.425  45.841 115.664  1.00  0.00           C
ATOM   3866  O22 POPEW  87      45.096  46.160 116.794  1.00  0.00           O
ATOM   3867  C22 POPEW  87      45.826  46.850 114.584  1.00  0.00           C
ATOM   3870  C3  POPEW  87      43.745  43.601 116.644  1.00  0.00           C
ATOM   3873  O31 POPEW  87      42.806  44.480 116.004  1.00  0.00           O
ATOM   3874  C31 POPEW  87      42.136  43.931 115.004  1.00  0.00           C
ATOM   3875  O32 POPEW  87      42.305  42.820 114.554  1.00  0.00           O
ATOM   3876  C32 POPEW  87      41.175  44.941 114.414  1.00  0.00           C
ATOM   3879  C23 POPEW  87      44.696  47.861 114.334  1.00  0.00           C
ATOM   3882  C24 POPEW  87      44.995  48.901 113.254  1.00  0.00           C
ATOM   3885  C25 POPEW  87      45.495  48.351 111.904  1.00  0.00           C
ATOM   3888  C26 POPEW  87      45.956  49.480 110.974  1.00  0.00           C
ATOM   3891  C27 POPEW  87      46.236  49.021 109.544  1.00  0.00           C
ATOM   3894  C28 POPEW  87      46.905  50.111 108.684  1.00  0.00           C
ATOM   3897  C29 POPEW  87      48.335  50.361 109.084  1.00  0.00           C
ATOM   3899 0C21 POPEW  87      49.225  51.091 108.384  1.00  0.00           C
ATOM   3901 1C21 POPEW  87      48.945  51.821 107.084  1.00  0.00           C
ATOM   3904 2C21 POPEW  87      49.855  51.371 105.924  1.00  0.00           C
ATOM   3907 3C21 POPEW  87      51.276  51.961 105.984  1.00  0.00           C
ATOM   3910 4C21 POPEW  87      52.365  50.880 106.034  1.00  0.00           C
ATOM   3913 5C21 POPEW  87      53.796  51.441 106.124  1.00  0.00           C
ATOM   3916 6C21 POPEW  87      54.256  52.200 104.874  1.00  0.00           C
ATOM   3919 7C21 POPEW  87      55.556  52.971 105.104  1.00  0.00           C
ATOM   3922 8C21 POPEW  87      55.915  53.921 103.954  1.00  0.00           C
ATOM   3926  C33 POPEW  87      41.666  45.401 113.034  1.00  0.00           C
ATOM   3929  C34 POPEW  87      40.925  46.661 112.594  1.00  0.00           C
ATOM   3932  C35 POPEW  87      41.535  47.311 111.354  1.00  0.00           C
ATOM   3935  C36 POPEW  87      41.315  46.541 110.054  1.00  0.00           C
ATOM   3938  C37 POPEW  87      42.056  47.200 108.884  1.00  0.00           C
ATOM   3941  C38 POPEW  87      42.025  46.371 107.594  1.00  0.00           C
ATOM   3944  C39 POPEW  87      43.085  46.810 106.574  1.00  0.00           C
ATOM   3947 0C31 POPEW  87      42.596  47.780 105.484  1.00  0.00           C
ATOM   3950 1C31 POPEW  87      43.776  48.181 104.584  1.00  0.00           C
ATOM   3953 2C31 POPEW  87      43.456  49.181 103.464  1.00  0.00           C
ATOM   3956 3C31 POPEW  87      42.586  48.601 102.344  1.00  0.00           C
ATOM   3959 4C31 POPEW  87      42.855  49.271 100.994  1.00  0.00           C
ATOM   3962 5C31 POPEW  87      42.095  48.631  99.824  1.00  0.00           C
ATOM   3965 6C31 POPEW  87      42.775  48.841  98.474  1.00  0.00           C
ATOM   3969  NH3 POPEX  88      74.465 120.361 123.944  1.00  0.00           N
ATOM   3973  C12 POPEX  88      75.096 119.551 125.034  1.00  0.00           C
ATOM   3976  C11 POPEX  88      75.245 118.100 124.544  1.00  0.00           C
ATOM   3979  P   POPEX  88      73.076 116.700 125.074  1.00  0.00           P
ATOM   3980  O13 POPEX  88      73.595 116.831 126.444  1.00  0.00           O
ATOM   3981  O14 POPEX  88      71.666 117.091 124.844  1.00  0.00           O
ATOM   3982  O11 POPEX  88      73.275 115.190 124.544  1.00  0.00           O
ATOM   3983  O12 POPEX  88      73.976 117.591 124.124  1.00  0.00           O
ATOM   3984  C1  POPEX  88      73.925 115.021 123.274  1.00  0.00           C
ATOM   3987  C2  POPEX  88      73.046 115.511 122.094  1.00  0.00           C
ATOM   3989  O21 POPEX  88      72.186 114.481 121.574  1.00  0.00           O
ATOM   3990  C21 POPEX  88      72.686 113.621 120.694  1.00  0.00           C
ATOM   3991  O22 POPEX  88      73.866 113.310 120.584  1.00  0.00           O
ATOM   3992  C22 POPEX  88      71.525 113.100 119.844  1.00  0.00           C
ATOM   3995  C3  POPEX  88      73.875 116.300 121.034  1.00  0.00           C
ATOM   3998  O31 POPEX  88      72.995 116.920 120.074  1.00  0.00           O
ATOM   3999  C31 POPEX  88      72.456 118.081 120.434  1.00  0.00           C
ATOM   4000  O32 POPEX  88      72.665 118.691 121.474  1.00  0.00           O
ATOM   4001  C32 POPEX  88      71.495 118.541 119.344  1.00  0.00           C
ATOM   4004  C23 POPEX  88      71.906 111.910 118.944  1.00  0.00           C
ATOM   4007  C24 POPEX  88      70.885 111.700 117.804  1.00  0.00           C
ATOM   4010  C25 POPEX  88      71.555 111.291 116.494  1.00  0.00           C
ATOM   4013  C26 POPEX  88      70.595 111.291 115.304  1.00  0.00           C
ATOM   4016  C27 POPEX  88      71.305 111.321 113.944  1.00  0.00           C
ATOM   4019  C28 POPEX  88      71.495 109.951 113.274  1.00  0.00           C
ATOM   4022  C29 POPEX  88      70.205 109.431 112.694  1.00  0.00           C
ATOM   4024 0C21 POPEX  88      69.814 109.521 111.414  1.00  0.00           C
ATOM   4026 1C21 POPEX  88      70.604 110.141 110.284  1.00  0.00           C
ATOM   4029 2C21 POPEX  88      70.326 109.431 108.944  1.00  0.00           C
ATOM   4032 3C21 POPEX  88      71.215 109.960 107.814  1.00  0.00           C
ATOM   4035 4C21 POPEX  88      70.965 109.251 106.474  1.00  0.00           C
ATOM   4038 5C21 POPEX  88      71.835 109.801 105.334  1.00  0.00           C
ATOM   4041 6C21 POPEX  88      73.315 109.401 105.454  1.00  0.00           C
ATOM   4044 7C21 POPEX  88      74.215 110.190 104.494  1.00  0.00           C
ATOM   4047 8C21 POPEX  88      75.686 109.751 104.554  1.00  0.00           C
ATOM   4051  C33 POPEX  88      70.405 117.500 118.954  1.00  0.00           C
ATOM   4054  C34 POPEX  88      70.495 117.091 117.474  1.00  0.00           C
ATOM   4057  C35 POPEX  88      71.725 116.230 117.134  1.00  0.00           C
ATOM   4060  C36 POPEX  88      72.226 116.370 115.694  1.00  0.00           C
ATOM   4063  C37 POPEX  88      73.415 115.441 115.454  1.00  0.00           C
ATOM   4066  C38 POPEX  88      74.205 115.731 114.164  1.00  0.00           C
ATOM   4069  C39 POPEX  88      75.436 114.820 114.004  1.00  0.00           C
ATOM   4072 0C31 POPEX  88      75.096 113.330 114.124  1.00  0.00           C
ATOM   4075 1C31 POPEX  88      76.186 112.410 113.544  1.00  0.00           C
ATOM   4078 2C31 POPEX  88      75.705 110.950 113.464  1.00  0.00           C
ATOM   4081 3C31 POPEX  88      76.616 110.061 112.594  1.00  0.00           C
ATOM   4084 4C31 POPEX  88      76.406 110.281 111.084  1.00  0.00           C
ATOM   4087 5C31 POPEX  88      77.476 109.591 110.234  1.00  0.00           C
ATOM   4090 6C31 POPEX  88      77.314 109.831 108.734  1.00  0.00           C
ATOM   4094  NH3 POPEY  89     126.546  -1.800  80.534  1.00  0.00           N
ATOM   4098  C12 POPEY  89     127.236  -0.470  80.354  1.00  0.00           C
ATOM   4101  C11 POPEY  89     126.266   0.689  80.594  1.00  0.00           C
ATOM   4104  P   POPEY  89     126.985   2.909  81.764  1.00  0.00           P
ATOM   4105  O13 POPEY  89     128.116   3.829  81.624  1.00  0.00           O
ATOM   4106  O14 POPEY  89     125.625   3.480  81.874  1.00  0.00           O
ATOM   4107  O11 POPEY  89     127.215   1.959  83.004  1.00  0.00           O
ATOM   4108  O12 POPEY  89     127.006   1.910  80.544  1.00  0.00           O
ATOM   4109  C1  POPEY  89     127.565   2.540  84.274  1.00  0.00           C
ATOM   4112  C2  POPEY  89     126.406   3.309  84.954  1.00  0.00           C
ATOM   4114  O21 POPEY  89     126.826   3.689  86.274  1.00  0.00           O
ATOM   4115  C21 POPEY  89     126.915   4.979  86.514  1.00  0.00           C
ATOM   4116  O22 POPEY  89     126.835   5.879  85.694  1.00  0.00           O
ATOM   4117  C22 POPEY  89     127.034   5.199  88.014  1.00  0.00           C
ATOM   4120  C3  POPEY  89     125.105   2.450  85.084  1.00  0.00           C
ATOM   4123  O31 POPEY  89     125.235   1.410  86.084  1.00  0.00           O
ATOM   4124  C31 POPEY  89     124.776   1.720  87.294  1.00  0.00           C
ATOM   4125  O32 POPEY  89     124.135   2.710  87.584  1.00  0.00           O
ATOM   4126  C32 POPEY  89     125.186   0.590  88.224  1.00  0.00           C
ATOM   4129  C23 POPEY  89     127.976   6.369  88.374  1.00  0.00           C
ATOM   4132  C24 POPEY  89     127.815   6.811  89.844  1.00  0.00           C
ATOM   4135  C25 POPEY  89     128.335   5.820  90.884  1.00  0.00           C
ATOM   4138  C26 POPEY  89     127.335   4.690  91.204  1.00  0.00           C
ATOM   4141  C27 POPEY  89     127.525   4.100  92.614  1.00  0.00           C
ATOM   4144  C28 POPEY  89     126.315   3.270  93.064  1.00  0.00           C
ATOM   4147  C29 POPEY  89     125.145   4.150  93.444  1.00  0.00           C
ATOM   4149 0C21 POPEY  89     124.235   3.919  94.394  1.00  0.00           C
ATOM   4151 1C21 POPEY  89     124.146   2.710  95.284  1.00  0.00           C
ATOM   4154 2C21 POPEY  89     124.116   3.080  96.784  1.00  0.00           C
ATOM   4157 3C21 POPEY  89     125.495   3.429  97.364  1.00  0.00           C
ATOM   4160 4C21 POPEY  89     125.406   3.650  98.874  1.00  0.00           C
ATOM   4163 5C21 POPEY  89     126.756   3.930  99.554  1.00  0.00           C
ATOM   4166 6C21 POPEY  89     126.675   3.790 101.084  1.00  0.00           C
ATOM   4169 7C21 POPEY  89     127.976   4.170 101.804  1.00  0.00           C
ATOM   4172 8C21 POPEY  89     127.885   4.000 103.324  1.00  0.00           C
ATOM   4176  C33 POPEY  89     124.876   0.829  89.714  1.00  0.00           C
ATOM   4179  C34 POPEY  89     124.986  -0.480  90.504  1.00  0.00           C
ATOM   4182  C35 POPEY  89     124.785  -0.301  92.004  1.00  0.00           C
ATOM   4185  C36 POPEY  89     124.706  -1.641  92.754  1.00  0.00           C
ATOM   4188  C37 POPEY  89     124.055  -1.501  94.134  1.00  0.00           C
ATOM   4191  C38 POPEY  89     125.025  -1.000  95.214  1.00  0.00           C
ATOM   4194  C39 POPEY  89     124.335  -0.821  96.564  1.00  0.00           C
ATOM   4197 0C31 POPEY  89     125.336  -0.541  97.704  1.00  0.00           C
ATOM   4200 1C31 POPEY  89     124.655  -0.541  99.084  1.00  0.00           C
ATOM   4203 2C31 POPEY  89     125.606  -0.251 100.244  1.00  0.00           C
ATOM   4206 3C31 POPEY  89     126.845  -1.151 100.234  1.00  0.00           C
ATOM   4209 4C31 POPEY  89     127.616  -1.121 101.564  1.00  0.00           C
ATOM   4212 5C31 POPEY  89     128.874  -2.001 101.494  1.00  0.00           C
ATOM   4215 6C31 POPEY  89     129.646  -2.050 102.814  1.00  0.00           C
ATOM   4219  NH3 POPEZ  90      67.165 113.610  83.064  1.00  0.00           N
ATOM   4223  C12 POPEZ  90      67.485 114.951  83.674  1.00  0.00           C
ATOM   4226  C11 POPEZ  90      66.635 115.231  84.934  1.00  0.00           C
ATOM   4229  P   POPEZ  90      68.104 116.710  86.554  1.00  0.00           P
ATOM   4230  O13 POPEZ  90      69.166 116.380  87.514  1.00  0.00           O
ATOM   4231  O14 POPEZ  90      68.485 117.511  85.384  1.00  0.00           O
ATOM   4232  O11 POPEZ  90      66.876 117.340  87.294  1.00  0.00           O
ATOM   4233  O12 POPEZ  90      67.495 115.320  86.074  1.00  0.00           O
ATOM   4234  C1  POPEZ  90      66.035 116.531  88.124  1.00  0.00           C
ATOM   4237  C2  POPEZ  90      65.686 117.311  89.394  1.00  0.00           C
ATOM   4239  O21 POPEZ  90      64.845 116.461  90.204  1.00  0.00           O
ATOM   4240  C21 POPEZ  90      64.446 116.861  91.404  1.00  0.00           C
ATOM   4241  O22 POPEZ  90      63.376 116.580  91.914  1.00  0.00           O
ATOM   4242  C22 POPEZ  90      65.556 117.561  92.214  1.00  0.00           C
ATOM   4245  C3  POPEZ  90      65.016 118.671  89.004  1.00  0.00           C
ATOM   4248  O31 POPEZ  90      64.516 119.401  90.144  1.00  0.00           O
ATOM   4249  C31 POPEZ  90      63.815 120.471  89.814  1.00  0.00           C
ATOM   4250  O32 POPEZ  90      63.685 120.920  88.694  1.00  0.00           O
ATOM   4251  C32 POPEZ  90      63.105 121.011  91.054  1.00  0.00           C
ATOM   4254  C23 POPEZ  90      65.096 118.001  93.624  1.00  0.00           C
ATOM   4257  C24 POPEZ  90      66.086 119.001  94.214  1.00  0.00           C
ATOM   4260  C25 POPEZ  90      65.705 119.580  95.584  1.00  0.00           C
ATOM   4263  C26 POPEZ  90      66.576 120.801  95.914  1.00  0.00           C
ATOM   4266  C27 POPEZ  90      66.596 121.201  97.394  1.00  0.00           C
ATOM   4269  C28 POPEZ  90      67.665 122.270  97.704  1.00  0.00           C
ATOM   4272  C29 POPEZ  90      67.366 123.600  97.054  1.00  0.00           C
ATOM   4274 0C21 POPEZ  90      67.465 124.820  97.604  1.00  0.00           C
ATOM   4276 1C21 POPEZ  90      67.955 125.151  98.994  1.00  0.00           C
ATOM   4279 2C21 POPEZ  90      66.796 125.431  99.984  1.00  0.00           C
ATOM   4282 3C21 POPEZ  90      67.226 126.350 101.134  1.00  0.00           C
ATOM   4285 4C21 POPEZ  90      66.095 126.601 102.144  1.00  0.00           C
ATOM   4288 5C21 POPEZ  90      66.445 127.731 103.134  1.00  0.00           C
ATOM   4291 6C21 POPEZ  90      65.506 127.781 104.344  1.00  0.00           C
ATOM   4294 7C21 POPEZ  90      65.965 128.780 105.414  1.00  0.00           C
ATOM   4297 8C21 POPEZ  90      65.175 128.681 106.714  1.00  0.00           C
ATOM   4301  C33 POPEZ  90      62.835 122.521  90.914  1.00  0.00           C
ATOM   4304  C34 POPEZ  90      62.105 123.131  92.114  1.00  0.00           C
ATOM   4307  C35 POPEZ  90      62.815 122.901  93.454  1.00  0.00           C
ATOM   4310  C36 POPEZ  90      62.215 123.761  94.574  1.00  0.00           C
ATOM   4313  C37 POPEZ  90      62.916 123.531  95.914  1.00  0.00           C
ATOM   4316  C38 POPEZ  90      62.656 124.681  96.894  1.00  0.00           C
ATOM   4319  C39 POPEZ  90      63.285 124.451  98.274  1.00  0.00           C
ATOM   4322 0C31 POPEZ  90      62.495 123.450  99.134  1.00  0.00           C
ATOM   4325 1C31 POPEZ  90      63.215 123.151 100.444  1.00  0.00           C
ATOM   4328 2C31 POPEZ  90      62.336 122.410 101.464  1.00  0.00           C
ATOM   4331 3C31 POPEZ  90      63.125 121.881 102.674  1.00  0.00           C
ATOM   4334 4C31 POPEZ  90      64.135 122.890 103.224  1.00  0.00           C
ATOM   4337 5C31 POPEZ  90      64.785 122.460 104.544  1.00  0.00           C
ATOM   4340 6C31 POPEZ  90      65.865 123.441 105.014  1.00  0.00           C
ATOM   4344  NH3 POPEa  91      52.476  26.881 123.834  1.00  0.00           N
ATOM   4348  C12 POPEa  91      51.535  27.851 124.494  1.00  0.00           C
ATOM   4351  C11 POPEa  91      52.315  28.800 125.404  1.00  0.00           C
ATOM   4354  P   POPEa  91      51.166  31.181 125.554  1.00  0.00           P
ATOM   4355  O13 POPEa  91      50.005  31.681 126.314  1.00  0.00           O
ATOM   4356  O14 POPEa  91      52.425  31.960 125.544  1.00  0.00           O
ATOM   4357  O11 POPEa  91      50.756  30.951 124.034  1.00  0.00           O
ATOM   4358  O12 POPEa  91      51.436  29.711 126.064  1.00  0.00           O
ATOM   4359  C1  POPEa  91      50.075  31.980 123.304  1.00  0.00           C
ATOM   4362  C2  POPEa  91      50.665  32.171 121.884  1.00  0.00           C
ATOM   4364  O21 POPEa  91      49.995  33.230 121.174  1.00  0.00           O
ATOM   4365  C21 POPEa  91      48.895  33.001 120.484  1.00  0.00           C
ATOM   4366  O22 POPEa  91      48.176  32.031 120.554  1.00  0.00           O
ATOM   4367  C22 POPEa  91      48.605  34.230 119.644  1.00  0.00           C
ATOM   4370  C3  POPEa  91      50.735  30.831 121.094  1.00  0.00           C
ATOM   4373  O31 POPEa  91      51.206  31.081 119.754  1.00  0.00           O
ATOM   4374  C31 POPEa  91      50.585  30.411 118.784  1.00  0.00           C
ATOM   4375  O32 POPEa  91      49.776  29.521 118.964  1.00  0.00           O
ATOM   4376  C32 POPEa  91      51.166  30.851 117.434  1.00  0.00           C
ATOM   4379  C23 POPEa  91      47.616  34.011 118.484  1.00  0.00           C
ATOM   4382  C24 POPEa  91      47.355  35.351 117.784  1.00  0.00           C
ATOM   4385  C25 POPEa  91      46.556  35.221 116.484  1.00  0.00           C
ATOM   4388  C26 POPEa  91      46.725  36.471 115.614  1.00  0.00           C
ATOM   4391  C27 POPEa  91      45.686  36.521 114.494  1.00  0.00           C
ATOM   4394  C28 POPEa  91      45.985  37.531 113.374  1.00  0.00           C
ATOM   4397  C29 POPEa  91      46.055  38.960 113.854  1.00  0.00           C
ATOM   4399 0C21 POPEa  91      45.506  40.041 113.264  1.00  0.00           C
ATOM   4401 1C21 POPEa  91      44.675  40.081 112.004  1.00  0.00           C
ATOM   4404 2C21 POPEa  91      45.506  40.501 110.784  1.00  0.00           C
ATOM   4407 3C21 POPEa  91      44.636  40.991 109.624  1.00  0.00           C
ATOM   4410 4C21 POPEa  91      45.495  41.271 108.394  1.00  0.00           C
ATOM   4413 5C21 POPEa  91      44.745  41.951 107.244  1.00  0.00           C
ATOM   4416 6C21 POPEa  91      45.625  42.031 105.994  1.00  0.00           C
ATOM   4419 7C21 POPEa  91      45.145  43.030 104.954  1.00  0.00           C
ATOM   4422 8C21 POPEa  91      46.035  43.061 103.704  1.00  0.00           C
ATOM   4426  C33 POPEa  91      50.475  30.171 116.224  1.00  0.00           C
ATOM   4429  C34 POPEa  91      49.245  30.940 115.714  1.00  0.00           C
ATOM   4432  C35 POPEa  91      48.526  30.251 114.534  1.00  0.00           C
ATOM   4435  C36 POPEa  91      49.436  29.771 113.394  1.00  0.00           C
ATOM   4438  C37 POPEa  91      50.195  30.900 112.694  1.00  0.00           C
ATOM   4441  C38 POPEa  91      51.465  30.451 111.964  1.00  0.00           C
ATOM   4444  C39 POPEa  91      51.325  30.210 110.454  1.00  0.00           C
ATOM   4447 0C31 POPEa  91      52.695  29.931 109.834  1.00  0.00           C
ATOM   4450 1C31 POPEa  91      52.715  29.851 108.304  1.00  0.00           C
ATOM   4453 2C31 POPEa  91      54.146  30.001 107.764  1.00  0.00           C
ATOM   4456 3C31 POPEa  91      54.275  29.871 106.244  1.00  0.00           C
ATOM   4459 4C31 POPEa  91      54.125  28.431 105.734  1.00  0.00           C
ATOM   4462 5C31 POPEa  91      54.335  28.331 104.214  1.00  0.00           C
ATOM   4465 6C31 POPEa  91      54.335  26.890 103.704  1.00  0.00           C
ATOM   4469  NH3 POPEb  92      92.775 121.020 123.084  1.00  0.00           N
ATOM   4473  C12 POPEb  92      94.175 120.640 122.634  1.00  0.00           C
ATOM   4476  C11 POPEb  92      95.266 121.510 123.314  1.00  0.00           C
ATOM   4479  P   POPEb  92      97.775 120.761 123.524  1.00  0.00           P
ATOM   4480  O13 POPEb  92      98.435 121.861 124.264  1.00  0.00           O
ATOM   4481  O14 POPEb  92      97.236 119.630 124.304  1.00  0.00           O
ATOM   4482  O11 POPEb  92      98.806 120.181 122.494  1.00  0.00           O
ATOM   4483  O12 POPEb  92      96.565 121.370 122.684  1.00  0.00           O
ATOM   4484  C1  POPEb  92      98.976 120.570 121.144  1.00  0.00           C
ATOM   4487  C2  POPEb  92      99.415 119.350 120.284  1.00  0.00           C
ATOM   4489  O21 POPEb  92     100.205 119.740 119.144  1.00  0.00           O
ATOM   4490  C21 POPEb  92      99.576 120.421 118.214  1.00  0.00           C
ATOM   4491  O22 POPEb  92      98.424 120.801 118.234  1.00  0.00           O
ATOM   4492  C22 POPEb  92     100.525 120.611 117.034  1.00  0.00           C
ATOM   4495  C3  POPEb  92      98.265 118.371 119.904  1.00  0.00           C
ATOM   4498  O31 POPEb  92      98.745 117.270 119.114  1.00  0.00           O
ATOM   4499  C31 POPEb  92      97.966 116.181 119.104  1.00  0.00           C
ATOM   4500  O32 POPEb  92      96.815 116.131 119.504  1.00  0.00           O
ATOM   4501  C32 POPEb  92      98.855 115.011 118.674  1.00  0.00           C
ATOM   4504  C23 POPEb  92     100.644 119.311 116.214  1.00  0.00           C
ATOM   4507  C24 POPEb  92     101.366 119.490 114.874  1.00  0.00           C
ATOM   4510  C25 POPEb  92     100.546 120.221 113.804  1.00  0.00           C
ATOM   4513  C26 POPEb  92      99.366 119.410 113.264  1.00  0.00           C
ATOM   4516  C27 POPEb  92      98.515 120.181 112.244  1.00  0.00           C
ATOM   4519  C28 POPEb  92      97.136 119.521 112.084  1.00  0.00           C
ATOM   4522  C29 POPEb  92      96.166 120.320 111.254  1.00  0.00           C
ATOM   4524 0C21 POPEb  92      95.616 119.971 110.074  1.00  0.00           C
ATOM   4526 1C21 POPEb  92      95.865 118.721 109.274  1.00  0.00           C
ATOM   4529 2C21 POPEb  92      96.315 119.041 107.834  1.00  0.00           C
ATOM   4532 3C21 POPEb  92      95.174 119.591 106.944  1.00  0.00           C
ATOM   4535 4C21 POPEb  92      95.606 119.731 105.474  1.00  0.00           C
ATOM   4538 5C21 POPEb  92      96.465 120.970 105.204  1.00  0.00           C
ATOM   4541 6C21 POPEb  92      95.635 122.220 104.874  1.00  0.00           C
ATOM   4544 7C21 POPEb  92      96.525 123.341 104.324  1.00  0.00           C
ATOM   4547 8C21 POPEb  92      95.784 124.611 103.914  1.00  0.00           C
ATOM   4551  C33 POPEb  92      98.144 113.681 118.354  1.00  0.00           C
ATOM   4554  C34 POPEb  92      98.276 113.261 116.894  1.00  0.00           C
ATOM   4557  C35 POPEb  92      97.696 114.270 115.904  1.00  0.00           C
ATOM   4560  C36 POPEb  92      97.486 113.671 114.514  1.00  0.00           C
ATOM   4563  C37 POPEb  92      96.965 114.731 113.544  1.00  0.00           C
ATOM   4566  C38 POPEb  92      95.805 114.270 112.664  1.00  0.00           C
ATOM   4569  C39 POPEb  92      96.185 113.231 111.604  1.00  0.00           C
ATOM   4572 0C31 POPEb  92      97.346 113.721 110.734  1.00  0.00           C
ATOM   4575 1C31 POPEb  92      97.446 113.001 109.384  1.00  0.00           C
ATOM   4578 2C31 POPEb  92      98.465 113.701 108.484  1.00  0.00           C
ATOM   4581 3C31 POPEb  92      98.505 113.181 107.044  1.00  0.00           C
ATOM   4584 4C31 POPEb  92      99.636 112.170 106.774  1.00  0.00           C
ATOM   4587 5C31 POPEb  92      99.296 110.751 107.234  1.00  0.00           C
ATOM   4590 6C31 POPEb  92     100.436 109.770 107.004  1.00  0.00           C
ATOM   4594  NH3 POPEc  93      80.275   1.440  81.934  1.00  0.00           N
ATOM   4598  C12 POPEc  93      79.296   1.030  80.864  1.00  0.00           C
ATOM   4601  C11 POPEc  93      79.166  -0.500  80.774  1.00  0.00           C
ATOM   4604  P   POPEc  93      76.775  -1.080  81.624  1.00  0.00           P
ATOM   4605  O13 POPEc  93      75.436  -0.911  81.024  1.00  0.00           O
ATOM   4606  O14 POPEc  93      77.006  -2.381  82.304  1.00  0.00           O
ATOM   4607  O11 POPEc  93      76.965   0.079  82.664  1.00  0.00           O
ATOM   4608  O12 POPEc  93      77.835  -0.891  80.474  1.00  0.00           O
ATOM   4609  C1  POPEc  93      77.855   0.060  83.784  1.00  0.00           C
ATOM   4612  C2  POPEc  93      77.256  -0.640  85.034  1.00  0.00           C
ATOM   4614  O21 POPEc  93      76.725   0.339  85.944  1.00  0.00           O
ATOM   4615  C21 POPEc  93      77.485   0.869  86.884  1.00  0.00           C
ATOM   4616  O22 POPEc  93      78.686   0.709  87.034  1.00  0.00           O
ATOM   4617  C22 POPEc  93      76.616   1.750  87.764  1.00  0.00           C
ATOM   4620  C3  POPEc  93      78.256  -1.671  85.644  1.00  0.00           C
ATOM   4623  O31 POPEc  93      77.765  -2.180  86.894  1.00  0.00           O
ATOM   4624  C31 POPEc  93      78.706  -2.781  87.634  1.00  0.00           C
ATOM   4625  O32 POPEc  93      79.805  -3.131  87.234  1.00  0.00           O
ATOM   4626  C32 POPEc  93      78.145  -2.970  89.054  1.00  0.00           C
ATOM   4629  C23 POPEc  93      77.436   2.449  88.874  1.00  0.00           C
ATOM   4632  C24 POPEc  93      76.525   3.080  89.934  1.00  0.00           C
ATOM   4635  C25 POPEc  93      77.305   3.410  91.214  1.00  0.00           C
ATOM   4638  C26 POPEc  93      76.425   4.039  92.284  1.00  0.00           C
ATOM   4641  C27 POPEc  93      77.215   4.360  93.564  1.00  0.00           C
ATOM   4644  C28 POPEc  93      76.336   4.989  94.654  1.00  0.00           C
ATOM   4647  C29 POPEc  93      77.146   5.479  95.834  1.00  0.00           C
ATOM   4649 0C21 POPEc  93      76.626   6.000  96.954  1.00  0.00           C
ATOM   4651 1C21 POPEc  93      75.156   6.170  97.264  1.00  0.00           C
ATOM   4654 2C21 POPEc  93      74.696   5.350  98.494  1.00  0.00           C
ATOM   4657 3C21 POPEc  93      75.245   5.860  99.834  1.00  0.00           C
ATOM   4660 4C21 POPEc  93      74.976   4.890 101.004  1.00  0.00           C
ATOM   4663 5C21 POPEc  93      73.506   4.830 101.444  1.00  0.00           C
ATOM   4666 6C21 POPEc  93      73.104   5.949 102.414  1.00  0.00           C
ATOM   4669 7C21 POPEc  93      71.645   5.839 102.864  1.00  0.00           C
ATOM   4672 8C21 POPEc  93      71.215   6.920 103.864  1.00  0.00           C
ATOM   4676  C33 POPEc  93      78.245  -1.680  89.914  1.00  0.00           C
ATOM   4679  C34 POPEc  93      77.656  -1.870  91.324  1.00  0.00           C
ATOM   4682  C35 POPEc  93      77.425  -0.530  92.054  1.00  0.00           C
ATOM   4685  C36 POPEc  93      76.715  -0.701  93.404  1.00  0.00           C
ATOM   4688  C37 POPEc  93      75.976   0.569  93.854  1.00  0.00           C
ATOM   4691  C38 POPEc  93      75.226   0.459  95.194  1.00  0.00           C
ATOM   4694  C39 POPEc  93      76.086   0.729  96.444  1.00  0.00           C
ATOM   4697 0C31 POPEc  93      75.305   1.460  97.554  1.00  0.00           C
ATOM   4700 1C31 POPEc  93      74.175   0.649  98.204  1.00  0.00           C
ATOM   4703 2C31 POPEc  93      73.465   1.440  99.324  1.00  0.00           C
ATOM   4706 3C31 POPEc  93      72.406   0.599 100.034  1.00  0.00           C
ATOM   4709 4C31 POPEc  93      71.725   1.299 101.224  1.00  0.00           C
ATOM   4712 5C31 POPEc  93      70.535   0.490 101.764  1.00  0.00           C
ATOM   4715 6C31 POPEc  93      70.065   0.920 103.154  1.00  0.00           C
ATOM   4719  NH3 POPEd  94       4.045 124.511  80.464  1.00  0.00           N
ATOM   4723  C12 POPEd  94       3.345 124.570  79.134  1.00  0.00           C
ATOM   4726  C11 POPEd  94       2.545 125.871  78.924  1.00  0.00           C
ATOM   4729  P   POPEd  94       0.195 125.520  77.824  1.00  0.00           P
ATOM   4730  O13 POPEd  94      -0.515 126.660  78.454  1.00  0.00           O
ATOM   4731  O14 POPEd  94      -0.355 125.061  76.544  1.00  0.00           O
ATOM   4732  O11 POPEd  94       0.095 124.300  78.814  1.00  0.00           O
ATOM   4733  O12 POPEd  94       1.755 125.810  77.734  1.00  0.00           O
ATOM   4734  C1  POPEd  94      -0.996 124.171  79.734  1.00  0.00           C
ATOM   4737  C2  POPEd  94      -0.866 122.861  80.574  1.00  0.00           C
ATOM   4739  O21 POPEd  94      -1.366 123.090  81.904  1.00  0.00           O
ATOM   4740  C21 POPEd  94      -2.676 123.100  82.004  1.00  0.00           C
ATOM   4741  O22 POPEd  94      -3.476 122.791  81.144  1.00  0.00           O
ATOM   4742  C22 POPEd  94      -3.056 123.621  83.384  1.00  0.00           C
ATOM   4745  C3  POPEd  94       0.625 122.421  80.624  1.00  0.00           C
ATOM   4748  O31 POPEd  94       0.965 121.710  81.844  1.00  0.00           O
ATOM   4749  C31 POPEd  94       1.855 122.311  82.624  1.00  0.00           C
ATOM   4750  O32 POPEd  94       2.435 123.361  82.404  1.00  0.00           O
ATOM   4751  C32 POPEd  94       2.075 121.411  83.834  1.00  0.00           C
ATOM   4754  C23 POPEd  94      -4.226 122.810  83.974  1.00  0.00           C
ATOM   4757  C24 POPEd  94      -3.826 121.431  84.504  1.00  0.00           C
ATOM   4760  C25 POPEd  94      -2.886 121.531  85.704  1.00  0.00           C
ATOM   4763  C26 POPEd  94      -2.896 120.260  86.584  1.00  0.00           C
ATOM   4766  C27 POPEd  94      -1.916 120.390  87.744  1.00  0.00           C
ATOM   4769  C28 POPEd  94      -1.826 119.160  88.664  1.00  0.00           C
ATOM   4772  C29 POPEd  94      -0.586 119.261  89.514  1.00  0.00           C
ATOM   4774 0C21 POPEd  94      -0.385 118.850  90.774  1.00  0.00           C
ATOM   4776 1C21 POPEd  94      -1.356 118.160  91.704  1.00  0.00           C
ATOM   4779 2C21 POPEd  94      -1.496 118.901  93.054  1.00  0.00           C
ATOM   4782 3C21 POPEd  94      -0.155 119.121  93.794  1.00  0.00           C
ATOM   4785 4C21 POPEd  94      -0.335 119.791  95.164  1.00  0.00           C
ATOM   4788 5C21 POPEd  94       0.975 120.390  95.684  1.00  0.00           C
ATOM   4791 6C21 POPEd  94       0.835 121.081  97.044  1.00  0.00           C
ATOM   4794 7C21 POPEd  94       2.085 121.871  97.434  1.00  0.00           C
ATOM   4797 8C21 POPEd  94       1.935 122.670  98.734  1.00  0.00           C
ATOM   4801  C33 POPEd  94       3.155 121.971  84.774  1.00  0.00           C
ATOM   4804  C34 POPEd  94       3.795 120.901  85.664  1.00  0.00           C
ATOM   4807  C35 POPEd  94       2.885 120.330  86.764  1.00  0.00           C
ATOM   4810  C36 POPEd  94       3.585 119.210  87.534  1.00  0.00           C
ATOM   4813  C37 POPEd  94       2.605 118.361  88.334  1.00  0.00           C
ATOM   4816  C38 POPEd  94       3.215 117.091  88.944  1.00  0.00           C
ATOM   4819  C39 POPEd  94       2.115 116.070  89.264  1.00  0.00           C
ATOM   4822 0C31 POPEd  94       2.585 114.820  90.024  1.00  0.00           C
ATOM   4825 1C31 POPEd  94       3.135 115.130  91.424  1.00  0.00           C
ATOM   4828 2C31 POPEd  94       3.235 113.870  92.294  1.00  0.00           C
ATOM   4831 3C31 POPEd  94       3.785 114.111  93.714  1.00  0.00           C
ATOM   4834 4C31 POPEd  94       2.975 115.151  94.504  1.00  0.00           C
ATOM   4837 5C31 POPEd  94       3.085 114.951  96.024  1.00  0.00           C
ATOM   4840 6C31 POPEd  94       2.275 115.981  96.814  1.00  0.00           C
ATOM   4844  NH3 POPEe  95      28.955   2.120  80.604  1.00  0.00           N
ATOM   4848  C12 POPEe  95      28.995   2.669  82.004  1.00  0.00           C
ATOM   4851  C11 POPEe  95      27.725   3.519  82.324  1.00  0.00           C
ATOM   4854  P   POPEe  95      28.526   5.490  80.674  1.00  0.00           P
ATOM   4855  O13 POPEe  95      27.976   6.820  80.344  1.00  0.00           O
ATOM   4856  O14 POPEe  95      29.065   4.640  79.574  1.00  0.00           O
ATOM   4857  O11 POPEe  95      29.665   5.669  81.754  1.00  0.00           O
ATOM   4858  O12 POPEe  95      27.476   4.660  81.504  1.00  0.00           O
ATOM   4859  C1  POPEe  95      29.585   6.559  82.854  1.00  0.00           C
ATOM   4862  C2  POPEe  95      30.076   5.890  84.164  1.00  0.00           C
ATOM   4864  O21 POPEe  95      29.885   6.831  85.234  1.00  0.00           O
ATOM   4865  C21 POPEe  95      29.806   6.460  86.524  1.00  0.00           C
ATOM   4866  O22 POPEe  95      29.885   7.240  87.454  1.00  0.00           O
ATOM   4867  C22 POPEe  95      29.365   5.000  86.684  1.00  0.00           C
ATOM   4870  C3  POPEe  95      31.575   5.440  84.024  1.00  0.00           C
ATOM   4873  O31 POPEe  95      32.295   5.400  85.284  1.00  0.00           O
ATOM   4874  C31 POPEe  95      32.815   4.240  85.654  1.00  0.00           C
ATOM   4875  O32 POPEe  95      32.535   3.150  85.164  1.00  0.00           O
ATOM   4876  C32 POPEe  95      33.775   4.430  86.834  1.00  0.00           C
ATOM   4879  C23 POPEe  95      29.095   4.629  88.154  1.00  0.00           C
ATOM   4882  C24 POPEe  95      28.385   3.280  88.294  1.00  0.00           C
ATOM   4885  C25 POPEe  95      28.205   2.839  89.754  1.00  0.00           C
ATOM   4888  C26 POPEe  95      29.506   2.240  90.314  1.00  0.00           C
ATOM   4891  C27 POPEe  95      29.425   1.670  91.744  1.00  0.00           C
ATOM   4894  C28 POPEe  95      29.326   2.690  92.894  1.00  0.00           C
ATOM   4897  C29 POPEe  95      27.896   3.099  93.184  1.00  0.00           C
ATOM   4899 0C21 POPEe  95      27.265   3.020  94.364  1.00  0.00           C
ATOM   4901 1C21 POPEe  95      27.875   2.570  95.664  1.00  0.00           C
ATOM   4904 2C21 POPEe  95      28.475   3.790  96.364  1.00  0.00           C
ATOM   4907 3C21 POPEe  95      29.186   3.469  97.684  1.00  0.00           C
ATOM   4910 4C21 POPEe  95      29.806   4.740  98.274  1.00  0.00           C
ATOM   4913 5C21 POPEe  95      30.266   4.579  99.724  1.00  0.00           C
ATOM   4916 6C21 POPEe  95      31.125   3.329  99.964  1.00  0.00           C
ATOM   4919 7C21 POPEe  95      31.795   3.370 101.334  1.00  0.00           C
ATOM   4922 8C21 POPEe  95      32.695   2.160 101.594  1.00  0.00           C
ATOM   4926  C33 POPEe  95      33.175   5.300  87.974  1.00  0.00           C
ATOM   4929  C34 POPEe  95      34.006   5.300  89.264  1.00  0.00           C
ATOM   4932  C35 POPEe  95      33.366   6.240  90.304  1.00  0.00           C
ATOM   4935  C36 POPEe  95      34.035   6.279  91.684  1.00  0.00           C
ATOM   4938  C37 POPEe  95      33.385   7.371  92.554  1.00  0.00           C
ATOM   4941  C38 POPEe  95      33.995   7.511  93.954  1.00  0.00           C
ATOM   4944  C39 POPEe  95      33.105   8.350  94.894  1.00  0.00           C
ATOM   4947 0C31 POPEe  95      33.096   9.860  94.624  1.00  0.00           C
ATOM   4950 1C31 POPEe  95      31.995  10.541  95.434  1.00  0.00           C
ATOM   4953 2C31 POPEe  95      32.046  12.080  95.464  1.00  0.00           C
ATOM   4956 3C31 POPEe  95      30.765  12.641  96.104  1.00  0.00           C
ATOM   4959 4C31 POPEe  95      30.915  14.010  96.774  1.00  0.00           C
ATOM   4962 5C31 POPEe  95      29.746  14.291  97.724  1.00  0.00           C
ATOM   4965 6C31 POPEe  95      29.846  15.620  98.484  1.00  0.00           C
ATOM   4969  NH3 POPEf  96      87.215  16.581  84.814  1.00  0.00           N
ATOM   4973  C12 POPEf  96      88.346  15.781  84.234  1.00  0.00           C
ATOM   4976  C11 POPEf  96      88.675  16.181  82.774  1.00  0.00           C
ATOM   4979  P   POPEf  96      91.306  16.351  82.434  1.00  0.00           P
ATOM   4980  O13 POPEf  96      91.686  16.851  81.094  1.00  0.00           O
ATOM   4981  O14 POPEf  96      91.336  17.281  83.574  1.00  0.00           O
ATOM   4982  O11 POPEf  96      92.265  15.171  82.854  1.00  0.00           O
ATOM   4983  O12 POPEf  96      89.905  15.581  82.374  1.00  0.00           O
ATOM   4984  C1  POPEf  96      92.055  14.501  84.124  1.00  0.00           C
ATOM   4987  C2  POPEf  96      93.246  14.691  85.124  1.00  0.00           C
ATOM   4989  O21 POPEf  96      92.766  14.991  86.454  1.00  0.00           O
ATOM   4990  C21 POPEf  96      92.236  13.971  87.114  1.00  0.00           C
ATOM   4991  O22 POPEf  96      92.236  12.810  86.724  1.00  0.00           O
ATOM   4992  C22 POPEf  96      91.646  14.451  88.444  1.00  0.00           C
ATOM   4995  C3  POPEf  96      94.186  15.861  84.714  1.00  0.00           C
ATOM   4998  O31 POPEf  96      95.215  16.041  85.714  1.00  0.00           O
ATOM   4999  C31 POPEf  96      94.965  16.991  86.614  1.00  0.00           C
ATOM   5000  O32 POPEf  96      94.156  17.901  86.494  1.00  0.00           O
ATOM   5001  C32 POPEf  96      95.735  16.701  87.894  1.00  0.00           C
ATOM   5004  C23 POPEf  96      91.775  13.411  89.594  1.00  0.00           C
ATOM   5007  C24 POPEf  96      90.816  13.641  90.774  1.00  0.00           C
ATOM   5010  C25 POPEf  96      90.776  12.431  91.714  1.00  0.00           C
ATOM   5013  C26 POPEf  96      89.855  12.571  92.944  1.00  0.00           C
ATOM   5016  C27 POPEf  96      89.825  11.271  93.774  1.00  0.00           C
ATOM   5019  C28 POPEf  96      89.265  11.421  95.204  1.00  0.00           C
ATOM   5022  C29 POPEf  96      87.756  11.331  95.304  1.00  0.00           C
ATOM   5024 0C21 POPEf  96      87.034  10.561  96.144  1.00  0.00           C
ATOM   5026 1C21 POPEf  96      87.556   9.631  97.224  1.00  0.00           C
ATOM   5029 2C21 POPEf  96      87.026   9.981  98.634  1.00  0.00           C
ATOM   5032 3C21 POPEf  96      87.355  11.421  99.064  1.00  0.00           C
ATOM   5035 4C21 POPEf  96      87.365  11.651 100.574  1.00  0.00           C
ATOM   5038 5C21 POPEf  96      85.995  11.941 101.224  1.00  0.00           C
ATOM   5041 6C21 POPEf  96      86.215  12.531 102.624  1.00  0.00           C
ATOM   5044 7C21 POPEf  96      84.975  13.081 103.344  1.00  0.00           C
ATOM   5047 8C21 POPEf  96      85.305  13.921 104.584  1.00  0.00           C
ATOM   5051  C33 POPEf  96      94.946  17.261  89.094  1.00  0.00           C
ATOM   5054  C34 POPEf  96      95.476  16.771  90.444  1.00  0.00           C
ATOM   5057  C35 POPEf  96      94.695  17.401  91.604  1.00  0.00           C
ATOM   5060  C36 POPEf  96      95.016  16.751  92.944  1.00  0.00           C
ATOM   5063  C37 POPEf  96      94.226  15.451  93.174  1.00  0.00           C
ATOM   5066  C38 POPEf  96      93.036  15.601  94.144  1.00  0.00           C
ATOM   5069  C39 POPEf  96      91.955  16.591  93.684  1.00  0.00           C
ATOM   5072 0C31 POPEf  96      90.835  16.721  94.744  1.00  0.00           C
ATOM   5075 1C31 POPEf  96      89.666  17.751  94.464  1.00  0.00           C
ATOM   5078 2C31 POPEf  96      89.095  18.480  93.164  1.00  0.00           C
ATOM   5081 3C31 POPEf  96      89.655  18.011  91.814  1.00  0.00           C
ATOM   5084 4C31 POPEf  96      88.976  18.711  90.634  1.00  0.00           C
ATOM   5087 5C31 POPEf  96      89.445  18.201  89.264  1.00  0.00           C
ATOM   5090 6C31 POPEf  96      88.815  18.981  88.104  1.00  0.00           C
ATOM   5094  NH3 POPEg  97      40.425  12.411 124.964  1.00  0.00           N
ATOM   5098  C12 POPEg  97      39.265  13.351 124.814  1.00  0.00           C
ATOM   5101  C11 POPEg  97      38.515  13.531 126.134  1.00  0.00           C
ATOM   5104  P   POPEg  97      36.215  14.821 125.854  1.00  0.00           P
ATOM   5105  O13 POPEg  97      35.915  16.281 125.744  1.00  0.00           O
ATOM   5106  O14 POPEg  97      35.535  14.031 126.894  1.00  0.00           O
ATOM   5107  O11 POPEg  97      36.026  14.141 124.414  1.00  0.00           O
ATOM   5108  O12 POPEg  97      37.765  14.731 126.074  1.00  0.00           O
ATOM   5109  C1  POPEg  97      36.156  14.921 123.224  1.00  0.00           C
ATOM   5112  C2  POPEg  97      36.535  14.021 122.004  1.00  0.00           C
ATOM   5114  O21 POPEg  97      36.725  14.801 120.804  1.00  0.00           O
ATOM   5115  C21 POPEg  97      35.685  15.391 120.214  1.00  0.00           C
ATOM   5116  O22 POPEg  97      34.546  15.471 120.624  1.00  0.00           O
ATOM   5117  C22 POPEg  97      36.265  16.041 118.934  1.00  0.00           C
ATOM   5120  C3  POPEg  97      35.625  12.791 121.764  1.00  0.00           C
ATOM   5123  O31 POPEg  97      36.226  11.871 120.824  1.00  0.00           O
ATOM   5124  C31 POPEg  97      35.826  11.961 119.564  1.00  0.00           C
ATOM   5125  O32 POPEg  97      34.976  12.731 119.154  1.00  0.00           O
ATOM   5126  C32 POPEg  97      36.565  10.971 118.664  1.00  0.00           C
ATOM   5129  C23 POPEg  97      35.756  15.521 117.564  1.00  0.00           C
ATOM   5132  C24 POPEg  97      36.105  16.481 116.414  1.00  0.00           C
ATOM   5135  C25 POPEg  97      36.245  15.811 115.024  1.00  0.00           C
ATOM   5138  C26 POPEg  97      35.085  14.881 114.674  1.00  0.00           C
ATOM   5141  C27 POPEg  97      35.315  14.031 113.424  1.00  0.00           C
ATOM   5144  C28 POPEg  97      34.215  12.981 113.234  1.00  0.00           C
ATOM   5147  C29 POPEg  97      34.635  11.841 112.354  1.00  0.00           C
ATOM   5149 0C21 POPEg  97      34.506  11.771 111.024  1.00  0.00           C
ATOM   5151 1C21 POPEg  97      33.956  12.861 110.134  1.00  0.00           C
ATOM   5154 2C21 POPEg  97      34.686  12.901 108.784  1.00  0.00           C
ATOM   5157 3C21 POPEg  97      34.155  14.001 107.864  1.00  0.00           C
ATOM   5160 4C21 POPEg  97      34.616  13.841 106.404  1.00  0.00           C
ATOM   5163 5C21 POPEg  97      36.135  13.981 106.184  1.00  0.00           C
ATOM   5166 6C21 POPEg  97      36.625  15.431 106.304  1.00  0.00           C
ATOM   5169 7C21 POPEg  97      38.115  15.561 105.964  1.00  0.00           C
ATOM   5172 8C21 POPEg  97      38.586  17.001 105.844  1.00  0.00           C
ATOM   5176  C33 POPEg  97      35.965  10.921 117.234  1.00  0.00           C
ATOM   5179  C34 POPEg  97      36.585   9.841 116.334  1.00  0.00           C
ATOM   5182  C35 POPEg  97      37.945  10.221 115.704  1.00  0.00           C
ATOM   5185  C36 POPEg  97      37.835  11.341 114.644  1.00  0.00           C
ATOM   5188  C37 POPEg  97      39.046  11.371 113.684  1.00  0.00           C
ATOM   5191  C38 POPEg  97      38.796  12.161 112.384  1.00  0.00           C
ATOM   5194  C39 POPEg  97      39.085  13.671 112.464  1.00  0.00           C
ATOM   5197 0C31 POPEg  97      38.925  14.320 111.074  1.00  0.00           C
ATOM   5200 1C31 POPEg  97      39.565  15.711 110.964  1.00  0.00           C
ATOM   5203 2C31 POPEg  97      39.565  16.251 109.524  1.00  0.00           C
ATOM   5206 3C31 POPEg  97      40.225  17.631 109.374  1.00  0.00           C
ATOM   5209 4C31 POPEg  97      41.745  17.661 109.624  1.00  0.00           C
ATOM   5212 5C31 POPEg  97      42.565  16.911 108.554  1.00  0.00           C
ATOM   5215 6C31 POPEg  97      44.065  16.891 108.844  1.00  0.00           C
ATOM   5219  NH3 POPEh  98      71.515  -2.351 124.274  1.00  0.00           N
ATOM   5223  C12 POPEh  98      71.885  -0.900 124.094  1.00  0.00           C
ATOM   5226  C11 POPEh  98      70.785  -0.131 123.334  1.00  0.00           C
ATOM   5229  P   POPEh  98      70.065   2.280 122.694  1.00  0.00           P
ATOM   5230  O13 POPEh  98      68.656   2.090 123.094  1.00  0.00           O
ATOM   5231  O14 POPEh  98      70.656   3.639 122.824  1.00  0.00           O
ATOM   5232  O11 POPEh  98      70.236   1.740 121.234  1.00  0.00           O
ATOM   5233  O12 POPEh  98      70.936   1.279 123.564  1.00  0.00           O
ATOM   5234  C1  POPEh  98      71.495   1.629 120.584  1.00  0.00           C
ATOM   5237  C2  POPEh  98      71.385   2.210 119.154  1.00  0.00           C
ATOM   5239  O21 POPEh  98      72.465   1.770 118.314  1.00  0.00           O
ATOM   5240  C21 POPEh  98      72.345   0.560 117.814  1.00  0.00           C
ATOM   5241  O22 POPEh  98      71.415  -0.211 117.994  1.00  0.00           O
ATOM   5242  C22 POPEh  98      73.546   0.260 116.914  1.00  0.00           C
ATOM   5245  C3  POPEh  98      71.406   3.750 119.194  1.00  0.00           C
ATOM   5248  O31 POPEh  98      71.125   4.249 117.874  1.00  0.00           O
ATOM   5249  C31 POPEh  98      72.186   4.480 117.134  1.00  0.00           C
ATOM   5250  O32 POPEh  98      73.326   4.699 117.524  1.00  0.00           O
ATOM   5251  C32 POPEh  98      71.806   4.349 115.654  1.00  0.00           C
ATOM   5254  C23 POPEh  98      73.186   0.429 115.424  1.00  0.00           C
ATOM   5257  C24 POPEh  98      74.415   0.359 114.514  1.00  0.00           C
ATOM   5260  C25 POPEh  98      74.076   0.650 113.044  1.00  0.00           C
ATOM   5263  C26 POPEh  98      75.086   1.600 112.384  1.00  0.00           C
ATOM   5266  C27 POPEh  98      74.945   1.690 110.854  1.00  0.00           C
ATOM   5269  C28 POPEh  98      75.965   2.640 110.194  1.00  0.00           C
ATOM   5272  C29 POPEh  98      75.645   4.100 110.414  1.00  0.00           C
ATOM   5274 0C21 POPEh  98      76.535   5.110 110.404  1.00  0.00           C
ATOM   5276 1C21 POPEh  98      78.016   5.000 110.144  1.00  0.00           C
ATOM   5279 2C21 POPEh  98      78.616   6.290 109.514  1.00  0.00           C
ATOM   5282 3C21 POPEh  98      78.476   7.550 110.384  1.00  0.00           C
ATOM   5285 4C21 POPEh  98      79.715   8.461 110.374  1.00  0.00           C
ATOM   5288 5C21 POPEh  98      80.215   8.881 108.974  1.00  0.00           C
ATOM   5291 6C21 POPEh  98      79.256   9.801 108.204  1.00  0.00           C
ATOM   5294 7C21 POPEh  98      79.726  10.011 106.764  1.00  0.00           C
ATOM   5297 8C21 POPEh  98      78.855  10.981 105.974  1.00  0.00           C
ATOM   5301  C33 POPEh  98      71.195   5.639 115.074  1.00  0.00           C
ATOM   5304  C34 POPEh  98      71.235   5.650 113.544  1.00  0.00           C
ATOM   5307  C35 POPEh  98      70.556   6.890 112.954  1.00  0.00           C
ATOM   5310  C36 POPEh  98      70.756   7.021 111.444  1.00  0.00           C
ATOM   5313  C37 POPEh  98      69.814   8.061 110.814  1.00  0.00           C
ATOM   5316  C38 POPEh  98      70.145   8.301 109.334  1.00  0.00           C
ATOM   5319  C39 POPEh  98      69.126   9.191 108.624  1.00  0.00           C
ATOM   5322 0C31 POPEh  98      69.565   9.551 107.194  1.00  0.00           C
ATOM   5325 1C31 POPEh  98      68.516  10.341 106.404  1.00  0.00           C
ATOM   5328 2C31 POPEh  98      68.976  10.620 104.974  1.00  0.00           C
ATOM   5331 3C31 POPEh  98      67.936  11.361 104.124  1.00  0.00           C
ATOM   5334 4C31 POPEh  98      68.446  11.661 102.704  1.00  0.00           C
ATOM   5337 5C31 POPEh  98      67.375  12.270 101.794  1.00  0.00           C
ATOM   5340 6C31 POPEh  98      67.895  12.620 100.394  1.00  0.00           C
ATOM   5344  NH3 POPEi  99      51.905  38.911  79.434  1.00  0.00           N
ATOM   5348  C12 POPEi  99      52.775  39.311  78.264  1.00  0.00           C
ATOM   5351  C11 POPEi  99      54.205  39.721  78.684  1.00  0.00           C
ATOM   5354  P   POPEi  99      55.166  38.010  80.474  1.00  0.00           P
ATOM   5355  O13 POPEi  99      53.866  38.191  81.154  1.00  0.00           O
ATOM   5356  O14 POPEi  99      55.725  36.651  80.374  1.00  0.00           O
ATOM   5357  O11 POPEi  99      56.195  38.991  81.134  1.00  0.00           O
ATOM   5358  O12 POPEi  99      55.005  38.581  79.004  1.00  0.00           O
ATOM   5359  C1  POPEi  99      56.666  38.661  82.464  1.00  0.00           C
ATOM   5362  C2  POPEi  99      56.325  39.791  83.464  1.00  0.00           C
ATOM   5364  O21 POPEi  99      56.896  39.480  84.754  1.00  0.00           O
ATOM   5365  C21 POPEi  99      56.385  38.491  85.454  1.00  0.00           C
ATOM   5366  O22 POPEi  99      55.375  37.861  85.204  1.00  0.00           O
ATOM   5367  C22 POPEi  99      57.276  38.240  86.694  1.00  0.00           C
ATOM   5370  C3  POPEi  99      54.826  40.191  83.484  1.00  0.00           C
ATOM   5373  O31 POPEi  99      54.496  41.011  84.624  1.00  0.00           O
ATOM   5374  C31 POPEi  99      53.936  42.200  84.394  1.00  0.00           C
ATOM   5375  O32 POPEi  99      53.625  42.631  83.304  1.00  0.00           O
ATOM   5376  C32 POPEi  99      53.646  42.911  85.724  1.00  0.00           C
ATOM   5379  C23 POPEi  99      56.525  37.491  87.824  1.00  0.00           C
ATOM   5382  C24 POPEi  99      57.435  37.031  88.964  1.00  0.00           C
ATOM   5385  C25 POPEi  99      56.616  36.311  90.054  1.00  0.00           C
ATOM   5388  C26 POPEi  99      57.425  35.341  90.924  1.00  0.00           C
ATOM   5391  C27 POPEi  99      56.506  34.390  91.714  1.00  0.00           C
ATOM   5394  C28 POPEi  99      57.256  33.221  92.374  1.00  0.00           C
ATOM   5397  C29 POPEi  99      58.085  33.641  93.564  1.00  0.00           C
ATOM   5399 0C21 POPEi  99      57.726  33.501  94.854  1.00  0.00           C
ATOM   5401 1C21 POPEi  99      56.416  32.931  95.344  1.00  0.00           C
ATOM   5404 2C21 POPEi  99      55.915  33.561  96.664  1.00  0.00           C
ATOM   5407 3C21 POPEi  99      56.826  33.261  97.864  1.00  0.00           C
ATOM   5410 4C21 POPEi  99      56.076  33.271  99.214  1.00  0.00           C
ATOM   5413 5C21 POPEi  99      56.985  32.921 100.394  1.00  0.00           C
ATOM   5416 6C21 POPEi  99      56.226  32.341 101.604  1.00  0.00           C
ATOM   5419 7C21 POPEi  99      55.405  33.370 102.384  1.00  0.00           C
ATOM   5422 8C21 POPEi  99      54.715  32.761 103.614  1.00  0.00           C
ATOM   5426  C33 POPEi  99      54.396  44.251  85.904  1.00  0.00           C
ATOM   5429  C34 POPEi  99      53.846  45.061  87.094  1.00  0.00           C
ATOM   5432  C35 POPEi  99      54.385  44.641  88.484  1.00  0.00           C
ATOM   5435  C36 POPEi  99      53.695  45.380  89.634  1.00  0.00           C
ATOM   5438  C37 POPEi  99      54.375  45.191  91.004  1.00  0.00           C
ATOM   5441  C38 POPEi  99      53.576  45.821  92.154  1.00  0.00           C
ATOM   5444  C39 POPEi  99      54.335  45.950  93.494  1.00  0.00           C
ATOM   5447 0C31 POPEi  99      55.265  47.171  93.554  1.00  0.00           C
ATOM   5450 1C31 POPEi  99      55.876  47.451  94.944  1.00  0.00           C
ATOM   5453 2C31 POPEi  99      56.715  48.731  94.924  1.00  0.00           C
ATOM   5456 3C31 POPEi  99      57.445  49.011  96.244  1.00  0.00           C
ATOM   5459 4C31 POPEi  99      58.306  50.280  96.154  1.00  0.00           C
ATOM   5462 5C31 POPEi  99      59.076  50.591  97.444  1.00  0.00           C
ATOM   5465 6C31 POPEi  99      59.836  51.911  97.354  1.00  0.00           C
ATOM   5469  NH3 POPEj 100      55.375  52.621  79.404  1.00  0.00           N
ATOM   5473  C12 POPEj 100      55.035  52.911  77.974  1.00  0.00           C
ATOM   5476  C11 POPEj 100      54.335  54.271  77.764  1.00  0.00           C
ATOM   5479  P   POPEj 100      51.765  53.850  78.214  1.00  0.00           P
ATOM   5480  O13 POPEj 100      50.785  54.741  78.864  1.00  0.00           O
ATOM   5481  O14 POPEj 100      51.736  53.671  76.754  1.00  0.00           O
ATOM   5482  O11 POPEj 100      51.796  52.451  78.994  1.00  0.00           O
ATOM   5483  O12 POPEj 100      53.186  54.420  78.584  1.00  0.00           O
ATOM   5484  C1  POPEj 100      50.585  52.021  79.654  1.00  0.00           C
ATOM   5487  C2  POPEj 100      50.826  51.421  81.074  1.00  0.00           C
ATOM   5489  O21 POPEj 100      49.696  51.551  81.964  1.00  0.00           O
ATOM   5490  C21 POPEj 100      49.525  52.710  82.594  1.00  0.00           C
ATOM   5491  O22 POPEj 100      49.855  53.811  82.194  1.00  0.00           O
ATOM   5492  C22 POPEj 100      48.875  52.400  83.954  1.00  0.00           C
ATOM   5495  C3  POPEj 100      52.146  51.891  81.754  1.00  0.00           C
ATOM   5498  O31 POPEj 100      52.245  51.361  83.104  1.00  0.00           O
ATOM   5499  C31 POPEj 100      53.376  51.751  83.694  1.00  0.00           C
ATOM   5500  O32 POPEj 100      54.205  52.511  83.224  1.00  0.00           O
ATOM   5501  C32 POPEj 100      53.555  51.041  85.034  1.00  0.00           C
ATOM   5504  C23 POPEj 100      48.736  53.591  84.944  1.00  0.00           C
ATOM   5507  C24 POPEj 100      48.105  53.120  86.264  1.00  0.00           C
ATOM   5510  C25 POPEj 100      47.726  54.230  87.254  1.00  0.00           C
ATOM   5513  C26 POPEj 100      47.225  53.640  88.584  1.00  0.00           C
ATOM   5516  C27 POPEj 100      47.035  54.681  89.694  1.00  0.00           C
ATOM   5519  C28 POPEj 100      46.395  54.121  90.984  1.00  0.00           C
ATOM   5522  C29 POPEj 100      44.935  53.801  90.754  1.00  0.00           C
ATOM   5524 0C21 POPEj 100      43.916  53.980  91.624  1.00  0.00           C
ATOM   5526 1C21 POPEj 100      43.986  54.490  93.034  1.00  0.00           C
ATOM   5529 2C21 POPEj 100      43.726  53.361  94.044  1.00  0.00           C
ATOM   5532 3C21 POPEj 100      42.305  52.751  93.964  1.00  0.00           C
ATOM   5535 4C21 POPEj 100      42.056  51.691  95.034  1.00  0.00           C
ATOM   5538 5C21 POPEj 100      40.616  51.161  95.044  1.00  0.00           C
ATOM   5541 6C21 POPEj 100      40.385  50.111  96.134  1.00  0.00           C
ATOM   5544 7C21 POPEj 100      38.916  49.681  96.264  1.00  0.00           C
ATOM   5547 8C21 POPEj 100      38.675  48.701  97.424  1.00  0.00           C
ATOM   5551  C33 POPEj 100      52.535  51.381  86.144  1.00  0.00           C
ATOM   5554  C34 POPEj 100      52.995  50.781  87.484  1.00  0.00           C
ATOM   5557  C35 POPEj 100      51.915  50.730  88.574  1.00  0.00           C
ATOM   5560  C36 POPEj 100      52.495  50.490  89.974  1.00  0.00           C
ATOM   5563  C37 POPEj 100      51.445  50.560  91.094  1.00  0.00           C
ATOM   5566  C38 POPEj 100      52.035  50.661  92.504  1.00  0.00           C
ATOM   5569  C39 POPEj 100      50.956  50.541  93.584  1.00  0.00           C
ATOM   5572 0C31 POPEj 100      51.195  51.401  94.834  1.00  0.00           C
ATOM   5575 1C31 POPEj 100      52.495  51.070  95.584  1.00  0.00           C
ATOM   5578 2C31 POPEj 100      52.645  51.810  96.924  1.00  0.00           C
ATOM   5581 3C31 POPEj 100      51.525  51.521  97.934  1.00  0.00           C
ATOM   5584 4C31 POPEj 100      51.985  51.611  99.394  1.00  0.00           C
ATOM   5587 5C31 POPEj 100      50.855  51.371 100.394  1.00  0.00           C
ATOM   5590 6C31 POPEj 100      51.315  51.231 101.854  1.00  0.00           C
ATOM   5594  NH3 POPEk 101      57.505 110.251 125.224  1.00  0.00           N
ATOM   5598  C12 POPEk 101      56.635 109.140 125.724  1.00  0.00           C
ATOM   5601  C11 POPEk 101      56.915 107.871 124.904  1.00  0.00           C
ATOM   5604  P   POPEk 101      54.725 106.580 125.424  1.00  0.00           P
ATOM   5605  O13 POPEk 101      54.405 105.151 125.294  1.00  0.00           O
ATOM   5606  O14 POPEk 101      54.195 107.291 126.604  1.00  0.00           O
ATOM   5607  O11 POPEk 101      54.306 107.360 124.084  1.00  0.00           O
ATOM   5608  O12 POPEk 101      56.285 106.731 125.484  1.00  0.00           O
ATOM   5609  C1  POPEk 101      53.855 106.501 123.014  1.00  0.00           C
ATOM   5612  C2  POPEk 101      53.275 107.191 121.744  1.00  0.00           C
ATOM   5614  O21 POPEk 101      54.306 107.841 120.974  1.00  0.00           O
ATOM   5615  C21 POPEk 101      54.965 107.011 120.184  1.00  0.00           C
ATOM   5616  O22 POPEk 101      54.766 105.820 120.064  1.00  0.00           O
ATOM   5617  C22 POPEk 101      56.065 107.781 119.454  1.00  0.00           C
ATOM   5620  C3  POPEk 101      52.105 108.160 122.044  1.00  0.00           C
ATOM   5623  O31 POPEk 101      51.266 108.291 120.874  1.00  0.00           O
ATOM   5624  C31 POPEk 101      51.535 109.381 120.164  1.00  0.00           C
ATOM   5625  O32 POPEk 101      52.196 110.330 120.534  1.00  0.00           O
ATOM   5626  C32 POPEk 101      50.826 109.311 118.804  1.00  0.00           C
ATOM   5629  C23 POPEk 101      56.616 106.981 118.244  1.00  0.00           C
ATOM   5632  C24 POPEk 101      57.806 107.701 117.604  1.00  0.00           C
ATOM   5635  C25 POPEk 101      58.485 106.871 116.514  1.00  0.00           C
ATOM   5638  C26 POPEk 101      57.666 106.741 115.224  1.00  0.00           C
ATOM   5641  C27 POPEk 101      58.485 106.151 114.074  1.00  0.00           C
ATOM   5644  C28 POPEk 101      57.756 106.221 112.724  1.00  0.00           C
ATOM   5647  C29 POPEk 101      58.675 105.850 111.594  1.00  0.00           C
ATOM   5649 0C21 POPEk 101      58.906 106.541 110.464  1.00  0.00           C
ATOM   5651 1C21 POPEk 101      58.256 107.820 110.024  1.00  0.00           C
ATOM   5654 2C21 POPEk 101      57.546 107.620 108.674  1.00  0.00           C
ATOM   5657 3C21 POPEk 101      56.725 108.850 108.274  1.00  0.00           C
ATOM   5660 4C21 POPEk 101      56.086 108.681 106.894  1.00  0.00           C
ATOM   5663 5C21 POPEk 101      55.265 109.910 106.494  1.00  0.00           C
ATOM   5666 6C21 POPEk 101      55.265 110.111 104.974  1.00  0.00           C
ATOM   5669 7C21 POPEk 101      54.375 111.261 104.534  1.00  0.00           C
ATOM   5672 8C21 POPEk 101      54.605 111.630 103.064  1.00  0.00           C
ATOM   5676  C33 POPEk 101      51.605 110.061 117.694  1.00  0.00           C
ATOM   5679  C34 POPEk 101      52.796 109.241 117.154  1.00  0.00           C
ATOM   5682  C35 POPEk 101      52.916 109.241 115.624  1.00  0.00           C
ATOM   5685  C36 POPEk 101      53.625 110.471 115.034  1.00  0.00           C
ATOM   5688  C37 POPEk 101      53.576 110.471 113.494  1.00  0.00           C
ATOM   5691  C38 POPEk 101      54.306 111.681 112.874  1.00  0.00           C
ATOM   5694  C39 POPEk 101      54.186 111.761 111.334  1.00  0.00           C
ATOM   5697 0C31 POPEk 101      54.535 113.170 110.834  1.00  0.00           C
ATOM   5700 1C31 POPEk 101      54.366 113.411 109.324  1.00  0.00           C
ATOM   5703 2C31 POPEk 101      54.175 114.910 109.024  1.00  0.00           C
ATOM   5706 3C31 POPEk 101      54.995 115.450 107.844  1.00  0.00           C
ATOM   5709 4C31 POPEk 101      54.455 115.091 106.464  1.00  0.00           C
ATOM   5712 5C31 POPEk 101      55.285 115.740 105.354  1.00  0.00           C
ATOM   5715 6C31 POPEk 101      54.766 115.450 103.944  1.00  0.00           C
ATOM   5719  NH3 POPEl 102     109.765 122.281  81.594  1.00  0.00           N
ATOM   5723  C12 POPEl 102     108.486 121.890  80.904  1.00  0.00           C
ATOM   5726  C11 POPEl 102     107.395 121.681  81.974  1.00  0.00           C
ATOM   5729  P   POPEl 102     106.295 119.350  81.564  1.00  0.00           P
ATOM   5730  O13 POPEl 102     104.925 118.861  81.224  1.00  0.00           O
ATOM   5731  O14 POPEl 102     107.446 118.811  80.804  1.00  0.00           O
ATOM   5732  O11 POPEl 102     106.555 119.140  83.114  1.00  0.00           O
ATOM   5733  O12 POPEl 102     106.306 120.931  81.434  1.00  0.00           O
ATOM   5734  C1  POPEl 102     105.746 119.791  84.094  1.00  0.00           C
ATOM   5737  C2  POPEl 102     106.075 119.291  85.534  1.00  0.00           C
ATOM   5739  O21 POPEl 102     106.926 120.260  86.194  1.00  0.00           O
ATOM   5740  C21 POPEl 102     106.695 120.390  87.494  1.00  0.00           C
ATOM   5741  O22 POPEl 102     105.776 119.881  88.104  1.00  0.00           O
ATOM   5742  C22 POPEl 102     107.855 121.191  88.104  1.00  0.00           C
ATOM   5745  C3  POPEl 102     106.796 117.921  85.534  1.00  0.00           C
ATOM   5748  O31 POPEl 102     106.635 117.170  86.744  1.00  0.00           O
ATOM   5749  C31 POPEl 102     107.454 117.301  87.784  1.00  0.00           C
ATOM   5750  O32 POPEl 102     108.465 117.981  87.794  1.00  0.00           O
ATOM   5751  C32 POPEl 102     106.885 116.471  88.944  1.00  0.00           C
ATOM   5754  C23 POPEl 102     107.405 122.550  88.664  1.00  0.00           C
ATOM   5757  C24 POPEl 102     108.615 123.420  89.024  1.00  0.00           C
ATOM   5760  C25 POPEl 102     108.225 124.850  89.414  1.00  0.00           C
ATOM   5763  C26 POPEl 102     107.766 125.011  90.874  1.00  0.00           C
ATOM   5766  C27 POPEl 102     108.924 125.281  91.854  1.00  0.00           C
ATOM   5769  C28 POPEl 102     108.445 126.061  93.094  1.00  0.00           C
ATOM   5772  C29 POPEl 102     109.534 126.420  94.074  1.00  0.00           C
ATOM   5774 0C21 POPEl 102     109.695 125.871  95.294  1.00  0.00           C
ATOM   5776 1C21 POPEl 102     108.876 124.740  95.854  1.00  0.00           C
ATOM   5779 2C21 POPEl 102     109.674 123.811  96.774  1.00  0.00           C
ATOM   5782 3C21 POPEl 102     109.685 124.270  98.244  1.00  0.00           C
ATOM   5785 4C21 POPEl 102     110.116 123.160  99.224  1.00  0.00           C
ATOM   5788 5C21 POPEl 102     111.586 122.751  99.044  1.00  0.00           C
ATOM   5791 6C21 POPEl 102     112.034 121.611  99.974  1.00  0.00           C
ATOM   5794 7C21 POPEl 102     111.765 121.871 101.464  1.00  0.00           C
ATOM   5797 8C21 POPEl 102     112.815 121.261 102.384  1.00  0.00           C
ATOM   5801  C33 POPEl 102     107.885 116.031  90.044  1.00  0.00           C
ATOM   5804  C34 POPEl 102     107.166 115.310  91.204  1.00  0.00           C
ATOM   5807  C35 POPEl 102     106.135 116.151  91.974  1.00  0.00           C
ATOM   5810  C36 POPEl 102     106.745 117.270  92.834  1.00  0.00           C
ATOM   5813  C37 POPEl 102     106.735 118.671  92.184  1.00  0.00           C
ATOM   5816  C38 POPEl 102     107.225 119.791  93.124  1.00  0.00           C
ATOM   5819  C39 POPEl 102     106.525 119.781  94.484  1.00  0.00           C
ATOM   5822 0C31 POPEl 102     106.826 120.990  95.384  1.00  0.00           C
ATOM   5825 1C31 POPEl 102     106.185 120.801  96.774  1.00  0.00           C
ATOM   5828 2C31 POPEl 102     106.366 122.001  97.704  1.00  0.00           C
ATOM   5831 3C31 POPEl 102     105.826 121.770  99.124  1.00  0.00           C
ATOM   5834 4C31 POPEl 102     106.546 120.640  99.874  1.00  0.00           C
ATOM   5837 5C31 POPEl 102     106.355 120.710 101.394  1.00  0.00           C
ATOM   5840 6C31 POPEl 102     107.115 119.621 102.154  1.00  0.00           C
ATOM   5844  NH3 POPEm 103      -0.025  87.331 122.624  1.00  0.00           N
ATOM   5848  C12 POPEm 103      -1.046  86.920 123.644  1.00  0.00           C
ATOM   5851  C11 POPEm 103      -0.345  86.201 124.804  1.00  0.00           C
ATOM   5854  P   POPEm 103       1.495  84.381 125.174  1.00  0.00           P
ATOM   5855  O13 POPEm 103       1.945  85.331 126.224  1.00  0.00           O
ATOM   5856  O14 POPEm 103       1.005  83.090 125.704  1.00  0.00           O
ATOM   5857  O11 POPEm 103       2.675  84.140 124.124  1.00  0.00           O
ATOM   5858  O12 POPEm 103       0.365  85.081 124.294  1.00  0.00           O
ATOM   5859  C1  POPEm 103       2.795  85.000 122.974  1.00  0.00           C
ATOM   5862  C2  POPEm 103       3.565  84.300 121.814  1.00  0.00           C
ATOM   5864  O21 POPEm 103       3.825  85.070 120.624  1.00  0.00           O
ATOM   5865  C21 POPEm 103       3.135  86.110 120.244  1.00  0.00           C
ATOM   5866  O22 POPEm 103       2.205  86.660 120.834  1.00  0.00           O
ATOM   5867  C22 POPEm 103       3.655  86.541 118.864  1.00  0.00           C
ATOM   5870  C3  POPEm 103       2.825  83.020 121.354  1.00  0.00           C
ATOM   5873  O31 POPEm 103       1.585  83.380 120.714  1.00  0.00           O
ATOM   5874  C31 POPEm 103       1.155  82.591 119.744  1.00  0.00           C
ATOM   5875  O32 POPEm 103       1.705  81.561 119.374  1.00  0.00           O
ATOM   5876  C32 POPEm 103      -0.125  83.190 119.134  1.00  0.00           C
ATOM   5879  C23 POPEm 103       3.125  85.670 117.704  1.00  0.00           C
ATOM   5882  C24 POPEm 103       3.555  86.201 116.334  1.00  0.00           C
ATOM   5885  C25 POPEm 103       2.955  85.441 115.134  1.00  0.00           C
ATOM   5888  C26 POPEm 103       3.065  86.231 113.814  1.00  0.00           C
ATOM   5891  C27 POPEm 103       2.065  85.751 112.744  1.00  0.00           C
ATOM   5894  C28 POPEm 103       2.165  86.471 111.374  1.00  0.00           C
ATOM   5897  C29 POPEm 103       3.555  86.630 110.794  1.00  0.00           C
ATOM   5899 0C21 POPEm 103       4.025  86.161 109.624  1.00  0.00           C
ATOM   5901 1C21 POPEm 103       3.265  85.380 108.574  1.00  0.00           C
ATOM   5904 2C21 POPEm 103       3.675  85.740 107.114  1.00  0.00           C
ATOM   5907 3C21 POPEm 103       3.265  87.161 106.714  1.00  0.00           C
ATOM   5910 4C21 POPEm 103       3.595  87.550 105.254  1.00  0.00           C
ATOM   5913 5C21 POPEm 103       2.935  86.660 104.184  1.00  0.00           C
ATOM   5916 6C21 POPEm 103       2.865  87.350 102.814  1.00  0.00           C
ATOM   5919 7C21 POPEm 103       2.235  86.481 101.724  1.00  0.00           C
ATOM   5922 8C21 POPEm 103       2.035  87.210 100.384  1.00  0.00           C
ATOM   5926  C33 POPEm 103      -0.425  84.641 119.594  1.00  0.00           C
ATOM   5929  C34 POPEm 103      -1.586  85.291 118.844  1.00  0.00           C
ATOM   5932  C35 POPEm 103      -1.236  85.771 117.424  1.00  0.00           C
ATOM   5935  C36 POPEm 103      -0.545  87.151 117.374  1.00  0.00           C
ATOM   5938  C37 POPEm 103      -0.185  87.550 115.934  1.00  0.00           C
ATOM   5941  C38 POPEm 103       0.745  88.771 115.824  1.00  0.00           C
ATOM   5944  C39 POPEm 103       0.035  90.111 116.034  1.00  0.00           C
ATOM   5947 0C31 POPEm 103       0.865  91.291 115.494  1.00  0.00           C
ATOM   5950 1C31 POPEm 103       0.145  92.641 115.664  1.00  0.00           C
ATOM   5953 2C31 POPEm 103       0.265  93.221 117.074  1.00  0.00           C
ATOM   5956 3C31 POPEm 103      -0.936  94.080 117.494  1.00  0.00           C
ATOM   5959 4C31 POPEm 103      -1.116  95.371 116.674  1.00  0.00           C
ATOM   5962 5C31 POPEm 103      -2.326  96.191 117.154  1.00  0.00           C
ATOM   5965 6C31 POPEm 103      -2.426  97.571 116.524  1.00  0.00           C
ATOM   5969  NH3 POPEn 104     100.035 113.951  80.464  1.00  0.00           N
ATOM   5973  C12 POPEn 104      99.725 114.591  79.144  1.00  0.00           C
ATOM   5976  C11 POPEn 104      98.346 115.270  79.244  1.00  0.00           C
ATOM   5979  P   POPEn 104      95.935 114.231  79.184  1.00  0.00           P
ATOM   5980  O13 POPEn 104      95.846 114.971  77.914  1.00  0.00           O
ATOM   5981  O14 POPEn 104      95.585 112.801  79.114  1.00  0.00           O
ATOM   5982  O11 POPEn 104      95.005 114.881  80.294  1.00  0.00           O
ATOM   5983  O12 POPEn 104      97.385 114.361  79.804  1.00  0.00           O
ATOM   5984  C1  POPEn 104      94.695 114.020  81.404  1.00  0.00           C
ATOM   5987  C2  POPEn 104      94.035 114.820  82.554  1.00  0.00           C
ATOM   5989  O21 POPEn 104      93.635 113.961  83.644  1.00  0.00           O
ATOM   5990  C21 POPEn 104      94.605 113.431  84.384  1.00  0.00           C
ATOM   5991  O22 POPEn 104      95.805 113.520  84.184  1.00  0.00           O
ATOM   5992  C22 POPEn 104      94.016 112.681  85.584  1.00  0.00           C
ATOM   5995  C3  POPEn 104      92.785 115.621  82.044  1.00  0.00           C
ATOM   5998  O31 POPEn 104      92.055 116.311  83.094  1.00  0.00           O
ATOM   5999  C31 POPEn 104      92.006 117.651  83.054  1.00  0.00           C
ATOM   6000  O32 POPEn 104      92.505 118.341  82.184  1.00  0.00           O
ATOM   6001  C32 POPEn 104      91.204 118.190  84.234  1.00  0.00           C
ATOM   6004  C23 POPEn 104      94.666 113.081  86.944  1.00  0.00           C
ATOM   6007  C24 POPEn 104      93.965 112.431  88.144  1.00  0.00           C
ATOM   6010  C25 POPEn 104      94.405 112.950  89.534  1.00  0.00           C
ATOM   6013  C26 POPEn 104      93.585 112.291  90.654  1.00  0.00           C
ATOM   6016  C27 POPEn 104      93.696 112.971  92.024  1.00  0.00           C
ATOM   6019  C28 POPEn 104      93.095 112.130  93.164  1.00  0.00           C
ATOM   6022  C29 POPEn 104      93.095 112.871  94.474  1.00  0.00           C
ATOM   6024 0C21 POPEn 104      92.015 113.420  95.064  1.00  0.00           C
ATOM   6026 1C21 POPEn 104      90.606 113.431  94.524  1.00  0.00           C
ATOM   6029 2C21 POPEn 104      89.666 112.500  95.314  1.00  0.00           C
ATOM   6032 3C21 POPEn 104      89.506 112.910  96.784  1.00  0.00           C
ATOM   6035 4C21 POPEn 104      88.486 112.070  97.544  1.00  0.00           C
ATOM   6038 5C21 POPEn 104      88.375 112.460  99.024  1.00  0.00           C
ATOM   6041 6C21 POPEn 104      89.655 112.161  99.814  1.00  0.00           C
ATOM   6044 7C21 POPEn 104      89.506 112.431 101.314  1.00  0.00           C
ATOM   6047 8C21 POPEn 104      90.746 112.001 102.104  1.00  0.00           C
ATOM   6051  C33 POPEn 104      91.586 119.641  84.634  1.00  0.00           C
ATOM   6054  C34 POPEn 104      90.396 120.611  84.644  1.00  0.00           C
ATOM   6057  C35 POPEn 104      89.256 120.231  85.614  1.00  0.00           C
ATOM   6060  C36 POPEn 104      89.636 120.590  87.044  1.00  0.00           C
ATOM   6063  C37 POPEn 104      88.655 120.211  88.144  1.00  0.00           C
ATOM   6066  C38 POPEn 104      89.125 120.771  89.494  1.00  0.00           C
ATOM   6069  C39 POPEn 104      88.355 120.240  90.704  1.00  0.00           C
ATOM   6072 0C31 POPEn 104      88.626 118.750  90.954  1.00  0.00           C
ATOM   6075 1C31 POPEn 104      88.065 118.261  92.294  1.00  0.00           C
ATOM   6078 2C31 POPEn 104      88.305 116.761  92.524  1.00  0.00           C
ATOM   6081 3C31 POPEn 104      87.586 116.210  93.754  1.00  0.00           C
ATOM   6084 4C31 POPEn 104      88.076 116.791  95.084  1.00  0.00           C
ATOM   6087 5C31 POPEn 104      87.236 116.280  96.274  1.00  0.00           C
ATOM   6090 6C31 POPEn 104      87.686 116.840  97.614  1.00  0.00           C
ATOM   6094  NH3 POPEo 105      30.225  67.721  77.314  1.00  0.00           N
ATOM   6098  C12 POPEo 105      29.525  67.971  78.614  1.00  0.00           C
ATOM   6101  C11 POPEo 105      28.066  68.390  78.374  1.00  0.00           C
ATOM   6104  P   POPEo 105      25.736  67.191  78.114  1.00  0.00           P
ATOM   6105  O13 POPEo 105      25.155  67.780  76.894  1.00  0.00           O
ATOM   6106  O14 POPEo 105      25.336  65.820  78.434  1.00  0.00           O
ATOM   6107  O11 POPEo 105      25.355  68.140  79.314  1.00  0.00           O
ATOM   6108  O12 POPEo 105      27.316  67.251  77.964  1.00  0.00           O
ATOM   6109  C1  POPEo 105      25.585  67.791  80.684  1.00  0.00           C
ATOM   6112  C2  POPEo 105      24.355  67.130  81.374  1.00  0.00           C
ATOM   6114  O21 POPEo 105      24.635  65.810  81.824  1.00  0.00           O
ATOM   6115  C21 POPEo 105      25.576  65.521  82.724  1.00  0.00           C
ATOM   6116  O22 POPEo 105      26.156  64.451  82.794  1.00  0.00           O
ATOM   6117  C22 POPEo 105      25.745  66.591  83.804  1.00  0.00           C
ATOM   6120  C3  POPEo 105      23.085  67.030  80.454  1.00  0.00           C
ATOM   6123  O31 POPEo 105      21.885  66.681  81.194  1.00  0.00           O
ATOM   6124  C31 POPEo 105      21.475  67.681  81.954  1.00  0.00           C
ATOM   6125  O32 POPEo 105      21.865  68.840  81.864  1.00  0.00           O
ATOM   6126  C32 POPEo 105      20.555  67.191  83.054  1.00  0.00           C
ATOM   6129  C23 POPEo 105      26.605  66.060  84.974  1.00  0.00           C
ATOM   6132  C24 POPEo 105      26.435  66.920  86.224  1.00  0.00           C
ATOM   6135  C25 POPEo 105      27.455  66.701  87.334  1.00  0.00           C
ATOM   6138  C26 POPEo 105      27.236  65.460  88.224  1.00  0.00           C
ATOM   6141  C27 POPEo 105      28.155  65.490  89.454  1.00  0.00           C
ATOM   6144  C28 POPEo 105      28.375  64.121  90.114  1.00  0.00           C
ATOM   6147  C29 POPEo 105      29.226  64.240  91.364  1.00  0.00           C
ATOM   6149 0C21 POPEo 105      28.965  63.710  92.564  1.00  0.00           C
ATOM   6151 1C21 POPEo 105      27.755  62.861  92.904  1.00  0.00           C
ATOM   6154 2C21 POPEo 105      27.545  62.621  94.414  1.00  0.00           C
ATOM   6157 3C21 POPEo 105      27.225  63.890  95.204  1.00  0.00           C
ATOM   6160 4C21 POPEo 105      26.405  63.671  96.484  1.00  0.00           C
ATOM   6163 5C21 POPEo 105      26.135  65.011  97.184  1.00  0.00           C
ATOM   6166 6C21 POPEo 105      25.056  65.001  98.274  1.00  0.00           C
ATOM   6169 7C21 POPEo 105      24.855  66.401  98.864  1.00  0.00           C
ATOM   6172 8C21 POPEo 105      23.686  66.520  99.834  1.00  0.00           C
ATOM   6176  C33 POPEo 105      20.655  68.161  84.254  1.00  0.00           C
ATOM   6179  C34 POPEo 105      19.736  67.801  85.424  1.00  0.00           C
ATOM   6182  C35 POPEo 105      20.085  66.511  86.174  1.00  0.00           C
ATOM   6185  C36 POPEo 105      21.516  66.480  86.734  1.00  0.00           C
ATOM   6188  C37 POPEo 105      21.705  65.451  87.844  1.00  0.00           C
ATOM   6191  C38 POPEo 105      23.175  65.301  88.254  1.00  0.00           C
ATOM   6194  C39 POPEo 105      23.385  64.361  89.444  1.00  0.00           C
ATOM   6197 0C31 POPEo 105      23.115  65.021  90.804  1.00  0.00           C
ATOM   6200 1C31 POPEo 105      23.385  64.051  91.974  1.00  0.00           C
ATOM   6203 2C31 POPEo 105      22.925  64.560  93.344  1.00  0.00           C
ATOM   6206 3C31 POPEo 105      23.785  65.670  93.974  1.00  0.00           C
ATOM   6209 4C31 POPEo 105      23.315  67.111  93.704  1.00  0.00           C
ATOM   6212 5C31 POPEo 105      23.615  68.041  94.884  1.00  0.00           C
ATOM   6215 6C31 POPEo 105      23.315  69.521  94.604  1.00  0.00           C
ATOM   6219  NH3 POPEp 106      21.795  87.530  82.744  1.00  0.00           N
ATOM   6223  C12 POPEp 106      20.576  88.380  82.384  1.00  0.00           C
ATOM   6226  C11 POPEp 106      19.275  87.541  82.204  1.00  0.00           C
ATOM   6229  P   POPEp 106      16.806  88.600  82.494  1.00  0.00           P
ATOM   6230  O13 POPEp 106      15.675  88.821  81.554  1.00  0.00           O
ATOM   6231  O14 POPEp 106      16.585  87.541  83.504  1.00  0.00           O
ATOM   6232  O11 POPEp 106      17.166  89.960  83.164  1.00  0.00           O
ATOM   6233  O12 POPEp 106      18.166  88.301  81.714  1.00  0.00           O
ATOM   6234  C1  POPEp 106      16.656  90.371  84.424  1.00  0.00           C
ATOM   6237  C2  POPEp 106      17.795  90.310  85.474  1.00  0.00           C
ATOM   6239  O21 POPEp 106      17.335  90.880  86.724  1.00  0.00           O
ATOM   6240  C21 POPEp 106      16.345  90.221  87.304  1.00  0.00           C
ATOM   6241  O22 POPEp 106      15.955  89.111  86.994  1.00  0.00           O
ATOM   6242  C22 POPEp 106      15.725  91.061  88.424  1.00  0.00           C
ATOM   6245  C3  POPEp 106      19.056  91.070  84.934  1.00  0.00           C
ATOM   6248  O31 POPEp 106      20.325  90.660  85.504  1.00  0.00           O
ATOM   6249  C31 POPEp 106      20.815  91.531  86.394  1.00  0.00           C
ATOM   6250  O32 POPEp 106      20.185  92.451  86.884  1.00  0.00           O
ATOM   6251  C32 POPEp 106      22.316  91.300  86.644  1.00  0.00           C
ATOM   6254  C23 POPEp 106      14.976  90.161  89.434  1.00  0.00           C
ATOM   6257  C24 POPEp 106      13.805  90.830  90.154  1.00  0.00           C
ATOM   6260  C25 POPEp 106      14.165  91.560  91.464  1.00  0.00           C
ATOM   6263  C26 POPEp 106      14.556  93.030  91.284  1.00  0.00           C
ATOM   6266  C27 POPEp 106      14.095  93.901  92.474  1.00  0.00           C
ATOM   6269  C28 POPEp 106      14.675  93.501  93.844  1.00  0.00           C
ATOM   6272  C29 POPEp 106      16.045  94.041  94.164  1.00  0.00           C
ATOM   6274 0C21 POPEp 106      16.335  95.301  94.544  1.00  0.00           C
ATOM   6276 1C21 POPEp 106      15.345  96.431  94.654  1.00  0.00           C
ATOM   6279 2C21 POPEp 106      14.995  96.871  96.094  1.00  0.00           C
ATOM   6282 3C21 POPEp 106      16.066  97.740  96.764  1.00  0.00           C
ATOM   6285 4C21 POPEp 106      15.486  98.671  97.844  1.00  0.00           C
ATOM   6288 5C21 POPEp 106      15.106  97.991  99.174  1.00  0.00           C
ATOM   6291 6C21 POPEp 106      16.316  97.421  99.924  1.00  0.00           C
ATOM   6294 7C21 POPEp 106      16.045  97.170 101.414  1.00  0.00           C
ATOM   6297 8C21 POPEp 106      17.215  96.490 102.124  1.00  0.00           C
ATOM   6301  C33 POPEp 106      22.775  91.520  88.124  1.00  0.00           C
ATOM   6304  C34 POPEp 106      24.195  92.121  88.224  1.00  0.00           C
ATOM   6307  C35 POPEp 106      24.836  92.011  89.624  1.00  0.00           C
ATOM   6310  C36 POPEp 106      25.355  90.590  89.914  1.00  0.00           C
ATOM   6313  C37 POPEp 106      26.455  90.450  90.984  1.00  0.00           C
ATOM   6316  C38 POPEp 106      26.115  90.891  92.404  1.00  0.00           C
ATOM   6319  C39 POPEp 106      26.905  90.061  93.424  1.00  0.00           C
ATOM   6322 0C31 POPEp 106      26.795  90.581  94.864  1.00  0.00           C
ATOM   6325 1C31 POPEp 106      27.316  89.541  95.874  1.00  0.00           C
ATOM   6328 2C31 POPEp 106      27.316  90.071  97.314  1.00  0.00           C
ATOM   6331 3C31 POPEp 106      26.086  89.661  98.134  1.00  0.00           C
ATOM   6334 4C31 POPEp 106      26.425  88.671  99.254  1.00  0.00           C
ATOM   6337 5C31 POPEp 106      25.195  88.251 100.074  1.00  0.00           C
ATOM   6340 6C31 POPEp 106      25.506  87.170 101.114  1.00  0.00           C
ATOM   6344  NH3 POPEq 107      22.635  35.861  76.674  1.00  0.00           N
ATOM   6348  C12 POPEq 107      22.306  37.320  76.904  1.00  0.00           C
ATOM   6351  C11 POPEq 107      20.896  37.701  76.394  1.00  0.00           C
ATOM   6354  P   POPEq 107      19.236  39.741  76.854  1.00  0.00           P
ATOM   6355  O13 POPEq 107      19.385  41.201  77.054  1.00  0.00           O
ATOM   6356  O14 POPEq 107      18.295  39.320  75.784  1.00  0.00           O
ATOM   6357  O11 POPEq 107      18.826  39.011  78.194  1.00  0.00           O
ATOM   6358  O12 POPEq 107      20.675  39.111  76.534  1.00  0.00           O
ATOM   6359  C1  POPEq 107      17.745  38.051  78.174  1.00  0.00           C
ATOM   6362  C2  POPEq 107      17.056  37.870  79.554  1.00  0.00           C
ATOM   6364  O21 POPEq 107      17.915  37.161  80.464  1.00  0.00           O
ATOM   6365  C21 POPEq 107      18.515  37.971  81.314  1.00  0.00           C
ATOM   6366  O22 POPEq 107      18.965  39.070  81.064  1.00  0.00           O
ATOM   6367  C22 POPEq 107      18.345  37.401  82.724  1.00  0.00           C
ATOM   6370  C3  POPEq 107      15.705  37.070  79.474  1.00  0.00           C
ATOM   6373  O31 POPEq 107      15.365  36.521  80.774  1.00  0.00           O
ATOM   6374  C31 POPEq 107      14.455  35.561  80.794  1.00  0.00           C
ATOM   6375  O32 POPEq 107      13.605  35.351  79.954  1.00  0.00           O
ATOM   6376  C32 POPEq 107      14.715  34.671  82.014  1.00  0.00           C
ATOM   6379  C23 POPEq 107      17.346  38.230  83.564  1.00  0.00           C
ATOM   6382  C24 POPEq 107      17.075  37.661  84.984  1.00  0.00           C
ATOM   6385  C25 POPEq 107      18.325  37.350  85.834  1.00  0.00           C
ATOM   6388  C26 POPEq 107      17.976  36.671  87.164  1.00  0.00           C
ATOM   6391  C27 POPEq 107      19.205  36.151  87.914  1.00  0.00           C
ATOM   6394  C28 POPEq 107      18.875  35.091  88.994  1.00  0.00           C
ATOM   6397  C29 POPEq 107      18.236  35.670  90.234  1.00  0.00           C
ATOM   6399 0C21 POPEq 107      18.556  35.341  91.504  1.00  0.00           C
ATOM   6401 1C21 POPEq 107      19.566  34.291  91.904  1.00  0.00           C
ATOM   6404 2C21 POPEq 107      19.345  33.730  93.324  1.00  0.00           C
ATOM   6407 3C21 POPEq 107      19.835  34.690  94.424  1.00  0.00           C
ATOM   6410 4C21 POPEq 107      19.585  34.181  95.854  1.00  0.00           C
ATOM   6413 5C21 POPEq 107      18.135  34.341  96.324  1.00  0.00           C
ATOM   6416 6C21 POPEq 107      18.045  34.531  97.844  1.00  0.00           C
ATOM   6419 7C21 POPEq 107      16.635  34.831  98.364  1.00  0.00           C
ATOM   6422 8C21 POPEq 107      16.625  35.271  99.824  1.00  0.00           C
ATOM   6426  C33 POPEq 107      13.595  34.690  83.074  1.00  0.00           C
ATOM   6429  C34 POPEq 107      14.065  35.390  84.364  1.00  0.00           C
ATOM   6432  C35 POPEq 107      13.075  35.271  85.524  1.00  0.00           C
ATOM   6435  C36 POPEq 107      13.625  35.940  86.794  1.00  0.00           C
ATOM   6438  C37 POPEq 107      12.595  36.021  87.914  1.00  0.00           C
ATOM   6441  C38 POPEq 107      12.995  37.001  89.034  1.00  0.00           C
ATOM   6444  C39 POPEq 107      14.115  36.501  89.954  1.00  0.00           C
ATOM   6447 0C31 POPEq 107      13.625  35.510  91.024  1.00  0.00           C
ATOM   6450 1C31 POPEq 107      14.585  35.440  92.224  1.00  0.00           C
ATOM   6453 2C31 POPEq 107      14.345  34.280  93.194  1.00  0.00           C
ATOM   6456 3C31 POPEq 107      12.895  34.120  93.684  1.00  0.00           C
ATOM   6459 4C31 POPEq 107      12.316  32.751  93.304  1.00  0.00           C
ATOM   6462 5C31 POPEq 107      10.835  32.631  93.664  1.00  0.00           C
ATOM   6465 6C31 POPEq 107      10.315  31.191  93.734  1.00  0.00           C
ATOM   6469  NH3 POPEr 108     125.644  42.111  80.054  1.00  0.00           N
ATOM   6473  C12 POPEr 108     125.635  41.640  78.624  1.00  0.00           C
ATOM   6476  C11 POPEr 108     125.165  42.780  77.714  1.00  0.00           C
ATOM   6479  P   POPEr 108     124.876  45.261  78.354  1.00  0.00           P
ATOM   6480  O13 POPEr 108     124.415  45.841  77.084  1.00  0.00           O
ATOM   6481  O14 POPEr 108     123.795  44.811  79.264  1.00  0.00           O
ATOM   6482  O11 POPEr 108     125.795  46.251  79.194  1.00  0.00           O
ATOM   6483  O12 POPEr 108     125.805  44.011  78.084  1.00  0.00           O
ATOM   6484  C1  POPEr 108     126.625  45.661  80.204  1.00  0.00           C
ATOM   6487  C2  POPEr 108     127.454  46.721  81.004  1.00  0.00           C
ATOM   6489  O21 POPEr 108     126.786  47.171  82.204  1.00  0.00           O
ATOM   6490  C21 POPEr 108     126.726  46.300  83.194  1.00  0.00           C
ATOM   6491  O22 POPEr 108     127.125  45.161  83.154  1.00  0.00           O
ATOM   6492  C22 POPEr 108     126.105  47.001  84.414  1.00  0.00           C
ATOM   6495  C3  POPEr 108     127.815  47.960  80.144  1.00  0.00           C
ATOM   6498  O31 POPEr 108     128.276  49.061  80.984  1.00  0.00           O
ATOM   6499  C31 POPEr 108     129.487  48.881  81.484  1.00  0.00           C
ATOM   6500  O32 POPEr 108     130.245  47.971  81.194  1.00  0.00           O
ATOM   6501  C32 POPEr 108     129.797  49.970  82.504  1.00  0.00           C
ATOM   6504  C23 POPEr 108     126.155  46.111  85.674  1.00  0.00           C
ATOM   6507  C24 POPEr 108     125.875  46.870  86.974  1.00  0.00           C
ATOM   6510  C25 POPEr 108     126.035  45.940  88.174  1.00  0.00           C
ATOM   6513  C26 POPEr 108     126.056  46.640  89.534  1.00  0.00           C
ATOM   6516  C27 POPEr 108     126.476  45.651  90.634  1.00  0.00           C
ATOM   6519  C28 POPEr 108     126.315  46.201  92.054  1.00  0.00           C
ATOM   6522  C29 POPEr 108     126.716  45.151  93.074  1.00  0.00           C
ATOM   6524 0C21 POPEr 108     127.076  45.371  94.354  1.00  0.00           C
ATOM   6526 1C21 POPEr 108     127.145  46.701  95.064  1.00  0.00           C
ATOM   6529 2C21 POPEr 108     125.905  46.940  95.954  1.00  0.00           C
ATOM   6532 3C21 POPEr 108     124.685  47.390  95.134  1.00  0.00           C
ATOM   6535 4C21 POPEr 108     123.365  47.390  95.924  1.00  0.00           C
ATOM   6538 5C21 POPEr 108     122.805  45.981  96.144  1.00  0.00           C
ATOM   6541 6C21 POPEr 108     121.336  46.001  96.584  1.00  0.00           C
ATOM   6544 7C21 POPEr 108     120.776  44.601  96.814  1.00  0.00           C
ATOM   6547 8C21 POPEr 108     119.296  44.620  97.174  1.00  0.00           C
ATOM   6551  C33 POPEr 108     129.006  49.760  83.814  1.00  0.00           C
ATOM   6554  C34 POPEr 108     129.216  50.911  84.814  1.00  0.00           C
ATOM   6557  C35 POPEr 108     130.676  51.080  85.234  1.00  0.00           C
ATOM   6560  C36 POPEr 108     130.855  52.070  86.394  1.00  0.00           C
ATOM   6563  C37 POPEr 108     132.327  52.460  86.574  1.00  0.00           C
ATOM   6566  C38 POPEr 108     132.547  53.640  87.534  1.00  0.00           C
ATOM   6569  C39 POPEr 108     132.297  53.291  89.004  1.00  0.00           C
ATOM   6572 0C31 POPEr 108     132.646  54.461  89.934  1.00  0.00           C
ATOM   6575 1C31 POPEr 108     132.276  54.191  91.394  1.00  0.00           C
ATOM   6578 2C31 POPEr 108     132.507  55.411  92.284  1.00  0.00           C
ATOM   6581 3C31 POPEr 108     131.816  55.291  93.654  1.00  0.00           C
ATOM   6584 4C31 POPEr 108     131.996  56.551  94.524  1.00  0.00           C
ATOM   6587 5C31 POPEr 108     131.156  56.501  95.804  1.00  0.00           C
ATOM   6590 6C31 POPEr 108     131.316  57.730  96.704  1.00  0.00           C
ATOM   6594  NH3 POPEs 109      45.646  92.751 127.044  1.00  0.00           N
ATOM   6598  C12 POPEs 109      45.535  91.551 126.174  1.00  0.00           C
ATOM   6601  C11 POPEs 109      44.125  91.391 125.614  1.00  0.00           C
ATOM   6604  P   POPEs 109      43.095  90.071 123.614  1.00  0.00           P
ATOM   6605  O13 POPEs 109      42.196  88.951 124.004  1.00  0.00           O
ATOM   6606  O14 POPEs 109      42.495  91.380 123.284  1.00  0.00           O
ATOM   6607  O11 POPEs 109      44.035  89.580 122.434  1.00  0.00           O
ATOM   6608  O12 POPEs 109      44.125  90.240 124.784  1.00  0.00           O
ATOM   6609  C1  POPEs 109      45.366  90.111 122.334  1.00  0.00           C
ATOM   6612  C2  POPEs 109      45.616  90.801 120.964  1.00  0.00           C
ATOM   6614  O21 POPEs 109      46.076  89.850 119.964  1.00  0.00           O
ATOM   6615  C21 POPEs 109      47.256  89.261 120.164  1.00  0.00           C
ATOM   6616  O22 POPEs 109      48.046  89.530 121.054  1.00  0.00           O
ATOM   6617  C22 POPEs 109      47.435  88.111 119.184  1.00  0.00           C
ATOM   6620  C3  POPEs 109      46.515  92.080 121.124  1.00  0.00           C
ATOM   6623  O31 POPEs 109      46.736  92.841 119.914  1.00  0.00           O
ATOM   6624  C31 POPEs 109      45.705  93.631 119.564  1.00  0.00           C
ATOM   6625  O32 POPEs 109      44.605  93.581 120.074  1.00  0.00           O
ATOM   6626  C32 POPEs 109      46.136  94.641 118.504  1.00  0.00           C
ATOM   6629  C23 POPEs 109      47.605  88.470 117.694  1.00  0.00           C
ATOM   6632  C24 POPEs 109      47.085  87.320 116.804  1.00  0.00           C
ATOM   6635  C25 POPEs 109      47.736  87.261 115.414  1.00  0.00           C
ATOM   6638  C26 POPEs 109      49.065  86.490 115.424  1.00  0.00           C
ATOM   6641  C27 POPEs 109      49.626  86.271 114.004  1.00  0.00           C
ATOM   6644  C28 POPEs 109      50.646  85.111 113.924  1.00  0.00           C
ATOM   6647  C29 POPEs 109      51.905  85.331 114.724  1.00  0.00           C
ATOM   6649 0C21 POPEs 109      52.995  84.541 114.674  1.00  0.00           C
ATOM   6651 1C21 POPEs 109      53.135  83.281 113.874  1.00  0.00           C
ATOM   6654 2C21 POPEs 109      54.256  83.300 112.814  1.00  0.00           C
ATOM   6657 3C21 POPEs 109      53.995  84.291 111.664  1.00  0.00           C
ATOM   6660 4C21 POPEs 109      54.925  84.081 110.454  1.00  0.00           C
ATOM   6663 5C21 POPEs 109      56.416  84.210 110.784  1.00  0.00           C
ATOM   6666 6C21 POPEs 109      57.326  83.931 109.584  1.00  0.00           C
ATOM   6669 7C21 POPEs 109      58.656  83.291 109.994  1.00  0.00           C
ATOM   6672 8C21 POPEs 109      59.525  82.861 108.814  1.00  0.00           C
ATOM   6676  C33 POPEs 109      44.935  95.341 117.834  1.00  0.00           C
ATOM   6679  C34 POPEs 109      45.265  96.721 117.254  1.00  0.00           C
ATOM   6682  C35 POPEs 109      44.345  97.080 116.084  1.00  0.00           C
ATOM   6685  C36 POPEs 109      44.585  98.490 115.534  1.00  0.00           C
ATOM   6688  C37 POPEs 109      44.195  98.740 114.074  1.00  0.00           C
ATOM   6691  C38 POPEs 109      44.756 100.091 113.584  1.00  0.00           C
ATOM   6694  C39 POPEs 109      44.355 100.520 112.164  1.00  0.00           C
ATOM   6697 0C31 POPEs 109      44.896  99.641 111.024  1.00  0.00           C
ATOM   6700 1C31 POPEs 109      44.566 100.270 109.654  1.00  0.00           C
ATOM   6703 2C31 POPEs 109      45.005  99.410 108.464  1.00  0.00           C
ATOM   6706 3C31 POPEs 109      44.506  99.980 107.124  1.00  0.00           C
ATOM   6709 4C31 POPEs 109      44.875  99.091 105.924  1.00  0.00           C
ATOM   6712 5C31 POPEs 109      44.245  99.541 104.604  1.00  0.00           C
ATOM   6715 6C31 POPEs 109      42.866  98.920 104.354  1.00  0.00           C
ATOM   6719  NH3 POPEt 110      41.495  61.521  80.084  1.00  0.00           N
ATOM   6723  C12 POPEt 110      41.486  61.771  78.614  1.00  0.00           C
ATOM   6726  C11 POPEt 110      40.845  63.161  78.354  1.00  0.00           C
ATOM   6729  P   POPEt 110      38.785  64.601  79.154  1.00  0.00           P
ATOM   6730  O13 POPEt 110      39.756  65.701  79.294  1.00  0.00           O
ATOM   6731  O14 POPEt 110      37.756  64.760  78.114  1.00  0.00           O
ATOM   6732  O11 POPEt 110      38.085  64.471  80.564  1.00  0.00           O
ATOM   6733  O12 POPEt 110      39.565  63.221  78.984  1.00  0.00           O
ATOM   6734  C1  POPEt 110      38.796  63.751  81.564  1.00  0.00           C
ATOM   6737  C2  POPEt 110      37.975  63.561  82.854  1.00  0.00           C
ATOM   6739  O21 POPEt 110      37.896  64.830  83.554  1.00  0.00           O
ATOM   6740  C21 POPEt 110      36.715  65.441  83.384  1.00  0.00           C
ATOM   6741  O22 POPEt 110      35.765  64.970  82.784  1.00  0.00           O
ATOM   6742  C22 POPEt 110      36.655  66.810  84.054  1.00  0.00           C
ATOM   6745  C3  POPEt 110      38.705  62.481  83.704  1.00  0.00           C
ATOM   6748  O31 POPEt 110      38.105  62.311  84.994  1.00  0.00           O
ATOM   6749  C31 POPEt 110      38.556  61.220  85.624  1.00  0.00           C
ATOM   6750  O32 POPEt 110      39.195  60.320  85.114  1.00  0.00           O
ATOM   6751  C32 POPEt 110      38.335  61.431  87.114  1.00  0.00           C
ATOM   6754  C23 POPEt 110      35.995  66.701  85.444  1.00  0.00           C
ATOM   6757  C24 POPEt 110      36.976  66.191  86.504  1.00  0.00           C
ATOM   6760  C25 POPEt 110      36.355  65.990  87.894  1.00  0.00           C
ATOM   6763  C26 POPEt 110      35.826  67.281  88.544  1.00  0.00           C
ATOM   6766  C27 POPEt 110      34.285  67.291  88.644  1.00  0.00           C
ATOM   6769  C28 POPEt 110      33.675  68.600  89.184  1.00  0.00           C
ATOM   6772  C29 POPEt 110      34.295  69.041  90.494  1.00  0.00           C
ATOM   6774 0C21 POPEt 110      33.656  69.300  91.654  1.00  0.00           C
ATOM   6776 1C21 POPEt 110      32.175  69.271  91.924  1.00  0.00           C
ATOM   6779 2C21 POPEt 110      31.756  68.100  92.834  1.00  0.00           C
ATOM   6782 3C21 POPEt 110      32.495  68.050  94.184  1.00  0.00           C
ATOM   6785 4C21 POPEt 110      31.715  67.301  95.274  1.00  0.00           C
ATOM   6788 5C21 POPEt 110      32.576  66.931  96.484  1.00  0.00           C
ATOM   6791 6C21 POPEt 110      33.146  65.511  96.404  1.00  0.00           C
ATOM   6794 7C21 POPEt 110      34.245  65.230  97.434  1.00  0.00           C
ATOM   6797 8C21 POPEt 110      34.736  63.780  97.414  1.00  0.00           C
ATOM   6801  C33 POPEt 110      38.965  62.761  87.584  1.00  0.00           C
ATOM   6804  C34 POPEt 110      39.595  62.701  88.974  1.00  0.00           C
ATOM   6807  C35 POPEt 110      41.045  62.151  88.964  1.00  0.00           C
ATOM   6810  C36 POPEt 110      41.146  60.620  89.004  1.00  0.00           C
ATOM   6813  C37 POPEt 110      42.575  60.140  89.304  1.00  0.00           C
ATOM   6816  C38 POPEt 110      42.666  58.650  89.684  1.00  0.00           C
ATOM   6819  C39 POPEt 110      42.025  58.271  91.034  1.00  0.00           C
ATOM   6822 0C31 POPEt 110      42.596  59.100  92.194  1.00  0.00           C
ATOM   6825 1C31 POPEt 110      42.285  58.570  93.604  1.00  0.00           C
ATOM   6828 2C31 POPEt 110      42.945  59.490  94.634  1.00  0.00           C
ATOM   6831 3C31 POPEt 110      42.945  59.001  96.084  1.00  0.00           C
ATOM   6834 4C31 POPEt 110      43.745  59.981  96.954  1.00  0.00           C
ATOM   6837 5C31 POPEt 110      43.766  59.611  98.434  1.00  0.00           C
ATOM   6840 6C31 POPEt 110      44.636  60.560  99.264  1.00  0.00           C
ATOM   6844  NH3 POPEu 111     118.465  67.981  78.084  1.00  0.00           N
ATOM   6848  C12 POPEu 111     119.545  67.281  77.304  1.00  0.00           C
ATOM   6851  C11 POPEu 111     120.935  67.460  77.944  1.00  0.00           C
ATOM   6854  P   POPEu 111     123.495  67.051  77.194  1.00  0.00           P
ATOM   6855  O13 POPEu 111     124.095  66.800  75.874  1.00  0.00           O
ATOM   6856  O14 POPEu 111     123.924  68.251  77.974  1.00  0.00           O
ATOM   6857  O11 POPEu 111     123.806  65.751  78.044  1.00  0.00           O
ATOM   6858  O12 POPEu 111     121.926  67.021  77.024  1.00  0.00           O
ATOM   6859  C1  POPEu 111     123.435  65.611  79.414  1.00  0.00           C
ATOM   6862  C2  POPEu 111     124.666  65.151  80.244  1.00  0.00           C
ATOM   6864  O21 POPEu 111     124.296  64.620  81.524  1.00  0.00           O
ATOM   6865  C21 POPEu 111     123.906  65.480  82.444  1.00  0.00           C
ATOM   6866  O22 POPEu 111     123.575  66.640  82.254  1.00  0.00           O
ATOM   6867  C22 POPEu 111     123.906  64.781  83.814  1.00  0.00           C
ATOM   6870  C3  POPEu 111     125.795  66.231  80.354  1.00  0.00           C
ATOM   6873  O31 POPEu 111     126.705  65.950  81.444  1.00  0.00           O
ATOM   6874  C31 POPEu 111     127.486  64.890  81.224  1.00  0.00           C
ATOM   6875  O32 POPEu 111     127.656  64.350  80.154  1.00  0.00           O
ATOM   6876  C32 POPEu 111     128.076  64.420  82.554  1.00  0.00           C
ATOM   6879  C23 POPEu 111     124.765  65.501  84.874  1.00  0.00           C
ATOM   6882  C24 POPEu 111     125.045  64.640  86.124  1.00  0.00           C
ATOM   6885  C25 POPEu 111     123.825  64.401  87.024  1.00  0.00           C
ATOM   6888  C26 POPEu 111     124.186  63.751  88.364  1.00  0.00           C
ATOM   6891  C27 POPEu 111     122.985  63.621  89.324  1.00  0.00           C
ATOM   6894  C28 POPEu 111     123.416  63.011  90.674  1.00  0.00           C
ATOM   6897  C29 POPEu 111     122.314  62.951  91.714  1.00  0.00           C
ATOM   6899 0C21 POPEu 111     122.454  63.201  93.024  1.00  0.00           C
ATOM   6901 1C21 POPEu 111     123.725  63.570  93.744  1.00  0.00           C
ATOM   6904 2C21 POPEu 111     124.035  62.751  95.014  1.00  0.00           C
ATOM   6907 3C21 POPEu 111     123.116  63.111  96.204  1.00  0.00           C
ATOM   6910 4C21 POPEu 111     123.575  62.501  97.534  1.00  0.00           C
ATOM   6913 5C21 POPEu 111     124.916  63.050  98.064  1.00  0.00           C
ATOM   6916 6C21 POPEu 111     125.226  62.511  99.464  1.00  0.00           C
ATOM   6919 7C21 POPEu 111     126.546  63.041 100.044  1.00  0.00           C
ATOM   6922 8C21 POPEu 111     126.826  62.491 101.454  1.00  0.00           C
ATOM   6926  C33 POPEu 111     128.424  62.911  82.494  1.00  0.00           C
ATOM   6929  C34 POPEu 111     128.995  62.351  83.804  1.00  0.00           C
ATOM   6932  C35 POPEu 111     128.036  62.481  84.994  1.00  0.00           C
ATOM   6935  C36 POPEu 111     128.515  61.740  86.244  1.00  0.00           C
ATOM   6938  C37 POPEu 111     127.454  61.780  87.354  1.00  0.00           C
ATOM   6941  C38 POPEu 111     127.896  61.051  88.634  1.00  0.00           C
ATOM   6944  C39 POPEu 111     128.635  61.951  89.644  1.00  0.00           C
ATOM   6947 0C31 POPEu 111     127.995  61.881  91.034  1.00  0.00           C
ATOM   6950 1C31 POPEu 111     128.795  62.640  92.104  1.00  0.00           C
ATOM   6953 2C31 POPEu 111     128.215  62.521  93.524  1.00  0.00           C
ATOM   6956 3C31 POPEu 111     127.955  61.080  93.974  1.00  0.00           C
ATOM   6959 4C31 POPEu 111     127.796  60.931  95.484  1.00  0.00           C
ATOM   6962 5C31 POPEu 111     127.314  59.531  95.894  1.00  0.00           C
ATOM   6965 6C31 POPEu 111     127.195  59.350  97.404  1.00  0.00           C
ATOM   6969  NH3 POPEv 112      48.555  13.291 125.484  1.00  0.00           N
ATOM   6973  C12 POPEv 112      47.736  12.480 126.434  1.00  0.00           C
ATOM   6976  C11 POPEv 112      46.385  12.061 125.804  1.00  0.00           C
ATOM   6979  P   POPEv 112      44.306  12.881 124.464  1.00  0.00           P
ATOM   6980  O13 POPEv 112      44.535  11.661 123.664  1.00  0.00           O
ATOM   6981  O14 POPEv 112      43.035  12.961 125.234  1.00  0.00           O
ATOM   6982  O11 POPEv 112      44.396  14.121 123.494  1.00  0.00           O
ATOM   6983  O12 POPEv 112      45.595  13.171 125.354  1.00  0.00           O
ATOM   6984  C1  POPEv 112      43.285  14.481 122.654  1.00  0.00           C
ATOM   6987  C2  POPEv 112      43.625  14.271 121.154  1.00  0.00           C
ATOM   6989  O21 POPEv 112      42.526  14.731 120.334  1.00  0.00           O
ATOM   6990  C21 POPEv 112      41.905  14.001 119.414  1.00  0.00           C
ATOM   6991  O22 POPEv 112      41.885  12.791 119.314  1.00  0.00           O
ATOM   6992  C22 POPEv 112      41.096  14.961 118.514  1.00  0.00           C
ATOM   6995  C3  POPEv 112      44.186  12.841 120.894  1.00  0.00           C
ATOM   6998  O31 POPEv 112      44.685  12.691 119.564  1.00  0.00           O
ATOM   6999  C31 POPEv 112      45.065  11.451 119.294  1.00  0.00           C
ATOM   7000  O32 POPEv 112      45.086  10.521 120.084  1.00  0.00           O
ATOM   7001  C32 POPEv 112      45.556  11.421 117.854  1.00  0.00           C
ATOM   7004  C23 POPEv 112      40.705  14.401 117.124  1.00  0.00           C
ATOM   7007  C24 POPEv 112      41.185  15.231 115.904  1.00  0.00           C
ATOM   7010  C25 POPEv 112      40.355  16.501 115.664  1.00  0.00           C
ATOM   7013  C26 POPEv 112      40.556  17.211 114.304  1.00  0.00           C
ATOM   7016  C27 POPEv 112      39.476  18.291 114.084  1.00  0.00           C
ATOM   7019  C28 POPEv 112      39.885  19.431 113.134  1.00  0.00           C
ATOM   7022  C29 POPEv 112      38.816  20.491 113.104  1.00  0.00           C
ATOM   7024 0C21 POPEv 112      38.366  21.201 112.044  1.00  0.00           C
ATOM   7026 1C21 POPEv 112      38.845  21.151 110.614  1.00  0.00           C
ATOM   7029 2C21 POPEv 112      37.846  20.471 109.654  1.00  0.00           C
ATOM   7032 3C21 POPEv 112      36.445  21.111 109.594  1.00  0.00           C
ATOM   7035 4C21 POPEv 112      35.495  20.361 108.664  1.00  0.00           C
ATOM   7038 5C21 POPEv 112      34.035  20.841 108.754  1.00  0.00           C
ATOM   7041 6C21 POPEv 112      33.096  19.990 107.894  1.00  0.00           C
ATOM   7044 7C21 POPEv 112      31.625  20.431 108.004  1.00  0.00           C
ATOM   7047 8C21 POPEv 112      30.675  19.550 107.184  1.00  0.00           C
ATOM   7051  C33 POPEv 112      47.076  11.111 117.774  1.00  0.00           C
ATOM   7054  C34 POPEv 112      47.855  12.051 116.834  1.00  0.00           C
ATOM   7057  C35 POPEv 112      47.276  12.091 115.424  1.00  0.00           C
ATOM   7060  C36 POPEv 112      48.116  12.931 114.454  1.00  0.00           C
ATOM   7063  C37 POPEv 112      48.465  12.141 113.194  1.00  0.00           C
ATOM   7066  C38 POPEv 112      48.936  13.031 112.034  1.00  0.00           C
ATOM   7069  C39 POPEv 112      49.245  12.181 110.794  1.00  0.00           C
ATOM   7072 0C31 POPEv 112      49.626  13.021 109.574  1.00  0.00           C
ATOM   7075 1C31 POPEv 112      50.046  12.131 108.394  1.00  0.00           C
ATOM   7078 2C31 POPEv 112      50.725  12.911 107.264  1.00  0.00           C
ATOM   7081 3C31 POPEv 112      51.255  11.991 106.164  1.00  0.00           C
ATOM   7084 4C31 POPEv 112      50.646  12.311 104.794  1.00  0.00           C
ATOM   7087 5C31 POPEv 112      51.035  11.301 103.714  1.00  0.00           C
ATOM   7090 6C31 POPEv 112      50.416  11.571 102.344  1.00  0.00           C
ATOM   7094  NH3 POPEw 113      29.585  44.201 122.034  1.00  0.00           N
ATOM   7098  C12 POPEw 113      30.155  44.350 123.414  1.00  0.00           C
ATOM   7101  C11 POPEw 113      29.625  45.620 124.084  1.00  0.00           C
ATOM   7104  P   POPEw 113      28.675  47.491 122.464  1.00  0.00           P
ATOM   7105  O13 POPEw 113      27.355  46.940 122.824  1.00  0.00           O
ATOM   7106  O14 POPEw 113      28.916  48.951 122.364  1.00  0.00           O
ATOM   7107  O11 POPEw 113      29.056  46.870 121.064  1.00  0.00           O
ATOM   7108  O12 POPEw 113      29.816  46.791 123.294  1.00  0.00           O
ATOM   7109  C1  POPEw 113      28.006  46.701 120.104  1.00  0.00           C
ATOM   7112  C2  POPEw 113      28.635  46.300 118.754  1.00  0.00           C
ATOM   7114  O21 POPEw 113      28.105  47.101 117.694  1.00  0.00           O
ATOM   7115  C21 POPEw 113      26.885  46.850 117.274  1.00  0.00           C
ATOM   7116  O22 POPEw 113      26.075  46.101 117.794  1.00  0.00           O
ATOM   7117  C22 POPEw 113      26.665  47.631 115.974  1.00  0.00           C
ATOM   7120  C3  POPEw 113      28.575  44.751 118.524  1.00  0.00           C
ATOM   7123  O31 POPEw 113      28.965  44.411 117.174  1.00  0.00           O
ATOM   7124  C31 POPEw 113      28.345  43.330 116.704  1.00  0.00           C
ATOM   7125  O32 POPEw 113      27.566  42.640 117.334  1.00  0.00           O
ATOM   7126  C32 POPEw 113      28.625  43.221 115.204  1.00  0.00           C
ATOM   7129  C23 POPEw 113      25.325  47.330 115.274  1.00  0.00           C
ATOM   7132  C24 POPEw 113      25.375  47.501 113.744  1.00  0.00           C
ATOM   7135  C25 POPEw 113      24.156  46.881 113.054  1.00  0.00           C
ATOM   7138  C26 POPEw 113      24.056  47.111 111.534  1.00  0.00           C
ATOM   7141  C27 POPEw 113      22.825  46.390 110.934  1.00  0.00           C
ATOM   7144  C28 POPEw 113      22.945  45.991 109.444  1.00  0.00           C
ATOM   7147  C29 POPEw 113      22.566  47.041 108.434  1.00  0.00           C
ATOM   7149 0C21 POPEw 113      22.065  46.810 107.204  1.00  0.00           C
ATOM   7151 1C21 POPEw 113      21.816  45.460 106.564  1.00  0.00           C
ATOM   7154 2C21 POPEw 113      20.436  45.291 105.884  1.00  0.00           C
ATOM   7157 3C21 POPEw 113      20.265  46.101 104.584  1.00  0.00           C
ATOM   7160 4C21 POPEw 113      19.065  45.640 103.724  1.00  0.00           C
ATOM   7163 5C21 POPEw 113      17.695  46.090 104.244  1.00  0.00           C
ATOM   7166 6C21 POPEw 113      16.535  45.511 103.404  1.00  0.00           C
ATOM   7169 7C21 POPEw 113      15.165  46.051 103.834  1.00  0.00           C
ATOM   7172 8C21 POPEw 113      13.985  45.371 103.134  1.00  0.00           C
ATOM   7176  C33 POPEw 113      29.885  42.441 114.774  1.00  0.00           C
ATOM   7179  C34 POPEw 113      30.085  42.661 113.274  1.00  0.00           C
ATOM   7182  C35 POPEw 113      31.326  42.010 112.644  1.00  0.00           C
ATOM   7185  C36 POPEw 113      31.396  42.431 111.164  1.00  0.00           C
ATOM   7188  C37 POPEw 113      32.355  41.611 110.284  1.00  0.00           C
ATOM   7191  C38 POPEw 113      32.135  41.980 108.804  1.00  0.00           C
ATOM   7194  C39 POPEw 113      32.776  41.001 107.814  1.00  0.00           C
ATOM   7197 0C31 POPEw 113      34.056  41.530 107.144  1.00  0.00           C
ATOM   7200 1C31 POPEw 113      34.166  41.070 105.684  1.00  0.00           C
ATOM   7203 2C31 POPEw 113      35.425  41.591 104.984  1.00  0.00           C
ATOM   7206 3C31 POPEw 113      35.206  42.010 103.534  1.00  0.00           C
ATOM   7209 4C31 POPEw 113      34.616  40.901 102.664  1.00  0.00           C
ATOM   7212 5C31 POPEw 113      34.506  41.291 101.184  1.00  0.00           C
ATOM   7215 6C31 POPEw 113      33.975  40.171 100.304  1.00  0.00           C
ATOM   7219  NH3 POPEx 114      42.105  27.351 121.324  1.00  0.00           N
ATOM   7223  C12 POPEx 114      41.026  28.400 121.354  1.00  0.00           C
ATOM   7226  C11 POPEx 114      40.495  28.681 119.924  1.00  0.00           C
ATOM   7229  P   POPEx 114      39.556  31.051 120.414  1.00  0.00           P
ATOM   7230  O13 POPEx 114      39.346  31.141 121.864  1.00  0.00           O
ATOM   7231  O14 POPEx 114      40.845  31.551 119.874  1.00  0.00           O
ATOM   7232  O11 POPEx 114      38.375  31.861 119.754  1.00  0.00           O
ATOM   7233  O12 POPEx 114      39.355  29.561 119.924  1.00  0.00           O
ATOM   7234  C1  POPEx 114      38.236  31.911 118.334  1.00  0.00           C
ATOM   7237  C2  POPEx 114      37.525  33.221 117.844  1.00  0.00           C
ATOM   7239  O21 POPEx 114      37.806  33.411 116.454  1.00  0.00           O
ATOM   7240  C21 POPEx 114      39.035  33.730 116.094  1.00  0.00           C
ATOM   7241  O22 POPEx 114      40.006  33.900 116.814  1.00  0.00           O
ATOM   7242  C22 POPEx 114      39.006  33.701 114.574  1.00  0.00           C
ATOM   7245  C3  POPEx 114      37.806  34.511 118.694  1.00  0.00           C
ATOM   7248  O31 POPEx 114      37.655  35.751 117.974  1.00  0.00           O
ATOM   7249  C31 POPEx 114      36.495  36.051 117.414  1.00  0.00           C
ATOM   7250  O32 POPEx 114      35.465  35.390 117.464  1.00  0.00           O
ATOM   7251  C32 POPEx 114      36.695  37.381 116.694  1.00  0.00           C
ATOM   7254  C23 POPEx 114      40.096  34.541 113.894  1.00  0.00           C
ATOM   7257  C24 POPEx 114      39.815  34.640 112.384  1.00  0.00           C
ATOM   7260  C25 POPEx 114      41.026  35.241 111.684  1.00  0.00           C
ATOM   7263  C26 POPEx 114      40.816  35.631 110.224  1.00  0.00           C
ATOM   7266  C27 POPEx 114      42.056  36.351 109.684  1.00  0.00           C
ATOM   7269  C28 POPEx 114      41.885  36.771 108.214  1.00  0.00           C
ATOM   7272  C29 POPEx 114      43.046  37.581 107.704  1.00  0.00           C
ATOM   7274 0C21 POPEx 114      43.506  37.570 106.444  1.00  0.00           C
ATOM   7276 1C21 POPEx 114      42.925  36.780 105.294  1.00  0.00           C
ATOM   7279 2C21 POPEx 114      41.955  37.640 104.474  1.00  0.00           C
ATOM   7282 3C21 POPEx 114      42.616  38.871 103.844  1.00  0.00           C
ATOM   7285 4C21 POPEx 114      41.686  39.511 102.814  1.00  0.00           C
ATOM   7288 5C21 POPEx 114      42.076  40.931 102.384  1.00  0.00           C
ATOM   7291 6C21 POPEx 114      41.655  42.010 103.384  1.00  0.00           C
ATOM   7294 7C21 POPEx 114      41.936  43.431 102.854  1.00  0.00           C
ATOM   7297 8C21 POPEx 114      41.675  44.531 103.884  1.00  0.00           C
ATOM   7301  C33 POPEx 114      35.535  37.800 115.774  1.00  0.00           C
ATOM   7304  C34 POPEx 114      35.366  36.831 114.604  1.00  0.00           C
ATOM   7307  C35 POPEx 114      34.525  37.441 113.474  1.00  0.00           C
ATOM   7310  C36 POPEx 114      35.396  38.151 112.424  1.00  0.00           C
ATOM   7313  C37 POPEx 114      34.576  38.791 111.294  1.00  0.00           C
ATOM   7316  C38 POPEx 114      35.436  39.190 110.084  1.00  0.00           C
ATOM   7319  C39 POPEx 114      35.685  38.041 109.094  1.00  0.00           C
ATOM   7322 0C31 POPEx 114      34.515  37.780 108.134  1.00  0.00           C
ATOM   7325 1C31 POPEx 114      34.695  36.491 107.324  1.00  0.00           C
ATOM   7328 2C31 POPEx 114      33.565  36.241 106.324  1.00  0.00           C
ATOM   7331 3C31 POPEx 114      33.715  34.941 105.524  1.00  0.00           C
ATOM   7334 4C31 POPEx 114      33.366  33.671 106.304  1.00  0.00           C
ATOM   7337 5C31 POPEx 114      33.285  32.461 105.364  1.00  0.00           C
ATOM   7340 6C31 POPEx 114      32.916  31.151 106.054  1.00  0.00           C
ATOM   7344  NH3 POPEy 115     124.235  35.710 118.834  1.00  0.00           N
ATOM   7348  C12 POPEy 115     124.394  34.651 119.894  1.00  0.00           C
ATOM   7351  C11 POPEy 115     124.825  33.291 119.334  1.00  0.00           C
ATOM   7354  P   POPEy 115     126.056  31.181 120.354  1.00  0.00           P
ATOM   7355  O13 POPEy 115     127.346  31.741 120.794  1.00  0.00           O
ATOM   7356  O14 POPEy 115     125.606  29.991 121.084  1.00  0.00           O
ATOM   7357  O11 POPEy 115     126.196  30.791 118.834  1.00  0.00           O
ATOM   7358  O12 POPEy 115     124.995  32.351 120.394  1.00  0.00           O
ATOM   7359  C1  POPEy 115     125.056  30.291 118.114  1.00  0.00           C
ATOM   7362  C2  POPEy 115     125.005  30.970 116.734  1.00  0.00           C
ATOM   7364  O21 POPEy 115     123.955  30.371 115.954  1.00  0.00           O
ATOM   7365  C21 POPEy 115     123.276  31.230 115.214  1.00  0.00           C
ATOM   7366  O22 POPEy 115     123.235  32.441 115.394  1.00  0.00           O
ATOM   7367  C22 POPEy 115     122.605  30.511 114.054  1.00  0.00           C
ATOM   7370  C3  POPEy 115     126.376  30.791 116.014  1.00  0.00           C
ATOM   7373  O31 POPEy 115     126.406  31.381 114.694  1.00  0.00           O
ATOM   7374  C31 POPEy 115     126.665  32.691 114.684  1.00  0.00           C
ATOM   7375  O32 POPEy 115     126.856  33.381 115.674  1.00  0.00           O
ATOM   7376  C32 POPEy 115     126.656  33.221 113.254  1.00  0.00           C
ATOM   7379  C23 POPEy 115     123.575  30.471 112.854  1.00  0.00           C
ATOM   7382  C24 POPEy 115     122.906  29.991 111.574  1.00  0.00           C
ATOM   7385  C25 POPEy 115     123.946  29.851 110.454  1.00  0.00           C
ATOM   7388  C26 POPEy 115     123.365  29.291 109.154  1.00  0.00           C
ATOM   7391  C27 POPEy 115     124.475  29.141 108.114  1.00  0.00           C
ATOM   7394  C28 POPEy 115     123.985  28.531 106.794  1.00  0.00           C
ATOM   7397  C29 POPEy 115     125.045  28.730 105.734  1.00  0.00           C
ATOM   7399 0C21 POPEy 115     125.765  27.771 105.114  1.00  0.00           C
ATOM   7401 1C21 POPEy 115     125.676  26.291 105.334  1.00  0.00           C
ATOM   7404 2C21 POPEy 115     127.034  25.570 105.164  1.00  0.00           C
ATOM   7407 3C21 POPEy 115     127.955  25.701 106.384  1.00  0.00           C
ATOM   7410 4C21 POPEy 115     129.275  24.911 106.234  1.00  0.00           C
ATOM   7413 5C21 POPEy 115     129.076  23.391 106.184  1.00  0.00           C
ATOM   7416 6C21 POPEy 115     130.387  22.611 106.004  1.00  0.00           C
ATOM   7419 7C21 POPEy 115     130.156  21.101 105.934  1.00  0.00           C
ATOM   7422 8C21 POPEy 115     131.427  20.271 106.044  1.00  0.00           C
ATOM   7426  C33 POPEy 115     127.325  32.261 112.244  1.00  0.00           C
ATOM   7429  C34 POPEy 115     127.586  32.880 110.854  1.00  0.00           C
ATOM   7432  C35 POPEy 115     128.085  31.820 109.864  1.00  0.00           C
ATOM   7435  C36 POPEy 115     128.564  32.421 108.534  1.00  0.00           C
ATOM   7438  C37 POPEy 115     128.626  31.381 107.404  1.00  0.00           C
ATOM   7441  C38 POPEy 115     129.307  31.931 106.144  1.00  0.00           C
ATOM   7444  C39 POPEy 115     129.105  31.061 104.894  1.00  0.00           C
ATOM   7447 0C31 POPEy 115     127.715  31.241 104.254  1.00  0.00           C
ATOM   7450 1C31 POPEy 115     127.505  30.361 103.014  1.00  0.00           C
ATOM   7453 2C31 POPEy 115     128.295  30.821 101.774  1.00  0.00           C
ATOM   7456 3C31 POPEy 115     129.227  29.751 101.194  1.00  0.00           C
ATOM   7459 4C31 POPEy 115     128.495  28.551 100.574  1.00  0.00           C
ATOM   7462 5C31 POPEy 115     129.406  27.701  99.684  1.00  0.00           C
ATOM   7465 6C31 POPEy 115     128.665  26.571  98.964  1.00  0.00           C
ATOM   7469  NH3 POPEz 116      29.035  80.911 122.314  1.00  0.00           N
ATOM   7473  C12 POPEz 116      27.666  81.541 122.134  1.00  0.00           C
ATOM   7476  C11 POPEz 116      27.615  82.561 120.964  1.00  0.00           C
ATOM   7479  P   POPEz 116      25.695  84.361 120.424  1.00  0.00           P
ATOM   7480  O13 POPEz 116      25.006  84.841 121.654  1.00  0.00           O
ATOM   7481  O14 POPEz 116      26.726  85.261 119.854  1.00  0.00           O
ATOM   7482  O11 POPEz 116      24.615  84.100 119.314  1.00  0.00           O
ATOM   7483  O12 POPEz 116      26.256  82.910 120.694  1.00  0.00           O
ATOM   7484  C1  POPEz 116      23.645  83.050 119.404  1.00  0.00           C
ATOM   7487  C2  POPEz 116      22.255  83.610 119.034  1.00  0.00           C
ATOM   7489  O21 POPEz 116      22.236  84.200 117.724  1.00  0.00           O
ATOM   7490  C21 POPEz 116      22.476  83.450 116.694  1.00  0.00           C
ATOM   7491  O22 POPEz 116      22.495  82.231 116.664  1.00  0.00           O
ATOM   7492  C22 POPEz 116      22.766  84.361 115.504  1.00  0.00           C
ATOM   7495  C3  POPEz 116      21.855  84.720 120.044  1.00  0.00           C
ATOM   7498  O31 POPEz 116      20.666  85.420 119.644  1.00  0.00           O
ATOM   7499  C31 POPEz 116      20.705  86.350 118.654  1.00  0.00           C
ATOM   7500  O32 POPEz 116      19.705  86.611 117.994  1.00  0.00           O
ATOM   7501  C32 POPEz 116      22.015  87.141 118.564  1.00  0.00           C
ATOM   7504  C23 POPEz 116      21.525  84.620 114.614  1.00  0.00           C
ATOM   7507  C24 POPEz 116      21.756  85.830 113.694  1.00  0.00           C
ATOM   7510  C25 POPEz 116      20.896  85.830 112.424  1.00  0.00           C
ATOM   7513  C26 POPEz 116      21.455  84.951 111.294  1.00  0.00           C
ATOM   7516  C27 POPEz 116      20.685  85.121 109.974  1.00  0.00           C
ATOM   7519  C28 POPEz 116      21.156  84.191 108.834  1.00  0.00           C
ATOM   7522  C29 POPEz 116      20.996  82.721 109.154  1.00  0.00           C
ATOM   7524 0C21 POPEz 116      21.816  81.721 108.784  1.00  0.00           C
ATOM   7526 1C21 POPEz 116      23.055  81.841 107.944  1.00  0.00           C
ATOM   7529 2C21 POPEz 116      22.725  81.501 106.474  1.00  0.00           C
ATOM   7532 3C21 POPEz 116      23.945  81.570 105.534  1.00  0.00           C
ATOM   7535 4C21 POPEz 116      23.545  81.311 104.074  1.00  0.00           C
ATOM   7538 5C21 POPEz 116      24.715  80.950 103.164  1.00  0.00           C
ATOM   7541 6C21 POPEz 116      25.646  82.101 102.764  1.00  0.00           C
ATOM   7544 7C21 POPEz 116      26.715  81.581 101.784  1.00  0.00           C
ATOM   7547 8C21 POPEz 116      27.845  82.561 101.494  1.00  0.00           C
ATOM   7551  C33 POPEz 116      21.965  88.371 117.614  1.00  0.00           C
ATOM   7554  C34 POPEz 116      22.976  88.280 116.454  1.00  0.00           C
ATOM   7557  C35 POPEz 116      24.425  88.061 116.914  1.00  0.00           C
ATOM   7560  C36 POPEz 116      25.396  87.820 115.754  1.00  0.00           C
ATOM   7563  C37 POPEz 116      26.805  87.500 116.264  1.00  0.00           C
ATOM   7566  C38 POPEz 116      27.766  87.141 115.134  1.00  0.00           C
ATOM   7569  C39 POPEz 116      29.146  86.721 115.634  1.00  0.00           C
ATOM   7572 0C31 POPEz 116      30.015  86.150 114.504  1.00  0.00           C
ATOM   7575 1C31 POPEz 116      31.285  85.471 115.044  1.00  0.00           C
ATOM   7578 2C31 POPEz 116      31.846  84.350 114.154  1.00  0.00           C
ATOM   7581 3C31 POPEz 116      30.875  83.170 114.024  1.00  0.00           C
ATOM   7584 4C31 POPEz 116      31.475  81.871 113.504  1.00  0.00           C
ATOM   7587 5C31 POPEz 116      30.436  80.731 113.564  1.00  0.00           C
ATOM   7590 6C31 POPEz 116      30.915  79.390 112.994  1.00  0.00           C
ATOM   7594  NH3 POPE0 117     114.125  91.151  80.944  1.00  0.00           N
ATOM   7598  C12 POPE0 117     115.266  91.751  80.164  1.00  0.00           C
ATOM   7601  C11 POPE0 117     114.954  93.151  79.594  1.00  0.00           C
ATOM   7604  P   POPE0 117     117.425  93.961  79.294  1.00  0.00           P
ATOM   7605  O13 POPE0 117     118.116  92.721  79.724  1.00  0.00           O
ATOM   7606  O14 POPE0 117     118.135  94.890  78.384  1.00  0.00           O
ATOM   7607  O11 POPE0 117     117.034  94.871  80.524  1.00  0.00           O
ATOM   7608  O12 POPE0 117     116.005  93.590  78.714  1.00  0.00           O
ATOM   7609  C1  POPE0 117     117.966  95.030  81.584  1.00  0.00           C
ATOM   7612  C2  POPE0 117     117.285  94.751  82.934  1.00  0.00           C
ATOM   7614  O21 POPE0 117     117.616  95.771  83.904  1.00  0.00           O
ATOM   7615  C21 POPE0 117     116.975  96.901  83.684  1.00  0.00           C
ATOM   7616  O22 POPE0 117     116.215  97.111  82.764  1.00  0.00           O
ATOM   7617  C22 POPE0 117     117.236  97.921  84.794  1.00  0.00           C
ATOM   7620  C3  POPE0 117     117.665  93.341  83.454  1.00  0.00           C
ATOM   7623  O31 POPE0 117     117.006  93.020  84.694  1.00  0.00           O
ATOM   7624  C31 POPE0 117     115.756  92.581  84.574  1.00  0.00           C
ATOM   7625  O32 POPE0 117     115.135  92.511  83.524  1.00  0.00           O
ATOM   7626  C32 POPE0 117     115.285  92.091  85.924  1.00  0.00           C
ATOM   7629  C23 POPE0 117     116.026  98.261  85.704  1.00  0.00           C
ATOM   7632  C24 POPE0 117     116.075  97.620  87.104  1.00  0.00           C
ATOM   7635  C25 POPE0 117     115.415  96.240  87.224  1.00  0.00           C
ATOM   7638  C26 POPE0 117     113.885  96.230  87.284  1.00  0.00           C
ATOM   7641  C27 POPE0 117     113.284  94.820  87.134  1.00  0.00           C
ATOM   7644  C28 POPE0 117     111.775  94.700  87.434  1.00  0.00           C
ATOM   7647  C29 POPE0 117     111.446  94.781  88.904  1.00  0.00           C
ATOM   7649 0C21 POPE0 117     110.205  94.751  89.424  1.00  0.00           C
ATOM   7651 1C21 POPE0 117     108.936  94.591  88.634  1.00  0.00           C
ATOM   7654 2C21 POPE0 117     107.785  93.971  89.454  1.00  0.00           C
ATOM   7657 3C21 POPE0 117     108.116  92.591  90.054  1.00  0.00           C
ATOM   7660 4C21 POPE0 117     106.856  91.881  90.574  1.00  0.00           C
ATOM   7663 5C21 POPE0 117     107.166  90.621  91.404  1.00  0.00           C
ATOM   7666 6C21 POPE0 117     106.415  89.381  90.904  1.00  0.00           C
ATOM   7669 7C21 POPE0 117     106.465  88.221  91.894  1.00  0.00           C
ATOM   7672 8C21 POPE0 117     105.676  87.001  91.404  1.00  0.00           C
ATOM   7676  C33 POPE0 117     115.784  90.640  86.144  1.00  0.00           C
ATOM   7679  C34 POPE0 117     115.715  90.190  87.594  1.00  0.00           C
ATOM   7682  C35 POPE0 117     116.775  90.810  88.494  1.00  0.00           C
ATOM   7685  C36 POPE0 117     116.476  90.590  89.974  1.00  0.00           C
ATOM   7688  C37 POPE0 117     117.686  90.960  90.824  1.00  0.00           C
ATOM   7691  C38 POPE0 117     117.376  90.970  92.314  1.00  0.00           C
ATOM   7694  C39 POPE0 117     118.645  91.261  93.104  1.00  0.00           C
ATOM   7697 0C31 POPE0 117     118.375  91.611  94.564  1.00  0.00           C
ATOM   7700 1C31 POPE0 117     119.685  91.731  95.334  1.00  0.00           C
ATOM   7703 2C31 POPE0 117     119.465  92.270  96.744  1.00  0.00           C
ATOM   7706 3C31 POPE0 117     120.695  92.091  97.604  1.00  0.00           C
ATOM   7709 4C31 POPE0 117     120.625  92.941  98.864  1.00  0.00           C
ATOM   7712 5C31 POPE0 117     121.595  92.471  99.944  1.00  0.00           C
ATOM   7715 6C31 POPE0 117     121.656  93.481 101.084  1.00  0.00           C
ATOM   7719  NH3 POPE1 118      92.556  41.431  80.084  1.00  0.00           N
ATOM   7723  C12 POPE1 118      93.995  40.971  80.084  1.00  0.00           C
ATOM   7726  C11 POPE1 118      94.715  41.170  78.754  1.00  0.00           C
ATOM   7729  P   POPE1 118      97.125  41.011  77.734  1.00  0.00           P
ATOM   7730  O13 POPE1 118      98.116  39.920  77.714  1.00  0.00           O
ATOM   7731  O14 POPE1 118      96.376  41.291  76.484  1.00  0.00           O
ATOM   7732  O11 POPE1 118      97.805  42.361  78.244  1.00  0.00           O
ATOM   7733  O12 POPE1 118      96.064  40.721  78.884  1.00  0.00           O
ATOM   7734  C1  POPE1 118      98.144  42.611  79.614  1.00  0.00           C
ATOM   7737  C2  POPE1 118      99.394  41.820  80.104  1.00  0.00           C
ATOM   7739  O21 POPE1 118      99.105  41.261  81.394  1.00  0.00           O
ATOM   7740  C21 POPE1 118      99.765  41.561  82.504  1.00  0.00           C
ATOM   7741  O22 POPE1 118     100.445  42.550  82.714  1.00  0.00           O
ATOM   7742  C22 POPE1 118      99.555  40.431  83.524  1.00  0.00           C
ATOM   7745  C3  POPE1 118     100.776  42.550  79.934  1.00  0.00           C
ATOM   7748  O31 POPE1 118     101.845  41.640  80.274  1.00  0.00           O
ATOM   7749  C31 POPE1 118     103.076  41.931  79.894  1.00  0.00           C
ATOM   7750  O32 POPE1 118     103.736  41.191  79.174  1.00  0.00           O
ATOM   7751  C32 POPE1 118     103.626  43.201  80.574  1.00  0.00           C
ATOM   7754  C23 POPE1 118      98.936  40.881  84.864  1.00  0.00           C
ATOM   7757  C24 POPE1 118      98.775  39.710  85.864  1.00  0.00           C
ATOM   7760  C25 POPE1 118      99.965  39.531  86.824  1.00  0.00           C
ATOM   7763  C26 POPE1 118      99.846  40.390  88.084  1.00  0.00           C
ATOM   7766  C27 POPE1 118     101.056  40.351  89.014  1.00  0.00           C
ATOM   7769  C28 POPE1 118     100.805  41.170  90.294  1.00  0.00           C
ATOM   7772  C29 POPE1 118     102.026  41.901  90.814  1.00  0.00           C
ATOM   7774 0C21 POPE1 118     102.346  42.130  92.094  1.00  0.00           C
ATOM   7776 1C21 POPE1 118     101.595  41.710  93.334  1.00  0.00           C
ATOM   7779 2C21 POPE1 118     102.605  41.320  94.434  1.00  0.00           C
ATOM   7782 3C21 POPE1 118     102.006  41.191  95.844  1.00  0.00           C
ATOM   7785 4C21 POPE1 118     103.106  40.981  96.894  1.00  0.00           C
ATOM   7788 5C21 POPE1 118     102.656  41.241  98.344  1.00  0.00           C
ATOM   7791 6C21 POPE1 118     101.656  40.210  98.874  1.00  0.00           C
ATOM   7794 7C21 POPE1 118     101.255  40.510 100.324  1.00  0.00           C
ATOM   7797 8C21 POPE1 118     100.445  39.401 100.974  1.00  0.00           C
ATOM   7801  C33 POPE1 118     104.905  42.931  81.414  1.00  0.00           C
ATOM   7804  C34 POPE1 118     105.875  44.121  81.464  1.00  0.00           C
ATOM   7807  C35 POPE1 118     107.034  43.960  82.474  1.00  0.00           C
ATOM   7810  C36 POPE1 118     107.955  42.740  82.254  1.00  0.00           C
ATOM   7813  C37 POPE1 118     109.165  42.771  83.194  1.00  0.00           C
ATOM   7816  C38 POPE1 118     110.016  41.480  83.234  1.00  0.00           C
ATOM   7819  C39 POPE1 118     109.315  40.261  83.874  1.00  0.00           C
ATOM   7822 0C31 POPE1 118     110.326  39.201  84.334  1.00  0.00           C
ATOM   7825 1C31 POPE1 118     109.645  38.001  85.024  1.00  0.00           C
ATOM   7828 2C31 POPE1 118     110.625  37.101  85.804  1.00  0.00           C
ATOM   7831 3C31 POPE1 118     111.075  37.701  87.144  1.00  0.00           C
ATOM   7834 4C31 POPE1 118     112.174  36.901  87.864  1.00  0.00           C
ATOM   7837 5C31 POPE1 118     111.805  35.440  88.154  1.00  0.00           C
ATOM   7840 6C31 POPE1 118     112.915  34.690  88.904  1.00  0.00           C
ATOM   7844  NH3 POPE2 119      87.686  25.081 127.054  1.00  0.00           N
ATOM   7848  C12 POPE2 119      86.605  25.601 126.154  1.00  0.00           C
ATOM   7851  C11 POPE2 119      85.515  26.291 126.994  1.00  0.00           C
ATOM   7854  P   POPE2 119      83.435  24.811 127.614  1.00  0.00           P
ATOM   7855  O13 POPE2 119      83.205  23.501 128.244  1.00  0.00           O
ATOM   7856  O14 POPE2 119      82.435  25.851 127.904  1.00  0.00           O
ATOM   7857  O11 POPE2 119      83.495  24.521 126.084  1.00  0.00           O
ATOM   7858  O12 POPE2 119      84.885  25.371 127.894  1.00  0.00           O
ATOM   7859  C1  POPE2 119      82.866  25.271 125.054  1.00  0.00           C
ATOM   7862  C2  POPE2 119      81.915  24.391 124.194  1.00  0.00           C
ATOM   7864  O21 POPE2 119      81.535  25.140 123.044  1.00  0.00           O
ATOM   7865  C21 POPE2 119      82.405  25.061 122.074  1.00  0.00           C
ATOM   7866  O22 POPE2 119      83.386  24.341 122.034  1.00  0.00           O
ATOM   7867  C22 POPE2 119      81.894  25.940 120.954  1.00  0.00           C
ATOM   7870  C3  POPE2 119      80.655  23.970 124.984  1.00  0.00           C
ATOM   7873  O31 POPE2 119      79.516  23.701 124.144  1.00  0.00           O
ATOM   7874  C31 POPE2 119      78.525  23.070 124.784  1.00  0.00           C
ATOM   7875  O32 POPE2 119      78.635  22.671 125.934  1.00  0.00           O
ATOM   7876  C32 POPE2 119      77.305  22.941 123.854  1.00  0.00           C
ATOM   7879  C23 POPE2 119      82.875  25.961 119.784  1.00  0.00           C
ATOM   7882  C24 POPE2 119      82.245  26.490 118.494  1.00  0.00           C
ATOM   7885  C25 POPE2 119      83.295  26.801 117.434  1.00  0.00           C
ATOM   7888  C26 POPE2 119      84.216  25.620 117.104  1.00  0.00           C
ATOM   7891  C27 POPE2 119      85.495  26.070 116.384  1.00  0.00           C
ATOM   7894  C28 POPE2 119      86.565  24.971 116.324  1.00  0.00           C
ATOM   7897  C29 POPE2 119      87.906  25.601 116.034  1.00  0.00           C
ATOM   7899 0C21 POPE2 119      88.946  25.041 115.404  1.00  0.00           C
ATOM   7901 1C21 POPE2 119      89.025  23.640 114.854  1.00  0.00           C
ATOM   7904 2C21 POPE2 119      89.105  23.640 113.314  1.00  0.00           C
ATOM   7907 3C21 POPE2 119      90.336  24.351 112.754  1.00  0.00           C
ATOM   7910 4C21 POPE2 119      90.436  24.291 111.224  1.00  0.00           C
ATOM   7913 5C21 POPE2 119      91.135  23.031 110.694  1.00  0.00           C
ATOM   7916 6C21 POPE2 119      91.266  23.091 109.164  1.00  0.00           C
ATOM   7919 7C21 POPE2 119      92.015  21.911 108.564  1.00  0.00           C
ATOM   7922 8C21 POPE2 119      92.185  22.050 107.044  1.00  0.00           C
ATOM   7926  C33 POPE2 119      76.455  24.230 123.764  1.00  0.00           C
ATOM   7929  C34 POPE2 119      75.346  24.191 122.684  1.00  0.00           C
ATOM   7932  C35 POPE2 119      75.855  24.030 121.244  1.00  0.00           C
ATOM   7935  C36 POPE2 119      75.445  25.161 120.284  1.00  0.00           C
ATOM   7938  C37 POPE2 119      76.025  24.951 118.874  1.00  0.00           C
ATOM   7941  C38 POPE2 119      76.156  26.231 118.024  1.00  0.00           C
ATOM   7944  C39 POPE2 119      75.086  26.411 116.924  1.00  0.00           C
ATOM   7947 0C31 POPE2 119      75.156  25.341 115.804  1.00  0.00           C
ATOM   7950 1C31 POPE2 119      74.225  25.661 114.624  1.00  0.00           C
ATOM   7953 2C31 POPE2 119      74.145  24.541 113.574  1.00  0.00           C
ATOM   7956 3C31 POPE2 119      75.436  24.361 112.774  1.00  0.00           C
ATOM   7959 4C31 POPE2 119      75.265  23.400 111.584  1.00  0.00           C
ATOM   7962 5C31 POPE2 119      76.506  23.331 110.684  1.00  0.00           C
ATOM   7965 6C31 POPE2 119      76.336  22.371 109.504  1.00  0.00           C
ATOM   7969  NH3 POPE3 120      74.015  76.570 128.774  1.00  0.00           N
ATOM   7973  C12 POPE3 120      72.645  77.191 128.804  1.00  0.00           C
ATOM   7976  C11 POPE3 120      71.675  76.240 129.524  1.00  0.00           C
ATOM   7979  P   POPE3 120      72.576  74.731 131.494  1.00  0.00           P
ATOM   7980  O13 POPE3 120      73.095  75.020 132.844  1.00  0.00           O
ATOM   7981  O14 POPE3 120      71.495  73.731 131.364  1.00  0.00           O
ATOM   7982  O11 POPE3 120      73.796  74.471 130.494  1.00  0.00           O
ATOM   7983  O12 POPE3 120      72.076  76.091 130.874  1.00  0.00           O
ATOM   7984  C1  POPE3 120      74.354  73.170 130.324  1.00  0.00           C
ATOM   7987  C2  POPE3 120      75.445  73.190 129.204  1.00  0.00           C
ATOM   7989  O21 POPE3 120      75.055  72.380 128.084  1.00  0.00           O
ATOM   7990  C21 POPE3 120      74.376  73.001 127.144  1.00  0.00           C
ATOM   7991  O22 POPE3 120      74.116  74.201 127.134  1.00  0.00           O
ATOM   7992  C22 POPE3 120      74.096  72.021 125.994  1.00  0.00           C
ATOM   7995  C3  POPE3 120      76.854  72.761 129.654  1.00  0.00           C
ATOM   7998  O31 POPE3 120      77.745  72.831 128.514  1.00  0.00           O
ATOM   7999  C31 POPE3 120      78.085  71.640 128.004  1.00  0.00           C
ATOM   8000  O32 POPE3 120      77.895  70.570 128.534  1.00  0.00           O
ATOM   8001  C32 POPE3 120      78.665  71.831 126.594  1.00  0.00           C
ATOM   8004  C23 POPE3 120      74.796  72.431 124.674  1.00  0.00           C
ATOM   8007  C24 POPE3 120      75.096  71.270 123.714  1.00  0.00           C
ATOM   8010  C25 POPE3 120      73.885  70.560 123.084  1.00  0.00           C
ATOM   8013  C26 POPE3 120      73.135  71.401 122.044  1.00  0.00           C
ATOM   8016  C27 POPE3 120      72.336  70.501 121.084  1.00  0.00           C
ATOM   8019  C28 POPE3 120      71.546  71.280 120.014  1.00  0.00           C
ATOM   8022  C29 POPE3 120      70.626  70.350 119.254  1.00  0.00           C
ATOM   8024 0C21 POPE3 120      70.175  70.481 117.994  1.00  0.00           C
ATOM   8026 1C21 POPE3 120      70.465  71.591 117.004  1.00  0.00           C
ATOM   8029 2C21 POPE3 120      70.955  71.041 115.644  1.00  0.00           C
ATOM   8032 3C21 POPE3 120      69.915  70.140 114.934  1.00  0.00           C
ATOM   8035 4C21 POPE3 120      70.405  69.560 113.604  1.00  0.00           C
ATOM   8038 5C21 POPE3 120      70.355  70.550 112.434  1.00  0.00           C
ATOM   8041 6C21 POPE3 120      70.585  69.861 111.084  1.00  0.00           C
ATOM   8044 7C21 POPE3 120      70.445  70.791 109.874  1.00  0.00           C
ATOM   8047 8C21 POPE3 120      70.376  70.011 108.554  1.00  0.00           C
ATOM   8051  C33 POPE3 120      78.495  70.550 125.734  1.00  0.00           C
ATOM   8054  C34 POPE3 120      79.315  70.611 124.434  1.00  0.00           C
ATOM   8057  C35 POPE3 120      78.805  71.591 123.374  1.00  0.00           C
ATOM   8060  C36 POPE3 120      79.855  71.820 122.274  1.00  0.00           C
ATOM   8063  C37 POPE3 120      79.506  72.960 121.314  1.00  0.00           C
ATOM   8066  C38 POPE3 120      80.686  73.331 120.394  1.00  0.00           C
ATOM   8069  C39 POPE3 120      80.385  73.161 118.894  1.00  0.00           C
ATOM   8072 0C31 POPE3 120      79.546  74.300 118.314  1.00  0.00           C
ATOM   8075 1C31 POPE3 120      79.366  74.191 116.784  1.00  0.00           C
ATOM   8078 2C31 POPE3 120      78.455  75.301 116.254  1.00  0.00           C
ATOM   8081 3C31 POPE3 120      78.516  75.490 114.724  1.00  0.00           C
ATOM   8084 4C31 POPE3 120      79.186  76.820 114.334  1.00  0.00           C
ATOM   8087 5C31 POPE3 120      78.355  78.060 114.714  1.00  0.00           C
ATOM   8090 6C31 POPE3 120      79.126  79.381 114.574  1.00  0.00           C
ATOM   8094  NH3 POPE4 121      77.705  93.961 125.084  1.00  0.00           N
ATOM   8098  C12 POPE4 121      77.355  92.530 125.364  1.00  0.00           C
ATOM   8101  C11 POPE4 121      77.115  92.360 126.874  1.00  0.00           C
ATOM   8104  P   POPE4 121      75.976  90.021 127.244  1.00  0.00           P
ATOM   8105  O13 POPE4 121      76.465  88.651 127.014  1.00  0.00           O
ATOM   8106  O14 POPE4 121      75.186  90.260 128.474  1.00  0.00           O
ATOM   8107  O11 POPE4 121      75.195  90.481 125.944  1.00  0.00           O
ATOM   8108  O12 POPE4 121      77.205  90.990 127.234  1.00  0.00           O
ATOM   8109  C1  POPE4 121      74.145  89.661 125.394  1.00  0.00           C
ATOM   8112  C2  POPE4 121      74.436  89.051 123.984  1.00  0.00           C
ATOM   8114  O21 POPE4 121      74.936  90.120 123.174  1.00  0.00           O
ATOM   8115  C21 POPE4 121      75.745  89.751 122.204  1.00  0.00           C
ATOM   8116  O22 POPE4 121      75.976  88.600 121.874  1.00  0.00           O
ATOM   8117  C22 POPE4 121      76.226  90.990 121.454  1.00  0.00           C
ATOM   8120  C3  POPE4 121      73.116  88.441 123.384  1.00  0.00           C
ATOM   8123  O31 POPE4 121      73.256  87.651 122.174  1.00  0.00           O
ATOM   8124  C31 POPE4 121      72.905  88.251 121.024  1.00  0.00           C
ATOM   8125  O32 POPE4 121      72.516  89.401 120.934  1.00  0.00           O
ATOM   8126  C32 POPE4 121      72.945  87.231 119.874  1.00  0.00           C
ATOM   8129  C23 POPE4 121      77.625  90.810 120.814  1.00  0.00           C
ATOM   8132  C24 POPE4 121      77.596  91.070 119.304  1.00  0.00           C
ATOM   8135  C25 POPE4 121      77.146  89.850 118.494  1.00  0.00           C
ATOM   8138  C26 POPE4 121      78.285  88.850 118.254  1.00  0.00           C
ATOM   8141  C27 POPE4 121      77.835  87.630 117.424  1.00  0.00           C
ATOM   8144  C28 POPE4 121      79.015  86.751 116.994  1.00  0.00           C
ATOM   8147  C29 POPE4 121      78.595  85.550 116.174  1.00  0.00           C
ATOM   8149 0C21 POPE4 121      78.476  85.520 114.834  1.00  0.00           C
ATOM   8151 1C21 POPE4 121      78.646  86.691 113.904  1.00  0.00           C
ATOM   8154 2C21 POPE4 121      77.385  86.910 113.034  1.00  0.00           C
ATOM   8157 3C21 POPE4 121      77.256  85.901 111.874  1.00  0.00           C
ATOM   8160 4C21 POPE4 121      76.195  86.311 110.844  1.00  0.00           C
ATOM   8163 5C21 POPE4 121      76.086  85.320 109.674  1.00  0.00           C
ATOM   8166 6C21 POPE4 121      75.065  85.751 108.614  1.00  0.00           C
ATOM   8169 7C21 POPE4 121      74.705  84.641 107.624  1.00  0.00           C
ATOM   8172 8C21 POPE4 121      73.576  85.030 106.664  1.00  0.00           C
ATOM   8176  C33 POPE4 121      73.735  87.740 118.634  1.00  0.00           C
ATOM   8179  C34 POPE4 121      73.446  86.971 117.324  1.00  0.00           C
ATOM   8182  C35 POPE4 121      74.475  85.901 116.944  1.00  0.00           C
ATOM   8185  C36 POPE4 121      74.145  85.231 115.594  1.00  0.00           C
ATOM   8188  C37 POPE4 121      75.035  84.020 115.254  1.00  0.00           C
ATOM   8191  C38 POPE4 121      74.385  83.090 114.214  1.00  0.00           C
ATOM   8194  C39 POPE4 121      74.906  81.651 114.224  1.00  0.00           C
ATOM   8197 0C31 POPE4 121      74.035  80.740 113.354  1.00  0.00           C
ATOM   8200 1C31 POPE4 121      74.166  79.231 113.614  1.00  0.00           C
ATOM   8203 2C31 POPE4 121      72.895  78.490 113.174  1.00  0.00           C
ATOM   8206 3C31 POPE4 121      72.916  76.971 113.334  1.00  0.00           C
ATOM   8209 4C31 POPE4 121      71.576  76.371 112.894  1.00  0.00           C
ATOM   8212 5C31 POPE4 121      71.546  74.841 112.764  1.00  0.00           C
ATOM   8215 6C31 POPE4 121      70.305  74.350 112.024  1.00  0.00           C
ATOM   8219  NH3 POPE5 122       0.265  31.111 120.824  1.00  0.00           N
ATOM   8223  C12 POPE5 122       0.685  32.031 119.714  1.00  0.00           C
ATOM   8226  C11 POPE5 122       0.845  31.320 118.374  1.00  0.00           C
ATOM   8229  P   POPE5 122       2.685  32.441 116.864  1.00  0.00           P
ATOM   8230  O13 POPE5 122       3.495  33.291 117.774  1.00  0.00           O
ATOM   8231  O14 POPE5 122       3.225  31.081 116.644  1.00  0.00           O
ATOM   8232  O11 POPE5 122       2.515  33.201 115.504  1.00  0.00           O
ATOM   8233  O12 POPE5 122       1.205  32.301 117.414  1.00  0.00           O
ATOM   8234  C1  POPE5 122       1.355  33.051 114.684  1.00  0.00           C
ATOM   8237  C2  POPE5 122       1.045  34.371 113.924  1.00  0.00           C
ATOM   8239  O21 POPE5 122       1.115  34.201 112.514  1.00  0.00           O
ATOM   8240  C21 POPE5 122       2.185  33.761 111.824  1.00  0.00           C
ATOM   8241  O22 POPE5 122       2.105  33.391 110.664  1.00  0.00           O
ATOM   8242  C22 POPE5 122       3.555  33.851 112.504  1.00  0.00           C
ATOM   8245  C3  POPE5 122       1.835  35.621 114.444  1.00  0.00           C
ATOM   8248  O31 POPE5 122       1.805  36.681 113.444  1.00  0.00           O
ATOM   8249  C31 POPE5 122       2.855  37.491 113.444  1.00  0.00           C
ATOM   8250  O32 POPE5 122       3.775  37.461 114.254  1.00  0.00           O
ATOM   8251  C32 POPE5 122       2.765  38.451 112.264  1.00  0.00           C
ATOM   8254  C23 POPE5 122       4.445  32.640 112.174  1.00  0.00           C
ATOM   8257  C24 POPE5 122       5.845  32.731 112.814  1.00  0.00           C
ATOM   8260  C25 POPE5 122       6.635  33.991 112.404  1.00  0.00           C
ATOM   8263  C26 POPE5 122       6.675  34.201 110.884  1.00  0.00           C
ATOM   8266  C27 POPE5 122       7.465  35.440 110.464  1.00  0.00           C
ATOM   8269  C28 POPE5 122       7.085  35.931 109.054  1.00  0.00           C
ATOM   8272  C29 POPE5 122       7.375  34.881 108.004  1.00  0.00           C
ATOM   8274 0C21 POPE5 122       8.415  34.831 107.164  1.00  0.00           C
ATOM   8276 1C21 POPE5 122       9.525  35.851 107.024  1.00  0.00           C
ATOM   8279 2C21 POPE5 122       9.766  36.221 105.554  1.00  0.00           C
ATOM   8282 3C21 POPE5 122      10.455  35.101 104.774  1.00  0.00           C
ATOM   8285 4C21 POPE5 122      10.616  35.390 103.284  1.00  0.00           C
ATOM   8288 5C21 POPE5 122      11.495  34.311 102.624  1.00  0.00           C
ATOM   8291 6C21 POPE5 122      11.825  34.601 101.154  1.00  0.00           C
ATOM   8294 7C21 POPE5 122      12.965  33.711 100.644  1.00  0.00           C
ATOM   8297 8C21 POPE5 122      12.775  33.261  99.194  1.00  0.00           C
ATOM   8301  C33 POPE5 122       3.865  39.531 112.274  1.00  0.00           C
ATOM   8304  C34 POPE5 122       4.175  40.050 110.874  1.00  0.00           C
ATOM   8307  C35 POPE5 122       3.035  40.870 110.254  1.00  0.00           C
ATOM   8310  C36 POPE5 122       3.155  40.870 108.734  1.00  0.00           C
ATOM   8313  C37 POPE5 122       2.155  41.771 108.004  1.00  0.00           C
ATOM   8316  C38 POPE5 122       2.215  41.541 106.484  1.00  0.00           C
ATOM   8319  C39 POPE5 122       1.805  42.751 105.644  1.00  0.00           C
ATOM   8322 0C31 POPE5 122       1.965  42.491 104.144  1.00  0.00           C
ATOM   8325 1C31 POPE5 122       2.145  43.780 103.324  1.00  0.00           C
ATOM   8328 2C31 POPE5 122       0.875  44.650 103.214  1.00  0.00           C
ATOM   8331 3C31 POPE5 122       0.055  44.341 101.954  1.00  0.00           C
ATOM   8334 4C31 POPE5 122      -1.076  45.351 101.744  1.00  0.00           C
ATOM   8337 5C31 POPE5 122      -1.746  45.231 100.364  1.00  0.00           C
ATOM   8340 6C31 POPE5 122      -2.786  46.320 100.114  1.00  0.00           C
ATOM   8344  NH3 POPE6 123     123.976  37.991  78.564  1.00  0.00           N
ATOM   8348  C12 POPE6 123     125.226  37.161  78.684  1.00  0.00           C
ATOM   8351  C11 POPE6 123     126.306  37.771  79.614  1.00  0.00           C
ATOM   8354  P   POPE6 123     128.205  38.521  78.004  1.00  0.00           P
ATOM   8355  O13 POPE6 123     128.215  37.081  77.684  1.00  0.00           O
ATOM   8356  O14 POPE6 123     128.186  39.511  76.914  1.00  0.00           O
ATOM   8357  O11 POPE6 123     129.487  38.890  78.874  1.00  0.00           O
ATOM   8358  O12 POPE6 123     126.996  38.841  78.994  1.00  0.00           O
ATOM   8359  C1  POPE6 123     129.897  38.240  80.064  1.00  0.00           C
ATOM   8362  C2  POPE6 123     130.186  39.311  81.164  1.00  0.00           C
ATOM   8364  O21 POPE6 123     131.017  38.791  82.224  1.00  0.00           O
ATOM   8365  C21 POPE6 123     130.477  37.881  83.024  1.00  0.00           C
ATOM   8366  O22 POPE6 123     129.385  37.371  82.904  1.00  0.00           O
ATOM   8367  C22 POPE6 123     131.406  37.651  84.224  1.00  0.00           C
ATOM   8370  C3  POPE6 123     128.874  40.011  81.644  1.00  0.00           C
ATOM   8373  O31 POPE6 123     129.055  40.761  82.864  1.00  0.00           O
ATOM   8374  C31 POPE6 123     127.976  41.491  83.194  1.00  0.00           C
ATOM   8375  O32 POPE6 123     127.076  41.791  82.424  1.00  0.00           O
ATOM   8376  C32 POPE6 123     128.145  41.920  84.664  1.00  0.00           C
ATOM   8379  C23 POPE6 123     130.896  38.311  85.544  1.00  0.00           C
ATOM   8382  C24 POPE6 123     131.826  38.001  86.734  1.00  0.00           C
ATOM   8385  C25 POPE6 123     131.406  38.611  88.084  1.00  0.00           C
ATOM   8388  C26 POPE6 123     131.507  40.140  88.204  1.00  0.00           C
ATOM   8391  C27 POPE6 123     131.117  40.621  89.614  1.00  0.00           C
ATOM   8394  C28 POPE6 123     131.117  42.150  89.814  1.00  0.00           C
ATOM   8397  C29 POPE6 123     132.397  42.670  90.434  1.00  0.00           C
ATOM   8399 0C21 POPE6 123     132.526  43.370  91.574  1.00  0.00           C
ATOM   8401 1C21 POPE6 123     131.427  43.831  92.514  1.00  0.00           C
ATOM   8404 2C21 POPE6 123     131.656  43.361  93.964  1.00  0.00           C
ATOM   8407 3C21 POPE6 123     130.487  43.721  94.894  1.00  0.00           C
ATOM   8410 4C21 POPE6 123     130.846  43.691  96.394  1.00  0.00           C
ATOM   8413 5C21 POPE6 123     131.486  42.381  96.864  1.00  0.00           C
ATOM   8416 6C21 POPE6 123     131.866  42.431  98.354  1.00  0.00           C
ATOM   8419 7C21 POPE6 123     132.437  41.111  98.884  1.00  0.00           C
ATOM   8422 8C21 POPE6 123     132.736  41.141 100.384  1.00  0.00           C
ATOM   8426  C33 POPE6 123     126.835  42.161  85.454  1.00  0.00           C
ATOM   8429  C34 POPE6 123     127.006  41.911  86.964  1.00  0.00           C
ATOM   8432  C35 POPE6 123     126.756  40.431  87.294  1.00  0.00           C
ATOM   8435  C36 POPE6 123     127.006  39.961  88.734  1.00  0.00           C
ATOM   8438  C37 POPE6 123     126.705  38.451  88.844  1.00  0.00           C
ATOM   8441  C38 POPE6 123     127.006  37.820  90.214  1.00  0.00           C
ATOM   8444  C39 POPE6 123     125.895  38.070  91.244  1.00  0.00           C
ATOM   8447 0C31 POPE6 123     126.115  37.251  92.524  1.00  0.00           C
ATOM   8450 1C31 POPE6 123     124.965  37.361  93.524  1.00  0.00           C
ATOM   8453 2C31 POPE6 123     124.695  38.800  94.004  1.00  0.00           C
ATOM   8456 3C31 POPE6 123     124.275  38.820  95.474  1.00  0.00           C
ATOM   8459 4C31 POPE6 123     123.906  40.221  95.994  1.00  0.00           C
ATOM   8462 5C31 POPE6 123     123.495  40.171  97.474  1.00  0.00           C
ATOM   8465 6C31 POPE6 123     123.135  41.530  98.064  1.00  0.00           C
ATOM   8469  NH3 POPE7 124      63.335  46.861 124.194  1.00  0.00           N
ATOM   8473  C12 POPE7 124      63.116  47.710 125.414  1.00  0.00           C
ATOM   8476  C11 POPE7 124      62.596  46.800 126.534  1.00  0.00           C
ATOM   8479  P   POPE7 124      64.415  44.881 126.964  1.00  0.00           P
ATOM   8480  O13 POPE7 124      65.855  45.111 127.194  1.00  0.00           O
ATOM   8481  O14 POPE7 124      63.736  43.841 127.754  1.00  0.00           O
ATOM   8482  O11 POPE7 124      64.085  44.690 125.394  1.00  0.00           O
ATOM   8483  O12 POPE7 124      63.666  46.230 127.274  1.00  0.00           O
ATOM   8484  C1  POPE7 124      64.565  43.501 124.744  1.00  0.00           C
ATOM   8487  C2  POPE7 124      64.985  43.751 123.254  1.00  0.00           C
ATOM   8489  O21 POPE7 124      63.995  43.230 122.324  1.00  0.00           O
ATOM   8490  C21 POPE7 124      63.545  44.111 121.444  1.00  0.00           C
ATOM   8491  O22 POPE7 124      63.565  45.320 121.584  1.00  0.00           O
ATOM   8492  C22 POPE7 124      63.065  43.400 120.174  1.00  0.00           C
ATOM   8495  C3  POPE7 124      66.336  43.041 122.954  1.00  0.00           C
ATOM   8498  O31 POPE7 124      66.686  43.001 121.564  1.00  0.00           O
ATOM   8499  C31 POPE7 124      67.326  44.011 121.014  1.00  0.00           C
ATOM   8500  O32 POPE7 124      67.506  45.111 121.504  1.00  0.00           O
ATOM   8501  C32 POPE7 124      67.855  43.570 119.664  1.00  0.00           C
ATOM   8504  C23 POPE7 124      63.135  44.331 118.924  1.00  0.00           C
ATOM   8507  C24 POPE7 124      63.085  43.590 117.574  1.00  0.00           C
ATOM   8510  C25 POPE7 124      61.796  42.801 117.274  1.00  0.00           C
ATOM   8513  C26 POPE7 124      61.355  42.971 115.804  1.00  0.00           C
ATOM   8516  C27 POPE7 124      60.296  42.001 115.254  1.00  0.00           C
ATOM   8519  C28 POPE7 124      59.715  42.491 113.894  1.00  0.00           C
ATOM   8522  C29 POPE7 124      60.046  41.591 112.724  1.00  0.00           C
ATOM   8524 0C21 POPE7 124      59.275  41.361 111.644  1.00  0.00           C
ATOM   8526 1C21 POPE7 124      57.916  41.920 111.324  1.00  0.00           C
ATOM   8529 2C21 POPE7 124      57.905  43.011 110.244  1.00  0.00           C
ATOM   8532 3C21 POPE7 124      56.465  43.470 109.924  1.00  0.00           C
ATOM   8535 4C21 POPE7 124      56.375  44.681 108.984  1.00  0.00           C
ATOM   8538 5C21 POPE7 124      54.956  44.801 108.404  1.00  0.00           C
ATOM   8541 6C21 POPE7 124      54.496  46.230 108.094  1.00  0.00           C
ATOM   8544 7C21 POPE7 124      53.035  46.221 107.634  1.00  0.00           C
ATOM   8547 8C21 POPE7 124      52.386  47.591 107.504  1.00  0.00           C
ATOM   8551  C33 POPE7 124      67.065  44.181 118.494  1.00  0.00           C
ATOM   8554  C34 POPE7 124      67.645  43.741 117.144  1.00  0.00           C
ATOM   8557  C35 POPE7 124      66.946  44.350 115.914  1.00  0.00           C
ATOM   8560  C36 POPE7 124      67.065  45.880 115.884  1.00  0.00           C
ATOM   8563  C37 POPE7 124      66.866  46.501 114.494  1.00  0.00           C
ATOM   8566  C38 POPE7 124      67.645  47.811 114.404  1.00  0.00           C
ATOM   8569  C39 POPE7 124      67.535  48.531 113.054  1.00  0.00           C
ATOM   8572 0C31 POPE7 124      68.126  49.941 113.124  1.00  0.00           C
ATOM   8575 1C31 POPE7 124      68.065  50.721 111.804  1.00  0.00           C
ATOM   8578 2C31 POPE7 124      69.315  50.530 110.934  1.00  0.00           C
ATOM   8581 3C31 POPE7 124      69.906  51.861 110.434  1.00  0.00           C
ATOM   8584 4C31 POPE7 124      68.976  52.631 109.494  1.00  0.00           C
ATOM   8587 5C31 POPE7 124      69.674  53.831 108.844  1.00  0.00           C
ATOM   8590 6C31 POPE7 124      68.805  54.531 107.794  1.00  0.00           C
ATOM   8594  NH3 POPE8 125      88.655  88.850  83.684  1.00  0.00           N
ATOM   8598  C12 POPE8 125      89.105  90.211  83.204  1.00  0.00           C
ATOM   8601  C11 POPE8 125      90.635  90.351  83.104  1.00  0.00           C
ATOM   8604  P   POPE8 125      90.795  92.851  82.274  1.00  0.00           P
ATOM   8605  O13 POPE8 125      91.856  92.851  81.244  1.00  0.00           O
ATOM   8606  O14 POPE8 125      89.375  92.781  81.834  1.00  0.00           O
ATOM   8607  O11 POPE8 125      90.975  94.140  83.194  1.00  0.00           O
ATOM   8608  O12 POPE8 125      91.056  91.691  83.314  1.00  0.00           O
ATOM   8609  C1  POPE8 125      89.916  94.641  84.004  1.00  0.00           C
ATOM   8612  C2  POPE8 125      90.385  95.041  85.434  1.00  0.00           C
ATOM   8614  O21 POPE8 125      90.476  93.870  86.264  1.00  0.00           O
ATOM   8615  C21 POPE8 125      91.686  93.511  86.624  1.00  0.00           C
ATOM   8616  O22 POPE8 125      92.735  93.901  86.144  1.00  0.00           O
ATOM   8617  C22 POPE8 125      91.525  92.521  87.784  1.00  0.00           C
ATOM   8620  C3  POPE8 125      89.394  96.020  86.144  1.00  0.00           C
ATOM   8623  O31 POPE8 125      89.946  96.510  87.384  1.00  0.00           O
ATOM   8624  C31 POPE8 125      89.175  97.431  87.984  1.00  0.00           C
ATOM   8625  O32 POPE8 125      88.046  97.721  87.624  1.00  0.00           O
ATOM   8626  C32 POPE8 125      89.895  98.111  89.144  1.00  0.00           C
ATOM   8629  C23 POPE8 125      92.756  92.521  88.704  1.00  0.00           C
ATOM   8632  C24 POPE8 125      92.595  91.560  89.894  1.00  0.00           C
ATOM   8635  C25 POPE8 125      91.565  92.011  90.944  1.00  0.00           C
ATOM   8638  C26 POPE8 125      92.015  93.251  91.734  1.00  0.00           C
ATOM   8641  C27 POPE8 125      91.166  93.511  92.984  1.00  0.00           C
ATOM   8644  C28 POPE8 125      91.535  94.831  93.684  1.00  0.00           C
ATOM   8647  C29 POPE8 125      92.985  94.901  94.084  1.00  0.00           C
ATOM   8649 0C21 POPE8 125      93.486  94.691  95.304  1.00  0.00           C
ATOM   8651 1C21 POPE8 125      92.715  94.291  96.534  1.00  0.00           C
ATOM   8654 2C21 POPE8 125      93.456  93.181  97.314  1.00  0.00           C
ATOM   8657 3C21 POPE8 125      94.846  93.621  97.804  1.00  0.00           C
ATOM   8660 4C21 POPE8 125      95.525  92.620  98.744  1.00  0.00           C
ATOM   8663 5C21 POPE8 125      94.925  92.591 100.144  1.00  0.00           C
ATOM   8666 6C21 POPE8 125      95.784  91.770 101.114  1.00  0.00           C
ATOM   8669 7C21 POPE8 125      95.305  91.871 102.554  1.00  0.00           C
ATOM   8672 8C21 POPE8 125      96.096  91.001 103.534  1.00  0.00           C
ATOM   8676  C33 POPE8 125      90.075  99.641  88.924  1.00  0.00           C
ATOM   8679  C34 POPE8 125      90.245 100.441  90.224  1.00  0.00           C
ATOM   8682  C35 POPE8 125      88.906 100.640  90.964  1.00  0.00           C
ATOM   8685  C36 POPE8 125      88.976 101.551  92.204  1.00  0.00           C
ATOM   8688  C37 POPE8 125      87.556 101.920  92.654  1.00  0.00           C
ATOM   8691  C38 POPE8 125      87.435 102.740  93.944  1.00  0.00           C
ATOM   8694  C39 POPE8 125      87.376 101.871  95.214  1.00  0.00           C
ATOM   8697 0C31 POPE8 125      86.675 102.581  96.384  1.00  0.00           C
ATOM   8700 1C31 POPE8 125      86.646 101.710  97.654  1.00  0.00           C
ATOM   8703 2C31 POPE8 125      85.436 101.971  98.564  1.00  0.00           C
ATOM   8706 3C31 POPE8 125      85.396 103.350  99.254  1.00  0.00           C
ATOM   8709 4C31 POPE8 125      86.115 103.341 100.614  1.00  0.00           C
ATOM   8712 5C31 POPE8 125      85.895 104.651 101.384  1.00  0.00           C
ATOM   8715 6C31 POPE8 125      86.586 104.691 102.754  1.00  0.00           C
ATOM   8719  NH3 POPE9 126      77.235  58.260 131.384  1.00  0.00           N
ATOM   8723  C12 POPE9 126      76.655  59.201 132.414  1.00  0.00           C
ATOM   8726  C11 POPE9 126      75.965  60.401 131.724  1.00  0.00           C
ATOM   8729  P   POPE9 126      73.875  61.940 132.124  1.00  0.00           P
ATOM   8730  O13 POPE9 126      72.456  61.791 132.494  1.00  0.00           O
ATOM   8731  O14 POPE9 126      74.745  62.841 132.924  1.00  0.00           O
ATOM   8732  O11 POPE9 126      73.855  62.400 130.604  1.00  0.00           O
ATOM   8733  O12 POPE9 126      74.586  60.521 132.104  1.00  0.00           O
ATOM   8734  C1  POPE9 126      75.035  62.631 129.834  1.00  0.00           C
ATOM   8737  C2  POPE9 126      74.796  63.611 128.654  1.00  0.00           C
ATOM   8739  O21 POPE9 126      75.495  63.100 127.504  1.00  0.00           O
ATOM   8740  C21 POPE9 126      74.766  62.400 126.654  1.00  0.00           C
ATOM   8741  O22 POPE9 126      73.546  62.301 126.644  1.00  0.00           O
ATOM   8742  C22 POPE9 126      75.696  61.730 125.644  1.00  0.00           C
ATOM   8745  C3  POPE9 126      75.335  65.030 128.984  1.00  0.00           C
ATOM   8748  O31 POPE9 126      75.525  65.820 127.794  1.00  0.00           O
ATOM   8749  C31 POPE9 126      74.446  66.471 127.364  1.00  0.00           C
ATOM   8750  O32 POPE9 126      73.326  66.390 127.824  1.00  0.00           O
ATOM   8751  C32 POPE9 126      74.855  67.371 126.194  1.00  0.00           C
ATOM   8754  C23 POPE9 126      75.425  62.190 124.194  1.00  0.00           C
ATOM   8757  C24 POPE9 126      76.486  61.721 123.184  1.00  0.00           C
ATOM   8760  C25 POPE9 126      76.616  60.191 123.054  1.00  0.00           C
ATOM   8763  C26 POPE9 126      75.405  59.521 122.394  1.00  0.00           C
ATOM   8766  C27 POPE9 126      75.455  57.990 122.524  1.00  0.00           C
ATOM   8769  C28 POPE9 126      74.485  57.231 121.614  1.00  0.00           C
ATOM   8772  C29 POPE9 126      75.046  57.151 120.224  1.00  0.00           C
ATOM   8774 0C21 POPE9 126      75.256  56.051 119.494  1.00  0.00           C
ATOM   8776 1C21 POPE9 126      74.906  54.640 119.904  1.00  0.00           C
ATOM   8779 2C21 POPE9 126      74.826  53.691 118.694  1.00  0.00           C
ATOM   8782 3C21 POPE9 126      73.726  54.011 117.674  1.00  0.00           C
ATOM   8785 4C21 POPE9 126      73.116  52.741 117.084  1.00  0.00           C
ATOM   8788 5C21 POPE9 126      71.915  53.011 116.164  1.00  0.00           C
ATOM   8791 6C21 POPE9 126      72.235  53.911 114.964  1.00  0.00           C
ATOM   8794 7C21 POPE9 126      71.076  53.971 113.964  1.00  0.00           C
ATOM   8797 8C21 POPE9 126      71.326  54.921 112.794  1.00  0.00           C
ATOM   8801  C33 POPE9 126      73.925  67.151 124.984  1.00  0.00           C
ATOM   8804  C34 POPE9 126      73.836  65.670 124.614  1.00  0.00           C
ATOM   8807  C35 POPE9 126      73.076  65.420 123.314  1.00  0.00           C
ATOM   8810  C36 POPE9 126      73.936  65.591 122.054  1.00  0.00           C
ATOM   8813  C37 POPE9 126      73.126  65.460 120.764  1.00  0.00           C
ATOM   8816  C38 POPE9 126      73.895  65.911 119.514  1.00  0.00           C
ATOM   8819  C39 POPE9 126      75.035  64.970 119.104  1.00  0.00           C
ATOM   8822 0C31 POPE9 126      75.946  65.591 118.034  1.00  0.00           C
ATOM   8825 1C31 POPE9 126      77.266  64.851 117.814  1.00  0.00           C
ATOM   8828 2C31 POPE9 126      78.365  65.781 117.274  1.00  0.00           C
ATOM   8831 3C31 POPE9 126      79.704  65.091 117.004  1.00  0.00           C
ATOM   8834 4C31 POPE9 126      79.715  64.271 115.704  1.00  0.00           C
ATOM   8837 5C31 POPE9 126      81.105  63.681 115.414  1.00  0.00           C
ATOM   8840 6C31 POPE9 126      81.155  62.931 114.084  1.00  0.00           C
ATOM   8844  NH3 POPE  127      31.245 111.171 122.064  1.00  0.00           N
ATOM   8848  C12 POPE  127      32.215 110.441 122.954  1.00  0.00           C
ATOM   8851  C11 POPE  127      31.486 109.710 124.094  1.00  0.00           C
ATOM   8854  P   POPE  127      29.895 107.921 123.074  1.00  0.00           P
ATOM   8855  O13 POPE  127      29.906 106.451 122.844  1.00  0.00           O
ATOM   8856  O14 POPE  127      28.756 108.401 123.874  1.00  0.00           O
ATOM   8857  O11 POPE  127      29.895 108.701 121.694  1.00  0.00           O
ATOM   8858  O12 POPE  127      31.245 108.350 123.764  1.00  0.00           O
ATOM   8859  C1  POPE  127      28.885 108.350 120.734  1.00  0.00           C
ATOM   8862  C2  POPE  127      29.425 108.391 119.274  1.00  0.00           C
ATOM   8864  O21 POPE  127      29.846 107.091 118.814  1.00  0.00           O
ATOM   8865  C21 POPE  127      31.086 106.671 118.994  1.00  0.00           C
ATOM   8866  O22 POPE  127      31.896 107.080 119.814  1.00  0.00           O
ATOM   8867  C22 POPE  127      31.385 105.611 117.934  1.00  0.00           C
ATOM   8870  C3  POPE  127      30.415 109.570 119.014  1.00  0.00           C
ATOM   8873  O31 POPE  127      30.555 109.820 117.594  1.00  0.00           O
ATOM   8874  C31 POPE  127      31.516 110.710 117.324  1.00  0.00           C
ATOM   8875  O32 POPE  127      32.265 111.221 118.134  1.00  0.00           O
ATOM   8876  C32 POPE  127      31.525 110.981 115.804  1.00  0.00           C
ATOM   8879  C23 POPE  127      31.455 106.250 116.524  1.00  0.00           C
ATOM   8882  C24 POPE  127      32.006 105.301 115.454  1.00  0.00           C
ATOM   8885  C25 POPE  127      32.175 105.990 114.094  1.00  0.00           C
ATOM   8888  C26 POPE  127      33.026 105.190 113.084  1.00  0.00           C
ATOM   8891  C27 POPE  127      33.445 106.041 111.884  1.00  0.00           C
ATOM   8894  C28 POPE  127      34.346 105.310 110.854  1.00  0.00           C
ATOM   8897  C29 POPE  127      33.565 104.420 109.924  1.00  0.00           C
ATOM   8899 0C21 POPE  127      34.085 103.570 109.014  1.00  0.00           C
ATOM   8901 1C21 POPE  127      35.545 103.280 108.754  1.00  0.00           C
ATOM   8904 2C21 POPE  127      36.015 103.831 107.394  1.00  0.00           C
ATOM   8907 3C21 POPE  127      36.335 105.330 107.464  1.00  0.00           C
ATOM   8910 4C21 POPE  127      36.226 106.070 106.124  1.00  0.00           C
ATOM   8913 5C21 POPE  127      37.355 105.771 105.124  1.00  0.00           C
ATOM   8916 6C21 POPE  127      37.695 107.030 104.294  1.00  0.00           C
ATOM   8919 7C21 POPE  127      38.756 106.811 103.214  1.00  0.00           C
ATOM   8922 8C21 POPE  127      39.135 108.100 102.484  1.00  0.00           C
ATOM   8926  C33 POPE  127      30.775 112.291 115.444  1.00  0.00           C
ATOM   8929  C34 POPE  127      30.666 112.550 113.924  1.00  0.00           C
ATOM   8932  C35 POPE  127      29.655 111.640 113.224  1.00  0.00           C
ATOM   8935  C36 POPE  127      29.425 111.981 111.744  1.00  0.00           C
ATOM   8938  C37 POPE  127      28.315 111.110 111.134  1.00  0.00           C
ATOM   8941  C38 POPE  127      27.925 111.461 109.684  1.00  0.00           C
ATOM   8944  C39 POPE  127      26.435 111.210 109.414  1.00  0.00           C
ATOM   8947 0C31 POPE  127      26.086 110.920 107.944  1.00  0.00           C
ATOM   8950 1C31 POPE  127      24.565 110.990 107.704  1.00  0.00           C
ATOM   8953 2C31 POPE  127      23.975 109.791 106.934  1.00  0.00           C
ATOM   8956 3C31 POPE  127      24.005 108.441 107.674  1.00  0.00           C
ATOM   8959 4C31 POPE  127      23.295 108.481 109.044  1.00  0.00           C
ATOM   8962 5C31 POPE  127      22.976 107.080 109.604  1.00  0.00           C
ATOM   8965 6C31 POPE  127      24.205 106.240 109.964  1.00  0.00           C
ATOM   8969  NH3 POPE  128      80.635  36.221  82.954  1.00  0.00           N
ATOM   8973  C12 POPE  128      81.266  37.581  83.074  1.00  0.00           C
ATOM   8976  C11 POPE  128      82.756  37.531  82.664  1.00  0.00           C
ATOM   8979  P   POPE  128      84.765  39.230  82.634  1.00  0.00           P
ATOM   8980  O13 POPE  128      85.466  38.230  81.784  1.00  0.00           O
ATOM   8981  O14 POPE  128      84.436  40.521  81.974  1.00  0.00           O
ATOM   8982  O11 POPE  128      85.644  39.591  83.874  1.00  0.00           O
ATOM   8983  O12 POPE  128      83.456  38.621  83.274  1.00  0.00           O
ATOM   8984  C1  POPE  128      86.225  38.670  84.794  1.00  0.00           C
ATOM   8987  C2  POPE  128      86.166  39.251  86.234  1.00  0.00           C
ATOM   8989  O21 POPE  128      84.814  39.070  86.644  1.00  0.00           O
ATOM   8990  C21 POPE  128      84.366  39.661  87.714  1.00  0.00           C
ATOM   8991  O22 POPE  128      85.016  40.131  88.644  1.00  0.00           O
ATOM   8992  C22 POPE  128      82.855  39.710  87.564  1.00  0.00           C
ATOM   8995  C3  POPE  128      86.625  40.751  86.274  1.00  0.00           C
ATOM   8998  O31 POPE  128      88.046  40.911  86.074  1.00  0.00           O
ATOM   8999  C31 POPE  128      88.845  41.131  87.124  1.00  0.00           C
ATOM   9000  O32 POPE  128      89.916  41.730  87.054  1.00  0.00           O
ATOM   9001  C32 POPE  128      88.386  40.460  88.424  1.00  0.00           C
ATOM   9004  C23 POPE  128      82.215  40.811  88.414  1.00  0.00           C
ATOM   9007  C24 POPE  128      82.645  42.200  87.934  1.00  0.00           C
ATOM   9010  C25 POPE  128      81.815  43.310  88.574  1.00  0.00           C
ATOM   9013  C26 POPE  128      82.325  43.701  89.964  1.00  0.00           C
ATOM   9016  C27 POPE  128      81.366  44.681  90.634  1.00  0.00           C
ATOM   9019  C28 POPE  128      81.945  45.191  91.954  1.00  0.00           C
ATOM   9022  C29 POPE  128      81.045  46.171  92.644  1.00  0.00           C
ATOM   9024 0C21 POPE  128      81.446  47.270  93.304  1.00  0.00           C
ATOM   9026 1C21 POPE  128      82.866  47.730  93.514  1.00  0.00           C
ATOM   9029 2C21 POPE  128      83.305  47.481  94.964  1.00  0.00           C
ATOM   9032 3C21 POPE  128      84.776  47.850  95.194  1.00  0.00           C
ATOM   9035 4C21 POPE  128      85.165  47.820  96.674  1.00  0.00           C
ATOM   9038 5C21 POPE  128      85.396  46.411  97.204  1.00  0.00           C
ATOM   9041 6C21 POPE  128      85.945  46.411  98.634  1.00  0.00           C
ATOM   9044 7C21 POPE  128      86.236  45.001  99.164  1.00  0.00           C
ATOM   9047 8C21 POPE  128      86.765  45.011 100.594  1.00  0.00           C
ATOM   9051  C33 POPE  128      89.555  40.370  89.434  1.00  0.00           C
ATOM   9054  C34 POPE  128      89.265  39.511  90.664  1.00  0.00           C
ATOM   9057  C35 POPE  128      88.256  40.140  91.634  1.00  0.00           C
ATOM   9060  C36 POPE  128      88.095  39.320  92.914  1.00  0.00           C
ATOM   9063  C37 POPE  128      87.314  40.061  93.994  1.00  0.00           C
ATOM   9066  C38 POPE  128      86.805  39.131  95.104  1.00  0.00           C
ATOM   9069  C39 POPE  128      85.924  39.841  96.144  1.00  0.00           C
ATOM   9072 0C31 POPE  128      86.686  40.831  97.044  1.00  0.00           C
ATOM   9075 1C31 POPE  128      87.656  40.131  98.004  1.00  0.00           C
ATOM   9078 2C31 POPE  128      88.386  41.100  98.954  1.00  0.00           C
ATOM   9081 3C31 POPE  128      88.825  40.431 100.264  1.00  0.00           C
ATOM   9084 4C31 POPE  128      89.615  39.120 100.084  1.00  0.00           C
ATOM   9087 5C31 POPE  128      89.986  38.481 101.424  1.00  0.00           C
ATOM   9090 6C31 POPE  128      90.725  37.140 101.264  1.00  0.00           C
ATOM   9094  NH3 POPE  129      97.966  14.320  83.834  1.00  0.00           N
ATOM   9098  C12 POPE  129      98.085  12.831  84.084  1.00  0.00           C
ATOM   9101  C11 POPE  129      99.415  12.461  84.774  1.00  0.00           C
ATOM   9104  P   POPE  129     100.345  14.351  86.354  1.00  0.00           P
ATOM   9105  O13 POPE  129      99.666  15.411  85.554  1.00  0.00           O
ATOM   9106  O14 POPE  129     101.765  14.071  86.054  1.00  0.00           O
ATOM   9107  O11 POPE  129     100.086  14.541  87.904  1.00  0.00           O
ATOM   9108  O12 POPE  129      99.506  13.051  86.064  1.00  0.00           O
ATOM   9109  C1  POPE  129      98.845  14.191  88.554  1.00  0.00           C
ATOM   9112  C2  POPE  129      98.965  12.931  89.474  1.00  0.00           C
ATOM   9114  O21 POPE  129      97.674  12.681  90.104  1.00  0.00           O
ATOM   9115  C21 POPE  129      97.616  11.671  90.964  1.00  0.00           C
ATOM   9116  O22 POPE  129      98.456  10.801  91.104  1.00  0.00           O
ATOM   9117  C22 POPE  129      96.355  11.781  91.814  1.00  0.00           C
ATOM   9120  C3  POPE  129     100.116  13.101  90.524  1.00  0.00           C
ATOM   9123  O31 POPE  129      99.645  13.811  91.694  1.00  0.00           O
ATOM   9124  C31 POPE  129     100.495  13.811  92.714  1.00  0.00           C
ATOM   9125  O32 POPE  129     101.646  13.441  92.694  1.00  0.00           O
ATOM   9126  C32 POPE  129      99.785  14.390  93.944  1.00  0.00           C
ATOM   9129  C23 POPE  129      96.204  10.551  92.744  1.00  0.00           C
ATOM   9132  C24 POPE  129      94.885  10.541  93.534  1.00  0.00           C
ATOM   9135  C25 POPE  129      94.806  11.681  94.544  1.00  0.00           C
ATOM   9138  C26 POPE  129      93.635  11.541  95.524  1.00  0.00           C
ATOM   9141  C27 POPE  129      93.645  12.661  96.574  1.00  0.00           C
ATOM   9144  C28 POPE  129      93.025  12.241  97.924  1.00  0.00           C
ATOM   9147  C29 POPE  129      93.885  11.241  98.664  1.00  0.00           C
ATOM   9149 0C21 POPE  129      94.954  11.541  99.424  1.00  0.00           C
ATOM   9151 1C21 POPE  129      95.506  12.931  99.644  1.00  0.00           C
ATOM   9154 2C21 POPE  129      94.895  13.641 100.864  1.00  0.00           C
ATOM   9157 3C21 POPE  129      95.415  13.111 102.204  1.00  0.00           C
ATOM   9160 4C21 POPE  129      94.636  13.711 103.384  1.00  0.00           C
ATOM   9163 5C21 POPE  129      95.145  13.251 104.754  1.00  0.00           C
ATOM   9166 6C21 POPE  129      96.415  13.981 105.224  1.00  0.00           C
ATOM   9169 7C21 POPE  129      96.866  13.531 106.614  1.00  0.00           C
ATOM   9172 8C21 POPE  129      98.095  14.261 107.144  1.00  0.00           C
ATOM   9176  C33 POPE  129      99.394  13.291  94.954  1.00  0.00           C
ATOM   9179  C34 POPE  129      98.424  13.791  96.034  1.00  0.00           C
ATOM   9182  C35 POPE  129      98.976  14.911  96.924  1.00  0.00           C
ATOM   9185  C36 POPE  129      98.076  15.111  98.144  1.00  0.00           C
ATOM   9188  C37 POPE  129      98.596  16.131  99.164  1.00  0.00           C
ATOM   9191  C38 POPE  129      97.796  16.051 100.474  1.00  0.00           C
ATOM   9194  C39 POPE  129      98.246  17.021 101.574  1.00  0.00           C
ATOM   9197 0C31 POPE  129      99.745  16.951 101.914  1.00  0.00           C
ATOM   9200 1C31 POPE  129     100.045  17.651 103.244  1.00  0.00           C
ATOM   9203 2C31 POPE  129      99.855  16.731 104.464  1.00  0.00           C
ATOM   9206 3C31 POPE  129      99.445  17.491 105.744  1.00  0.00           C
ATOM   9209 4C31 POPE  129      98.025  18.061 105.664  1.00  0.00           C
ATOM   9212 5C31 POPE  129      97.985  19.601 105.604  1.00  0.00           C
ATOM   9215 6C31 POPE  129      96.625  20.151 105.164  1.00  0.00           C
ATOM   9219  NH3 POPE  130     129.487  16.271 120.074  1.00  0.00           N
ATOM   9223  C12 POPE  130     130.146  16.251 121.414  1.00  0.00           C
ATOM   9226  C11 POPE  130     130.336  14.801 121.884  1.00  0.00           C
ATOM   9229  P   POPE  130     128.766  12.881 121.064  1.00  0.00           P
ATOM   9230  O13 POPE  130     129.406  11.651 121.594  1.00  0.00           O
ATOM   9231  O14 POPE  130     127.314  12.881 120.794  1.00  0.00           O
ATOM   9232  O11 POPE  130     129.496  13.371 119.754  1.00  0.00           O
ATOM   9233  O12 POPE  130     129.076  14.121 121.994  1.00  0.00           O
ATOM   9234  C1  POPE  130     129.146  12.891 118.464  1.00  0.00           C
ATOM   9237  C2  POPE  130     130.087  11.751 117.984  1.00  0.00           C
ATOM   9239  O21 POPE  130     130.576  11.981 116.654  1.00  0.00           O
ATOM   9240  C21 POPE  130     129.666  11.981 115.704  1.00  0.00           C
ATOM   9241  O22 POPE  130     128.465  12.091 115.874  1.00  0.00           O
ATOM   9242  C22 POPE  130     130.336  11.801 114.334  1.00  0.00           C
ATOM   9245  C3  POPE  130     129.517  10.311 118.154  1.00  0.00           C
ATOM   9248  O31 POPE  130     130.516   9.391 117.704  1.00  0.00           O
ATOM   9249  C31 POPE  130     130.257   8.201 117.274  1.00  0.00           C
ATOM   9250  O32 POPE  130     129.186   7.601 117.234  1.00  0.00           O
ATOM   9251  C32 POPE  130     131.597   7.551 116.904  1.00  0.00           C
ATOM   9254  C23 POPE  130     129.487  10.941 113.364  1.00  0.00           C
ATOM   9257  C24 POPE  130     130.137  10.731 111.984  1.00  0.00           C
ATOM   9260  C25 POPE  130     129.207   9.951 111.044  1.00  0.00           C
ATOM   9263  C26 POPE  130     129.676   9.911 109.574  1.00  0.00           C
ATOM   9266  C27 POPE  130     128.676  10.561 108.614  1.00  0.00           C
ATOM   9269  C28 POPE  130     129.137  10.531 107.144  1.00  0.00           C
ATOM   9272  C29 POPE  130     128.445  11.571 106.284  1.00  0.00           C
ATOM   9274 0C21 POPE  130     127.976  11.451 105.034  1.00  0.00           C
ATOM   9276 1C21 POPE  130     127.994  10.231 104.154  1.00  0.00           C
ATOM   9279 2C21 POPE  130     126.604   9.951 103.534  1.00  0.00           C
ATOM   9282 3C21 POPE  130     125.494   9.771 104.594  1.00  0.00           C
ATOM   9285 4C21 POPE  130     124.135   9.331 104.024  1.00  0.00           C
ATOM   9288 5C21 POPE  130     124.135   7.961 103.334  1.00  0.00           C
ATOM   9291 6C21 POPE  130     124.515   6.770 104.244  1.00  0.00           C
ATOM   9294 7C21 POPE  130     123.305   5.930 104.694  1.00  0.00           C
ATOM   9297 8C21 POPE  130     123.725   4.680 105.484  1.00  0.00           C
ATOM   9301  C33 POPE  130     131.477   6.240 116.114  1.00  0.00           C
ATOM   9304  C34 POPE  130     131.077   6.470 114.654  1.00  0.00           C
ATOM   9307  C35 POPE  130     131.096   5.160 113.854  1.00  0.00           C
ATOM   9310  C36 POPE  130     130.727   5.360 112.374  1.00  0.00           C
ATOM   9313  C37 POPE  130     131.326   4.250 111.504  1.00  0.00           C
ATOM   9316  C38 POPE  130     130.876   4.330 110.044  1.00  0.00           C
ATOM   9319  C39 POPE  130     131.597   3.280 109.194  1.00  0.00           C
ATOM   9322 0C31 POPE  130     131.176   3.310 107.724  1.00  0.00           C
ATOM   9325 1C31 POPE  130     131.707   2.090 106.964  1.00  0.00           C
ATOM   9328 2C31 POPE  130     131.447   2.140 105.454  1.00  0.00           C
ATOM   9331 3C31 POPE  130     132.245   3.250 104.764  1.00  0.00           C
ATOM   9334 4C31 POPE  130     132.536   2.910 103.294  1.00  0.00           C
ATOM   9337 5C31 POPE  130     131.316   2.850 102.384  1.00  0.00           C
ATOM   9340 6C31 POPE  130     131.695   2.480 100.954  1.00  0.00           C
ATOM   9344  NH3 POPE  131      22.246   3.080 123.184  1.00  0.00           N
ATOM   9348  C12 POPE  131      23.545   3.830 123.024  1.00  0.00           C
ATOM   9351  C11 POPE  131      24.606   3.429 124.094  1.00  0.00           C
ATOM   9354  P   POPE  131      24.445   0.800 124.404  1.00  0.00           P
ATOM   9355  O13 POPE  131      25.496  -0.120 124.894  1.00  0.00           O
ATOM   9356  O14 POPE  131      23.306   1.149 125.274  1.00  0.00           O
ATOM   9357  O11 POPE  131      23.855   0.289 123.034  1.00  0.00           O
ATOM   9358  O12 POPE  131      25.146   2.119 123.894  1.00  0.00           O
ATOM   9359  C1  POPE  131      24.565  -0.580 122.144  1.00  0.00           C
ATOM   9362  C2  POPE  131      24.476  -0.091 120.664  1.00  0.00           C
ATOM   9364  O21 POPE  131      23.085   0.009 120.364  1.00  0.00           O
ATOM   9365  C21 POPE  131      22.725   0.959 119.544  1.00  0.00           C
ATOM   9366  O22 POPE  131      23.435   1.799 119.024  1.00  0.00           O
ATOM   9367  C22 POPE  131      21.205   0.810 119.344  1.00  0.00           C
ATOM   9370  C3  POPE  131      25.175  -1.040 119.644  1.00  0.00           C
ATOM   9373  O31 POPE  131      25.205  -0.411 118.344  1.00  0.00           O
ATOM   9374  C31 POPE  131      24.646  -1.031 117.314  1.00  0.00           C
ATOM   9375  O32 POPE  131      24.375  -2.220 117.264  1.00  0.00           O
ATOM   9376  C32 POPE  131      24.435   0.020 116.224  1.00  0.00           C
ATOM   9379  C23 POPE  131      20.615   1.600 118.154  1.00  0.00           C
ATOM   9382  C24 POPE  131      19.076   1.569 118.154  1.00  0.00           C
ATOM   9385  C25 POPE  131      18.435   2.630 117.244  1.00  0.00           C
ATOM   9388  C26 POPE  131      18.635   2.430 115.734  1.00  0.00           C
ATOM   9391  C27 POPE  131      17.896   1.209 115.164  1.00  0.00           C
ATOM   9394  C28 POPE  131      17.175   1.489 113.824  1.00  0.00           C
ATOM   9397  C29 POPE  131      18.115   1.849 112.694  1.00  0.00           C
ATOM   9399 0C21 POPE  131      17.835   1.780 111.384  1.00  0.00           C
ATOM   9401 1C21 POPE  131      16.535   1.360 110.754  1.00  0.00           C
ATOM   9404 2C21 POPE  131      15.955   2.430 109.804  1.00  0.00           C
ATOM   9407 3C21 POPE  131      15.125   3.519 110.504  1.00  0.00           C
ATOM   9410 4C21 POPE  131      14.816   4.690 109.554  1.00  0.00           C
ATOM   9413 5C21 POPE  131      13.925   5.780 110.184  1.00  0.00           C
ATOM   9416 6C21 POPE  131      12.435   5.449 110.034  1.00  0.00           C
ATOM   9419 7C21 POPE  131      11.515   6.550 110.574  1.00  0.00           C
ATOM   9422 8C21 POPE  131      10.045   6.289 110.254  1.00  0.00           C
ATOM   9426  C33 POPE  131      23.265  -0.260 115.254  1.00  0.00           C
ATOM   9429  C34 POPE  131      22.675   1.050 114.714  1.00  0.00           C
ATOM   9432  C35 POPE  131      21.595   0.869 113.644  1.00  0.00           C
ATOM   9435  C36 POPE  131      22.045   0.030 112.444  1.00  0.00           C
ATOM   9438  C37 POPE  131      21.026   0.000 111.304  1.00  0.00           C
ATOM   9441  C38 POPE  131      21.385  -0.990 110.184  1.00  0.00           C
ATOM   9444  C39 POPE  131      22.736  -0.681 109.524  1.00  0.00           C
ATOM   9447 0C31 POPE  131      23.076  -1.620 108.364  1.00  0.00           C
ATOM   9450 1C31 POPE  131      24.396  -1.230 107.694  1.00  0.00           C
ATOM   9453 2C31 POPE  131      24.875  -2.240 106.644  1.00  0.00           C
ATOM   9456 3C31 POPE  131      26.256  -1.870 106.084  1.00  0.00           C
ATOM   9459 4C31 POPE  131      26.846  -2.940 105.164  1.00  0.00           C
ATOM   9462 5C31 POPE  131      28.295  -2.620 104.774  1.00  0.00           C
ATOM   9465 6C31 POPE  131      28.916  -3.680 103.864  1.00  0.00           C
ATOM   9469  NH3 POPE  132      56.985  63.850  89.754  1.00  0.00           N
ATOM   9473  C12 POPE  132      57.596  63.021  90.844  1.00  0.00           C
ATOM   9476  C11 POPE  132      58.866  62.351  90.334  1.00  0.00           C
ATOM   9479  P   POPE  132      61.166  62.791  89.254  1.00  0.00           P
ATOM   9480  O13 POPE  132      60.686  62.111  88.024  1.00  0.00           O
ATOM   9481  O14 POPE  132      62.256  63.801  89.104  1.00  0.00           O
ATOM   9482  O11 POPE  132      61.686  61.691  90.254  1.00  0.00           O
ATOM   9483  O12 POPE  132      59.875  63.331  90.024  1.00  0.00           O
ATOM   9484  C1  POPE  132      61.885  61.980  91.644  1.00  0.00           C
ATOM   9487  C2  POPE  132      62.346  60.690  92.354  1.00  0.00           C
ATOM   9489  O21 POPE  132      62.295  60.861  93.794  1.00  0.00           O
ATOM   9490  C21 POPE  132      61.285  60.251  94.394  1.00  0.00           C
ATOM   9491  O22 POPE  132      60.326  59.741  93.844  1.00  0.00           O
ATOM   9492  C22 POPE  132      61.556  60.181  95.894  1.00  0.00           C
ATOM   9495  C3  POPE  132      63.796  60.320  91.944  1.00  0.00           C
ATOM   9498  O31 POPE  132      64.215  59.081  92.564  1.00  0.00           O
ATOM   9499  C31 POPE  132      64.915  59.201  93.694  1.00  0.00           C
ATOM   9500  O32 POPE  132      65.215  60.241  94.244  1.00  0.00           O
ATOM   9501  C32 POPE  132      65.296  57.780  94.134  1.00  0.00           C
ATOM   9504  C23 POPE  132      61.506  61.561  96.584  1.00  0.00           C
ATOM   9507  C24 POPE  132      61.985  61.511  98.044  1.00  0.00           C
ATOM   9510  C25 POPE  132      60.995  60.841  99.004  1.00  0.00           C
ATOM   9513  C26 POPE  132      61.455  60.911 100.474  1.00  0.00           C
ATOM   9516  C27 POPE  132      60.375  60.480 101.474  1.00  0.00           C
ATOM   9519  C28 POPE  132      60.905  59.640 102.644  1.00  0.00           C
ATOM   9522  C29 POPE  132      61.395  58.281 102.224  1.00  0.00           C
ATOM   9524 0C21 POPE  132      62.215  57.491 102.944  1.00  0.00           C
ATOM   9526 1C21 POPE  132      62.745  57.780 104.324  1.00  0.00           C
ATOM   9529 2C21 POPE  132      62.815  56.521 105.214  1.00  0.00           C
ATOM   9532 3C21 POPE  132      61.436  55.961 105.594  1.00  0.00           C
ATOM   9535 4C21 POPE  132      61.535  54.591 106.284  1.00  0.00           C
ATOM   9538 5C21 POPE  132      60.166  53.971 106.584  1.00  0.00           C
ATOM   9541 6C21 POPE  132      60.226  52.451 106.774  1.00  0.00           C
ATOM   9544 7C21 POPE  132      58.936  51.771 106.274  1.00  0.00           C
ATOM   9547 8C21 POPE  132      59.006  50.251 106.174  1.00  0.00           C
ATOM   9551  C33 POPE  132      66.326  57.751  95.284  1.00  0.00           C
ATOM   9554  C34 POPE  132      65.775  58.201  96.644  1.00  0.00           C
ATOM   9557  C35 POPE  132      64.506  57.460  97.104  1.00  0.00           C
ATOM   9560  C36 POPE  132      64.215  57.710  98.594  1.00  0.00           C
ATOM   9563  C37 POPE  132      64.696  56.561  99.494  1.00  0.00           C
ATOM   9566  C38 POPE  132      63.715  55.381  99.474  1.00  0.00           C
ATOM   9569  C39 POPE  132      64.146  54.230 100.404  1.00  0.00           C
ATOM   9572 0C31 POPE  132      63.095  53.120 100.524  1.00  0.00           C
ATOM   9575 1C31 POPE  132      61.855  53.541 101.324  1.00  0.00           C
ATOM   9578 2C31 POPE  132      60.826  52.411 101.464  1.00  0.00           C
ATOM   9581 3C31 POPE  132      59.655  52.771 102.394  1.00  0.00           C
ATOM   9584 4C31 POPE  132      58.555  51.701 102.424  1.00  0.00           C
ATOM   9587 5C31 POPE  132      57.705  51.661 101.144  1.00  0.00           C
ATOM   9590 6C31 POPE  132      56.585  50.611 101.204  1.00  0.00           C
ATOM   9594  NH3 POPE  133      89.745 117.011 125.224  1.00  0.00           N
ATOM   9598  C12 POPE  133      89.335 116.770 126.644  1.00  0.00           C
ATOM   9601  C11 POPE  133      90.485 116.121 127.434  1.00  0.00           C
ATOM   9604  P   POPE  133      89.605 113.891 128.424  1.00  0.00           P
ATOM   9605  O13 POPE  133      90.875 113.140 128.444  1.00  0.00           O
ATOM   9606  O14 POPE  133      88.564 113.551 129.404  1.00  0.00           O
ATOM   9607  O11 POPE  133      88.976 113.811 126.984  1.00  0.00           O
ATOM   9608  O12 POPE  133      89.965 115.421 128.564  1.00  0.00           O
ATOM   9609  C1  POPE  133      88.895 112.571 126.284  1.00  0.00           C
ATOM   9612  C2  POPE  133      89.475 112.770 124.874  1.00  0.00           C
ATOM   9614  O21 POPE  133      88.885 111.800 123.984  1.00  0.00           O
ATOM   9615  C21 POPE  133      88.316 112.301 122.894  1.00  0.00           C
ATOM   9616  O22 POPE  133      88.225 113.481 122.604  1.00  0.00           O
ATOM   9617  C22 POPE  133      87.766 111.131 122.074  1.00  0.00           C
ATOM   9620  C3  POPE  133      91.026 112.611 124.914  1.00  0.00           C
ATOM   9623  O31 POPE  133      91.656 112.941 123.664  1.00  0.00           O
ATOM   9624  C31 POPE  133      91.786 114.241 123.434  1.00  0.00           C
ATOM   9625  O32 POPE  133      91.385 115.141 124.154  1.00  0.00           O
ATOM   9626  C32 POPE  133      92.385 114.471 122.054  1.00  0.00           C
ATOM   9629  C23 POPE  133      87.066 111.551 120.764  1.00  0.00           C
ATOM   9632  C24 POPE  133      86.295 110.390 120.114  1.00  0.00           C
ATOM   9635  C25 POPE  133      85.506 110.861 118.884  1.00  0.00           C
ATOM   9638  C26 POPE  133      86.355 110.981 117.604  1.00  0.00           C
ATOM   9641  C27 POPE  133      85.725 111.951 116.594  1.00  0.00           C
ATOM   9644  C28 POPE  133      85.865 111.510 115.124  1.00  0.00           C
ATOM   9647  C29 POPE  133      87.255 111.621 114.554  1.00  0.00           C
ATOM   9649 0C21 POPE  133      87.525 111.691 113.244  1.00  0.00           C
ATOM   9651 1C21 POPE  133      86.476 111.691 112.154  1.00  0.00           C
ATOM   9654 2C21 POPE  133      87.006 112.181 110.794  1.00  0.00           C
ATOM   9657 3C21 POPE  133      87.866 111.140 110.064  1.00  0.00           C
ATOM   9660 4C21 POPE  133      88.745 111.731 108.954  1.00  0.00           C
ATOM   9663 5C21 POPE  133      89.946 112.511 109.504  1.00  0.00           C
ATOM   9666 6C21 POPE  133      90.924 112.971 108.424  1.00  0.00           C
ATOM   9669 7C21 POPE  133      92.195 113.610 109.014  1.00  0.00           C
ATOM   9672 8C21 POPE  133      93.195 114.070 107.954  1.00  0.00           C
ATOM   9676  C33 POPE  133      91.376 115.240 121.184  1.00  0.00           C
ATOM   9679  C34 POPE  133      92.006 115.950 119.994  1.00  0.00           C
ATOM   9682  C35 POPE  133      92.775 117.210 120.414  1.00  0.00           C
ATOM   9685  C36 POPE  133      93.605 117.830 119.284  1.00  0.00           C
ATOM   9688  C37 POPE  133      92.785 118.330 118.084  1.00  0.00           C
ATOM   9691  C38 POPE  133      93.725 118.701 116.924  1.00  0.00           C
ATOM   9694  C39 POPE  133      94.046 120.201 116.824  1.00  0.00           C
ATOM   9697 0C31 POPE  133      95.425 120.450 116.194  1.00  0.00           C
ATOM   9700 1C31 POPE  133      95.595 121.850 115.614  1.00  0.00           C
ATOM   9703 2C31 POPE  133      97.045 122.151 115.214  1.00  0.00           C
ATOM   9706 3C31 POPE  133      97.195 123.501 114.504  1.00  0.00           C
ATOM   9709 4C31 POPE  133      98.666 123.940 114.404  1.00  0.00           C
ATOM   9712 5C31 POPE  133      98.825 125.320 113.774  1.00  0.00           C
ATOM   9715 6C31 POPE  133     100.235 125.911 113.894  1.00  0.00           C
ATOM   9719  NH3 POPE  134      24.425  16.011 123.604  1.00  0.00           N
ATOM   9723  C12 POPE  134      23.115  15.291 123.664  1.00  0.00           C
ATOM   9726  C11 POPE  134      21.986  16.321 123.794  1.00  0.00           C
ATOM   9729  P   POPE  134      19.425  16.331 123.314  1.00  0.00           P
ATOM   9730  O13 POPE  134      18.255  15.991 124.134  1.00  0.00           O
ATOM   9731  O14 POPE  134      19.715  17.771 123.074  1.00  0.00           O
ATOM   9732  O11 POPE  134      19.326  15.570 121.944  1.00  0.00           O
ATOM   9733  O12 POPE  134      20.715  15.661 123.934  1.00  0.00           O
ATOM   9734  C1  POPE  134      18.195  15.711 121.074  1.00  0.00           C
ATOM   9737  C2  POPE  134      18.405  14.821 119.824  1.00  0.00           C
ATOM   9739  O21 POPE  134      17.505  15.211 118.764  1.00  0.00           O
ATOM   9740  C21 POPE  134      18.115  15.421 117.624  1.00  0.00           C
ATOM   9741  O22 POPE  134      19.315  15.640 117.484  1.00  0.00           O
ATOM   9742  C22 POPE  134      17.195  15.261 116.414  1.00  0.00           C
ATOM   9745  C3  POPE  134      18.195  13.301 120.114  1.00  0.00           C
ATOM   9748  O31 POPE  134      18.205  12.511 118.904  1.00  0.00           O
ATOM   9749  C31 POPE  134      19.396  12.181 118.414  1.00  0.00           C
ATOM   9750  O32 POPE  134      20.465  12.341 118.974  1.00  0.00           O
ATOM   9751  C32 POPE  134      19.205  11.641 116.994  1.00  0.00           C
ATOM   9754  C23 POPE  134      18.086  15.141 115.154  1.00  0.00           C
ATOM   9757  C24 POPE  134      17.346  14.921 113.834  1.00  0.00           C
ATOM   9760  C25 POPE  134      18.345  14.911 112.664  1.00  0.00           C
ATOM   9763  C26 POPE  134      17.715  14.841 111.264  1.00  0.00           C
ATOM   9766  C27 POPE  134      18.806  14.801 110.164  1.00  0.00           C
ATOM   9769  C28 POPE  134      18.285  14.421 108.764  1.00  0.00           C
ATOM   9772  C29 POPE  134      17.615  15.541 108.004  1.00  0.00           C
ATOM   9774 0C21 POPE  134      18.065  16.121 106.874  1.00  0.00           C
ATOM   9776 1C21 POPE  134      19.355  15.811 106.154  1.00  0.00           C
ATOM   9779 2C21 POPE  134      19.195  14.731 105.074  1.00  0.00           C
ATOM   9782 3C21 POPE  134      20.535  14.381 104.414  1.00  0.00           C
ATOM   9785 4C21 POPE  134      20.436  13.301 103.324  1.00  0.00           C
ATOM   9788 5C21 POPE  134      19.935  11.931 103.794  1.00  0.00           C
ATOM   9791 6C21 POPE  134      20.166  10.841 102.734  1.00  0.00           C
ATOM   9794 7C21 POPE  134      19.556   9.481 103.104  1.00  0.00           C
ATOM   9797 8C21 POPE  134      19.775   8.421 102.024  1.00  0.00           C
ATOM   9801  C33 POPE  134      20.525  11.161 116.354  1.00  0.00           C
ATOM   9804  C34 POPE  134      20.515  11.111 114.824  1.00  0.00           C
ATOM   9807  C35 POPE  134      19.515  10.131 114.204  1.00  0.00           C
ATOM   9810  C36 POPE  134      19.605  10.171 112.674  1.00  0.00           C
ATOM   9813  C37 POPE  134      18.765   9.131 111.934  1.00  0.00           C
ATOM   9816  C38 POPE  134      19.265   8.991 110.494  1.00  0.00           C
ATOM   9819  C39 POPE  134      18.345   8.211 109.564  1.00  0.00           C
ATOM   9822 0C31 POPE  134      19.085   7.761 108.294  1.00  0.00           C
ATOM   9825 1C31 POPE  134      18.205   7.021 107.284  1.00  0.00           C
ATOM   9828 2C31 POPE  134      17.355   7.961 106.424  1.00  0.00           C
ATOM   9831 3C31 POPE  134      16.455   7.241 105.424  1.00  0.00           C
ATOM   9834 4C31 POPE  134      17.205   6.190 104.594  1.00  0.00           C
ATOM   9837 5C31 POPE  134      16.375   5.650 103.424  1.00  0.00           C
ATOM   9840 6C31 POPE  134      17.135   4.610 102.604  1.00  0.00           C
ATOM   9844  NH3 POPE  135      37.715  11.650  83.254  1.00  0.00           N
ATOM   9848  C12 POPE  135      37.776  10.231  82.784  1.00  0.00           C
ATOM   9851  C11 POPE  135      39.015   9.571  83.384  1.00  0.00           C
ATOM   9854  P   POPE  135      40.275   7.360  83.484  1.00  0.00           P
ATOM   9855  O13 POPE  135      40.225   6.030  82.814  1.00  0.00           O
ATOM   9856  O14 POPE  135      41.546   8.101  83.424  1.00  0.00           O
ATOM   9857  O11 POPE  135      39.745   7.231  84.964  1.00  0.00           O
ATOM   9858  O12 POPE  135      39.186   8.280  82.814  1.00  0.00           O
ATOM   9859  C1  POPE  135      40.546   7.460  86.114  1.00  0.00           C
ATOM   9862  C2  POPE  135      40.445   6.270  87.114  1.00  0.00           C
ATOM   9864  O21 POPE  135      41.745   6.089  87.704  1.00  0.00           O
ATOM   9865  C21 POPE  135      41.996   6.901  88.714  1.00  0.00           C
ATOM   9866  O22 POPE  135      41.156   7.451  89.414  1.00  0.00           O
ATOM   9867  C22 POPE  135      43.506   7.091  88.844  1.00  0.00           C
ATOM   9870  C3  POPE  135      40.035   4.939  86.414  1.00  0.00           C
ATOM   9873  O31 POPE  135      39.936   3.849  87.354  1.00  0.00           O
ATOM   9874  C31 POPE  135      38.796   3.759  88.014  1.00  0.00           C
ATOM   9875  O32 POPE  135      37.835   4.509  87.874  1.00  0.00           O
ATOM   9876  C32 POPE  135      38.855   2.560  88.974  1.00  0.00           C
ATOM   9879  C23 POPE  135      43.925   7.451  90.284  1.00  0.00           C
ATOM   9882  C24 POPE  135      43.885   6.240  91.214  1.00  0.00           C
ATOM   9885  C25 POPE  135      44.096   6.620  92.684  1.00  0.00           C
ATOM   9888  C26 POPE  135      43.955   5.429  93.634  1.00  0.00           C
ATOM   9891  C27 POPE  135      44.186   5.820  95.094  1.00  0.00           C
ATOM   9894  C28 POPE  135      44.135   4.629  96.074  1.00  0.00           C
ATOM   9897  C29 POPE  135      45.256   3.659  95.794  1.00  0.00           C
ATOM   9899 0C21 POPE  135      45.346   2.420  96.314  1.00  0.00           C
ATOM   9901 1C21 POPE  135      44.385   1.810  97.294  1.00  0.00           C
ATOM   9904 2C21 POPE  135      43.295   1.010  96.574  1.00  0.00           C
ATOM   9907 3C21 POPE  135      42.315   0.359  97.554  1.00  0.00           C
ATOM   9910 4C21 POPE  135      41.086  -0.211  96.834  1.00  0.00           C
ATOM   9913 5C21 POPE  135      40.236  -1.081  97.764  1.00  0.00           C
ATOM   9916 6C21 POPE  135      39.015  -1.680  97.064  1.00  0.00           C
ATOM   9919 7C21 POPE  135      38.315  -2.751  97.904  1.00  0.00           C
ATOM   9922 8C21 POPE  135      37.065  -3.321  97.234  1.00  0.00           C
ATOM   9926  C33 POPE  135      37.855   2.619  90.164  1.00  0.00           C
ATOM   9929  C34 POPE  135      38.456   3.280  91.404  1.00  0.00           C
ATOM   9932  C35 POPE  135      37.625   3.040  92.674  1.00  0.00           C
ATOM   9935  C36 POPE  135      38.315   3.580  93.934  1.00  0.00           C
ATOM   9938  C37 POPE  135      37.745   2.970  95.224  1.00  0.00           C
ATOM   9941  C38 POPE  135      38.405   3.510  96.504  1.00  0.00           C
ATOM   9944  C39 POPE  135      38.056   4.970  96.834  1.00  0.00           C
ATOM   9947 0C31 POPE  135      36.565   5.199  97.114  1.00  0.00           C
ATOM   9950 1C31 POPE  135      36.275   6.589  97.694  1.00  0.00           C
ATOM   9953 2C31 POPE  135      34.795   6.740  98.094  1.00  0.00           C
ATOM   9956 3C31 POPE  135      34.506   8.031  98.874  1.00  0.00           C
ATOM   9959 4C31 POPE  135      35.175   9.300  98.324  1.00  0.00           C
ATOM   9962 5C31 POPE  135      34.765  10.570  99.104  1.00  0.00           C
ATOM   9965 6C31 POPE  135      35.526  11.820  98.664  1.00  0.00           C
ATOM   9969  NH3 POPE  136     118.845  83.041  81.194  1.00  0.00           N
ATOM   9973  C12 POPE  136     117.976  82.511  82.314  1.00  0.00           C
ATOM   9976  C11 POPE  136     116.565  83.100  82.344  1.00  0.00           C
ATOM   9979  P   POPE  136     114.426  82.981  83.814  1.00  0.00           P
ATOM   9980  O13 POPE  136     114.356  84.431  84.034  1.00  0.00           O
ATOM   9981  O14 POPE  136     113.545  82.400  82.784  1.00  0.00           O
ATOM   9982  O11 POPE  136     114.135  82.200  85.164  1.00  0.00           O
ATOM   9983  O12 POPE  136     115.916  82.541  83.474  1.00  0.00           O
ATOM   9984  C1  POPE  136     114.465  82.761  86.444  1.00  0.00           C
ATOM   9987  C2  POPE  136     115.415  81.800  87.194  1.00  0.00           C
ATOM   9989  O21 POPE  136     115.436  82.080  88.604  1.00  0.00           O
ATOM   9990  C21 POPE  136     116.315  82.950  89.084  1.00  0.00           C
ATOM   9991  O22 POPE  136     116.965  83.750  88.454  1.00  0.00           O
ATOM   9992  C22 POPE  136     116.325  82.801  90.604  1.00  0.00           C
ATOM   9995  C3  POPE  136     116.796  81.691  86.474  1.00  0.00           C
ATOM   9998  O31 POPE  136     117.775  81.020  87.294  1.00  0.00           O
ATOM   9999  C31 POPE  136     118.876  80.710  86.614  1.00  0.00           C
ATOM  10000  O32 POPE  136     119.006  80.761  85.404  1.00  0.00           O
ATOM  10001  C32 POPE  136     119.986  80.361  87.604  1.00  0.00           C
ATOM  10004  C23 POPE  136     117.686  83.211  91.214  1.00  0.00           C
ATOM  10007  C24 POPE  136     117.815  82.770  92.684  1.00  0.00           C
ATOM  10010  C25 POPE  136     116.985  83.610  93.664  1.00  0.00           C
ATOM  10013  C26 POPE  136     116.735  82.831  94.964  1.00  0.00           C
ATOM  10016  C27 POPE  136     116.406  83.731  96.154  1.00  0.00           C
ATOM  10019  C28 POPE  136     116.155  82.910  97.434  1.00  0.00           C
ATOM  10022  C29 POPE  136     115.805  83.811  98.584  1.00  0.00           C
ATOM  10024 0C21 POPE  136     116.485  83.941  99.734  1.00  0.00           C
ATOM  10026 1C21 POPE  136     117.756  83.190 100.054  1.00  0.00           C
ATOM  10029 2C21 POPE  136     118.475  83.731 101.304  1.00  0.00           C
ATOM  10032 3C21 POPE  136     117.705  83.491 102.614  1.00  0.00           C
ATOM  10035 4C21 POPE  136     118.486  83.931 103.854  1.00  0.00           C
ATOM  10038 5C21 POPE  136     118.605  85.450 104.004  1.00  0.00           C
ATOM  10041 6C21 POPE  136     119.475  85.861 105.194  1.00  0.00           C
ATOM  10044 7C21 POPE  136     120.865  86.341 104.754  1.00  0.00           C
ATOM  10047 8C21 POPE  136     121.786  86.710 105.924  1.00  0.00           C
ATOM  10051  C33 POPE  136     120.756  81.640  87.994  1.00  0.00           C
ATOM  10054  C34 POPE  136     122.066  81.340  88.724  1.00  0.00           C
ATOM  10057  C35 POPE  136     121.955  81.361  90.264  1.00  0.00           C
ATOM  10060  C36 POPE  136     121.745  82.770  90.834  1.00  0.00           C
ATOM  10063  C37 POPE  136     122.026  82.871  92.344  1.00  0.00           C
ATOM  10066  C38 POPE  136     123.076  83.931  92.694  1.00  0.00           C
ATOM  10069  C39 POPE  136     123.395  83.941  94.194  1.00  0.00           C
ATOM  10072 0C31 POPE  136     124.226  85.151  94.624  1.00  0.00           C
ATOM  10075 1C31 POPE  136     124.405  85.251  96.144  1.00  0.00           C
ATOM  10078 2C31 POPE  136     124.895  86.640  96.574  1.00  0.00           C
ATOM  10081 3C31 POPE  136     125.045  86.811  98.094  1.00  0.00           C
ATOM  10084 4C31 POPE  136     126.366  86.261  98.644  1.00  0.00           C
ATOM  10087 5C31 POPE  136     126.555  86.630 100.124  1.00  0.00           C
ATOM  10090 6C31 POPE  136     127.866  86.121 100.724  1.00  0.00           C
ATOM  10094  NH3 POPE  137      18.345  80.181  80.544  1.00  0.00           N
ATOM  10098  C12 POPE  137      19.465  81.200  80.574  1.00  0.00           C
ATOM  10101  C11 POPE  137      20.076  81.361  81.984  1.00  0.00           C
ATOM  10104  P   POPE  137      20.406  83.941  82.374  1.00  0.00           P
ATOM  10105  O13 POPE  137      21.486  84.811  82.914  1.00  0.00           O
ATOM  10106  O14 POPE  137      19.675  84.461  81.204  1.00  0.00           O
ATOM  10107  O11 POPE  137      19.285  83.720  83.464  1.00  0.00           O
ATOM  10108  O12 POPE  137      20.945  82.490  82.054  1.00  0.00           O
ATOM  10109  C1  POPE  137      19.605  83.300  84.794  1.00  0.00           C
ATOM  10112  C2  POPE  137      18.306  83.170  85.624  1.00  0.00           C
ATOM  10114  O21 POPE  137      18.615  82.570  86.894  1.00  0.00           O
ATOM  10115  C21 POPE  137      17.765  82.920  87.854  1.00  0.00           C
ATOM  10116  O22 POPE  137      16.945  83.801  87.794  1.00  0.00           O
ATOM  10117  C22 POPE  137      17.936  81.951  89.024  1.00  0.00           C
ATOM  10120  C3  POPE  137      17.215  82.330  84.904  1.00  0.00           C
ATOM  10123  O31 POPE  137      15.935  83.001  84.984  1.00  0.00           O
ATOM  10124  C31 POPE  137      15.095  82.530  85.914  1.00  0.00           C
ATOM  10125  O32 POPE  137      15.285  81.561  86.614  1.00  0.00           O
ATOM  10126  C32 POPE  137      13.845  83.411  85.934  1.00  0.00           C
ATOM  10129  C23 POPE  137      17.306  82.490  90.334  1.00  0.00           C
ATOM  10132  C24 POPE  137      17.275  81.410  91.424  1.00  0.00           C
ATOM  10135  C25 POPE  137      15.865  81.130  91.974  1.00  0.00           C
ATOM  10138  C26 POPE  137      15.515  82.060  93.144  1.00  0.00           C
ATOM  10141  C27 POPE  137      14.075  81.901  93.624  1.00  0.00           C
ATOM  10144  C28 POPE  137      13.785  82.611  94.964  1.00  0.00           C
ATOM  10147  C29 POPE  137      14.035  84.100  94.934  1.00  0.00           C
ATOM  10149 0C21 POPE  137      13.105  85.070  94.924  1.00  0.00           C
ATOM  10151 1C21 POPE  137      11.615  84.841  94.904  1.00  0.00           C
ATOM  10154 2C21 POPE  137      10.766  86.121  95.034  1.00  0.00           C
ATOM  10157 3C21 POPE  137      10.545  86.630  96.464  1.00  0.00           C
ATOM  10160 4C21 POPE  137      11.785  87.191  97.184  1.00  0.00           C
ATOM  10163 5C21 POPE  137      11.385  88.011  98.424  1.00  0.00           C
ATOM  10166 6C21 POPE  137      12.585  88.621  99.144  1.00  0.00           C
ATOM  10169 7C21 POPE  137      12.205  89.501 100.344  1.00  0.00           C
ATOM  10172 8C21 POPE  137      13.425  90.071 101.054  1.00  0.00           C
ATOM  10176  C33 POPE  137      12.835  82.941  86.994  1.00  0.00           C
ATOM  10179  C34 POPE  137      12.105  81.651  86.594  1.00  0.00           C
ATOM  10182  C35 POPE  137      11.255  81.091  87.754  1.00  0.00           C
ATOM  10185  C36 POPE  137      11.885  79.890  88.484  1.00  0.00           C
ATOM  10188  C37 POPE  137      10.905  79.291  89.504  1.00  0.00           C
ATOM  10191  C38 POPE  137      11.315  77.910  90.034  1.00  0.00           C
ATOM  10194  C39 POPE  137      10.125  77.060  90.514  1.00  0.00           C
ATOM  10197 0C31 POPE  137       9.535  77.541  91.854  1.00  0.00           C
ATOM  10200 1C31 POPE  137       8.135  76.960  92.074  1.00  0.00           C
ATOM  10203 2C31 POPE  137       7.615  77.111  93.504  1.00  0.00           C
ATOM  10206 3C31 POPE  137       6.185  76.551  93.644  1.00  0.00           C
ATOM  10209 4C31 POPE  137       5.705  76.431  95.094  1.00  0.00           C
ATOM  10212 5C31 POPE  137       4.355  75.701  95.184  1.00  0.00           C
ATOM  10215 6C31 POPE  137       3.815  75.600  96.614  1.00  0.00           C
ATOM  10219  NH3 POPE  138     100.865  95.371  81.724  1.00  0.00           N
ATOM  10223  C12 POPE  138     100.765  93.961  81.234  1.00  0.00           C
ATOM  10226  C11 POPE  138     102.155  93.341  81.054  1.00  0.00           C
ATOM  10229  P   POPE  138     103.195  91.131  80.124  1.00  0.00           P
ATOM  10230  O13 POPE  138     102.715  90.351  78.954  1.00  0.00           O
ATOM  10231  O14 POPE  138     104.415  91.951  80.014  1.00  0.00           O
ATOM  10232  O11 POPE  138     103.365  90.161  81.384  1.00  0.00           O
ATOM  10233  O12 POPE  138     101.975  92.030  80.554  1.00  0.00           O
ATOM  10234  C1  POPE  138     102.276  89.340  81.854  1.00  0.00           C
ATOM  10237  C2  POPE  138     101.306  90.081  82.844  1.00  0.00           C
ATOM  10239  O21 POPE  138     101.985  90.371  84.084  1.00  0.00           O
ATOM  10240  C21 POPE  138     101.695  91.531  84.644  1.00  0.00           C
ATOM  10241  O22 POPE  138     100.945  92.371  84.164  1.00  0.00           O
ATOM  10242  C22 POPE  138     102.435  91.681  85.984  1.00  0.00           C
ATOM  10245  C3  POPE  138      99.986  89.300  83.104  1.00  0.00           C
ATOM  10248  O31 POPE  138      98.885  90.221  83.124  1.00  0.00           O
ATOM  10249  C31 POPE  138      98.235  90.441  84.264  1.00  0.00           C
ATOM  10250  O32 POPE  138      98.276  89.751  85.274  1.00  0.00           O
ATOM  10251  C32 POPE  138      97.475  91.761  84.114  1.00  0.00           C
ATOM  10254  C23 POPE  138     103.596  90.721  86.344  1.00  0.00           C
ATOM  10257  C24 POPE  138     103.176  89.331  86.844  1.00  0.00           C
ATOM  10260  C25 POPE  138     102.166  89.270  88.004  1.00  0.00           C
ATOM  10263  C26 POPE  138     102.626  89.910  89.334  1.00  0.00           C
ATOM  10266  C27 POPE  138     102.006  91.291  89.604  1.00  0.00           C
ATOM  10269  C28 POPE  138     102.276  91.840  91.024  1.00  0.00           C
ATOM  10272  C29 POPE  138     101.525  91.081  92.104  1.00  0.00           C
ATOM  10274 0C21 POPE  138     102.045  90.491  93.194  1.00  0.00           C
ATOM  10276 1C21 POPE  138     103.495  90.460  93.614  1.00  0.00           C
ATOM  10279 2C21 POPE  138     103.696  90.771  95.114  1.00  0.00           C
ATOM  10282 3C21 POPE  138     103.435  89.560  96.034  1.00  0.00           C
ATOM  10285 4C21 POPE  138     103.564  89.921  97.514  1.00  0.00           C
ATOM  10288 5C21 POPE  138     103.445  88.691  98.434  1.00  0.00           C
ATOM  10291 6C21 POPE  138     103.305  89.101  99.914  1.00  0.00           C
ATOM  10294 7C21 POPE  138     103.186  87.910 100.864  1.00  0.00           C
ATOM  10297 8C21 POPE  138     103.025  88.341 102.324  1.00  0.00           C
ATOM  10301  C33 POPE  138      96.376  92.030  85.174  1.00  0.00           C
ATOM  10304  C34 POPE  138      96.826  92.791  86.424  1.00  0.00           C
ATOM  10307  C35 POPE  138      96.866  91.931  87.694  1.00  0.00           C
ATOM  10310  C36 POPE  138      96.885  92.770  88.974  1.00  0.00           C
ATOM  10313  C37 POPE  138      97.136  91.931  90.244  1.00  0.00           C
ATOM  10316  C38 POPE  138      97.034  92.701  91.574  1.00  0.00           C
ATOM  10319  C39 POPE  138      97.745  94.060  91.554  1.00  0.00           C
ATOM  10322 0C31 POPE  138      97.745  94.770  92.914  1.00  0.00           C
ATOM  10325 1C31 POPE  138      98.176  96.250  92.794  1.00  0.00           C
ATOM  10328 2C31 POPE  138      98.205  97.001  94.134  1.00  0.00           C
ATOM  10331 3C31 POPE  138      99.596  96.981  94.804  1.00  0.00           C
ATOM  10334 4C31 POPE  138      99.585  97.651  96.184  1.00  0.00           C
ATOM  10337 5C31 POPE  138     100.995  97.810  96.774  1.00  0.00           C
ATOM  10340 6C31 POPE  138     100.995  98.391  98.194  1.00  0.00           C
ATOM  10344  NH3 POPE  139       8.905 131.630  81.004  1.00  0.00           N
ATOM  10348  C12 POPE  139       7.745 130.841  81.534  1.00  0.00           C
ATOM  10351  C11 POPE  139       7.565 129.580  80.704  1.00  0.00           C
ATOM  10354  P   POPE  139       5.226 128.541  80.164  1.00  0.00           P
ATOM  10355  O13 POPE  139       5.715 128.590  78.754  1.00  0.00           O
ATOM  10356  O14 POPE  139       4.595 127.270  80.614  1.00  0.00           O
ATOM  10357  O11 POPE  139       4.245 129.751  80.414  1.00  0.00           O
ATOM  10358  O12 POPE  139       6.425 128.850  81.134  1.00  0.00           O
ATOM  10359  C1  POPE  139       2.825 129.541  80.404  1.00  0.00           C
ATOM  10362  C2  POPE  139       2.245 129.300  81.834  1.00  0.00           C
ATOM  10364  O21 POPE  139       0.945 128.701  81.664  1.00  0.00           O
ATOM  10365  C21 POPE  139       0.535 127.581  82.274  1.00  0.00           C
ATOM  10366  O22 POPE  139      -0.505 127.011  81.964  1.00  0.00           O
ATOM  10367  C22 POPE  139       1.405 127.070  83.414  1.00  0.00           C
ATOM  10370  C3  POPE  139       2.145 130.660  82.594  1.00  0.00           C
ATOM  10373  O31 POPE  139       1.685 130.570  83.964  1.00  0.00           O
ATOM  10374  C31 POPE  139       2.615 130.170  84.834  1.00  0.00           C
ATOM  10375  O32 POPE  139       3.645 129.600  84.544  1.00  0.00           O
ATOM  10376  C32 POPE  139       2.145 130.490  86.254  1.00  0.00           C
ATOM  10379  C23 POPE  139       0.705 125.861  84.094  1.00  0.00           C
ATOM  10382  C24 POPE  139       1.275 125.520  85.464  1.00  0.00           C
ATOM  10385  C25 POPE  139       0.485 124.390  86.124  1.00  0.00           C
ATOM  10388  C26 POPE  139       0.865 124.191  87.594  1.00  0.00           C
ATOM  10391  C27 POPE  139       0.135 123.001  88.214  1.00  0.00           C
ATOM  10394  C28 POPE  139       0.095 123.041  89.754  1.00  0.00           C
ATOM  10397  C29 POPE  139      -1.256 123.420  90.304  1.00  0.00           C
ATOM  10399 0C21 POPE  139      -1.606 123.401  91.604  1.00  0.00           C
ATOM  10401 1C21 POPE  139      -0.696 123.061  92.744  1.00  0.00           C
ATOM  10404 2C21 POPE  139      -1.306 123.460  94.104  1.00  0.00           C
ATOM  10407 3C21 POPE  139      -1.496 124.980  94.274  1.00  0.00           C
ATOM  10410 4C21 POPE  139      -2.316 125.390  95.514  1.00  0.00           C
ATOM  10413 5C21 POPE  139      -1.946 124.710  96.844  1.00  0.00           C
ATOM  10416 6C21 POPE  139      -2.926 125.081  97.964  1.00  0.00           C
ATOM  10419 7C21 POPE  139      -2.726 124.221  99.224  1.00  0.00           C
ATOM  10422 8C21 POPE  139      -3.726 124.530 100.344  1.00  0.00           C
ATOM  10426  C33 POPE  139       2.165 132.011  86.524  1.00  0.00           C
ATOM  10429  C34 POPE  139       2.065 132.431  88.004  1.00  0.00           C
ATOM  10432  C35 POPE  139       3.105 131.740  88.914  1.00  0.00           C
ATOM  10435  C36 POPE  139       3.165 132.350  90.324  1.00  0.00           C
ATOM  10438  C37 POPE  139       3.865 131.411  91.304  1.00  0.00           C
ATOM  10441  C38 POPE  139       4.015 131.981  92.714  1.00  0.00           C
ATOM  10444  C39 POPE  139       4.615 130.941  93.664  1.00  0.00           C
ATOM  10447 0C31 POPE  139       4.865 131.460  95.084  1.00  0.00           C
ATOM  10450 1C31 POPE  139       5.585 130.401  95.914  1.00  0.00           C
ATOM  10453 2C31 POPE  139       5.615 130.690  97.424  1.00  0.00           C
ATOM  10456 3C31 POPE  139       6.255 129.511  98.174  1.00  0.00           C
ATOM  10459 4C31 POPE  139       6.275 129.700  99.684  1.00  0.00           C
ATOM  10462 5C31 POPE  139       7.065 128.590 100.404  1.00  0.00           C
ATOM  10465 6C31 POPE  139       7.105 128.771 101.924  1.00  0.00           C
ATOM  10469  NH3 POPE  140      79.605  99.501 124.934  1.00  0.00           N
ATOM  10473  C12 POPE  140      80.746  98.590 125.324  1.00  0.00           C
ATOM  10476  C11 POPE  140      80.245  97.281 125.934  1.00  0.00           C
ATOM  10479  P   POPE  140      81.075  94.811 126.274  1.00  0.00           P
ATOM  10480  O13 POPE  140      82.185  94.340 127.124  1.00  0.00           O
ATOM  10481  O14 POPE  140      79.686  94.600 126.744  1.00  0.00           O
ATOM  10482  O11 POPE  140      81.204  94.160 124.854  1.00  0.00           O
ATOM  10483  O12 POPE  140      81.315  96.341 125.914  1.00  0.00           O
ATOM  10484  C1  POPE  140      82.206  94.560 123.924  1.00  0.00           C
ATOM  10487  C2  POPE  140      81.576  94.761 122.524  1.00  0.00           C
ATOM  10489  O21 POPE  140      81.635  93.501 121.844  1.00  0.00           O
ATOM  10490  C21 POPE  140      80.695  93.341 120.934  1.00  0.00           C
ATOM  10491  O22 POPE  140      79.595  93.880 120.944  1.00  0.00           O
ATOM  10492  C22 POPE  140      81.236  92.460 119.824  1.00  0.00           C
ATOM  10495  C3  POPE  140      82.314  95.841 121.684  1.00  0.00           C
ATOM  10498  O31 POPE  140      81.495  96.431 120.654  1.00  0.00           O
ATOM  10499  C31 POPE  140      80.795  97.480 121.034  1.00  0.00           C
ATOM  10500  O32 POPE  140      80.725  97.901 122.184  1.00  0.00           O
ATOM  10501  C32 POPE  140      79.956  98.030 119.894  1.00  0.00           C
ATOM  10504  C23 POPE  140      81.415  93.330 118.564  1.00  0.00           C
ATOM  10507  C24 POPE  140      81.605  92.550 117.274  1.00  0.00           C
ATOM  10510  C25 POPE  140      80.655  93.070 116.174  1.00  0.00           C
ATOM  10513  C26 POPE  140      81.185  92.770 114.784  1.00  0.00           C
ATOM  10516  C27 POPE  140      80.326  93.330 113.634  1.00  0.00           C
ATOM  10519  C28 POPE  140      79.055  92.511 113.384  1.00  0.00           C
ATOM  10522  C29 POPE  140      78.465  92.801 112.024  1.00  0.00           C
ATOM  10524 0C21 POPE  140      78.016  91.871 111.154  1.00  0.00           C
ATOM  10526 1C21 POPE  140      77.965  90.390 111.434  1.00  0.00           C
ATOM  10529 2C21 POPE  140      79.306  89.661 111.184  1.00  0.00           C
ATOM  10532 3C21 POPE  140      79.475  89.101 109.764  1.00  0.00           C
ATOM  10535 4C21 POPE  140      80.725  88.221 109.654  1.00  0.00           C
ATOM  10538 5C21 POPE  140      80.895  87.530 108.294  1.00  0.00           C
ATOM  10541 6C21 POPE  140      81.856  88.280 107.374  1.00  0.00           C
ATOM  10544 7C21 POPE  140      81.975  87.641 105.984  1.00  0.00           C
ATOM  10547 8C21 POPE  140      82.976  88.361 105.084  1.00  0.00           C
ATOM  10551  C33 POPE  140      80.756  98.811 118.834  1.00  0.00           C
ATOM  10554  C34 POPE  140      81.306  97.931 117.704  1.00  0.00           C
ATOM  10557  C35 POPE  140      80.245  97.421 116.714  1.00  0.00           C
ATOM  10560  C36 POPE  140      79.756  98.531 115.774  1.00  0.00           C
ATOM  10563  C37 POPE  140      78.605  98.100 114.864  1.00  0.00           C
ATOM  10566  C38 POPE  140      77.945  99.280 114.134  1.00  0.00           C
ATOM  10569  C39 POPE  140      78.855 100.000 113.134  1.00  0.00           C
ATOM  10572 0C31 POPE  140      78.925  99.300 111.764  1.00  0.00           C
ATOM  10575 1C31 POPE  140      79.696 100.141 110.734  1.00  0.00           C
ATOM  10578 2C31 POPE  140      79.826  99.440 109.374  1.00  0.00           C
ATOM  10581 3C31 POPE  140      80.336 100.351 108.244  1.00  0.00           C
ATOM  10584 4C31 POPE  140      81.625 101.110 108.584  1.00  0.00           C
ATOM  10587 5C31 POPE  140      82.206 101.881 107.384  1.00  0.00           C
ATOM  10590 6C31 POPE  140      83.386 102.770 107.764  1.00  0.00           C
ATOM  10594  NH3 POPE  141     114.275  64.890 123.394  1.00  0.00           N
ATOM  10598  C12 POPE  141     114.605  66.361 123.324  1.00  0.00           C
ATOM  10601  C11 POPE  141     116.096  66.651 123.624  1.00  0.00           C
ATOM  10604  P   POPE  141     117.836  68.621 123.234  1.00  0.00           P
ATOM  10605  O13 POPE  141     117.696  70.090 123.034  1.00  0.00           O
ATOM  10606  O14 POPE  141     118.845  68.151 124.204  1.00  0.00           O
ATOM  10607  O11 POPE  141     118.125  67.920 121.854  1.00  0.00           O
ATOM  10608  O12 POPE  141     116.385  68.050 123.584  1.00  0.00           O
ATOM  10609  C1  POPE  141     117.206  67.971 120.764  1.00  0.00           C
ATOM  10612  C2  POPE  141     117.325  66.670 119.904  1.00  0.00           C
ATOM  10614  O21 POPE  141     118.006  66.920 118.674  1.00  0.00           O
ATOM  10615  C21 POPE  141     119.275  67.221 118.744  1.00  0.00           C
ATOM  10616  O22 POPE  141     119.975  67.210 119.744  1.00  0.00           O
ATOM  10617  C22 POPE  141     119.725  67.501 117.294  1.00  0.00           C
ATOM  10620  C3  POPE  141     115.935  66.020 119.574  1.00  0.00           C
ATOM  10623  O31 POPE  141     115.476  66.270 118.234  1.00  0.00           O
ATOM  10624  C31 POPE  141     115.075  67.511 117.984  1.00  0.00           C
ATOM  10625  O32 POPE  141     114.935  68.380 118.824  1.00  0.00           O
ATOM  10626  C32 POPE  141     114.806  67.681 116.494  1.00  0.00           C
ATOM  10629  C23 POPE  141     121.045  68.291 117.084  1.00  0.00           C
ATOM  10632  C24 POPE  141     121.436  68.271 115.594  1.00  0.00           C
ATOM  10635  C25 POPE  141     122.674  69.111 115.244  1.00  0.00           C
ATOM  10638  C26 POPE  141     123.085  68.921 113.774  1.00  0.00           C
ATOM  10641  C27 POPE  141     124.205  69.871 113.304  1.00  0.00           C
ATOM  10644  C28 POPE  141     124.685  69.551 111.874  1.00  0.00           C
ATOM  10647  C29 POPE  141     125.466  70.661 111.234  1.00  0.00           C
ATOM  10649 0C21 POPE  141     126.716  70.631 110.724  1.00  0.00           C
ATOM  10651 1C21 POPE  141     127.674  69.471 110.694  1.00  0.00           C
ATOM  10654 2C21 POPE  141     127.945  68.890 109.294  1.00  0.00           C
ATOM  10657 3C21 POPE  141     129.256  68.091 109.244  1.00  0.00           C
ATOM  10660 4C21 POPE  141     129.536  67.490 107.864  1.00  0.00           C
ATOM  10663 5C21 POPE  141     130.986  67.710 107.404  1.00  0.00           C
ATOM  10666 6C21 POPE  141     131.165  67.460 105.894  1.00  0.00           C
ATOM  10669 7C21 POPE  141     132.576  67.791 105.404  1.00  0.00           C
ATOM  10672 8C21 POPE  141     132.695  67.730 103.884  1.00  0.00           C
ATOM  10676  C33 POPE  141     115.895  67.030 115.594  1.00  0.00           C
ATOM  10679  C34 POPE  141     115.625  67.251 114.104  1.00  0.00           C
ATOM  10682  C35 POPE  141     116.166  68.581 113.564  1.00  0.00           C
ATOM  10685  C36 POPE  141     117.645  68.511 113.174  1.00  0.00           C
ATOM  10688  C37 POPE  141     118.135  69.791 112.494  1.00  0.00           C
ATOM  10691  C38 POPE  141     119.605  69.731 112.034  1.00  0.00           C
ATOM  10694  C39 POPE  141     119.925  70.690 110.874  1.00  0.00           C
ATOM  10697 0C31 POPE  141     119.785  72.181 111.224  1.00  0.00           C
ATOM  10700 1C31 POPE  141     119.674  73.070 109.964  1.00  0.00           C
ATOM  10703 2C31 POPE  141     119.445  74.551 110.294  1.00  0.00           C
ATOM  10706 3C31 POPE  141     118.635  75.311 109.234  1.00  0.00           C
ATOM  10709 4C31 POPE  141     119.216  75.230 107.814  1.00  0.00           C
ATOM  10712 5C31 POPE  141     118.355  76.001 106.814  1.00  0.00           C
ATOM  10715 6C31 POPE  141     118.836  75.861 105.364  1.00  0.00           C
ATOM  10719  NH3 POPE  142      90.196   3.879 124.354  1.00  0.00           N
ATOM  10723  C12 POPE  142      90.145   5.370 124.124  1.00  0.00           C
ATOM  10726  C11 POPE  142      91.555   5.910 123.824  1.00  0.00           C
ATOM  10729  P   POPE  142      93.685   4.530 124.664  1.00  0.00           P
ATOM  10730  O13 POPE  142      94.965   4.959 125.284  1.00  0.00           O
ATOM  10731  O14 POPE  142      93.116   3.220 125.024  1.00  0.00           O
ATOM  10732  O11 POPE  142      93.855   4.559 123.104  1.00  0.00           O
ATOM  10733  O12 POPE  142      92.495   5.560 124.864  1.00  0.00           O
ATOM  10734  C1  POPE  142      94.235   3.320 122.504  1.00  0.00           C
ATOM  10737  C2  POPE  142      94.506   3.539 121.004  1.00  0.00           C
ATOM  10739  O21 POPE  142      93.256   3.910 120.384  1.00  0.00           O
ATOM  10740  C21 POPE  142      92.775   3.420 119.274  1.00  0.00           C
ATOM  10741  O22 POPE  142      93.246   2.540 118.574  1.00  0.00           O
ATOM  10742  C22 POPE  142      91.525   4.220 118.934  1.00  0.00           C
ATOM  10745  C3  POPE  142      95.296   2.339 120.434  1.00  0.00           C
ATOM  10748  O31 POPE  142      95.924   2.680 119.174  1.00  0.00           O
ATOM  10749  C31 POPE  142      96.595   1.629 118.714  1.00  0.00           C
ATOM  10750  O32 POPE  142      96.826   0.619 119.354  1.00  0.00           O
ATOM  10751  C32 POPE  142      97.105   1.849 117.304  1.00  0.00           C
ATOM  10754  C23 POPE  142      91.185   4.140 117.424  1.00  0.00           C
ATOM  10757  C24 POPE  142      90.025   5.070 117.064  1.00  0.00           C
ATOM  10760  C25 POPE  142      89.475   4.900 115.644  1.00  0.00           C
ATOM  10763  C26 POPE  142      90.525   5.029 114.534  1.00  0.00           C
ATOM  10766  C27 POPE  142      90.095   5.949 113.384  1.00  0.00           C
ATOM  10769  C28 POPE  142      90.956   5.730 112.124  1.00  0.00           C
ATOM  10772  C29 POPE  142      91.085   6.951 111.244  1.00  0.00           C
ATOM  10774 0C21 POPE  142      90.345   7.261 110.164  1.00  0.00           C
ATOM  10776 1C21 POPE  142      89.175   6.449 109.654  1.00  0.00           C
ATOM  10779 2C21 POPE  142      88.605   6.960 108.314  1.00  0.00           C
ATOM  10782 3C21 POPE  142      89.465   6.600 107.094  1.00  0.00           C
ATOM  10785 4C21 POPE  142      88.704   6.659 105.764  1.00  0.00           C
ATOM  10788 5C21 POPE  142      88.545   8.061 105.174  1.00  0.00           C
ATOM  10791 6C21 POPE  142      89.725   8.490 104.294  1.00  0.00           C
ATOM  10794 7C21 POPE  142      89.555   9.930 103.764  1.00  0.00           C
ATOM  10797 8C21 POPE  142      90.515  10.341 102.634  1.00  0.00           C
ATOM  10801  C33 POPE  142      96.996   0.560 116.464  1.00  0.00           C
ATOM  10804  C34 POPE  142      97.925   0.560 115.244  1.00  0.00           C
ATOM  10807  C35 POPE  142      97.745  -0.690 114.374  1.00  0.00           C
ATOM  10810  C36 POPE  142      96.635  -0.530 113.324  1.00  0.00           C
ATOM  10813  C37 POPE  142      96.385  -1.820 112.524  1.00  0.00           C
ATOM  10816  C38 POPE  142      95.725  -1.571 111.164  1.00  0.00           C
ATOM  10819  C39 POPE  142      96.686  -0.941 110.144  1.00  0.00           C
ATOM  10822 0C31 POPE  142      96.064  -0.740 108.754  1.00  0.00           C
ATOM  10825 1C31 POPE  142      97.105  -0.231 107.744  1.00  0.00           C
ATOM  10828 2C31 POPE  142      96.506  -0.000 106.354  1.00  0.00           C
ATOM  10831 3C31 POPE  142      97.575   0.009 105.244  1.00  0.00           C
ATOM  10834 4C31 POPE  142      97.985  -1.420 104.844  1.00  0.00           C
ATOM  10837 5C31 POPE  142      99.025  -1.451 103.724  1.00  0.00           C
ATOM  10840 6C31 POPE  142      99.305  -2.880 103.244  1.00  0.00           C
ATOM  10844  NH3 POPE  143      48.925  32.150  82.294  1.00  0.00           N
ATOM  10848  C12 POPE  143      48.986  32.131  80.804  1.00  0.00           C
ATOM  10851  C11 POPE  143      47.616  31.711  80.224  1.00  0.00           C
ATOM  10854  P   POPE  143      47.045  29.371  81.304  1.00  0.00           P
ATOM  10855  O13 POPE  143      46.926  27.971  80.854  1.00  0.00           O
ATOM  10856  O14 POPE  143      48.035  29.581  82.384  1.00  0.00           O
ATOM  10857  O11 POPE  143      45.655  29.961  81.764  1.00  0.00           O
ATOM  10858  O12 POPE  143      47.505  30.291  80.104  1.00  0.00           O
ATOM  10859  C1  POPE  143      44.846  29.281  82.734  1.00  0.00           C
ATOM  10862  C2  POPE  143      45.046  29.901  84.144  1.00  0.00           C
ATOM  10864  O21 POPE  143      44.595  28.941  85.124  1.00  0.00           O
ATOM  10865  C21 POPE  143      45.385  28.751  86.164  1.00  0.00           C
ATOM  10866  O22 POPE  143      46.486  29.261  86.324  1.00  0.00           O
ATOM  10867  C22 POPE  143      44.766  27.721  87.094  1.00  0.00           C
ATOM  10870  C3  POPE  143      44.265  31.230  84.324  1.00  0.00           C
ATOM  10873  O31 POPE  143      44.525  31.801  85.624  1.00  0.00           O
ATOM  10874  C31 POPE  143      43.925  32.951  85.894  1.00  0.00           C
ATOM  10875  O32 POPE  143      43.155  33.541  85.154  1.00  0.00           O
ATOM  10876  C32 POPE  143      44.445  33.501  87.214  1.00  0.00           C
ATOM  10879  C23 POPE  143      44.756  28.191  88.564  1.00  0.00           C
ATOM  10882  C24 POPE  143      46.146  28.181  89.214  1.00  0.00           C
ATOM  10885  C25 POPE  143      46.105  28.391  90.734  1.00  0.00           C
ATOM  10888  C26 POPE  143      45.665  27.111  91.464  1.00  0.00           C
ATOM  10891  C27 POPE  143      45.265  27.351  92.924  1.00  0.00           C
ATOM  10894  C28 POPE  143      45.065  26.010  93.644  1.00  0.00           C
ATOM  10897  C29 POPE  143      44.366  26.111  94.974  1.00  0.00           C
ATOM  10899 0C21 POPE  143      44.956  26.261  96.174  1.00  0.00           C
ATOM  10901 1C21 POPE  143      46.425  26.460  96.424  1.00  0.00           C
ATOM  10904 2C21 POPE  143      46.646  27.471  97.564  1.00  0.00           C
ATOM  10907 3C21 POPE  143      46.285  26.941  98.964  1.00  0.00           C
ATOM  10910 4C21 POPE  143      45.905  28.041  99.964  1.00  0.00           C
ATOM  10913 5C21 POPE  143      45.096  27.521 101.164  1.00  0.00           C
ATOM  10916 6C21 POPE  143      45.915  26.751 102.204  1.00  0.00           C
ATOM  10919 7C21 POPE  143      45.016  26.161 103.304  1.00  0.00           C
ATOM  10922 8C21 POPE  143      45.785  25.441 104.404  1.00  0.00           C
ATOM  10926  C33 POPE  143      43.586  33.181  88.464  1.00  0.00           C
ATOM  10929  C34 POPE  143      44.056  34.011  89.664  1.00  0.00           C
ATOM  10932  C35 POPE  143      43.405  33.641  91.004  1.00  0.00           C
ATOM  10935  C36 POPE  143      43.885  32.291  91.564  1.00  0.00           C
ATOM  10938  C37 POPE  143      43.465  32.081  93.024  1.00  0.00           C
ATOM  10941  C38 POPE  143      43.806  30.671  93.534  1.00  0.00           C
ATOM  10944  C39 POPE  143      43.646  30.480  95.054  1.00  0.00           C
ATOM  10947 0C31 POPE  143      42.225  30.691  95.584  1.00  0.00           C
ATOM  10950 1C31 POPE  143      42.105  30.331  97.074  1.00  0.00           C
ATOM  10953 2C31 POPE  143      41.185  31.251  97.894  1.00  0.00           C
ATOM  10956 3C31 POPE  143      41.705  32.691  97.994  1.00  0.00           C
ATOM  10959 4C31 POPE  143      41.215  33.431  99.244  1.00  0.00           C
ATOM  10962 5C31 POPE  143      41.796  34.850  99.344  1.00  0.00           C
ATOM  10965 6C31 POPE  143      41.556  35.541 100.694  1.00  0.00           C
ATOM  10969  NH3 POPE  144      18.115  19.841 123.424  1.00  0.00           N
ATOM  10973  C12 POPE  144      16.875  19.041 123.164  1.00  0.00           C
ATOM  10976  C11 POPE  144      15.655  19.961 122.994  1.00  0.00           C
ATOM  10979  P   POPE  144      14.285  18.400 121.364  1.00  0.00           P
ATOM  10980  O13 POPE  144      15.156  17.191 121.404  1.00  0.00           O
ATOM  10981  O14 POPE  144      12.845  18.211 121.074  1.00  0.00           O
ATOM  10982  O11 POPE  144      14.935  19.441 120.354  1.00  0.00           O
ATOM  10983  O12 POPE  144      14.455  19.231 122.714  1.00  0.00           O
ATOM  10984  C1  POPE  144      14.195  20.131 119.354  1.00  0.00           C
ATOM  10987  C2  POPE  144      15.055  20.211 118.054  1.00  0.00           C
ATOM  10989  O21 POPE  144      14.465  21.001 117.014  1.00  0.00           O
ATOM  10990  C21 POPE  144      13.275  20.621 116.594  1.00  0.00           C
ATOM  10991  O22 POPE  144      12.635  19.661 116.974  1.00  0.00           O
ATOM  10992  C22 POPE  144      12.715  21.651 115.604  1.00  0.00           C
ATOM  10995  C3  POPE  144      15.525  18.801 117.554  1.00  0.00           C
ATOM  10998  O31 POPE  144      16.265  18.801 116.304  1.00  0.00           O
ATOM  10999  C31 POPE  144      17.496  19.271 116.384  1.00  0.00           C
ATOM  11000  O32 POPE  144      17.995  19.791 117.364  1.00  0.00           O
ATOM  11001  C32 POPE  144      18.236  19.070 115.054  1.00  0.00           C
ATOM  11004  C23 POPE  144      12.936  21.331 114.104  1.00  0.00           C
ATOM  11007  C24 POPE  144      12.396  22.511 113.304  1.00  0.00           C
ATOM  11010  C25 POPE  144      12.345  22.431 111.774  1.00  0.00           C
ATOM  11013  C26 POPE  144      11.916  23.811 111.254  1.00  0.00           C
ATOM  11016  C27 POPE  144      11.936  24.011 109.734  1.00  0.00           C
ATOM  11019  C28 POPE  144      11.895  25.491 109.324  1.00  0.00           C
ATOM  11022  C29 POPE  144      10.695  26.231 109.864  1.00  0.00           C
ATOM  11024 0C21 POPE  144       9.755  26.881 109.144  1.00  0.00           C
ATOM  11026 1C21 POPE  144       9.715  27.011 107.644  1.00  0.00           C
ATOM  11029 2C21 POPE  144       8.285  27.131 107.074  1.00  0.00           C
ATOM  11032 3C21 POPE  144       7.555  28.411 107.494  1.00  0.00           C
ATOM  11035 4C21 POPE  144       6.325  28.751 106.644  1.00  0.00           C
ATOM  11038 5C21 POPE  144       5.356  27.581 106.414  1.00  0.00           C
ATOM  11041 6C21 POPE  144       4.105  28.070 105.674  1.00  0.00           C
ATOM  11044 7C21 POPE  144       3.185  26.951 105.194  1.00  0.00           C
ATOM  11047 8C21 POPE  144       1.935  27.480 104.494  1.00  0.00           C
ATOM  11051  C33 POPE  144      17.896  20.151 114.004  1.00  0.00           C
ATOM  11054  C34 POPE  144      18.445  19.791 112.604  1.00  0.00           C
ATOM  11057  C35 POPE  144      17.486  20.201 111.474  1.00  0.00           C
ATOM  11060  C36 POPE  144      17.896  19.691 110.084  1.00  0.00           C
ATOM  11063  C37 POPE  144      18.885  20.631 109.374  1.00  0.00           C
ATOM  11066  C38 POPE  144      19.156  20.261 107.904  1.00  0.00           C
ATOM  11069  C39 POPE  144      17.865  20.151 107.074  1.00  0.00           C
ATOM  11072 0C31 POPE  144      18.095  19.951 105.564  1.00  0.00           C
ATOM  11075 1C31 POPE  144      16.756  19.861 104.824  1.00  0.00           C
ATOM  11078 2C31 POPE  144      16.865  19.400 103.364  1.00  0.00           C
ATOM  11081 3C31 POPE  144      17.175  17.911 103.204  1.00  0.00           C
ATOM  11084 4C31 POPE  144      16.625  17.331 101.894  1.00  0.00           C
ATOM  11087 5C31 POPE  144      16.806  15.821 101.764  1.00  0.00           C
ATOM  11090 6C31 POPE  144      16.045  15.221 100.584  1.00  0.00           C
ATOM  11094  NH3 POPE  145      49.396  26.941  82.144  1.00  0.00           N
ATOM  11098  C12 POPE  145      50.595  26.871  81.254  1.00  0.00           C
ATOM  11101  C11 POPE  145      50.935  28.210  80.584  1.00  0.00           C
ATOM  11104  P   POPE  145      52.936  29.761  80.064  1.00  0.00           P
ATOM  11105  O13 POPE  145      54.415  29.801  80.224  1.00  0.00           O
ATOM  11106  O14 POPE  145      52.355  30.131  78.754  1.00  0.00           O
ATOM  11107  O11 POPE  145      52.266  30.721  81.124  1.00  0.00           O
ATOM  11108  O12 POPE  145      52.355  28.370  80.544  1.00  0.00           O
ATOM  11109  C1  POPE  145      52.866  31.031  82.374  1.00  0.00           C
ATOM  11112  C2  POPE  145      52.516  30.011  83.504  1.00  0.00           C
ATOM  11114  O21 POPE  145      52.516  30.691  84.784  1.00  0.00           O
ATOM  11115  C21 POPE  145      51.336  31.271  85.024  1.00  0.00           C
ATOM  11116  O22 POPE  145      50.405  31.291  84.244  1.00  0.00           O
ATOM  11117  C22 POPE  145      51.306  31.871  86.414  1.00  0.00           C
ATOM  11120  C3  POPE  145      53.485  28.791  83.594  1.00  0.00           C
ATOM  11123  O31 POPE  145      53.435  28.031  84.824  1.00  0.00           O
ATOM  11124  C31 POPE  145      52.326  27.320  85.064  1.00  0.00           C
ATOM  11125  O32 POPE  145      51.325  27.320  84.374  1.00  0.00           O
ATOM  11126  C32 POPE  145      52.535  26.470  86.314  1.00  0.00           C
ATOM  11129  C23 POPE  145      49.846  32.211  86.814  1.00  0.00           C
ATOM  11132  C24 POPE  145      49.766  32.980  88.124  1.00  0.00           C
ATOM  11135  C25 POPE  145      48.316  33.240  88.574  1.00  0.00           C
ATOM  11138  C26 POPE  145      47.885  32.351  89.744  1.00  0.00           C
ATOM  11141  C27 POPE  145      48.415  32.871  91.094  1.00  0.00           C
ATOM  11144  C28 POPE  145      48.316  31.841  92.224  1.00  0.00           C
ATOM  11147  C29 POPE  145      48.936  32.391  93.494  1.00  0.00           C
ATOM  11149 0C21 POPE  145      48.405  32.361  94.724  1.00  0.00           C
ATOM  11151 1C21 POPE  145      47.115  31.691  95.124  1.00  0.00           C
ATOM  11154 2C21 POPE  145      47.146  31.061  96.534  1.00  0.00           C
ATOM  11157 3C21 POPE  145      47.105  32.081  97.674  1.00  0.00           C
ATOM  11160 4C21 POPE  145      46.845  31.421  99.034  1.00  0.00           C
ATOM  11163 5C21 POPE  145      46.765  32.441 100.184  1.00  0.00           C
ATOM  11166 6C21 POPE  145      46.406  31.791 101.534  1.00  0.00           C
ATOM  11169 7C21 POPE  145      46.285  32.821 102.664  1.00  0.00           C
ATOM  11172 8C21 POPE  145      45.946  32.201 104.024  1.00  0.00           C
ATOM  11176  C33 POPE  145      51.535  26.861  87.434  1.00  0.00           C
ATOM  11179  C34 POPE  145      51.945  26.421  88.844  1.00  0.00           C
ATOM  11182  C35 POPE  145      50.795  26.571  89.844  1.00  0.00           C
ATOM  11185  C36 POPE  145      51.236  26.571  91.314  1.00  0.00           C
ATOM  11188  C37 POPE  145      50.035  26.421  92.254  1.00  0.00           C
ATOM  11191  C38 POPE  145      50.315  26.820  93.714  1.00  0.00           C
ATOM  11194  C39 POPE  145      50.355  25.641  94.694  1.00  0.00           C
ATOM  11197 0C31 POPE  145      50.335  26.140  96.144  1.00  0.00           C
ATOM  11200 1C31 POPE  145      50.576  25.041  97.194  1.00  0.00           C
ATOM  11203 2C31 POPE  145      50.375  25.581  98.614  1.00  0.00           C
ATOM  11206 3C31 POPE  145      50.785  24.601  99.724  1.00  0.00           C
ATOM  11209 4C31 POPE  145      50.506  25.201 101.104  1.00  0.00           C
ATOM  11212 5C31 POPE  145      50.995  24.320 102.264  1.00  0.00           C
ATOM  11215 6C31 POPE  145      50.756  24.960 103.624  1.00  0.00           C
ATOM  11219  NH3 POPE  146     131.126 107.320 120.914  1.00  0.00           N
ATOM  11223  C12 POPE  146     129.827 107.901 121.404  1.00  0.00           C
ATOM  11226  C11 POPE  146     128.615 107.581 120.484  1.00  0.00           C
ATOM  11229  P   POPE  146     126.826 109.291 121.404  1.00  0.00           P
ATOM  11230  O13 POPE  146     126.535 109.401 122.844  1.00  0.00           O
ATOM  11231  O14 POPE  146     127.766 110.291 120.834  1.00  0.00           O
ATOM  11232  O11 POPE  146     125.466 109.401 120.594  1.00  0.00           O
ATOM  11233  O12 POPE  146     127.365 107.841 121.114  1.00  0.00           O
ATOM  11234  C1  POPE  146     125.606 109.600 119.174  1.00  0.00           C
ATOM  11237  C2  POPE  146     124.235 109.700 118.484  1.00  0.00           C
ATOM  11239  O21 POPE  146     124.375 109.410 117.084  1.00  0.00           O
ATOM  11240  C21 POPE  146     124.954 110.330 116.324  1.00  0.00           C
ATOM  11241  O22 POPE  146     125.595 111.300 116.714  1.00  0.00           O
ATOM  11242  C22 POPE  146     124.666 110.011 114.854  1.00  0.00           C
ATOM  11245  C3  POPE  146     123.495 111.031 118.774  1.00  0.00           C
ATOM  11248  O31 POPE  146     122.416 111.221 117.834  1.00  0.00           O
ATOM  11249  C31 POPE  146     121.955 112.460 117.774  1.00  0.00           C
ATOM  11250  O32 POPE  146     122.314 113.380 118.494  1.00  0.00           O
ATOM  11251  C32 POPE  146     120.916 112.561 116.654  1.00  0.00           C
ATOM  11254  C23 POPE  146     124.016 111.201 114.094  1.00  0.00           C
ATOM  11257  C24 POPE  146     125.016 112.311 113.744  1.00  0.00           C
ATOM  11260  C25 POPE  146     124.745 113.011 112.394  1.00  0.00           C
ATOM  11263  C26 POPE  146     124.736 112.030 111.214  1.00  0.00           C
ATOM  11266  C27 POPE  146     125.445 112.500 109.934  1.00  0.00           C
ATOM  11269  C28 POPE  146     124.685 113.570 109.134  1.00  0.00           C
ATOM  11272  C29 POPE  146     124.876 114.960 109.684  1.00  0.00           C
ATOM  11274 0C21 POPE  146     125.536 115.960 109.074  1.00  0.00           C
ATOM  11276 1C21 POPE  146     126.175 115.871 107.704  1.00  0.00           C
ATOM  11279 2C21 POPE  146     126.616 117.240 107.144  1.00  0.00           C
ATOM  11282 3C21 POPE  146     125.476 118.251 106.984  1.00  0.00           C
ATOM  11285 4C21 POPE  146     125.975 119.591 106.434  1.00  0.00           C
ATOM  11288 5C21 POPE  146     124.986 120.740 106.634  1.00  0.00           C
ATOM  11291 6C21 POPE  146     124.916 121.221 108.094  1.00  0.00           C
ATOM  11294 7C21 POPE  146     124.055 122.480 108.254  1.00  0.00           C
ATOM  11297 8C21 POPE  146     124.055 123.041 109.684  1.00  0.00           C
ATOM  11301  C33 POPE  146     120.725 113.990 116.094  1.00  0.00           C
ATOM  11304  C34 POPE  146     121.355 114.221 114.714  1.00  0.00           C
ATOM  11307  C35 POPE  146     120.655 113.411 113.624  1.00  0.00           C
ATOM  11310  C36 POPE  146     120.495 114.171 112.294  1.00  0.00           C
ATOM  11313  C37 POPE  146     119.725 113.330 111.274  1.00  0.00           C
ATOM  11316  C38 POPE  146     119.496 114.020 109.914  1.00  0.00           C
ATOM  11319  C39 POPE  146     120.795 114.231 109.144  1.00  0.00           C
ATOM  11322 0C31 POPE  146     120.576 114.551 107.664  1.00  0.00           C
ATOM  11325 1C31 POPE  146     121.894 114.681 106.894  1.00  0.00           C
ATOM  11328 2C31 POPE  146     121.695 114.591 105.374  1.00  0.00           C
ATOM  11331 3C31 POPE  146     122.985 114.840 104.574  1.00  0.00           C
ATOM  11334 4C31 POPE  146     124.105 113.821 104.844  1.00  0.00           C
ATOM  11337 5C31 POPE  146     125.396 114.160 104.084  1.00  0.00           C
ATOM  11340 6C31 POPE  146     126.595 113.301 104.484  1.00  0.00           C
ATOM  11344  NH3 POPE  147      91.436  57.780 126.424  1.00  0.00           N
ATOM  11348  C12 POPE  147      92.605  58.701 126.174  1.00  0.00           C
ATOM  11351  C11 POPE  147      92.906  59.560 127.414  1.00  0.00           C
ATOM  11354  P   POPE  147      91.625  61.841 127.484  1.00  0.00           P
ATOM  11355  O13 POPE  147      92.215  62.651 128.574  1.00  0.00           O
ATOM  11356  O14 POPE  147      90.256  62.101 127.004  1.00  0.00           O
ATOM  11357  O11 POPE  147      92.626  61.920 126.254  1.00  0.00           O
ATOM  11358  O12 POPE  147      91.765  60.311 127.854  1.00  0.00           O
ATOM  11359  C1  POPE  147      93.215  63.131 125.794  1.00  0.00           C
ATOM  11362  C2  POPE  147      92.465  63.671 124.554  1.00  0.00           C
ATOM  11364  O21 POPE  147      93.395  63.780 123.454  1.00  0.00           O
ATOM  11365  C21 POPE  147      93.715  62.581 122.934  1.00  0.00           C
ATOM  11366  O22 POPE  147      93.116  61.551 123.164  1.00  0.00           O
ATOM  11367  C22 POPE  147      94.965  62.701 122.064  1.00  0.00           C
ATOM  11370  C3  POPE  147      91.815  65.041 124.914  1.00  0.00           C
ATOM  11373  O31 POPE  147      90.795  65.451 123.974  1.00  0.00           O
ATOM  11374  C31 POPE  147      91.185  66.431 123.154  1.00  0.00           C
ATOM  11375  O32 POPE  147      92.325  66.861 123.074  1.00  0.00           O
ATOM  11376  C32 POPE  147      90.005  66.951 122.314  1.00  0.00           C
ATOM  11379  C23 POPE  147      94.745  62.791 120.524  1.00  0.00           C
ATOM  11382  C24 POPE  147      95.336  61.611 119.734  1.00  0.00           C
ATOM  11385  C25 POPE  147      94.296  60.600 119.214  1.00  0.00           C
ATOM  11388  C26 POPE  147      93.585  61.041 117.924  1.00  0.00           C
ATOM  11391  C27 POPE  147      94.475  60.981 116.664  1.00  0.00           C
ATOM  11394  C28 POPE  147      93.775  61.480 115.384  1.00  0.00           C
ATOM  11397  C29 POPE  147      92.586  60.661 114.954  1.00  0.00           C
ATOM  11399 0C21 POPE  147      92.616  59.570 114.184  1.00  0.00           C
ATOM  11401 1C21 POPE  147      93.845  58.890 113.654  1.00  0.00           C
ATOM  11404 2C21 POPE  147      93.785  57.361 113.854  1.00  0.00           C
ATOM  11407 3C21 POPE  147      92.815  56.670 112.884  1.00  0.00           C
ATOM  11410 4C21 POPE  147      92.875  55.140 112.984  1.00  0.00           C
ATOM  11413 5C21 POPE  147      92.255  54.440 111.764  1.00  0.00           C
ATOM  11416 6C21 POPE  147      93.125  53.300 111.254  1.00  0.00           C
ATOM  11419 7C21 POPE  147      92.505  52.551 110.074  1.00  0.00           C
ATOM  11422 8C21 POPE  147      93.295  51.311 109.654  1.00  0.00           C
ATOM  11426  C33 POPE  147      90.266  67.041 120.774  1.00  0.00           C
ATOM  11429  C34 POPE  147      89.216  67.941 120.084  1.00  0.00           C
ATOM  11432  C35 POPE  147      89.055  67.811 118.554  1.00  0.00           C
ATOM  11435  C36 POPE  147      90.196  68.341 117.654  1.00  0.00           C
ATOM  11438  C37 POPE  147      89.655  68.840 116.304  1.00  0.00           C
ATOM  11441  C38 POPE  147      90.485  68.511 115.054  1.00  0.00           C
ATOM  11444  C39 POPE  147      91.635  69.501 114.754  1.00  0.00           C
ATOM  11447 0C31 POPE  147      92.385  69.160 113.454  1.00  0.00           C
ATOM  11450 1C31 POPE  147      93.526  70.140 113.124  1.00  0.00           C
ATOM  11453 2C31 POPE  147      94.216  69.810 111.784  1.00  0.00           C
ATOM  11456 3C31 POPE  147      95.196  70.890 111.324  1.00  0.00           C
ATOM  11459 4C31 POPE  147      95.795  70.600 109.944  1.00  0.00           C
ATOM  11462 5C31 POPE  147      96.735  71.701 109.434  1.00  0.00           C
ATOM  11465 6C31 POPE  147      97.475  71.320 108.144  1.00  0.00           C
ATOM  11469  NH3 POPE  148       8.025  13.061  78.734  1.00  0.00           N
ATOM  11473  C12 POPE  148       8.265  11.561  78.724  1.00  0.00           C
ATOM  11476  C11 POPE  148       7.235  10.781  79.564  1.00  0.00           C
ATOM  11479  P   POPE  148       6.555   8.351  78.764  1.00  0.00           P
ATOM  11480  O13 POPE  148       6.025   8.931  77.514  1.00  0.00           O
ATOM  11481  O14 POPE  148       7.275   7.061  78.624  1.00  0.00           O
ATOM  11482  O11 POPE  148       5.375   8.191  79.834  1.00  0.00           O
ATOM  11483  O12 POPE  148       7.515   9.371  79.524  1.00  0.00           O
ATOM  11484  C1  POPE  148       5.605   7.391  81.004  1.00  0.00           C
ATOM  11487  C2  POPE  148       4.435   7.501  82.034  1.00  0.00           C
ATOM  11489  O21 POPE  148       4.205   6.180  82.564  1.00  0.00           O
ATOM  11490  C21 POPE  148       3.775   5.850  83.794  1.00  0.00           C
ATOM  11491  O22 POPE  148       3.705   4.690  84.174  1.00  0.00           O
ATOM  11492  C22 POPE  148       3.255   7.011  84.654  1.00  0.00           C
ATOM  11495  C3  POPE  148       3.155   8.051  81.324  1.00  0.00           C
ATOM  11498  O31 POPE  148       2.015   8.191  82.194  1.00  0.00           O
ATOM  11499  C31 POPE  148       1.685   9.441  82.564  1.00  0.00           C
ATOM  11500  O32 POPE  148       2.285  10.441  82.214  1.00  0.00           O
ATOM  11501  C32 POPE  148       0.485   9.401  83.514  1.00  0.00           C
ATOM  11504  C23 POPE  148       3.295   6.760  86.184  1.00  0.00           C
ATOM  11507  C24 POPE  148       2.425   7.771  86.944  1.00  0.00           C
ATOM  11510  C25 POPE  148       2.705   7.801  88.454  1.00  0.00           C
ATOM  11513  C26 POPE  148       1.725   8.681  89.244  1.00  0.00           C
ATOM  11516  C27 POPE  148       2.095   8.781  90.734  1.00  0.00           C
ATOM  11519  C28 POPE  148       1.015   9.461  91.594  1.00  0.00           C
ATOM  11522  C29 POPE  148       1.495   9.691  93.014  1.00  0.00           C
ATOM  11524 0C21 POPE  148       1.165   9.011  94.124  1.00  0.00           C
ATOM  11526 1C21 POPE  148       0.235   7.821  94.244  1.00  0.00           C
ATOM  11529 2C21 POPE  148      -0.996   8.061  95.144  1.00  0.00           C
ATOM  11532 3C21 POPE  148      -0.666   8.191  96.644  1.00  0.00           C
ATOM  11535 4C21 POPE  148      -1.856   8.591  97.544  1.00  0.00           C
ATOM  11538 5C21 POPE  148      -3.066   7.641  97.484  1.00  0.00           C
ATOM  11541 6C21 POPE  148      -4.126   8.041  96.444  1.00  0.00           C
ATOM  11544 7C21 POPE  148      -5.326   7.081  96.434  1.00  0.00           C
ATOM  11547 8C21 POPE  148      -6.356   7.391  95.344  1.00  0.00           C
ATOM  11551  C33 POPE  148      -0.305  10.721  83.564  1.00  0.00           C
ATOM  11554  C34 POPE  148      -1.486  10.711  84.554  1.00  0.00           C
ATOM  11557  C35 POPE  148      -1.096  10.811  86.044  1.00  0.00           C
ATOM  11560  C36 POPE  148      -2.356  11.061  86.904  1.00  0.00           C
ATOM  11563  C37 POPE  148      -2.116  11.521  88.354  1.00  0.00           C
ATOM  11566  C38 POPE  148      -3.436  12.011  88.984  1.00  0.00           C
ATOM  11569  C39 POPE  148      -3.336  12.581  90.404  1.00  0.00           C
ATOM  11572 0C31 POPE  148      -2.906  11.601  91.514  1.00  0.00           C
ATOM  11575 1C31 POPE  148      -2.946  12.321  92.874  1.00  0.00           C
ATOM  11578 2C31 POPE  148      -2.526  11.471  94.074  1.00  0.00           C
ATOM  11581 3C31 POPE  148      -2.616  12.241  95.404  1.00  0.00           C
ATOM  11584 4C31 POPE  148      -1.626  13.411  95.504  1.00  0.00           C
ATOM  11587 5C31 POPE  148      -1.716  14.151  96.844  1.00  0.00           C
ATOM  11590 6C31 POPE  148      -0.766  15.351  96.934  1.00  0.00           C
ATOM  11594  NH3 POPE  149      16.955  84.941  83.034  1.00  0.00           N
ATOM  11598  C12 POPE  149      16.565  84.881  81.584  1.00  0.00           C
ATOM  11601  C11 POPE  149      15.055  84.641  81.514  1.00  0.00           C
ATOM  11604  P   POPE  149      14.705  82.111  80.964  1.00  0.00           P
ATOM  11605  O13 POPE  149      14.025  82.541  79.734  1.00  0.00           O
ATOM  11606  O14 POPE  149      16.075  81.541  80.854  1.00  0.00           O
ATOM  11607  O11 POPE  149      13.785  81.111  81.764  1.00  0.00           O
ATOM  11608  O12 POPE  149      14.766  83.330  81.994  1.00  0.00           O
ATOM  11609  C1  POPE  149      14.125  80.771  83.104  1.00  0.00           C
ATOM  11612  C2  POPE  149      13.885  79.271  83.344  1.00  0.00           C
ATOM  11614  O21 POPE  149      14.615  78.780  84.484  1.00  0.00           O
ATOM  11615  C21 POPE  149      15.925  78.710  84.414  1.00  0.00           C
ATOM  11616  O22 POPE  149      16.656  79.170  83.544  1.00  0.00           O
ATOM  11617  C22 POPE  149      16.415  77.890  85.624  1.00  0.00           C
ATOM  11620  C3  POPE  149      14.125  78.390  82.074  1.00  0.00           C
ATOM  11623  O31 POPE  149      14.395  77.001  82.334  1.00  0.00           O
ATOM  11624  C31 POPE  149      13.415  76.081  82.434  1.00  0.00           C
ATOM  11625  O32 POPE  149      13.535  74.941  82.034  1.00  0.00           O
ATOM  11626  C32 POPE  149      12.185  76.561  83.234  1.00  0.00           C
ATOM  11629  C23 POPE  149      16.096  78.520  87.004  1.00  0.00           C
ATOM  11632  C24 POPE  149      16.365  77.541  88.164  1.00  0.00           C
ATOM  11635  C25 POPE  149      17.146  78.170  89.334  1.00  0.00           C
ATOM  11638  C26 POPE  149      17.275  77.231  90.534  1.00  0.00           C
ATOM  11641  C27 POPE  149      18.135  77.761  91.694  1.00  0.00           C
ATOM  11644  C28 POPE  149      18.335  76.701  92.794  1.00  0.00           C
ATOM  11647  C29 POPE  149      19.115  77.191  93.984  1.00  0.00           C
ATOM  11649 0C21 POPE  149      19.285  76.491  95.124  1.00  0.00           C
ATOM  11651 1C21 POPE  149      18.705  75.130  95.404  1.00  0.00           C
ATOM  11654 2C21 POPE  149      18.355  74.880  96.884  1.00  0.00           C
ATOM  11657 3C21 POPE  149      17.325  75.861  97.484  1.00  0.00           C
ATOM  11660 4C21 POPE  149      16.935  75.481  98.914  1.00  0.00           C
ATOM  11663 5C21 POPE  149      16.195  76.561  99.724  1.00  0.00           C
ATOM  11666 6C21 POPE  149      14.665  76.511  99.574  1.00  0.00           C
ATOM  11669 7C21 POPE  149      13.955  77.251 100.714  1.00  0.00           C
ATOM  11672 8C21 POPE  149      12.445  77.111 100.684  1.00  0.00           C
ATOM  11676  C33 POPE  149      11.276  75.401  83.734  1.00  0.00           C
ATOM  11679  C34 POPE  149      11.075  75.420  85.264  1.00  0.00           C
ATOM  11682  C35 POPE  149      10.476  74.121  85.814  1.00  0.00           C
ATOM  11685  C36 POPE  149      10.355  74.121  87.344  1.00  0.00           C
ATOM  11688  C37 POPE  149      10.065  72.730  87.934  1.00  0.00           C
ATOM  11691  C38 POPE  149      10.155  72.681  89.474  1.00  0.00           C
ATOM  11694  C39 POPE  149       8.925  73.280  90.174  1.00  0.00           C
ATOM  11697 0C31 POPE  149       8.325  72.361  91.254  1.00  0.00           C
ATOM  11700 1C31 POPE  149       7.025  72.960  91.794  1.00  0.00           C
ATOM  11703 2C31 POPE  149       6.205  72.011  92.684  1.00  0.00           C
ATOM  11706 3C31 POPE  149       6.695  71.940  94.134  1.00  0.00           C
ATOM  11709 4C31 POPE  149       5.805  71.011  94.974  1.00  0.00           C
ATOM  11712 5C31 POPE  149       6.195  70.971  96.454  1.00  0.00           C
ATOM  11715 6C31 POPE  149       5.425  69.921  97.254  1.00  0.00           C
ATOM  11719  NH3 POPE  150      68.646  76.810  88.874  1.00  0.00           N
ATOM  11723  C12 POPE  150      67.465  77.671  88.474  1.00  0.00           C
ATOM  11726  C11 POPE  150      67.855  78.960  87.714  1.00  0.00           C
ATOM  11729  P   POPE  150      69.985  79.990  88.804  1.00  0.00           P
ATOM  11730  O13 POPE  150      70.315  78.840  89.654  1.00  0.00           O
ATOM  11731  O14 POPE  150      70.665  80.140  87.504  1.00  0.00           O
ATOM  11732  O11 POPE  150      70.135  81.380  89.524  1.00  0.00           O
ATOM  11733  O12 POPE  150      68.446  79.941  88.574  1.00  0.00           O
ATOM  11734  C1  POPE  150      70.725  81.530  90.804  1.00  0.00           C
ATOM  11737  C2  POPE  150      69.615  81.410  91.874  1.00  0.00           C
ATOM  11739  O21 POPE  150      69.516  82.561  92.704  1.00  0.00           O
ATOM  11740  C21 POPE  150      69.186  83.740  92.214  1.00  0.00           C
ATOM  11741  O22 POPE  150      69.266  84.121  91.054  1.00  0.00           O
ATOM  11742  C22 POPE  150      68.695  84.611  93.384  1.00  0.00           C
ATOM  11745  C3  POPE  150      69.845  80.130  92.734  1.00  0.00           C
ATOM  11748  O31 POPE  150      68.656  79.710  93.434  1.00  0.00           O
ATOM  11749  C31 POPE  150      68.625  80.001  94.724  1.00  0.00           C
ATOM  11750  O32 POPE  150      69.495  80.581  95.344  1.00  0.00           O
ATOM  11751  C32 POPE  150      67.314  79.471  95.324  1.00  0.00           C
ATOM  11754  C23 POPE  150      68.415  83.780  94.664  1.00  0.00           C
ATOM  11757  C24 POPE  150      67.975  84.601  95.874  1.00  0.00           C
ATOM  11760  C25 POPE  150      68.095  83.761  97.154  1.00  0.00           C
ATOM  11763  C26 POPE  150      67.756  84.550  98.424  1.00  0.00           C
ATOM  11766  C27 POPE  150      67.995  83.710  99.684  1.00  0.00           C
ATOM  11769  C28 POPE  150      69.415  83.901 100.254  1.00  0.00           C
ATOM  11772  C29 POPE  150      69.936  82.670 100.934  1.00  0.00           C
ATOM  11774 0C21 POPE  150      69.605  82.200 102.144  1.00  0.00           C
ATOM  11776 1C21 POPE  150      68.646  82.820 103.134  1.00  0.00           C
ATOM  11779 2C21 POPE  150      69.326  82.971 104.504  1.00  0.00           C
ATOM  11782 3C21 POPE  150      68.345  83.261 105.644  1.00  0.00           C
ATOM  11785 4C21 POPE  150      69.076  83.460 106.984  1.00  0.00           C
ATOM  11788 5C21 POPE  150      68.196  83.251 108.214  1.00  0.00           C
ATOM  11791 6C21 POPE  150      67.846  81.780 108.484  1.00  0.00           C
ATOM  11794 7C21 POPE  150      67.506  81.511 109.954  1.00  0.00           C
ATOM  11797 8C21 POPE  150      67.256  80.030 110.264  1.00  0.00           C
ATOM  11801  C33 POPE  150      67.314  79.371  96.874  1.00  0.00           C
ATOM  11804  C34 POPE  150      66.745  78.021  97.364  1.00  0.00           C
ATOM  11807  C35 POPE  150      66.686  77.881  98.884  1.00  0.00           C
ATOM  11810  C36 POPE  150      68.076  77.990  99.544  1.00  0.00           C
ATOM  11813  C37 POPE  150      68.076  77.651 101.044  1.00  0.00           C
ATOM  11816  C38 POPE  150      69.475  77.820 101.654  1.00  0.00           C
ATOM  11819  C39 POPE  150      69.605  77.301 103.094  1.00  0.00           C
ATOM  11822 0C31 POPE  150      69.306  78.350 104.184  1.00  0.00           C
ATOM  11825 1C31 POPE  150      67.855  78.840 104.194  1.00  0.00           C
ATOM  11828 2C31 POPE  150      67.406  79.451 105.534  1.00  0.00           C
ATOM  11831 3C31 POPE  150      66.756  78.441 106.504  1.00  0.00           C
ATOM  11834 4C31 POPE  150      67.775  77.630 107.324  1.00  0.00           C
ATOM  11837 5C31 POPE  150      67.105  76.681 108.324  1.00  0.00           C
ATOM  11840 6C31 POPE  150      68.126  76.001 109.244  1.00  0.00           C
ATOM  11844  NH3 POPE  151      83.284  95.791  85.174  1.00  0.00           N
ATOM  11848  C12 POPE  151      83.135  94.570  86.024  1.00  0.00           C
ATOM  11851  C11 POPE  151      82.015  93.671  85.484  1.00  0.00           C
ATOM  11854  P   POPE  151      81.075  92.220  87.454  1.00  0.00           P
ATOM  11855  O13 POPE  151      79.805  91.660  86.944  1.00  0.00           O
ATOM  11856  O14 POPE  151      81.786  91.420  88.474  1.00  0.00           O
ATOM  11857  O11 POPE  151      80.855  93.681  87.994  1.00  0.00           O
ATOM  11858  O12 POPE  151      82.034  92.451  86.214  1.00  0.00           O
ATOM  11859  C1  POPE  151      80.105  93.931  89.184  1.00  0.00           C
ATOM  11862  C2  POPE  151      81.015  93.821  90.444  1.00  0.00           C
ATOM  11864  O21 POPE  151      80.296  93.721  91.684  1.00  0.00           O
ATOM  11865  C21 POPE  151      79.385  94.630  91.994  1.00  0.00           C
ATOM  11866  O22 POPE  151      79.015  95.570  91.324  1.00  0.00           O
ATOM  11867  C22 POPE  151      78.945  94.350  93.434  1.00  0.00           C
ATOM  11870  C3  POPE  151      82.145  94.901  90.454  1.00  0.00           C
ATOM  11873  O31 POPE  151      81.665  96.230  90.154  1.00  0.00           O
ATOM  11874  C31 POPE  151      81.565  97.080  91.164  1.00  0.00           C
ATOM  11875  O32 POPE  151      82.115  96.971  92.244  1.00  0.00           O
ATOM  11876  C32 POPE  151      80.676  98.251  90.724  1.00  0.00           C
ATOM  11879  C23 POPE  151      78.126  95.491  94.074  1.00  0.00           C
ATOM  11882  C24 POPE  151      76.655  95.491  93.624  1.00  0.00           C
ATOM  11885  C25 POPE  151      75.796  96.560  94.294  1.00  0.00           C
ATOM  11888  C26 POPE  151      75.725  96.440  95.824  1.00  0.00           C
ATOM  11891  C27 POPE  151      74.735  97.431  96.454  1.00  0.00           C
ATOM  11894  C28 POPE  151      74.796  97.451  97.994  1.00  0.00           C
ATOM  11897  C29 POPE  151      74.376  96.140  98.594  1.00  0.00           C
ATOM  11899 0C21 POPE  151      74.155  95.891  99.894  1.00  0.00           C
ATOM  11901 1C21 POPE  151      74.376  96.861 101.024  1.00  0.00           C
ATOM  11904 2C21 POPE  151      74.936  96.151 102.274  1.00  0.00           C
ATOM  11907 3C21 POPE  151      76.266  95.410 102.044  1.00  0.00           C
ATOM  11910 4C21 POPE  151      76.806  94.740 103.314  1.00  0.00           C
ATOM  11913 5C21 POPE  151      77.675  93.511 103.024  1.00  0.00           C
ATOM  11916 6C21 POPE  151      78.355  92.921 104.264  1.00  0.00           C
ATOM  11919 7C21 POPE  151      79.126  91.621 103.984  1.00  0.00           C
ATOM  11922 8C21 POPE  151      79.844  91.081 105.214  1.00  0.00           C
ATOM  11926  C33 POPE  151      79.875  98.821  91.924  1.00  0.00           C
ATOM  11929  C34 POPE  151      78.826  99.850  91.504  1.00  0.00           C
ATOM  11932  C35 POPE  151      77.745 100.041  92.584  1.00  0.00           C
ATOM  11935  C36 POPE  151      78.266 100.621  93.904  1.00  0.00           C
ATOM  11938  C37 POPE  151      77.314 100.361  95.084  1.00  0.00           C
ATOM  11941  C38 POPE  151      77.885 100.761  96.454  1.00  0.00           C
ATOM  11944  C39 POPE  151      77.635 102.231  96.814  1.00  0.00           C
ATOM  11947 0C31 POPE  151      78.056 102.530  98.254  1.00  0.00           C
ATOM  11950 1C31 POPE  151      77.605 103.911  98.774  1.00  0.00           C
ATOM  11953 2C31 POPE  151      76.695 103.811 100.004  1.00  0.00           C
ATOM  11956 3C31 POPE  151      75.265 103.350  99.674  1.00  0.00           C
ATOM  11959 4C31 POPE  151      74.395 103.121 100.914  1.00  0.00           C
ATOM  11962 5C31 POPE  151      72.945 102.740 100.554  1.00  0.00           C
ATOM  11965 6C31 POPE  151      72.065 102.431 101.774  1.00  0.00           C
ATOM  11969  NH3 POPE  152     120.385  95.801 125.114  1.00  0.00           N
ATOM  11973  C12 POPE  152     121.455  94.751 125.074  1.00  0.00           C
ATOM  11976  C11 POPE  152     122.505  94.990 126.154  1.00  0.00           C
ATOM  11979  P   POPE  152     123.775  92.830 126.834  1.00  0.00           P
ATOM  11980  O13 POPE  152     124.745  93.121 127.904  1.00  0.00           O
ATOM  11981  O14 POPE  152     122.416  92.431 127.234  1.00  0.00           O
ATOM  11982  O11 POPE  152     124.394  91.770 125.824  1.00  0.00           O
ATOM  11983  O12 POPE  152     123.635  94.130 125.944  1.00  0.00           O
ATOM  11984  C1  POPE  152     125.695  91.990 125.284  1.00  0.00           C
ATOM  11987  C2  POPE  152     125.655  91.731 123.764  1.00  0.00           C
ATOM  11989  O21 POPE  152     126.894  92.181 123.194  1.00  0.00           O
ATOM  11990  C21 POPE  152     127.745  91.250 122.804  1.00  0.00           C
ATOM  11991  O22 POPE  152     127.595  90.041 122.944  1.00  0.00           O
ATOM  11992  C22 POPE  152     128.826  91.931 121.974  1.00  0.00           C
ATOM  11995  C3  POPE  152     124.515  92.561 123.114  1.00  0.00           C
ATOM  11998  O31 POPE  152     124.785  92.830 121.724  1.00  0.00           O
ATOM  11999  C31 POPE  152     124.326  92.001 120.824  1.00  0.00           C
ATOM  12000  O32 POPE  152     123.704  90.981 121.034  1.00  0.00           O
ATOM  12001  C32 POPE  152     124.755  92.521 119.444  1.00  0.00           C
ATOM  12004  C23 POPE  152     130.156  91.171 121.934  1.00  0.00           C
ATOM  12007  C24 POPE  152     130.986  91.651 120.754  1.00  0.00           C
ATOM  12010  C25 POPE  152     132.356  90.990 120.674  1.00  0.00           C
ATOM  12013  C26 POPE  152     132.887  91.061 119.244  1.00  0.00           C
ATOM  12016  C27 POPE  152     134.346  90.631 119.154  1.00  0.00           C
ATOM  12019  C28 POPE  152     134.776  90.441 117.694  1.00  0.00           C
ATOM  12022  C29 POPE  152     136.266  90.310 117.584  1.00  0.00           C
ATOM  12024 0C21 POPE  152     136.926  89.381 116.874  1.00  0.00           C
ATOM  12026 1C21 POPE  152     136.297  88.301 116.044  1.00  0.00           C
ATOM  12029 2C21 POPE  152     137.216  87.861 114.894  1.00  0.00           C
ATOM  12032 3C21 POPE  152     137.316  88.870 113.744  1.00  0.00           C
ATOM  12035 4C21 POPE  152     138.326  88.411 112.684  1.00  0.00           C
ATOM  12038 5C21 POPE  152     138.337  89.280 111.424  1.00  0.00           C
ATOM  12041 6C21 POPE  152     137.105  89.101 110.514  1.00  0.00           C
ATOM  12044 7C21 POPE  152     137.316  89.781 109.154  1.00  0.00           C
ATOM  12047 8C21 POPE  152     136.066  89.751 108.264  1.00  0.00           C
ATOM  12051  C33 POPE  152     124.065  91.800 118.264  1.00  0.00           C
ATOM  12054  C34 POPE  152     124.885  90.621 117.724  1.00  0.00           C
ATOM  12057  C35 POPE  152     124.165  89.860 116.604  1.00  0.00           C
ATOM  12060  C36 POPE  152     123.685  90.740 115.434  1.00  0.00           C
ATOM  12063  C37 POPE  152     123.386  89.901 114.184  1.00  0.00           C
ATOM  12066  C38 POPE  152     122.745  90.690 113.034  1.00  0.00           C
ATOM  12069  C39 POPE  152     122.775  89.881 111.734  1.00  0.00           C
ATOM  12072 0C31 POPE  152     122.026  90.530 110.554  1.00  0.00           C
ATOM  12075 1C31 POPE  152     122.255  89.731 109.264  1.00  0.00           C
ATOM  12078 2C31 POPE  152     121.366  90.170 108.094  1.00  0.00           C
ATOM  12081 3C31 POPE  152     119.895  89.731 108.244  1.00  0.00           C
ATOM  12084 4C31 POPE  152     119.105  89.901 106.944  1.00  0.00           C
ATOM  12087 5C31 POPE  152     117.656  89.440 107.074  1.00  0.00           C
ATOM  12090 6C31 POPE  152     116.845  89.611 105.784  1.00  0.00           C
ATOM  12094  NH3 POPE  153      46.965 108.121  82.894  1.00  0.00           N
ATOM  12098  C12 POPE  153      46.875 108.030  81.394  1.00  0.00           C
ATOM  12101  C11 POPE  153      46.406 109.371  80.794  1.00  0.00           C
ATOM  12104  P   POPE  153      43.916 109.361  81.784  1.00  0.00           P
ATOM  12105  O13 POPE  153      43.796 108.151  80.944  1.00  0.00           O
ATOM  12106  O14 POPE  153      42.905 110.431  81.654  1.00  0.00           O
ATOM  12107  O11 POPE  153      44.236 108.990  83.304  1.00  0.00           O
ATOM  12108  O12 POPE  153      45.335 109.990  81.494  1.00  0.00           O
ATOM  12109  C1  POPE  153      43.435 109.641  84.324  1.00  0.00           C
ATOM  12112  C2  POPE  153      43.965 111.031  84.774  1.00  0.00           C
ATOM  12114  O21 POPE  153      44.986 110.911  85.774  1.00  0.00           O
ATOM  12115  C21 POPE  153      46.215 110.740  85.414  1.00  0.00           C
ATOM  12116  O22 POPE  153      46.666 110.481  84.314  1.00  0.00           O
ATOM  12117  C22 POPE  153      47.066 111.041  86.654  1.00  0.00           C
ATOM  12120  C3  POPE  153      42.855 111.890  85.454  1.00  0.00           C
ATOM  12123  O31 POPE  153      42.346 111.271  86.654  1.00  0.00           O
ATOM  12124  C31 POPE  153      42.875 111.621  87.814  1.00  0.00           C
ATOM  12125  O32 POPE  153      43.745 112.451  88.004  1.00  0.00           O
ATOM  12126  C32 POPE  153      42.175 110.801  88.914  1.00  0.00           C
ATOM  12129  C23 POPE  153      48.586 110.920  86.444  1.00  0.00           C
ATOM  12132  C24 POPE  153      49.366 111.731  87.474  1.00  0.00           C
ATOM  12135  C25 POPE  153      48.895 111.510  88.924  1.00  0.00           C
ATOM  12138  C26 POPE  153      49.766 112.270  89.934  1.00  0.00           C
ATOM  12141  C27 POPE  153      49.215 112.170  91.364  1.00  0.00           C
ATOM  12144  C28 POPE  153      50.215 112.620  92.434  1.00  0.00           C
ATOM  12147  C29 POPE  153      50.506 114.101  92.404  1.00  0.00           C
ATOM  12149 0C21 POPE  153      50.876 114.850  93.454  1.00  0.00           C
ATOM  12151 1C21 POPE  153      51.086 114.331  94.854  1.00  0.00           C
ATOM  12154 2C21 POPE  153      52.336 113.431  94.954  1.00  0.00           C
ATOM  12157 3C21 POPE  153      52.516 112.791  96.344  1.00  0.00           C
ATOM  12160 4C21 POPE  153      53.555 111.660  96.324  1.00  0.00           C
ATOM  12163 5C21 POPE  153      53.176 110.481  97.224  1.00  0.00           C
ATOM  12166 6C21 POPE  153      51.965 109.681  96.714  1.00  0.00           C
ATOM  12169 7C21 POPE  153      51.285 108.870  97.824  1.00  0.00           C
ATOM  12172 8C21 POPE  153      49.896 108.371  97.424  1.00  0.00           C
ATOM  12176  C33 POPE  153      43.065 110.460  90.134  1.00  0.00           C
ATOM  12179  C34 POPE  153      43.235 111.621  91.124  1.00  0.00           C
ATOM  12182  C35 POPE  153      43.755 111.140  92.484  1.00  0.00           C
ATOM  12185  C36 POPE  153      44.515 112.210  93.274  1.00  0.00           C
ATOM  12188  C37 POPE  153      45.116 111.651  94.574  1.00  0.00           C
ATOM  12191  C38 POPE  153      45.935 112.711  95.324  1.00  0.00           C
ATOM  12194  C39 POPE  153      46.775 112.151  96.474  1.00  0.00           C
ATOM  12197 0C31 POPE  153      45.935 111.481  97.574  1.00  0.00           C
ATOM  12200 1C31 POPE  153      46.775 111.100  98.804  1.00  0.00           C
ATOM  12203 2C31 POPE  153      45.935 110.501  99.934  1.00  0.00           C
ATOM  12206 3C31 POPE  153      44.965 111.510 100.564  1.00  0.00           C
ATOM  12209 4C31 POPE  153      44.396 111.041 101.914  1.00  0.00           C
ATOM  12212 5C31 POPE  153      43.846 112.191 102.754  1.00  0.00           C
ATOM  12215 6C31 POPE  153      43.376 111.761 104.144  1.00  0.00           C
ATOM  12219  NH3 POPE  154      85.576  95.640 125.784  1.00  0.00           N
ATOM  12223  C12 POPE  154      85.895  97.111 125.594  1.00  0.00           C
ATOM  12226  C11 POPE  154      84.636  97.941 125.244  1.00  0.00           C
ATOM  12229  P   POPE  154      85.705 100.000 123.924  1.00  0.00           P
ATOM  12230  O13 POPE  154      85.296 101.431 123.764  1.00  0.00           O
ATOM  12231  O14 POPE  154      87.136  99.670 124.004  1.00  0.00           O
ATOM  12232  O11 POPE  154      85.065  99.210 122.724  1.00  0.00           O
ATOM  12233  O12 POPE  154      84.925  99.340 125.154  1.00  0.00           O
ATOM  12234  C1  POPE  154      85.826  98.800 121.594  1.00  0.00           C
ATOM  12237  C2  POPE  154      84.995  99.031 120.324  1.00  0.00           C
ATOM  12239  O21 POPE  154      85.676  98.551 119.134  1.00  0.00           O
ATOM  12240  C21 POPE  154      85.285  97.331 118.764  1.00  0.00           C
ATOM  12241  O22 POPE  154      84.625  96.560 119.444  1.00  0.00           O
ATOM  12242  C22 POPE  154      85.665  97.070 117.314  1.00  0.00           C
ATOM  12245  C3  POPE  154      84.725 100.550 120.174  1.00  0.00           C
ATOM  12248  O31 POPE  154      83.876 100.791 119.044  1.00  0.00           O
ATOM  12249  C31 POPE  154      84.335 101.081 117.824  1.00  0.00           C
ATOM  12250  O32 POPE  154      83.696 100.891 116.804  1.00  0.00           O
ATOM  12251  C32 POPE  154      85.695 101.800 117.824  1.00  0.00           C
ATOM  12254  C23 POPE  154      84.375  96.931 116.484  1.00  0.00           C
ATOM  12257  C24 POPE  154      84.596  96.541 115.034  1.00  0.00           C
ATOM  12260  C25 POPE  154      83.305  96.660 114.194  1.00  0.00           C
ATOM  12263  C26 POPE  154      83.596  96.481 112.704  1.00  0.00           C
ATOM  12266  C27 POPE  154      82.395  96.811 111.794  1.00  0.00           C
ATOM  12269  C28 POPE  154      82.745  96.751 110.294  1.00  0.00           C
ATOM  12272  C29 POPE  154      83.715  97.841 109.904  1.00  0.00           C
ATOM  12274 0C21 POPE  154      84.326  97.960 108.714  1.00  0.00           C
ATOM  12276 1C21 POPE  154      84.105  97.051 107.534  1.00  0.00           C
ATOM  12279 2C21 POPE  154      82.896  97.530 106.704  1.00  0.00           C
ATOM  12282 3C21 POPE  154      82.595  96.570 105.544  1.00  0.00           C
ATOM  12285 4C21 POPE  154      81.295  96.901 104.804  1.00  0.00           C
ATOM  12288 5C21 POPE  154      80.855  95.791 103.844  1.00  0.00           C
ATOM  12291 6C21 POPE  154      81.905  95.401 102.804  1.00  0.00           C
ATOM  12294 7C21 POPE  154      81.336  94.570 101.644  1.00  0.00           C
ATOM  12297 8C21 POPE  154      82.365  94.241 100.564  1.00  0.00           C
ATOM  12301  C33 POPE  154      86.105 102.390 116.444  1.00  0.00           C
ATOM  12304  C34 POPE  154      87.346 103.301 116.514  1.00  0.00           C
ATOM  12307  C35 POPE  154      88.486 102.890 115.564  1.00  0.00           C
ATOM  12310  C36 POPE  154      88.235 103.251 114.094  1.00  0.00           C
ATOM  12313  C37 POPE  154      89.265 102.611 113.144  1.00  0.00           C
ATOM  12316  C38 POPE  154      88.946 102.841 111.664  1.00  0.00           C
ATOM  12319  C39 POPE  154      89.706 101.910 110.704  1.00  0.00           C
ATOM  12322 0C31 POPE  154      88.906 101.611 109.434  1.00  0.00           C
ATOM  12325 1C31 POPE  154      89.485 100.460 108.594  1.00  0.00           C
ATOM  12328 2C31 POPE  154      88.416  99.731 107.764  1.00  0.00           C
ATOM  12331 3C31 POPE  154      87.785 100.600 106.664  1.00  0.00           C
ATOM  12334 4C31 POPE  154      86.635  99.901 105.934  1.00  0.00           C
ATOM  12337 5C31 POPE  154      86.155 100.681 104.704  1.00  0.00           C
ATOM  12340 6C31 POPE  154      84.885 100.120 104.064  1.00  0.00           C
ATOM  12344  NH3 POPE  155     107.925 116.591 122.524  1.00  0.00           N
ATOM  12348  C12 POPE  155     108.295 117.740 123.404  1.00  0.00           C
ATOM  12351  C11 POPE  155     107.045 118.460 123.904  1.00  0.00           C
ATOM  12354  P   POPE  155     107.425 120.990 123.294  1.00  0.00           P
ATOM  12355  O13 POPE  155     106.145 121.731 123.444  1.00  0.00           O
ATOM  12356  O14 POPE  155     108.675 121.770 123.404  1.00  0.00           O
ATOM  12357  O11 POPE  155     107.365 120.270 121.884  1.00  0.00           O
ATOM  12358  O12 POPE  155     107.376 119.781 124.324  1.00  0.00           O
ATOM  12359  C1  POPE  155     106.126 120.361 121.164  1.00  0.00           C
ATOM  12362  C2  POPE  155     106.204 119.720 119.764  1.00  0.00           C
ATOM  12364  O21 POPE  155     106.866 118.441 119.834  1.00  0.00           O
ATOM  12365  C21 POPE  155     107.945 118.280 119.094  1.00  0.00           C
ATOM  12366  O22 POPE  155     108.885 119.051 118.994  1.00  0.00           O
ATOM  12367  C22 POPE  155     107.696 117.091 118.194  1.00  0.00           C
ATOM  12370  C3  POPE  155     106.745 120.740 118.724  1.00  0.00           C
ATOM  12373  O31 POPE  155     105.765 121.780 118.534  1.00  0.00           O
ATOM  12374  C31 POPE  155     106.236 123.030 118.574  1.00  0.00           C
ATOM  12375  O32 POPE  155     107.365 123.361 118.904  1.00  0.00           O
ATOM  12376  C32 POPE  155     105.174 123.961 118.034  1.00  0.00           C
ATOM  12379  C23 POPE  155     108.505 117.161 116.884  1.00  0.00           C
ATOM  12382  C24 POPE  155     107.635 116.681 115.724  1.00  0.00           C
ATOM  12385  C25 POPE  155     108.305 116.850 114.354  1.00  0.00           C
ATOM  12388  C26 POPE  155     107.314 116.541 113.224  1.00  0.00           C
ATOM  12391  C27 POPE  155     108.025 116.311 111.884  1.00  0.00           C
ATOM  12394  C28 POPE  155     107.066 115.861 110.764  1.00  0.00           C
ATOM  12397  C29 POPE  155     106.215 117.011 110.284  1.00  0.00           C
ATOM  12399 0C21 POPE  155     106.275 117.591 109.064  1.00  0.00           C
ATOM  12401 1C21 POPE  155     107.174 117.220 107.914  1.00  0.00           C
ATOM  12404 2C21 POPE  155     106.455 116.341 106.874  1.00  0.00           C
ATOM  12407 3C21 POPE  155     105.086 116.881 106.424  1.00  0.00           C
ATOM  12410 4C21 POPE  155     104.415 116.041 105.334  1.00  0.00           C
ATOM  12413 5C21 POPE  155     102.925 116.380 105.194  1.00  0.00           C
ATOM  12416 6C21 POPE  155     102.155 115.410 104.294  1.00  0.00           C
ATOM  12419 7C21 POPE  155     100.635 115.550 104.444  1.00  0.00           C
ATOM  12422 8C21 POPE  155      99.835 114.541 103.614  1.00  0.00           C
ATOM  12426  C33 POPE  155     105.466 124.340 116.564  1.00  0.00           C
ATOM  12429  C34 POPE  155     105.315 123.170 115.584  1.00  0.00           C
ATOM  12432  C35 POPE  155     105.326 123.610 114.114  1.00  0.00           C
ATOM  12435  C36 POPE  155     106.695 124.060 113.574  1.00  0.00           C
ATOM  12438  C37 POPE  155     106.546 124.761 112.214  1.00  0.00           C
ATOM  12441  C38 POPE  155     107.855 124.931 111.434  1.00  0.00           C
ATOM  12444  C39 POPE  155     107.656 125.681 110.104  1.00  0.00           C
ATOM  12447 0C31 POPE  155     107.475 127.191 110.274  1.00  0.00           C
ATOM  12450 1C31 POPE  155     106.735 127.851 109.094  1.00  0.00           C
ATOM  12453 2C31 POPE  155     106.506 129.350 109.304  1.00  0.00           C
ATOM  12456 3C31 POPE  155     105.336 129.921 108.484  1.00  0.00           C
ATOM  12459 4C31 POPE  155     105.565 129.881 106.964  1.00  0.00           C
ATOM  12462 5C31 POPE  155     104.366 130.410 106.184  1.00  0.00           C
ATOM  12465 6C31 POPE  155     104.596 130.471 104.664  1.00  0.00           C
ATOM  12469  NH3 POPE  156      49.345 118.160  82.024  1.00  0.00           N
ATOM  12473  C12 POPE  156      50.686 117.480  82.054  1.00  0.00           C
ATOM  12476  C11 POPE  156      51.236 117.301  80.624  1.00  0.00           C
ATOM  12479  P   POPE  156      51.436 119.181  78.744  1.00  0.00           P
ATOM  12480  O13 POPE  156      52.775 118.651  78.424  1.00  0.00           O
ATOM  12481  O14 POPE  156      50.525 119.471  77.604  1.00  0.00           O
ATOM  12482  O11 POPE  156      51.515 120.450  79.674  1.00  0.00           O
ATOM  12483  O12 POPE  156      50.655 118.201  79.684  1.00  0.00           O
ATOM  12484  C1  POPE  156      52.326 120.561  80.864  1.00  0.00           C
ATOM  12487  C2  POPE  156      51.756 121.651  81.824  1.00  0.00           C
ATOM  12489  O21 POPE  156      52.095 121.321  83.194  1.00  0.00           O
ATOM  12490  C21 POPE  156      51.336 120.541  83.934  1.00  0.00           C
ATOM  12491  O22 POPE  156      50.256 120.071  83.654  1.00  0.00           O
ATOM  12492  C22 POPE  156      52.095 120.231  85.234  1.00  0.00           C
ATOM  12495  C3  POPE  156      50.245 121.951  81.544  1.00  0.00           C
ATOM  12498  O31 POPE  156      49.585 122.661  82.614  1.00  0.00           O
ATOM  12499  C31 POPE  156      49.925 123.920  82.754  1.00  0.00           C
ATOM  12500  O32 POPE  156      50.686 124.541  82.024  1.00  0.00           O
ATOM  12501  C32 POPE  156      49.275 124.440  84.044  1.00  0.00           C
ATOM  12504  C23 POPE  156      51.156 119.990  86.434  1.00  0.00           C
ATOM  12507  C24 POPE  156      51.765 119.051  87.484  1.00  0.00           C
ATOM  12510  C25 POPE  156      51.546 117.581  87.124  1.00  0.00           C
ATOM  12513  C26 POPE  156      52.165 116.611  88.124  1.00  0.00           C
ATOM  12516  C27 POPE  156      51.896 115.141  87.764  1.00  0.00           C
ATOM  12519  C28 POPE  156      53.025 114.181  88.184  1.00  0.00           C
ATOM  12522  C29 POPE  156      54.215 114.261  87.264  1.00  0.00           C
ATOM  12524 0C21 POPE  156      54.396 113.520  86.144  1.00  0.00           C
ATOM  12526 1C21 POPE  156      53.435 112.500  85.594  1.00  0.00           C
ATOM  12529 2C21 POPE  156      53.695 111.151  86.264  1.00  0.00           C
ATOM  12532 3C21 POPE  156      52.726 110.071  85.784  1.00  0.00           C
ATOM  12535 4C21 POPE  156      52.765 108.861  86.724  1.00  0.00           C
ATOM  12538 5C21 POPE  156      51.996 107.670  86.164  1.00  0.00           C
ATOM  12541 6C21 POPE  156      52.095 106.440  87.084  1.00  0.00           C
ATOM  12544 7C21 POPE  156      51.385 105.221  86.484  1.00  0.00           C
ATOM  12547 8C21 POPE  156      51.546 103.971  87.344  1.00  0.00           C
ATOM  12551  C33 POPE  156      50.075 124.020  85.294  1.00  0.00           C
ATOM  12554  C34 POPE  156      49.405 124.460  86.614  1.00  0.00           C
ATOM  12557  C35 POPE  156      50.186 123.971  87.844  1.00  0.00           C
ATOM  12560  C36 POPE  156      49.455 124.231  89.164  1.00  0.00           C
ATOM  12563  C37 POPE  156      50.145 123.600  90.384  1.00  0.00           C
ATOM  12566  C38 POPE  156      49.315 123.771  91.674  1.00  0.00           C
ATOM  12569  C39 POPE  156      49.756 122.810  92.794  1.00  0.00           C
ATOM  12572 0C31 POPE  156      50.925 123.341  93.634  1.00  0.00           C
ATOM  12575 1C31 POPE  156      50.455 124.031  94.924  1.00  0.00           C
ATOM  12578 2C31 POPE  156      51.625 124.340  95.864  1.00  0.00           C
ATOM  12581 3C31 POPE  156      51.175 124.781  97.264  1.00  0.00           C
ATOM  12584 4C31 POPE  156      52.346 125.000  98.224  1.00  0.00           C
ATOM  12587 5C31 POPE  156      51.885 125.401  99.624  1.00  0.00           C
ATOM  12590 6C31 POPE  156      53.035 125.751 100.574  1.00  0.00           C
ATOM  12594  NH3 POPE  157      76.116  40.011 121.884  1.00  0.00           N
ATOM  12598  C12 POPE  157      75.705  38.681 121.294  1.00  0.00           C
ATOM  12601  C11 POPE  157      75.096  37.751 122.364  1.00  0.00           C
ATOM  12604  P   POPE  157      73.396  36.211 121.104  1.00  0.00           P
ATOM  12605  O13 POPE  157      72.266  36.401 122.044  1.00  0.00           O
ATOM  12606  O14 POPE  157      73.396  37.111 119.934  1.00  0.00           O
ATOM  12607  O11 POPE  157      73.455  34.710 120.614  1.00  0.00           O
ATOM  12608  O12 POPE  157      74.766  36.451 121.844  1.00  0.00           O
ATOM  12609  C1  POPE  157      72.495  34.161 119.704  1.00  0.00           C
ATOM  12612  C2  POPE  157      73.225  33.451 118.524  1.00  0.00           C
ATOM  12614  O21 POPE  157      72.296  33.041 117.494  1.00  0.00           O
ATOM  12615  C21 POPE  157      71.936  34.030 116.704  1.00  0.00           C
ATOM  12616  O22 POPE  157      70.976  34.771 116.884  1.00  0.00           O
ATOM  12617  C22 POPE  157      72.916  34.221 115.544  1.00  0.00           C
ATOM  12620  C3  POPE  157      74.035  32.220 119.014  1.00  0.00           C
ATOM  12623  O31 POPE  157      74.354  31.271 117.984  1.00  0.00           O
ATOM  12624  C31 POPE  157      75.256  31.630 117.074  1.00  0.00           C
ATOM  12625  O32 POPE  157      75.735  32.740 116.934  1.00  0.00           O
ATOM  12626  C32 POPE  157      75.506  30.421 116.174  1.00  0.00           C
ATOM  12629  C23 POPE  157      72.775  33.140 114.454  1.00  0.00           C
ATOM  12632  C24 POPE  157      73.245  33.641 113.084  1.00  0.00           C
ATOM  12635  C25 POPE  157      72.905  32.640 111.964  1.00  0.00           C
ATOM  12638  C26 POPE  157      72.805  33.300 110.584  1.00  0.00           C
[truncated: 1,683,502 more chars]
