# Supplementary material for: Characterizing Membrane Association and Periplasmic Transfer of Bacterial Lipoproteins through Molecular Dynamics Simulations
Source: Structure. 2020 Apr 7;28(4):475–487.e3. doi: 10.1016/j.str.2020.01.012 (PMC7139219; doi:10.1016/j.str.2020.01.012)
Supplement: Data S1. Final Coordinates from Simulations (Y–Z), Related to Figure 3 [file mmc3.zip › Y-Z/YUAE-1-atomistic.pdb]

TITLE     Protein
REMARK    THIS IS A SIMULATION BOX
CRYST1  129.315  129.315  208.752  90.00  90.00  90.00 P 1           1
MODEL        1
ATOM      1  N   CYSTA   1      61.803  61.092 114.606  1.00  0.00           N
ATOM      3  CA  CYSTA   1      60.923  61.873 115.466  1.00  0.00           C
ATOM      5  C   CYSTA   1      60.093  61.143 116.486  1.00  0.00           C
ATOM      6  O   CYSTA   1      58.862  61.083 116.516  1.00  0.00           O
ATOM      7  CB  CYSTA   1      60.382  63.143 114.786  1.00  0.00           C
ATOM     10  SG  CYSTA   1      61.812  64.243 114.586  1.00  0.00           S
ATOM     11  C1  CYSTA   1      61.623  64.833 112.896  1.00  0.00           C
ATOM     14  CA1 CYSTA   1      61.473  60.443 113.486  1.00  0.00           C
ATOM     15  OA1 CYSTA   1      62.342  60.392 112.646  1.00  0.00           O
ATOM     16  CA2 CYSTA   1      60.233  59.653 113.286  1.00  0.00           C
ATOM     19  C11 CYSTA   1      62.933  64.853 112.056  1.00  0.00           C
ATOM     21  O11 CYSTA   1      63.012  63.573 111.406  1.00  0.00           O
ATOM     22  CX1 CYSTA   1      64.192  63.103 111.066  1.00  0.00           C
ATOM     23  OX1 CYSTA   1      64.772  62.183 111.616  1.00  0.00           O
ATOM     24  CX2 CYSTA   1      64.803  63.893 109.916  1.00  0.00           C
ATOM     27  C12 CYSTA   1      64.153  65.243 112.966  1.00  0.00           C
ATOM     30  O12 CYSTA   1      65.382  65.662 112.336  1.00  0.00           O
ATOM     31  CD1 CYSTA   1      65.442  66.972 112.076  1.00  0.00           C
ATOM     32  OD1 CYSTA   1      64.493  67.723 112.056  1.00  0.00           O
ATOM     33  CD2 CYSTA   1      66.893  67.463 112.016  1.00  0.00           C
ATOM     36  CA3 CYSTA   1      58.873  60.343 113.076  1.00  0.00           C
ATOM     39  CA4 CYSTA   1      57.882  59.183 112.926  1.00  0.00           C
ATOM     42  CA5 CYSTA   1      56.423  59.553 112.796  1.00  0.00           C
ATOM     45  CA6 CYSTA   1      55.603  58.263 112.616  1.00  0.00           C
ATOM     48  CA7 CYSTA   1      55.533  57.762 111.166  1.00  0.00           C
ATOM     51  CA8 CYSTA   1      56.473  56.623 110.706  1.00  0.00           C
ATOM     54  CA9 CYSTA   1      55.812  55.963 109.486  1.00  0.00           C
ATOM     57 0CA1 CYSTA   1      56.673  55.403 108.336  1.00  0.00           C
ATOM     60 1CA1 CYSTA   1      56.123  56.013 107.026  1.00  0.00           C
ATOM     63 2CA1 CYSTA   1      56.043  55.223 105.716  1.00  0.00           C
ATOM     66 3CA1 CYSTA   1      55.382  56.122 104.626  1.00  0.00           C
ATOM     69 4CA1 CYSTA   1      54.053  56.793 105.046  1.00  0.00           C
ATOM     72 5CA1 CYSTA   1      53.522  57.873 104.086  1.00  0.00           C
ATOM     75 6CA1 CYSTA   1      52.253  58.552 104.616  1.00  0.00           C
ATOM     79  CD3 CYSTA   1      67.403  67.613 110.576  1.00  0.00           C
ATOM     82  CD4 CYSTA   1      67.933  66.283 110.026  1.00  0.00           C
ATOM     85  CD5 CYSTA   1      68.393  66.372 108.566  1.00  0.00           C
ATOM     88  CD6 CYSTA   1      69.372  67.512 108.246  1.00  0.00           C
ATOM     91  CD7 CYSTA   1      68.693  68.812 107.776  1.00  0.00           C
ATOM     94  CD8 CYSTA   1      69.332  69.412 106.516  1.00  0.00           C
ATOM     97  CD9 CYSTA   1      68.562  70.632 105.986  1.00  0.00           C
ATOM    100 0CD1 CYSTA   1      68.973  71.943 106.666  1.00  0.00           C
ATOM    103 1CD1 CYSTA   1      70.193  72.613 106.006  1.00  0.00           C
ATOM    106 2CD1 CYSTA   1      70.622  73.863 106.766  1.00  0.00           C
ATOM    109 3CD1 CYSTA   1      71.762  74.621 106.076  1.00  0.00           C
ATOM    112 4CD1 CYSTA   1      72.092  75.943 106.796  1.00  0.00           C
ATOM    115 5CD1 CYSTA   1      73.573  76.312 106.666  1.00  0.00           C
ATOM    118 6CD1 CYSTA   1      73.963  77.592 107.406  1.00  0.00           C
ATOM    122  CX3 CYSTA   1      64.092  63.743 108.556  1.00  0.00           C
ATOM    125  CX4 CYSTA   1      64.223  65.052 107.756  1.00  0.00           C
ATOM    128  CX5 CYSTA   1      62.893  65.772 107.486  1.00  0.00           C
ATOM    131  CX6 CYSTA   1      62.143  65.293 106.236  1.00  0.00           C
ATOM    134  CX7 CYSTA   1      61.043  66.283 105.786  1.00  0.00           C
ATOM    137  CX8 CYSTA   1      60.373  65.923 104.446  1.00  0.00           C
ATOM    140  CX9 CYSTA   1      59.273  64.893 104.566  1.00  0.00           C
ATOM    142 0CX1 CYSTA   1      58.003  64.982 104.106  1.00  0.00           C
ATOM    144 1CX1 CYSTA   1      57.313  66.113 103.366  1.00  0.00           C
ATOM    147 2CX1 CYSTA   1      56.083  66.543 104.186  1.00  0.00           C
ATOM    150 3CX1 CYSTA   1      55.133  67.552 103.506  1.00  0.00           C
ATOM    153 4CX1 CYSTA   1      54.223  68.202 104.556  1.00  0.00           C
ATOM    156 5CX1 CYSTA   1      53.113  69.121 104.026  1.00  0.00           C
ATOM    159 6CX1 CYSTA   1      52.353  69.753 105.206  1.00  0.00           C
ATOM    162 7CX1 CYSTA   1      50.972  70.332 104.836  1.00  0.00           C
ATOM    165 8CX1 CYSTA   1      50.303  71.042 106.016  1.00  0.00           C
ATOM    169  N   SER A   2      60.903  60.583 117.386  1.00  0.00           N
ATOM    171  CA  SER A   2      60.983  60.643 118.836  1.00  0.00           C
ATOM    173  CB  SER A   2      62.482  60.733 119.236  1.00  0.00           C
ATOM    176  OG  SER A   2      63.323  59.923 118.406  1.00  0.00           O
ATOM    178  C   SER A   2      60.382  61.793 119.636  1.00  0.00           C
ATOM    179  O   SER A   2      60.753  62.952 119.486  1.00  0.00           O
ATOM    180  N   SER A   3      59.592  61.452 120.656  1.00  0.00           N
ATOM    182  CA  SER A   3      59.343  62.283 121.826  1.00  0.00           C
ATOM    184  CB  SER A   3      58.382  61.532 122.796  1.00  0.00           C
ATOM    187  OG  SER A   3      57.433  60.743 122.086  1.00  0.00           O
ATOM    189  C   SER A   3      60.613  62.622 122.616  1.00  0.00           C
ATOM    190  O   SER A   3      61.413  61.753 122.946  1.00  0.00           O
ATOM    191  N   ASN A   4      60.863  63.882 123.036  1.00  0.00           N
ATOM    193  CA  ASN A   4      60.882  65.033 122.156  1.00  0.00           C
ATOM    195  CB  ASN A   4      61.973  66.092 122.576  1.00  0.00           C
ATOM    198  CG  ASN A   4      61.793  66.853 123.896  1.00  0.00           C
ATOM    199  OD1 ASN A   4      62.573  67.762 124.226  1.00  0.00           O
ATOM    200  ND2 ASN A   4      60.763  66.523 124.696  1.00  0.00           N
ATOM    203  C   ASN A   4      59.553  65.693 121.986  1.00  0.00           C
ATOM    204  O   ASN A   4      58.563  65.363 122.636  1.00  0.00           O
ATOM    205  N   ARG A   5      59.553  66.643 121.056  1.00  0.00           N
ATOM    207  CA  ARG A   5      58.433  66.972 120.226  1.00  0.00           C
ATOM    209  CB  ARG A   5      57.873  68.402 120.506  1.00  0.00           C
ATOM    212  CG  ARG A   5      58.653  69.152 121.596  1.00  0.00           C
ATOM    215  CD  ARG A   5      58.233  70.603 121.816  1.00  0.00           C
ATOM    218  NE  ARG A   5      59.113  71.073 122.926  1.00  0.00           N
ATOM    220  CZ  ARG A   5      59.312  72.342 123.206  1.00  0.00           C
ATOM    221  NH1 ARG A   5      60.253  72.613 124.076  1.00  0.00           N
ATOM    224  NH2 ARG A   5      58.633  73.323 122.646  1.00  0.00           N
ATOM    227  C   ARG A   5      59.043  66.923 118.836  1.00  0.00           C
ATOM    228  O   ARG A   5      60.123  67.473 118.626  1.00  0.00           O
ATOM    229  N   PHE A   6      58.433  66.293 117.826  1.00  0.00           N
ATOM    231  CA  PHE A   6      57.163  65.592 117.826  1.00  0.00           C
ATOM    233  CB  PHE A   6      56.213  66.113 116.696  1.00  0.00           C
ATOM    236  CG  PHE A   6      56.882  66.412 115.386  1.00  0.00           C
ATOM    237  CD1 PHE A   6      57.423  65.393 114.586  1.00  0.00           C
ATOM    239  CE1 PHE A   6      57.882  65.662 113.296  1.00  0.00           C
ATOM    241  CZ  PHE A   6      57.812  66.963 112.786  1.00  0.00           C
ATOM    243  CD2 PHE A   6      56.843  67.723 114.876  1.00  0.00           C
ATOM    245  CE2 PHE A   6      57.303  68.003 113.586  1.00  0.00           C
ATOM    247  C   PHE A   6      57.443  64.092 117.826  1.00  0.00           C
ATOM    248  O   PHE A   6      58.563  63.692 117.556  1.00  0.00           O
ATOM    249  N   ALA A   7      56.503  63.202 118.206  1.00  0.00           N
ATOM    251  CA  ALA A   7      55.063  63.363 118.076  1.00  0.00           C
ATOM    253  CB  ALA A   7      54.632  62.713 116.756  1.00  0.00           C
ATOM    257  C   ALA A   7      54.213  62.952 119.286  1.00  0.00           C
ATOM    258  O   ALA A   7      54.743  62.542 120.316  1.00  0.00           O
ATOM    259  N   SER A   8      52.903  63.283 119.206  1.00  0.00           N
ATOM    261  CA  SER A   8      51.882  63.522 120.236  1.00  0.00           C
ATOM    263  CB  SER A   8      50.723  62.472 120.336  1.00  0.00           C
ATOM    266  OG  SER A   8      49.722  62.663 119.316  1.00  0.00           O
ATOM    268  C   SER A   8      52.253  64.163 121.576  1.00  0.00           C
ATOM    269  O   SER A   8      51.543  64.082 122.576  1.00  0.00           O
ATOM    270  N   ARG A   9      53.283  65.022 121.576  1.00  0.00           N
ATOM    272  CA  ARG A   9      53.373  66.132 122.496  1.00  0.00           C
ATOM    274  CB  ARG A   9      52.823  67.432 121.826  1.00  0.00           C
ATOM    277  CG  ARG A   9      53.143  67.581 120.326  1.00  0.00           C
ATOM    280  CD  ARG A   9      53.153  69.052 119.856  1.00  0.00           C
ATOM    283  NE  ARG A   9      51.762  69.603 119.666  1.00  0.00           N
ATOM    285  CZ  ARG A   9      51.543  70.812 119.166  1.00  0.00           C
ATOM    286  NH1 ARG A   9      50.323  71.182 118.796  1.00  0.00           N
ATOM    289  NH2 ARG A   9      52.523  71.683 119.026  1.00  0.00           N
ATOM    292  C   ARG A   9      54.772  66.353 123.026  1.00  0.00           C
ATOM    293  O   ARG A   9      55.743  66.223 122.276  1.00  0.00           O
ATOM    294  N   ASP A  10      54.923  66.743 124.316  1.00  0.00           N
ATOM    296  CA  ASP A  10      56.133  66.533 125.096  1.00  0.00           C
ATOM    298  CB  ASP A  10      57.132  67.732 125.236  1.00  0.00           C
ATOM    301  CG  ASP A  10      56.543  69.073 125.646  1.00  0.00           C
ATOM    302  OD1 ASP A  10      57.313  69.941 126.146  1.00  0.00           O
ATOM    303  OD2 ASP A  10      55.353  69.332 125.326  1.00  0.00           O
ATOM    304  C   ASP A  10      55.733  65.943 126.456  1.00  0.00           C
ATOM    305  O   ASP A  10      55.083  66.573 127.286  1.00  0.00           O
ATOM    306  N   ALA A  11      56.092  64.682 126.756  1.00  0.00           N
ATOM    308  CA  ALA A  11      56.503  63.682 125.806  1.00  0.00           C
ATOM    310  CB  ALA A  11      57.283  62.582 126.536  1.00  0.00           C
ATOM    314  C   ALA A  11      55.323  63.113 125.006  1.00  0.00           C
ATOM    315  O   ALA A  11      55.213  63.363 123.826  1.00  0.00           O
ATOM    316  N   ASN A  12      54.452  62.342 125.686  1.00  0.00           N
ATOM    318  CA  ASN A  12      53.452  61.382 125.196  1.00  0.00           C
ATOM    320  CB  ASN A  12      51.943  61.823 125.416  1.00  0.00           C
ATOM    323  CG  ASN A  12      51.022  60.853 126.206  1.00  0.00           C
ATOM    324  OD1 ASN A  12      49.833  61.063 126.446  1.00  0.00           O
ATOM    325  ND2 ASN A  12      51.583  59.722 126.686  1.00  0.00           N
ATOM    328  C   ASN A  12      53.732  60.553 123.936  1.00  0.00           C
ATOM    329  O   ASN A  12      54.772  60.623 123.296  1.00  0.00           O
ATOM    330  N   ALA A  13      52.812  59.622 123.656  1.00  0.00           N
ATOM    332  CA  ALA A  13      52.882  58.522 122.716  1.00  0.00           C
ATOM    334  CB  ALA A  13      51.643  57.653 122.976  1.00  0.00           C
ATOM    338  C   ALA A  13      52.983  58.853 121.236  1.00  0.00           C
ATOM    339  O   ALA A  13      52.983  60.012 120.856  1.00  0.00           O
ATOM    340  N   THR A  14      53.012  57.822 120.346  1.00  0.00           N
ATOM    342  CA  THR A  14      52.853  57.952 118.906  1.00  0.00           C
ATOM    344  CB  THR A  14      51.403  57.773 118.396  1.00  0.00           C
ATOM    346  OG1 THR A  14      51.073  58.303 117.116  1.00  0.00           O
ATOM    348  CG2 THR A  14      50.363  58.303 119.396  1.00  0.00           C
ATOM    352  C   THR A  14      53.703  59.012 118.206  1.00  0.00           C
ATOM    353  O   THR A  14      53.213  60.072 117.826  1.00  0.00           O
ATOM    354  N   TYR A  15      55.033  58.802 117.996  1.00  0.00           N
ATOM    356  CA  TYR A  15      55.833  57.582 118.196  1.00  0.00           C
ATOM    358  CB  TYR A  15      56.663  57.263 116.906  1.00  0.00           C
ATOM    361  CG  TYR A  15      55.972  56.362 115.906  1.00  0.00           C
ATOM    362  CD1 TYR A  15      54.592  56.103 115.856  1.00  0.00           C
ATOM    364  CE1 TYR A  15      54.062  55.293 114.846  1.00  0.00           C
ATOM    366  CZ  TYR A  15      54.883  54.792 113.846  1.00  0.00           C
ATOM    367  OH  TYR A  15      54.332  54.103 112.746  1.00  0.00           O
ATOM    369  CD2 TYR A  15      56.812  55.743 114.956  1.00  0.00           C
ATOM    371  CE2 TYR A  15      56.263  54.982 113.926  1.00  0.00           C
ATOM    373  C   TYR A  15      56.703  57.482 119.466  1.00  0.00           C
ATOM    374  O   TYR A  15      56.203  57.222 120.566  1.00  0.00           O
ATOM    375  N   VAL A  16      58.043  57.502 119.316  1.00  0.00           N
ATOM    377  CA  VAL A  16      58.883  56.502 119.956  1.00  0.00           C
ATOM    379  CB  VAL A  16      59.583  55.592 118.936  1.00  0.00           C
ATOM    381  CG1 VAL A  16      60.853  54.872 119.426  1.00  0.00           C
ATOM    385  CG2 VAL A  16      58.592  54.493 118.516  1.00  0.00           C
ATOM    389  C   VAL A  16      59.863  57.073 120.966  1.00  0.00           C
ATOM    390  O   VAL A  16      60.423  58.153 120.816  1.00  0.00           O
ATOM    391  N   ASN A  17      60.133  56.353 122.056  1.00  0.00           N
ATOM    393  CA  ASN A  17      59.073  55.743 122.816  1.00  0.00           C
ATOM    395  CB  ASN A  17      58.833  54.212 122.576  1.00  0.00           C
ATOM    398  CG  ASN A  17      59.693  53.162 123.276  1.00  0.00           C
ATOM    399  OD1 ASN A  17      59.332  51.983 123.196  1.00  0.00           O
ATOM    400  ND2 ASN A  17      60.772  53.542 123.966  1.00  0.00           N
ATOM    403  C   ASN A  17      59.293  56.203 124.236  1.00  0.00           C
ATOM    404  O   ASN A  17      60.382  56.162 124.796  1.00  0.00           O
ATOM    405  N   THR A  18      58.202  56.743 124.766  1.00  0.00           N
ATOM    407  CA  THR A  18      58.183  57.403 126.046  1.00  0.00           C
ATOM    409  CB  THR A  18      58.003  58.893 125.806  1.00  0.00           C
ATOM    411  OG1 THR A  18      58.353  59.683 126.916  1.00  0.00           O
ATOM    413  CG2 THR A  18      56.573  59.272 125.376  1.00  0.00           C
ATOM    417  C   THR A  18      57.022  56.823 126.826  1.00  0.00           C
ATOM    418  O   THR A  18      56.943  56.943 128.046  1.00  0.00           O
ATOM    419  N   GLN A  19      56.063  56.173 126.126  1.00  0.00           N
ATOM    421  CA  GLN A  19      54.683  56.213 126.546  1.00  0.00           C
ATOM    423  CB  GLN A  19      53.673  56.243 125.366  1.00  0.00           C
ATOM    426  CG  GLN A  19      53.393  54.953 124.516  1.00  0.00           C
ATOM    429  CD  GLN A  19      54.493  54.433 123.586  1.00  0.00           C
ATOM    430  OE1 GLN A  19      54.603  53.243 123.326  1.00  0.00           O
ATOM    431  NE2 GLN A  19      55.333  55.343 123.036  1.00  0.00           N
ATOM    434  C   GLN A  19      54.293  55.103 127.486  1.00  0.00           C
ATOM    435  O   GLN A  19      53.543  55.373 128.426  1.00  0.00           O
ATOM    436  N   LEU A  20      54.783  53.862 127.276  1.00  0.00           N
ATOM    438  CA  LEU A  20      54.403  52.752 128.106  1.00  0.00           C
ATOM    440  CB  LEU A  20      54.493  51.343 127.456  1.00  0.00           C
ATOM    443  CG  LEU A  20      55.632  51.042 126.456  1.00  0.00           C
ATOM    445  CD1 LEU A  20      55.393  49.653 125.836  1.00  0.00           C
ATOM    449  CD2 LEU A  20      57.013  51.083 127.116  1.00  0.00           C
ATOM    453  C   LEU A  20      54.982  52.822 129.506  1.00  0.00           C
ATOM    454  O   LEU A  20      56.103  53.283 129.756  1.00  0.00           O
ATOM    455  N   LYS A  21      54.183  52.362 130.466  1.00  0.00           N
ATOM    457  CA  LYS A  21      54.632  51.993 131.786  1.00  0.00           C
ATOM    459  CB  LYS A  21      53.472  51.663 132.706  1.00  0.00           C
ATOM    462  CG  LYS A  21      52.673  52.913 133.016  1.00  0.00           C
ATOM    465  CD  LYS A  21      51.453  52.523 133.806  1.00  0.00           C
ATOM    468  CE  LYS A  21      50.603  53.743 134.096  1.00  0.00           C
ATOM    471  NZ  LYS A  21      49.303  53.233 134.526  1.00  0.00           N
ATOM    475  C   LYS A  21      55.562  50.823 131.796  1.00  0.00           C
ATOM    476  O   LYS A  21      55.483  49.932 130.956  1.00  0.00           O
ATOM    477  N   ILE A  22      56.463  50.792 132.796  1.00  0.00           N
ATOM    479  CA  ILE A  22      57.873  51.092 132.666  1.00  0.00           C
ATOM    481  CB  ILE A  22      58.423  50.562 131.346  1.00  0.00           C
ATOM    483  CG2 ILE A  22      59.353  51.623 130.786  1.00  0.00           C
ATOM    487  CG1 ILE A  22      58.843  49.082 131.396  1.00  0.00           C
ATOM    490  CD  ILE A  22      58.953  48.443 130.016  1.00  0.00           C
ATOM    494  C   ILE A  22      58.513  50.522 133.936  1.00  0.00           C
ATOM    495  O   ILE A  22      57.763  50.173 134.846  1.00  0.00           O
ATOM    496  N   ILE A  23      59.833  50.353 134.146  1.00  0.00           N
ATOM    498  CA  ILE A  23      60.972  51.192 133.776  1.00  0.00           C
ATOM    500  CB  ILE A  23      61.913  51.432 134.966  1.00  0.00           C
ATOM    502  CG2 ILE A  23      61.353  52.622 135.776  1.00  0.00           C
ATOM    506  CG1 ILE A  23      62.123  50.163 135.826  1.00  0.00           C
ATOM    509  CD  ILE A  23      63.193  50.363 136.916  1.00  0.00           C
ATOM    513  C   ILE A  23      61.832  50.673 132.606  1.00  0.00           C
ATOM    514  O   ILE A  23      62.022  49.463 132.496  1.00  0.00           O
ATOM    515  N   PRO A  24      62.363  51.543 131.706  1.00  0.00           N
ATOM    516  CD  PRO A  24      62.533  52.962 132.026  1.00  0.00           C
ATOM    519  CA  PRO A  24      63.413  51.122 130.766  1.00  0.00           C
ATOM    521  CB  PRO A  24      64.592  51.882 131.356  1.00  0.00           C
ATOM    524  CG  PRO A  24      63.993  53.263 131.696  1.00  0.00           C
ATOM    527  C   PRO A  24      63.082  51.613 129.346  1.00  0.00           C
ATOM    528  O   PRO A  24      63.693  52.552 128.816  1.00  0.00           O
ATOM    529  N   ARG A  25      62.033  51.022 128.776  1.00  0.00           N
ATOM    531  CA  ARG A  25      61.453  51.203 127.456  1.00  0.00           C
ATOM    533  CB  ARG A  25      60.632  49.903 127.296  1.00  0.00           C
ATOM    536  CG  ARG A  25      60.363  49.323 125.896  1.00  0.00           C
ATOM    539  CD  ARG A  25      59.753  47.923 126.086  1.00  0.00           C
ATOM    542  NE  ARG A  25      59.113  47.482 124.806  1.00  0.00           N
ATOM    544  CZ  ARG A  25      58.633  46.262 124.616  1.00  0.00           C
ATOM    545  NH1 ARG A  25      58.103  45.982 123.436  1.00  0.00           N
ATOM    548  NH2 ARG A  25      58.643  45.353 125.556  1.00  0.00           N
ATOM    551  C   ARG A  25      60.503  52.423 127.436  1.00  0.00           C
ATOM    552  O   ARG A  25      59.673  52.612 126.556  1.00  0.00           O
ATOM    553  N   SER A  26      60.623  53.312 128.456  1.00  0.00           N
ATOM    555  CA  SER A  26      60.033  54.653 128.556  1.00  0.00           C
ATOM    557  CB  SER A  26      59.323  54.872 129.946  1.00  0.00           C
ATOM    560  OG  SER A  26      59.013  56.213 130.326  1.00  0.00           O
ATOM    562  C   SER A  26      61.083  55.722 128.286  1.00  0.00           C
ATOM    563  O   SER A  26      60.823  56.912 128.196  1.00  0.00           O
ATOM    564  N   GLN A  27      62.323  55.293 127.986  1.00  0.00           N
ATOM    566  CA  GLN A  27      63.103  55.972 126.966  1.00  0.00           C
ATOM    568  CB  GLN A  27      64.393  56.632 127.516  1.00  0.00           C
ATOM    571  CG  GLN A  27      64.473  58.162 127.236  1.00  0.00           C
ATOM    574  CD  GLN A  27      63.943  59.032 128.376  1.00  0.00           C
ATOM    575  OE1 GLN A  27      64.603  59.963 128.836  1.00  0.00           O
ATOM    576  NE2 GLN A  27      62.743  58.732 128.916  1.00  0.00           N
ATOM    579  C   GLN A  27      63.373  54.862 125.996  1.00  0.00           C
ATOM    580  O   GLN A  27      62.783  53.802 126.166  1.00  0.00           O
ATOM    581  N   GLU A  28      64.223  55.082 124.986  1.00  0.00           N
ATOM    583  CA  GLU A  28      64.643  54.093 123.996  1.00  0.00           C
ATOM    585  CB  GLU A  28      64.243  52.603 124.216  1.00  0.00           C
ATOM    588  CG  GLU A  28      64.823  51.562 123.236  1.00  0.00           C
ATOM    591  CD  GLU A  28      64.312  50.173 123.596  1.00  0.00           C
ATOM    592  OE1 GLU A  28      64.553  49.253 122.776  1.00  0.00           O
ATOM    593  OE2 GLU A  28      63.673  49.993 124.656  1.00  0.00           O
ATOM    594  C   GLU A  28      64.183  54.562 122.646  1.00  0.00           C
ATOM    595  O   GLU A  28      62.993  54.632 122.346  1.00  0.00           O
ATOM    596  N   LYS A  29      65.123  54.923 121.776  1.00  0.00           N
ATOM    598  CA  LYS A  29      64.803  55.082 120.386  1.00  0.00           C
ATOM    600  CB  LYS A  29      65.113  56.452 119.806  1.00  0.00           C
ATOM    603  CG  LYS A  29      66.543  56.963 119.796  1.00  0.00           C
ATOM    606  CD  LYS A  29      66.513  58.253 118.966  1.00  0.00           C
ATOM    609  CE  LYS A  29      67.833  58.983 118.866  1.00  0.00           C
ATOM    612  NZ  LYS A  29      67.662  59.923 117.766  1.00  0.00           N
ATOM    616  C   LYS A  29      65.293  53.913 119.586  1.00  0.00           C
ATOM    617  O   LYS A  29      66.482  53.673 119.356  1.00  0.00           O
ATOM    618  N   ILE A  30      64.293  53.103 119.226  1.00  0.00           N
ATOM    620  CA  ILE A  30      64.273  51.882 118.446  1.00  0.00           C
ATOM    622  CB  ILE A  30      63.123  51.903 117.456  1.00  0.00           C
ATOM    624  CG2 ILE A  30      61.853  51.772 118.326  1.00  0.00           C
ATOM    628  CG1 ILE A  30      63.103  53.162 116.556  1.00  0.00           C
ATOM    631  CD  ILE A  30      63.293  52.822 115.066  1.00  0.00           C
ATOM    635  C   ILE A  30      65.573  51.353 117.856  1.00  0.00           C
ATOM    636  O   ILE A  30      66.013  51.693 116.766  1.00  0.00           O
ATOM    637  N   GLN A  31      66.302  50.433 118.526  1.00  0.00           N
ATOM    639  CA  GLN A  31      66.033  49.662 119.726  1.00  0.00           C
ATOM    641  CB  GLN A  31      66.033  48.143 119.396  1.00  0.00           C
ATOM    644  CG  GLN A  31      65.713  47.213 120.606  1.00  0.00           C
ATOM    647  CD  GLN A  31      65.342  45.753 120.326  1.00  0.00           C
ATOM    648  OE1 GLN A  31      65.162  44.972 121.266  1.00  0.00           O
ATOM    649  NE2 GLN A  31      65.173  45.382 119.046  1.00  0.00           N
ATOM    652  C   GLN A  31      67.123  50.023 120.716  1.00  0.00           C
ATOM    653  O   GLN A  31      67.363  49.353 121.706  1.00  0.00           O
ATOM    654  N   ALA A  32      67.823  51.122 120.446  1.00  0.00           N
ATOM    656  CA  ALA A  32      68.853  51.593 121.326  1.00  0.00           C
ATOM    658  CB  ALA A  32      70.083  50.653 121.406  1.00  0.00           C
ATOM    662  C   ALA A  32      69.253  52.933 120.736  1.00  0.00           C
ATOM    663  O   ALA A  32      69.733  52.993 119.606  1.00  0.00           O
ATOM    664  N   GLN A  33      69.013  54.062 121.436  1.00  0.00           N
ATOM    666  CA  GLN A  33      69.173  54.153 122.866  1.00  0.00           C
ATOM    668  CB  GLN A  33      70.683  54.043 123.186  1.00  0.00           C
ATOM    671  CG  GLN A  33      71.692  55.192 122.876  1.00  0.00           C
ATOM    674  CD  GLN A  33      71.963  55.693 121.456  1.00  0.00           C
ATOM    675  OE1 GLN A  33      72.333  56.842 121.236  1.00  0.00           O
ATOM    676  NE2 GLN A  33      71.913  54.813 120.436  1.00  0.00           N
ATOM    679  C   GLN A  33      68.472  55.353 123.536  1.00  0.00           C
ATOM    680  O   GLN A  33      67.493  55.882 123.006  1.00  0.00           O
ATOM    681  N   SER A  34      68.893  55.772 124.766  1.00  0.00           N
ATOM    683  CA  SER A  34      68.143  56.782 125.546  1.00  0.00           C
ATOM    685  CB  SER A  34      68.443  57.073 127.066  1.00  0.00           C
ATOM    688  OG  SER A  34      68.023  56.033 127.936  1.00  0.00           O
ATOM    690  C   SER A  34      68.342  58.143 124.976  1.00  0.00           C
ATOM    691  O   SER A  34      69.143  58.923 125.476  1.00  0.00           O
ATOM    692  N   GLN A  35      67.522  58.522 123.996  1.00  0.00           N
ATOM    694  CA  GLN A  35      67.333  59.912 123.726  1.00  0.00           C
ATOM    696  CB  GLN A  35      66.523  60.122 122.406  1.00  0.00           C
ATOM    699  CG  GLN A  35      64.963  60.293 122.446  1.00  0.00           C
ATOM    702  CD  GLN A  35      64.132  59.243 123.196  1.00  0.00           C
ATOM    703  OE1 GLN A  35      63.213  59.573 123.956  1.00  0.00           O
ATOM    704  NE2 GLN A  35      64.423  57.952 122.976  1.00  0.00           N
ATOM    707  C   GLN A  35      66.683  60.592 124.926  1.00  0.00           C
ATOM    708  O   GLN A  35      65.613  60.252 125.386  1.00  0.00           O
ATOM    709  N   CYS A  36      67.312  61.632 125.486  1.00  0.00           N
ATOM    711  CA  CYS A  36      66.543  62.612 126.226  1.00  0.00           C
ATOM    713  CB  CYS A  36      67.363  63.213 127.376  1.00  0.00           C
ATOM    716  SG  CYS A  36      67.993  61.952 128.516  1.00  0.00           S
ATOM    718  C   CYS A  36      66.183  63.752 125.296  1.00  0.00           C
ATOM    719  O   CYS A  36      65.382  64.621 125.626  1.00  0.00           O
ATOM    720  N   SER A  37      66.783  63.722 124.096  1.00  0.00           N
ATOM    722  CA  SER A  37      66.573  64.662 123.006  1.00  0.00           C
ATOM    724  CB  SER A  37      65.283  64.443 122.166  1.00  0.00           C
ATOM    727  OG  SER A  37      65.473  63.412 121.186  1.00  0.00           O
ATOM    729  C   SER A  37      66.793  66.132 123.286  1.00  0.00           C
ATOM    730  O   SER A  37      65.952  66.832 123.846  1.00  0.00           O
ATOM    731  N   ARG A  38      67.933  66.621 122.766  1.00  0.00           N
ATOM    733  CA  ARG A  38      68.293  68.003 122.486  1.00  0.00           C
ATOM    735  CB  ARG A  38      69.192  67.972 121.226  1.00  0.00           C
ATOM    738  CG  ARG A  38      68.323  67.632 119.996  1.00  0.00           C
ATOM    741  CD  ARG A  38      69.003  67.121 118.746  1.00  0.00           C
ATOM    744  NE  ARG A  38      67.823  66.621 117.966  1.00  0.00           N
ATOM    746  CZ  ARG A  38      67.673  66.923 116.696  1.00  0.00           C
ATOM    747  NH1 ARG A  38      66.473  67.132 116.216  1.00  0.00           N
ATOM    750  NH2 ARG A  38      68.713  67.022 115.896  1.00  0.00           N
ATOM    753  C   ARG A  38      67.213  69.033 122.186  1.00  0.00           C
ATOM    754  O   ARG A  38      66.143  68.783 121.616  1.00  0.00           O
ATOM    755  N   SER A  39      67.533  70.293 122.476  1.00  0.00           N
ATOM    757  CA  SER A  39      66.713  71.412 122.106  1.00  0.00           C
ATOM    759  CB  SER A  39      66.162  72.022 123.416  1.00  0.00           C
ATOM    762  OG  SER A  39      64.893  71.452 123.726  1.00  0.00           O
ATOM    764  C   SER A  39      67.503  72.452 121.326  1.00  0.00           C
ATOM    765  O   SER A  39      68.522  72.923 121.796  1.00  0.00           O
ATOM    766  N   PHE A  40      67.022  72.882 120.136  1.00  0.00           N
ATOM    768  CA  PHE A  40      67.293  74.173 119.506  1.00  0.00           C
ATOM    770  CB  PHE A  40      68.373  74.132 118.376  1.00  0.00           C
ATOM    773  CG  PHE A  40      69.853  74.132 118.756  1.00  0.00           C
ATOM    774  CD1 PHE A  40      70.342  74.433 120.036  1.00  0.00           C
ATOM    776  CE1 PHE A  40      71.723  74.353 120.316  1.00  0.00           C
ATOM    778  CZ  PHE A  40      72.633  74.062 119.306  1.00  0.00           C
ATOM    780  CD2 PHE A  40      70.793  73.863 117.746  1.00  0.00           C
ATOM    782  CE2 PHE A  40      72.173  73.812 118.016  1.00  0.00           C
ATOM    784  C   PHE A  40      65.943  74.632 118.916  1.00  0.00           C
ATOM    785  O   PHE A  40      65.133  73.802 118.496  1.00  0.00           O
ATOM    786  N   SER A  41      65.622  75.943 118.996  1.00  0.00           N
ATOM    788  CA  SER A  41      64.262  76.442 118.736  1.00  0.00           C
ATOM    790  CB  SER A  41      63.303  76.312 119.956  1.00  0.00           C
ATOM    793  OG  SER A  41      63.263  74.993 120.486  1.00  0.00           O
ATOM    795  C   SER A  41      64.113  77.933 118.476  1.00  0.00           C
ATOM    796  O   SER A  41      63.062  78.353 118.026  1.00  0.00           O
ATOM    797  N   LEU A  42      65.113  78.793 118.756  1.00  0.00           N
ATOM    799  CA  LEU A  42      64.912  80.233 118.666  1.00  0.00           C
ATOM    801  CB  LEU A  42      64.673  80.902 120.056  1.00  0.00           C
ATOM    804  CG  LEU A  42      63.363  80.532 120.776  1.00  0.00           C
ATOM    806  CD1 LEU A  42      63.613  80.371 122.286  1.00  0.00           C
ATOM    810  CD2 LEU A  42      62.272  81.572 120.506  1.00  0.00           C
ATOM    814  C   LEU A  42      66.143  80.893 118.126  1.00  0.00           C
ATOM    815  O   LEU A  42      67.272  80.583 118.496  1.00  0.00           O
ATOM    816  N   LEU A  43      65.933  81.933 117.286  1.00  0.00           N
ATOM    818  CA  LEU A  43      66.983  82.742 116.706  1.00  0.00           C
ATOM    820  CB  LEU A  43      66.363  83.943 115.926  1.00  0.00           C
ATOM    823  CG  LEU A  43      65.562  83.692 114.616  1.00  0.00           C
ATOM    825  CD1 LEU A  43      66.333  82.871 113.576  1.00  0.00           C
ATOM    829  CD2 LEU A  43      64.153  83.122 114.826  1.00  0.00           C
ATOM    833  C   LEU A  43      67.933  83.332 117.746  1.00  0.00           C
ATOM    834  O   LEU A  43      69.153  83.262 117.616  1.00  0.00           O
ATOM    835  N   GLN A  44      67.412  83.862 118.866  1.00  0.00           N
ATOM    837  CA  GLN A  44      68.243  84.562 119.826  1.00  0.00           C
ATOM    839  CB  GLN A  44      67.412  85.622 120.576  1.00  0.00           C
ATOM    842  CG  GLN A  44      66.283  85.062 121.486  1.00  0.00           C
ATOM    845  CD  GLN A  44      66.013  86.033 122.626  1.00  0.00           C
ATOM    846  OE1 GLN A  44      66.692  87.041 122.806  1.00  0.00           O
ATOM    847  NE2 GLN A  44      65.052  85.683 123.506  1.00  0.00           N
ATOM    850  C   GLN A  44      68.853  83.652 120.886  1.00  0.00           C
ATOM    851  O   GLN A  44      69.512  84.092 121.816  1.00  0.00           O
ATOM    852  N   LYS A  45      68.651  82.321 120.766  1.00  0.00           N
ATOM    854  CA  LYS A  45      69.452  81.362 121.506  1.00  0.00           C
ATOM    856  CB  LYS A  45      68.583  80.202 122.086  1.00  0.00           C
ATOM    859  CG  LYS A  45      69.303  78.863 122.296  1.00  0.00           C
ATOM    862  CD  LYS A  45      68.723  77.902 123.356  1.00  0.00           C
ATOM    865  CE  LYS A  45      69.512  77.823 124.676  1.00  0.00           C
ATOM    868  NZ  LYS A  45      69.403  79.082 125.446  1.00  0.00           N
ATOM    872  C   LYS A  45      70.683  80.942 120.706  1.00  0.00           C
ATOM    873  O   LYS A  45      71.643  80.403 121.246  1.00  0.00           O
ATOM    874  N   LEU A  46      70.723  81.273 119.396  1.00  0.00           N
ATOM    876  CA  LEU A  46      71.882  81.052 118.546  1.00  0.00           C
ATOM    878  CB  LEU A  46      71.503  81.322 117.076  1.00  0.00           C
ATOM    881  CG  LEU A  46      72.482  80.823 115.986  1.00  0.00           C
ATOM    883  CD1 LEU A  46      73.493  81.912 115.586  1.00  0.00           C
ATOM    887  CD2 LEU A  46      73.173  79.493 116.336  1.00  0.00           C
ATOM    891  C   LEU A  46      73.143  81.803 118.956  1.00  0.00           C
ATOM    892  O   LEU A  46      74.243  81.262 118.846  1.00  0.00           O
ATOM    893  N   ASN A  47      73.033  83.073 119.426  1.00  0.00           N
ATOM    895  CA  ASN A  47      74.122  83.862 120.006  1.00  0.00           C
ATOM    897  CB  ASN A  47      73.573  85.072 120.846  1.00  0.00           C
ATOM    900  CG  ASN A  47      74.713  86.071 121.056  1.00  0.00           C
ATOM    901  OD1 ASN A  47      75.463  86.312 120.116  1.00  0.00           O
ATOM    902  ND2 ASN A  47      74.933  86.602 122.286  1.00  0.00           N
ATOM    905  C   ASN A  47      75.143  83.083 120.846  1.00  0.00           C
ATOM    906  O   ASN A  47      74.753  82.292 121.706  1.00  0.00           O
ATOM    907  N   THR A  48      76.463  83.291 120.616  1.00  0.00           N
ATOM    909  CA  THR A  48      77.522  82.393 121.086  1.00  0.00           C
ATOM    911  CB  THR A  48      78.932  82.812 120.716  1.00  0.00           C
ATOM    913  OG1 THR A  48      78.943  83.522 119.496  1.00  0.00           O
ATOM    915  CG2 THR A  48      79.792  81.562 120.526  1.00  0.00           C
ATOM    919  C   THR A  48      77.522  82.202 122.576  1.00  0.00           C
ATOM    920  O   THR A  48      77.633  81.082 123.066  1.00  0.00           O
ATOM    921  N   ASP A  49      77.303  83.283 123.326  1.00  0.00           N
ATOM    923  CA  ASP A  49      77.253  83.283 124.776  1.00  0.00           C
ATOM    925  CB  ASP A  49      76.853  84.692 125.256  1.00  0.00           C
ATOM    928  CG  ASP A  49      77.643  85.823 124.616  1.00  0.00           C
ATOM    929  OD1 ASP A  49      78.863  85.692 124.346  1.00  0.00           O
ATOM    930  OD2 ASP A  49      77.012  86.893 124.476  1.00  0.00           O
ATOM    931  C   ASP A  49      76.232  82.292 125.336  1.00  0.00           C
ATOM    932  O   ASP A  49      76.443  81.653 126.356  1.00  0.00           O
ATOM    933  N   LYS A  50      75.052  82.162 124.676  1.00  0.00           N
ATOM    935  CA  LYS A  50      74.043  81.203 125.106  1.00  0.00           C
ATOM    937  CB  LYS A  50      72.623  81.592 124.636  1.00  0.00           C
ATOM    940  CG  LYS A  50      72.132  82.852 125.356  1.00  0.00           C
ATOM    943  CD  LYS A  50      70.713  83.262 124.956  1.00  0.00           C
ATOM    946  CE  LYS A  50      70.423  84.732 125.276  1.00  0.00           C
ATOM    949  NZ  LYS A  50      68.963  85.002 125.256  1.00  0.00           N
ATOM    953  C   LYS A  50      74.323  79.802 124.646  1.00  0.00           C
ATOM    954  O   LYS A  50      73.982  78.853 125.356  1.00  0.00           O
ATOM    955  N   PHE A  51      74.993  79.621 123.496  1.00  0.00           N
ATOM    957  CA  PHE A  51      75.493  78.323 123.086  1.00  0.00           C
ATOM    959  CB  PHE A  51      76.011  78.402 121.626  1.00  0.00           C
ATOM    962  CG  PHE A  51      76.743  77.162 121.196  1.00  0.00           C
ATOM    963  CD1 PHE A  51      76.053  76.083 120.626  1.00  0.00           C
ATOM    965  CE1 PHE A  51      76.732  74.912 120.286  1.00  0.00           C
ATOM    967  CZ  PHE A  51      78.113  74.823 120.486  1.00  0.00           C
ATOM    969  CD2 PHE A  51      78.122  77.053 121.416  1.00  0.00           C
ATOM    971  CE2 PHE A  51      78.802  75.882 121.086  1.00  0.00           C
ATOM    973  C   PHE A  51      76.503  77.713 124.046  1.00  0.00           C
ATOM    974  O   PHE A  51      76.353  76.543 124.396  1.00  0.00           O
ATOM    975  N   SER A  52      77.493  78.522 124.516  1.00  0.00           N
ATOM    977  CA  SER A  52      78.613  78.062 125.336  1.00  0.00           C
ATOM    979  CB  SER A  52      79.553  79.222 125.776  1.00  0.00           C
ATOM    982  OG  SER A  52      79.973  80.003 124.666  1.00  0.00           O
ATOM    984  C   SER A  52      78.132  77.423 126.616  1.00  0.00           C
ATOM    985  O   SER A  52      78.583  76.353 127.036  1.00  0.00           O
ATOM    986  N   MET A  53      77.163  78.073 127.266  1.00  0.00           N
ATOM    988  CA  MET A  53      76.482  77.512 128.416  1.00  0.00           C
ATOM    990  CB  MET A  53      75.553  78.573 129.056  1.00  0.00           C
ATOM    993  CG  MET A  53      76.232  79.932 129.306  1.00  0.00           C
ATOM    996  SD  MET A  53      77.833  79.802 130.156  1.00  0.00           S
ATOM    997  CE  MET A  53      77.713  81.462 130.856  1.00  0.00           C
ATOM   1001  C   MET A  53      75.632  76.302 128.076  1.00  0.00           C
ATOM   1002  O   MET A  53      75.663  75.283 128.756  1.00  0.00           O
ATOM   1003  N   TYR A  54      74.803  76.433 127.026  1.00  0.00           N
ATOM   1005  CA  TYR A  54      73.772  75.472 126.736  1.00  0.00           C
ATOM   1007  CB  TYR A  54      72.763  76.092 125.726  1.00  0.00           C
ATOM   1010  CG  TYR A  54      71.732  75.081 125.316  1.00  0.00           C
ATOM   1011  CD1 TYR A  54      70.723  74.682 126.206  1.00  0.00           C
ATOM   1013  CE1 TYR A  54      69.901  73.583 125.886  1.00  0.00           C
ATOM   1015  CZ  TYR A  54      70.103  72.902 124.686  1.00  0.00           C
ATOM   1016  OH  TYR A  54      69.452  71.702 124.406  1.00  0.00           O
ATOM   1018  CD2 TYR A  54      71.882  74.412 124.096  1.00  0.00           C
ATOM   1020  CE2 TYR A  54      71.062  73.333 123.776  1.00  0.00           C
ATOM   1022  C   TYR A  54      74.262  74.092 126.316  1.00  0.00           C
ATOM   1023  O   TYR A  54      73.783  73.082 126.836  1.00  0.00           O
ATOM   1024  N   ARG A  55      75.243  74.012 125.386  1.00  0.00           N
ATOM   1026  CA  ARG A  55      75.603  72.713 124.836  1.00  0.00           C
ATOM   1028  CB  ARG A  55      76.603  72.823 123.656  1.00  0.00           C
ATOM   1031  CG  ARG A  55      76.843  71.463 122.966  1.00  0.00           C
ATOM   1034  CD  ARG A  55      77.942  71.493 121.896  1.00  0.00           C
ATOM   1037  NE  ARG A  55      79.273  71.603 122.556  1.00  0.00           N
ATOM   1039  CZ  ARG A  55      79.812  70.632 123.296  1.00  0.00           C
ATOM   1040  NH1 ARG A  55      79.363  69.402 123.346  1.00  0.00           N
ATOM   1043  NH2 ARG A  55      80.863  70.902 124.026  1.00  0.00           N
ATOM   1046  C   ARG A  55      76.162  71.792 125.886  1.00  0.00           C
ATOM   1047  O   ARG A  55      75.663  70.683 126.056  1.00  0.00           O
ATOM   1048  N   ASN A  56      77.132  72.283 126.696  1.00  0.00           N
ATOM   1050  CA  ASN A  56      77.783  71.523 127.766  1.00  0.00           C
ATOM   1052  CB  ASN A  56      78.743  72.441 128.566  1.00  0.00           C
ATOM   1055  CG  ASN A  56      79.873  72.963 127.676  1.00  0.00           C
ATOM   1056  OD1 ASN A  56      80.173  72.403 126.616  1.00  0.00           O
ATOM   1057  ND2 ASN A  56      80.473  74.113 128.056  1.00  0.00           N
ATOM   1060  C   ASN A  56      76.793  70.923 128.766  1.00  0.00           C
ATOM   1061  O   ASN A  56      76.853  69.743 129.086  1.00  0.00           O
ATOM   1062  N   GLN A  57      75.823  71.753 129.236  1.00  0.00           N
ATOM   1064  CA  GLN A  57      74.803  71.272 130.156  1.00  0.00           C
ATOM   1066  CB  GLN A  57      73.883  72.432 130.626  1.00  0.00           C
ATOM   1069  CG  GLN A  57      72.753  71.952 131.576  1.00  0.00           C
ATOM   1072  CD  GLN A  57      71.832  73.073 132.046  1.00  0.00           C
ATOM   1073  OE1 GLN A  57      71.632  74.113 131.416  1.00  0.00           O
ATOM   1074  NE2 GLN A  57      71.193  72.842 133.216  1.00  0.00           N
ATOM   1077  C   GLN A  57      73.923  70.173 129.586  1.00  0.00           C
ATOM   1078  O   GLN A  57      73.763  69.092 130.156  1.00  0.00           O
ATOM   1079  N   PHE A  58      73.342  70.452 128.386  1.00  0.00           N
ATOM   1081  CA  PHE A  58      72.433  69.542 127.716  1.00  0.00           C
ATOM   1083  CB  PHE A  58      71.692  70.223 126.506  1.00  0.00           C
ATOM   1086  CG  PHE A  58      70.693  69.232 125.976  1.00  0.00           C
ATOM   1087  CD1 PHE A  58      69.443  69.103 126.596  1.00  0.00           C
ATOM   1089  CE1 PHE A  58      68.673  67.942 126.426  1.00  0.00           C
ATOM   1091  CZ  PHE A  58      69.153  66.912 125.616  1.00  0.00           C
ATOM   1093  CD2 PHE A  58      71.083  68.262 125.036  1.00  0.00           C
ATOM   1095  CE2 PHE A  58      70.342  67.083 124.896  1.00  0.00           C
ATOM   1097  C   PHE A  58      73.113  68.243 127.296  1.00  0.00           C
ATOM   1098  O   PHE A  58      72.573  67.152 127.526  1.00  0.00           O
ATOM   1099  N   ASP A  59      74.312  68.342 126.676  1.00  0.00           N
ATOM   1101  CA  ASP A  59      75.062  67.202 126.196  1.00  0.00           C
ATOM   1103  CB  ASP A  59      76.312  67.713 125.416  1.00  0.00           C
ATOM   1106  CG  ASP A  59      76.723  66.853 124.226  1.00  0.00           C
ATOM   1107  OD1 ASP A  59      75.803  66.372 123.496  1.00  0.00           O
ATOM   1108  OD2 ASP A  59      77.913  66.902 123.836  1.00  0.00           O
ATOM   1109  C   ASP A  59      75.433  66.283 127.356  1.00  0.00           C
ATOM   1110  O   ASP A  59      75.162  65.081 127.306  1.00  0.00           O
ATOM   1111  N   GLU A  60      75.933  66.863 128.476  1.00  0.00           N
ATOM   1113  CA  GLU A  60      76.283  66.103 129.656  1.00  0.00           C
ATOM   1115  CB  GLU A  60      76.963  66.993 130.746  1.00  0.00           C
ATOM   1118  CG  GLU A  60      77.452  66.191 131.996  1.00  0.00           C
ATOM   1121  CD  GLU A  60      77.823  67.042 133.216  1.00  0.00           C
ATOM   1122  OE1 GLU A  60      77.463  68.253 133.286  1.00  0.00           O
ATOM   1123  OE2 GLU A  60      78.443  66.473 134.156  1.00  0.00           O
ATOM   1124  C   GLU A  60      75.103  65.393 130.276  1.00  0.00           C
ATOM   1125  O   GLU A  60      75.143  64.192 130.506  1.00  0.00           O
ATOM   1126  N   ILE A  61      73.982  66.103 130.526  1.00  0.00           N
ATOM   1128  CA  ILE A  61      72.802  65.522 131.156  1.00  0.00           C
ATOM   1130  CB  ILE A  61      71.832  66.621 131.626  1.00  0.00           C
ATOM   1132  CG2 ILE A  61      71.113  67.302 130.446  1.00  0.00           C
ATOM   1136  CG1 ILE A  61      70.832  66.103 132.676  1.00  0.00           C
ATOM   1139  CD  ILE A  61      70.062  67.253 133.346  1.00  0.00           C
ATOM   1143  C   ILE A  61      72.132  64.423 130.326  1.00  0.00           C
ATOM   1144  O   ILE A  61      71.723  63.403 130.866  1.00  0.00           O
ATOM   1145  N   ASN A  62      72.043  64.592 128.986  1.00  0.00           N
ATOM   1147  CA  ASN A  62      71.562  63.552 128.086  1.00  0.00           C
ATOM   1149  CB  ASN A  62      71.383  64.163 126.666  1.00  0.00           C
ATOM   1152  CG  ASN A  62      70.743  63.243 125.616  1.00  0.00           C
ATOM   1153  OD1 ASN A  62      70.213  62.162 125.886  1.00  0.00           O
ATOM   1154  ND2 ASN A  62      70.772  63.713 124.356  1.00  0.00           N
ATOM   1157  C   ASN A  62      72.463  62.333 128.026  1.00  0.00           C
ATOM   1158  O   ASN A  62      72.053  61.213 128.346  1.00  0.00           O
ATOM   1159  N   ASP A  63      73.753  62.523 127.686  1.00  0.00           N
ATOM   1161  CA  ASP A  63      74.713  61.452 127.566  1.00  0.00           C
ATOM   1163  CB  ASP A  63      76.022  62.042 126.996  1.00  0.00           C
ATOM   1166  CG  ASP A  63      76.762  61.103 126.066  1.00  0.00           C
ATOM   1167  OD1 ASP A  63      76.143  60.173 125.476  1.00  0.00           O
ATOM   1168  OD2 ASP A  63      77.973  61.362 125.846  1.00  0.00           O
ATOM   1169  C   ASP A  63      74.901  60.733 128.906  1.00  0.00           C
ATOM   1170  O   ASP A  63      74.893  59.503 128.996  1.00  0.00           O
ATOM   1171  N   ALA A  64      74.993  61.473 130.036  1.00  0.00           N
ATOM   1173  CA  ALA A  64      75.022  60.872 131.366  1.00  0.00           C
ATOM   1175  CB  ALA A  64      75.312  61.943 132.436  1.00  0.00           C
ATOM   1179  C   ALA A  64      73.812  60.042 131.776  1.00  0.00           C
ATOM   1180  O   ALA A  64      73.982  58.932 132.286  1.00  0.00           O
ATOM   1181  N   TYR A  65      72.562  60.522 131.506  1.00  0.00           N
ATOM   1183  CA  TYR A  65      71.342  59.743 131.716  1.00  0.00           C
ATOM   1185  CB  TYR A  65      70.052  60.562 131.376  1.00  0.00           C
ATOM   1188  CG  TYR A  65      68.802  59.702 131.476  1.00  0.00           C
ATOM   1189  CD1 TYR A  65      68.283  59.353 132.726  1.00  0.00           C
ATOM   1191  CE1 TYR A  65      67.253  58.412 132.836  1.00  0.00           C
ATOM   1193  CZ  TYR A  65      66.692  57.832 131.686  1.00  0.00           C
ATOM   1194  OH  TYR A  65      65.643  56.882 131.716  1.00  0.00           O
ATOM   1196  CD2 TYR A  65      68.213  59.132 130.326  1.00  0.00           C
ATOM   1198  CE2 TYR A  65      67.163  58.222 130.426  1.00  0.00           C
ATOM   1200  C   TYR A  65      71.363  58.452 130.916  1.00  0.00           C
ATOM   1201  O   TYR A  65      71.022  57.372 131.416  1.00  0.00           O
ATOM   1202  N   PHE A  66      71.793  58.563 129.656  1.00  0.00           N
ATOM   1204  CA  PHE A  66      72.033  57.403 128.856  1.00  0.00           C
ATOM   1206  CB  PHE A  66      72.233  57.843 127.376  1.00  0.00           C
ATOM   1209  CG  PHE A  66      72.463  56.613 126.566  1.00  0.00           C
ATOM   1210  CD1 PHE A  66      71.583  55.522 126.716  1.00  0.00           C
ATOM   1212  CE1 PHE A  66      71.943  54.263 126.246  1.00  0.00           C
ATOM   1214  CZ  PHE A  66      73.113  54.123 125.506  1.00  0.00           C
ATOM   1216  CD2 PHE A  66      73.673  56.442 125.896  1.00  0.00           C
ATOM   1218  CE2 PHE A  66      73.982  55.213 125.326  1.00  0.00           C
ATOM   1220  C   PHE A  66      73.132  56.463 129.376  1.00  0.00           C
ATOM   1221  O   PHE A  66      72.913  55.252 129.486  1.00  0.00           O
ATOM   1222  N   PHE A  67      74.312  56.972 129.786  1.00  0.00           N
ATOM   1224  CA  PHE A  67      75.353  56.143 130.356  1.00  0.00           C
ATOM   1226  CB  PHE A  67      76.643  56.933 130.716  1.00  0.00           C
ATOM   1229  CG  PHE A  67      77.353  57.412 129.476  1.00  0.00           C
ATOM   1230  CD1 PHE A  67      77.653  56.502 128.446  1.00  0.00           C
ATOM   1232  CE1 PHE A  67      78.243  56.933 127.266  1.00  0.00           C
ATOM   1234  CZ  PHE A  67      78.613  58.272 127.106  1.00  0.00           C
ATOM   1236  CD2 PHE A  67      77.723  58.752 129.306  1.00  0.00           C
ATOM   1238  CE2 PHE A  67      78.373  59.183 128.146  1.00  0.00           C
ATOM   1240  C   PHE A  67      74.901  55.413 131.596  1.00  0.00           C
ATOM   1241  O   PHE A  67      75.113  54.212 131.726  1.00  0.00           O
ATOM   1242  N   TYR A  68      74.183  56.112 132.496  1.00  0.00           N
ATOM   1244  CA  TYR A  68      73.702  55.503 133.716  1.00  0.00           C
ATOM   1246  CB  TYR A  68      72.973  56.562 134.596  1.00  0.00           C
ATOM   1249  CG  TYR A  68      72.533  55.963 135.906  1.00  0.00           C
ATOM   1250  CD1 TYR A  68      73.373  55.963 137.036  1.00  0.00           C
ATOM   1252  CE1 TYR A  68      72.993  55.273 138.196  1.00  0.00           C
ATOM   1254  CZ  TYR A  68      71.803  54.542 138.236  1.00  0.00           C
ATOM   1255  OH  TYR A  68      71.503  53.752 139.356  1.00  0.00           O
ATOM   1257  CD2 TYR A  68      71.292  55.303 135.996  1.00  0.00           C
ATOM   1259  CE2 TYR A  68      70.933  54.583 137.136  1.00  0.00           C
ATOM   1261  C   TYR A  68      72.812  54.303 133.426  1.00  0.00           C
ATOM   1262  O   TYR A  68      72.993  53.243 134.006  1.00  0.00           O
ATOM   1263  N   LYS A  69      71.903  54.443 132.446  1.00  0.00           N
ATOM   1265  CA  LYS A  69      71.062  53.353 131.996  1.00  0.00           C
ATOM   1267  CB  LYS A  69      70.022  53.822 130.986  1.00  0.00           C
ATOM   1270  CG  LYS A  69      69.062  52.692 130.616  1.00  0.00           C
ATOM   1273  CD  LYS A  69      67.963  53.153 129.666  1.00  0.00           C
ATOM   1276  CE  LYS A  69      67.033  54.223 130.216  1.00  0.00           C
ATOM   1279  NZ  LYS A  69      65.952  54.382 129.236  1.00  0.00           N
ATOM   1283  C   LYS A  69      71.783  52.143 131.416  1.00  0.00           C
ATOM   1284  O   LYS A  69      71.493  51.022 131.816  1.00  0.00           O
ATOM   1285  N   ARG A  70      72.783  52.313 130.506  1.00  0.00           N
ATOM   1287  CA  ARG A  70      73.583  51.203 129.996  1.00  0.00           C
ATOM   1289  CB  ARG A  70      74.772  51.693 129.116  1.00  0.00           C
ATOM   1292  CG  ARG A  70      74.423  52.512 127.866  1.00  0.00           C
ATOM   1295  CD  ARG A  70      75.562  52.593 126.816  1.00  0.00           C
ATOM   1298  NE  ARG A  70      76.843  53.013 127.446  1.00  0.00           N
ATOM   1300  CZ  ARG A  70      78.012  52.913 126.836  1.00  0.00           C
ATOM   1301  NH1 ARG A  70      78.122  52.572 125.576  1.00  0.00           N
ATOM   1304  NH2 ARG A  70      79.092  53.243 127.506  1.00  0.00           N
ATOM   1307  C   ARG A  70      74.262  50.413 131.096  1.00  0.00           C
ATOM   1308  O   ARG A  70      74.303  49.183 131.126  1.00  0.00           O
ATOM   1309  N   ASN A  71      74.863  51.162 132.016  1.00  0.00           N
ATOM   1311  CA  ASN A  71      75.663  50.662 133.096  1.00  0.00           C
ATOM   1313  CB  ASN A  71      76.452  51.823 133.746  1.00  0.00           C
ATOM   1316  CG  ASN A  71      77.233  52.643 132.716  1.00  0.00           C
ATOM   1317  OD1 ASN A  71      77.443  52.333 131.546  1.00  0.00           O
ATOM   1318  ND2 ASN A  71      77.693  53.832 133.156  1.00  0.00           N
ATOM   1321  C   ASN A  71      74.833  49.893 134.126  1.00  0.00           C
ATOM   1322  O   ASN A  71      75.143  48.762 134.486  1.00  0.00           O
ATOM   1323  N   VAL A  72      73.683  50.473 134.566  1.00  0.00           N
ATOM   1325  CA  VAL A  72      72.743  49.862 135.506  1.00  0.00           C
ATOM   1327  CB  VAL A  72      71.692  50.853 136.046  1.00  0.00           C
ATOM   1329  CG1 VAL A  72      70.702  51.283 134.966  1.00  0.00           C
ATOM   1333  CG2 VAL A  72      70.873  50.243 137.186  1.00  0.00           C
ATOM   1337  C   VAL A  72      72.092  48.612 134.926  1.00  0.00           C
ATOM   1338  O   VAL A  72      71.812  47.643 135.626  1.00  0.00           O
ATOM   1339  N   ASP A  73      71.872  48.583 133.596  1.00  0.00           N
ATOM   1341  CA  ASP A  73      71.223  47.453 132.976  1.00  0.00           C
ATOM   1343  CB  ASP A  73      70.323  48.013 131.826  1.00  0.00           C
ATOM   1346  CG  ASP A  73      69.122  48.832 132.286  1.00  0.00           C
ATOM   1347  OD1 ASP A  73      68.732  48.792 133.496  1.00  0.00           O
ATOM   1348  OD2 ASP A  73      68.493  49.472 131.406  1.00  0.00           O
ATOM   1349  C   ASP A  73      72.243  46.393 132.496  1.00  0.00           C
ATOM   1350  O   ASP A  73      71.882  45.343 131.956  1.00  0.00           O
ATOM   1351  N   LEU A  74      73.562  46.623 132.756  1.00  0.00           N
ATOM   1353  CA  LEU A  74      74.673  45.702 132.496  1.00  0.00           C
ATOM   1355  CB  LEU A  74      74.613  44.403 133.346  1.00  0.00           C
ATOM   1358  CG  LEU A  74      75.963  43.882 133.916  1.00  0.00           C
ATOM   1360  CD1 LEU A  74      76.973  43.513 132.836  1.00  0.00           C
ATOM   1364  CD2 LEU A  74      76.592  44.903 134.866  1.00  0.00           C
ATOM   1368  C   LEU A  74      74.893  45.452 131.016  1.00  0.00           C
ATOM   1369  O   LEU A  74      75.353  44.412 130.536  1.00  0.00           O
ATOM   1370  N   MET A  75      74.562  46.483 130.226  1.00  0.00           N
ATOM   1372  CA  MET A  75      74.613  46.423 128.786  1.00  0.00           C
ATOM   1374  CB  MET A  75      73.693  47.533 128.226  1.00  0.00           C
ATOM   1377  CG  MET A  75      72.243  47.423 128.736  1.00  0.00           C
ATOM   1380  SD  MET A  75      71.503  45.772 128.526  1.00  0.00           S
ATOM   1381  CE  MET A  75      69.733  46.192 128.636  1.00  0.00           C
ATOM   1385  C   MET A  75      76.033  46.663 128.316  1.00  0.00           C
ATOM   1386  O   MET A  75      76.432  46.232 127.236  1.00  0.00           O
ATOM   1387  N   ASN A  76      76.832  47.362 129.136  1.00  0.00           N
ATOM   1389  CA  ASN A  76      78.122  47.882 128.756  1.00  0.00           C
ATOM   1391  CB  ASN A  76      77.993  49.333 128.256  1.00  0.00           C
ATOM   1394  CG  ASN A  76      77.452  49.263 126.826  1.00  0.00           C
ATOM   1395  OD1 ASN A  76      78.233  49.103 125.886  1.00  0.00           O
ATOM   1396  ND2 ASN A  76      76.123  49.312 126.606  1.00  0.00           N
ATOM   1399  C   ASN A  76      79.103  47.733 129.906  1.00  0.00           C
ATOM   1400  O   ASN A  76      78.723  47.663 131.076  1.00  0.00           O
ATOM   1401  N   LYS A  77      80.413  47.632 129.576  1.00  0.00           N
ATOM   1403  CA  LYS A  77      81.503  47.533 130.516  1.00  0.00           C
ATOM   1405  CB  LYS A  77      82.753  46.842 129.896  1.00  0.00           C
ATOM   1408  CG  LYS A  77      82.572  45.363 129.546  1.00  0.00           C
ATOM   1411  CD  LYS A  77      83.831  44.813 128.856  1.00  0.00           C
ATOM   1414  CE  LYS A  77      83.923  45.132 127.356  1.00  0.00           C
ATOM   1417  NZ  LYS A  77      85.152  44.573 126.766  1.00  0.00           N
ATOM   1421  C   LYS A  77      82.003  48.882 130.956  1.00  0.00           C
ATOM   1422  O   LYS A  77      81.963  49.853 130.206  1.00  0.00           O
ATOM   1423  N   ASP A  78      82.593  48.923 132.146  1.00  0.00           N
ATOM   1425  CA  ASP A  78      83.262  50.062 132.726  1.00  0.00           C
ATOM   1427  CB  ASP A  78      83.873  49.592 134.076  1.00  0.00           C
ATOM   1430  CG  ASP A  78      84.882  48.463 133.926  1.00  0.00           C
ATOM   1431  OD1 ASP A  78      84.573  47.442 133.266  1.00  0.00           O
ATOM   1432  OD2 ASP A  78      85.942  48.522 134.596  1.00  0.00           O
ATOM   1433  C   ASP A  78      84.312  50.722 131.816  1.00  0.00           C
ATOM   1434  O   ASP A  78      84.512  51.933 131.886  1.00  0.00           O
ATOM   1435  N   SER A  79      84.972  49.923 130.946  1.00  0.00           N
ATOM   1437  CA  SER A  79      85.921  50.322 129.916  1.00  0.00           C
ATOM   1439  CB  SER A  79      86.553  49.113 129.136  1.00  0.00           C
ATOM   1442  OG  SER A  79      87.092  48.113 129.986  1.00  0.00           O
ATOM   1444  C   SER A  79      85.373  51.203 128.796  1.00  0.00           C
ATOM   1445  O   SER A  79      86.173  51.903 128.176  1.00  0.00           O
ATOM   1446  N   LYS A  80      84.072  51.083 128.466  1.00  0.00           N
ATOM   1448  CA  LYS A  80      83.433  51.603 127.256  1.00  0.00           C
ATOM   1450  CB  LYS A  80      82.202  50.722 126.866  1.00  0.00           C
ATOM   1453  CG  LYS A  80      82.432  49.253 126.446  1.00  0.00           C
ATOM   1456  CD  LYS A  80      81.082  48.552 126.206  1.00  0.00           C
ATOM   1459  CE  LYS A  80      81.133  47.073 125.796  1.00  0.00           C
ATOM   1462  NZ  LYS A  80      79.833  46.403 125.976  1.00  0.00           N
ATOM   1466  C   LYS A  80      82.943  53.073 127.396  1.00  0.00           C
ATOM   1467  OT1 LYS A  80      83.743  53.983 127.736  1.00  0.00           O
ATOM   1468  OT2 LYS A  80      81.732  53.333 127.136  1.00  0.00           O
ATOM   1469  NH3 POPEB  81     102.521 122.982 117.926  1.00  0.00           N
ATOM   1473  C12 POPEB  81     101.362 122.313 118.596  1.00  0.00           C
ATOM   1476  C11 POPEB  81     100.143 123.232 118.536  1.00  0.00           C
ATOM   1479  P   POPEB  81      97.593 123.143 118.846  1.00  0.00           P
ATOM   1480  O13 POPEB  81      96.751 122.763 119.996  1.00  0.00           O
ATOM   1481  O14 POPEB  81      97.752 124.582 118.576  1.00  0.00           O
ATOM   1482  O11 POPEB  81      97.052 122.423 117.546  1.00  0.00           O
ATOM   1483  O12 POPEB  81      99.023 122.512 119.036  1.00  0.00           O
ATOM   1484  C1  POPEB  81      96.542 121.082 117.716  1.00  0.00           C
ATOM   1487  C2  POPEB  81      96.803 120.252 116.436  1.00  0.00           C
ATOM   1489  O21 POPEB  81      95.982 120.651 115.316  1.00  0.00           O
ATOM   1490  C21 POPEB  81      94.723 120.252 115.296  1.00  0.00           C
ATOM   1491  O22 POPEB  81      94.132 119.692 116.196  1.00  0.00           O
ATOM   1492  C22 POPEB  81      94.182 120.543 113.876  1.00  0.00           C
ATOM   1495  C3  POPEB  81      96.903 118.733 116.686  1.00  0.00           C
ATOM   1498  O31 POPEB  81      97.822 118.183 115.726  1.00  0.00           O
ATOM   1499  C31 POPEB  81      97.271 117.833 114.576  1.00  0.00           C
ATOM   1500  O32 POPEB  81      96.073 117.742 114.356  1.00  0.00           O
ATOM   1501  C32 POPEB  81      98.393 117.612 113.586  1.00  0.00           C
ATOM   1504  C23 POPEB  81      92.873 119.772 113.526  1.00  0.00           C
ATOM   1507  C24 POPEB  81      93.022 118.852 112.306  1.00  0.00           C
ATOM   1510  C25 POPEB  81      92.861 119.582 110.966  1.00  0.00           C
ATOM   1513  C26 POPEB  81      93.041 118.652 109.766  1.00  0.00           C
ATOM   1516  C27 POPEB  81      92.663 119.312 108.426  1.00  0.00           C
ATOM   1519  C28 POPEB  81      93.022 118.472 107.196  1.00  0.00           C
ATOM   1522  C29 POPEB  81      94.503 118.472 106.896  1.00  0.00           C
ATOM   1524 0C21 POPEB  81      95.072 118.271 105.696  1.00  0.00           C
ATOM   1526 1C21 POPEB  81      94.322 117.992 104.416  1.00  0.00           C
ATOM   1529 2C21 POPEB  81      95.273 117.892 103.196  1.00  0.00           C
ATOM   1532 3C21 POPEB  81      95.982 119.202 102.846  1.00  0.00           C
ATOM   1535 4C21 POPEB  81      96.772 119.121 101.526  1.00  0.00           C
ATOM   1538 5C21 POPEB  81      98.062 118.302 101.646  1.00  0.00           C
ATOM   1541 6C21 POPEB  81      99.303 119.172 101.936  1.00  0.00           C
ATOM   1544 7C21 POPEB  81     100.522 118.332 102.336  1.00  0.00           C
ATOM   1547 8C21 POPEB  81     101.842 119.092 102.296  1.00  0.00           C
ATOM   1551  C33 POPEB  81      97.943 116.863 112.316  1.00  0.00           C
ATOM   1554  C34 POPEB  81      97.162 117.792 111.366  1.00  0.00           C
ATOM   1557  C35 POPEB  81      97.113 117.253 109.926  1.00  0.00           C
ATOM   1560  C36 POPEB  81      96.301 115.972 109.766  1.00  0.00           C
ATOM   1563  C37 POPEB  81      96.383 115.443 108.326  1.00  0.00           C
ATOM   1566  C38 POPEB  81      95.742 114.053 108.156  1.00  0.00           C
ATOM   1569  C39 POPEB  81      96.132 113.402 106.816  1.00  0.00           C
ATOM   1572 0C31 POPEB  81      95.413 113.983 105.596  1.00  0.00           C
ATOM   1575 1C31 POPEB  81      96.283 113.913 104.336  1.00  0.00           C
ATOM   1578 2C31 POPEB  81      95.513 114.053 103.016  1.00  0.00           C
ATOM   1581 3C31 POPEB  81      94.762 112.773 102.616  1.00  0.00           C
ATOM   1584 4C31 POPEB  81      94.543 112.682 101.096  1.00  0.00           C
ATOM   1587 5C31 POPEB  81      93.632 111.532 100.666  1.00  0.00           C
ATOM   1590 6C31 POPEB  81      93.402 111.492  99.146  1.00  0.00           C
ATOM   1594  NH3 POPEC  82       0.318 127.113  78.296  1.00  0.00           N
ATOM   1598  C12 POPEC  82       1.238 128.262  78.616  1.00  0.00           C
ATOM   1601  C11 POPEC  82       0.598 129.638  78.336  1.00  0.00           C
ATOM   1604  P   POPEC  82       2.508 131.158  79.356  1.00  0.00           P
ATOM   1605  O13 POPEC  82       2.978 131.737  78.066  1.00  0.00           O
ATOM   1606  O14 POPEC  82       2.628 132.077  80.496  1.00  0.00           O
ATOM   1607  O11 POPEC  82       3.338 129.848  79.696  1.00  0.00           O
ATOM   1608  O12 POPEC  82       1.018 130.628  79.266  1.00  0.00           O
ATOM   1609  C1  POPEC  82       4.733 129.848  80.026  1.00  0.00           C
ATOM   1612  C2  POPEC  82       5.063 129.342  81.476  1.00  0.00           C
ATOM   1614  O21 POPEC  82       5.053 127.903  81.556  1.00  0.00           O
ATOM   1615  C21 POPEC  82       5.803 127.222  82.456  1.00  0.00           C
ATOM   1616  O22 POPEC  82       5.503 126.093  82.836  1.00  0.00           O
ATOM   1617  C22 POPEC  82       7.103 127.943  82.866  1.00  0.00           C
ATOM   1620  C3  POPEC  82       4.123 129.977  82.536  1.00  0.00           C
ATOM   1623  O31 POPEC  82       4.643 129.837  83.866  1.00  0.00           O
ATOM   1624  C31 POPEC  82       4.133 128.842  84.596  1.00  0.00           C
ATOM   1625  O32 POPEC  82       3.328 128.011  84.226  1.00  0.00           O
ATOM   1626  C32 POPEC  82       4.813 128.862  85.966  1.00  0.00           C
ATOM   1629  C23 POPEC  82       8.073 127.103  83.736  1.00  0.00           C
ATOM   1632  C24 POPEC  82       9.503 127.663  83.766  1.00  0.00           C
ATOM   1635  C25 POPEC  82      10.503 126.761  84.516  1.00  0.00           C
ATOM   1638  C26 POPEC  82      10.413 126.901  86.036  1.00  0.00           C
ATOM   1641  C27 POPEC  82      11.393 126.012  86.816  1.00  0.00           C
ATOM   1644  C28 POPEC  82      11.183 126.143  88.336  1.00  0.00           C
ATOM   1647  C29 POPEC  82      12.083 125.263  89.176  1.00  0.00           C
ATOM   1649 0C21 POPEC  82      13.003 125.672  90.076  1.00  0.00           C
ATOM   1651 1C21 POPEC  82      13.373 127.103  90.366  1.00  0.00           C
ATOM   1654 2C21 POPEC  82      12.353 127.871  91.236  1.00  0.00           C
ATOM   1657 3C21 POPEC  82      12.383 127.553  92.736  1.00  0.00           C
ATOM   1660 4C21 POPEC  82      11.293 128.312  93.496  1.00  0.00           C
ATOM   1663 5C21 POPEC  82      11.303 128.062  95.016  1.00  0.00           C
ATOM   1666 6C21 POPEC  82      10.263 128.883  95.786  1.00  0.00           C
ATOM   1669 7C21 POPEC  82      10.293 128.622  97.296  1.00  0.00           C
ATOM   1672 8C21 POPEC  82       9.323 129.487  98.086  1.00  0.00           C
ATOM   1676  C33 POPEC  82       4.083 127.962  86.986  1.00  0.00           C
ATOM   1679  C34 POPEC  82       4.653 128.113  88.406  1.00  0.00           C
ATOM   1682  C35 POPEC  82       3.693 127.542  89.466  1.00  0.00           C
ATOM   1685  C36 POPEC  82       4.253 127.663  90.886  1.00  0.00           C
ATOM   1688  C37 POPEC  82       3.288 127.143  91.956  1.00  0.00           C
ATOM   1691  C38 POPEC  82       4.013 126.553  93.166  1.00  0.00           C
ATOM   1694  C39 POPEC  82       3.088 125.783  94.126  1.00  0.00           C
ATOM   1697 0C31 POPEC  82       3.893 124.972  95.146  1.00  0.00           C
ATOM   1700 1C31 POPEC  82       3.018 124.072  96.046  1.00  0.00           C
ATOM   1703 2C31 POPEC  82       3.873 123.223  96.986  1.00  0.00           C
ATOM   1706 3C31 POPEC  82       3.078 122.383  97.986  1.00  0.00           C
ATOM   1709 4C31 POPEC  82       2.168 121.322  97.356  1.00  0.00           C
ATOM   1712 5C31 POPEC  82       1.878 120.182  98.336  1.00  0.00           C
ATOM   1715 6C31 POPEC  82       0.868 119.132  97.866  1.00  0.00           C
ATOM   1719  NH3 POPED  83      86.073 118.612  74.116  1.00  0.00           N
ATOM   1723  C12 POPED  83      85.541 119.323  72.896  1.00  0.00           C
ATOM   1726  C11 POPED  83      86.632 120.222  72.296  1.00  0.00           C
ATOM   1729  P   POPED  83      88.542 121.602  73.486  1.00  0.00           P
ATOM   1730  O13 POPED  83      88.893 122.682  72.546  1.00  0.00           O
ATOM   1731  O14 POPED  83      89.403 120.382  73.476  1.00  0.00           O
ATOM   1732  O11 POPED  83      88.473 122.143  74.976  1.00  0.00           O
ATOM   1733  O12 POPED  83      87.031 121.192  73.256  1.00  0.00           O
ATOM   1734  C1  POPED  83      87.363 121.742  75.796  1.00  0.00           C
ATOM   1737  C2  POPED  83      87.493 122.343  77.206  1.00  0.00           C
ATOM   1739  O21 POPED  83      86.553 121.672  78.076  1.00  0.00           O
ATOM   1740  C21 POPED  83      87.012 121.492  79.306  1.00  0.00           C
ATOM   1741  O22 POPED  83      88.141 121.772  79.686  1.00  0.00           O
ATOM   1742  C22 POPED  83      85.942 120.853  80.216  1.00  0.00           C
ATOM   1745  C3  POPED  83      87.271 123.883  77.176  1.00  0.00           C
ATOM   1748  O31 POPED  83      87.923 124.592  78.256  1.00  0.00           O
ATOM   1749  C31 POPED  83      87.122 124.932  79.266  1.00  0.00           C
ATOM   1750  O32 POPED  83      86.012 124.492  79.456  1.00  0.00           O
ATOM   1751  C32 POPED  83      87.792 125.972  80.156  1.00  0.00           C
ATOM   1754  C23 POPED  83      86.061 121.352  81.676  1.00  0.00           C
ATOM   1757  C24 POPED  83      85.273 120.553  82.716  1.00  0.00           C
ATOM   1760  C25 POPED  83      85.352 121.233  84.096  1.00  0.00           C
ATOM   1763  C26 POPED  83      84.742 120.422  85.256  1.00  0.00           C
ATOM   1766  C27 POPED  83      85.072 121.052  86.626  1.00  0.00           C
ATOM   1769  C28 POPED  83      84.102 120.702  87.776  1.00  0.00           C
ATOM   1772  C29 POPED  83      84.062 119.242  88.126  1.00  0.00           C
ATOM   1774 0C21 POPED  83      84.592 118.652  89.216  1.00  0.00           C
ATOM   1776 1C21 POPED  83      85.413 119.282  90.316  1.00  0.00           C
ATOM   1779 2C21 POPED  83      84.613 119.393  91.636  1.00  0.00           C
ATOM   1782 3C21 POPED  83      85.443 119.212  92.916  1.00  0.00           C
ATOM   1785 4C21 POPED  83      86.322 120.413  93.316  1.00  0.00           C
ATOM   1788 5C21 POPED  83      87.073 120.193  94.636  1.00  0.00           C
ATOM   1791 6C21 POPED  83      86.161 120.093  95.876  1.00  0.00           C
ATOM   1794 7C21 POPED  83      86.952 120.002  97.196  1.00  0.00           C
ATOM   1797 8C21 POPED  83      86.052 119.783  98.416  1.00  0.00           C
ATOM   1801  C33 POPED  83      87.623 125.672  81.666  1.00  0.00           C
ATOM   1804  C34 POPED  83      88.393 124.433  82.136  1.00  0.00           C
ATOM   1807  C35 POPED  83      88.941 124.512  83.576  1.00  0.00           C
ATOM   1810  C36 POPED  83      87.932 124.893  84.666  1.00  0.00           C
ATOM   1813  C37 POPED  83      88.453 124.582  86.086  1.00  0.00           C
ATOM   1816  C38 POPED  83      87.643 125.263  87.206  1.00  0.00           C
ATOM   1819  C39 POPED  83      87.783 124.541  88.566  1.00  0.00           C
ATOM   1822 0C31 POPED  83      87.152 125.333  89.736  1.00  0.00           C
ATOM   1825 1C31 POPED  83      86.912 124.492  91.006  1.00  0.00           C
ATOM   1828 2C31 POPED  83      87.971 124.673  92.106  1.00  0.00           C
ATOM   1831 3C31 POPED  83      87.493 125.503  93.316  1.00  0.00           C
ATOM   1834 4C31 POPED  83      86.462 124.772  94.206  1.00  0.00           C
ATOM   1837 5C31 POPED  83      86.262 125.443  95.576  1.00  0.00           C
ATOM   1840 6C31 POPED  83      85.322 124.662  96.516  1.00  0.00           C
ATOM   1844  NH3 POPEE  84       4.293   4.823  78.256  1.00  0.00           N
ATOM   1848  C12 POPEE  84       3.963   6.153  77.636  1.00  0.00           C
ATOM   1851  C11 POPEE  84       4.673   7.293  78.376  1.00  0.00           C
ATOM   1854  P   POPEE  84       5.353   9.803  78.076  1.00  0.00           P
ATOM   1855  O13 POPEE  84       5.733  10.603  76.896  1.00  0.00           O
ATOM   1856  O14 POPEE  84       4.473  10.453  79.056  1.00  0.00           O
ATOM   1857  O11 POPEE  84       6.633   9.283  78.836  1.00  0.00           O
ATOM   1858  O12 POPEE  84       4.613   8.483  77.586  1.00  0.00           O
ATOM   1859  C1  POPEE  84       7.293  10.142  79.776  1.00  0.00           C
ATOM   1862  C2  POPEE  84       6.693  10.013  81.216  1.00  0.00           C
ATOM   1864  O21 POPEE  84       7.253  10.943  82.176  1.00  0.00           O
ATOM   1865  C21 POPEE  84       8.573  11.033  82.256  1.00  0.00           C
ATOM   1866  O22 POPEE  84       9.373  10.263  81.746  1.00  0.00           O
ATOM   1867  C22 POPEE  84       8.953  12.283  83.036  1.00  0.00           C
ATOM   1870  C3  POPEE  84       6.653   8.553  81.746  1.00  0.00           C
ATOM   1873  O31 POPEE  84       5.933   8.443  83.006  1.00  0.00           O
ATOM   1874  C31 POPEE  84       6.723   8.613  84.076  1.00  0.00           C
ATOM   1875  O32 POPEE  84       7.933   8.743  84.026  1.00  0.00           O
ATOM   1876  C32 POPEE  84       5.923   8.553  85.366  1.00  0.00           C
ATOM   1879  C23 POPEE  84      10.483  12.493  83.116  1.00  0.00           C
ATOM   1882  C24 POPEE  84      10.943  12.793  84.546  1.00  0.00           C
ATOM   1885  C25 POPEE  84      10.813  11.583  85.476  1.00  0.00           C
ATOM   1888  C26 POPEE  84      11.663  11.773  86.736  1.00  0.00           C
ATOM   1891  C27 POPEE  84      11.483  10.643  87.756  1.00  0.00           C
ATOM   1894  C28 POPEE  84      12.503  10.713  88.896  1.00  0.00           C
ATOM   1897  C29 POPEE  84      12.423  12.033  89.626  1.00  0.00           C
ATOM   1899 0C21 POPEE  84      11.733  12.273  90.756  1.00  0.00           C
ATOM   1901 1C21 POPEE  84      10.883  11.273  91.486  1.00  0.00           C
ATOM   1904 2C21 POPEE  84      11.703  10.483  92.516  1.00  0.00           C
ATOM   1907 3C21 POPEE  84      10.843   9.513  93.316  1.00  0.00           C
ATOM   1910 4C21 POPEE  84      11.653   8.373  93.936  1.00  0.00           C
ATOM   1913 5C21 POPEE  84      12.793   8.853  94.836  1.00  0.00           C
ATOM   1916 6C21 POPEE  84      13.563   7.683  95.466  1.00  0.00           C
ATOM   1919 7C21 POPEE  84      14.603   8.153  96.486  1.00  0.00           C
ATOM   1922 8C21 POPEE  84      15.243   6.993  97.256  1.00  0.00           C
ATOM   1926  C33 POPEE  84       6.873   8.562  86.586  1.00  0.00           C
ATOM   1929  C34 POPEE  84       6.163   8.793  87.936  1.00  0.00           C
ATOM   1932  C35 POPEE  84       7.133   8.763  89.116  1.00  0.00           C
ATOM   1935  C36 POPEE  84       6.573   9.423  90.386  1.00  0.00           C
ATOM   1938  C37 POPEE  84       6.703  10.953  90.366  1.00  0.00           C
ATOM   1941  C38 POPEE  84       5.583  11.673  91.136  1.00  0.00           C
ATOM   1944  C39 POPEE  84       5.623  11.473  92.666  1.00  0.00           C
ATOM   1947 0C31 POPEE  84       4.233  11.623  93.316  1.00  0.00           C
ATOM   1950 1C31 POPEE  84       3.488  12.913  92.936  1.00  0.00           C
ATOM   1953 2C31 POPEE  84       2.178  13.093  93.726  1.00  0.00           C
ATOM   1956 3C31 POPEE  84       2.398  13.513  95.186  1.00  0.00           C
ATOM   1959 4C31 POPEE  84       1.458  12.793  96.156  1.00  0.00           C
ATOM   1962 5C31 POPEE  84       1.388  13.453  97.536  1.00  0.00           C
ATOM   1965 6C31 POPEE  84       0.288  12.883  98.426  1.00  0.00           C
ATOM   1969  NH3 POPEF  85     116.861 123.202  76.506  1.00  0.00           N
ATOM   1973  C12 POPEF  85     117.812 123.393  77.646  1.00  0.00           C
ATOM   1976  C11 POPEF  85     117.102 123.192  79.016  1.00  0.00           C
ATOM   1979  P   POPEF  85     119.473 123.431  80.116  1.00  0.00           P
ATOM   1980  O13 POPEF  85     119.882 122.113  79.576  1.00  0.00           O
ATOM   1981  O14 POPEF  85     119.882 124.662  79.406  1.00  0.00           O
ATOM   1982  O11 POPEF  85     119.923 123.533  81.616  1.00  0.00           O
ATOM   1983  O12 POPEF  85     117.892 123.452  80.176  1.00  0.00           O
ATOM   1984  C1  POPEF  85     121.331 123.503  81.886  1.00  0.00           C
ATOM   1987  C2  POPEF  85     121.721 124.613  82.876  1.00  0.00           C
ATOM   1989  O21 POPEF  85     121.061 124.333  84.126  1.00  0.00           O
ATOM   1990  C21 POPEF  85     121.861 124.303  85.166  1.00  0.00           C
ATOM   1991  O22 POPEF  85     123.053 124.552  85.166  1.00  0.00           O
ATOM   1992  C22 POPEF  85     121.073 123.852  86.386  1.00  0.00           C
ATOM   1995  C3  POPEF  85     121.271 125.993  82.326  1.00  0.00           C
ATOM   1998  O31 POPEF  85     121.803 127.052  83.156  1.00  0.00           O
ATOM   1999  C31 POPEF  85     122.663 127.871  82.596  1.00  0.00           C
ATOM   2000  O32 POPEF  85     123.032 127.833  81.436  1.00  0.00           O
ATOM   2001  C32 POPEF  85     123.153 128.923  83.606  1.00  0.00           C
ATOM   2004  C23 POPEF  85     121.861 124.212  87.646  1.00  0.00           C
ATOM   2007  C24 POPEF  85     121.213 123.773  88.956  1.00  0.00           C
ATOM   2010  C25 POPEF  85     121.312 122.272  89.246  1.00  0.00           C
ATOM   2013  C26 POPEF  85     121.113 122.012  90.746  1.00  0.00           C
ATOM   2016  C27 POPEF  85     121.173 120.532  91.136  1.00  0.00           C
ATOM   2019  C28 POPEF  85     121.132 120.312  92.666  1.00  0.00           C
ATOM   2022  C29 POPEF  85     122.343 120.882  93.356  1.00  0.00           C
ATOM   2024 0C21 POPEF  85     122.752 120.643  94.606  1.00  0.00           C
ATOM   2026 1C21 POPEF  85     122.092 119.772  95.646  1.00  0.00           C
ATOM   2029 2C21 POPEF  85     122.183 120.352  97.076  1.00  0.00           C
ATOM   2032 3C21 POPEF  85     120.893 121.052  97.536  1.00  0.00           C
ATOM   2035 4C21 POPEF  85     121.021 121.682  98.936  1.00  0.00           C
ATOM   2038 5C21 POPEF  85     121.651 123.083  98.896  1.00  0.00           C
ATOM   2041 6C21 POPEF  85     121.933 123.673 100.286  1.00  0.00           C
ATOM   2044 7C21 POPEF  85     122.512 125.082 100.196  1.00  0.00           C
ATOM   2047 8C21 POPEF  85     123.262 125.511 101.456  1.00  0.00           C
ATOM   2051  C33 POPEF  85     124.011 128.332  84.746  1.00  0.00           C
ATOM   2054  C34 POPEF  85     123.172 127.952  85.976  1.00  0.00           C
ATOM   2057  C35 POPEF  85     122.882 129.142  86.896  1.00  0.00           C
ATOM   2060  C36 POPEF  85     121.861 128.812  88.006  1.00  0.00           C
ATOM   2063  C37 POPEF  85     121.373 130.018  88.816  1.00  0.00           C
ATOM   2066  C38 POPEF  85     122.463 130.788  89.576  1.00  0.00           C
ATOM   2069  C39 POPEF  85     123.162 129.997  90.696  1.00  0.00           C
ATOM   2072 0C31 POPEF  85     122.213 129.597  91.826  1.00  0.00           C
ATOM   2075 1C31 POPEF  85     122.882 129.457  93.196  1.00  0.00           C
ATOM   2078 2C31 POPEF  85     123.463 130.767  93.756  1.00  0.00           C
ATOM   2081 3C31 POPEF  85     123.573 130.788  95.286  1.00  0.00           C
ATOM   2084 4C31 POPEF  85     124.552 129.747  95.856  1.00  0.00           C
ATOM   2087 5C31 POPEF  85     124.361 129.527  97.356  1.00  0.00           C
ATOM   2090 6C31 POPEF  85     125.303 128.461  97.916  1.00  0.00           C
ATOM   2094  NH3 POPEG  86      96.673  90.872  78.846  1.00  0.00           N
ATOM   2098  C12 POPEG  86      97.932  91.572  78.416  1.00  0.00           C
ATOM   2101  C11 POPEG  86      99.102  91.212  79.316  1.00  0.00           C
ATOM   2104  P   POPEG  86     101.611  91.182  79.596  1.00  0.00           P
ATOM   2105  O13 POPEG  86     101.611  89.722  79.776  1.00  0.00           O
ATOM   2106  O14 POPEG  86     102.831  91.823  79.056  1.00  0.00           O
ATOM   2107  O11 POPEG  86     101.271  91.863  80.966  1.00  0.00           O
ATOM   2108  O12 POPEG  86     100.352  91.653  78.756  1.00  0.00           O
ATOM   2109  C1  POPEG  86     102.262  92.143  81.956  1.00  0.00           C
ATOM   2112  C2  POPEG  86     102.102  93.603  82.456  1.00  0.00           C
ATOM   2114  O21 POPEG  86     103.342  94.112  82.966  1.00  0.00           O
ATOM   2115  C21 POPEG  86     103.822  93.542  84.056  1.00  0.00           C
ATOM   2116  O22 POPEG  86     103.402  92.523  84.586  1.00  0.00           O
ATOM   2117  C22 POPEG  86     105.033  94.333  84.566  1.00  0.00           C
ATOM   2120  C3  POPEG  86     100.902  93.773  83.446  1.00  0.00           C
ATOM   2123  O31 POPEG  86     101.192  94.821  84.386  1.00  0.00           O
ATOM   2124  C31 POPEG  86     100.202  95.142  85.206  1.00  0.00           C
ATOM   2125  O32 POPEG  86      99.053  94.762  85.096  1.00  0.00           O
ATOM   2126  C32 POPEG  86     100.802  95.912  86.376  1.00  0.00           C
ATOM   2129  C23 POPEG  86     105.492  93.843  85.956  1.00  0.00           C
ATOM   2132  C24 POPEG  86     104.552  94.272  87.096  1.00  0.00           C
ATOM   2135  C25 POPEG  86     104.863  93.582  88.426  1.00  0.00           C
ATOM   2138  C26 POPEG  86     106.173  94.053  89.086  1.00  0.00           C
ATOM   2141  C27 POPEG  86     106.581  93.143  90.266  1.00  0.00           C
ATOM   2144  C28 POPEG  86     107.812  93.663  91.016  1.00  0.00           C
ATOM   2147  C29 POPEG  86     107.472  94.681  92.076  1.00  0.00           C
ATOM   2149 0C21 POPEG  86     108.313  95.072  93.056  1.00  0.00           C
ATOM   2151 1C21 POPEG  86     109.732  94.603  93.216  1.00  0.00           C
ATOM   2154 2C21 POPEG  86     109.882  93.402  94.166  1.00  0.00           C
ATOM   2157 3C21 POPEG  86     111.322  92.871  94.206  1.00  0.00           C
ATOM   2160 4C21 POPEG  86     111.511  91.672  95.146  1.00  0.00           C
ATOM   2163 5C21 POPEG  86     111.483  92.012  96.636  1.00  0.00           C
ATOM   2166 6C21 POPEG  86     112.812  92.582  97.176  1.00  0.00           C
ATOM   2169 7C21 POPEG  86     112.783  92.812  98.696  1.00  0.00           C
ATOM   2172 8C21 POPEG  86     114.151  93.172  99.276  1.00  0.00           C
ATOM   2176  C33 POPEG  86      99.811  96.863  87.086  1.00  0.00           C
ATOM   2179  C34 POPEG  86     100.303  97.262  88.486  1.00  0.00           C
ATOM   2182  C35 POPEG  86     101.632  98.032  88.496  1.00  0.00           C
ATOM   2185  C36 POPEG  86     102.171  98.302  89.906  1.00  0.00           C
ATOM   2188  C37 POPEG  86     102.603  97.021  90.636  1.00  0.00           C
ATOM   2191  C38 POPEG  86     103.053  97.262  92.086  1.00  0.00           C
ATOM   2194  C39 POPEG  86     103.041  95.952  92.886  1.00  0.00           C
ATOM   2197 0C31 POPEG  86     103.503  96.112  94.336  1.00  0.00           C
ATOM   2200 1C31 POPEG  86     103.402  94.772  95.086  1.00  0.00           C
ATOM   2203 2C31 POPEG  86     103.701  94.872  96.596  1.00  0.00           C
ATOM   2206 3C31 POPEG  86     102.432  94.862  97.446  1.00  0.00           C
ATOM   2209 4C31 POPEG  86     102.691  95.002  98.956  1.00  0.00           C
ATOM   2212 5C31 POPEG  86     101.383  95.053  99.756  1.00  0.00           C
ATOM   2215 6C31 POPEG  86     101.581  95.053 101.276  1.00  0.00           C
ATOM   2219  NH3 POPEH  87      46.063  44.722  75.916  1.00  0.00           N
ATOM   2223  C12 POPEH  87      46.553  43.303  75.776  1.00  0.00           C
ATOM   2226  C11 POPEH  87      45.683  42.313  76.586  1.00  0.00           C
ATOM   2229  P   POPEH  87      46.613  39.842  76.576  1.00  0.00           P
ATOM   2230  O13 POPEH  87      45.573  39.603  75.566  1.00  0.00           O
ATOM   2231  O14 POPEH  87      48.033  39.673  76.216  1.00  0.00           O
ATOM   2232  O11 POPEH  87      46.343  38.823  77.756  1.00  0.00           O
ATOM   2233  O12 POPEH  87      46.432  41.273  77.246  1.00  0.00           O
ATOM   2234  C1  POPEH  87      45.023  38.613  78.236  1.00  0.00           C
ATOM   2237  C2  POPEH  87      45.033  38.683  79.776  1.00  0.00           C
ATOM   2239  O21 POPEH  87      43.833  39.393  80.166  1.00  0.00           O
ATOM   2240  C21 POPEH  87      43.092  38.763  81.066  1.00  0.00           C
ATOM   2241  O22 POPEH  87      43.263  37.612  81.456  1.00  0.00           O
ATOM   2242  C22 POPEH  87      42.083  39.743  81.636  1.00  0.00           C
ATOM   2245  C3  POPEH  87      46.292  39.443  80.296  1.00  0.00           C
ATOM   2248  O31 POPEH  87      46.092  40.063  81.576  1.00  0.00           O
ATOM   2249  C31 POPEH  87      46.133  39.413  82.746  1.00  0.00           C
ATOM   2250  O32 POPEH  87      45.693  39.882  83.776  1.00  0.00           O
ATOM   2251  C32 POPEH  87      46.823  38.053  82.656  1.00  0.00           C
ATOM   2254  C23 POPEH  87      42.183  39.763  83.176  1.00  0.00           C
ATOM   2257  C24 POPEH  87      41.523  41.003  83.786  1.00  0.00           C
ATOM   2260  C25 POPEH  87      40.013  40.863  83.986  1.00  0.00           C
ATOM   2263  C26 POPEH  87      39.613  40.072  85.236  1.00  0.00           C
ATOM   2266  C27 POPEH  87      40.173  40.673  86.546  1.00  0.00           C
ATOM   2269  C28 POPEH  87      39.513  40.082  87.796  1.00  0.00           C
ATOM   2272  C29 POPEH  87      40.063  40.643  89.086  1.00  0.00           C
ATOM   2274 0C21 POPEH  87      39.853  41.873  89.586  1.00  0.00           C
ATOM   2276 1C21 POPEH  87      39.023  42.983  88.976  1.00  0.00           C
ATOM   2279 2C21 POPEH  87      38.043  43.673  89.946  1.00  0.00           C
ATOM   2282 3C21 POPEH  87      38.713  44.342  91.156  1.00  0.00           C
ATOM   2285 4C21 POPEH  87      38.443  43.592  92.466  1.00  0.00           C
ATOM   2288 5C21 POPEH  87      39.293  44.072  93.656  1.00  0.00           C
ATOM   2291 6C21 POPEH  87      38.743  45.322  94.356  1.00  0.00           C
ATOM   2294 7C21 POPEH  87      39.653  45.783  95.506  1.00  0.00           C
ATOM   2297 8C21 POPEH  87      39.003  46.803  96.446  1.00  0.00           C
ATOM   2301  C33 POPEH  87      47.272  37.603  84.056  1.00  0.00           C
ATOM   2304  C34 POPEH  87      48.093  36.323  84.036  1.00  0.00           C
ATOM   2307  C35 POPEH  87      48.003  35.523  85.336  1.00  0.00           C
ATOM   2310  C36 POPEH  87      49.023  34.393  85.326  1.00  0.00           C
ATOM   2313  C37 POPEH  87      49.093  33.583  86.616  1.00  0.00           C
ATOM   2316  C38 POPEH  87      50.163  32.482  86.546  1.00  0.00           C
ATOM   2319  C39 POPEH  87      51.593  33.003  86.256  1.00  0.00           C
ATOM   2322 0C31 POPEH  87      52.603  31.862  86.136  1.00  0.00           C
ATOM   2325 1C31 POPEH  87      54.023  32.193  85.676  1.00  0.00           C
ATOM   2328 2C31 POPEH  87      54.883  30.923  85.666  1.00  0.00           C
ATOM   2331 3C31 POPEH  87      55.923  30.833  84.536  1.00  0.00           C
ATOM   2334 4C31 POPEH  87      57.233  31.603  84.776  1.00  0.00           C
ATOM   2337 5C31 POPEH  87      57.043  33.112  84.826  1.00  0.00           C
ATOM   2340 6C31 POPEH  87      58.363  33.882  84.856  1.00  0.00           C
ATOM   2344  NH3 POPEI  88      64.382 110.622  77.436  1.00  0.00           N
ATOM   2348  C12 POPEI  88      63.693 109.652  76.496  1.00  0.00           C
ATOM   2351  C11 POPEI  88      62.153 109.772  76.556  1.00  0.00           C
ATOM   2354  P   POPEI  88      60.473 108.633  78.266  1.00  0.00           P
ATOM   2355  O13 POPEI  88      60.503 109.893  79.026  1.00  0.00           O
ATOM   2356  O14 POPEI  88      59.193 108.332  77.606  1.00  0.00           O
ATOM   2357  O11 POPEI  88      60.853 107.413  79.186  1.00  0.00           O
ATOM   2358  O12 POPEI  88      61.632 108.603  77.196  1.00  0.00           O
ATOM   2359  C1  POPEI  88      61.543 107.623  80.426  1.00  0.00           C
ATOM   2362  C2  POPEI  88      61.923 106.243  81.046  1.00  0.00           C
ATOM   2364  O21 POPEI  88      60.793 105.473  81.516  1.00  0.00           O
ATOM   2365  C21 POPEI  88      60.073 105.952  82.536  1.00  0.00           C
ATOM   2366  O22 POPEI  88      60.123 107.092  82.956  1.00  0.00           O
ATOM   2367  C22 POPEI  88      59.183 104.872  83.176  1.00  0.00           C
ATOM   2370  C3  POPEI  88      63.173 106.273  82.006  1.00  0.00           C
ATOM   2373  O31 POPEI  88      63.043 106.973  83.266  1.00  0.00           O
ATOM   2374  C31 POPEI  88      62.733 106.173  84.296  1.00  0.00           C
ATOM   2375  O32 POPEI  88      62.333 105.023  84.176  1.00  0.00           O
ATOM   2376  C32 POPEI  88      62.913 106.922  85.626  1.00  0.00           C
ATOM   2379  C23 POPEI  88      58.533 105.413  84.476  1.00  0.00           C
ATOM   2382  C24 POPEI  88      57.693 104.401  85.276  1.00  0.00           C
ATOM   2385  C25 POPEI  88      57.263 104.953  86.656  1.00  0.00           C
ATOM   2388  C26 POPEI  88      56.393 103.972  87.456  1.00  0.00           C
ATOM   2391  C27 POPEI  88      55.903 104.552  88.796  1.00  0.00           C
ATOM   2394  C28 POPEI  88      55.112 103.533  89.636  1.00  0.00           C
ATOM   2397  C29 POPEI  88      54.743 104.072  90.996  1.00  0.00           C
ATOM   2399 0C21 POPEI  88      53.673 103.733  91.736  1.00  0.00           C
ATOM   2401 1C21 POPEI  88      52.612 102.712  91.396  1.00  0.00           C
ATOM   2404 2C21 POPEI  88      52.482 101.592  92.456  1.00  0.00           C
ATOM   2407 3C21 POPEI  88      53.592 100.543  92.386  1.00  0.00           C
ATOM   2410 4C21 POPEI  88      53.373  99.372  93.356  1.00  0.00           C
ATOM   2413 5C21 POPEI  88      54.103  99.541  94.696  1.00  0.00           C
ATOM   2416 6C21 POPEI  88      53.503  98.663  95.796  1.00  0.00           C
ATOM   2419 7C21 POPEI  88      54.332  98.692  97.086  1.00  0.00           C
ATOM   2422 8C21 POPEI  88      53.543  98.223  98.316  1.00  0.00           C
ATOM   2426  C33 POPEI  88      62.342 106.103  86.816  1.00  0.00           C
ATOM   2429  C34 POPEI  88      61.773 106.922  87.976  1.00  0.00           C
ATOM   2432  C35 POPEI  88      61.203 105.972  89.046  1.00  0.00           C
ATOM   2435  C36 POPEI  88      60.403 106.663  90.166  1.00  0.00           C
ATOM   2438  C37 POPEI  88      59.702 105.632  91.066  1.00  0.00           C
ATOM   2441  C38 POPEI  88      59.103 106.252  92.336  1.00  0.00           C
ATOM   2444  C39 POPEI  88      58.463 105.222  93.276  1.00  0.00           C
ATOM   2447 0C31 POPEI  88      58.163 105.783  94.676  1.00  0.00           C
ATOM   2450 1C31 POPEI  88      59.433 105.952  95.536  1.00  0.00           C
ATOM   2453 2C31 POPEI  88      59.183 106.542  96.936  1.00  0.00           C
ATOM   2456 3C31 POPEI  88      58.732 108.011  96.886  1.00  0.00           C
ATOM   2459 4C31 POPEI  88      58.633 108.663  98.276  1.00  0.00           C
ATOM   2462 5C31 POPEI  88      59.643 109.802  98.486  1.00  0.00           C
ATOM   2465 6C31 POPEI  88      59.343 110.622  99.746  1.00  0.00           C
ATOM   2469  NH3 POPEJ  89      32.773  64.923 119.126  1.00  0.00           N
ATOM   2473  C12 POPEJ  89      32.042  63.662 118.726  1.00  0.00           C
ATOM   2476  C11 POPEJ  89      32.793  62.803 117.686  1.00  0.00           C
ATOM   2479  P   POPEJ  89      33.363  60.493 118.806  1.00  0.00           P
ATOM   2480  O13 POPEJ  89      34.343  61.353 119.506  1.00  0.00           O
ATOM   2481  O14 POPEJ  89      32.513  59.673 119.696  1.00  0.00           O
ATOM   2482  O11 POPEJ  89      34.153  59.542 117.846  1.00  0.00           O
ATOM   2483  O12 POPEJ  89      32.472  61.413 117.856  1.00  0.00           O
ATOM   2484  C1  POPEJ  89      34.203  59.732 116.436  1.00  0.00           C
ATOM   2487  C2  POPEJ  89      34.733  58.443 115.766  1.00  0.00           C
ATOM   2489  O21 POPEJ  89      34.413  58.503 114.356  1.00  0.00           O
ATOM   2490  C21 POPEJ  89      34.993  57.612 113.516  1.00  0.00           C
ATOM   2491  O22 POPEJ  89      34.472  57.243 112.476  1.00  0.00           O
ATOM   2492  C22 POPEJ  89      36.433  57.302 113.886  1.00  0.00           C
ATOM   2495  C3  POPEJ  89      34.103  57.202 116.466  1.00  0.00           C
ATOM   2498  O31 POPEJ  89      34.083  56.013 115.646  1.00  0.00           O
ATOM   2499  C31 POPEJ  89      33.713  54.923 116.316  1.00  0.00           C
ATOM   2500  O32 POPEJ  89      33.543  54.872 117.526  1.00  0.00           O
ATOM   2501  C32 POPEJ  89      33.393  53.792 115.346  1.00  0.00           C
ATOM   2504  C23 POPEJ  89      37.263  56.623 112.766  1.00  0.00           C
ATOM   2507  C24 POPEJ  89      37.833  57.552 111.676  1.00  0.00           C
ATOM   2510  C25 POPEJ  89      39.163  58.222 112.066  1.00  0.00           C
ATOM   2513  C26 POPEJ  89      40.423  57.342 111.986  1.00  0.00           C
ATOM   2516  C27 POPEJ  89      41.162  57.313 110.646  1.00  0.00           C
ATOM   2519  C28 POPEJ  89      40.413  56.693 109.446  1.00  0.00           C
ATOM   2522  C29 POPEJ  89      41.333  56.582 108.256  1.00  0.00           C
ATOM   2524 0C21 POPEJ  89      41.543  55.522 107.446  1.00  0.00           C
ATOM   2526 1C21 POPEJ  89      40.863  54.173 107.486  1.00  0.00           C
ATOM   2529 2C21 POPEJ  89      40.073  53.843 106.196  1.00  0.00           C
ATOM   2532 3C21 POPEJ  89      38.903  54.813 105.956  1.00  0.00           C
ATOM   2535 4C21 POPEJ  89      38.073  54.553 104.686  1.00  0.00           C
ATOM   2538 5C21 POPEJ  89      37.023  55.662 104.486  1.00  0.00           C
ATOM   2541 6C21 POPEJ  89      36.243  55.603 103.166  1.00  0.00           C
ATOM   2544 7C21 POPEJ  89      35.403  56.882 102.956  1.00  0.00           C
ATOM   2547 8C21 POPEJ  89      34.503  56.842 101.716  1.00  0.00           C
ATOM   2551  C33 POPEJ  89      33.203  54.303 113.896  1.00  0.00           C
ATOM   2554  C34 POPEJ  89      32.613  53.253 112.946  1.00  0.00           C
ATOM   2557  C35 POPEJ  89      32.103  53.923 111.666  1.00  0.00           C
ATOM   2560  C36 POPEJ  89      31.843  52.923 110.536  1.00  0.00           C
ATOM   2563  C37 POPEJ  89      31.173  53.573 109.316  1.00  0.00           C
ATOM   2566  C38 POPEJ  89      30.933  52.562 108.186  1.00  0.00           C
ATOM   2569  C39 POPEJ  89      29.793  51.582 108.476  1.00  0.00           C
ATOM   2572 0C31 POPEJ  89      29.463  50.693 107.276  1.00  0.00           C
ATOM   2575 1C31 POPEJ  89      27.953  50.433 107.176  1.00  0.00           C
ATOM   2578 2C31 POPEJ  89      27.543  49.583 105.966  1.00  0.00           C
ATOM   2581 3C31 POPEJ  89      26.013  49.513 105.866  1.00  0.00           C
ATOM   2584 4C31 POPEJ  89      25.503  48.703 104.666  1.00  0.00           C
ATOM   2587 5C31 POPEJ  89      23.973  48.653 104.646  1.00  0.00           C
ATOM   2590 6C31 POPEJ  89      23.393  47.903 103.446  1.00  0.00           C
ATOM   2594  NH3 POPEK  90      72.452  32.292  72.776  1.00  0.00           N
ATOM   2598  C12 POPEK  90      71.403  32.713  71.776  1.00  0.00           C
ATOM   2601  C11 POPEK  90      70.062  33.023  72.476  1.00  0.00           C
ATOM   2604  P   POPEK  90      69.423  30.863  73.856  1.00  0.00           P
ATOM   2605  O13 POPEK  90      68.643  29.633  73.606  1.00  0.00           O
ATOM   2606  O14 POPEK  90      70.863  30.712  74.156  1.00  0.00           O
ATOM   2607  O11 POPEK  90      68.783  31.693  75.056  1.00  0.00           O
ATOM   2608  O12 POPEK  90      69.262  31.843  72.616  1.00  0.00           O
ATOM   2609  C1  POPEK  90      68.522  31.023  76.296  1.00  0.00           C
ATOM   2612  C2  POPEK  90      69.553  31.373  77.396  1.00  0.00           C
ATOM   2614  O21 POPEK  90      68.912  31.073  78.646  1.00  0.00           O
ATOM   2615  C21 POPEK  90      69.522  30.963  79.826  1.00  0.00           C
ATOM   2616  O22 POPEK  90      68.893  30.893  80.876  1.00  0.00           O
ATOM   2617  C22 POPEK  90      71.033  30.743  79.816  1.00  0.00           C
ATOM   2620  C3  POPEK  90      69.973  32.882  77.336  1.00  0.00           C
ATOM   2623  O31 POPEK  90      70.793  33.312  78.456  1.00  0.00           O
ATOM   2624  C31 POPEK  90      71.132  34.592  78.376  1.00  0.00           C
ATOM   2625  O32 POPEK  90      70.963  35.312  77.406  1.00  0.00           O
ATOM   2626  C32 POPEK  90      71.643  35.123  79.716  1.00  0.00           C
ATOM   2629  C23 POPEK  90      71.713  31.573  80.926  1.00  0.00           C
ATOM   2632  C24 POPEK  90      73.193  31.773  80.606  1.00  0.00           C
ATOM   2635  C25 POPEK  90      74.153  31.283  81.686  1.00  0.00           C
ATOM   2638  C26 POPEK  90      74.533  32.373  82.696  1.00  0.00           C
ATOM   2641  C27 POPEK  90      75.363  31.773  83.836  1.00  0.00           C
ATOM   2644  C28 POPEK  90      75.963  32.812  84.776  1.00  0.00           C
ATOM   2647  C29 POPEK  90      76.823  32.143  85.816  1.00  0.00           C
ATOM   2649 0C21 POPEK  90      77.303  32.733  86.926  1.00  0.00           C
ATOM   2651 1C21 POPEK  90      77.082  34.173  87.286  1.00  0.00           C
ATOM   2654 2C21 POPEK  90      78.382  34.923  87.626  1.00  0.00           C
ATOM   2657 3C21 POPEK  90      78.053  36.362  87.996  1.00  0.00           C
ATOM   2660 4C21 POPEK  90      79.273  37.292  87.996  1.00  0.00           C
ATOM   2663 5C21 POPEK  90      78.903  38.772  87.916  1.00  0.00           C
ATOM   2666 6C21 POPEK  90      78.082  39.113  86.656  1.00  0.00           C
ATOM   2669 7C21 POPEK  90      78.082  40.603  86.356  1.00  0.00           C
ATOM   2672 8C21 POPEK  90      77.382  40.993  85.056  1.00  0.00           C
ATOM   2676  C33 POPEK  90      71.513  36.662  79.766  1.00  0.00           C
ATOM   2679  C34 POPEK  90      71.713  37.252  81.166  1.00  0.00           C
ATOM   2682  C35 POPEK  90      70.442  37.202  82.026  1.00  0.00           C
ATOM   2685  C36 POPEK  90      70.582  37.993  83.326  1.00  0.00           C
ATOM   2688  C37 POPEK  90      69.303  37.982  84.166  1.00  0.00           C
ATOM   2691  C38 POPEK  90      69.443  38.623  85.556  1.00  0.00           C
ATOM   2694  C39 POPEK  90      68.163  39.353  86.016  1.00  0.00           C
ATOM   2697 0C31 POPEK  90      68.423  40.382  87.116  1.00  0.00           C
ATOM   2700 1C31 POPEK  90      68.683  39.812  88.516  1.00  0.00           C
ATOM   2703 2C31 POPEK  90      68.903  40.952  89.516  1.00  0.00           C
ATOM   2706 3C31 POPEK  90      68.763  40.543  90.986  1.00  0.00           C
ATOM   2709 4C31 POPEK  90      68.853  41.772  91.906  1.00  0.00           C
ATOM   2712 5C31 POPEK  90      68.402  41.502  93.356  1.00  0.00           C
ATOM   2715 6C31 POPEK  90      68.402  42.762  94.226  1.00  0.00           C
ATOM   2719  NH3 POPEL  91      13.423  45.373  80.816  1.00  0.00           N
ATOM   2723  C12 POPEL  91      12.533  46.143  79.866  1.00  0.00           C
ATOM   2726  C11 POPEL  91      11.333  45.312  79.396  1.00  0.00           C
ATOM   2729  P   POPEL  91       9.973  46.753  77.646  1.00  0.00           P
ATOM   2730  O13 POPEL  91      11.253  46.993  76.946  1.00  0.00           O
ATOM   2731  O14 POPEL  91       8.993  45.803  77.066  1.00  0.00           O
ATOM   2732  O11 POPEL  91       9.253  48.132  77.946  1.00  0.00           O
ATOM   2733  O12 POPEL  91      10.263  46.182  79.086  1.00  0.00           O
ATOM   2734  C1  POPEL  91       9.523  48.923  79.106  1.00  0.00           C
ATOM   2737  C2  POPEL  91       8.353  48.923  80.146  1.00  0.00           C
ATOM   2739  O21 POPEL  91       8.663  49.783  81.246  1.00  0.00           O
ATOM   2740  C21 POPEL  91       9.603  49.373  82.066  1.00  0.00           C
ATOM   2741  O22 POPEL  91      10.293  48.372  81.936  1.00  0.00           O
ATOM   2742  C22 POPEL  91       9.753  50.353  83.226  1.00  0.00           C
ATOM   2745  C3  POPEL  91       7.883  47.493  80.596  1.00  0.00           C
ATOM   2748  O31 POPEL  91       7.073  47.482  81.806  1.00  0.00           O
ATOM   2749  C31 POPEL  91       7.513  46.693  82.786  1.00  0.00           C
ATOM   2750  O32 POPEL  91       8.513  45.993  82.746  1.00  0.00           O
ATOM   2751  C32 POPEL  91       6.593  46.833  84.006  1.00  0.00           C
ATOM   2754  C23 POPEL  91      10.143  49.653  84.546  1.00  0.00           C
ATOM   2757  C24 POPEL  91       9.723  50.403  85.806  1.00  0.00           C
ATOM   2760  C25 POPEL  91      10.543  49.953  87.026  1.00  0.00           C
ATOM   2763  C26 POPEL  91      10.323  50.812  88.276  1.00  0.00           C
ATOM   2766  C27 POPEL  91      11.413  50.532  89.326  1.00  0.00           C
ATOM   2769  C28 POPEL  91      11.203  51.292  90.646  1.00  0.00           C
ATOM   2772  C29 POPEL  91      12.403  51.103  91.546  1.00  0.00           C
ATOM   2774 0C21 POPEL  91      12.893  51.993  92.436  1.00  0.00           C
ATOM   2776 1C21 POPEL  91      12.293  53.323  92.806  1.00  0.00           C
ATOM   2779 2C21 POPEL  91      11.913  53.363  94.296  1.00  0.00           C
ATOM   2782 3C21 POPEL  91      10.743  52.432  94.646  1.00  0.00           C
ATOM   2785 4C21 POPEL  91      10.463  52.292  96.156  1.00  0.00           C
ATOM   2788 5C21 POPEL  91      10.033  53.603  96.836  1.00  0.00           C
ATOM   2791 6C21 POPEL  91       9.343  53.393  98.186  1.00  0.00           C
ATOM   2794 7C21 POPEL  91       8.703  54.693  98.706  1.00  0.00           C
ATOM   2797 8C21 POPEL  91       7.903  54.542 100.006  1.00  0.00           C
ATOM   2801  C33 POPEL  91       7.323  47.333  85.276  1.00  0.00           C
ATOM   2804  C34 POPEL  91       6.483  47.272  86.546  1.00  0.00           C
ATOM   2807  C35 POPEL  91       7.243  47.562  87.846  1.00  0.00           C
ATOM   2810  C36 POPEL  91       7.883  46.273  88.366  1.00  0.00           C
ATOM   2813  C37 POPEL  91       8.503  46.403  89.766  1.00  0.00           C
ATOM   2816  C38 POPEL  91       9.013  45.042  90.276  1.00  0.00           C
ATOM   2819  C39 POPEL  91       8.033  44.303  91.206  1.00  0.00           C
ATOM   2822 0C31 POPEL  91       8.033  44.842  92.636  1.00  0.00           C
ATOM   2825 1C31 POPEL  91       7.323  43.903  93.626  1.00  0.00           C
ATOM   2828 2C31 POPEL  91       7.393  44.393  95.076  1.00  0.00           C
ATOM   2831 3C31 POPEL  91       8.743  44.103  95.746  1.00  0.00           C
ATOM   2834 4C31 POPEL  91       8.833  44.673  97.176  1.00  0.00           C
ATOM   2837 5C31 POPEL  91      10.293  44.823  97.616  1.00  0.00           C
ATOM   2840 6C31 POPEL  91      10.473  45.592  98.926  1.00  0.00           C
ATOM   2844  NH3 POPEM  92     114.951  62.323  77.596  1.00  0.00           N
ATOM   2848  C12 POPEM  92     115.452  63.233  78.686  1.00  0.00           C
ATOM   2851  C11 POPEM  92     114.522  64.433  78.906  1.00  0.00           C
ATOM   2854  P   POPEM  92     115.592  66.792  78.316  1.00  0.00           P
ATOM   2855  O13 POPEM  92     115.893  66.272  76.956  1.00  0.00           O
ATOM   2856  O14 POPEM  92     114.503  67.783  78.376  1.00  0.00           O
ATOM   2857  O11 POPEM  92     116.872  67.423  78.966  1.00  0.00           O
ATOM   2858  O12 POPEM  92     115.292  65.573  79.266  1.00  0.00           O
ATOM   2859  C1  POPEM  92     116.732  68.292  80.096  1.00  0.00           C
ATOM   2862  C2  POPEM  92     116.283  67.533  81.366  1.00  0.00           C
ATOM   2864  O21 POPEM  92     115.953  68.452  82.416  1.00  0.00           O
ATOM   2865  C21 POPEM  92     114.742  68.973  82.356  1.00  0.00           C
ATOM   2866  O22 POPEM  92     114.002  69.012  81.396  1.00  0.00           O
ATOM   2867  C22 POPEM  92     114.361  69.382  83.776  1.00  0.00           C
ATOM   2870  C3  POPEM  92     117.382  66.543  81.866  1.00  0.00           C
ATOM   2873  O31 POPEM  92     116.891  65.693  82.926  1.00  0.00           O
ATOM   2874  C31 POPEM  92     117.691  65.553  83.976  1.00  0.00           C
ATOM   2875  O32 POPEM  92     118.783  66.073  84.116  1.00  0.00           O
ATOM   2876  C32 POPEM  92     117.003  64.662  85.016  1.00  0.00           C
ATOM   2879  C23 POPEM  92     115.112  70.643  84.276  1.00  0.00           C
ATOM   2882  C24 POPEM  92     114.882  70.902  85.776  1.00  0.00           C
ATOM   2885  C25 POPEM  92     115.273  69.702  86.646  1.00  0.00           C
ATOM   2888  C26 POPEM  92     115.361  70.033  88.136  1.00  0.00           C
ATOM   2891  C27 POPEM  92     115.482  68.762  88.976  1.00  0.00           C
ATOM   2894  C28 POPEM  92     114.823  68.912  90.346  1.00  0.00           C
ATOM   2897  C29 POPEM  92     115.611  69.783  91.296  1.00  0.00           C
ATOM   2899 0C21 POPEM  92     115.672  69.613  92.626  1.00  0.00           C
ATOM   2901 1C21 POPEM  92     114.963  68.533  93.406  1.00  0.00           C
ATOM   2904 2C21 POPEM  92     115.842  67.902  94.496  1.00  0.00           C
ATOM   2907 3C21 POPEM  92     115.133  66.722  95.156  1.00  0.00           C
ATOM   2910 4C21 POPEM  92     116.042  65.982  96.126  1.00  0.00           C
ATOM   2913 5C21 POPEM  92     115.273  65.122  97.126  1.00  0.00           C
ATOM   2916 6C21 POPEM  92     116.173  64.243  98.006  1.00  0.00           C
ATOM   2919 7C21 POPEM  92     117.323  65.012  98.666  1.00  0.00           C
ATOM   2922 8C21 POPEM  92     118.132  64.173  99.646  1.00  0.00           C
ATOM   2926  C33 POPEM  92     117.971  64.163  86.126  1.00  0.00           C
ATOM   2929  C34 POPEM  92     117.302  63.233  87.146  1.00  0.00           C
ATOM   2932  C35 POPEM  92     116.523  63.983  88.226  1.00  0.00           C
ATOM   2935  C36 POPEM  92     117.283  64.122  89.546  1.00  0.00           C
ATOM   2938  C37 POPEM  92     116.562  65.033  90.556  1.00  0.00           C
ATOM   2941  C38 POPEM  92     117.451  65.433  91.736  1.00  0.00           C
ATOM   2944  C39 POPEM  92     117.783  64.283  92.696  1.00  0.00           C
ATOM   2947 0C31 POPEM  92     118.941  64.662  93.626  1.00  0.00           C
ATOM   2950 1C31 POPEM  92     119.291  63.583  94.646  1.00  0.00           C
ATOM   2953 2C31 POPEM  92     120.492  64.003  95.496  1.00  0.00           C
ATOM   2956 3C31 POPEM  92     120.622  63.162  96.766  1.00  0.00           C
ATOM   2959 4C31 POPEM  92     121.702  63.682  97.726  1.00  0.00           C
ATOM   2962 5C31 POPEM  92     121.833  62.743  98.926  1.00  0.00           C
ATOM   2965 6C31 POPEM  92     122.761  63.233 100.026  1.00  0.00           C
ATOM   2969  NH3 POPEN  93      29.803  84.482 120.886  1.00  0.00           N
ATOM   2973  C12 POPEN  93      31.233  83.992 120.756  1.00  0.00           C
ATOM   2976  C11 POPEN  93      31.523  83.312 119.406  1.00  0.00           C
ATOM   2979  P   POPEN  93      33.823  81.982 119.306  1.00  0.00           P
ATOM   2980  O13 POPEN  93      35.213  82.272 118.876  1.00  0.00           O
ATOM   2981  O14 POPEN  93      33.663  81.423 120.666  1.00  0.00           O
ATOM   2982  O11 POPEN  93      33.173  80.993 118.256  1.00  0.00           O
ATOM   2983  O12 POPEN  93      32.933  83.271 119.196  1.00  0.00           O
ATOM   2984  C1  POPEN  93      33.643  81.143 116.896  1.00  0.00           C
ATOM   2987  C2  POPEN  93      32.893  80.202 115.916  1.00  0.00           C
ATOM   2989  O21 POPEN  93      32.653  80.823 114.646  1.00  0.00           O
ATOM   2990  C21 POPEN  93      31.633  81.642 114.526  1.00  0.00           C
ATOM   2991  O22 POPEN  93      31.003  82.162 115.436  1.00  0.00           O
ATOM   2992  C22 POPEN  93      31.243  81.753 113.056  1.00  0.00           C
ATOM   2995  C3  POPEN  93      31.633  79.533 116.516  1.00  0.00           C
ATOM   2998  O31 POPEN  93      31.033  78.691 115.506  1.00  0.00           O
ATOM   2999  C31 POPEN  93      30.543  77.552 115.966  1.00  0.00           C
ATOM   3000  O32 POPEN  93      30.433  77.272 117.146  1.00  0.00           O
ATOM   3001  C32 POPEN  93      29.972  76.732 114.806  1.00  0.00           C
ATOM   3004  C23 POPEN  93      29.733  81.462 112.896  1.00  0.00           C
ATOM   3007  C24 POPEN  93      29.373  80.543 111.726  1.00  0.00           C
ATOM   3010  C25 POPEN  93      29.523  81.163 110.326  1.00  0.00           C
ATOM   3013  C26 POPEN  93      28.763  82.483 110.166  1.00  0.00           C
ATOM   3016  C27 POPEN  93      28.313  82.722 108.716  1.00  0.00           C
ATOM   3019  C28 POPEN  93      27.963  84.193 108.396  1.00  0.00           C
ATOM   3022  C29 POPEN  93      29.193  84.972 107.986  1.00  0.00           C
ATOM   3024 0C21 POPEN  93      29.573  85.303 106.746  1.00  0.00           C
ATOM   3026 1C21 POPEN  93      28.873  84.962 105.456  1.00  0.00           C
ATOM   3029 2C21 POPEN  93      29.793  84.261 104.436  1.00  0.00           C
ATOM   3032 3C21 POPEN  93      29.073  83.992 103.116  1.00  0.00           C
ATOM   3035 4C21 POPEN  93      29.933  83.271 102.066  1.00  0.00           C
ATOM   3038 5C21 POPEN  93      30.093  81.772 102.316  1.00  0.00           C
ATOM   3041 6C21 POPEN  93      30.783  81.063 101.136  1.00  0.00           C
ATOM   3044 7C21 POPEN  93      30.733  79.533 101.216  1.00  0.00           C
ATOM   3047 8C21 POPEN  93      31.423  78.853 100.036  1.00  0.00           C
ATOM   3051  C33 POPEN  93      30.973  76.202 113.736  1.00  0.00           C
ATOM   3054  C34 POPEN  93      30.163  75.792 112.496  1.00  0.00           C
ATOM   3057  C35 POPEN  93      30.823  74.903 111.426  1.00  0.00           C
ATOM   3060  C36 POPEN  93      29.993  74.882 110.126  1.00  0.00           C
ATOM   3063  C37 POPEN  93      30.303  73.713 109.176  1.00  0.00           C
ATOM   3066  C38 POPEN  93      29.793  73.942 107.736  1.00  0.00           C
ATOM   3069  C39 POPEN  93      30.033  72.713 106.836  1.00  0.00           C
ATOM   3072 0C31 POPEN  93      29.713  72.952 105.346  1.00  0.00           C
ATOM   3075 1C31 POPEN  93      30.113  71.753 104.476  1.00  0.00           C
ATOM   3078 2C31 POPEN  93      29.793  71.912 102.976  1.00  0.00           C
ATOM   3081 3C31 POPEN  93      30.723  72.902 102.246  1.00  0.00           C
ATOM   3084 4C31 POPEN  93      30.223  73.233 100.836  1.00  0.00           C
ATOM   3087 5C31 POPEN  93      30.903  74.463 100.226  1.00  0.00           C
ATOM   3090 6C31 POPEN  93      30.343  74.833  98.856  1.00  0.00           C
ATOM   3094  NH3 POPEO  94       0.876  53.752 120.166  1.00  0.00           N
ATOM   3098  C12 POPEO  94      -0.253  54.732 120.186  1.00  0.00           C
ATOM   3101  C11 POPEO  94      -1.643  54.053 120.256  1.00  0.00           C
ATOM   3104  P   POPEO  94      -1.692  51.712 119.156  1.00  0.00           P
ATOM   3105  O13 POPEO  94      -0.223  51.512 119.276  1.00  0.00           O
ATOM   3106  O14 POPEO  94      -2.583  51.133 120.156  1.00  0.00           O
ATOM   3107  O11 POPEO  94      -2.233  51.182 117.786  1.00  0.00           O
ATOM   3108  O12 POPEO  94      -1.934  53.263 119.096  1.00  0.00           O
ATOM   3109  C1  POPEO  94      -1.953  51.712 116.506  1.00  0.00           C
ATOM   3112  C2  POPEO  94      -0.922  50.812 115.796  1.00  0.00           C
ATOM   3114  O21 POPEO  94      -0.614  51.302 114.486  1.00  0.00           O
ATOM   3115  C21 POPEO  94      -1.533  51.372 113.556  1.00  0.00           C
ATOM   3116  O22 POPEO  94      -2.713  51.092 113.666  1.00  0.00           O
ATOM   3117  C22 POPEO  94      -0.803  51.873 112.306  1.00  0.00           C
ATOM   3120  C3  POPEO  94      -1.274  49.293 115.766  1.00  0.00           C
ATOM   3123  O31 POPEO  94      -0.304  48.552 114.996  1.00  0.00           O
ATOM   3124  C31 POPEO  94       0.876  48.363 115.556  1.00  0.00           C
ATOM   3125  O32 POPEO  94       1.128  48.452 116.746  1.00  0.00           O
ATOM   3126  C32 POPEO  94       1.918  48.073 114.476  1.00  0.00           C
ATOM   3129  C23 POPEO  94      -1.692  52.263 111.106  1.00  0.00           C
ATOM   3132  C24 POPEO  94      -0.852  52.873 109.976  1.00  0.00           C
ATOM   3135  C25 POPEO  94      -1.703  53.482 108.846  1.00  0.00           C
ATOM   3138  C26 POPEO  94      -0.852  53.832 107.616  1.00  0.00           C
ATOM   3141  C27 POPEO  94      -1.673  54.403 106.446  1.00  0.00           C
ATOM   3144  C28 POPEO  94      -0.873  54.412 105.126  1.00  0.00           C
ATOM   3147  C29 POPEO  94       0.407  55.192 105.256  1.00  0.00           C
ATOM   3149 0C21 POPEO  94       1.638  54.772 104.906  1.00  0.00           C
ATOM   3151 1C21 POPEO  94       1.986  53.472 104.226  1.00  0.00           C
ATOM   3154 2C21 POPEO  94       3.187  53.633 103.266  1.00  0.00           C
ATOM   3157 3C21 POPEO  94       3.457  52.342 102.486  1.00  0.00           C
ATOM   3160 4C21 POPEO  94       4.682  52.423 101.556  1.00  0.00           C
ATOM   3163 5C21 POPEO  94       4.843  51.173 100.686  1.00  0.00           C
ATOM   3166 6C21 POPEO  94       6.132  51.143  99.846  1.00  0.00           C
ATOM   3169 7C21 POPEO  94       6.361  49.792  99.156  1.00  0.00           C
ATOM   3172 8C21 POPEO  94       7.572  49.763  98.226  1.00  0.00           C
ATOM   3176  C33 POPEO  94       1.377  47.832 113.036  1.00  0.00           C
ATOM   3179  C34 POPEO  94       2.457  48.003 111.956  1.00  0.00           C
ATOM   3182  C35 POPEO  94       1.986  47.523 110.586  1.00  0.00           C
ATOM   3185  C36 POPEO  94       2.737  48.173 109.416  1.00  0.00           C
ATOM   3188  C37 POPEO  94       2.226  47.682 108.056  1.00  0.00           C
ATOM   3191  C38 POPEO  94       2.786  48.493 106.896  1.00  0.00           C
ATOM   3194  C39 POPEO  94       2.147  48.143 105.546  1.00  0.00           C
ATOM   3197 0C31 POPEO  94       2.716  49.012 104.416  1.00  0.00           C
ATOM   3200 1C31 POPEO  94       1.858  49.072 103.146  1.00  0.00           C
ATOM   3203 2C31 POPEO  94       0.528  49.823 103.366  1.00  0.00           C
ATOM   3206 3C31 POPEO  94      -0.192  50.143 102.056  1.00  0.00           C
ATOM   3209 4C31 POPEO  94      -1.563  50.803 102.266  1.00  0.00           C
ATOM   3212 5C31 POPEO  94      -2.393  50.842 100.976  1.00  0.00           C
ATOM   3215 6C31 POPEO  94      -3.774  51.473 101.146  1.00  0.00           C
ATOM   3219  NH3 POPEP  95      61.733 133.148  76.616  1.00  0.00           N
ATOM   3223  C12 POPEP  95      61.413 131.777  77.166  1.00  0.00           C
ATOM   3226  C11 POPEP  95      62.243 130.688  76.476  1.00  0.00           C
ATOM   3229  P   POPEP  95      60.763 128.503  76.466  1.00  0.00           P
ATOM   3230  O13 POPEP  95      61.343 127.321  75.776  1.00  0.00           O
ATOM   3231  O14 POPEP  95      59.783 129.342  75.726  1.00  0.00           O
ATOM   3232  O11 POPEP  95      60.083 128.043  77.816  1.00  0.00           O
ATOM   3233  O12 POPEP  95      61.933 129.408  77.016  1.00  0.00           O
ATOM   3234  C1  POPEP  95      60.423 126.833  78.496  1.00  0.00           C
ATOM   3237  C2  POPEP  95      60.863 127.073  79.966  1.00  0.00           C
ATOM   3239  O21 POPEP  95      59.722 127.562  80.686  1.00  0.00           O
ATOM   3240  C21 POPEP  95      59.743 127.383  81.996  1.00  0.00           C
ATOM   3241  O22 POPEP  95      60.643 126.872  82.636  1.00  0.00           O
ATOM   3242  C22 POPEP  95      58.423 127.903  82.576  1.00  0.00           C
ATOM   3245  C3  POPEP  95      62.083 128.033  80.046  1.00  0.00           C
ATOM   3248  O31 POPEP  95      63.213 127.442  80.706  1.00  0.00           O
ATOM   3249  C31 POPEP  95      63.893 126.553  79.986  1.00  0.00           C
ATOM   3250  O32 POPEP  95      63.592 126.163  78.876  1.00  0.00           O
ATOM   3251  C32 POPEP  95      65.133 126.122  80.756  1.00  0.00           C
ATOM   3254  C23 POPEP  95      58.183 127.502  84.056  1.00  0.00           C
ATOM   3257  C24 POPEP  95      56.723 127.092  84.326  1.00  0.00           C
ATOM   3260  C25 POPEP  95      55.853 128.132  85.026  1.00  0.00           C
ATOM   3263  C26 POPEP  95      55.833 128.011  86.556  1.00  0.00           C
ATOM   3266  C27 POPEP  95      54.493 128.503  87.136  1.00  0.00           C
ATOM   3269  C28 POPEP  95      54.592 129.102  88.546  1.00  0.00           C
ATOM   3272  C29 POPEP  95      55.133 128.122  89.556  1.00  0.00           C
ATOM   3274 0C21 POPEP  95      54.463 127.542  90.566  1.00  0.00           C
ATOM   3276 1C21 POPEP  95      53.012 127.742  90.926  1.00  0.00           C
ATOM   3279 2C21 POPEP  95      52.043 126.823  90.156  1.00  0.00           C
ATOM   3282 3C21 POPEP  95      50.613 126.882  90.736  1.00  0.00           C
ATOM   3285 4C21 POPEP  95      49.493 126.562  89.736  1.00  0.00           C
ATOM   3288 5C21 POPEP  95      49.303 125.072  89.426  1.00  0.00           C
ATOM   3291 6C21 POPEP  95      48.773 124.253  90.616  1.00  0.00           C
ATOM   3294 7C21 POPEP  95      47.933 123.053  90.156  1.00  0.00           C
ATOM   3297 8C21 POPEP  95      47.423 122.162  91.296  1.00  0.00           C
ATOM   3301  C33 POPEP  95      64.882 125.173  81.946  1.00  0.00           C
ATOM   3304  C34 POPEP  95      63.983 125.791  83.026  1.00  0.00           C
ATOM   3307  C35 POPEP  95      63.862 124.962  84.306  1.00  0.00           C
ATOM   3310  C36 POPEP  95      64.353 125.713  85.546  1.00  0.00           C
ATOM   3313  C37 POPEP  95      64.033 124.962  86.846  1.00  0.00           C
ATOM   3316  C38 POPEP  95      64.842 125.413  88.076  1.00  0.00           C
ATOM   3319  C39 POPEP  95      64.463 126.772  88.676  1.00  0.00           C
ATOM   3322 0C31 POPEP  95      65.202 127.973  88.056  1.00  0.00           C
ATOM   3325 1C31 POPEP  95      64.973 129.253  88.866  1.00  0.00           C
ATOM   3328 2C31 POPEP  95      66.033 130.336  88.606  1.00  0.00           C
ATOM   3331 3C31 POPEP  95      65.853 131.586  89.476  1.00  0.00           C
ATOM   3334 4C31 POPEP  95      66.153 131.367  90.966  1.00  0.00           C
ATOM   3337 5C31 POPEP  95      65.473 132.418  91.866  1.00  0.00           C
ATOM   3340 6C31 POPEP  95      65.653 132.146  93.366  1.00  0.00           C
ATOM   3344  NH3 POPEQ  96      44.953  59.472 119.266  1.00  0.00           N
ATOM   3348  C12 POPEQ  96      44.562  58.263 120.066  1.00  0.00           C
ATOM   3351  C11 POPEQ  96      43.133  58.433 120.646  1.00  0.00           C
ATOM   3354  P   POPEQ  96      40.673  59.023 120.086  1.00  0.00           P
ATOM   3355  O13 POPEQ  96      39.933  57.913 119.426  1.00  0.00           O
ATOM   3356  O14 POPEQ  96      40.573  59.123 121.556  1.00  0.00           O
ATOM   3357  O11 POPEQ  96      40.122  60.382 119.476  1.00  0.00           O
ATOM   3358  O12 POPEQ  96      42.213  58.893 119.646  1.00  0.00           O
ATOM   3359  C1  POPEQ  96      40.733  61.003 118.356  1.00  0.00           C
ATOM   3362  C2  POPEQ  96      40.312  60.262 117.076  1.00  0.00           C
ATOM   3364  O21 POPEQ  96      40.853  60.993 115.966  1.00  0.00           O
ATOM   3365  C21 POPEQ  96      41.383  60.213 115.036  1.00  0.00           C
ATOM   3366  O22 POPEQ  96      41.463  58.993 115.096  1.00  0.00           O
ATOM   3367  C22 POPEQ  96      41.893  61.112 113.916  1.00  0.00           C
ATOM   3370  C3  POPEQ  96      38.773  60.082 116.956  1.00  0.00           C
ATOM   3373  O31 POPEQ  96      38.312  60.042 115.586  1.00  0.00           O
ATOM   3374  C31 POPEQ  96      37.533  61.042 115.206  1.00  0.00           C
ATOM   3375  O32 POPEQ  96      37.153  61.963 115.906  1.00  0.00           O
ATOM   3376  C32 POPEQ  96      37.213  60.872 113.716  1.00  0.00           C
ATOM   3379  C23 POPEQ  96      42.292  60.343 112.646  1.00  0.00           C
ATOM   3382  C24 POPEQ  96      42.773  61.283 111.526  1.00  0.00           C
ATOM   3385  C25 POPEQ  96      43.003  60.553 110.196  1.00  0.00           C
ATOM   3388  C26 POPEQ  96      43.703  61.432 109.166  1.00  0.00           C
ATOM   3391  C27 POPEQ  96      43.883  60.753 107.796  1.00  0.00           C
ATOM   3394  C28 POPEQ  96      44.062  61.772 106.646  1.00  0.00           C
ATOM   3397  C29 POPEQ  96      45.343  62.552 106.766  1.00  0.00           C
ATOM   3399 0C21 POPEQ  96      46.003  63.132 105.746  1.00  0.00           C
ATOM   3401 1C21 POPEQ  96      45.523  63.123 104.316  1.00  0.00           C
ATOM   3404 2C21 POPEQ  96      46.083  61.952 103.476  1.00  0.00           C
ATOM   3407 3C21 POPEQ  96      47.523  62.162 102.996  1.00  0.00           C
ATOM   3410 4C21 POPEQ  96      48.023  60.963 102.176  1.00  0.00           C
ATOM   3413 5C21 POPEQ  96      49.353  61.213 101.456  1.00  0.00           C
ATOM   3416 6C21 POPEQ  96      50.573  61.302 102.386  1.00  0.00           C
ATOM   3419 7C21 POPEQ  96      51.403  62.572 102.176  1.00  0.00           C
ATOM   3422 8C21 POPEQ  96      52.663  62.612 103.046  1.00  0.00           C
ATOM   3426  C33 POPEQ  96      36.972  62.193 112.966  1.00  0.00           C
ATOM   3429  C34 POPEQ  96      38.133  62.612 112.056  1.00  0.00           C
ATOM   3432  C35 POPEQ  96      38.113  61.893 110.716  1.00  0.00           C
ATOM   3435  C36 POPEQ  96      39.213  62.393 109.776  1.00  0.00           C
ATOM   3438  C37 POPEQ  96      39.183  61.632 108.446  1.00  0.00           C
ATOM   3441  C38 POPEQ  96      40.223  62.122 107.426  1.00  0.00           C
ATOM   3444  C39 POPEQ  96      40.113  63.622 107.116  1.00  0.00           C
ATOM   3447 0C31 POPEQ  96      40.623  63.973 105.706  1.00  0.00           C
ATOM   3450 1C31 POPEQ  96      39.513  63.913 104.656  1.00  0.00           C
ATOM   3453 2C31 POPEQ  96      40.023  64.082 103.226  1.00  0.00           C
ATOM   3456 3C31 POPEQ  96      38.933  64.553 102.256  1.00  0.00           C
ATOM   3459 4C31 POPEQ  96      39.423  64.621 100.806  1.00  0.00           C
ATOM   3462 5C31 POPEQ  96      38.373  65.202  99.856  1.00  0.00           C
ATOM   3465 6C31 POPEQ  96      38.823  65.213  98.396  1.00  0.00           C
ATOM   3469  NH3 POPER  97      22.383  90.583 121.326  1.00  0.00           N
ATOM   3473  C12 POPER  97      23.062  89.312 121.726  1.00  0.00           C
ATOM   3476  C11 POPER  97      23.753  89.401 123.096  1.00  0.00           C
ATOM   3479  P   POPER  97      26.123  88.452 122.636  1.00  0.00           P
ATOM   3480  O13 POPER  97      26.703  89.732 123.066  1.00  0.00           O
ATOM   3481  O14 POPER  97      26.953  87.262 122.956  1.00  0.00           O
ATOM   3482  O11 POPER  97      25.923  88.552 121.076  1.00  0.00           O
ATOM   3483  O12 POPER  97      24.673  88.323 123.266  1.00  0.00           O
ATOM   3484  C1  POPER  97      26.753  89.433 120.306  1.00  0.00           C
ATOM   3487  C2  POPER  97      27.093  88.832 118.916  1.00  0.00           C
ATOM   3489  O21 POPER  97      26.103  89.172 117.936  1.00  0.00           O
ATOM   3490  C21 POPER  97      26.483  90.023 117.016  1.00  0.00           C
ATOM   3491  O22 POPER  97      27.293  90.931 117.176  1.00  0.00           O
ATOM   3492  C22 POPER  97      25.903  89.541 115.676  1.00  0.00           C
ATOM   3495  C3  POPER  97      27.173  87.292 118.956  1.00  0.00           C
ATOM   3498  O31 POPER  97      27.472  86.803 117.636  1.00  0.00           O
ATOM   3499  C31 POPER  97      28.273  85.762 117.576  1.00  0.00           C
ATOM   3500  O32 POPER  97      28.853  85.273 118.526  1.00  0.00           O
ATOM   3501  C32 POPER  97      28.433  85.312 116.126  1.00  0.00           C
ATOM   3504  C23 POPER  97      25.353  90.662 114.776  1.00  0.00           C
ATOM   3507  C24 POPER  97      24.583  90.152 113.546  1.00  0.00           C
ATOM   3510  C25 POPER  97      25.453  89.492 112.466  1.00  0.00           C
ATOM   3513  C26 POPER  97      24.623  88.943 111.296  1.00  0.00           C
ATOM   3516  C27 POPER  97      25.433  88.043 110.336  1.00  0.00           C
ATOM   3519  C28 POPER  97      24.573  87.343 109.266  1.00  0.00           C
ATOM   3522  C29 POPER  97      24.113  88.232 108.136  1.00  0.00           C
ATOM   3524 0C21 POPER  97      24.843  88.582 107.056  1.00  0.00           C
ATOM   3526 1C21 POPER  97      26.273  88.202 106.786  1.00  0.00           C
ATOM   3529 2C21 POPER  97      27.183  89.442 106.856  1.00  0.00           C
ATOM   3532 3C21 POPER  97      28.673  89.092 106.816  1.00  0.00           C
ATOM   3535 4C21 POPER  97      29.543  90.282 107.236  1.00  0.00           C
ATOM   3538 5C21 POPER  97      31.013  89.902 107.446  1.00  0.00           C
ATOM   3541 6C21 POPER  97      31.753  90.982 108.246  1.00  0.00           C
ATOM   3544 7C21 POPER  97      33.183  90.562 108.606  1.00  0.00           C
ATOM   3547 8C21 POPER  97      33.913  91.621 109.416  1.00  0.00           C
ATOM   3551  C33 POPER  97      29.843  85.543 115.556  1.00  0.00           C
ATOM   3554  C34 POPER  97      30.063  86.982 115.066  1.00  0.00           C
ATOM   3557  C35 POPER  97      31.443  87.181 114.426  1.00  0.00           C
ATOM   3560  C36 POPER  97      31.583  86.542 113.036  1.00  0.00           C
ATOM   3563  C37 POPER  97      32.783  87.113 112.276  1.00  0.00           C
ATOM   3566  C38 POPER  97      33.113  86.413 110.946  1.00  0.00           C
ATOM   3569  C39 POPER  97      34.312  87.062 110.256  1.00  0.00           C
ATOM   3572 0C31 POPER  97      34.403  86.823 108.746  1.00  0.00           C
ATOM   3575 1C31 POPER  97      35.633  87.533 108.156  1.00  0.00           C
ATOM   3578 2C31 POPER  97      35.833  87.283 106.656  1.00  0.00           C
ATOM   3581 3C31 POPER  97      37.103  87.962 106.136  1.00  0.00           C
ATOM   3584 4C31 POPER  97      37.393  87.642 104.656  1.00  0.00           C
ATOM   3587 5C31 POPER  97      38.643  88.342 104.136  1.00  0.00           C
ATOM   3590 6C31 POPER  97      38.893  88.113 102.646  1.00  0.00           C
ATOM   3594  NH3 POPES  98     114.163  24.882  78.286  1.00  0.00           N
ATOM   3598  C12 POPES  98     114.512  25.793  79.416  1.00  0.00           C
ATOM   3601  C11 POPES  98     114.823  27.163  78.846  1.00  0.00           C
ATOM   3604  P   POPES  98     115.823  29.303  79.926  1.00  0.00           P
ATOM   3605  O13 POPES  98     117.073  29.083  79.146  1.00  0.00           O
ATOM   3606  O14 POPES  98     114.902  30.382  79.536  1.00  0.00           O
ATOM   3607  O11 POPES  98     116.122  29.253  81.466  1.00  0.00           O
ATOM   3608  O12 POPES  98     115.003  27.983  79.966  1.00  0.00           O
ATOM   3609  C1  POPES  98     116.393  30.343  82.336  1.00  0.00           C
ATOM   3612  C2  POPES  98     116.822  29.773  83.716  1.00  0.00           C
ATOM   3614  O21 POPES  98     116.912  30.842  84.696  1.00  0.00           O
ATOM   3615  C21 POPES  98     116.502  30.463  85.926  1.00  0.00           C
ATOM   3616  O22 POPES  98     116.082  29.362  86.206  1.00  0.00           O
ATOM   3617  C22 POPES  98     116.581  31.632  86.906  1.00  0.00           C
ATOM   3620  C3  POPES  98     118.162  28.973  83.626  1.00  0.00           C
ATOM   3623  O31 POPES  98     118.442  28.183  84.806  1.00  0.00           O
ATOM   3624  C31 POPES  98     119.242  28.722  85.716  1.00  0.00           C
ATOM   3625  O32 POPES  98     119.622  29.882  85.726  1.00  0.00           O
ATOM   3626  C32 POPES  98     119.622  27.703  86.786  1.00  0.00           C
ATOM   3629  C23 POPES  98     115.852  31.333  88.246  1.00  0.00           C
ATOM   3632  C24 POPES  98     115.762  32.552  89.196  1.00  0.00           C
ATOM   3635  C25 POPES  98     114.993  32.233  90.486  1.00  0.00           C
ATOM   3638  C26 POPES  98     114.802  33.432  91.426  1.00  0.00           C
ATOM   3641  C27 POPES  98     114.002  33.062  92.686  1.00  0.00           C
ATOM   3644  C28 POPES  98     113.393  34.263  93.446  1.00  0.00           C
ATOM   3647  C29 POPES  98     114.403  35.263  93.966  1.00  0.00           C
ATOM   3649 0C21 POPES  98     114.573  35.673  95.236  1.00  0.00           C
ATOM   3651 1C21 POPES  98     113.822  35.223  96.466  1.00  0.00           C
ATOM   3654 2C21 POPES  98     114.792  34.682  97.536  1.00  0.00           C
ATOM   3657 3C21 POPES  98     114.062  34.132  98.766  1.00  0.00           C
ATOM   3660 4C21 POPES  98     115.003  33.463  99.776  1.00  0.00           C
ATOM   3663 5C21 POPES  98     115.992  34.413 100.476  1.00  0.00           C
ATOM   3666 6C21 POPES  98     116.903  33.662 101.456  1.00  0.00           C
ATOM   3669 7C21 POPES  98     118.111  34.483 101.916  1.00  0.00           C
ATOM   3672 8C21 POPES  98     118.952  33.753 102.976  1.00  0.00           C
ATOM   3676  C33 POPES  98     119.492  28.253  88.216  1.00  0.00           C
ATOM   3679  C34 POPES  98     119.703  27.163  89.276  1.00  0.00           C
ATOM   3682  C35 POPES  98     119.382  27.583  90.716  1.00  0.00           C
ATOM   3685  C36 POPES  98     117.873  27.773  90.936  1.00  0.00           C
ATOM   3688  C37 POPES  98     117.493  28.193  92.366  1.00  0.00           C
ATOM   3691  C38 POPES  98     117.122  27.022  93.296  1.00  0.00           C
ATOM   3694  C39 POPES  98     118.202  26.683  94.326  1.00  0.00           C
ATOM   3697 0C31 POPES  98     117.663  25.802  95.466  1.00  0.00           C
ATOM   3700 1C31 POPES  98     118.473  25.942  96.756  1.00  0.00           C
ATOM   3703 2C31 POPES  98     117.822  25.293  97.986  1.00  0.00           C
ATOM   3706 3C31 POPES  98     118.603  25.583  99.276  1.00  0.00           C
ATOM   3709 4C31 POPES  98     117.873  25.203 100.566  1.00  0.00           C
ATOM   3712 5C31 POPES  98     118.652  25.653 101.816  1.00  0.00           C
ATOM   3715 6C31 POPES  98     117.882  25.433 103.126  1.00  0.00           C
ATOM   3719  NH3 POPET  99      43.203  74.753 118.676  1.00  0.00           N
ATOM   3723  C12 POPET  99      42.093  73.853 119.166  1.00  0.00           C
ATOM   3726  C11 POPET  99      40.703  74.512 118.996  1.00  0.00           C
ATOM   3729  P   POPET  99      39.443  72.152 118.796  1.00  0.00           P
ATOM   3730  O13 POPET  99      40.373  71.403 119.646  1.00  0.00           O
ATOM   3731  O14 POPET  99      38.013  71.732 118.806  1.00  0.00           O
ATOM   3732  O11 POPET  99      39.943  72.143 117.276  1.00  0.00           O
ATOM   3733  O12 POPET  99      39.583  73.653 119.226  1.00  0.00           O
ATOM   3734  C1  POPET  99      40.122  70.952 116.506  1.00  0.00           C
ATOM   3737  C2  POPET  99      39.203  70.882 115.226  1.00  0.00           C
ATOM   3739  O21 POPET  99      39.623  69.872 114.276  1.00  0.00           O
ATOM   3740  C21 POPET  99      40.603  70.232 113.436  1.00  0.00           C
ATOM   3741  O22 POPET  99      41.623  70.803 113.786  1.00  0.00           O
ATOM   3742  C22 POPET  99      40.173  70.062 111.976  1.00  0.00           C
ATOM   3745  C3  POPET  99      38.923  72.263 114.536  1.00  0.00           C
ATOM   3748  O31 POPET  99      37.783  72.113 113.676  1.00  0.00           O
ATOM   3749  C31 POPET  99      37.713  72.902 112.616  1.00  0.00           C
ATOM   3750  O32 POPET  99      38.623  73.573 112.146  1.00  0.00           O
ATOM   3751  C32 POPET  99      36.293  72.783 112.036  1.00  0.00           C
ATOM   3754  C23 POPET  99      41.263  69.472 111.036  1.00  0.00           C
ATOM   3757  C24 POPET  99      40.653  69.073 109.676  1.00  0.00           C
ATOM   3760  C25 POPET  99      41.632  69.132 108.496  1.00  0.00           C
ATOM   3763  C26 POPET  99      41.112  68.363 107.266  1.00  0.00           C
ATOM   3766  C27 POPET  99      41.623  68.893 105.926  1.00  0.00           C
ATOM   3769  C28 POPET  99      41.433  67.902 104.766  1.00  0.00           C
ATOM   3772  C29 POPET  99      41.803  68.513 103.436  1.00  0.00           C
ATOM   3774 0C21 POPET  99      42.723  68.082 102.546  1.00  0.00           C
ATOM   3776 1C21 POPET  99      43.592  66.863 102.646  1.00  0.00           C
ATOM   3779 2C21 POPET  99      43.662  66.073 101.316  1.00  0.00           C
ATOM   3782 3C21 POPET  99      44.533  64.823 101.436  1.00  0.00           C
ATOM   3785 4C21 POPET  99      44.803  64.073 100.126  1.00  0.00           C
ATOM   3788 5C21 POPET  99      43.583  63.353  99.536  1.00  0.00           C
ATOM   3791 6C21 POPET  99      43.932  62.552  98.276  1.00  0.00           C
ATOM   3794 7C21 POPET  99      42.753  61.712  97.766  1.00  0.00           C
ATOM   3797 8C21 POPET  99      43.033  61.042  96.416  1.00  0.00           C
ATOM   3801  C33 POPET  99      35.973  73.903 111.026  1.00  0.00           C
ATOM   3804  C34 POPET  99      34.573  73.743 110.426  1.00  0.00           C
ATOM   3807  C35 POPET  99      34.343  74.652 109.206  1.00  0.00           C
ATOM   3810  C36 POPET  99      34.593  76.143 109.496  1.00  0.00           C
ATOM   3813  C37 POPET  99      35.943  76.643 108.976  1.00  0.00           C
ATOM   3816  C38 POPET  99      36.203  78.082 109.426  1.00  0.00           C
ATOM   3819  C39 POPET  99      37.632  78.592 109.176  1.00  0.00           C
ATOM   3822 0C31 POPET  99      37.863  79.121 107.746  1.00  0.00           C
ATOM   3825 1C31 POPET  99      38.433  78.082 106.766  1.00  0.00           C
ATOM   3828 2C31 POPET  99      38.443  78.632 105.336  1.00  0.00           C
ATOM   3831 3C31 POPET  99      39.233  77.773 104.346  1.00  0.00           C
ATOM   3834 4C31 POPET  99      40.743  78.062 104.336  1.00  0.00           C
ATOM   3837 5C31 POPET  99      41.503  77.152 103.356  1.00  0.00           C
ATOM   3840 6C31 POPET  99      42.963  77.522 103.116  1.00  0.00           C
ATOM   3844  NH3 POPEU 100     118.242  86.621  77.836  1.00  0.00           N
ATOM   3848  C12 POPEU 100     119.111  87.733  78.346  1.00  0.00           C
ATOM   3851  C11 POPEU 100     120.361  87.962  77.446  1.00  0.00           C
ATOM   3854  P   POPEU 100     121.452  85.702  76.666  1.00  0.00           P
ATOM   3855  O13 POPEU 100     120.051  85.263  76.466  1.00  0.00           O
ATOM   3856  O14 POPEU 100     122.262  85.972  75.456  1.00  0.00           O
ATOM   3857  O11 POPEU 100     122.122  84.552  77.526  1.00  0.00           O
ATOM   3858  O12 POPEU 100     121.393  86.973  77.616  1.00  0.00           O
ATOM   3859  C1  POPEU 100     122.253  84.762  78.936  1.00  0.00           C
ATOM   3862  C2  POPEU 100     122.411  83.402  79.666  1.00  0.00           C
ATOM   3864  O21 POPEU 100     123.102  83.703  80.886  1.00  0.00           O
ATOM   3865  C21 POPEU 100     122.702  83.043  81.946  1.00  0.00           C
ATOM   3866  O22 POPEU 100     121.812  82.213  81.986  1.00  0.00           O
ATOM   3867  C22 POPEU 100     123.542  83.503  83.136  1.00  0.00           C
ATOM   3870  C3  POPEU 100     123.253  82.413  78.816  1.00  0.00           C
ATOM   3873  O31 POPEU 100     123.993  81.452  79.606  1.00  0.00           O
ATOM   3874  C31 POPEU 100     123.382  80.303  79.826  1.00  0.00           C
ATOM   3875  O32 POPEU 100     122.262  80.003  79.476  1.00  0.00           O
ATOM   3876  C32 POPEU 100     124.322  79.382  80.616  1.00  0.00           C
ATOM   3879  C23 POPEU 100     123.053  82.962  84.496  1.00  0.00           C
ATOM   3882  C24 POPEU 100     124.062  83.262  85.616  1.00  0.00           C
ATOM   3885  C25 POPEU 100     123.542  82.952  87.036  1.00  0.00           C
ATOM   3888  C26 POPEU 100     123.442  81.452  87.366  1.00  0.00           C
ATOM   3891  C27 POPEU 100     122.842  81.173  88.766  1.00  0.00           C
ATOM   3894  C28 POPEU 100     123.853  80.882  89.886  1.00  0.00           C
ATOM   3897  C29 POPEU 100     124.823  82.003  90.156  1.00  0.00           C
ATOM   3899 0C21 POPEU 100     125.103  82.612  91.316  1.00  0.00           C
ATOM   3901 1C21 POPEU 100     124.503  82.343  92.676  1.00  0.00           C
ATOM   3904 2C21 POPEU 100     124.592  83.593  93.566  1.00  0.00           C
ATOM   3907 3C21 POPEU 100     124.282  83.332  95.046  1.00  0.00           C
ATOM   3910 4C21 POPEU 100     124.872  84.422  95.966  1.00  0.00           C
ATOM   3913 5C21 POPEU 100     124.632  84.163  97.456  1.00  0.00           C
ATOM   3916 6C21 POPEU 100     125.462  85.112  98.346  1.00  0.00           C
ATOM   3919 7C21 POPEU 100     125.202  84.913  99.846  1.00  0.00           C
ATOM   3922 8C21 POPEU 100     126.073  85.812 100.736  1.00  0.00           C
ATOM   3926  C33 POPEU 100     124.882  80.042  81.896  1.00  0.00           C
ATOM   3929  C34 POPEU 100     125.662  79.023  82.716  1.00  0.00           C
ATOM   3932  C35 POPEU 100     126.283  79.573  84.006  1.00  0.00           C
ATOM   3935  C36 POPEU 100     126.362  78.503  85.116  1.00  0.00           C
ATOM   3938  C37 POPEU 100     127.483  78.713  86.136  1.00  0.00           C
ATOM   3941  C38 POPEU 100     127.043  78.673  87.616  1.00  0.00           C
ATOM   3944  C39 POPEU 100     126.283  77.403  88.046  1.00  0.00           C
ATOM   3947 0C31 POPEU 100     127.143  76.132  88.176  1.00  0.00           C
ATOM   3950 1C31 POPEU 100     127.363  75.713  89.636  1.00  0.00           C
ATOM   3953 2C31 POPEU 100     127.992  74.312  89.766  1.00  0.00           C
ATOM   3956 3C31 POPEU 100     126.973  73.202  90.096  1.00  0.00           C
ATOM   3959 4C31 POPEU 100     126.553  73.193  91.576  1.00  0.00           C
ATOM   3962 5C31 POPEU 100     125.482  72.132  91.896  1.00  0.00           C
ATOM   3965 6C31 POPEU 100     125.072  72.092  93.376  1.00  0.00           C
ATOM   3969  NH3 POPEV 101      84.142  18.642 119.126  1.00  0.00           N
ATOM   3973  C12 POPEV 101      83.103  19.593 118.626  1.00  0.00           C
ATOM   3976  C11 POPEV 101      82.793  19.243 117.166  1.00  0.00           C
ATOM   3979  P   POPEV 101      80.882  20.893 116.506  1.00  0.00           P
ATOM   3980  O13 POPEV 101      81.213  21.812 117.616  1.00  0.00           O
ATOM   3981  O14 POPEV 101      81.312  21.343 115.156  1.00  0.00           O
ATOM   3982  O11 POPEV 101      79.372  20.533 116.566  1.00  0.00           O
ATOM   3983  O12 POPEV 101      81.443  19.463 116.836  1.00  0.00           O
ATOM   3984  C1  POPEV 101      78.293  21.443 116.456  1.00  0.00           C
ATOM   3987  C2  POPEV 101      77.412  21.042 115.246  1.00  0.00           C
ATOM   3989  O21 POPEV 101      78.132  21.073 114.006  1.00  0.00           O
ATOM   3990  C21 POPEV 101      78.673  22.222 113.676  1.00  0.00           C
ATOM   3991  O22 POPEV 101      78.463  23.302 114.186  1.00  0.00           O
ATOM   3992  C22 POPEV 101      79.632  22.003 112.516  1.00  0.00           C
ATOM   3995  C3  POPEV 101      76.062  21.803 115.196  1.00  0.00           C
ATOM   3998  O31 POPEV 101      75.033  20.893 114.756  1.00  0.00           O
ATOM   3999  C31 POPEV 101      74.543  21.132 113.536  1.00  0.00           C
ATOM   4000  O32 POPEV 101      74.683  22.163 112.906  1.00  0.00           O
ATOM   4001  C32 POPEV 101      73.732  19.923 113.076  1.00  0.00           C
ATOM   4004  C23 POPEV 101      78.932  22.113 111.146  1.00  0.00           C
ATOM   4007  C24 POPEV 101      79.933  22.472 110.046  1.00  0.00           C
ATOM   4010  C25 POPEV 101      79.312  22.653 108.666  1.00  0.00           C
ATOM   4013  C26 POPEV 101      78.732  21.362 108.066  1.00  0.00           C
ATOM   4016  C27 POPEV 101      78.193  21.573 106.646  1.00  0.00           C
ATOM   4019  C28 POPEV 101      77.893  20.252 105.926  1.00  0.00           C
ATOM   4022  C29 POPEV 101      77.522  20.483 104.476  1.00  0.00           C
ATOM   4024 0C21 POPEV 101      78.373  20.393 103.426  1.00  0.00           C
ATOM   4026 1C21 POPEV 101      79.842  20.083 103.516  1.00  0.00           C
ATOM   4029 2C21 POPEV 101      80.133  18.583 103.306  1.00  0.00           C
ATOM   4032 3C21 POPEV 101      81.533  18.183 103.776  1.00  0.00           C
ATOM   4035 4C21 POPEV 101      81.783  16.673 103.776  1.00  0.00           C
ATOM   4038 5C21 POPEV 101      82.192  16.103 102.416  1.00  0.00           C
ATOM   4041 6C21 POPEV 101      82.463  14.602 102.486  1.00  0.00           C
ATOM   4044 7C21 POPEV 101      82.963  14.013 101.166  1.00  0.00           C
ATOM   4047 8C21 POPEV 101      83.243  12.513 101.246  1.00  0.00           C
ATOM   4051  C33 POPEV 101      73.312  19.993 111.596  1.00  0.00           C
ATOM   4054  C34 POPEV 101      74.493  19.972 110.616  1.00  0.00           C
ATOM   4057  C35 POPEV 101      74.103  20.303 109.166  1.00  0.00           C
ATOM   4060  C36 POPEV 101      73.262  19.203 108.526  1.00  0.00           C
ATOM   4063  C37 POPEV 101      72.973  19.513 107.056  1.00  0.00           C
ATOM   4066  C38 POPEV 101      72.092  18.433 106.416  1.00  0.00           C
ATOM   4069  C39 POPEV 101      71.703  18.763 104.966  1.00  0.00           C
ATOM   4072 0C31 POPEV 101      72.913  18.873 104.046  1.00  0.00           C
ATOM   4075 1C31 POPEV 101      72.493  18.963 102.576  1.00  0.00           C
ATOM   4078 2C31 POPEV 101      73.673  19.153 101.616  1.00  0.00           C
ATOM   4081 3C31 POPEV 101      73.202  19.452 100.186  1.00  0.00           C
ATOM   4084 4C31 POPEV 101      72.243  18.393  99.626  1.00  0.00           C
ATOM   4087 5C31 POPEV 101      71.823  18.663  98.186  1.00  0.00           C
ATOM   4090 6C31 POPEV 101      70.823  17.623  97.676  1.00  0.00           C
ATOM   4094  NH3 POPEW 102      39.963 119.772 121.376  1.00  0.00           N
ATOM   4098  C12 POPEW 102      38.913 118.952 122.046  1.00  0.00           C
ATOM   4101  C11 POPEW 102      38.083 118.183 121.006  1.00  0.00           C
ATOM   4104  P   POPEW 102      35.923 117.472 122.276  1.00  0.00           P
ATOM   4105  O13 POPEW 102      35.403 116.252 122.936  1.00  0.00           O
ATOM   4106  O14 POPEW 102      35.993 118.743 123.036  1.00  0.00           O
ATOM   4107  O11 POPEW 102      35.062 117.733 120.976  1.00  0.00           O
ATOM   4108  O12 POPEW 102      37.333 117.162 121.646  1.00  0.00           O
ATOM   4109  C1  POPEW 102      34.533 116.621 120.266  1.00  0.00           C
ATOM   4112  C2  POPEW 102      34.063 117.082 118.856  1.00  0.00           C
ATOM   4114  O21 POPEW 102      33.493 115.972 118.136  1.00  0.00           O
ATOM   4115  C21 POPEW 102      34.293 115.033 117.656  1.00  0.00           C
ATOM   4116  O22 POPEW 102      35.493 114.942 117.846  1.00  0.00           O
ATOM   4117  C22 POPEW 102      33.473 114.062 116.806  1.00  0.00           C
ATOM   4120  C3  POPEW 102      35.183 117.842 118.076  1.00  0.00           C
ATOM   4123  O31 POPEW 102      34.823 118.092 116.696  1.00  0.00           O
ATOM   4124  C31 POPEW 102      34.163 119.232 116.476  1.00  0.00           C
ATOM   4125  O32 POPEW 102      34.023 120.133 117.286  1.00  0.00           O
ATOM   4126  C32 POPEW 102      33.553 119.212 115.086  1.00  0.00           C
ATOM   4129  C23 POPEW 102      34.193 113.743 115.486  1.00  0.00           C
ATOM   4132  C24 POPEW 102      33.283 113.083 114.436  1.00  0.00           C
ATOM   4135  C25 POPEW 102      33.963 112.992 113.066  1.00  0.00           C
ATOM   4138  C26 POPEW 102      32.973 113.073 111.886  1.00  0.00           C
ATOM   4141  C27 POPEW 102      33.703 113.242 110.536  1.00  0.00           C
ATOM   4144  C28 POPEW 102      32.763 113.643 109.386  1.00  0.00           C
ATOM   4147  C29 POPEW 102      33.513 113.913 108.106  1.00  0.00           C
ATOM   4149 0C21 POPEW 102      32.963 114.023 106.876  1.00  0.00           C
ATOM   4151 1C21 POPEW 102      31.503 113.913 106.526  1.00  0.00           C
ATOM   4154 2C21 POPEW 102      30.883 115.233 106.016  1.00  0.00           C
ATOM   4157 3C21 POPEW 102      31.483 115.802 104.716  1.00  0.00           C
ATOM   4160 4C21 POPEW 102      31.323 114.923 103.466  1.00  0.00           C
ATOM   4163 5C21 POPEW 102      29.883 114.783 102.946  1.00  0.00           C
ATOM   4166 6C21 POPEW 102      29.853 114.172 101.536  1.00  0.00           C
ATOM   4169 7C21 POPEW 102      28.443 114.092 100.926  1.00  0.00           C
ATOM   4172 8C21 POPEW 102      28.433 113.472  99.526  1.00  0.00           C
ATOM   4176  C33 POPEW 102      32.543 118.053 114.926  1.00  0.00           C
ATOM   4179  C34 POPEW 102      31.513 118.283 113.806  1.00  0.00           C
ATOM   4182  C35 POPEW 102      32.113 118.353 112.396  1.00  0.00           C
ATOM   4185  C36 POPEW 102      31.023 118.512 111.326  1.00  0.00           C
ATOM   4188  C37 POPEW 102      31.523 118.232 109.906  1.00  0.00           C
ATOM   4191  C38 POPEW 102      30.643 118.883 108.826  1.00  0.00           C
ATOM   4194  C39 POPEW 102      30.973 120.371 108.606  1.00  0.00           C
ATOM   4197 0C31 POPEW 102      32.202 120.583 107.706  1.00  0.00           C
ATOM   4200 1C31 POPEW 102      32.543 122.062 107.466  1.00  0.00           C
ATOM   4203 2C31 POPEW 102      33.693 122.232 106.466  1.00  0.00           C
ATOM   4206 3C31 POPEW 102      33.463 123.342 105.426  1.00  0.00           C
ATOM   4209 4C31 POPEW 102      33.443 124.762 105.996  1.00  0.00           C
ATOM   4212 5C31 POPEW 102      33.143 125.812 104.916  1.00  0.00           C
ATOM   4215 6C31 POPEW 102      33.193 127.253 105.436  1.00  0.00           C
ATOM   4219  NH3 POPEX 103     100.202  76.452 119.266  1.00  0.00           N
ATOM   4223  C12 POPEX 103      99.843  77.893 118.996  1.00  0.00           C
ATOM   4226  C11 POPEX 103     100.672  78.863 119.866  1.00  0.00           C
ATOM   4229  P   POPEX 103     101.052  81.283 118.816  1.00  0.00           P
ATOM   4230  O13 POPEX 103     100.802  81.992 120.086  1.00  0.00           O
ATOM   4231  O14 POPEX 103     102.183  81.782 118.006  1.00  0.00           O
ATOM   4232  O11 POPEX 103      99.732  81.303 117.926  1.00  0.00           O
ATOM   4233  O12 POPEX 103     101.393  79.753 119.036  1.00  0.00           O
ATOM   4234  C1  POPEX 103      99.963  80.993 116.546  1.00  0.00           C
ATOM   4237  C2  POPEX 103      98.783  81.373 115.626  1.00  0.00           C
ATOM   4239  O21 POPEX 103      99.081  80.963 114.276  1.00  0.00           O
ATOM   4240  C21 POPEX 103     100.033  81.583 113.586  1.00  0.00           C
ATOM   4241  O22 POPEX 103     100.662  82.572 113.916  1.00  0.00           O
ATOM   4242  C22 POPEX 103     100.331  80.812 112.306  1.00  0.00           C
ATOM   4245  C3  POPEX 103      98.433  82.871 115.796  1.00  0.00           C
ATOM   4248  O31 POPEX 103      97.673  83.393 114.696  1.00  0.00           O
ATOM   4249  C31 POPEX 103      96.393  83.102 114.716  1.00  0.00           C
ATOM   4250  O32 POPEX 103      95.802  82.512 115.616  1.00  0.00           O
ATOM   4251  C32 POPEX 103      95.753  83.563 113.416  1.00  0.00           C
ATOM   4254  C23 POPEX 103     100.963  81.742 111.246  1.00  0.00           C
ATOM   4257  C24 POPEX 103     101.511  80.982 110.036  1.00  0.00           C
ATOM   4260  C25 POPEX 103     101.052  81.602 108.706  1.00  0.00           C
ATOM   4263  C26 POPEX 103     101.651  80.942 107.466  1.00  0.00           C
ATOM   4266  C27 POPEX 103     101.542  81.842 106.226  1.00  0.00           C
ATOM   4269  C28 POPEX 103     102.892  82.413 105.776  1.00  0.00           C
ATOM   4272  C29 POPEX 103     103.701  81.383 105.036  1.00  0.00           C
ATOM   4274 0C21 POPEX 103     104.361  81.562 103.876  1.00  0.00           C
ATOM   4276 1C21 POPEX 103     104.492  82.862 103.116  1.00  0.00           C
ATOM   4279 2C21 POPEX 103     103.393  83.073 102.046  1.00  0.00           C
ATOM   4282 3C21 POPEX 103     103.402  82.003 100.946  1.00  0.00           C
ATOM   4285 4C21 POPEX 103     102.223  82.122  99.966  1.00  0.00           C
ATOM   4288 5C21 POPEX 103     101.943  80.791  99.266  1.00  0.00           C
ATOM   4291 6C21 POPEX 103     100.693  80.802  98.366  1.00  0.00           C
ATOM   4294 7C21 POPEX 103     100.283  79.382  97.946  1.00  0.00           C
ATOM   4297 8C21 POPEX 103      99.042  79.332  97.056  1.00  0.00           C
ATOM   4301  C33 POPEX 103      95.762  82.432 112.376  1.00  0.00           C
ATOM   4304  C34 POPEX 103      95.632  82.962 110.956  1.00  0.00           C
ATOM   4307  C35 POPEX 103      95.672  81.842 109.906  1.00  0.00           C
ATOM   4310  C36 POPEX 103      94.282  81.343 109.486  1.00  0.00           C
ATOM   4313  C37 POPEX 103      93.492  82.372 108.666  1.00  0.00           C
ATOM   4316  C38 POPEX 103      92.323  81.772 107.866  1.00  0.00           C
ATOM   4319  C39 POPEX 103      91.222  81.163 108.746  1.00  0.00           C
ATOM   4322 0C31 POPEX 103      90.033  80.651 107.916  1.00  0.00           C
ATOM   4325 1C31 POPEX 103      88.831  80.223 108.766  1.00  0.00           C
ATOM   4328 2C31 POPEX 103      88.272  78.831 108.426  1.00  0.00           C
ATOM   4331 3C31 POPEX 103      87.803  78.673 106.966  1.00  0.00           C
ATOM   4334 4C31 POPEX 103      87.113  77.323 106.736  1.00  0.00           C
ATOM   4337 5C31 POPEX 103      86.383  77.243 105.386  1.00  0.00           C
ATOM   4340 6C31 POPEX 103      85.672  75.902 105.166  1.00  0.00           C
ATOM   4344  NH3 POPEY 104       4.351 103.083  77.726  1.00  0.00           N
ATOM   4348  C12 POPEY 104       5.172 104.323  77.546  1.00  0.00           C
ATOM   4351  C11 POPEY 104       4.402 105.592  77.936  1.00  0.00           C
ATOM   4354  P   POPEY 104       2.378 106.942  76.936  1.00  0.00           P
ATOM   4355  O13 POPEY 104       3.387 107.982  76.646  1.00  0.00           O
ATOM   4356  O14 POPEY 104       1.426 106.612  75.876  1.00  0.00           O
ATOM   4357  O11 POPEY 104       1.597 107.292  78.276  1.00  0.00           O
ATOM   4358  O12 POPEY 104       3.117 105.602  77.316  1.00  0.00           O
ATOM   4359  C1  POPEY 104       0.227 106.933  78.526  1.00  0.00           C
ATOM   4362  C2  POPEY 104       0.067 105.982  79.746  1.00  0.00           C
ATOM   4364  O21 POPEY 104      -0.043 106.742  80.956  1.00  0.00           O
ATOM   4365  C21 POPEY 104      -0.794 106.163  81.896  1.00  0.00           C
ATOM   4366  O22 POPEY 104      -1.913 105.702  81.746  1.00  0.00           O
ATOM   4367  C22 POPEY 104       0.067 105.982  83.146  1.00  0.00           C
ATOM   4370  C3  POPEY 104       1.296 105.023  79.826  1.00  0.00           C
ATOM   4373  O31 POPEY 104       1.317 104.182  80.996  1.00  0.00           O
ATOM   4374  C31 POPEY 104       2.448 103.482  81.046  1.00  0.00           C
ATOM   4375  O32 POPEY 104       3.206 103.312  80.106  1.00  0.00           O
ATOM   4376  C32 POPEY 104       2.637 102.871  82.426  1.00  0.00           C
ATOM   4379  C23 POPEY 104      -0.693 106.042  84.476  1.00  0.00           C
ATOM   4382  C24 POPEY 104       0.248 105.683  85.636  1.00  0.00           C
ATOM   4385  C25 POPEY 104      -0.472 105.732  86.976  1.00  0.00           C
ATOM   4388  C26 POPEY 104       0.417 105.403  88.186  1.00  0.00           C
ATOM   4391  C27 POPEY 104      -0.332 105.762  89.466  1.00  0.00           C
ATOM   4394  C28 POPEY 104       0.477 105.583  90.766  1.00  0.00           C
ATOM   4397  C29 POPEY 104      -0.463 105.931  91.886  1.00  0.00           C
ATOM   4399 0C21 POPEY 104      -0.293 106.833  92.866  1.00  0.00           C
ATOM   4401 1C21 POPEY 104       0.918 107.673  93.186  1.00  0.00           C
ATOM   4404 2C21 POPEY 104       1.387 107.332  94.626  1.00  0.00           C
ATOM   4407 3C21 POPEY 104       1.897 105.893  94.766  1.00  0.00           C
ATOM   4410 4C21 POPEY 104       2.098 105.452  96.216  1.00  0.00           C
ATOM   4413 5C21 POPEY 104       3.217 106.203  96.926  1.00  0.00           C
ATOM   4416 6C21 POPEY 104       3.558 105.522  98.246  1.00  0.00           C
ATOM   4419 7C21 POPEY 104       4.691 106.212  98.996  1.00  0.00           C
ATOM   4422 8C21 POPEY 104       5.293 105.292 100.046  1.00  0.00           C
ATOM   4426  C33 POPEY 104       4.141 102.722  82.776  1.00  0.00           C
ATOM   4429  C34 POPEY 104       4.362 101.812  83.996  1.00  0.00           C
ATOM   4432  C35 POPEY 104       3.607 102.302  85.226  1.00  0.00           C
ATOM   4435  C36 POPEY 104       3.616 101.283  86.366  1.00  0.00           C
ATOM   4438  C37 POPEY 104       2.837 101.852  87.556  1.00  0.00           C
ATOM   4441  C38 POPEY 104       2.748 100.923  88.766  1.00  0.00           C
ATOM   4444  C39 POPEY 104       2.147 101.693  89.946  1.00  0.00           C
ATOM   4447 0C31 POPEY 104       2.287 100.982  91.296  1.00  0.00           C
ATOM   4450 1C31 POPEY 104       2.116 101.963  92.466  1.00  0.00           C
ATOM   4453 2C31 POPEY 104       0.717 101.992  93.086  1.00  0.00           C
ATOM   4456 3C31 POPEY 104       0.547 100.923  94.176  1.00  0.00           C
ATOM   4459 4C31 POPEY 104      -0.712 101.143  95.026  1.00  0.00           C
ATOM   4462 5C31 POPEY 104      -0.873 100.082  96.116  1.00  0.00           C
ATOM   4465 6C31 POPEY 104      -2.123 100.282  96.976  1.00  0.00           C
ATOM   4469  NH3 POPEZ 105      70.723 113.262  76.066  1.00  0.00           N
ATOM   4473  C12 POPEZ 105      71.053 112.132  75.146  1.00  0.00           C
ATOM   4476  C11 POPEZ 105      70.033 110.993  75.336  1.00  0.00           C
ATOM   4479  P   POPEZ 105      67.493 110.613  75.826  1.00  0.00           P
ATOM   4480  O13 POPEZ 105      66.363 110.592  74.866  1.00  0.00           O
ATOM   4481  O14 POPEZ 105      68.023 109.303  76.246  1.00  0.00           O
ATOM   4482  O11 POPEZ 105      67.043 111.352  77.156  1.00  0.00           O
ATOM   4483  O12 POPEZ 105      68.683 111.492  75.276  1.00  0.00           O
ATOM   4484  C1  POPEZ 105      68.043 112.003  77.966  1.00  0.00           C
ATOM   4487  C2  POPEZ 105      67.682 111.963  79.486  1.00  0.00           C
ATOM   4489  O21 POPEZ 105      68.632 112.623  80.336  1.00  0.00           O
ATOM   4490  C21 POPEZ 105      68.952 113.883  80.176  1.00  0.00           C
ATOM   4491  O22 POPEZ 105      68.562 114.643  79.296  1.00  0.00           O
ATOM   4492  C22 POPEZ 105      69.812 114.363  81.356  1.00  0.00           C
ATOM   4495  C3  POPEZ 105      67.603 110.492  79.976  1.00  0.00           C
ATOM   4498  O31 POPEZ 105      67.022 110.403  81.306  1.00  0.00           O
ATOM   4499  C31 POPEZ 105      65.693 110.233  81.296  1.00  0.00           C
ATOM   4500  O32 POPEZ 105      64.993 110.263  80.296  1.00  0.00           O
ATOM   4501  C32 POPEZ 105      65.183 110.053  82.716  1.00  0.00           C
ATOM   4504  C23 POPEZ 105      69.643 113.533  82.646  1.00  0.00           C
ATOM   4507  C24 POPEZ 105      70.333 114.193  83.856  1.00  0.00           C
ATOM   4510  C25 POPEZ 105      69.443 115.212  84.586  1.00  0.00           C
ATOM   4513  C26 POPEZ 105      70.213 115.993  85.666  1.00  0.00           C
ATOM   4516  C27 POPEZ 105      69.332 116.893  86.536  1.00  0.00           C
ATOM   4519  C28 POPEZ 105      70.103 117.903  87.406  1.00  0.00           C
ATOM   4522  C29 POPEZ 105      71.193 117.243  88.206  1.00  0.00           C
ATOM   4524 0C21 POPEZ 105      71.183 116.952  89.526  1.00  0.00           C
ATOM   4526 1C21 POPEZ 105      70.073 117.243  90.496  1.00  0.00           C
ATOM   4529 2C21 POPEZ 105      70.302 116.602  91.886  1.00  0.00           C
ATOM   4532 3C21 POPEZ 105      71.543 117.152  92.626  1.00  0.00           C
ATOM   4535 4C21 POPEZ 105      71.683 116.612  94.056  1.00  0.00           C
ATOM   4538 5C21 POPEZ 105      73.023 116.973  94.736  1.00  0.00           C
ATOM   4541 6C21 POPEZ 105      74.232 116.262  94.116  1.00  0.00           C
ATOM   4544 7C21 POPEZ 105      75.562 116.502  94.826  1.00  0.00           C
ATOM   4547 8C21 POPEZ 105      76.732 115.762  94.156  1.00  0.00           C
ATOM   4551  C33 POPEZ 105      65.073 111.402  83.446  1.00  0.00           C
ATOM   4554  C34 POPEZ 105      64.353 111.332  84.806  1.00  0.00           C
ATOM   4557  C35 POPEZ 105      65.253 110.893  85.976  1.00  0.00           C
ATOM   4560  C36 POPEZ 105      64.503 110.713  87.306  1.00  0.00           C
ATOM   4563  C37 POPEZ 105      64.033 112.021  87.966  1.00  0.00           C
ATOM   4566  C38 POPEZ 105      62.933 111.842  89.046  1.00  0.00           C
ATOM   4569  C39 POPEZ 105      63.403 111.143  90.336  1.00  0.00           C
ATOM   4572 0C31 POPEZ 105      63.233 109.613  90.306  1.00  0.00           C
ATOM   4575 1C31 POPEZ 105      64.043 108.862  91.376  1.00  0.00           C
ATOM   4578 2C31 POPEZ 105      63.583 109.023  92.836  1.00  0.00           C
ATOM   4581 3C31 POPEZ 105      64.423 110.033  93.616  1.00  0.00           C
ATOM   4584 4C31 POPEZ 105      64.122 110.023  95.126  1.00  0.00           C
ATOM   4587 5C31 POPEZ 105      64.903 111.103  95.886  1.00  0.00           C
ATOM   4590 6C31 POPEZ 105      64.652 111.093  97.396  1.00  0.00           C
ATOM   4594  NH3 POPEa 106      84.602  78.243 117.936  1.00  0.00           N
ATOM   4598  C12 POPEa 106      86.082  78.062 118.216  1.00  0.00           C
ATOM   4601  C11 POPEa 106      86.441  76.582 118.496  1.00  0.00           C
ATOM   4604  P   POPEa 106      88.582  75.092 118.166  1.00  0.00           P
ATOM   4605  O13 POPEa 106      90.012  75.472 117.966  1.00  0.00           O
ATOM   4606  O14 POPEa 106      88.212  74.052 119.156  1.00  0.00           O
ATOM   4607  O11 POPEa 106      87.932  74.723 116.756  1.00  0.00           O
ATOM   4608  O12 POPEa 106      87.852  76.433 118.506  1.00  0.00           O
ATOM   4609  C1  POPEa 106      88.692  74.853 115.546  1.00  0.00           C
ATOM   4612  C2  POPEa 106      87.743  75.072 114.346  1.00  0.00           C
ATOM   4614  O21 POPEa 106      88.482  75.353 113.126  1.00  0.00           O
ATOM   4615  C21 POPEa 106      88.962  76.573 112.906  1.00  0.00           C
ATOM   4616  O22 POPEa 106      89.081  77.452 113.736  1.00  0.00           O
ATOM   4617  C22 POPEa 106      89.333  76.753 111.446  1.00  0.00           C
ATOM   4620  C3  POPEa 106      86.642  76.132 114.696  1.00  0.00           C
ATOM   4623  O31 POPEa 106      86.042  76.673 113.506  1.00  0.00           O
ATOM   4624  C31 POPEa 106      85.243  75.803 112.906  1.00  0.00           C
ATOM   4625  O32 POPEa 106      84.762  74.802 113.416  1.00  0.00           O
ATOM   4626  C32 POPEa 106      85.072  76.262 111.456  1.00  0.00           C
ATOM   4629  C23 POPEa 106      90.173  75.582 110.896  1.00  0.00           C
ATOM   4632  C24 POPEa 106      90.553  75.762 109.426  1.00  0.00           C
ATOM   4635  C25 POPEa 106      91.553  76.902 109.176  1.00  0.00           C
ATOM   4638  C26 POPEa 106      92.232  76.772 107.806  1.00  0.00           C
ATOM   4641  C27 POPEa 106      93.092  77.972 107.416  1.00  0.00           C
ATOM   4644  C28 POPEa 106      94.072  77.622 106.286  1.00  0.00           C
ATOM   4647  C29 POPEa 106      94.823  78.812 105.746  1.00  0.00           C
ATOM   4649 0C21 POPEa 106      96.012  78.783 105.126  1.00  0.00           C
ATOM   4651 1C21 POPEa 106      96.833  77.543 104.826  1.00  0.00           C
ATOM   4654 2C21 POPEa 106      97.203  77.393 103.336  1.00  0.00           C
ATOM   4657 3C21 POPEa 106      95.982  77.182 102.426  1.00  0.00           C
ATOM   4660 4C21 POPEa 106      96.243  76.182 101.286  1.00  0.00           C
ATOM   4663 5C21 POPEa 106      94.972  75.863 100.496  1.00  0.00           C
ATOM   4666 6C21 POPEa 106      95.173  74.823  99.386  1.00  0.00           C
ATOM   4669 7C21 POPEa 106      94.412  73.513  99.626  1.00  0.00           C
ATOM   4672 8C21 POPEa 106      94.403  72.603  98.396  1.00  0.00           C
ATOM   4676  C33 POPEa 106      84.911  75.081 110.486  1.00  0.00           C
ATOM   4679  C34 POPEa 106      83.493  74.522 110.536  1.00  0.00           C
ATOM   4682  C35 POPEa 106      83.153  73.583 109.376  1.00  0.00           C
ATOM   4685  C36 POPEa 106      82.852  74.332 108.086  1.00  0.00           C
ATOM   4688  C37 POPEa 106      82.313  73.432 106.976  1.00  0.00           C
ATOM   4691  C38 POPEa 106      81.653  74.243 105.856  1.00  0.00           C
ATOM   4694  C39 POPEa 106      80.553  73.463 105.136  1.00  0.00           C
ATOM   4697 0C31 POPEa 106      81.033  72.503 104.046  1.00  0.00           C
ATOM   4700 1C31 POPEa 106      79.823  71.933 103.296  1.00  0.00           C
ATOM   4703 2C31 POPEa 106      80.212  71.003 102.156  1.00  0.00           C
ATOM   4706 3C31 POPEa 106      79.183  71.033 101.026  1.00  0.00           C
ATOM   4709 4C31 POPEa 106      79.573  70.092  99.876  1.00  0.00           C
ATOM   4712 5C31 POPEa 106      78.802  70.393  98.596  1.00  0.00           C
ATOM   4715 6C31 POPEa 106      79.153  69.443  97.456  1.00  0.00           C
ATOM   4719  NH3 POPEb 107      48.633  67.372 116.846  1.00  0.00           N
ATOM   4723  C12 POPEb 107      48.423  68.443 117.856  1.00  0.00           C
ATOM   4726  C11 POPEb 107      47.563  69.533 117.206  1.00  0.00           C
ATOM   4729  P   POPEb 107      46.302  71.753 117.576  1.00  0.00           P
ATOM   4730  O13 POPEb 107      45.393  72.232 118.626  1.00  0.00           O
ATOM   4731  O14 POPEb 107      47.173  72.793 116.986  1.00  0.00           O
ATOM   4732  O11 POPEb 107      45.473  71.092 116.426  1.00  0.00           O
ATOM   4733  O12 POPEb 107      47.202  70.553 118.136  1.00  0.00           O
ATOM   4734  C1  POPEb 107      45.913  70.973 115.086  1.00  0.00           C
ATOM   4737  C2  POPEb 107      44.923  71.683 114.136  1.00  0.00           C
ATOM   4739  O21 POPEb 107      45.593  72.143 112.976  1.00  0.00           O
ATOM   4740  C21 POPEb 107      46.453  73.143 113.036  1.00  0.00           C
ATOM   4741  O22 POPEb 107      46.823  73.762 114.016  1.00  0.00           O
ATOM   4742  C22 POPEb 107      47.013  73.213 111.616  1.00  0.00           C
ATOM   4745  C3  POPEb 107      44.103  72.783 114.846  1.00  0.00           C
ATOM   4748  O31 POPEb 107      43.092  73.333 113.976  1.00  0.00           O
ATOM   4749  C31 POPEb 107      43.303  74.562 113.536  1.00  0.00           C
ATOM   4750  O32 POPEb 107      44.262  75.262 113.786  1.00  0.00           O
ATOM   4751  C32 POPEb 107      42.073  74.941 112.686  1.00  0.00           C
ATOM   4754  C23 POPEb 107      47.423  74.592 111.056  1.00  0.00           C
ATOM   4757  C24 POPEb 107      47.843  74.332 109.606  1.00  0.00           C
ATOM   4760  C25 POPEb 107      48.323  75.542 108.806  1.00  0.00           C
ATOM   4763  C26 POPEb 107      48.763  75.072 107.406  1.00  0.00           C
ATOM   4766  C27 POPEb 107      49.113  76.202 106.446  1.00  0.00           C
ATOM   4769  C28 POPEb 107      49.113  75.743 104.966  1.00  0.00           C
ATOM   4772  C29 POPEb 107      47.693  75.632 104.466  1.00  0.00           C
ATOM   4774 0C21 POPEb 107      47.233  75.932 103.236  1.00  0.00           C
ATOM   4776 1C21 POPEb 107      48.043  76.382 102.046  1.00  0.00           C
ATOM   4779 2C21 POPEb 107      47.833  75.463 100.826  1.00  0.00           C
ATOM   4782 3C21 POPEb 107      46.373  75.363 100.346  1.00  0.00           C
ATOM   4785 4C21 POPEb 107      46.193  74.423  99.146  1.00  0.00           C
ATOM   4788 5C21 POPEb 107      44.722  74.243  98.756  1.00  0.00           C
ATOM   4791 6C21 POPEb 107      44.493  73.183  97.676  1.00  0.00           C
ATOM   4794 7C21 POPEb 107      45.203  73.493  96.356  1.00  0.00           C
ATOM   4797 8C21 POPEb 107      44.863  72.503  95.236  1.00  0.00           C
ATOM   4801  C33 POPEb 107      42.383  75.842 111.476  1.00  0.00           C
ATOM   4804  C34 POPEb 107      41.182  75.952 110.516  1.00  0.00           C
ATOM   4807  C35 POPEb 107      40.913  74.662 109.736  1.00  0.00           C
ATOM   4810  C36 POPEb 107      40.033  74.882 108.496  1.00  0.00           C
ATOM   4813  C37 POPEb 107      40.213  73.762 107.456  1.00  0.00           C
ATOM   4816  C38 POPEb 107      39.443  74.033 106.156  1.00  0.00           C
ATOM   4819  C39 POPEb 107      39.763  72.993 105.066  1.00  0.00           C
ATOM   4822 0C31 POPEb 107      41.022  73.402 104.286  1.00  0.00           C
ATOM   4825 1C31 POPEb 107      41.863  72.243 103.746  1.00  0.00           C
ATOM   4828 2C31 POPEb 107      43.153  72.753 103.096  1.00  0.00           C
ATOM   4831 3C31 POPEb 107      44.183  71.652 102.816  1.00  0.00           C
ATOM   4834 4C31 POPEb 107      45.573  72.223 102.476  1.00  0.00           C
ATOM   4837 5C31 POPEb 107      46.723  71.262 102.786  1.00  0.00           C
ATOM   4840 6C31 POPEb 107      48.103  71.882 102.556  1.00  0.00           C
ATOM   4844  NH3 POPEc 108      34.702   5.633  79.346  1.00  0.00           N
ATOM   4848  C12 POPEc 108      36.123   6.033  79.056  1.00  0.00           C
ATOM   4851  C11 POPEc 108      36.183   6.993  77.846  1.00  0.00           C
ATOM   4854  P   POPEc 108      35.103   9.463  77.586  1.00  0.00           P
ATOM   4855  O13 POPEc 108      36.113  10.472  77.216  1.00  0.00           O
ATOM   4856  O14 POPEc 108      34.163   8.993  76.536  1.00  0.00           O
ATOM   4857  O11 POPEc 108      34.273  10.093  78.786  1.00  0.00           O
ATOM   4858  O12 POPEc 108      35.812   8.273  78.316  1.00  0.00           O
ATOM   4859  C1  POPEc 108      34.553   9.723  80.146  1.00  0.00           C
ATOM   4862  C2  POPEc 108      35.993  10.093  80.646  1.00  0.00           C
ATOM   4864  O21 POPEc 108      36.373   9.453  81.876  1.00  0.00           O
ATOM   4865  C21 POPEc 108      35.583   9.593  82.916  1.00  0.00           C
ATOM   4866  O22 POPEc 108      34.553  10.243  82.956  1.00  0.00           O
ATOM   4867  C22 POPEc 108      36.073   8.723  84.066  1.00  0.00           C
ATOM   4870  C3  POPEc 108      36.323  11.613  80.606  1.00  0.00           C
ATOM   4873  O31 POPEc 108      36.373  12.253  81.896  1.00  0.00           O
ATOM   4874  C31 POPEc 108      35.333  13.013  82.236  1.00  0.00           C
ATOM   4875  O32 POPEc 108      34.363  13.233  81.526  1.00  0.00           O
ATOM   4876  C32 POPEc 108      35.543  13.503  83.686  1.00  0.00           C
ATOM   4879  C23 POPEc 108      36.103   9.503  85.406  1.00  0.00           C
ATOM   4882  C24 POPEc 108      35.983   8.593  86.626  1.00  0.00           C
ATOM   4885  C25 POPEc 108      37.103   7.553  86.746  1.00  0.00           C
ATOM   4888  C26 POPEc 108      38.463   8.163  87.096  1.00  0.00           C
ATOM   4891  C27 POPEc 108      39.433   7.083  87.606  1.00  0.00           C
ATOM   4894  C28 POPEc 108      40.713   7.623  88.256  1.00  0.00           C
ATOM   4897  C29 POPEc 108      40.452   8.443  89.496  1.00  0.00           C
ATOM   4899 0C21 POPEc 108      40.553   7.943  90.746  1.00  0.00           C
ATOM   4901 1C21 POPEc 108      40.913   6.523  91.056  1.00  0.00           C
ATOM   4904 2C21 POPEc 108      40.343   6.043  92.396  1.00  0.00           C
ATOM   4907 3C21 POPEc 108      40.972   6.743  93.606  1.00  0.00           C
ATOM   4910 4C21 POPEc 108      40.633   6.063  94.936  1.00  0.00           C
ATOM   4913 5C21 POPEc 108      41.143   4.623  94.986  1.00  0.00           C
ATOM   4916 6C21 POPEc 108      40.963   3.953  96.346  1.00  0.00           C
ATOM   4919 7C21 POPEc 108      41.903   2.753  96.486  1.00  0.00           C
ATOM   4922 8C21 POPEc 108      41.723   2.023  97.816  1.00  0.00           C
ATOM   4926  C33 POPEc 108      35.663  15.043  83.806  1.00  0.00           C
ATOM   4929  C34 POPEc 108      36.293  15.523  85.136  1.00  0.00           C
ATOM   4932  C35 POPEc 108      35.603  15.003  86.416  1.00  0.00           C
ATOM   4935  C36 POPEc 108      36.073  15.773  87.666  1.00  0.00           C
ATOM   4938  C37 POPEc 108      35.653  15.123  88.996  1.00  0.00           C
ATOM   4941  C38 POPEc 108      35.653  16.083  90.206  1.00  0.00           C
ATOM   4944  C39 POPEc 108      37.023  16.703  90.556  1.00  0.00           C
ATOM   4947 0C31 POPEc 108      36.903  17.743  91.686  1.00  0.00           C
ATOM   4950 1C31 POPEc 108      38.213  18.503  91.956  1.00  0.00           C
ATOM   4953 2C31 POPEc 108      38.053  19.773  92.806  1.00  0.00           C
ATOM   4956 3C31 POPEc 108      37.313  20.893  92.056  1.00  0.00           C
ATOM   4959 4C31 POPEc 108      37.343  22.263  92.726  1.00  0.00           C
ATOM   4962 5C31 POPEc 108      36.793  23.353  91.796  1.00  0.00           C
ATOM   4965 6C31 POPEc 108      36.673  24.733  92.426  1.00  0.00           C
ATOM   4969  NH3 POPEd 109      96.383  23.783  77.286  1.00  0.00           N
ATOM   4973  C12 POPEd 109      97.442  24.423  78.156  1.00  0.00           C
ATOM   4976  C11 POPEd 109      98.722  24.913  77.426  1.00  0.00           C
ATOM   4979  P   POPEd 109      97.663  26.562  75.706  1.00  0.00           P
ATOM   4980  O13 POPEd 109      98.412  27.472  74.796  1.00  0.00           O
ATOM   4981  O14 POPEd 109      96.353  26.033  75.296  1.00  0.00           O
ATOM   4982  O11 POPEd 109      97.533  27.303  77.096  1.00  0.00           O
ATOM   4983  O12 POPEd 109      98.542  25.303  76.066  1.00  0.00           O
ATOM   4984  C1  POPEd 109      96.192  27.653  77.506  1.00  0.00           C
ATOM   4987  C2  POPEd 109      96.173  28.243  78.936  1.00  0.00           C
ATOM   4989  O21 POPEd 109      96.702  27.253  79.846  1.00  0.00           O
ATOM   4990  C21 POPEd 109      97.663  27.733  80.616  1.00  0.00           C
ATOM   4991  O22 POPEd 109      98.302  28.753  80.416  1.00  0.00           O
ATOM   4992  C22 POPEd 109      97.803  26.823  81.836  1.00  0.00           C
ATOM   4995  C3  POPEd 109      94.732  28.593  79.396  1.00  0.00           C
ATOM   4998  O31 POPEd 109      94.602  28.472  80.836  1.00  0.00           O
ATOM   4999  C31 POPEd 109      93.622  27.673  81.246  1.00  0.00           C
ATOM   5000  O32 POPEd 109      92.761  27.192  80.536  1.00  0.00           O
ATOM   5001  C32 POPEd 109      93.783  27.333  82.716  1.00  0.00           C
ATOM   5004  C23 POPEd 109      98.333  27.593  83.066  1.00  0.00           C
ATOM   5007  C24 POPEd 109      98.682  26.663  84.236  1.00  0.00           C
ATOM   5010  C25 POPEd 109      97.721  26.703  85.426  1.00  0.00           C
ATOM   5013  C26 POPEd 109      97.852  28.023  86.196  1.00  0.00           C
ATOM   5016  C27 POPEd 109      97.043  28.073  87.496  1.00  0.00           C
ATOM   5019  C28 POPEd 109      97.302  29.382  88.246  1.00  0.00           C
ATOM   5022  C29 POPEd 109      96.331  29.643  89.366  1.00  0.00           C
ATOM   5024 0C21 POPEd 109      96.542  30.472  90.396  1.00  0.00           C
ATOM   5026 1C21 POPEd 109      97.783  31.302  90.646  1.00  0.00           C
ATOM   5029 2C21 POPEd 109      98.253  31.353  92.106  1.00  0.00           C
ATOM   5032 3C21 POPEd 109      97.192  31.903  93.076  1.00  0.00           C
ATOM   5035 4C21 POPEd 109      97.733  32.233  94.476  1.00  0.00           C
ATOM   5038 5C21 POPEd 109      98.771  33.382  94.516  1.00  0.00           C
ATOM   5041 6C21 POPEd 109      98.323  34.632  93.746  1.00  0.00           C
ATOM   5044 7C21 POPEd 109      99.182  35.862  94.076  1.00  0.00           C
ATOM   5047 8C21 POPEd 109      99.092  36.983  93.036  1.00  0.00           C
ATOM   5051  C33 POPEd 109      93.762  28.562  83.646  1.00  0.00           C
ATOM   5054  C34 POPEd 109      94.142  28.183  85.086  1.00  0.00           C
ATOM   5057  C35 POPEd 109      93.421  26.973  85.686  1.00  0.00           C
ATOM   5060  C36 POPEd 109      91.922  27.222  85.816  1.00  0.00           C
ATOM   5063  C37 POPEd 109      91.493  27.472  87.266  1.00  0.00           C
ATOM   5066  C38 POPEd 109      90.103  28.123  87.306  1.00  0.00           C
ATOM   5069  C39 POPEd 109      89.723  28.713  88.666  1.00  0.00           C
ATOM   5072 0C31 POPEd 109      89.352  27.653  89.706  1.00  0.00           C
ATOM   5075 1C31 POPEd 109      88.753  28.323  90.946  1.00  0.00           C
ATOM   5078 2C31 POPEd 109      88.552  27.353  92.116  1.00  0.00           C
ATOM   5081 3C31 POPEd 109      88.102  28.073  93.386  1.00  0.00           C
ATOM   5084 4C31 POPEd 109      88.032  27.113  94.586  1.00  0.00           C
ATOM   5087 5C31 POPEd 109      87.551  27.793  95.866  1.00  0.00           C
ATOM   5090 6C31 POPEd 109      87.572  26.843  97.066  1.00  0.00           C
ATOM   5094  NH3 POPEe 110      14.743 123.312  76.926  1.00  0.00           N
ATOM   5098  C12 POPEe 110      13.413 123.743  76.376  1.00  0.00           C
ATOM   5101  C11 POPEe 110      12.433 122.572  76.206  1.00  0.00           C
ATOM   5104  P   POPEe 110       9.983 123.463  76.736  1.00  0.00           P
ATOM   5105  O13 POPEe 110      10.183 124.862  77.186  1.00  0.00           O
ATOM   5106  O14 POPEe 110       8.713 123.062  76.106  1.00  0.00           O
ATOM   5107  O11 POPEe 110      10.283 122.533  77.956  1.00  0.00           O
ATOM   5108  O12 POPEe 110      11.163 123.053  75.746  1.00  0.00           O
ATOM   5109  C1  POPEe 110       9.353 122.393  79.036  1.00  0.00           C
ATOM   5112  C2  POPEe 110      10.153 122.033  80.316  1.00  0.00           C
ATOM   5114  O21 POPEe 110       9.403 121.992  81.536  1.00  0.00           O
ATOM   5115  C21 POPEe 110       8.083 121.933  81.646  1.00  0.00           C
ATOM   5116  O22 POPEe 110       7.273 121.761  80.756  1.00  0.00           O
ATOM   5117  C22 POPEe 110       7.743 121.973  83.146  1.00  0.00           C
ATOM   5120  C3  POPEe 110      11.383 123.003  80.446  1.00  0.00           C
ATOM   5123  O31 POPEe 110      11.753 123.423  81.786  1.00  0.00           O
ATOM   5124  C31 POPEe 110      12.113 122.453  82.596  1.00  0.00           C
ATOM   5125  O32 POPEe 110      12.423 121.322  82.266  1.00  0.00           O
ATOM   5126  C32 POPEe 110      12.083 122.973  84.046  1.00  0.00           C
ATOM   5129  C23 POPEe 110       6.533 122.852  83.546  1.00  0.00           C
ATOM   5132  C24 POPEe 110       6.843 123.773  84.736  1.00  0.00           C
ATOM   5135  C25 POPEe 110       7.403 123.062  85.976  1.00  0.00           C
ATOM   5138  C26 POPEe 110       7.363 123.923  87.246  1.00  0.00           C
ATOM   5141  C27 POPEe 110       8.043 123.202  88.406  1.00  0.00           C
ATOM   5144  C28 POPEe 110       7.823 123.862  89.786  1.00  0.00           C
ATOM   5147  C29 POPEe 110       8.343 122.903  90.836  1.00  0.00           C
ATOM   5149 0C21 POPEe 110       8.843 123.192  92.036  1.00  0.00           C
ATOM   5151 1C21 POPEe 110       9.013 124.552  92.666  1.00  0.00           C
ATOM   5154 2C21 POPEe 110      10.053 124.521  93.806  1.00  0.00           C
ATOM   5157 3C21 POPEe 110       9.613 123.752  95.066  1.00  0.00           C
ATOM   5160 4C21 POPEe 110      10.763 123.452  96.056  1.00  0.00           C
ATOM   5163 5C21 POPEe 110      11.483 124.713  96.566  1.00  0.00           C
ATOM   5166 6C21 POPEe 110      12.393 124.473  97.776  1.00  0.00           C
ATOM   5169 7C21 POPEe 110      12.953 125.783  98.356  1.00  0.00           C
ATOM   5172 8C21 POPEe 110      13.913 125.592  99.526  1.00  0.00           C
ATOM   5176  C33 POPEe 110      12.713 121.952  85.026  1.00  0.00           C
ATOM   5179  C34 POPEe 110      12.323 122.181  86.496  1.00  0.00           C
ATOM   5182  C35 POPEe 110      12.593 120.923  87.316  1.00  0.00           C
ATOM   5185  C36 POPEe 110      12.263 121.052  88.806  1.00  0.00           C
ATOM   5188  C37 POPEe 110      13.493 121.362  89.646  1.00  0.00           C
ATOM   5191  C38 POPEe 110      13.173 121.492  91.136  1.00  0.00           C
ATOM   5194  C39 POPEe 110      14.423 121.483  92.006  1.00  0.00           C
ATOM   5197 0C31 POPEe 110      14.123 122.052  93.386  1.00  0.00           C
ATOM   5200 1C31 POPEe 110      15.223 121.753  94.416  1.00  0.00           C
ATOM   5203 2C31 POPEe 110      14.823 122.272  95.796  1.00  0.00           C
ATOM   5206 3C31 POPEe 110      15.913 122.122  96.856  1.00  0.00           C
ATOM   5209 4C31 POPEe 110      17.133 123.011  96.586  1.00  0.00           C
ATOM   5212 5C31 POPEe 110      18.033 123.122  97.816  1.00  0.00           C
ATOM   5215 6C31 POPEe 110      19.293 123.962  97.626  1.00  0.00           C
ATOM   5219  NH3 POPEf 111      10.303  62.882  78.036  1.00  0.00           N
ATOM   5223  C12 POPEf 111       9.703  62.062  76.926  1.00  0.00           C
ATOM   5226  C11 POPEf 111       8.673  62.853  76.076  1.00  0.00           C
ATOM   5229  P   POPEf 111       6.363  63.952  75.976  1.00  0.00           P
ATOM   5230  O13 POPEf 111       6.973  65.173  75.406  1.00  0.00           O
ATOM   5231  O14 POPEf 111       5.743  63.003  75.026  1.00  0.00           O
ATOM   5232  O11 POPEf 111       5.273  64.393  77.036  1.00  0.00           O
ATOM   5233  O12 POPEf 111       7.513  63.222  76.846  1.00  0.00           O
ATOM   5234  C1  POPEf 111       5.503  65.342  78.076  1.00  0.00           C
ATOM   5237  C2  POPEf 111       5.183  64.673  79.436  1.00  0.00           C
ATOM   5239  O21 POPEf 111       5.373  65.562  80.556  1.00  0.00           O
ATOM   5240  C21 POPEf 111       6.593  65.803  80.946  1.00  0.00           C
ATOM   5241  O22 POPEf 111       7.613  65.613  80.296  1.00  0.00           O
ATOM   5242  C22 POPEf 111       6.613  66.312  82.386  1.00  0.00           C
ATOM   5245  C3  POPEf 111       5.973  63.342  79.576  1.00  0.00           C
ATOM   5248  O31 POPEf 111       5.963  62.903  80.936  1.00  0.00           O
ATOM   5249  C31 POPEf 111       7.053  62.272  81.346  1.00  0.00           C
ATOM   5250  O32 POPEf 111       8.073  62.103  80.686  1.00  0.00           O
ATOM   5251  C32 POPEf 111       6.723  61.702  82.726  1.00  0.00           C
ATOM   5254  C23 POPEf 111       8.073  66.512  82.876  1.00  0.00           C
ATOM   5257  C24 POPEf 111       8.303  66.621  84.386  1.00  0.00           C
ATOM   5260  C25 POPEf 111       7.523  65.592  85.216  1.00  0.00           C
ATOM   5263  C26 POPEf 111       8.013  65.463  86.666  1.00  0.00           C
ATOM   5266  C27 POPEf 111       7.113  64.533  87.486  1.00  0.00           C
ATOM   5269  C28 POPEf 111       7.573  64.353  88.946  1.00  0.00           C
ATOM   5272  C29 POPEf 111       6.833  63.213  89.586  1.00  0.00           C
ATOM   5274 0C21 POPEf 111       6.133  63.233  90.736  1.00  0.00           C
ATOM   5276 1C21 POPEf 111       5.973  64.402  91.676  1.00  0.00           C
ATOM   5279 2C21 POPEf 111       6.143  63.973  93.136  1.00  0.00           C
ATOM   5282 3C21 POPEf 111       5.673  65.062  94.106  1.00  0.00           C
ATOM   5285 4C21 POPEf 111       6.023  64.763  95.566  1.00  0.00           C
ATOM   5288 5C21 POPEf 111       5.783  65.993  96.456  1.00  0.00           C
ATOM   5291 6C21 POPEf 111       6.143  65.743  97.926  1.00  0.00           C
ATOM   5294 7C21 POPEf 111       6.463  67.042  98.666  1.00  0.00           C
ATOM   5297 8C21 POPEf 111       6.633  66.842 100.166  1.00  0.00           C
ATOM   5301  C33 POPEf 111       7.923  61.523  83.676  1.00  0.00           C
ATOM   5304  C34 POPEf 111       7.443  61.332  85.126  1.00  0.00           C
ATOM   5307  C35 POPEf 111       8.553  61.213  86.166  1.00  0.00           C
ATOM   5310  C36 POPEf 111       9.533  60.082  85.846  1.00  0.00           C
ATOM   5313  C37 POPEf 111      10.143  59.513  87.126  1.00  0.00           C
ATOM   5316  C38 POPEf 111      11.423  58.713  86.896  1.00  0.00           C
ATOM   5319  C39 POPEf 111      11.813  57.873  88.116  1.00  0.00           C
ATOM   5322 0C31 POPEf 111      11.663  58.633  89.446  1.00  0.00           C
ATOM   5325 1C31 POPEf 111      11.983  57.812  90.696  1.00  0.00           C
ATOM   5328 2C31 POPEf 111      11.343  58.472  91.916  1.00  0.00           C
ATOM   5331 3C31 POPEf 111      11.533  57.673  93.206  1.00  0.00           C
ATOM   5334 4C31 POPEf 111      10.593  58.162  94.306  1.00  0.00           C
ATOM   5337 5C31 POPEf 111      10.603  57.272  95.556  1.00  0.00           C
ATOM   5340 6C31 POPEf 111       9.583  57.723  96.596  1.00  0.00           C
ATOM   5344  NH3 POPEg 112       7.283  68.272 121.106  1.00  0.00           N
ATOM   5348  C12 POPEg 112       8.333  67.702 120.206  1.00  0.00           C
ATOM   5351  C11 POPEg 112       9.203  66.652 120.936  1.00  0.00           C
ATOM   5354  P   POPEg 112      10.043  64.253 120.256  1.00  0.00           P
ATOM   5355  O13 POPEg 112       9.213  63.853 121.426  1.00  0.00           O
ATOM   5356  O14 POPEg 112      11.473  63.913 120.266  1.00  0.00           O
ATOM   5357  O11 POPEg 112       9.373  63.622 118.966  1.00  0.00           O
ATOM   5358  O12 POPEg 112       9.863  65.812 119.986  1.00  0.00           O
ATOM   5359  C1  POPEg 112       8.133  64.122 118.486  1.00  0.00           C
ATOM   5362  C2  POPEg 112       7.773  63.493 117.126  1.00  0.00           C
ATOM   5364  O21 POPEg 112       7.083  64.423 116.276  1.00  0.00           O
ATOM   5365  C21 POPEg 112       5.943  64.952 116.656  1.00  0.00           C
ATOM   5366  O22 POPEg 112       5.383  64.783 117.716  1.00  0.00           O
ATOM   5367  C22 POPEg 112       5.453  65.812 115.476  1.00  0.00           C
ATOM   5370  C3  POPEg 112       7.013  62.143 117.286  1.00  0.00           C
ATOM   5373  O31 POPEg 112       6.373  61.753 116.056  1.00  0.00           O
ATOM   5374  C31 POPEg 112       6.583  60.513 115.616  1.00  0.00           C
ATOM   5375  O32 POPEg 112       7.243  59.662 116.186  1.00  0.00           O
ATOM   5376  C32 POPEg 112       5.663  60.262 114.406  1.00  0.00           C
ATOM   5379  C23 POPEg 112       4.043  66.412 115.686  1.00  0.00           C
ATOM   5382  C24 POPEg 112       3.258  66.643 114.386  1.00  0.00           C
ATOM   5385  C25 POPEg 112       3.078  65.371 113.546  1.00  0.00           C
ATOM   5388  C26 POPEg 112       1.828  65.393 112.676  1.00  0.00           C
ATOM   5391  C27 POPEg 112       1.868  64.293 111.616  1.00  0.00           C
ATOM   5394  C28 POPEg 112       0.598  64.262 110.746  1.00  0.00           C
ATOM   5397  C29 POPEg 112       0.778  63.333 109.576  1.00  0.00           C
ATOM   5399 0C21 POPEg 112       0.298  62.083 109.466  1.00  0.00           C
ATOM   5401 1C21 POPEg 112      -0.552  61.382 110.496  1.00  0.00           C
ATOM   5404 2C21 POPEg 112      -1.552  60.413 109.846  1.00  0.00           C
ATOM   5407 3C21 POPEg 112      -0.922  59.082 109.396  1.00  0.00           C
ATOM   5410 4C21 POPEg 112      -1.982  58.013 109.116  1.00  0.00           C
ATOM   5413 5C21 POPEg 112      -2.792  58.272 107.836  1.00  0.00           C
ATOM   5416 6C21 POPEg 112      -4.262  57.863 107.996  1.00  0.00           C
ATOM   5419 7C21 POPEg 112      -4.922  57.572 106.646  1.00  0.00           C
ATOM   5422 8C21 POPEg 112      -6.432  57.383 106.736  1.00  0.00           C
ATOM   5426  C33 POPEg 112       6.423  59.942 113.096  1.00  0.00           C
ATOM   5429  C34 POPEg 112       5.433  59.653 111.946  1.00  0.00           C
ATOM   5432  C35 POPEg 112       6.123  59.113 110.686  1.00  0.00           C
ATOM   5435  C36 POPEg 112       6.463  57.622 110.796  1.00  0.00           C
ATOM   5438  C37 POPEg 112       7.203  57.062 109.576  1.00  0.00           C
ATOM   5441  C38 POPEg 112       7.333  55.532 109.636  1.00  0.00           C
ATOM   5444  C39 POPEg 112       8.463  54.982 108.756  1.00  0.00           C
ATOM   5447 0C31 POPEg 112       8.383  55.382 107.276  1.00  0.00           C
ATOM   5450 1C31 POPEg 112       9.583  54.842 106.486  1.00  0.00           C
ATOM   5453 2C31 POPEg 112       9.713  55.433 105.066  1.00  0.00           C
ATOM   5456 3C31 POPEg 112       9.343  54.472 103.926  1.00  0.00           C
ATOM   5459 4C31 POPEg 112      10.193  53.193 103.906  1.00  0.00           C
ATOM   5462 5C31 POPEg 112      10.023  52.362 102.626  1.00  0.00           C
ATOM   5465 6C31 POPEg 112      10.913  51.112 102.616  1.00  0.00           C
ATOM   5469  NH3 POPEh 113     124.963  98.132 121.636  1.00  0.00           N
ATOM   5473  C12 POPEh 113     126.283  98.332 120.916  1.00  0.00           C
ATOM   5476  C11 POPEh 113     126.553  97.253 119.856  1.00  0.00           C
ATOM   5479  P   POPEh 113     129.133  96.893 119.816  1.00  0.00           P
ATOM   5480  O13 POPEh 113     130.303  97.733 119.486  1.00  0.00           O
ATOM   5481  O14 POPEh 113     128.941  96.532 121.226  1.00  0.00           O
ATOM   5482  O11 POPEh 113     129.263  95.602 118.946  1.00  0.00           O
ATOM   5483  O12 POPEh 113     127.812  97.512 119.236  1.00  0.00           O
ATOM   5484  C1  POPEh 113     129.193  94.282 119.466  1.00  0.00           C
ATOM   5487  C2  POPEh 113     128.762  93.291 118.336  1.00  0.00           C
ATOM   5489  O21 POPEh 113     129.462  93.482 117.096  1.00  0.00           O
ATOM   5490  C21 POPEh 113     130.641  94.002 116.936  1.00  0.00           C
ATOM   5491  O22 POPEh 113     131.483  94.282 117.786  1.00  0.00           O
ATOM   5492  C22 POPEh 113     130.823  94.163 115.426  1.00  0.00           C
ATOM   5495  C3  POPEh 113     127.213  93.382 118.066  1.00  0.00           C
ATOM   5498  O31 POPEh 113     126.882  93.503 116.656  1.00  0.00           O
ATOM   5499  C31 POPEh 113     125.712  93.092 116.226  1.00  0.00           C
ATOM   5500  O32 POPEh 113     124.882  92.453 116.846  1.00  0.00           O
ATOM   5501  C32 POPEh 113     125.522  93.633 114.796  1.00  0.00           C
ATOM   5504  C23 POPEh 113     132.161  94.792 114.996  1.00  0.00           C
ATOM   5507  C24 POPEh 113     132.503  94.463 113.546  1.00  0.00           C
ATOM   5510  C25 POPEh 113     131.812  95.382 112.536  1.00  0.00           C
ATOM   5513  C26 POPEh 113     132.542  95.422 111.196  1.00  0.00           C
ATOM   5516  C27 POPEh 113     131.893  96.383 110.186  1.00  0.00           C
ATOM   5519  C28 POPEh 113     132.733  96.492 108.906  1.00  0.00           C
ATOM   5522  C29 POPEh 113     132.022  97.332 107.866  1.00  0.00           C
ATOM   5524 0C21 POPEh 113     131.933  97.052 106.556  1.00  0.00           C
ATOM   5526 1C21 POPEh 113     132.603  95.912 105.826  1.00  0.00           C
ATOM   5529 2C21 POPEh 113     133.217  96.383 104.496  1.00  0.00           C
ATOM   5532 3C21 POPEh 113     132.182  96.682 103.406  1.00  0.00           C
ATOM   5535 4C21 POPEh 113     132.673  97.763 102.436  1.00  0.00           C
ATOM   5538 5C21 POPEh 113     131.633  98.151 101.376  1.00  0.00           C
ATOM   5541 6C21 POPEh 113     132.182  99.242 100.456  1.00  0.00           C
ATOM   5544 7C21 POPEh 113     131.161  99.753  99.426  1.00  0.00           C
ATOM   5547 8C21 POPEh 113     131.721 100.882  98.576  1.00  0.00           C
ATOM   5551  C33 POPEh 113     126.253  92.822 113.706  1.00  0.00           C
ATOM   5554  C34 POPEh 113     125.541  91.513 113.356  1.00  0.00           C
ATOM   5557  C35 POPEh 113     124.263  91.712 112.546  1.00  0.00           C
ATOM   5560  C36 POPEh 113     124.391  91.112 111.136  1.00  0.00           C
ATOM   5563  C37 POPEh 113     123.202  91.502 110.266  1.00  0.00           C
ATOM   5566  C38 POPEh 113     123.293  90.963 108.836  1.00  0.00           C
ATOM   5569  C39 POPEh 113     122.122  91.483 108.006  1.00  0.00           C
ATOM   5572 0C31 POPEh 113     122.003  90.853 106.626  1.00  0.00           C
ATOM   5575 1C31 POPEh 113     120.863  91.492 105.836  1.00  0.00           C
ATOM   5578 2C31 POPEh 113     119.993  90.492 105.066  1.00  0.00           C
ATOM   5581 3C31 POPEh 113     118.853  91.152 104.276  1.00  0.00           C
ATOM   5584 4C31 POPEh 113     117.783  91.803 105.166  1.00  0.00           C
ATOM   5587 5C31 POPEh 113     116.632  92.413 104.356  1.00  0.00           C
ATOM   5590 6C31 POPEh 113     115.622  93.172 105.226  1.00  0.00           C
ATOM   5594  NH3 POPEi 114      92.132  47.923  74.756  1.00  0.00           N
ATOM   5598  C12 POPEi 114      92.913  48.792  75.706  1.00  0.00           C
ATOM   5601  C11 POPEi 114      92.192  50.103  76.046  1.00  0.00           C
ATOM   5604  P   POPEi 114      93.382  52.342  76.816  1.00  0.00           P
ATOM   5605  O13 POPEi 114      94.552  52.502  75.926  1.00  0.00           O
ATOM   5606  O14 POPEi 114      92.171  53.173  76.556  1.00  0.00           O
ATOM   5607  O11 POPEi 114      93.873  52.612  78.286  1.00  0.00           O
ATOM   5608  O12 POPEi 114      93.001  50.823  76.956  1.00  0.00           O
ATOM   5609  C1  POPEi 114      93.202  53.662  78.986  1.00  0.00           C
ATOM   5612  C2  POPEi 114      93.632  53.752  80.466  1.00  0.00           C
ATOM   5614  O21 POPEi 114      93.492  52.453  81.076  1.00  0.00           O
ATOM   5615  C21 POPEi 114      94.632  51.842  81.336  1.00  0.00           C
ATOM   5616  O22 POPEi 114      95.742  52.292  81.126  1.00  0.00           O
ATOM   5617  C22 POPEi 114      94.372  50.473  81.976  1.00  0.00           C
ATOM   5620  C3  POPEi 114      92.682  54.722  81.196  1.00  0.00           C
ATOM   5623  O31 POPEi 114      93.102  55.002  82.546  1.00  0.00           O
ATOM   5624  C31 POPEi 114      92.512  54.253  83.476  1.00  0.00           C
ATOM   5625  O32 POPEi 114      91.812  53.272  83.286  1.00  0.00           O
ATOM   5626  C32 POPEi 114      92.721  54.893  84.846  1.00  0.00           C
ATOM   5629  C23 POPEi 114      95.352  50.153  83.136  1.00  0.00           C
ATOM   5632  C24 POPEi 114      94.942  50.763  84.486  1.00  0.00           C
ATOM   5635  C25 POPEi 114      96.113  50.772  85.476  1.00  0.00           C
ATOM   5638  C26 POPEi 114      95.723  51.143  86.916  1.00  0.00           C
ATOM   5641  C27 POPEi 114      96.943  51.673  87.676  1.00  0.00           C
ATOM   5644  C28 POPEi 114      96.732  51.793  89.196  1.00  0.00           C
ATOM   5647  C29 POPEi 114      98.001  52.333  89.816  1.00  0.00           C
ATOM   5649 0C21 POPEi 114      98.132  53.372  90.646  1.00  0.00           C
ATOM   5651 1C21 POPEi 114      97.031  54.212  91.256  1.00  0.00           C
ATOM   5654 2C21 POPEi 114      97.393  54.513  92.716  1.00  0.00           C
ATOM   5657 3C21 POPEi 114      96.373  55.423  93.416  1.00  0.00           C
ATOM   5660 4C21 POPEi 114      96.803  55.842  94.836  1.00  0.00           C
ATOM   5663 5C21 POPEi 114      97.192  54.673  95.756  1.00  0.00           C
ATOM   5666 6C21 POPEi 114      96.061  53.662  95.986  1.00  0.00           C
ATOM   5669 7C21 POPEi 114      96.511  52.412  96.766  1.00  0.00           C
ATOM   5672 8C21 POPEi 114      95.361  51.463  97.076  1.00  0.00           C
ATOM   5676  C33 POPEi 114      92.783  53.872  86.006  1.00  0.00           C
ATOM   5679  C34 POPEi 114      92.253  54.443  87.326  1.00  0.00           C
ATOM   5682  C35 POPEi 114      92.572  53.542  88.526  1.00  0.00           C
ATOM   5685  C36 POPEi 114      91.982  54.082  89.846  1.00  0.00           C
ATOM   5688  C37 POPEi 114      92.393  53.213  91.036  1.00  0.00           C
ATOM   5691  C38 POPEi 114      91.721  53.583  92.376  1.00  0.00           C
ATOM   5694  C39 POPEi 114      92.113  54.972  92.906  1.00  0.00           C
ATOM   5697 0C31 POPEi 114      91.642  55.192  94.356  1.00  0.00           C
ATOM   5700 1C31 POPEi 114      92.752  54.953  95.386  1.00  0.00           C
ATOM   5703 2C31 POPEi 114      92.323  55.233  96.846  1.00  0.00           C
ATOM   5706 3C31 POPEi 114      91.493  54.093  97.446  1.00  0.00           C
ATOM   5709 4C31 POPEi 114      91.143  54.312  98.926  1.00  0.00           C
ATOM   5712 5C31 POPEi 114      90.683  53.022  99.616  1.00  0.00           C
ATOM   5715 6C31 POPEi 114      90.322  53.202 101.096  1.00  0.00           C
ATOM   5719  NH3 POPEj 115       7.903  18.593  81.606  1.00  0.00           N
ATOM   5723  C12 POPEj 115       6.703  17.813  81.196  1.00  0.00           C
ATOM   5726  C11 POPEj 115       6.593  16.493  81.976  1.00  0.00           C
ATOM   5729  P   POPEj 115       5.133  14.383  82.046  1.00  0.00           P
ATOM   5730  O13 POPEj 115       3.723  14.023  81.776  1.00  0.00           O
ATOM   5731  O14 POPEj 115       6.163  13.553  81.386  1.00  0.00           O
ATOM   5732  O11 POPEj 115       5.363  14.333  83.596  1.00  0.00           O
ATOM   5733  O12 POPEj 115       5.313  15.913  81.706  1.00  0.00           O
ATOM   5734  C1  POPEj 115       5.343  13.083  84.296  1.00  0.00           C
ATOM   5737  C2  POPEj 115       4.423  13.223  85.546  1.00  0.00           C
ATOM   5739  O21 POPEj 115       5.063  13.933  86.636  1.00  0.00           O
ATOM   5740  C21 POPEj 115       6.183  13.393  87.096  1.00  0.00           C
ATOM   5741  O22 POPEj 115       6.563  12.253  86.876  1.00  0.00           O
ATOM   5742  C22 POPEj 115       6.943  14.413  87.946  1.00  0.00           C
ATOM   5745  C3  POPEj 115       3.723  11.893  85.976  1.00  0.00           C
ATOM   5748  O31 POPEj 115       2.438  12.143  86.576  1.00  0.00           O
ATOM   5749  C31 POPEj 115       2.368  12.083  87.896  1.00  0.00           C
ATOM   5750  O32 POPEj 115       3.248  11.743  88.646  1.00  0.00           O
ATOM   5751  C32 POPEj 115       0.948  12.493  88.296  1.00  0.00           C
ATOM   5754  C23 POPEj 115       8.363  13.903  88.306  1.00  0.00           C
ATOM   5757  C24 POPEj 115       9.163  14.863  89.216  1.00  0.00           C
ATOM   5760  C25 POPEj 115       9.003  14.552  90.716  1.00  0.00           C
ATOM   5763  C26 POPEj 115       9.903  15.433  91.596  1.00  0.00           C
ATOM   5766  C27 POPEj 115      10.053  14.923  93.046  1.00  0.00           C
ATOM   5769  C28 POPEj 115      10.693  15.973  93.966  1.00  0.00           C
ATOM   5772  C29 POPEj 115      11.043  15.443  95.326  1.00  0.00           C
ATOM   5774 0C21 POPEj 115      12.023  15.903  96.126  1.00  0.00           C
ATOM   5776 1C21 POPEj 115      12.943  17.062  95.816  1.00  0.00           C
ATOM   5779 2C21 POPEj 115      12.353  18.413  96.276  1.00  0.00           C
ATOM   5782 3C21 POPEj 115      13.333  19.573  96.066  1.00  0.00           C
ATOM   5785 4C21 POPEj 115      12.933  20.853  96.826  1.00  0.00           C
ATOM   5788 5C21 POPEj 115      13.723  22.092  96.376  1.00  0.00           C
ATOM   5791 6C21 POPEj 115      13.223  22.673  95.046  1.00  0.00           C
ATOM   5794 7C21 POPEj 115      14.063  23.843  94.526  1.00  0.00           C
ATOM   5797 8C21 POPEj 115      13.413  24.543  93.326  1.00  0.00           C
ATOM   5801  C33 POPEj 115       0.518  12.123  89.746  1.00  0.00           C
ATOM   5804  C34 POPEj 115      -0.642  13.033  90.146  1.00  0.00           C
ATOM   5807  C35 POPEj 115      -1.462  12.593  91.366  1.00  0.00           C
ATOM   5810  C36 POPEj 115      -2.612  13.593  91.566  1.00  0.00           C
ATOM   5813  C37 POPEj 115      -3.752  13.123  92.486  1.00  0.00           C
ATOM   5816  C38 POPEj 115      -3.432  13.283  93.976  1.00  0.00           C
ATOM   5819  C39 POPEj 115      -4.632  12.963  94.886  1.00  0.00           C
ATOM   5822 0C31 POPEj 115      -5.782  13.963  94.746  1.00  0.00           C
ATOM   5825 1C31 POPEj 115      -6.772  13.933  95.916  1.00  0.00           C
ATOM   5828 2C31 POPEj 115      -7.942  14.903  95.696  1.00  0.00           C
ATOM   5831 3C31 POPEj 115      -8.932  14.963  96.866  1.00  0.00           C
ATOM   5834 4C31 POPEj 115      -8.372  15.663  98.116  1.00  0.00           C
ATOM   5837 5C31 POPEj 115      -9.102  16.963  98.446  1.00  0.00           C
ATOM   5840 6C31 POPEj 115      -8.702  17.533  99.806  1.00  0.00           C
ATOM   5844  NH3 POPEk 116      22.983 122.003 122.966  1.00  0.00           N
ATOM   5848  C12 POPEk 116      21.833 122.932 122.686  1.00  0.00           C
ATOM   5851  C11 POPEk 116      22.043 124.303 123.346  1.00  0.00           C
ATOM   5854  P   POPEk 116      21.103 126.742 123.246  1.00  0.00           P
ATOM   5855  O13 POPEk 116      19.783 127.152 123.786  1.00  0.00           O
ATOM   5856  O14 POPEk 116      22.293 127.021 124.066  1.00  0.00           O
ATOM   5857  O11 POPEk 116      21.303 127.413 121.836  1.00  0.00           O
ATOM   5858  O12 POPEk 116      21.013 125.202 122.906  1.00  0.00           O
ATOM   5859  C1  POPEk 116      22.273 126.963 120.886  1.00  0.00           C
ATOM   5862  C2  POPEk 116      21.683 126.612 119.476  1.00  0.00           C
ATOM   5864  O21 POPEk 116      20.333 127.122 119.376  1.00  0.00           O
ATOM   5865  C21 POPEk 116      19.863 127.892 118.386  1.00  0.00           C
ATOM   5866  O22 POPEk 116      18.743 128.393 118.436  1.00  0.00           O
ATOM   5867  C22 POPEk 116      20.763 128.092 117.166  1.00  0.00           C
ATOM   5870  C3  POPEk 116      21.703 125.072 119.216  1.00  0.00           C
ATOM   5873  O31 POPEk 116      21.123 124.643 117.966  1.00  0.00           O
ATOM   5874  C31 POPEk 116      21.793 124.902 116.836  1.00  0.00           C
ATOM   5875  O32 POPEk 116      22.733 125.662 116.736  1.00  0.00           O
ATOM   5876  C32 POPEk 116      21.193 124.092 115.696  1.00  0.00           C
ATOM   5879  C23 POPEk 116      20.323 129.342 116.366  1.00  0.00           C
ATOM   5882  C24 POPEk 116      21.183 129.597 115.126  1.00  0.00           C
ATOM   5885  C25 POPEk 116      21.003 128.503 114.066  1.00  0.00           C
ATOM   5888  C26 POPEk 116      21.333 128.983 112.646  1.00  0.00           C
ATOM   5891  C27 POPEk 116      21.093 127.892 111.596  1.00  0.00           C
ATOM   5894  C28 POPEk 116      20.562 128.441 110.256  1.00  0.00           C
ATOM   5897  C29 POPEk 116      21.563 129.283 109.516  1.00  0.00           C
ATOM   5899 0C21 POPEk 116      21.853 129.172 108.206  1.00  0.00           C
ATOM   5901 1C21 POPEk 116      21.253 128.161 107.266  1.00  0.00           C
ATOM   5904 2C21 POPEk 116      22.123 127.932 106.026  1.00  0.00           C
ATOM   5907 3C21 POPEk 116      21.663 126.753 105.176  1.00  0.00           C
ATOM   5910 4C21 POPEk 116      22.583 126.513 103.976  1.00  0.00           C
ATOM   5913 5C21 POPEk 116      22.013 125.473 103.006  1.00  0.00           C
ATOM   5916 6C21 POPEk 116      22.943 125.193 101.826  1.00  0.00           C
ATOM   5919 7C21 POPEk 116      22.263 124.352 100.736  1.00  0.00           C
ATOM   5922 8C21 POPEk 116      23.202 124.023  99.566  1.00  0.00           C
ATOM   5926  C33 POPEk 116      21.343 122.582 115.966  1.00  0.00           C
ATOM   5929  C34 POPEk 116      20.573 121.693 114.976  1.00  0.00           C
ATOM   5932  C35 POPEk 116      21.113 121.702 113.536  1.00  0.00           C
ATOM   5935  C36 POPEk 116      20.523 120.522 112.756  1.00  0.00           C
ATOM   5938  C37 POPEk 116      20.923 120.422 111.286  1.00  0.00           C
ATOM   5941  C38 POPEk 116      20.473 119.062 110.716  1.00  0.00           C
ATOM   5944  C39 POPEk 116      20.603 118.943 109.186  1.00  0.00           C
ATOM   5947 0C31 POPEk 116      19.453 119.622 108.436  1.00  0.00           C
ATOM   5950 1C31 POPEk 116      19.563 119.492 106.916  1.00  0.00           C
ATOM   5953 2C31 POPEk 116      18.283 119.962 106.226  1.00  0.00           C
ATOM   5956 3C31 POPEk 116      18.293 119.872 104.696  1.00  0.00           C
ATOM   5959 4C31 POPEk 116      16.963 120.371 104.106  1.00  0.00           C
ATOM   5962 5C31 POPEk 116      16.813 120.082 102.616  1.00  0.00           C
ATOM   5965 6C31 POPEk 116      15.563 120.742 102.016  1.00  0.00           C
ATOM   5969  NH3 POPEl 117      78.353  52.733  73.646  1.00  0.00           N
ATOM   5973  C12 POPEl 117      77.963  53.372  72.336  1.00  0.00           C
ATOM   5976  C11 POPEl 117      78.673  54.713  72.096  1.00  0.00           C
ATOM   5979  P   POPEl 117      77.312  56.712  73.236  1.00  0.00           P
ATOM   5980  O13 POPEl 117      76.003  56.213  72.776  1.00  0.00           O
ATOM   5981  O14 POPEl 117      77.753  58.013  72.706  1.00  0.00           O
ATOM   5982  O11 POPEl 117      77.152  56.903  74.786  1.00  0.00           O
ATOM   5983  O12 POPEl 117      78.433  55.613  73.166  1.00  0.00           O
ATOM   5984  C1  POPEl 117      76.632  55.863  75.616  1.00  0.00           C
ATOM   5987  C2  POPEl 117      77.743  55.273  76.506  1.00  0.00           C
ATOM   5989  O21 POPEl 117      77.123  54.673  77.646  1.00  0.00           O
ATOM   5990  C21 POPEl 117      77.173  53.363  77.686  1.00  0.00           C
ATOM   5991  O22 POPEl 117      77.702  52.643  76.866  1.00  0.00           O
ATOM   5992  C22 POPEl 117      76.412  52.882  78.936  1.00  0.00           C
ATOM   5995  C3  POPEl 117      78.702  56.372  77.016  1.00  0.00           C
ATOM   5998  O31 POPEl 117      79.772  55.753  77.756  1.00  0.00           O
ATOM   5999  C31 POPEl 117      80.393  56.553  78.596  1.00  0.00           C
ATOM   6000  O32 POPEl 117      80.352  57.773  78.596  1.00  0.00           O
ATOM   6001  C32 POPEl 117      81.213  55.673  79.526  1.00  0.00           C
ATOM   6004  C23 POPEl 117      76.823  53.573  80.256  1.00  0.00           C
ATOM   6007  C24 POPEl 117      75.603  54.123  81.006  1.00  0.00           C
ATOM   6010  C25 POPEl 117      75.943  55.192  82.046  1.00  0.00           C
ATOM   6013  C26 POPEl 117      74.683  55.823  82.666  1.00  0.00           C
ATOM   6016  C27 POPEl 117      74.122  55.052  83.876  1.00  0.00           C
ATOM   6019  C28 POPEl 117      74.033  55.903  85.166  1.00  0.00           C
ATOM   6022  C29 POPEl 117      75.372  56.442  85.596  1.00  0.00           C
ATOM   6024 0C21 POPEl 117      75.643  57.183  86.686  1.00  0.00           C
ATOM   6026 1C21 POPEl 117      74.673  57.612  87.746  1.00  0.00           C
ATOM   6029 2C21 POPEl 117      75.453  58.092  88.986  1.00  0.00           C
ATOM   6032 3C21 POPEl 117      74.553  58.633  90.116  1.00  0.00           C
ATOM   6035 4C21 POPEl 117      75.342  59.293  91.246  1.00  0.00           C
ATOM   6038 5C21 POPEl 117      76.253  58.333  92.036  1.00  0.00           C
ATOM   6041 6C21 POPEl 117      77.043  59.053  93.136  1.00  0.00           C
ATOM   6044 7C21 POPEl 117      77.893  58.113  93.996  1.00  0.00           C
ATOM   6047 8C21 POPEl 117      78.662  58.853  95.096  1.00  0.00           C
ATOM   6051  C33 POPEl 117      82.593  55.303  78.936  1.00  0.00           C
ATOM   6054  C34 POPEl 117      82.933  53.843  79.206  1.00  0.00           C
ATOM   6057  C35 POPEl 117      82.963  53.513  80.696  1.00  0.00           C
ATOM   6060  C36 POPEl 117      83.272  52.033  80.926  1.00  0.00           C
ATOM   6063  C37 POPEl 117      83.103  51.623  82.386  1.00  0.00           C
ATOM   6066  C38 POPEl 117      83.521  50.173  82.616  1.00  0.00           C
ATOM   6069  C39 POPEl 117      84.843  50.062  83.386  1.00  0.00           C
ATOM   6072 0C31 POPEl 117      85.392  48.643  83.336  1.00  0.00           C
ATOM   6075 1C31 POPEl 117      86.803  48.493  83.926  1.00  0.00           C
ATOM   6078 2C31 POPEl 117      87.493  47.132  83.646  1.00  0.00           C
ATOM   6081 3C31 POPEl 117      87.581  46.743  82.156  1.00  0.00           C
ATOM   6084 4C31 POPEl 117      87.861  45.252  81.896  1.00  0.00           C
ATOM   6087 5C31 POPEl 117      88.062  45.002  80.386  1.00  0.00           C
ATOM   6090 6C31 POPEl 117      87.633  43.622  79.876  1.00  0.00           C
ATOM   6094  NH3 POPEm 118      91.253 133.658 118.266  1.00  0.00           N
ATOM   6098  C12 POPEm 118      89.911 133.008 118.056  1.00  0.00           C
ATOM   6101  C11 POPEm 118      88.831 133.708 118.876  1.00  0.00           C
ATOM   6104  P   POPEm 118      86.383 132.738 119.026  1.00  0.00           P
ATOM   6105  O13 POPEm 118      86.882 132.146 120.286  1.00  0.00           O
ATOM   6106  O14 POPEm 118      85.191 133.628 119.186  1.00  0.00           O
ATOM   6107  O11 POPEm 118      85.963 131.548 118.086  1.00  0.00           O
ATOM   6108  O12 POPEm 118      87.551 133.477 118.276  1.00  0.00           O
ATOM   6109  C1  POPEm 118      86.693 130.327 118.196  1.00  0.00           C
ATOM   6112  C2  POPEm 118      86.012 129.242 117.336  1.00  0.00           C
ATOM   6114  O21 POPEm 118      86.812 128.053 117.506  1.00  0.00           O
ATOM   6115  C21 POPEm 118      87.192 127.393 116.416  1.00  0.00           C
ATOM   6116  O22 POPEm 118      86.682 126.362 116.036  1.00  0.00           O
ATOM   6117  C22 POPEm 118      88.402 128.102 115.736  1.00  0.00           C
ATOM   6120  C3  POPEm 118      85.683 129.767 115.896  1.00  0.00           C
ATOM   6123  O31 POPEm 118      85.103 128.753 115.056  1.00  0.00           O
ATOM   6124  C31 POPEm 118      84.221 129.172 114.166  1.00  0.00           C
ATOM   6125  O32 POPEm 118      83.873 130.336 113.996  1.00  0.00           O
ATOM   6126  C32 POPEm 118      83.783 127.992 113.306  1.00  0.00           C
ATOM   6129  C23 POPEm 118      88.412 127.943 114.186  1.00  0.00           C
ATOM   6132  C24 POPEm 118      88.952 129.142 113.386  1.00  0.00           C
ATOM   6135  C25 POPEm 118      88.893 128.871 111.876  1.00  0.00           C
ATOM   6138  C26 POPEm 118      89.212 130.036 110.926  1.00  0.00           C
ATOM   6141  C27 POPEm 118      89.151 129.557 109.466  1.00  0.00           C
ATOM   6144  C28 POPEm 118      89.482 130.637 108.426  1.00  0.00           C
ATOM   6147  C29 POPEm 118      89.132 130.177 107.036  1.00  0.00           C
ATOM   6149 0C21 POPEm 118      89.963 130.018 105.996  1.00  0.00           C
ATOM   6151 1C21 POPEm 118      91.452 130.277 105.986  1.00  0.00           C
ATOM   6154 2C21 POPEm 118      91.772 131.688 105.466  1.00  0.00           C
ATOM   6157 3C21 POPEm 118      91.331 131.938 104.016  1.00  0.00           C
ATOM   6160 4C21 POPEm 118      91.493 133.396 103.576  1.00  0.00           C
ATOM   6163 5C21 POPEm 118      90.893 133.698 102.196  1.00  0.00           C
ATOM   6166 6C21 POPEm 118      89.361 133.688 102.186  1.00  0.00           C
ATOM   6169 7C21 POPEm 118      88.771 134.147 100.846  1.00  0.00           C
ATOM   6172 8C21 POPEm 118      87.253 134.328 100.896  1.00  0.00           C
ATOM   6176  C33 POPEm 118      84.333 128.122 111.866  1.00  0.00           C
ATOM   6179  C34 POPEm 118      84.092 126.852 111.056  1.00  0.00           C
ATOM   6182  C35 POPEm 118      84.762 126.882 109.676  1.00  0.00           C
ATOM   6185  C36 POPEm 118      84.443 125.632 108.856  1.00  0.00           C
ATOM   6188  C37 POPEm 118      85.072 125.643 107.456  1.00  0.00           C
ATOM   6191  C38 POPEm 118      84.823 124.352 106.646  1.00  0.00           C
ATOM   6194  C39 POPEm 118      83.342 124.013 106.486  1.00  0.00           C
ATOM   6197 0C31 POPEm 118      83.092 122.792 105.596  1.00  0.00           C
ATOM   6200 1C31 POPEm 118      81.602 122.442 105.496  1.00  0.00           C
ATOM   6203 2C31 POPEm 118      81.312 121.173 104.676  1.00  0.00           C
ATOM   6206 3C31 POPEm 118      81.753 121.303 103.216  1.00  0.00           C
ATOM   6209 4C31 POPEm 118      81.243 120.152 102.336  1.00  0.00           C
ATOM   6212 5C31 POPEm 118      81.673 120.322 100.866  1.00  0.00           C
ATOM   6215 6C31 POPEm 118      81.063 119.261  99.956  1.00  0.00           C
ATOM   6219  NH3 POPEn 119      61.603  37.263  77.606  1.00  0.00           N
ATOM   6223  C12 POPEn 119      62.633  38.243  77.106  1.00  0.00           C
ATOM   6226  C11 POPEn 119      62.313  38.743  75.696  1.00  0.00           C
ATOM   6229  P   POPEn 119      64.073  40.452  74.696  1.00  0.00           P
ATOM   6230  O13 POPEn 119      65.153  39.472  74.896  1.00  0.00           O
ATOM   6231  O14 POPEn 119      63.713  40.733  73.286  1.00  0.00           O
ATOM   6232  O11 POPEn 119      64.533  41.812  75.386  1.00  0.00           O
ATOM   6233  O12 POPEn 119      62.793  40.072  75.546  1.00  0.00           O
ATOM   6234  C1  POPEn 119      64.243  42.053  76.776  1.00  0.00           C
ATOM   6237  C2  POPEn 119      65.453  42.793  77.436  1.00  0.00           C
ATOM   6239  O21 POPEn 119      65.273  43.213  78.816  1.00  0.00           O
ATOM   6240  C21 POPEn 119      64.823  42.362  79.746  1.00  0.00           C
ATOM   6241  O22 POPEn 119      64.493  41.213  79.546  1.00  0.00           O
ATOM   6242  C22 POPEn 119      64.683  43.062  81.086  1.00  0.00           C
ATOM   6245  C3  POPEn 119      65.743  44.043  76.536  1.00  0.00           C
ATOM   6248  O31 POPEn 119      66.583  45.033  77.146  1.00  0.00           O
ATOM   6249  C31 POPEn 119      66.493  46.232  76.566  1.00  0.00           C
ATOM   6250  O32 POPEn 119      65.913  46.463  75.506  1.00  0.00           O
ATOM   6251  C32 POPEn 119      67.243  47.253  77.396  1.00  0.00           C
ATOM   6254  C23 POPEn 119      64.943  42.183  82.336  1.00  0.00           C
ATOM   6257  C24 POPEn 119      66.353  42.333  82.926  1.00  0.00           C
ATOM   6260  C25 POPEn 119      66.473  43.292  84.126  1.00  0.00           C
ATOM   6263  C26 POPEn 119      65.733  42.793  85.376  1.00  0.00           C
ATOM   6266  C27 POPEn 119      65.933  43.643  86.646  1.00  0.00           C
ATOM   6269  C28 POPEn 119      65.162  43.043  87.836  1.00  0.00           C
ATOM   6272  C29 POPEn 119      65.273  43.862  89.096  1.00  0.00           C
ATOM   6274 0C21 POPEn 119      65.302  43.412  90.366  1.00  0.00           C
ATOM   6276 1C21 POPEn 119      65.202  41.983  90.826  1.00  0.00           C
ATOM   6279 2C21 POPEn 119      64.062  41.772  91.846  1.00  0.00           C
ATOM   6282 3C21 POPEn 119      62.673  41.733  91.176  1.00  0.00           C
ATOM   6285 4C21 POPEn 119      61.643  42.682  91.806  1.00  0.00           C
ATOM   6288 5C21 POPEn 119      61.302  42.342  93.266  1.00  0.00           C
ATOM   6291 6C21 POPEn 119      59.933  42.892  93.676  1.00  0.00           C
ATOM   6294 7C21 POPEn 119      59.553  42.552  95.116  1.00  0.00           C
ATOM   6297 8C21 POPEn 119      58.143  43.013  95.476  1.00  0.00           C
ATOM   6301  C33 POPEn 119      66.473  48.583  77.546  1.00  0.00           C
ATOM   6304  C34 POPEn 119      65.603  48.732  78.816  1.00  0.00           C
ATOM   6307  C35 POPEn 119      64.363  47.843  78.876  1.00  0.00           C
ATOM   6310  C36 POPEn 119      63.272  48.382  79.826  1.00  0.00           C
ATOM   6313  C37 POPEn 119      62.062  47.432  79.966  1.00  0.00           C
ATOM   6316  C38 POPEn 119      60.913  47.913  80.846  1.00  0.00           C
ATOM   6319  C39 POPEn 119      61.243  47.913  82.356  1.00  0.00           C
ATOM   6322 0C31 POPEn 119      61.092  46.572  83.086  1.00  0.00           C
ATOM   6325 1C31 POPEn 119      59.772  46.403  83.856  1.00  0.00           C
ATOM   6328 2C31 POPEn 119      58.553  46.532  82.946  1.00  0.00           C
ATOM   6331 3C31 POPEn 119      57.243  46.052  83.566  1.00  0.00           C
ATOM   6334 4C31 POPEn 119      56.232  45.833  82.436  1.00  0.00           C
ATOM   6337 5C31 POPEn 119      54.993  45.042  82.846  1.00  0.00           C
ATOM   6340 6C31 POPEn 119      54.132  44.683  81.646  1.00  0.00           C
ATOM   6344  NH3 POPEo 120     113.913   1.563  78.246  1.00  0.00           N
ATOM   6348  C12 POPEo 120     112.691   0.693  78.146  1.00  0.00           C
ATOM   6351  C11 POPEo 120     111.423   1.513  77.846  1.00  0.00           C
ATOM   6354  P   POPEo 120     108.853   1.423  78.146  1.00  0.00           P
ATOM   6355  O13 POPEo 120     108.603   2.173  76.896  1.00  0.00           O
ATOM   6356  O14 POPEo 120     107.792   0.463  78.496  1.00  0.00           O
ATOM   6357  O11 POPEo 120     109.072   2.493  79.296  1.00  0.00           O
ATOM   6358  O12 POPEo 120     110.261   0.693  78.026  1.00  0.00           O
ATOM   6359  C1  POPEo 120     109.462   2.193  80.646  1.00  0.00           C
ATOM   6362  C2  POPEo 120     108.831   3.253  81.596  1.00  0.00           C
ATOM   6364  O21 POPEo 120     109.583   3.413  82.836  1.00  0.00           O
ATOM   6365  C21 POPEo 120     109.202   4.463  83.576  1.00  0.00           C
ATOM   6366  O22 POPEo 120     108.473   5.353  83.196  1.00  0.00           O
ATOM   6367  C22 POPEo 120     109.882   4.423  84.946  1.00  0.00           C
ATOM   6370  C3  POPEo 120     107.323   2.993  81.846  1.00  0.00           C
ATOM   6373  O31 POPEo 120     107.113   2.133  82.986  1.00  0.00           O
ATOM   6374  C31 POPEo 120     106.842   0.863  82.736  1.00  0.00           C
ATOM   6375  O32 POPEo 120     106.732   0.353  81.636  1.00  0.00           O
ATOM   6376  C32 POPEo 120     106.581   0.143  84.066  1.00  0.00           C
ATOM   6379  C23 POPEo 120     109.033   5.053  86.086  1.00  0.00           C
ATOM   6382  C24 POPEo 120     109.872   5.543  87.276  1.00  0.00           C
ATOM   6385  C25 POPEo 120     109.142   6.563  88.166  1.00  0.00           C
ATOM   6388  C26 POPEo 120     108.072   5.963  89.086  1.00  0.00           C
ATOM   6391  C27 POPEo 120     107.253   7.013  89.866  1.00  0.00           C
ATOM   6394  C28 POPEo 120     108.041   8.053  90.696  1.00  0.00           C
ATOM   6397  C29 POPEo 120     107.083   8.983  91.406  1.00  0.00           C
ATOM   6399 0C21 POPEo 120     107.372  10.013  92.226  1.00  0.00           C
ATOM   6401 1C21 POPEo 120     108.743  10.493  92.656  1.00  0.00           C
ATOM   6404 2C21 POPEo 120     108.971  10.463  94.186  1.00  0.00           C
ATOM   6407 3C21 POPEo 120     108.473  11.693  94.996  1.00  0.00           C
ATOM   6410 4C21 POPEo 120     106.962  11.943  94.936  1.00  0.00           C
ATOM   6413 5C21 POPEo 120     106.471  13.103  95.826  1.00  0.00           C
ATOM   6416 6C21 POPEo 120     106.502  12.823  97.336  1.00  0.00           C
ATOM   6419 7C21 POPEo 120     105.823  13.943  98.136  1.00  0.00           C
ATOM   6422 8C21 POPEo 120     105.953  13.783  99.646  1.00  0.00           C
ATOM   6426  C33 POPEo 120     107.873  -0.302  84.776  1.00  0.00           C
ATOM   6429  C34 POPEo 120     108.652   0.803  85.516  1.00  0.00           C
ATOM   6432  C35 POPEo 120     108.022   1.253  86.846  1.00  0.00           C
ATOM   6435  C36 POPEo 120     109.092   1.593  87.916  1.00  0.00           C
ATOM   6438  C37 POPEo 120     108.542   1.723  89.346  1.00  0.00           C
ATOM   6441  C38 POPEo 120     109.671   1.633  90.386  1.00  0.00           C
ATOM   6444  C39 POPEo 120     109.202   1.603  91.856  1.00  0.00           C
ATOM   6447 0C31 POPEo 120     110.392   1.473  92.816  1.00  0.00           C
ATOM   6450 1C31 POPEo 120     110.033   1.463  94.316  1.00  0.00           C
ATOM   6453 2C31 POPEo 120     111.292   1.453  95.196  1.00  0.00           C
ATOM   6456 3C31 POPEo 120     111.033   1.483  96.716  1.00  0.00           C
ATOM   6459 4C31 POPEo 120     110.283   0.253  97.236  1.00  0.00           C
ATOM   6462 5C31 POPEo 120     110.292   0.153  98.776  1.00  0.00           C
ATOM   6465 6C31 POPEo 120     109.573  -1.062  99.366  1.00  0.00           C
ATOM   6469  NH3 POPEp 121      95.953  -2.982  78.806  1.00  0.00           N
ATOM   6473  C12 POPEp 121      96.222  -1.512  78.576  1.00  0.00           C
ATOM   6476  C11 POPEp 121      95.042  -0.602  78.956  1.00  0.00           C
ATOM   6479  P   POPEp 121      94.182   1.833  78.686  1.00  0.00           P
ATOM   6480  O13 POPEp 121      94.452   3.003  77.826  1.00  0.00           O
ATOM   6481  O14 POPEp 121      92.852   1.213  78.556  1.00  0.00           O
ATOM   6482  O11 POPEp 121      94.443   2.233  80.206  1.00  0.00           O
ATOM   6483  O12 POPEp 121      95.303   0.713  78.456  1.00  0.00           O
ATOM   6484  C1  POPEp 121      93.363   2.683  81.046  1.00  0.00           C
ATOM   6487  C2  POPEp 121      93.682   2.373  82.536  1.00  0.00           C
ATOM   6489  O21 POPEp 121      92.521   2.233  83.376  1.00  0.00           O
ATOM   6490  C21 POPEp 121      91.872   3.343  83.706  1.00  0.00           C
ATOM   6491  O22 POPEp 121      91.933   4.413  83.136  1.00  0.00           O
ATOM   6492  C22 POPEp 121      91.003   3.033  84.936  1.00  0.00           C
ATOM   6495  C3  POPEp 121      94.783   3.313  83.136  1.00  0.00           C
ATOM   6498  O31 POPEp 121      95.622   2.583  84.046  1.00  0.00           O
ATOM   6499  C31 POPEp 121      95.182   2.523  85.306  1.00  0.00           C
ATOM   6500  O32 POPEp 121      94.221   3.143  85.746  1.00  0.00           O
ATOM   6501  C32 POPEp 121      96.021   1.503  86.086  1.00  0.00           C
ATOM   6504  C23 POPEp 121      90.653   4.263  85.826  1.00  0.00           C
ATOM   6507  C24 POPEp 121      89.643   3.913  86.936  1.00  0.00           C
ATOM   6510  C25 POPEp 121      89.723   4.823  88.166  1.00  0.00           C
ATOM   6513  C26 POPEp 121      88.843   4.353  89.346  1.00  0.00           C
ATOM   6516  C27 POPEp 121      89.372   4.873  90.706  1.00  0.00           C
ATOM   6519  C28 POPEp 121      88.652   4.283  91.936  1.00  0.00           C
ATOM   6522  C29 POPEp 121      87.393   5.003  92.326  1.00  0.00           C
ATOM   6524 0C21 POPEp 121      87.102   5.503  93.556  1.00  0.00           C
ATOM   6526 1C21 POPEp 121      87.992   5.443  94.776  1.00  0.00           C
ATOM   6529 2C21 POPEp 121      87.873   4.133  95.576  1.00  0.00           C
ATOM   6532 3C21 POPEp 121      86.533   3.983  96.336  1.00  0.00           C
ATOM   6535 4C21 POPEp 121      86.373   2.593  96.986  1.00  0.00           C
ATOM   6538 5C21 POPEp 121      87.162   2.423  98.286  1.00  0.00           C
ATOM   6541 6C21 POPEp 121      87.232   0.973  98.756  1.00  0.00           C
ATOM   6544 7C21 POPEp 121      88.001   0.823 100.076  1.00  0.00           C
ATOM   6547 8C21 POPEp 121      88.323  -0.622 100.446  1.00  0.00           C
ATOM   6551  C33 POPEp 121      95.532   1.263  87.536  1.00  0.00           C
ATOM   6554  C34 POPEp 121      95.793  -0.162  88.046  1.00  0.00           C
ATOM   6557  C35 POPEp 121      95.452  -0.312  89.536  1.00  0.00           C
ATOM   6560  C36 POPEp 121      96.623  -0.842  90.376  1.00  0.00           C
ATOM   6563  C37 POPEp 121      96.402  -0.652  91.886  1.00  0.00           C
ATOM   6566  C38 POPEp 121      97.691  -0.742  92.726  1.00  0.00           C
ATOM   6569  C39 POPEp 121      97.451  -0.212  94.146  1.00  0.00           C
ATOM   6572 0C31 POPEp 121      98.561  -0.542  95.156  1.00  0.00           C
ATOM   6575 1C31 POPEp 121      98.281   0.083  96.536  1.00  0.00           C
ATOM   6578 2C31 POPEp 121      98.603  -0.842  97.726  1.00  0.00           C
ATOM   6581 3C31 POPEp 121      98.333  -0.212  99.106  1.00  0.00           C
ATOM   6584 4C31 POPEp 121      97.031   0.613  99.186  1.00  0.00           C
ATOM   6587 5C31 POPEp 121      96.663   1.023 100.616  1.00  0.00           C
ATOM   6590 6C31 POPEp 121      95.553   2.073 100.676  1.00  0.00           C
ATOM   6594  NH3 POPEq 122      39.193 110.982  78.016  1.00  0.00           N
ATOM   6598  C12 POPEq 122      37.973 111.823  78.156  1.00  0.00           C
ATOM   6601  C11 POPEq 122      38.243 113.253  77.686  1.00  0.00           C
ATOM   6604  P   POPEq 122      36.903 114.953  79.086  1.00  0.00           P
ATOM   6605  O13 POPEq 122      38.153 115.742  79.226  1.00  0.00           O
ATOM   6606  O14 POPEq 122      35.683 115.771  78.956  1.00  0.00           O
ATOM   6607  O11 POPEq 122      36.773 113.952  80.286  1.00  0.00           O
ATOM   6608  O12 POPEq 122      37.062 114.042  77.816  1.00  0.00           O
ATOM   6609  C1  POPEq 122      36.143 114.312  81.516  1.00  0.00           C
ATOM   6612  C2  POPEq 122      37.173 114.272  82.666  1.00  0.00           C
ATOM   6614  O21 POPEq 122      36.643 114.802  83.886  1.00  0.00           O
ATOM   6615  C21 POPEq 122      36.043 113.943  84.656  1.00  0.00           C
ATOM   6616  O22 POPEq 122      35.573 112.871  84.326  1.00  0.00           O
ATOM   6617  C22 POPEq 122      36.103 114.463  86.106  1.00  0.00           C
ATOM   6620  C3  POPEq 122      38.403 115.142  82.346  1.00  0.00           C
ATOM   6623  O31 POPEq 122      39.383 115.023  83.396  1.00  0.00           O
ATOM   6624  C31 POPEq 122      40.283 115.982  83.376  1.00  0.00           C
ATOM   6625  O32 POPEq 122      40.253 116.963  82.646  1.00  0.00           O
ATOM   6626  C32 POPEq 122      41.413 115.723  84.376  1.00  0.00           C
ATOM   6629  C23 POPEq 122      34.813 114.112  86.866  1.00  0.00           C
ATOM   6632  C24 POPEq 122      34.713 114.722  88.266  1.00  0.00           C
ATOM   6635  C25 POPEq 122      33.303 114.582  88.866  1.00  0.00           C
ATOM   6638  C26 POPEq 122      33.093 115.452  90.116  1.00  0.00           C
ATOM   6641  C27 POPEq 122      33.333 114.732  91.446  1.00  0.00           C
ATOM   6644  C28 POPEq 122      33.183 115.692  92.636  1.00  0.00           C
ATOM   6647  C29 POPEq 122      33.033 114.983  93.966  1.00  0.00           C
ATOM   6649 0C21 POPEq 122      33.653 115.312  95.106  1.00  0.00           C
ATOM   6651 1C21 POPEq 122      34.583 116.483  95.286  1.00  0.00           C
ATOM   6654 2C21 POPEq 122      34.953 116.732  96.766  1.00  0.00           C
ATOM   6657 3C21 POPEq 122      36.003 115.762  97.326  1.00  0.00           C
ATOM   6660 4C21 POPEq 122      36.443 116.152  98.746  1.00  0.00           C
ATOM   6663 5C21 POPEq 122      37.613 115.303  99.246  1.00  0.00           C
ATOM   6666 6C21 POPEq 122      38.033 115.632 100.686  1.00  0.00           C
ATOM   6669 7C21 POPEq 122      39.073 114.643 101.236  1.00  0.00           C
ATOM   6672 8C21 POPEq 122      39.293 114.772 102.746  1.00  0.00           C
ATOM   6676  C33 POPEq 122      41.182 114.533  85.336  1.00  0.00           C
ATOM   6679  C34 POPEq 122      42.362 114.363  86.296  1.00  0.00           C
ATOM   6682  C35 POPEq 122      42.183 115.062  87.646  1.00  0.00           C
ATOM   6685  C36 POPEq 122      41.133 114.372  88.526  1.00  0.00           C
ATOM   6688  C37 POPEq 122      41.403 114.632  90.006  1.00  0.00           C
ATOM   6691  C38 POPEq 122      40.573 113.743  90.946  1.00  0.00           C
ATOM   6694  C39 POPEq 122      41.232 113.593  92.326  1.00  0.00           C
ATOM   6697 0C31 POPEq 122      41.363 114.923  93.066  1.00  0.00           C
ATOM   6700 1C31 POPEq 122      42.313 114.843  94.266  1.00  0.00           C
ATOM   6703 2C31 POPEq 122      42.523 116.243  94.846  1.00  0.00           C
ATOM   6706 3C31 POPEq 122      43.472 116.292  96.046  1.00  0.00           C
ATOM   6709 4C31 POPEq 122      43.923 117.742  96.276  1.00  0.00           C
ATOM   6712 5C31 POPEq 122      44.833 117.943  97.486  1.00  0.00           C
ATOM   6715 6C31 POPEq 122      45.323 119.382  97.566  1.00  0.00           C
ATOM   6719  NH3 POPEr 123      70.823  64.092  77.396  1.00  0.00           N
ATOM   6723  C12 POPEr 123      70.403  65.232  76.496  1.00  0.00           C
ATOM   6726  C11 POPEr 123      69.463  66.213  77.216  1.00  0.00           C
ATOM   6729  P   POPEr 123      68.053  68.371  76.646  1.00  0.00           P
ATOM   6730  O13 POPEr 123      68.632  69.732  76.806  1.00  0.00           O
ATOM   6731  O14 POPEr 123      67.092  68.222  75.536  1.00  0.00           O
ATOM   6732  O11 POPEr 123      67.403  67.871  77.996  1.00  0.00           O
ATOM   6733  O12 POPEr 123      69.253  67.363  76.396  1.00  0.00           O
ATOM   6734  C1  POPEr 123      67.913  68.323  79.266  1.00  0.00           C
ATOM   6737  C2  POPEr 123      67.323  67.493  80.446  1.00  0.00           C
ATOM   6739  O21 POPEr 123      67.143  68.312  81.616  1.00  0.00           O
ATOM   6740  C21 POPEr 123      68.243  68.673  82.266  1.00  0.00           C
ATOM   6741  O22 POPEr 123      69.393  68.573  81.856  1.00  0.00           O
ATOM   6742  C22 POPEr 123      67.833  69.222  83.636  1.00  0.00           C
ATOM   6745  C3  POPEr 123      68.082  66.153  80.776  1.00  0.00           C
ATOM   6748  O31 POPEr 123      67.653  65.592  82.046  1.00  0.00           O
ATOM   6749  C31 POPEr 123      68.603  65.052  82.806  1.00  0.00           C
ATOM   6750  O32 POPEr 123      69.792  65.012  82.536  1.00  0.00           O
ATOM   6751  C32 POPEr 123      67.963  64.522  84.086  1.00  0.00           C
ATOM   6754  C23 POPEr 123      68.903  69.062  84.756  1.00  0.00           C
ATOM   6757  C24 POPEr 123      68.433  68.262  85.996  1.00  0.00           C
ATOM   6760  C25 POPEr 123      67.452  69.033  86.886  1.00  0.00           C
ATOM   6763  C26 POPEr 123      66.913  68.202  88.076  1.00  0.00           C
ATOM   6766  C27 POPEr 123      65.833  68.973  88.846  1.00  0.00           C
ATOM   6769  C28 POPEr 123      64.923  68.073  89.716  1.00  0.00           C
ATOM   6772  C29 POPEr 123      65.372  67.853  91.136  1.00  0.00           C
ATOM   6774 0C21 POPEr 123      64.613  67.292  92.096  1.00  0.00           C
ATOM   6776 1C21 POPEr 123      63.193  66.792  91.906  1.00  0.00           C
ATOM   6779 2C21 POPEr 123      62.303  66.972  93.146  1.00  0.00           C
ATOM   6782 3C21 POPEr 123      62.623  65.982  94.286  1.00  0.00           C
ATOM   6785 4C21 POPEr 123      61.903  66.322  95.596  1.00  0.00           C
ATOM   6788 5C21 POPEr 123      60.373  66.412  95.476  1.00  0.00           C
ATOM   6791 6C21 POPEr 123      59.693  66.632  96.826  1.00  0.00           C
ATOM   6794 7C21 POPEr 123      58.163  66.592  96.746  1.00  0.00           C
ATOM   6797 8C21 POPEr 123      57.493  66.673  98.116  1.00  0.00           C
ATOM   6801  C33 POPEr 123      68.932  63.703  84.976  1.00  0.00           C
ATOM   6804  C34 POPEr 123      68.272  63.272  86.296  1.00  0.00           C
ATOM   6807  C35 POPEr 123      69.293  62.832  87.366  1.00  0.00           C
ATOM   6810  C36 POPEr 123      69.753  61.372  87.256  1.00  0.00           C
ATOM   6813  C37 POPEr 123      68.952  60.423  88.156  1.00  0.00           C
ATOM   6816  C38 POPEr 123      69.503  58.993  88.176  1.00  0.00           C
ATOM   6819  C39 POPEr 123      68.772  58.092  89.186  1.00  0.00           C
ATOM   6822 0C31 POPEr 123      69.283  58.193  90.636  1.00  0.00           C
ATOM   6825 1C31 POPEr 123      68.312  57.493  91.606  1.00  0.00           C
ATOM   6828 2C31 POPEr 123      68.932  57.143  92.956  1.00  0.00           C
ATOM   6831 3C31 POPEr 123      69.973  56.013  92.856  1.00  0.00           C
ATOM   6834 4C31 POPEr 123      70.312  55.363  94.206  1.00  0.00           C
ATOM   6837 5C31 POPEr 123      71.302  54.202  94.066  1.00  0.00           C
ATOM   6840 6C31 POPEr 123      72.743  54.662  93.806  1.00  0.00           C
ATOM   6844  NH3 POPEs 124      92.752  69.553 116.196  1.00  0.00           N
ATOM   6848  C12 POPEs 124      92.952  69.833 117.666  1.00  0.00           C
ATOM   6851  C11 POPEs 124      91.973  70.863 118.276  1.00  0.00           C
ATOM   6854  P   POPEs 124      89.662  70.153 117.196  1.00  0.00           P
ATOM   6855  O13 POPEs 124      89.993  68.822 117.736  1.00  0.00           O
ATOM   6856  O14 POPEs 124      88.363  70.812 117.476  1.00  0.00           O
ATOM   6857  O11 POPEs 124      89.882  70.052 115.626  1.00  0.00           O
ATOM   6858  O12 POPEs 124      90.852  71.162 117.466  1.00  0.00           O
ATOM   6859  C1  POPEs 124      89.361  71.092 114.786  1.00  0.00           C
ATOM   6862  C2  POPEs 124      88.433  70.493 113.706  1.00  0.00           C
ATOM   6864  O21 POPEs 124      88.281  71.473 112.666  1.00  0.00           O
ATOM   6865  C21 POPEs 124      88.333  70.993 111.426  1.00  0.00           C
ATOM   6866  O22 POPEs 124      88.692  69.872 111.116  1.00  0.00           O
ATOM   6867  C22 POPEs 124      87.783  72.053 110.486  1.00  0.00           C
ATOM   6870  C3  POPEs 124      87.043  70.113 114.286  1.00  0.00           C
ATOM   6873  O31 POPEs 124      86.201  69.512 113.266  1.00  0.00           O
ATOM   6874  C31 POPEs 124      85.292  70.312 112.716  1.00  0.00           C
ATOM   6875  O32 POPEs 124      85.072  71.463 113.046  1.00  0.00           O
ATOM   6876  C32 POPEs 124      84.632  69.553 111.556  1.00  0.00           C
ATOM   6879  C23 POPEs 124      87.673  71.543 109.036  1.00  0.00           C
ATOM   6882  C24 POPEs 124      86.833  72.473 108.136  1.00  0.00           C
ATOM   6885  C25 POPEs 124      87.643  73.622 107.536  1.00  0.00           C
ATOM   6888  C26 POPEs 124      88.453  73.173 106.306  1.00  0.00           C
ATOM   6891  C27 POPEs 124      89.433  74.243 105.796  1.00  0.00           C
ATOM   6894  C28 POPEs 124      90.471  73.682 104.816  1.00  0.00           C
ATOM   6897  C29 POPEs 124      91.493  72.812 105.516  1.00  0.00           C
ATOM   6899 0C21 POPEs 124      92.783  72.643 105.186  1.00  0.00           C
ATOM   6901 1C21 POPEs 124      93.521  73.272 104.026  1.00  0.00           C
ATOM   6904 2C21 POPEs 124      94.963  73.662 104.416  1.00  0.00           C
ATOM   6907 3C21 POPEs 124      95.882  72.463 104.666  1.00  0.00           C
ATOM   6910 4C21 POPEs 124      97.262  72.871 105.216  1.00  0.00           C
ATOM   6913 5C21 POPEs 124      98.153  73.552 104.166  1.00  0.00           C
ATOM   6916 6C21 POPEs 124      99.443  72.753 103.916  1.00  0.00           C
ATOM   6919 7C21 POPEs 124     100.202  73.243 102.676  1.00  0.00           C
ATOM   6922 8C21 POPEs 124     101.471  72.432 102.406  1.00  0.00           C
ATOM   6926  C33 POPEs 124      83.213  70.052 111.156  1.00  0.00           C
ATOM   6929  C34 POPEs 124      82.723  69.452 109.816  1.00  0.00           C
ATOM   6932  C35 POPEs 124      83.473  70.022 108.606  1.00  0.00           C
ATOM   6935  C36 POPEs 124      83.162  69.353 107.266  1.00  0.00           C
ATOM   6938  C37 POPEs 124      84.291  69.662 106.266  1.00  0.00           C
ATOM   6941  C38 POPEs 124      84.182  68.872 104.956  1.00  0.00           C
ATOM   6944  C39 POPEs 124      85.273  69.261 103.946  1.00  0.00           C
ATOM   6947 0C31 POPEs 124      85.093  70.683 103.416  1.00  0.00           C
ATOM   6950 1C31 POPEs 124      85.963  71.003 102.206  1.00  0.00           C
ATOM   6953 2C31 POPEs 124      85.772  72.441 101.696  1.00  0.00           C
ATOM   6956 3C31 POPEs 124      84.361  72.762 101.156  1.00  0.00           C
ATOM   6959 4C31 POPEs 124      83.952  71.863  99.986  1.00  0.00           C
ATOM   6962 5C31 POPEs 124      82.743  72.393  99.196  1.00  0.00           C
ATOM   6965 6C31 POPEs 124      82.513  71.643  97.886  1.00  0.00           C
ATOM   6969  NH3 POPEt 125      61.493 118.902  78.636  1.00  0.00           N
ATOM   6973  C12 POPEt 125      60.453 117.943  79.136  1.00  0.00           C
ATOM   6976  C11 POPEt 125      59.463 118.633  80.086  1.00  0.00           C
ATOM   6979  P   POPEt 125      57.303 120.082  80.056  1.00  0.00           P
ATOM   6980  O13 POPEt 125      57.643 121.033  81.146  1.00  0.00           O
ATOM   6981  O14 POPEt 125      56.403 120.643  79.026  1.00  0.00           O
ATOM   6982  O11 POPEt 125      56.683 118.752  80.596  1.00  0.00           O
ATOM   6983  O12 POPEt 125      58.662 119.592  79.386  1.00  0.00           O
ATOM   6984  C1  POPEt 125      55.423 118.643  81.246  1.00  0.00           C
ATOM   6987  C2  POPEt 125      55.693 118.192  82.696  1.00  0.00           C
ATOM   6989  O21 POPEt 125      54.583 117.472  83.266  1.00  0.00           O
ATOM   6990  C21 POPEt 125      53.533 118.162  83.656  1.00  0.00           C
ATOM   6991  O22 POPEt 125      53.293 119.333  83.386  1.00  0.00           O
ATOM   6992  C22 POPEt 125      52.693 117.283  84.576  1.00  0.00           C
ATOM   6995  C3  POPEt 125      56.263 119.342  83.576  1.00  0.00           C
ATOM   6998  O31 POPEt 125      56.193 118.992  84.966  1.00  0.00           O
ATOM   6999  C31 POPEt 125      56.963 119.673  85.766  1.00  0.00           C
ATOM   7000  O32 POPEt 125      57.812 120.492  85.466  1.00  0.00           O
ATOM   7001  C32 POPEt 125      56.623 119.232  87.186  1.00  0.00           C
ATOM   7004  C23 POPEt 125      51.463 118.032  85.126  1.00  0.00           C
ATOM   7007  C24 POPEt 125      50.632 117.253  86.156  1.00  0.00           C
ATOM   7010  C25 POPEt 125      51.232 117.313  87.566  1.00  0.00           C
ATOM   7013  C26 POPEt 125      50.273 116.761  88.636  1.00  0.00           C
ATOM   7016  C27 POPEt 125      50.833 116.912  90.066  1.00  0.00           C
ATOM   7019  C28 POPEt 125      49.873 116.413  91.166  1.00  0.00           C
ATOM   7022  C29 POPEt 125      48.732 117.362  91.416  1.00  0.00           C
ATOM   7024 0C21 POPEt 125      48.243 117.752  92.606  1.00  0.00           C
ATOM   7026 1C21 POPEt 125      48.722 117.321  93.976  1.00  0.00           C
ATOM   7029 2C21 POPEt 125      48.833 118.512  94.946  1.00  0.00           C
ATOM   7032 3C21 POPEt 125      49.173 118.062  96.376  1.00  0.00           C
ATOM   7035 4C21 POPEt 125      49.093 119.212  97.386  1.00  0.00           C
ATOM   7038 5C21 POPEt 125      49.223 118.743  98.836  1.00  0.00           C
ATOM   7041 6C21 POPEt 125      48.883 119.862  99.846  1.00  0.00           C
ATOM   7044 7C21 POPEt 125      49.093 119.412 101.296  1.00  0.00           C
ATOM   7047 8C21 POPEt 125      48.843 120.503 102.336  1.00  0.00           C
ATOM   7051  C33 POPEt 125      57.593 119.821  88.216  1.00  0.00           C
ATOM   7054  C34 POPEt 125      57.043 119.753  89.646  1.00  0.00           C
ATOM   7057  C35 POPEt 125      58.082 120.212  90.656  1.00  0.00           C
ATOM   7060  C36 POPEt 125      57.493 120.462  92.046  1.00  0.00           C
ATOM   7063  C37 POPEt 125      58.603 120.762  93.066  1.00  0.00           C
ATOM   7066  C38 POPEt 125      58.103 121.071  94.486  1.00  0.00           C
ATOM   7069  C39 POPEt 125      57.243 119.942  95.086  1.00  0.00           C
ATOM   7072 0C31 POPEt 125      55.743 120.252  95.006  1.00  0.00           C
ATOM   7075 1C31 POPEt 125      54.863 119.002  94.896  1.00  0.00           C
ATOM   7078 2C31 POPEt 125      53.353 119.312  94.826  1.00  0.00           C
ATOM   7081 3C31 POPEt 125      52.823 120.242  95.946  1.00  0.00           C
ATOM   7084 4C31 POPEt 125      53.113 119.722  97.356  1.00  0.00           C
ATOM   7087 5C31 POPEt 125      52.823 120.771  98.436  1.00  0.00           C
ATOM   7090 6C31 POPEt 125      53.223 120.273  99.826  1.00  0.00           C
ATOM   7094  NH3 POPEu 126      70.783 107.633  81.936  1.00  0.00           N
ATOM   7098  C12 POPEu 126      71.033 108.162  80.546  1.00  0.00           C
ATOM   7101  C11 POPEu 126      71.743 109.512  80.566  1.00  0.00           C
ATOM   7104  P   POPEu 126      72.473 111.462  79.016  1.00  0.00           P
ATOM   7105  O13 POPEu 126      73.643 111.243  78.156  1.00  0.00           O
ATOM   7106  O14 POPEu 126      71.452 112.423  78.506  1.00  0.00           O
ATOM   7107  O11 POPEu 126      72.913 111.901  80.466  1.00  0.00           O
ATOM   7108  O12 POPEu 126      71.753 110.062  79.256  1.00  0.00           O
ATOM   7109  C1  POPEu 126      74.232 111.793  80.986  1.00  0.00           C
ATOM   7112  C2  POPEu 126      74.213 112.021  82.526  1.00  0.00           C
ATOM   7114  O21 POPEu 126      75.423 111.502  83.076  1.00  0.00           O
ATOM   7115  C21 POPEu 126      76.083 112.113  84.066  1.00  0.00           C
ATOM   7116  O22 POPEu 126      77.292 112.052  84.196  1.00  0.00           O
ATOM   7117  C22 POPEu 126      75.202 112.782  85.126  1.00  0.00           C
ATOM   7120  C3  POPEu 126      72.982 111.252  83.086  1.00  0.00           C
ATOM   7123  O31 POPEu 126      72.763 111.373  84.506  1.00  0.00           O
ATOM   7124  C31 POPEu 126      71.743 110.613  84.876  1.00  0.00           C
ATOM   7125  O32 POPEu 126      71.033 109.983  84.086  1.00  0.00           O
ATOM   7126  C32 POPEu 126      71.613 110.613  86.386  1.00  0.00           C
ATOM   7129  C23 POPEu 126      76.053 113.593  86.136  1.00  0.00           C
ATOM   7132  C24 POPEu 126      75.202 114.401  87.126  1.00  0.00           C
ATOM   7135  C25 POPEu 126      74.413 113.522  88.086  1.00  0.00           C
ATOM   7138  C26 POPEu 126      74.283 114.163  89.476  1.00  0.00           C
ATOM   7141  C27 POPEu 126      73.283 113.402  90.346  1.00  0.00           C
ATOM   7144  C28 POPEu 126      73.423 113.703  91.846  1.00  0.00           C
ATOM   7147  C29 POPEu 126      72.292 113.102  92.636  1.00  0.00           C
ATOM   7149 0C21 POPEu 126      72.353 112.021  93.426  1.00  0.00           C
ATOM   7151 1C21 POPEu 126      73.542 111.152  93.716  1.00  0.00           C
ATOM   7154 2C21 POPEu 126      74.232 111.562  95.036  1.00  0.00           C
ATOM   7157 3C21 POPEu 126      73.283 111.572  96.246  1.00  0.00           C
ATOM   7160 4C21 POPEu 126      74.003 111.842  97.576  1.00  0.00           C
ATOM   7163 5C21 POPEu 126      74.783 113.162  97.616  1.00  0.00           C
ATOM   7166 6C21 POPEu 126      75.493 113.312  98.956  1.00  0.00           C
ATOM   7169 7C21 POPEu 126      76.353 114.582  99.056  1.00  0.00           C
ATOM   7172 8C21 POPEu 126      77.103 114.652 100.386  1.00  0.00           C
ATOM   7176  C33 POPEu 126      70.232 111.122  86.866  1.00  0.00           C
ATOM   7179  C34 POPEu 126      70.202 112.642  87.036  1.00  0.00           C
ATOM   7182  C35 POPEu 126      70.113 113.073  88.506  1.00  0.00           C
ATOM   7185  C36 POPEu 126      68.772 112.733  89.176  1.00  0.00           C
ATOM   7188  C37 POPEu 126      68.783 113.242  90.626  1.00  0.00           C
ATOM   7191  C38 POPEu 126      67.573 112.773  91.436  1.00  0.00           C
ATOM   7194  C39 POPEu 126      67.773 113.022  92.936  1.00  0.00           C
ATOM   7197 0C31 POPEu 126      68.583 111.901  93.616  1.00  0.00           C
ATOM   7200 1C31 POPEu 126      68.963 112.272  95.056  1.00  0.00           C
ATOM   7203 2C31 POPEu 126      69.443 111.071  95.886  1.00  0.00           C
ATOM   7206 3C31 POPEu 126      69.652 111.462  97.356  1.00  0.00           C
ATOM   7209 4C31 POPEu 126      69.743 110.252  98.286  1.00  0.00           C
ATOM   7212 5C31 POPEu 126      69.632 110.651  99.766  1.00  0.00           C
ATOM   7215 6C31 POPEu 126      69.553 109.463 100.726  1.00  0.00           C
ATOM   7219  NH3 POPEv 127      11.513  34.503 123.776  1.00  0.00           N
ATOM   7223  C12 POPEv 127      11.373  34.143 125.216  1.00  0.00           C
ATOM   7226  C11 POPEv 127       9.883  34.143 125.606  1.00  0.00           C
ATOM   7229  P   POPEv 127       8.323  33.093 123.706  1.00  0.00           P
ATOM   7230  O13 POPEv 127       8.343  31.713 123.156  1.00  0.00           O
ATOM   7231  O14 POPEv 127       7.053  33.772 123.996  1.00  0.00           O
ATOM   7232  O11 POPEv 127       9.173  34.022 122.736  1.00  0.00           O
ATOM   7233  O12 POPEv 127       9.223  33.053 124.996  1.00  0.00           O
ATOM   7234  C1  POPEv 127       8.493  35.083 122.056  1.00  0.00           C
ATOM   7237  C2  POPEv 127       9.393  35.753 120.986  1.00  0.00           C
ATOM   7239  O21 POPEv 127      10.593  36.222 121.636  1.00  0.00           O
ATOM   7240  C21 POPEv 127      11.653  36.533 120.886  1.00  0.00           C
ATOM   7241  O22 POPEv 127      12.313  37.542 121.056  1.00  0.00           O
ATOM   7242  C22 POPEv 127      12.093  35.403 119.946  1.00  0.00           C
ATOM   7245  C3  POPEv 127       8.623  36.913 120.286  1.00  0.00           C
ATOM   7248  O31 POPEv 127       9.343  37.482 119.176  1.00  0.00           O
ATOM   7249  C31 POPEv 127       9.623  38.783 119.226  1.00  0.00           C
ATOM   7250  O32 POPEv 127       9.603  39.472 120.236  1.00  0.00           O
ATOM   7251  C32 POPEv 127      10.013  39.273 117.826  1.00  0.00           C
ATOM   7254  C23 POPEv 127      11.873  35.753 118.456  1.00  0.00           C
ATOM   7257  C24 POPEv 127      12.593  34.833 117.466  1.00  0.00           C
ATOM   7260  C25 POPEv 127      14.113  35.003 117.456  1.00  0.00           C
ATOM   7263  C26 POPEv 127      14.793  34.362 116.226  1.00  0.00           C
ATOM   7266  C27 POPEv 127      14.443  35.022 114.876  1.00  0.00           C
ATOM   7269  C28 POPEv 127      15.263  34.433 113.706  1.00  0.00           C
ATOM   7272  C29 POPEv 127      14.873  35.003 112.356  1.00  0.00           C
ATOM   7274 0C21 POPEv 127      15.683  35.123 111.276  1.00  0.00           C
ATOM   7276 1C21 POPEv 127      17.123  34.693 111.186  1.00  0.00           C
ATOM   7279 2C21 POPEv 127      17.483  33.903 109.906  1.00  0.00           C
ATOM   7282 3C21 POPEv 127      17.583  34.772 108.646  1.00  0.00           C
ATOM   7285 4C21 POPEv 127      18.193  34.043 107.426  1.00  0.00           C
ATOM   7288 5C21 POPEv 127      19.693  33.732 107.576  1.00  0.00           C
ATOM   7291 6C21 POPEv 127      20.283  33.053 106.326  1.00  0.00           C
ATOM   7294 7C21 POPEv 127      21.812  33.073 106.306  1.00  0.00           C
ATOM   7297 8C21 POPEv 127      22.423  32.373 105.086  1.00  0.00           C
ATOM   7301  C33 POPEv 127       9.183  38.673 116.656  1.00  0.00           C
ATOM   7304  C34 POPEv 127      10.073  37.882 115.676  1.00  0.00           C
ATOM   7307  C35 POPEv 127       9.343  37.353 114.436  1.00  0.00           C
ATOM   7310  C36 POPEv 127      10.313  36.683 113.456  1.00  0.00           C
ATOM   7313  C37 POPEv 127       9.633  35.803 112.396  1.00  0.00           C
ATOM   7316  C38 POPEv 127      10.633  34.882 111.686  1.00  0.00           C
ATOM   7319  C39 POPEv 127       9.943  33.843 110.786  1.00  0.00           C
ATOM   7322 0C31 POPEv 127       9.633  34.333 109.376  1.00  0.00           C
ATOM   7325 1C31 POPEv 127       8.573  33.432 108.736  1.00  0.00           C
ATOM   7328 2C31 POPEv 127       8.383  33.702 107.246  1.00  0.00           C
ATOM   7331 3C31 POPEv 127       7.203  32.912 106.666  1.00  0.00           C
ATOM   7334 4C31 POPEv 127       7.143  33.023 105.146  1.00  0.00           C
ATOM   7337 5C31 POPEv 127       5.783  32.603 104.576  1.00  0.00           C
ATOM   7340 6C31 POPEv 127       5.763  32.603 103.046  1.00  0.00           C
ATOM   7344  NH3 POPEw 128      35.663  71.033 117.736  1.00  0.00           N
ATOM   7348  C12 POPEw 128      35.183  72.243 116.966  1.00  0.00           C
ATOM   7351  C11 POPEw 128      35.863  73.533 117.476  1.00  0.00           C
ATOM   7354  P   POPEw 128      35.433  74.923 115.306  1.00  0.00           P
ATOM   7355  O13 POPEw 128      36.773  74.553 114.846  1.00  0.00           O
ATOM   7356  O14 POPEw 128      34.283  74.213 114.716  1.00  0.00           O
ATOM   7357  O11 POPEw 128      35.253  76.493 115.166  1.00  0.00           O
ATOM   7358  O12 POPEw 128      35.343  74.723 116.876  1.00  0.00           O
ATOM   7359  C1  POPEw 128      35.043  77.152 113.906  1.00  0.00           C
ATOM   7362  C2  POPEw 128      35.683  78.573 113.886  1.00  0.00           C
ATOM   7364  O21 POPEw 128      35.373  79.163 112.606  1.00  0.00           O
ATOM   7365  C21 POPEw 128      35.253  80.482 112.576  1.00  0.00           C
ATOM   7366  O22 POPEw 128      35.243  81.243 113.526  1.00  0.00           O
ATOM   7367  C22 POPEw 128      35.223  80.931 111.106  1.00  0.00           C
ATOM   7370  C3  POPEw 128      37.223  78.493 114.096  1.00  0.00           C
ATOM   7373  O31 POPEw 128      37.913  79.682 113.686  1.00  0.00           O
ATOM   7374  C31 POPEw 128      38.103  80.651 114.556  1.00  0.00           C
ATOM   7375  O32 POPEw 128      37.743  80.683 115.726  1.00  0.00           O
ATOM   7376  C32 POPEw 128      38.793  81.823 113.866  1.00  0.00           C
ATOM   7379  C23 POPEw 128      34.533  82.292 110.856  1.00  0.00           C
ATOM   7382  C24 POPEw 128      34.833  82.852 109.456  1.00  0.00           C
ATOM   7385  C25 POPEw 128      34.793  81.793 108.336  1.00  0.00           C
ATOM   7388  C26 POPEw 128      34.783  82.383 106.916  1.00  0.00           C
ATOM   7391  C27 POPEw 128      35.333  81.373 105.886  1.00  0.00           C
ATOM   7394  C28 POPEw 128      34.953  81.653 104.426  1.00  0.00           C
ATOM   7397  C29 POPEw 128      35.473  82.992 103.946  1.00  0.00           C
ATOM   7399 0C21 POPEw 128      36.463  83.192 103.066  1.00  0.00           C
ATOM   7401 1C21 POPEw 128      37.263  82.132 102.356  1.00  0.00           C
ATOM   7404 2C21 POPEw 128      37.973  82.682 101.106  1.00  0.00           C
ATOM   7407 3C21 POPEw 128      38.952  81.663 100.496  1.00  0.00           C
ATOM   7410 4C21 POPEw 128      39.733  82.232  99.296  1.00  0.00           C
ATOM   7413 5C21 POPEw 128      39.023  82.062  97.946  1.00  0.00           C
ATOM   7416 6C21 POPEw 128      39.893  82.493  96.746  1.00  0.00           C
ATOM   7419 7C21 POPEw 128      40.143  84.002  96.666  1.00  0.00           C
ATOM   7422 8C21 POPEw 128      41.203  84.401  95.626  1.00  0.00           C
ATOM   7426  C33 POPEw 128      40.073  81.452 113.086  1.00  0.00           C
ATOM   7429  C34 POPEw 128      39.863  80.942 111.646  1.00  0.00           C
ATOM   7432  C35 POPEw 128      41.213  80.923 110.906  1.00  0.00           C
ATOM   7435  C36 POPEw 128      41.133  80.683 109.396  1.00  0.00           C
ATOM   7438  C37 POPEw 128      42.432  81.112 108.706  1.00  0.00           C
ATOM   7441  C38 POPEw 128      42.463  80.863 107.196  1.00  0.00           C
ATOM   7444  C39 POPEw 128      43.763  81.383 106.556  1.00  0.00           C
ATOM   7447 0C31 POPEw 128      43.923  81.003 105.076  1.00  0.00           C
ATOM   7450 1C31 POPEw 128      45.333  81.343 104.566  1.00  0.00           C
ATOM   7453 2C31 POPEw 128      45.562  81.052 103.066  1.00  0.00           C
ATOM   7456 3C31 POPEw 128      44.893  82.073 102.126  1.00  0.00           C
ATOM   7459 4C31 POPEw 128      45.553  82.103 100.746  1.00  0.00           C
ATOM   7462 5C31 POPEw 128      44.903  83.113  99.776  1.00  0.00           C
ATOM   7465 6C31 POPEw 128      45.713  83.332  98.496  1.00  0.00           C
ATOM   7469  NH3 POPEx 129      99.272  29.663 119.586  1.00  0.00           N
ATOM   7473  C12 POPEx 129      98.692  28.293 119.366  1.00  0.00           C
ATOM   7476  C11 POPEx 129      97.162  28.403 119.146  1.00  0.00           C
ATOM   7479  P   POPEx 129      96.113  26.873 117.256  1.00  0.00           P
ATOM   7480  O13 POPEx 129      96.012  25.413 117.076  1.00  0.00           O
ATOM   7481  O14 POPEx 129      94.893  27.653 116.966  1.00  0.00           O
ATOM   7482  O11 POPEx 129      97.302  27.443 116.356  1.00  0.00           O
ATOM   7483  O12 POPEx 129      96.602  27.163 118.736  1.00  0.00           O
ATOM   7484  C1  POPEx 129      97.003  27.812 114.996  1.00  0.00           C
ATOM   7487  C2  POPEx 129      98.092  27.363 113.976  1.00  0.00           C
ATOM   7489  O21 POPEx 129      97.562  27.603 112.646  1.00  0.00           O
ATOM   7490  C21 POPEx 129      98.482  27.723 111.696  1.00  0.00           C
ATOM   7491  O22 POPEx 129      99.683  27.873 111.896  1.00  0.00           O
ATOM   7492  C22 POPEx 129      97.822  27.603 110.316  1.00  0.00           C
ATOM   7495  C3  POPEx 129      98.442  25.853 114.176  1.00  0.00           C
ATOM   7498  O31 POPEx 129      99.232  25.303 113.106  1.00  0.00           O
ATOM   7499  C31 POPEx 129     100.522  25.083 113.336  1.00  0.00           C
ATOM   7500  O32 POPEx 129     101.113  25.363 114.376  1.00  0.00           O
ATOM   7501  C32 POPEx 129     101.143  24.362 112.156  1.00  0.00           C
ATOM   7504  C23 POPEx 129      98.801  27.913 109.166  1.00  0.00           C
ATOM   7507  C24 POPEx 129      98.183  27.863 107.756  1.00  0.00           C
ATOM   7510  C25 POPEx 129      99.242  28.103 106.676  1.00  0.00           C
ATOM   7513  C26 POPEx 129      98.701  27.943 105.246  1.00  0.00           C
ATOM   7516  C27 POPEx 129      99.792  28.103 104.176  1.00  0.00           C
ATOM   7519  C28 POPEx 129      99.312  27.682 102.776  1.00  0.00           C
ATOM   7522  C29 POPEx 129     100.312  28.053 101.706  1.00  0.00           C
ATOM   7524 0C21 POPEx 129     101.012  27.203 100.926  1.00  0.00           C
ATOM   7526 1C21 POPEx 129     100.912  25.702 100.946  1.00  0.00           C
ATOM   7529 2C21 POPEx 129     101.842  25.042  99.906  1.00  0.00           C
ATOM   7532 3C21 POPEx 129     103.333  25.093 100.266  1.00  0.00           C
ATOM   7535 4C21 POPEx 129     104.232  24.622  99.116  1.00  0.00           C
ATOM   7538 5C21 POPEx 129     104.503  25.723  98.076  1.00  0.00           C
ATOM   7541 6C21 POPEx 129     104.662  25.193  96.646  1.00  0.00           C
ATOM   7544 7C21 POPEx 129     104.692  26.302  95.586  1.00  0.00           C
ATOM   7547 8C21 POPEx 129     104.352  25.802  94.176  1.00  0.00           C
ATOM   7551  C33 POPEx 129     101.782  25.282 111.096  1.00  0.00           C
ATOM   7554  C34 POPEx 129     102.343  24.462 109.936  1.00  0.00           C
ATOM   7557  C35 POPEx 129     103.141  25.312 108.936  1.00  0.00           C
ATOM   7560  C36 POPEx 129     103.743  24.503 107.786  1.00  0.00           C
ATOM   7563  C37 POPEx 129     102.691  24.043 106.756  1.00  0.00           C
ATOM   7566  C38 POPEx 129     103.302  23.542 105.436  1.00  0.00           C
ATOM   7569  C39 POPEx 129     103.753  22.083 105.476  1.00  0.00           C
ATOM   7572 0C31 POPEx 129     104.092  21.543 104.076  1.00  0.00           C
ATOM   7575 1C31 POPEx 129     104.102  20.013 104.006  1.00  0.00           C
ATOM   7578 2C31 POPEx 129     104.132  19.493 102.556  1.00  0.00           C
ATOM   7581 3C31 POPEx 129     104.033  17.953 102.436  1.00  0.00           C
ATOM   7584 4C31 POPEx 129     102.842  17.323 103.176  1.00  0.00           C
ATOM   7587 5C31 POPEx 129     101.462  17.823 102.706  1.00  0.00           C
ATOM   7590 6C31 POPEx 129     100.303  17.183 103.476  1.00  0.00           C
ATOM   7594  NH3 POPEy 130       3.438  96.523 119.146  1.00  0.00           N
ATOM   7598  C12 POPEy 130       4.183  96.612 120.456  1.00  0.00           C
ATOM   7601  C11 POPEy 130       3.398  97.313 121.586  1.00  0.00           C
ATOM   7604  P   POPEy 130       4.573  99.102 123.046  1.00  0.00           P
ATOM   7605  O13 POPEy 130       3.308  99.521 123.666  1.00  0.00           O
ATOM   7606  O14 POPEy 130       5.763  99.232 123.926  1.00  0.00           O
ATOM   7607  O11 POPEy 130       4.773  99.813 121.636  1.00  0.00           O
ATOM   7608  O12 POPEy 130       4.313  97.582 122.676  1.00  0.00           O
ATOM   7609  C1  POPEy 130       4.293 101.143 121.416  1.00  0.00           C
ATOM   7612  C2  POPEy 130       4.323 101.542 119.916  1.00  0.00           C
ATOM   7614  O21 POPEy 130       3.558 102.742 119.766  1.00  0.00           O
ATOM   7615  C21 POPEy 130       3.683 103.563 118.686  1.00  0.00           C
ATOM   7616  O22 POPEy 130       2.818 104.352 118.366  1.00  0.00           O
ATOM   7617  C22 POPEy 130       5.093 103.563 118.076  1.00  0.00           C
ATOM   7620  C3  POPEy 130       3.733 100.422 119.006  1.00  0.00           C
ATOM   7623  O31 POPEy 130       3.893 100.713 117.596  1.00  0.00           O
ATOM   7624  C31 POPEy 130       3.943  99.603 116.856  1.00  0.00           C
ATOM   7625  O32 POPEy 130       3.843  98.472 117.286  1.00  0.00           O
ATOM   7626  C32 POPEy 130       4.213  99.923 115.376  1.00  0.00           C
ATOM   7629  C23 POPEy 130       5.253 104.492 116.836  1.00  0.00           C
ATOM   7632  C24 POPEy 130       6.103 103.803 115.756  1.00  0.00           C
ATOM   7635  C25 POPEy 130       6.133 104.533 114.416  1.00  0.00           C
ATOM   7638  C26 POPEy 130       7.113 105.702 114.376  1.00  0.00           C
ATOM   7641  C27 POPEy 130       7.453 106.093 112.926  1.00  0.00           C
ATOM   7644  C28 POPEy 130       8.493 107.222 112.856  1.00  0.00           C
ATOM   7647  C29 POPEy 130       8.893 107.542 111.446  1.00  0.00           C
ATOM   7649 0C21 POPEy 130       9.143 108.783 110.986  1.00  0.00           C
ATOM   7651 1C21 POPEy 130       9.153 110.033 111.826  1.00  0.00           C
ATOM   7654 2C21 POPEy 130      10.083 111.112 111.246  1.00  0.00           C
ATOM   7657 3C21 POPEy 130       9.513 111.782 109.986  1.00  0.00           C
ATOM   7660 4C21 POPEy 130       9.223 113.262 110.226  1.00  0.00           C
ATOM   7663 5C21 POPEy 130       8.593 113.983 109.026  1.00  0.00           C
ATOM   7666 6C21 POPEy 130       8.333 115.452 109.346  1.00  0.00           C
ATOM   7669 7C21 POPEy 130       7.593 116.192 108.236  1.00  0.00           C
ATOM   7672 8C21 POPEy 130       7.403 117.682 108.536  1.00  0.00           C
ATOM   7676  C33 POPEy 130       3.018 100.583 114.646  1.00  0.00           C
ATOM   7679  C34 POPEy 130       2.798 100.012 113.226  1.00  0.00           C
ATOM   7682  C35 POPEy 130       1.338  99.732 112.836  1.00  0.00           C
ATOM   7685  C36 POPEy 130       0.578  98.832 113.826  1.00  0.00           C
ATOM   7688  C37 POPEy 130      -0.722  98.242 113.266  1.00  0.00           C
ATOM   7691  C38 POPEy 130      -0.552  96.922 112.506  1.00  0.00           C
ATOM   7694  C39 POPEy 130      -1.862  96.443 111.876  1.00  0.00           C
ATOM   7697 0C31 POPEy 130      -1.682  95.292 110.876  1.00  0.00           C
ATOM   7700 1C31 POPEy 130      -3.002  94.953 110.166  1.00  0.00           C
ATOM   7703 2C31 POPEy 130      -2.872  93.883 109.066  1.00  0.00           C
ATOM   7706 3C31 POPEy 130      -1.952  94.303 107.906  1.00  0.00           C
ATOM   7709 4C31 POPEy 130      -2.112  93.393 106.676  1.00  0.00           C
ATOM   7712 5C31 POPEy 130      -1.162  93.773 105.526  1.00  0.00           C
ATOM   7715 6C31 POPEy 130      -1.422  92.982 104.246  1.00  0.00           C
ATOM   7719  NH3 POPEz 131      23.413  98.113 121.776  1.00  0.00           N
ATOM   7723  C12 POPEz 131      23.953  97.321 120.596  1.00  0.00           C
ATOM   7726  C11 POPEz 131      25.023  96.283 121.016  1.00  0.00           C
ATOM   7729  P   POPEz 131      23.713  94.132 121.586  1.00  0.00           P
ATOM   7730  O13 POPEz 131      23.873  94.632 122.956  1.00  0.00           O
ATOM   7731  O14 POPEz 131      23.963  92.693 121.356  1.00  0.00           O
ATOM   7732  O11 POPEz 131      22.303  94.562 120.976  1.00  0.00           O
ATOM   7733  O12 POPEz 131      24.683  94.942 120.656  1.00  0.00           O
ATOM   7734  C1  POPEz 131      21.803  93.902 119.796  1.00  0.00           C
ATOM   7737  C2  POPEz 131      22.423  94.463 118.486  1.00  0.00           C
ATOM   7739  O21 POPEz 131      22.033  95.823 118.236  1.00  0.00           O
ATOM   7740  C21 POPEz 131      20.853  96.082 117.706  1.00  0.00           C
ATOM   7741  O22 POPEz 131      19.883  95.362 117.706  1.00  0.00           O
ATOM   7742  C22 POPEz 131      20.873  97.553 117.286  1.00  0.00           C
ATOM   7745  C3  POPEz 131      22.253  93.522 117.256  1.00  0.00           C
ATOM   7748  O31 POPEz 131      22.983  94.002 116.106  1.00  0.00           O
ATOM   7749  C31 POPEz 131      24.312  93.883 116.156  1.00  0.00           C
ATOM   7750  O32 POPEz 131      24.972  93.612 117.146  1.00  0.00           O
ATOM   7751  C32 POPEz 131      24.863  93.972 114.736  1.00  0.00           C
ATOM   7754  C23 POPEz 131      22.213  97.992 116.666  1.00  0.00           C
ATOM   7757  C24 POPEz 131      22.193  99.442 116.186  1.00  0.00           C
ATOM   7760  C25 POPEz 131      21.103  99.772 115.146  1.00  0.00           C
ATOM   7763  C26 POPEz 131      21.083  98.803 113.956  1.00  0.00           C
ATOM   7766  C27 POPEz 131      20.843  99.482 112.596  1.00  0.00           C
ATOM   7769  C28 POPEz 131      21.973 100.462 112.246  1.00  0.00           C
ATOM   7772  C29 POPEz 131      22.193 100.651 110.766  1.00  0.00           C
ATOM   7774 0C21 POPEz 131      21.413 101.343 109.926  1.00  0.00           C
ATOM   7776 1C21 POPEz 131      20.123 102.052 110.246  1.00  0.00           C
ATOM   7779 2C21 POPEz 131      19.203 102.092 109.006  1.00  0.00           C
ATOM   7782 3C21 POPEz 131      18.743 100.713 108.526  1.00  0.00           C
ATOM   7785 4C21 POPEz 131      17.993 100.742 107.186  1.00  0.00           C
ATOM   7788 5C21 POPEz 131      18.903 100.982 105.966  1.00  0.00           C
ATOM   7791 6C21 POPEz 131      18.083 101.033 104.666  1.00  0.00           C
ATOM   7794 7C21 POPEz 131      18.923 101.112 103.386  1.00  0.00           C
ATOM   7797 8C21 POPEz 131      18.063 101.063 102.116  1.00  0.00           C
ATOM   7801  C33 POPEz 131      24.753  95.382 114.106  1.00  0.00           C
ATOM   7804  C34 POPEz 131      24.093  95.342 112.716  1.00  0.00           C
ATOM   7807  C35 POPEz 131      24.823  94.482 111.676  1.00  0.00           C
ATOM   7810  C36 POPEz 131      24.093  94.552 110.326  1.00  0.00           C
ATOM   7813  C37 POPEz 131      24.423  93.423 109.336  1.00  0.00           C
ATOM   7816  C38 POPEz 131      23.493  93.493 108.116  1.00  0.00           C
ATOM   7819  C39 POPEz 131      23.543  92.283 107.176  1.00  0.00           C
ATOM   7822 0C31 POPEz 131      22.613  92.493 105.976  1.00  0.00           C
ATOM   7825 1C31 POPEz 131      22.333  91.222 105.156  1.00  0.00           C
ATOM   7828 2C31 POPEz 131      21.713  91.562 103.796  1.00  0.00           C
ATOM   7831 3C31 POPEz 131      20.963  90.392 103.126  1.00  0.00           C
ATOM   7834 4C31 POPEz 131      21.843  89.202 102.726  1.00  0.00           C
ATOM   7837 5C31 POPEz 131      21.053  88.162 101.926  1.00  0.00           C
ATOM   7840 6C31 POPEz 131      21.882  86.952 101.496  1.00  0.00           C
ATOM   7844  NH3 POPE0 132      83.423  83.223  76.906  1.00  0.00           N
ATOM   7848  C12 POPE0 132      84.792  83.253  76.286  1.00  0.00           C
ATOM   7851  C11 POPE0 132      85.921  83.271  77.356  1.00  0.00           C
ATOM   7854  P   POPE0 132      86.562  85.783  77.606  1.00  0.00           P
ATOM   7855  O13 POPE0 132      87.171  85.532  76.296  1.00  0.00           O
ATOM   7856  O14 POPE0 132      85.522  86.823  77.666  1.00  0.00           O
ATOM   7857  O11 POPE0 132      87.673  86.233  78.656  1.00  0.00           O
ATOM   7858  O12 POPE0 132      85.921  84.442  78.186  1.00  0.00           O
ATOM   7859  C1  POPE0 132      87.901  85.583  79.896  1.00  0.00           C
ATOM   7862  C2  POPE0 132      86.973  86.012  81.096  1.00  0.00           C
ATOM   7864  O21 POPE0 132      86.943  87.432  81.386  1.00  0.00           O
ATOM   7865  C21 POPE0 132      88.062  87.992  81.816  1.00  0.00           C
ATOM   7866  O22 POPE0 132      89.142  87.453  81.886  1.00  0.00           O
ATOM   7867  C22 POPE0 132      87.773  89.452  82.246  1.00  0.00           C
ATOM   7870  C3  POPE0 132      87.302  85.163  82.366  1.00  0.00           C
ATOM   7873  O31 POPE0 132      86.922  85.783  83.606  1.00  0.00           O
ATOM   7874  C31 POPE0 132      85.632  85.931  83.846  1.00  0.00           C
ATOM   7875  O32 POPE0 132      84.723  85.312  83.326  1.00  0.00           O
ATOM   7876  C32 POPE0 132      85.501  87.052  84.876  1.00  0.00           C
ATOM   7879  C23 POPE0 132      88.873  90.072  83.146  1.00  0.00           C
ATOM   7882  C24 POPE0 132      88.503  90.242  84.636  1.00  0.00           C
ATOM   7885  C25 POPE0 132      87.812  91.572  84.966  1.00  0.00           C
ATOM   7888  C26 POPE0 132      87.943  92.052  86.426  1.00  0.00           C
ATOM   7891  C27 POPE0 132      87.402  93.493  86.606  1.00  0.00           C
ATOM   7894  C28 POPE0 132      87.603  94.102  88.016  1.00  0.00           C
ATOM   7897  C29 POPE0 132      87.192  95.562  88.006  1.00  0.00           C
ATOM   7899 0C21 POPE0 132      86.493  96.273  88.916  1.00  0.00           C
ATOM   7901 1C21 POPE0 132      85.973  95.842  90.266  1.00  0.00           C
ATOM   7904 2C21 POPE0 132      86.021  97.003  91.286  1.00  0.00           C
ATOM   7907 3C21 POPE0 132      85.501  96.592  92.666  1.00  0.00           C
ATOM   7910 4C21 POPE0 132      85.452  97.773  93.646  1.00  0.00           C
ATOM   7913 5C21 POPE0 132      85.501  97.332  95.116  1.00  0.00           C
ATOM   7916 6C21 POPE0 132      85.522  98.512  96.096  1.00  0.00           C
ATOM   7919 7C21 POPE0 132      85.982  98.083  97.496  1.00  0.00           C
ATOM   7922 8C21 POPE0 132      86.201  99.242  98.476  1.00  0.00           C
ATOM   7926  C33 POPE0 132      84.092  87.673  84.966  1.00  0.00           C
ATOM   7929  C34 POPE0 132      84.193  89.092  85.536  1.00  0.00           C
ATOM   7932  C35 POPE0 132      82.882  89.643  86.096  1.00  0.00           C
ATOM   7935  C36 POPE0 132      82.743  89.372  87.606  1.00  0.00           C
ATOM   7938  C37 POPE0 132      81.693  90.273  88.266  1.00  0.00           C
ATOM   7941  C38 POPE0 132      81.462  89.993  89.756  1.00  0.00           C
ATOM   7944  C39 POPE0 132      82.693  90.273  90.626  1.00  0.00           C
ATOM   7947 0C31 POPE0 132      82.393  90.222  92.126  1.00  0.00           C
ATOM   7950 1C31 POPE0 132      83.542  90.842  92.936  1.00  0.00           C
ATOM   7953 2C31 POPE0 132      83.382  90.713  94.466  1.00  0.00           C
ATOM   7956 3C31 POPE0 132      84.151  91.803  95.236  1.00  0.00           C
ATOM   7959 4C31 POPE0 132      85.641  91.901  94.896  1.00  0.00           C
ATOM   7962 5C31 POPE0 132      86.322  93.113  95.546  1.00  0.00           C
ATOM   7965 6C31 POPE0 132      87.761  93.332  95.056  1.00  0.00           C
ATOM   7969  NH3 POPE1 133      78.463   0.008  76.386  1.00  0.00           N
ATOM   7973  C12 POPE1 133      79.643  -0.352  75.536  1.00  0.00           C
ATOM   7976  C11 POPE1 133      80.373  -1.562  76.156  1.00  0.00           C
ATOM   7979  P   POPE1 133      82.903  -1.072  75.876  1.00  0.00           P
ATOM   7980  O13 POPE1 133      83.983  -1.462  74.956  1.00  0.00           O
ATOM   7981  O14 POPE1 133      82.623   0.363  75.986  1.00  0.00           O
ATOM   7982  O11 POPE1 133      83.213  -1.652  77.316  1.00  0.00           O
ATOM   7983  O12 POPE1 133      81.583  -1.852  75.466  1.00  0.00           O
ATOM   7984  C1  POPE1 133      84.303  -1.102  78.096  1.00  0.00           C
ATOM   7987  C2  POPE1 133      83.843  -0.262  79.326  1.00  0.00           C
ATOM   7989  O21 POPE1 133      83.033  -1.092  80.166  1.00  0.00           O
ATOM   7990  C21 POPE1 133      83.103  -1.142  81.516  1.00  0.00           C
ATOM   7991  O22 POPE1 133      82.332  -1.822  82.176  1.00  0.00           O
ATOM   7992  C22 POPE1 133      84.251  -0.362  82.166  1.00  0.00           C
ATOM   7995  C3  POPE1 133      83.053   1.003  78.916  1.00  0.00           C
ATOM   7998  O31 POPE1 133      82.933   1.893  80.036  1.00  0.00           O
ATOM   7999  C31 POPE1 133      82.143   2.953  79.836  1.00  0.00           C
ATOM   8000  O32 POPE1 133      81.403   3.113  78.886  1.00  0.00           O
ATOM   8001  C32 POPE1 133      82.283   3.873  81.046  1.00  0.00           C
ATOM   8004  C23 POPE1 133      84.221  -0.532  83.716  1.00  0.00           C
ATOM   8007  C24 POPE1 133      85.592  -0.342  84.366  1.00  0.00           C
ATOM   8010  C25 POPE1 133      85.653  -0.882  85.806  1.00  0.00           C
ATOM   8013  C26 POPE1 133      85.103   0.063  86.886  1.00  0.00           C
ATOM   8016  C27 POPE1 133      85.283  -0.522  88.296  1.00  0.00           C
ATOM   8019  C28 POPE1 133      84.622   0.323  89.406  1.00  0.00           C
ATOM   8022  C29 POPE1 133      85.532   1.273  90.136  1.00  0.00           C
ATOM   8024 0C21 POPE1 133      85.723   1.333  91.476  1.00  0.00           C
ATOM   8026 1C21 POPE1 133      85.081   0.443  92.506  1.00  0.00           C
ATOM   8029 2C21 POPE1 133      83.853   1.083  93.186  1.00  0.00           C
ATOM   8032 3C21 POPE1 133      84.232   2.133  94.236  1.00  0.00           C
ATOM   8035 4C21 POPE1 133      83.053   2.733  95.026  1.00  0.00           C
ATOM   8038 5C21 POPE1 133      82.213   1.703  95.796  1.00  0.00           C
ATOM   8041 6C21 POPE1 133      80.893   1.343  95.086  1.00  0.00           C
ATOM   8044 7C21 POPE1 133      80.123   0.223  95.806  1.00  0.00           C
ATOM   8047 8C21 POPE1 133      78.723  -0.012  95.236  1.00  0.00           C
ATOM   8051  C33 POPE1 133      81.613   3.233  82.276  1.00  0.00           C
ATOM   8054  C34 POPE1 133      81.503   4.173  83.476  1.00  0.00           C
ATOM   8057  C35 POPE1 133      80.743   3.493  84.626  1.00  0.00           C
ATOM   8060  C36 POPE1 133      79.582   4.333  85.156  1.00  0.00           C
ATOM   8063  C37 POPE1 133      79.993   5.293  86.276  1.00  0.00           C
ATOM   8066  C38 POPE1 133      78.873   6.263  86.636  1.00  0.00           C
ATOM   8069  C39 POPE1 133      79.113   6.973  87.986  1.00  0.00           C
ATOM   8072 0C31 POPE1 133      79.073   8.493  87.876  1.00  0.00           C
ATOM   8075 1C31 POPE1 133      79.403   9.183  89.206  1.00  0.00           C
ATOM   8078 2C31 POPE1 133      79.092  10.683  89.246  1.00  0.00           C
ATOM   8081 3C31 POPE1 133      79.452  11.453  87.966  1.00  0.00           C
ATOM   8084 4C31 POPE1 133      79.293  12.972  88.126  1.00  0.00           C
ATOM   8087 5C31 POPE1 133      79.393  13.723  86.796  1.00  0.00           C
ATOM   8090 6C31 POPE1 133      79.323  15.243  86.936  1.00  0.00           C
ATOM   8094  NH3 POPE2 134     122.363  20.203 125.766  1.00  0.00           N
ATOM   8098  C12 POPE2 134     122.913  19.243 126.796  1.00  0.00           C
ATOM   8101  C11 POPE2 134     122.551  17.783 126.456  1.00  0.00           C
ATOM   8104  P   POPE2 134     124.893  16.573 126.566  1.00  0.00           P
ATOM   8105  O13 POPE2 134     125.182  15.123 126.646  1.00  0.00           O
ATOM   8106  O14 POPE2 134     125.772  17.493 127.306  1.00  0.00           O
ATOM   8107  O11 POPE2 134     124.853  17.043 125.036  1.00  0.00           O
ATOM   8108  O12 POPE2 134     123.412  16.843 127.096  1.00  0.00           O
ATOM   8109  C1  POPE2 134     125.513  16.253 124.036  1.00  0.00           C
ATOM   8112  C2  POPE2 134     124.893  16.453 122.606  1.00  0.00           C
ATOM   8114  O21 POPE2 134     125.133  17.743 122.016  1.00  0.00           O
ATOM   8115  C21 POPE2 134     126.292  18.353 122.006  1.00  0.00           C
ATOM   8116  O22 POPE2 134     127.372  17.873 122.276  1.00  0.00           O
ATOM   8117  C22 POPE2 134     126.073  19.812 121.576  1.00  0.00           C
ATOM   8120  C3  POPE2 134     123.352  16.233 122.676  1.00  0.00           C
ATOM   8123  O31 POPE2 134     122.673  16.493 121.426  1.00  0.00           O
ATOM   8124  C31 POPE2 134     122.253  17.722 121.226  1.00  0.00           C
ATOM   8125  O32 POPE2 134     122.292  18.653 122.006  1.00  0.00           O
ATOM   8126  C32 POPE2 134     121.693  17.823 119.806  1.00  0.00           C
ATOM   8129  C23 POPE2 134     126.502  20.093 120.126  1.00  0.00           C
ATOM   8132  C24 POPE2 134     125.443  20.893 119.346  1.00  0.00           C
ATOM   8135  C25 POPE2 134     125.622  22.413 119.466  1.00  0.00           C
ATOM   8138  C26 POPE2 134     126.882  22.882 118.706  1.00  0.00           C
ATOM   8141  C27 POPE2 134     126.973  24.413 118.536  1.00  0.00           C
ATOM   8144  C28 POPE2 134     128.122  24.823 117.586  1.00  0.00           C
ATOM   8147  C29 POPE2 134     129.443  24.323 118.116  1.00  0.00           C
ATOM   8149 0C21 POPE2 134     130.492  25.042 118.546  1.00  0.00           C
ATOM   8151 1C21 POPE2 134     130.632  26.543 118.516  1.00  0.00           C
ATOM   8154 2C21 POPE2 134     131.783  26.862 117.566  1.00  0.00           C
ATOM   8157 3C21 POPE2 134     132.132  28.353 117.496  1.00  0.00           C
ATOM   8160 4C21 POPE2 134     133.268  28.583 116.516  1.00  0.00           C
ATOM   8163 5C21 POPE2 134     133.638  30.052 116.356  1.00  0.00           C
ATOM   8166 6C21 POPE2 134     134.747  30.182 115.316  1.00  0.00           C
ATOM   8169 7C21 POPE2 134     135.038  31.613 114.886  1.00  0.00           C
ATOM   8172 8C21 POPE2 134     136.048  31.613 113.746  1.00  0.00           C
ATOM   8176  C33 POPE2 134     122.803  17.603 118.746  1.00  0.00           C
ATOM   8179  C34 POPE2 134     122.242  17.433 117.326  1.00  0.00           C
ATOM   8182  C35 POPE2 134     123.352  17.573 116.276  1.00  0.00           C
ATOM   8185  C36 POPE2 134     122.913  17.573 114.806  1.00  0.00           C
ATOM   8188  C37 POPE2 134     124.092  17.953 113.916  1.00  0.00           C
ATOM   8191  C38 POPE2 134     123.783  17.993 112.416  1.00  0.00           C
ATOM   8194  C39 POPE2 134     124.911  18.693 111.656  1.00  0.00           C
ATOM   8197 0C31 POPE2 134     124.893  18.452 110.136  1.00  0.00           C
ATOM   8200 1C31 POPE2 134     126.233  18.883 109.506  1.00  0.00           C
ATOM   8203 2C31 POPE2 134     126.441  18.373 108.076  1.00  0.00           C
ATOM   8206 3C31 POPE2 134     125.632  19.142 107.016  1.00  0.00           C
ATOM   8209 4C31 POPE2 134     126.003  18.703 105.596  1.00  0.00           C
ATOM   8212 5C31 POPE2 134     125.212  19.443 104.526  1.00  0.00           C
ATOM   8215 6C31 POPE2 134     125.632  19.063 103.106  1.00  0.00           C
ATOM   8219  NH3 POPE3 135      71.773  21.423 119.106  1.00  0.00           N
ATOM   8223  C12 POPE3 135      70.683  22.312 118.596  1.00  0.00           C
ATOM   8226  C11 POPE3 135      69.413  22.192 119.456  1.00  0.00           C
ATOM   8229  P   POPE3 135      68.103  24.002 118.076  1.00  0.00           P
ATOM   8230  O13 POPE3 135      66.673  24.312 117.826  1.00  0.00           O
ATOM   8231  O14 POPE3 135      68.903  24.933 118.906  1.00  0.00           O
ATOM   8232  O11 POPE3 135      68.893  23.792 116.706  1.00  0.00           O
ATOM   8233  O12 POPE3 135      68.233  22.573 118.736  1.00  0.00           O
ATOM   8234  C1  POPE3 135      68.433  22.963 115.636  1.00  0.00           C
ATOM   8237  C2  POPE3 135      69.153  23.293 114.296  1.00  0.00           C
ATOM   8239  O21 POPE3 135      68.443  22.573 113.286  1.00  0.00           O
ATOM   8240  C21 POPE3 135      67.743  23.132 112.306  1.00  0.00           C
ATOM   8241  O22 POPE3 135      66.893  22.533 111.666  1.00  0.00           O
ATOM   8242  C22 POPE3 135      68.103  24.592 111.956  1.00  0.00           C
ATOM   8245  C3  POPE3 135      70.632  22.803 114.286  1.00  0.00           C
ATOM   8248  O31 POPE3 135      71.523  23.603 113.496  1.00  0.00           O
ATOM   8249  C31 POPE3 135      71.552  23.423 112.166  1.00  0.00           C
ATOM   8250  O32 POPE3 135      70.952  22.573 111.546  1.00  0.00           O
ATOM   8251  C32 POPE3 135      72.353  24.583 111.556  1.00  0.00           C
ATOM   8254  C23 POPE3 135      67.393  25.033 110.646  1.00  0.00           C
ATOM   8257  C24 POPE3 135      67.613  26.502 110.246  1.00  0.00           C
ATOM   8260  C25 POPE3 135      66.823  26.862 108.976  1.00  0.00           C
ATOM   8263  C26 POPE3 135      66.993  28.323 108.516  1.00  0.00           C
ATOM   8266  C27 POPE3 135      66.132  28.632 107.276  1.00  0.00           C
ATOM   8269  C28 POPE3 135      66.243  30.093 106.806  1.00  0.00           C
ATOM   8272  C29 POPE3 135      65.153  30.503 105.846  1.00  0.00           C
ATOM   8274 0C21 POPE3 135      65.223  30.533 104.506  1.00  0.00           C
ATOM   8276 1C21 POPE3 135      66.393  30.093 103.646  1.00  0.00           C
ATOM   8279 2C21 POPE3 135      65.993  28.932 102.706  1.00  0.00           C
ATOM   8282 3C21 POPE3 135      65.043  29.373 101.586  1.00  0.00           C
ATOM   8285 4C21 POPE3 135      64.243  28.212 100.976  1.00  0.00           C
ATOM   8288 5C21 POPE3 135      63.082  28.702 100.116  1.00  0.00           C
ATOM   8291 6C21 POPE3 135      62.143  27.573  99.696  1.00  0.00           C
ATOM   8294 7C21 POPE3 135      60.863  28.073  99.026  1.00  0.00           C
ATOM   8297 8C21 POPE3 135      59.893  26.943  98.676  1.00  0.00           C
ATOM   8301  C33 POPE3 135      73.202  24.273 110.286  1.00  0.00           C
ATOM   8304  C34 POPE3 135      72.433  24.053 108.976  1.00  0.00           C
ATOM   8307  C35 POPE3 135      73.402  24.013 107.776  1.00  0.00           C
ATOM   8310  C36 POPE3 135      72.743  23.962 106.396  1.00  0.00           C
ATOM   8313  C37 POPE3 135      72.623  25.353 105.746  1.00  0.00           C
ATOM   8316  C38 POPE3 135      72.033  25.333 104.326  1.00  0.00           C
ATOM   8319  C39 POPE3 135      72.753  24.403 103.346  1.00  0.00           C
ATOM   8322 0C31 POPE3 135      72.363  24.683 101.886  1.00  0.00           C
ATOM   8325 1C31 POPE3 135      72.863  23.603 100.906  1.00  0.00           C
ATOM   8328 2C31 POPE3 135      72.732  24.002  99.436  1.00  0.00           C
ATOM   8331 3C31 POPE3 135      72.773  22.803  98.476  1.00  0.00           C
ATOM   8334 4C31 POPE3 135      72.882  23.243  97.016  1.00  0.00           C
ATOM   8337 5C31 POPE3 135      72.702  22.153  95.956  1.00  0.00           C
ATOM   8340 6C31 POPE3 135      73.012  22.642  94.536  1.00  0.00           C
ATOM   8344  NH3 POPE4 136      33.233  30.173 119.256  1.00  0.00           N
ATOM   8348  C12 POPE4 136      33.452  28.743 118.836  1.00  0.00           C
ATOM   8351  C11 POPE4 136      32.353  27.793 119.366  1.00  0.00           C
ATOM   8354  P   POPE4 136      30.143  28.983 118.656  1.00  0.00           P
ATOM   8355  O13 POPE4 136      28.773  28.423 118.666  1.00  0.00           O
ATOM   8356  O14 POPE4 136      30.573  29.873 119.766  1.00  0.00           O
ATOM   8357  O11 POPE4 136      30.543  29.663 117.296  1.00  0.00           O
ATOM   8358  O12 POPE4 136      31.173  27.782 118.576  1.00  0.00           O
ATOM   8359  C1  POPE4 136      29.683  30.533 116.576  1.00  0.00           C
ATOM   8362  C2  POPE4 136      30.263  30.833 115.166  1.00  0.00           C
ATOM   8364  O21 POPE4 136      31.443  31.653 115.316  1.00  0.00           O
ATOM   8365  C21 POPE4 136      32.603  31.083 114.996  1.00  0.00           C
ATOM   8366  O22 POPE4 136      33.423  30.673 115.796  1.00  0.00           O
ATOM   8367  C22 POPE4 136      32.863  31.292 113.486  1.00  0.00           C
ATOM   8370  C3  POPE4 136      29.203  31.543 114.266  1.00  0.00           C
ATOM   8373  O31 POPE4 136      29.803  32.272 113.176  1.00  0.00           O
ATOM   8374  C31 POPE4 136      29.963  33.583 113.366  1.00  0.00           C
ATOM   8375  O32 POPE4 136      29.583  34.213 114.326  1.00  0.00           O
ATOM   8376  C32 POPE4 136      30.723  34.183 112.186  1.00  0.00           C
ATOM   8379  C23 POPE4 136      33.952  30.393 112.846  1.00  0.00           C
ATOM   8382  C24 POPE4 136      34.303  30.863 111.416  1.00  0.00           C
ATOM   8385  C25 POPE4 136      35.353  29.993 110.696  1.00  0.00           C
ATOM   8388  C26 POPE4 136      34.753  28.943 109.746  1.00  0.00           C
ATOM   8391  C27 POPE4 136      35.843  28.163 108.976  1.00  0.00           C
ATOM   8394  C28 POPE4 136      35.303  27.312 107.806  1.00  0.00           C
ATOM   8397  C29 POPE4 136      34.693  26.023 108.276  1.00  0.00           C
ATOM   8399 0C21 POPE4 136      34.643  24.882 107.566  1.00  0.00           C
ATOM   8401 1C21 POPE4 136      35.073  24.713 106.126  1.00  0.00           C
ATOM   8404 2C21 POPE4 136      34.513  23.413 105.526  1.00  0.00           C
ATOM   8407 3C21 POPE4 136      34.393  23.463 103.996  1.00  0.00           C
ATOM   8410 4C21 POPE4 136      34.143  22.062 103.406  1.00  0.00           C
ATOM   8413 5C21 POPE4 136      33.952  22.052 101.886  1.00  0.00           C
ATOM   8416 6C21 POPE4 136      33.713  20.653 101.306  1.00  0.00           C
ATOM   8419 7C21 POPE4 136      34.763  19.623 101.746  1.00  0.00           C
ATOM   8422 8C21 POPE4 136      34.772  18.333 100.926  1.00  0.00           C
ATOM   8426  C33 POPE4 136      29.793  34.493 110.986  1.00  0.00           C
ATOM   8429  C34 POPE4 136      29.763  33.373 109.936  1.00  0.00           C
ATOM   8432  C35 POPE4 136      28.773  33.702 108.816  1.00  0.00           C
ATOM   8435  C36 POPE4 136      28.773  32.682 107.666  1.00  0.00           C
ATOM   8438  C37 POPE4 136      30.113  32.623 106.926  1.00  0.00           C
ATOM   8441  C38 POPE4 136      29.972  32.083 105.496  1.00  0.00           C
ATOM   8444  C39 POPE4 136      31.293  32.103 104.716  1.00  0.00           C
ATOM   8447 0C31 POPE4 136      31.733  33.513 104.296  1.00  0.00           C
ATOM   8450 1C31 POPE4 136      33.013  33.522 103.456  1.00  0.00           C
ATOM   8453 2C31 POPE4 136      33.343  34.923 102.926  1.00  0.00           C
ATOM   8456 3C31 POPE4 136      34.573  34.972 101.996  1.00  0.00           C
ATOM   8459 4C31 POPE4 136      35.893  34.632 102.706  1.00  0.00           C
ATOM   8462 5C31 POPE4 136      37.123  34.863 101.816  1.00  0.00           C
ATOM   8465 6C31 POPE4 136      38.233  35.653 102.516  1.00  0.00           C
ATOM   8469  NH3 POPE5 137       9.193  39.693 122.846  1.00  0.00           N
ATOM   8473  C12 POPE5 137      10.253  38.952 123.606  1.00  0.00           C
ATOM   8476  C11 POPE5 137      11.433  39.882 123.966  1.00  0.00           C
ATOM   8479  P   POPE5 137      12.833  37.873 124.956  1.00  0.00           P
ATOM   8480  O13 POPE5 137      11.843  37.863 126.056  1.00  0.00           O
ATOM   8481  O14 POPE5 137      12.823  36.713 124.056  1.00  0.00           O
ATOM   8482  O11 POPE5 137      14.293  37.923 125.576  1.00  0.00           O
ATOM   8483  O12 POPE5 137      12.673  39.203 124.136  1.00  0.00           O
ATOM   8484  C1  POPE5 137      15.153  39.043 125.366  1.00  0.00           C
ATOM   8487  C2  POPE5 137      16.233  38.783 124.276  1.00  0.00           C
ATOM   8489  O21 POPE5 137      17.013  39.972 124.156  1.00  0.00           O
ATOM   8490  C21 POPE5 137      17.943  40.173 125.066  1.00  0.00           C
ATOM   8491  O22 POPE5 137      18.183  39.433 126.006  1.00  0.00           O
ATOM   8492  C22 POPE5 137      18.633  41.502 124.796  1.00  0.00           C
ATOM   8495  C3  POPE5 137      15.643  38.423 122.876  1.00  0.00           C
ATOM   8498  O31 POPE5 137      16.583  37.812 121.986  1.00  0.00           O
ATOM   8499  C31 POPE5 137      17.383  38.643 121.316  1.00  0.00           C
ATOM   8500  O32 POPE5 137      17.583  39.803 121.576  1.00  0.00           O
ATOM   8501  C32 POPE5 137      17.993  37.863 120.136  1.00  0.00           C
ATOM   8504  C23 POPE5 137      20.153  41.372 124.546  1.00  0.00           C
ATOM   8507  C24 POPE5 137      20.562  41.842 123.136  1.00  0.00           C
ATOM   8510  C25 POPE5 137      22.033  42.292 123.066  1.00  0.00           C
ATOM   8513  C26 POPE5 137      22.383  42.903 121.706  1.00  0.00           C
ATOM   8516  C27 POPE5 137      23.853  43.353 121.616  1.00  0.00           C
ATOM   8519  C28 POPE5 137      24.353  43.403 120.166  1.00  0.00           C
ATOM   8522  C29 POPE5 137      25.843  43.552 120.116  1.00  0.00           C
ATOM   8524 0C21 POPE5 137      26.723  42.533 120.086  1.00  0.00           C
ATOM   8526 1C21 POPE5 137      26.353  41.073 120.106  1.00  0.00           C
ATOM   8529 2C21 POPE5 137      26.453  40.392 118.726  1.00  0.00           C
ATOM   8532 3C21 POPE5 137      26.123  38.893 118.836  1.00  0.00           C
ATOM   8535 4C21 POPE5 137      26.383  38.093 117.556  1.00  0.00           C
ATOM   8538 5C21 POPE5 137      25.163  38.003 116.616  1.00  0.00           C
ATOM   8541 6C21 POPE5 137      24.983  36.583 116.056  1.00  0.00           C
ATOM   8544 7C21 POPE5 137      23.833  36.463 115.056  1.00  0.00           C
ATOM   8547 8C21 POPE5 137      23.763  35.073 114.406  1.00  0.00           C
ATOM   8551  C33 POPE5 137      17.273  38.202 118.806  1.00  0.00           C
ATOM   8554  C34 POPE5 137      17.103  37.033 117.836  1.00  0.00           C
ATOM   8557  C35 POPE5 137      18.043  37.042 116.626  1.00  0.00           C
ATOM   8560  C36 POPE5 137      17.653  38.093 115.566  1.00  0.00           C
ATOM   8563  C37 POPE5 137      18.693  38.163 114.436  1.00  0.00           C
ATOM   8566  C38 POPE5 137      18.323  39.123 113.296  1.00  0.00           C
ATOM   8569  C39 POPE5 137      18.123  38.413 111.946  1.00  0.00           C
ATOM   8572 0C31 POPE5 137      18.033  39.382 110.746  1.00  0.00           C
ATOM   8575 1C31 POPE5 137      17.943  38.643 109.406  1.00  0.00           C
ATOM   8578 2C31 POPE5 137      17.773  39.553 108.176  1.00  0.00           C
ATOM   8581 3C31 POPE5 137      18.913  40.573 107.996  1.00  0.00           C
ATOM   8584 4C31 POPE5 137      18.843  41.292 106.636  1.00  0.00           C
ATOM   8587 5C31 POPE5 137      19.993  42.292 106.436  1.00  0.00           C
ATOM   8590 6C31 POPE5 137      19.903  43.053 105.106  1.00  0.00           C
ATOM   8594  NH3 POPE6 138      67.673  40.142  74.466  1.00  0.00           N
ATOM   8598  C12 POPE6 138      68.243  39.623  73.166  1.00  0.00           C
ATOM   8601  C11 POPE6 138      68.233  38.093  73.106  1.00  0.00           C
ATOM   8604  P   POPE6 138      70.273  37.723  71.446  1.00  0.00           P
ATOM   8605  O13 POPE6 138      70.683  36.592  70.586  1.00  0.00           O
ATOM   8606  O14 POPE6 138      70.482  39.092  70.946  1.00  0.00           O
ATOM   8607  O11 POPE6 138      70.972  37.593  72.846  1.00  0.00           O
ATOM   8608  O12 POPE6 138      68.743  37.562  71.876  1.00  0.00           O
ATOM   8609  C1  POPE6 138      72.222  38.233  73.156  1.00  0.00           C
ATOM   8612  C2  POPE6 138      72.073  39.053  74.466  1.00  0.00           C
ATOM   8614  O21 POPE6 138      73.332  39.623  74.876  1.00  0.00           O
ATOM   8615  C21 POPE6 138      74.132  38.903  75.646  1.00  0.00           C
ATOM   8616  O22 POPE6 138      74.122  37.682  75.726  1.00  0.00           O
ATOM   8617  C22 POPE6 138      75.042  39.812  76.456  1.00  0.00           C
ATOM   8620  C3  POPE6 138      71.323  38.253  75.576  1.00  0.00           C
ATOM   8623  O31 POPE6 138      71.393  38.882  76.866  1.00  0.00           O
ATOM   8624  C31 POPE6 138      70.423  39.722  77.196  1.00  0.00           C
ATOM   8625  O32 POPE6 138      69.443  39.982  76.496  1.00  0.00           O
ATOM   8626  C32 POPE6 138      70.733  40.322  78.566  1.00  0.00           C
ATOM   8629  C23 POPE6 138      75.442  39.143  77.786  1.00  0.00           C
ATOM   8632  C24 POPE6 138      76.283  40.052  78.676  1.00  0.00           C
ATOM   8635  C25 POPE6 138      76.783  39.382  79.966  1.00  0.00           C
ATOM   8638  C26 POPE6 138      75.673  39.002  80.956  1.00  0.00           C
ATOM   8641  C27 POPE6 138      76.223  38.403  82.256  1.00  0.00           C
ATOM   8644  C28 POPE6 138      75.123  37.743  83.126  1.00  0.00           C
ATOM   8647  C29 POPE6 138      75.622  37.393  84.506  1.00  0.00           C
ATOM   8649 0C21 POPE6 138      74.863  36.943  85.516  1.00  0.00           C
ATOM   8651 1C21 POPE6 138      73.393  36.662  85.456  1.00  0.00           C
ATOM   8654 2C21 POPE6 138      72.893  35.683  86.536  1.00  0.00           C
ATOM   8657 3C21 POPE6 138      72.763  36.333  87.926  1.00  0.00           C
ATOM   8660 4C21 POPE6 138      72.333  35.363  89.046  1.00  0.00           C
ATOM   8663 5C21 POPE6 138      71.033  34.562  88.776  1.00  0.00           C
ATOM   8666 6C21 POPE6 138      69.823  35.443  88.406  1.00  0.00           C
ATOM   8669 7C21 POPE6 138      68.542  34.632  88.136  1.00  0.00           C
ATOM   8672 8C21 POPE6 138      67.583  35.342  87.186  1.00  0.00           C
ATOM   8676  C33 POPE6 138      72.053  41.133  78.566  1.00  0.00           C
ATOM   8679  C34 POPE6 138      72.763  41.182  79.926  1.00  0.00           C
ATOM   8682  C35 POPE6 138      71.863  41.683  81.056  1.00  0.00           C
ATOM   8685  C36 POPE6 138      72.633  41.933  82.356  1.00  0.00           C
ATOM   8688  C37 POPE6 138      71.793  42.682  83.406  1.00  0.00           C
ATOM   8691  C38 POPE6 138      71.552  41.873  84.696  1.00  0.00           C
ATOM   8694  C39 POPE6 138      72.853  41.473  85.396  1.00  0.00           C
ATOM   8697 0C31 POPE6 138      72.673  40.923  86.816  1.00  0.00           C
ATOM   8700 1C31 POPE6 138      73.973  40.303  87.346  1.00  0.00           C
ATOM   8703 2C31 POPE6 138      73.973  40.042  88.846  1.00  0.00           C
ATOM   8706 3C31 POPE6 138      75.253  39.323  89.286  1.00  0.00           C
ATOM   8709 4C31 POPE6 138      75.342  39.132  90.806  1.00  0.00           C
ATOM   8712 5C31 POPE6 138      76.583  38.312  91.216  1.00  0.00           C
ATOM   8715 6C31 POPE6 138      76.753  38.202  92.726  1.00  0.00           C
ATOM   8719  NH3 POPE7 139     120.261   6.743 120.286  1.00  0.00           N
ATOM   8723  C12 POPE7 139     120.933   5.403 120.136  1.00  0.00           C
ATOM   8726  C11 POPE7 139     121.721   5.083 121.416  1.00  0.00           C
ATOM   8729  P   POPE7 139     123.382   7.183 121.326  1.00  0.00           P
ATOM   8730  O13 POPE7 139     122.411   7.933 122.156  1.00  0.00           O
ATOM   8731  O14 POPE7 139     124.823   7.413 121.516  1.00  0.00           O
ATOM   8732  O11 POPE7 139     122.962   7.493 119.826  1.00  0.00           O
ATOM   8733  O12 POPE7 139     123.022   5.653 121.446  1.00  0.00           O
ATOM   8734  C1  POPE7 139     123.172   8.833 119.346  1.00  0.00           C
ATOM   8737  C2  POPE7 139     122.923   8.923 117.816  1.00  0.00           C
ATOM   8739  O21 POPE7 139     121.872   9.853 117.506  1.00  0.00           O
ATOM   8740  C21 POPE7 139     120.611   9.503 117.706  1.00  0.00           C
ATOM   8741  O22 POPE7 139     120.212   8.553 118.346  1.00  0.00           O
ATOM   8742  C22 POPE7 139     119.723  10.453 116.916  1.00  0.00           C
ATOM   8745  C3  POPE7 139     122.733   7.533 117.136  1.00  0.00           C
ATOM   8748  O31 POPE7 139     122.603   7.673 115.696  1.00  0.00           O
ATOM   8749  C31 POPE7 139     121.632   6.933 115.156  1.00  0.00           C
ATOM   8750  O32 POPE7 139     120.902   6.183 115.776  1.00  0.00           O
ATOM   8751  C32 POPE7 139     121.533   7.193 113.656  1.00  0.00           C
ATOM   8754  C23 POPE7 139     119.503   9.853 115.516  1.00  0.00           C
ATOM   8757  C24 POPE7 139     118.801  10.802 114.546  1.00  0.00           C
ATOM   8760  C25 POPE7 139     119.703  11.973 114.126  1.00  0.00           C
ATOM   8763  C26 POPE7 139     119.232  12.583 112.806  1.00  0.00           C
ATOM   8766  C27 POPE7 139     120.283  13.493 112.156  1.00  0.00           C
ATOM   8769  C28 POPE7 139     119.932  13.883 110.716  1.00  0.00           C
ATOM   8772  C29 POPE7 139     118.783  14.853 110.646  1.00  0.00           C
ATOM   8774 0C21 POPE7 139     117.861  14.943 109.666  1.00  0.00           C
ATOM   8776 1C21 POPE7 139     117.822  14.113 108.396  1.00  0.00           C
ATOM   8779 2C21 POPE7 139     117.923  14.973 107.126  1.00  0.00           C
ATOM   8782 3C21 POPE7 139     116.642  15.733 106.786  1.00  0.00           C
ATOM   8785 4C21 POPE7 139     116.903  16.773 105.696  1.00  0.00           C
ATOM   8788 5C21 POPE7 139     115.632  17.443 105.166  1.00  0.00           C
ATOM   8791 6C21 POPE7 139     115.953  18.553 104.146  1.00  0.00           C
ATOM   8794 7C21 POPE7 139     116.511  19.833 104.776  1.00  0.00           C
ATOM   8797 8C21 POPE7 139     117.073  20.783 103.726  1.00  0.00           C
ATOM   8801  C33 POPE7 139     120.292   6.453 113.126  1.00  0.00           C
ATOM   8804  C34 POPE7 139     120.062   6.623 111.626  1.00  0.00           C
ATOM   8807  C35 POPE7 139     118.873   5.763 111.176  1.00  0.00           C
ATOM   8810  C36 POPE7 139     118.613   5.823 109.666  1.00  0.00           C
ATOM   8813  C37 POPE7 139     117.512   4.833 109.256  1.00  0.00           C
ATOM   8816  C38 POPE7 139     117.162   4.863 107.766  1.00  0.00           C
ATOM   8819  C39 POPE7 139     118.333   4.473 106.856  1.00  0.00           C
ATOM   8822 0C31 POPE7 139     117.901   4.303 105.386  1.00  0.00           C
ATOM   8825 1C31 POPE7 139     119.062   3.973 104.436  1.00  0.00           C
ATOM   8828 2C31 POPE7 139     120.163   5.053 104.346  1.00  0.00           C
ATOM   8831 3C31 POPE7 139     119.622   6.443 103.986  1.00  0.00           C
ATOM   8834 4C31 POPE7 139     120.742   7.463 103.736  1.00  0.00           C
ATOM   8837 5C31 POPE7 139     120.373   8.553 102.716  1.00  0.00           C
ATOM   8840 6C31 POPE7 139     120.243   8.033 101.276  1.00  0.00           C
ATOM   8844  NH3 POPE8 140      56.673  74.912  74.006  1.00  0.00           N
ATOM   8848  C12 POPE8 140      56.812  76.393  74.146  1.00  0.00           C
ATOM   8851  C11 POPE8 140      56.703  76.783  75.626  1.00  0.00           C
ATOM   8854  P   POPE8 140      57.633  75.733  77.836  1.00  0.00           P
ATOM   8855  O13 POPE8 140      56.963  74.412  77.906  1.00  0.00           O
ATOM   8856  O14 POPE8 140      58.983  75.842  78.446  1.00  0.00           O
ATOM   8857  O11 POPE8 140      56.723  76.853  78.476  1.00  0.00           O
ATOM   8858  O12 POPE8 140      57.793  76.173  76.336  1.00  0.00           O
ATOM   8859  C1  POPE8 140      57.243  78.162  78.736  1.00  0.00           C
ATOM   8862  C2  POPE8 140      56.683  78.723  80.076  1.00  0.00           C
ATOM   8864  O21 POPE8 140      57.643  78.713  81.156  1.00  0.00           O
ATOM   8865  C21 POPE8 140      58.023  77.562  81.686  1.00  0.00           C
ATOM   8866  O22 POPE8 140      57.803  76.442  81.246  1.00  0.00           O
ATOM   8867  C22 POPE8 140      58.763  77.812  83.006  1.00  0.00           C
ATOM   8870  C3  POPE8 140      55.343  78.022  80.426  1.00  0.00           C
ATOM   8873  O31 POPE8 140      54.673  78.622  81.556  1.00  0.00           O
ATOM   8874  C31 POPE8 140      53.862  79.621  81.206  1.00  0.00           C
ATOM   8875  O32 POPE8 140      53.753  80.062  80.076  1.00  0.00           O
ATOM   8876  C32 POPE8 140      53.143  80.153  82.446  1.00  0.00           C
ATOM   8879  C23 POPE8 140      58.173  76.933  84.116  1.00  0.00           C
ATOM   8882  C24 POPE8 140      58.932  76.943  85.446  1.00  0.00           C
ATOM   8885  C25 POPE8 140      58.153  76.162  86.516  1.00  0.00           C
ATOM   8888  C26 POPE8 140      58.862  76.073  87.876  1.00  0.00           C
ATOM   8891  C27 POPE8 140      58.093  75.192  88.866  1.00  0.00           C
ATOM   8894  C28 POPE8 140      58.583  75.312  90.326  1.00  0.00           C
ATOM   8897  C29 POPE8 140      58.103  76.613  90.946  1.00  0.00           C
ATOM   8899 0C21 POPE8 140      57.673  76.792  92.206  1.00  0.00           C
ATOM   8901 1C21 POPE8 140      57.633  75.783  93.326  1.00  0.00           C
ATOM   8904 2C21 POPE8 140      58.423  76.262  94.576  1.00  0.00           C
ATOM   8907 3C21 POPE8 140      57.763  77.452  95.296  1.00  0.00           C
ATOM   8910 4C21 POPE8 140      58.643  78.103  96.366  1.00  0.00           C
ATOM   8913 5C21 POPE8 140      59.062  77.193  97.536  1.00  0.00           C
ATOM   8916 6C21 POPE8 140      57.913  76.592  98.356  1.00  0.00           C
ATOM   8919 7C21 POPE8 140      58.413  75.833  99.586  1.00  0.00           C
ATOM   8922 8C21 POPE8 140      57.293  75.192 100.406  1.00  0.00           C
ATOM   8926  C33 POPE8 140      52.253  81.373  82.126  1.00  0.00           C
ATOM   8929  C34 POPE8 140      52.043  82.313  83.316  1.00  0.00           C
ATOM   8932  C35 POPE8 140      53.312  83.083  83.706  1.00  0.00           C
ATOM   8935  C36 POPE8 140      53.853  82.763  85.106  1.00  0.00           C
ATOM   8938  C37 POPE8 140      52.933  83.202  86.266  1.00  0.00           C
ATOM   8941  C38 POPE8 140      53.202  84.613  86.816  1.00  0.00           C
ATOM   8944  C39 POPE8 140      53.132  85.753  85.786  1.00  0.00           C
ATOM   8947 0C31 POPE8 140      53.272  87.132  86.436  1.00  0.00           C
ATOM   8950 1C31 POPE8 140      53.583  88.253  85.436  1.00  0.00           C
ATOM   8953 2C31 POPE8 140      54.023  89.541  86.126  1.00  0.00           C
ATOM   8956 3C31 POPE8 140      54.753  90.543  85.216  1.00  0.00           C
ATOM   8959 4C31 POPE8 140      56.133  90.042  84.766  1.00  0.00           C
ATOM   8962 5C31 POPE8 140      57.083  91.152  84.276  1.00  0.00           C
ATOM   8965 6C31 POPE8 140      58.452  90.643  83.846  1.00  0.00           C
ATOM   8969  NH3 POPE9 141      35.463   0.863 118.576  1.00  0.00           N
ATOM   8973  C12 POPE9 141      34.893  -0.132 119.546  1.00  0.00           C
ATOM   8976  C11 POPE9 141      33.683  -0.852 118.946  1.00  0.00           C
ATOM   8979  P   POPE9 141      31.543  -2.082 119.736  1.00  0.00           P
ATOM   8980  O13 POPE9 141      31.343  -3.132 120.756  1.00  0.00           O
ATOM   8981  O14 POPE9 141      30.533  -1.022 119.576  1.00  0.00           O
ATOM   8982  O11 POPE9 141      31.743  -2.832 118.346  1.00  0.00           O
ATOM   8983  O12 POPE9 141      32.943  -1.422 120.026  1.00  0.00           O
ATOM   8984  C1  POPE9 141      30.753  -2.792 117.316  1.00  0.00           C
ATOM   8987  C2  POPE9 141      30.913  -1.592 116.326  1.00  0.00           C
ATOM   8989  O21 POPE9 141      29.983  -1.772 115.236  1.00  0.00           O
ATOM   8990  C21 POPE9 141      29.703  -0.702 114.516  1.00  0.00           C
ATOM   8991  O22 POPE9 141      29.963   0.443 114.816  1.00  0.00           O
ATOM   8992  C22 POPE9 141      29.143  -1.142 113.156  1.00  0.00           C
ATOM   8995  C3  POPE9 141      32.363  -1.512 115.746  1.00  0.00           C
ATOM   8998  O31 POPE9 141      32.843  -0.162 115.706  1.00  0.00           O
ATOM   8999  C31 POPE9 141      32.933   0.663 114.646  1.00  0.00           C
ATOM   9000  O32 POPE9 141      33.243   1.833 114.786  1.00  0.00           O
ATOM   9001  C32 POPE9 141      32.702   0.038 113.256  1.00  0.00           C
ATOM   9004  C23 POPE9 141      27.603  -1.202 113.056  1.00  0.00           C
ATOM   9007  C24 POPE9 141      27.093  -1.552 111.646  1.00  0.00           C
ATOM   9010  C25 POPE9 141      27.203  -0.352 110.706  1.00  0.00           C
ATOM   9013  C26 POPE9 141      26.553  -0.552 109.326  1.00  0.00           C
ATOM   9016  C27 POPE9 141      26.283   0.813 108.666  1.00  0.00           C
ATOM   9019  C28 POPE9 141      26.213   0.733 107.136  1.00  0.00           C
ATOM   9022  C29 POPE9 141      25.873   2.073 106.536  1.00  0.00           C
ATOM   9024 0C21 POPE9 141      24.993   2.323 105.546  1.00  0.00           C
ATOM   9026 1C21 POPE9 141      24.163   1.293 104.826  1.00  0.00           C
ATOM   9029 2C21 POPE9 141      24.733   0.833 103.476  1.00  0.00           C
ATOM   9032 3C21 POPE9 141      24.293   1.673 102.266  1.00  0.00           C
ATOM   9035 4C21 POPE9 141      24.833   3.103 102.256  1.00  0.00           C
ATOM   9038 5C21 POPE9 141      24.353   3.903 101.026  1.00  0.00           C
ATOM   9041 6C21 POPE9 141      24.863   5.343 101.056  1.00  0.00           C
ATOM   9044 7C21 POPE9 141      24.073   6.293 100.156  1.00  0.00           C
ATOM   9047 8C21 POPE9 141      24.413   7.763 100.386  1.00  0.00           C
ATOM   9051  C33 POPE9 141      32.042   1.043 112.276  1.00  0.00           C
ATOM   9054  C34 POPE9 141      31.753   0.453 110.886  1.00  0.00           C
ATOM   9057  C35 POPE9 141      30.933   1.383 109.976  1.00  0.00           C
ATOM   9060  C36 POPE9 141      30.743   0.803 108.556  1.00  0.00           C
ATOM   9063  C37 POPE9 141      30.103   1.773 107.536  1.00  0.00           C
ATOM   9066  C38 POPE9 141      30.253   1.243 106.096  1.00  0.00           C
ATOM   9069  C39 POPE9 141      29.343   1.923 105.056  1.00  0.00           C
ATOM   9072 0C31 POPE9 141      29.623   3.413 104.786  1.00  0.00           C
ATOM   9075 1C31 POPE9 141      28.563   4.013 103.846  1.00  0.00           C
ATOM   9078 2C31 POPE9 141      28.663   5.533 103.626  1.00  0.00           C
ATOM   9081 3C31 POPE9 141      28.953   5.943 102.176  1.00  0.00           C
ATOM   9084 4C31 POPE9 141      30.443   5.933 101.816  1.00  0.00           C
ATOM   9087 5C31 POPE9 141      30.713   6.303 100.356  1.00  0.00           C
ATOM   9090 6C31 POPE9 141      32.193   6.183  99.966  1.00  0.00           C
ATOM   9094  NH3 POPE  142      33.173  53.752 119.996  1.00  0.00           N
ATOM   9098  C12 POPE  142      33.952  52.612 120.626  1.00  0.00           C
ATOM   9101  C11 POPE  142      33.773  51.283 119.846  1.00  0.00           C
ATOM   9104  P   POPE  142      35.413  49.842 121.346  1.00  0.00           P
ATOM   9105  O13 POPE  142      35.403  50.603 122.616  1.00  0.00           O
ATOM   9106  O14 POPE  142      35.643  48.372 121.406  1.00  0.00           O
ATOM   9107  O11 POPE  142      36.423  50.483 120.306  1.00  0.00           O
ATOM   9108  O12 POPE  142      34.023  50.103 120.616  1.00  0.00           O
ATOM   9109  C1  POPE  142      37.023  49.613 119.336  1.00  0.00           C
ATOM   9112  C2  POPE  142      37.143  50.312 117.976  1.00  0.00           C
ATOM   9114  O21 POPE  142      37.472  49.303 116.996  1.00  0.00           O
ATOM   9115  C21 POPE  142      36.423  48.673 116.456  1.00  0.00           C
ATOM   9116  O22 POPE  142      36.243  47.463 116.526  1.00  0.00           O
ATOM   9117  C22 POPE  142      35.593  49.622 115.586  1.00  0.00           C
ATOM   9120  C3  POPE  142      38.222  51.442 117.996  1.00  0.00           C
ATOM   9123  O31 POPE  142      38.633  51.873 116.676  1.00  0.00           O
ATOM   9124  C31 POPE  142      37.673  52.432 115.956  1.00  0.00           C
ATOM   9125  O32 POPE  142      36.543  52.682 116.326  1.00  0.00           O
ATOM   9126  C32 POPE  142      38.203  52.622 114.526  1.00  0.00           C
ATOM   9129  C23 POPE  142      34.693  48.862 114.596  1.00  0.00           C
ATOM   9132  C24 POPE  142      33.403  49.613 114.266  1.00  0.00           C
ATOM   9135  C25 POPE  142      32.513  48.773 113.346  1.00  0.00           C
ATOM   9138  C26 POPE  142      31.143  49.423 113.126  1.00  0.00           C
ATOM   9141  C27 POPE  142      30.013  48.403 112.976  1.00  0.00           C
ATOM   9144  C28 POPE  142      28.663  49.113 113.126  1.00  0.00           C
ATOM   9147  C29 POPE  142      27.463  48.213 112.976  1.00  0.00           C
ATOM   9149 0C21 POPE  142      26.893  47.892 111.806  1.00  0.00           C
ATOM   9151 1C21 POPE  142      27.383  48.323 110.446  1.00  0.00           C
ATOM   9154 2C21 POPE  142      27.403  47.132 109.466  1.00  0.00           C
ATOM   9157 3C21 POPE  142      26.003  46.702 109.016  1.00  0.00           C
ATOM   9160 4C21 POPE  142      26.063  45.462 108.116  1.00  0.00           C
ATOM   9163 5C21 POPE  142      24.713  45.122 107.486  1.00  0.00           C
ATOM   9166 6C21 POPE  142      24.823  43.963 106.496  1.00  0.00           C
ATOM   9169 7C21 POPE  142      25.073  42.603 107.166  1.00  0.00           C
ATOM   9172 8C21 POPE  142      25.293  41.493 106.136  1.00  0.00           C
ATOM   9176  C33 POPE  142      38.143  51.332 113.666  1.00  0.00           C
ATOM   9179  C34 POPE  142      39.283  51.103 112.656  1.00  0.00           C
ATOM   9182  C35 POPE  142      39.203  51.712 111.236  1.00  0.00           C
ATOM   9185  C36 POPE  142      37.793  52.092 110.726  1.00  0.00           C
ATOM   9188  C37 POPE  142      37.863  53.092 109.566  1.00  0.00           C
ATOM   9191  C38 POPE  142      36.503  53.533 109.026  1.00  0.00           C
ATOM   9194  C39 POPE  142      36.022  52.663 107.856  1.00  0.00           C
ATOM   9197 0C31 POPE  142      34.783  53.263 107.166  1.00  0.00           C
ATOM   9200 1C31 POPE  142      34.503  52.663 105.776  1.00  0.00           C
ATOM   9203 2C31 POPE  142      33.143  53.083 105.196  1.00  0.00           C
ATOM   9206 3C31 POPE  142      32.883  54.592 105.236  1.00  0.00           C
ATOM   9209 4C31 POPE  142      31.523  54.972 104.656  1.00  0.00           C
ATOM   9212 5C31 POPE  142      31.353  56.483 104.466  1.00  0.00           C
ATOM   9215 6C31 POPE  142      29.933  56.863 104.016  1.00  0.00           C
ATOM   9219  NH3 POPE  143      35.483  97.302  77.946  1.00  0.00           N
ATOM   9223  C12 POPE  143      36.643  97.913  78.686  1.00  0.00           C
ATOM   9226  C11 POPE  143      38.023  97.553  78.086  1.00  0.00           C
ATOM   9229  P   POPE  143      40.113  96.203  78.826  1.00  0.00           P
ATOM   9230  O13 POPE  143      40.493  94.902  79.416  1.00  0.00           O
ATOM   9231  O14 POPE  143      40.793  96.553  77.566  1.00  0.00           O
ATOM   9232  O11 POPE  143      40.452  97.343  79.876  1.00  0.00           O
ATOM   9233  O12 POPE  143      38.533  96.332  78.646  1.00  0.00           O
ATOM   9234  C1  POPE  143      40.213  97.272  81.276  1.00  0.00           C
ATOM   9237  C2  POPE  143      40.433  98.682  81.886  1.00  0.00           C
ATOM   9239  O21 POPE  143      40.002  98.682  83.256  1.00  0.00           O
ATOM   9240  C21 POPE  143      40.573  99.622  84.026  1.00  0.00           C
ATOM   9241  O22 POPE  143      41.573 100.263  83.726  1.00  0.00           O
ATOM   9242  C22 POPE  143      39.763  99.813  85.306  1.00  0.00           C
ATOM   9245  C3  POPE  143      39.632  99.732  81.056  1.00  0.00           C
ATOM   9248  O31 POPE  143      39.472 100.972  81.776  1.00  0.00           O
ATOM   9249  C31 POPE  143      38.493 101.732  81.346  1.00  0.00           C
ATOM   9250  O32 POPE  143      37.853 101.572  80.316  1.00  0.00           O
ATOM   9251  C32 POPE  143      38.123 102.773  82.416  1.00  0.00           C
ATOM   9254  C23 POPE  143      40.283 100.993  86.176  1.00  0.00           C
ATOM   9257  C24 POPE  143      39.283 101.423  87.256  1.00  0.00           C
ATOM   9260  C25 POPE  143      39.913 101.612  88.646  1.00  0.00           C
ATOM   9263  C26 POPE  143      38.903 102.113  89.686  1.00  0.00           C
ATOM   9266  C27 POPE  143      39.343 101.812  91.126  1.00  0.00           C
ATOM   9269  C28 POPE  143      38.333 102.292  92.196  1.00  0.00           C
ATOM   9272  C29 POPE  143      38.503 101.502  93.466  1.00  0.00           C
ATOM   9274 0C21 POPE  143      38.382 101.912  94.736  1.00  0.00           C
ATOM   9276 1C21 POPE  143      38.053 103.283  95.256  1.00  0.00           C
ATOM   9279 2C21 POPE  143      38.433 103.382  96.746  1.00  0.00           C
ATOM   9282 3C21 POPE  143      37.803 104.592  97.456  1.00  0.00           C
ATOM   9285 4C21 POPE  143      37.593 104.323  98.956  1.00  0.00           C
ATOM   9288 5C21 POPE  143      36.653 105.342  99.636  1.00  0.00           C
ATOM   9291 6C21 POPE  143      37.253 106.742  99.816  1.00  0.00           C
ATOM   9294 7C21 POPE  143      38.393 106.782 100.846  1.00  0.00           C
ATOM   9297 8C21 POPE  143      38.863 108.202 101.146  1.00  0.00           C
ATOM   9301  C33 POPE  143      36.583 102.833  82.586  1.00  0.00           C
ATOM   9304  C34 POPE  143      36.073 103.902  83.576  1.00  0.00           C
ATOM   9307  C35 POPE  143      36.613 103.843  85.016  1.00  0.00           C
ATOM   9310  C36 POPE  143      35.893 104.862  85.916  1.00  0.00           C
ATOM   9313  C37 POPE  143      36.183 104.743  87.416  1.00  0.00           C
ATOM   9316  C38 POPE  143      35.513 105.882  88.206  1.00  0.00           C
ATOM   9319  C39 POPE  143      35.593 105.771  89.736  1.00  0.00           C
ATOM   9322 0C31 POPE  143      36.963 106.143  90.346  1.00  0.00           C
ATOM   9325 1C31 POPE  143      36.863 106.472  91.856  1.00  0.00           C
ATOM   9328 2C31 POPE  143      38.213 106.823  92.496  1.00  0.00           C
ATOM   9331 3C31 POPE  143      38.133 107.922  93.576  1.00  0.00           C
ATOM   9334 4C31 POPE  143      37.173 107.612  94.736  1.00  0.00           C
ATOM   9337 5C31 POPE  143      37.123 108.703  95.816  1.00  0.00           C
ATOM   9340 6C31 POPE  143      38.433 108.892  96.586  1.00  0.00           C
ATOM   9344  NH3 POPE  144      57.143 123.442  79.756  1.00  0.00           N
ATOM   9348  C12 POPE  144      58.233 123.902  78.826  1.00  0.00           C
ATOM   9351  C11 POPE  144      58.573 122.792  77.806  1.00  0.00           C
ATOM   9354  P   POPE  144      61.043 122.462  77.026  1.00  0.00           P
ATOM   9355  O13 POPE  144      60.882 120.982  76.966  1.00  0.00           O
ATOM   9356  O14 POPE  144      62.003 123.162  76.146  1.00  0.00           O
ATOM   9357  O11 POPE  144      61.393 122.852  78.506  1.00  0.00           O
ATOM   9358  O12 POPE  144      59.632 123.183  76.916  1.00  0.00           O
ATOM   9359  C1  POPE  144      62.542 122.413  79.196  1.00  0.00           C
ATOM   9362  C2  POPE  144      62.253 122.652  80.696  1.00  0.00           C
ATOM   9364  O21 POPE  144      63.283 122.103  81.536  1.00  0.00           O
ATOM   9365  C21 POPE  144      63.243 120.791  81.726  1.00  0.00           C
ATOM   9366  O22 POPE  144      62.682 119.972  81.016  1.00  0.00           O
ATOM   9367  C22 POPE  144      63.913 120.482  83.066  1.00  0.00           C
ATOM   9370  C3  POPE  144      60.823 122.181  81.096  1.00  0.00           C
ATOM   9373  O31 POPE  144      60.693 122.082  82.526  1.00  0.00           O
ATOM   9374  C31 POPE  144      59.943 122.962  83.146  1.00  0.00           C
ATOM   9375  O32 POPE  144      59.193 123.783  82.636  1.00  0.00           O
ATOM   9376  C32 POPE  144      60.253 122.812  84.626  1.00  0.00           C
ATOM   9379  C23 POPE  144      62.893 120.112  84.176  1.00  0.00           C
ATOM   9382  C24 POPE  144      63.293 120.651  85.556  1.00  0.00           C
ATOM   9385  C25 POPE  144      62.412 120.133  86.696  1.00  0.00           C
ATOM   9388  C26 POPE  144      62.983 120.492  88.076  1.00  0.00           C
ATOM   9391  C27 POPE  144      62.193 119.902  89.256  1.00  0.00           C
ATOM   9394  C28 POPE  144      62.963 120.082  90.586  1.00  0.00           C
ATOM   9397  C29 POPE  144      62.163 119.662  91.796  1.00  0.00           C
ATOM   9399 0C21 POPE  144      62.663 119.232  92.966  1.00  0.00           C
ATOM   9401 1C21 POPE  144      64.113 119.072  93.356  1.00  0.00           C
ATOM   9404 2C21 POPE  144      64.522 117.593  93.486  1.00  0.00           C
ATOM   9407 3C21 POPE  144      65.423 117.253  94.686  1.00  0.00           C
ATOM   9410 4C21 POPE  144      65.622 115.732  94.806  1.00  0.00           C
ATOM   9413 5C21 POPE  144      66.272 115.273  96.116  1.00  0.00           C
ATOM   9416 6C21 POPE  144      67.753 115.643  96.236  1.00  0.00           C
ATOM   9419 7C21 POPE  144      68.323 115.333  97.636  1.00  0.00           C
ATOM   9422 8C21 POPE  144      69.792 115.713  97.806  1.00  0.00           C
ATOM   9426  C33 POPE  144      59.643 123.913  85.516  1.00  0.00           C
ATOM   9429  C34 POPE  144      59.923 123.582  86.986  1.00  0.00           C
ATOM   9432  C35 POPE  144      59.183 124.512  87.936  1.00  0.00           C
ATOM   9435  C36 POPE  144      59.663 124.333  89.386  1.00  0.00           C
ATOM   9438  C37 POPE  144      58.583 124.743  90.386  1.00  0.00           C
ATOM   9441  C38 POPE  144      59.123 124.902  91.806  1.00  0.00           C
ATOM   9444  C39 POPE  144      57.983 125.112  92.806  1.00  0.00           C
ATOM   9447 0C31 POPE  144      58.472 125.723  94.116  1.00  0.00           C
ATOM   9450 1C31 POPE  144      57.363 125.783  95.166  1.00  0.00           C
ATOM   9453 2C31 POPE  144      57.812 126.472  96.456  1.00  0.00           C
ATOM   9456 3C31 POPE  144      57.523 125.632  97.706  1.00  0.00           C
ATOM   9459 4C31 POPE  144      58.153 126.233  98.966  1.00  0.00           C
ATOM   9462 5C31 POPE  144      57.882 125.362 100.206  1.00  0.00           C
ATOM   9465 6C31 POPE  144      58.613 125.863 101.456  1.00  0.00           C
ATOM   9469  NH3 POPE  145      15.493  18.693 118.946  1.00  0.00           N
ATOM   9473  C12 POPE  145      14.253  19.013 119.716  1.00  0.00           C
ATOM   9476  C11 POPE  145      14.623  19.233 121.196  1.00  0.00           C
ATOM   9479  P   POPE  145      16.073  20.583 122.846  1.00  0.00           P
ATOM   9480  O13 POPE  145      15.663  19.473 123.726  1.00  0.00           O
ATOM   9481  O14 POPE  145      17.523  20.923 122.816  1.00  0.00           O
ATOM   9482  O11 POPE  145      15.323  21.923 123.176  1.00  0.00           O
ATOM   9483  O12 POPE  145      15.633  20.233 121.346  1.00  0.00           O
ATOM   9484  C1  POPE  145      15.073  22.933 122.196  1.00  0.00           C
ATOM   9487  C2  POPE  145      16.353  23.613 121.596  1.00  0.00           C
ATOM   9489  O21 POPE  145      16.443  25.033 121.786  1.00  0.00           O
ATOM   9490  C21 POPE  145      15.473  25.793 121.306  1.00  0.00           C
ATOM   9491  O22 POPE  145      14.473  25.403 120.746  1.00  0.00           O
ATOM   9492  C22 POPE  145      15.773  27.263 121.576  1.00  0.00           C
ATOM   9495  C3  POPE  145      16.633  23.183 120.106  1.00  0.00           C
ATOM   9498  O31 POPE  145      15.573  23.573 119.206  1.00  0.00           O
ATOM   9499  C31 POPE  145      15.023  22.673 118.416  1.00  0.00           C
ATOM   9500  O32 POPE  145      15.373  21.502 118.316  1.00  0.00           O
ATOM   9501  C32 POPE  145      13.933  23.302 117.556  1.00  0.00           C
ATOM   9504  C23 POPE  145      14.673  28.263 121.156  1.00  0.00           C
ATOM   9507  C24 POPE  145      14.773  28.813 119.716  1.00  0.00           C
ATOM   9510  C25 POPE  145      16.023  29.673 119.476  1.00  0.00           C
ATOM   9513  C26 POPE  145      16.003  30.393 118.116  1.00  0.00           C
ATOM   9516  C27 POPE  145      17.433  30.553 117.576  1.00  0.00           C
ATOM   9519  C28 POPE  145      17.693  31.823 116.756  1.00  0.00           C
ATOM   9522  C29 POPE  145      17.033  31.783 115.396  1.00  0.00           C
ATOM   9524 0C21 POPE  145      17.653  31.693 114.206  1.00  0.00           C
ATOM   9526 1C21 POPE  145      19.133  31.553 113.956  1.00  0.00           C
ATOM   9529 2C21 POPE  145      19.483  30.063 113.846  1.00  0.00           C
ATOM   9532 3C21 POPE  145      20.823  29.753 113.176  1.00  0.00           C
ATOM   9535 4C21 POPE  145      20.983  28.243 112.966  1.00  0.00           C
ATOM   9538 5C21 POPE  145      22.253  27.853 112.196  1.00  0.00           C
ATOM   9541 6C21 POPE  145      22.153  28.083 110.676  1.00  0.00           C
ATOM   9544 7C21 POPE  145      23.473  27.752 109.966  1.00  0.00           C
ATOM   9547 8C21 POPE  145      23.403  27.953 108.456  1.00  0.00           C
ATOM   9551  C33 POPE  145      12.563  23.323 118.276  1.00  0.00           C
ATOM   9554  C34 POPE  145      11.483  24.143 117.546  1.00  0.00           C
ATOM   9557  C35 POPE  145      10.973  23.523 116.236  1.00  0.00           C
ATOM   9560  C36 POPE  145      11.383  24.382 115.036  1.00  0.00           C
ATOM   9563  C37 POPE  145      10.843  23.923 113.686  1.00  0.00           C
ATOM   9566  C38 POPE  145      11.453  24.743 112.546  1.00  0.00           C
ATOM   9569  C39 POPE  145      11.253  24.103 111.166  1.00  0.00           C
ATOM   9572 0C31 POPE  145       9.883  24.413 110.556  1.00  0.00           C
ATOM   9575 1C31 POPE  145       9.693  23.683 109.216  1.00  0.00           C
ATOM   9578 2C31 POPE  145       8.583  24.263 108.336  1.00  0.00           C
ATOM   9581 3C31 POPE  145       8.843  25.702 107.846  1.00  0.00           C
ATOM   9584 4C31 POPE  145      10.113  25.853 106.996  1.00  0.00           C
ATOM   9587 5C31 POPE  145      10.343  27.273 106.486  1.00  0.00           C
ATOM   9590 6C31 POPE  145      11.503  27.393 105.496  1.00  0.00           C
ATOM   9594  NH3 POPE  146      88.713  38.023 116.256  1.00  0.00           N
ATOM   9598  C12 POPE  146      87.663  37.033 115.816  1.00  0.00           C
ATOM   9601  C11 POPE  146      86.721  36.662 116.966  1.00  0.00           C
ATOM   9604  P   POPE  146      84.282  36.033 116.246  1.00  0.00           P
ATOM   9605  O13 POPE  146      83.382  34.873 116.036  1.00  0.00           O
ATOM   9606  O14 POPE  146      83.831  36.972 117.296  1.00  0.00           O
ATOM   9607  O11 POPE  146      84.403  36.933 114.926  1.00  0.00           O
ATOM   9608  O12 POPE  146      85.781  35.653 116.566  1.00  0.00           O
ATOM   9609  C1  POPE  146      84.652  36.393 113.626  1.00  0.00           C
ATOM   9612  C2  POPE  146      84.282  37.363 112.446  1.00  0.00           C
ATOM   9614  O21 POPE  146      85.033  37.013 111.266  1.00  0.00           O
ATOM   9615  C21 POPE  146      84.492  36.092 110.476  1.00  0.00           C
ATOM   9616  O22 POPE  146      83.402  35.573 110.616  1.00  0.00           O
ATOM   9617  C22 POPE  146      85.482  35.823 109.336  1.00  0.00           C
ATOM   9620  C3  POPE  146      84.613  38.853 112.736  1.00  0.00           C
ATOM   9623  O31 POPE  146      83.433  39.673 112.856  1.00  0.00           O
ATOM   9624  C31 POPE  146      82.943  40.153 111.706  1.00  0.00           C
ATOM   9625  O32 POPE  146      83.402  39.943 110.596  1.00  0.00           O
ATOM   9626  C32 POPE  146      81.723  41.033 112.026  1.00  0.00           C
ATOM   9629  C23 POPE  146      84.832  34.963 108.236  1.00  0.00           C
ATOM   9632  C24 POPE  146      85.592  35.022 106.906  1.00  0.00           C
ATOM   9635  C25 POPE  146      84.932  34.183 105.796  1.00  0.00           C
ATOM   9638  C26 POPE  146      83.552  34.702 105.366  1.00  0.00           C
ATOM   9641  C27 POPE  146      82.812  33.722 104.456  1.00  0.00           C
ATOM   9644  C28 POPE  146      81.452  34.283 103.986  1.00  0.00           C
ATOM   9647  C29 POPE  146      80.482  33.202 103.566  1.00  0.00           C
ATOM   9649 0C21 POPE  146      80.463  32.583 102.366  1.00  0.00           C
ATOM   9651 1C21 POPE  146      81.383  32.853 101.206  1.00  0.00           C
ATOM   9654 2C21 POPE  146      80.872  32.272  99.876  1.00  0.00           C
ATOM   9657 3C21 POPE  146      81.053  30.753  99.766  1.00  0.00           C
ATOM   9660 4C21 POPE  146      80.382  30.123  98.526  1.00  0.00           C
ATOM   9663 5C21 POPE  146      80.842  30.693  97.176  1.00  0.00           C
ATOM   9666 6C21 POPE  146      82.342  30.542  96.866  1.00  0.00           C
ATOM   9669 7C21 POPE  146      82.702  31.143  95.506  1.00  0.00           C
ATOM   9672 8C21 POPE  146      84.173  30.942  95.096  1.00  0.00           C
ATOM   9676  C33 POPE  146      81.123  41.793 110.816  1.00  0.00           C
ATOM   9679  C34 POPE  146      80.042  41.033 110.036  1.00  0.00           C
ATOM   9682  C35 POPE  146      80.562  39.853 109.216  1.00  0.00           C
ATOM   9685  C36 POPE  146      79.533  39.343 108.206  1.00  0.00           C
ATOM   9688  C37 POPE  146      80.112  38.213 107.326  1.00  0.00           C
ATOM   9691  C38 POPE  146      79.243  37.833 106.126  1.00  0.00           C
ATOM   9694  C39 POPE  146      79.003  39.013 105.176  1.00  0.00           C
ATOM   9697 0C31 POPE  146      78.702  38.562 103.746  1.00  0.00           C
ATOM   9700 1C31 POPE  146      78.632  39.772 102.796  1.00  0.00           C
ATOM   9703 2C31 POPE  146      78.153  39.403 101.396  1.00  0.00           C
ATOM   9706 3C31 POPE  146      79.232  38.753 100.516  1.00  0.00           C
ATOM   9709 4C31 POPE  146      78.613  38.023  99.316  1.00  0.00           C
ATOM   9712 5C31 POPE  146      79.632  37.312  98.416  1.00  0.00           C
ATOM   9715 6C31 POPE  146      78.973  36.382  97.396  1.00  0.00           C
ATOM   9719  NH3 POPE  147     126.413 120.392  76.976  1.00  0.00           N
ATOM   9723  C12 POPE  147     126.271 121.292  75.776  1.00  0.00           C
ATOM   9726  C11 POPE  147     127.612 121.912  75.376  1.00  0.00           C
ATOM   9729  P   POPE  147     129.322 123.752  76.046  1.00  0.00           P
ATOM   9730  O13 POPE  147     129.413 123.983  74.596  1.00  0.00           O
ATOM   9731  O14 POPE  147     129.342 124.932  76.936  1.00  0.00           O
ATOM   9732  O11 POPE  147     130.542 122.852  76.516  1.00  0.00           O
ATOM   9733  O12 POPE  147     128.053 122.833  76.386  1.00  0.00           O
ATOM   9734  C1  POPE  147     130.423 121.782  77.466  1.00  0.00           C
ATOM   9737  C2  POPE  147     131.021 122.092  78.856  1.00  0.00           C
ATOM   9739  O21 POPE  147     130.693 121.052  79.796  1.00  0.00           O
ATOM   9740  C21 POPE  147     129.462 120.972  80.266  1.00  0.00           C
ATOM   9741  O22 POPE  147     128.463 121.523  79.836  1.00  0.00           O
ATOM   9742  C22 POPE  147     129.531 120.222  81.606  1.00  0.00           C
ATOM   9745  C3  POPE  147     130.663 123.512  79.386  1.00  0.00           C
ATOM   9748  O31 POPE  147     131.233 123.752  80.696  1.00  0.00           O
ATOM   9749  C31 POPE  147     130.902 124.953  81.186  1.00  0.00           C
ATOM   9750  O32 POPE  147     130.152 125.742  80.616  1.00  0.00           O
ATOM   9751  C32 POPE  147     131.642 125.193  82.496  1.00  0.00           C
ATOM   9754  C23 POPE  147     128.172 119.792  82.196  1.00  0.00           C
ATOM   9757  C24 POPE  147     128.302 119.433  83.696  1.00  0.00           C
ATOM   9760  C25 POPE  147     126.992 119.032  84.396  1.00  0.00           C
ATOM   9763  C26 POPE  147     126.073 120.212  84.736  1.00  0.00           C
ATOM   9766  C27 POPE  147     124.882 119.792  85.616  1.00  0.00           C
ATOM   9769  C28 POPE  147     123.812 120.882  85.816  1.00  0.00           C
ATOM   9772  C29 POPE  147     122.913 121.033  84.606  1.00  0.00           C
ATOM   9774 0C21 POPE  147     121.642 120.592  84.486  1.00  0.00           C
ATOM   9776 1C21 POPE  147     120.863 119.872  85.546  1.00  0.00           C
ATOM   9779 2C21 POPE  147     119.333 120.082  85.456  1.00  0.00           C
ATOM   9782 3C21 POPE  147     118.673 119.303  84.316  1.00  0.00           C
ATOM   9785 4C21 POPE  147     117.162 119.132  84.546  1.00  0.00           C
ATOM   9788 5C21 POPE  147     116.423 118.512  83.356  1.00  0.00           C
ATOM   9791 6C21 POPE  147     115.401 117.442  83.756  1.00  0.00           C
ATOM   9794 7C21 POPE  147     114.692 116.872  82.526  1.00  0.00           C
ATOM   9797 8C21 POPE  147     113.722 115.742  82.836  1.00  0.00           C
ATOM   9801  C33 POPE  147     131.021 124.463  83.706  1.00  0.00           C
ATOM   9804  C34 POPE  147     131.872 124.613  84.976  1.00  0.00           C
ATOM   9807  C35 POPE  147     131.021 124.662  86.256  1.00  0.00           C
ATOM   9810  C36 POPE  147     131.542 123.783  87.396  1.00  0.00           C
ATOM   9813  C37 POPE  147     130.622 123.873  88.626  1.00  0.00           C
ATOM   9816  C38 POPE  147     130.753 122.693  89.606  1.00  0.00           C
ATOM   9819  C39 POPE  147     129.592 121.693  89.506  1.00  0.00           C
ATOM   9822 0C31 POPE  147     129.482 121.012  88.136  1.00  0.00           C
ATOM   9825 1C31 POPE  147     128.223 120.133  87.966  1.00  0.00           C
ATOM   9828 2C31 POPE  147     128.122 118.962  88.946  1.00  0.00           C
ATOM   9831 3C31 POPE  147     127.043 119.172  90.016  1.00  0.00           C
ATOM   9834 4C31 POPE  147     126.903 117.973  90.966  1.00  0.00           C
ATOM   9837 5C31 POPE  147     125.611 118.043  91.806  1.00  0.00           C
ATOM   9840 6C31 POPE  147     125.522 116.942  92.876  1.00  0.00           C
ATOM   9844  NH3 POPE  148     109.352 114.202 119.446  1.00  0.00           N
ATOM   9848  C12 POPE  148     108.552 114.053 120.686  1.00  0.00           C
ATOM   9851  C11 POPE  148     108.102 112.593 120.726  1.00  0.00           C
ATOM   9854  P   POPE  148     105.723 112.113 119.936  1.00  0.00           P
ATOM   9855  O13 POPE  148     105.611 110.923 120.806  1.00  0.00           O
ATOM   9856  O14 POPE  148     105.283 113.412 120.466  1.00  0.00           O
ATOM   9857  O11 POPE  148     104.951 111.852 118.556  1.00  0.00           O
ATOM   9858  O12 POPE  148     107.242 112.343 119.596  1.00  0.00           O
ATOM   9859  C1  POPE  148     105.632 111.413 117.366  1.00  0.00           C
ATOM   9862  C2  POPE  148     104.662 111.192 116.146  1.00  0.00           C
ATOM   9864  O21 POPE  148     105.401 110.771 114.976  1.00  0.00           O
ATOM   9865  C21 POPE  148     106.103 111.682 114.336  1.00  0.00           C
ATOM   9866  O22 POPE  148     106.343 112.822 114.706  1.00  0.00           O
ATOM   9867  C22 POPE  148     106.432 111.152 112.946  1.00  0.00           C
ATOM   9870  C3  POPE  148     103.673 112.372 115.806  1.00  0.00           C
ATOM   9873  O31 POPE  148     103.172 112.272 114.446  1.00  0.00           O
ATOM   9874  C31 POPE  148     102.223 113.151 114.096  1.00  0.00           C
ATOM   9875  O32 POPE  148     101.642 113.892 114.876  1.00  0.00           O
ATOM   9876  C32 POPE  148     101.952 113.062 112.586  1.00  0.00           C
ATOM   9879  C23 POPE  148     105.163 111.022 112.076  1.00  0.00           C
ATOM   9882  C24 POPE  148     105.501 110.972 110.576  1.00  0.00           C
ATOM   9885  C25 POPE  148     104.592 111.852 109.706  1.00  0.00           C
ATOM   9888  C26 POPE  148     105.212 112.143 108.336  1.00  0.00           C
ATOM   9891  C27 POPE  148     104.503 113.283 107.596  1.00  0.00           C
ATOM   9894  C28 POPE  148     105.103 113.603 106.206  1.00  0.00           C
ATOM   9897  C29 POPE  148     106.502 114.172 106.286  1.00  0.00           C
ATOM   9899 0C21 POPE  148     106.872 115.432 105.996  1.00  0.00           C
ATOM   9901 1C21 POPE  148     105.973 116.562 105.566  1.00  0.00           C
ATOM   9904 2C21 POPE  148     106.611 117.952 105.766  1.00  0.00           C
ATOM   9907 3C21 POPE  148     106.903 118.302 107.236  1.00  0.00           C
ATOM   9910 4C21 POPE  148     107.633 119.652 107.396  1.00  0.00           C
ATOM   9913 5C21 POPE  148     108.072 119.913 108.836  1.00  0.00           C
ATOM   9916 6C21 POPE  148     108.873 121.212 108.996  1.00  0.00           C
ATOM   9919 7C21 POPE  148     109.403 121.413 110.416  1.00  0.00           C
ATOM   9922 8C21 POPE  148     110.202 122.702 110.596  1.00  0.00           C
ATOM   9926  C33 POPE  148     100.732 113.902 112.156  1.00  0.00           C
ATOM   9929  C34 POPE  148     100.632 114.163 110.636  1.00  0.00           C
ATOM   9932  C35 POPE  148      99.433 113.493 109.946  1.00  0.00           C
ATOM   9935  C36 POPE  148      99.802 112.202 109.196  1.00  0.00           C
ATOM   9938  C37 POPE  148     100.233 112.472 107.756  1.00  0.00           C
ATOM   9941  C38 POPE  148     100.823 111.243 107.046  1.00  0.00           C
ATOM   9944  C39 POPE  148     100.112 110.912 105.736  1.00  0.00           C
ATOM   9947 0C31 POPE  148     100.902 109.923 104.886  1.00  0.00           C
ATOM   9950 1C31 POPE  148     100.212 109.573 103.566  1.00  0.00           C
ATOM   9953 2C31 POPE  148     100.973 108.503 102.786  1.00  0.00           C
ATOM   9956 3C31 POPE  148     100.202 108.022 101.546  1.00  0.00           C
ATOM   9959 4C31 POPE  148     101.113 107.493 100.436  1.00  0.00           C
ATOM   9962 5C31 POPE  148     101.791 108.633  99.666  1.00  0.00           C
ATOM   9965 6C31 POPE  148     102.773 108.122  98.606  1.00  0.00           C
ATOM   9969  NH3 POPE  149      39.493   6.893 120.696  1.00  0.00           N
ATOM   9973  C12 POPE  149      39.303   5.913 121.826  1.00  0.00           C
ATOM   9976  C11 POPE  149      39.203   4.453 121.356  1.00  0.00           C
ATOM   9979  P   POPE  149      36.953   3.643 120.236  1.00  0.00           P
ATOM   9980  O13 POPE  149      37.433   2.443 119.506  1.00  0.00           O
ATOM   9981  O14 POPE  149      35.543   3.583 120.656  1.00  0.00           O
ATOM   9982  O11 POPE  149      37.202   4.893 119.326  1.00  0.00           O
ATOM   9983  O12 POPE  149      37.873   3.963 121.456  1.00  0.00           O
ATOM   9984  C1  POPE  149      36.163   5.763 118.896  1.00  0.00           C
ATOM   9987  C2  POPE  149      36.493   6.293 117.476  1.00  0.00           C
ATOM   9989  O21 POPE  149      35.952   5.453 116.446  1.00  0.00           O
ATOM   9990  C21 POPE  149      34.663   5.563 116.216  1.00  0.00           C
ATOM   9991  O22 POPE  149      33.863   6.253 116.816  1.00  0.00           O
ATOM   9992  C22 POPE  149      34.343   4.703 114.996  1.00  0.00           C
ATOM   9995  C3  POPE  149      38.033   6.353 117.236  1.00  0.00           C
ATOM   9998  O31 POPE  149      38.343   7.303 116.206  1.00  0.00           O
ATOM   9999  C31 POPE  149      38.663   8.523 116.656  1.00  0.00           C
ATOM  10000  O32 POPE  149      38.903   8.813 117.816  1.00  0.00           O
ATOM  10001  C32 POPE  149      38.633   9.493 115.476  1.00  0.00           C
ATOM  10004  C23 POPE  149      34.863   5.323 113.686  1.00  0.00           C
ATOM  10007  C24 POPE  149      34.913   4.283 112.556  1.00  0.00           C
ATOM  10010  C25 POPE  149      35.843   4.673 111.396  1.00  0.00           C
ATOM  10013  C26 POPE  149      35.393   5.893 110.576  1.00  0.00           C
ATOM  10016  C27 POPE  149      34.203   5.583 109.656  1.00  0.00           C
ATOM  10019  C28 POPE  149      33.882   6.743 108.706  1.00  0.00           C
ATOM  10022  C29 POPE  149      32.803   6.373 107.706  1.00  0.00           C
ATOM  10024 0C21 POPE  149      32.823   6.613 106.386  1.00  0.00           C
ATOM  10026 1C21 POPE  149      33.903   7.323 105.606  1.00  0.00           C
ATOM  10029 2C21 POPE  149      34.133   6.723 104.206  1.00  0.00           C
ATOM  10032 3C21 POPE  149      34.733   5.313 104.226  1.00  0.00           C
ATOM  10035 4C21 POPE  149      34.893   4.733 102.806  1.00  0.00           C
ATOM  10038 5C21 POPE  149      35.503   3.323 102.776  1.00  0.00           C
ATOM  10041 6C21 POPE  149      37.003   3.293 103.136  1.00  0.00           C
ATOM  10044 7C21 POPE  149      37.593   1.883 103.086  1.00  0.00           C
ATOM  10047 8C21 POPE  149      39.073   1.873 103.456  1.00  0.00           C
ATOM  10051  C33 POPE  149      37.293   9.433 114.696  1.00  0.00           C
ATOM  10054  C34 POPE  149      37.472   9.203 113.186  1.00  0.00           C
ATOM  10057  C35 POPE  149      37.683  10.472 112.356  1.00  0.00           C
ATOM  10060  C36 POPE  149      39.123  10.993 112.246  1.00  0.00           C
ATOM  10063  C37 POPE  149      39.323  11.703 110.896  1.00  0.00           C
ATOM  10066  C38 POPE  149      40.743  12.173 110.576  1.00  0.00           C
ATOM  10069  C39 POPE  149      40.882  12.483 109.076  1.00  0.00           C
ATOM  10072 0C31 POPE  149      42.303  12.892 108.656  1.00  0.00           C
ATOM  10075 1C31 POPE  149      42.403  13.363 107.196  1.00  0.00           C
ATOM  10078 2C31 POPE  149      41.963  12.333 106.146  1.00  0.00           C
ATOM  10081 3C31 POPE  149      42.903  11.123 106.036  1.00  0.00           C
ATOM  10084 4C31 POPE  149      42.533  10.182 104.886  1.00  0.00           C
ATOM  10087 5C31 POPE  149      43.522   9.013 104.726  1.00  0.00           C
ATOM  10090 6C31 POPE  149      43.153   8.083 103.566  1.00  0.00           C
ATOM  10094  NH3 POPE  150     112.203  93.752  77.056  1.00  0.00           N
ATOM  10098  C12 POPE  150     112.073  94.692  78.216  1.00  0.00           C
ATOM  10101  C11 POPE  150     112.472  96.143  77.846  1.00  0.00           C
ATOM  10104  P   POPE  150     115.051  95.632  77.416  1.00  0.00           P
ATOM  10105  O13 POPE  150     116.271  96.472  77.346  1.00  0.00           O
ATOM  10106  O14 POPE  150     114.613  94.853  76.236  1.00  0.00           O
ATOM  10107  O11 POPE  150     115.202  94.622  78.616  1.00  0.00           O
ATOM  10108  O12 POPE  150     113.853  96.472  77.966  1.00  0.00           O
ATOM  10109  C1  POPE  150     115.793  95.012  79.866  1.00  0.00           C
ATOM  10112  C2  POPE  150     114.872  94.582  81.046  1.00  0.00           C
ATOM  10114  O21 POPE  150     115.202  95.212  82.316  1.00  0.00           O
ATOM  10115  C21 POPE  150     116.243  94.802  83.006  1.00  0.00           C
ATOM  10116  O22 POPE  150     117.031  93.943  82.646  1.00  0.00           O
ATOM  10117  C22 POPE  150     116.373  95.613  84.316  1.00  0.00           C
ATOM  10120  C3  POPE  150     114.753  93.022  81.066  1.00  0.00           C
ATOM  10123  O31 POPE  150     114.282  92.453  82.306  1.00  0.00           O
ATOM  10124  C31 POPE  150     113.141  92.913  82.786  1.00  0.00           C
ATOM  10125  O32 POPE  150     112.432  93.752  82.246  1.00  0.00           O
ATOM  10126  C32 POPE  150     112.831  92.243  84.116  1.00  0.00           C
ATOM  10129  C23 POPE  150     115.072  95.791  85.156  1.00  0.00           C
ATOM  10132  C24 POPE  150     115.292  96.332  86.596  1.00  0.00           C
ATOM  10135  C25 POPE  150     115.882  95.292  87.566  1.00  0.00           C
ATOM  10138  C26 POPE  150     115.813  95.643  89.066  1.00  0.00           C
ATOM  10141  C27 POPE  150     116.693  94.722  89.926  1.00  0.00           C
ATOM  10144  C28 POPE  150     116.283  94.643  91.416  1.00  0.00           C
ATOM  10147  C29 POPE  150     115.112  93.722  91.636  1.00  0.00           C
ATOM  10149 0C21 POPE  150     114.762  93.183  92.816  1.00  0.00           C
ATOM  10151 1C21 POPE  150     115.423  93.442  94.146  1.00  0.00           C
ATOM  10154 2C21 POPE  150     116.312  92.272  94.606  1.00  0.00           C
ATOM  10157 3C21 POPE  150     116.861  92.493  96.026  1.00  0.00           C
ATOM  10160 4C21 POPE  150     117.691  91.303  96.536  1.00  0.00           C
ATOM  10163 5C21 POPE  150     117.803  91.252  98.066  1.00  0.00           C
ATOM  10166 6C21 POPE  150     118.503  92.462  98.696  1.00  0.00           C
ATOM  10169 7C21 POPE  150     118.342  92.483 100.216  1.00  0.00           C
ATOM  10172 8C21 POPE  150     119.033  93.673 100.896  1.00  0.00           C
ATOM  10176  C33 POPE  150     113.701  91.012  84.416  1.00  0.00           C
ATOM  10179  C34 POPE  150     113.333  90.342  85.736  1.00  0.00           C
ATOM  10182  C35 POPE  150     114.263  90.651  86.926  1.00  0.00           C
ATOM  10185  C36 POPE  150     113.801  89.821  88.116  1.00  0.00           C
ATOM  10188  C37 POPE  150     114.312  90.252  89.496  1.00  0.00           C
ATOM  10191  C38 POPE  150     113.701  89.372  90.596  1.00  0.00           C
ATOM  10194  C39 POPE  150     112.183  89.512  90.716  1.00  0.00           C
ATOM  10197 0C31 POPE  150     111.511  88.452  91.606  1.00  0.00           C
ATOM  10200 1C31 POPE  150     110.042  88.803  91.836  1.00  0.00           C
ATOM  10203 2C31 POPE  150     109.352  87.833  92.796  1.00  0.00           C
ATOM  10206 3C31 POPE  150     107.932  88.283  93.186  1.00  0.00           C
ATOM  10209 4C31 POPE  150     107.873  89.681  93.796  1.00  0.00           C
ATOM  10212 5C31 POPE  150     106.483  90.053  94.316  1.00  0.00           C
ATOM  10215 6C31 POPE  150     106.471  91.392  95.066  1.00  0.00           C
ATOM  10219  NH3 POPE  151      55.453  72.173  77.936  1.00  0.00           N
ATOM  10223  C12 POPE  151      54.603  71.772  76.776  1.00  0.00           C
ATOM  10226  C11 POPE  151      54.933  72.632  75.576  1.00  0.00           C
ATOM  10229  P   POPE  151      53.012  73.933  74.406  1.00  0.00           P
ATOM  10230  O13 POPE  151      53.963  74.903  73.826  1.00  0.00           O
ATOM  10231  O14 POPE  151      51.783  73.613  73.666  1.00  0.00           O
ATOM  10232  O11 POPE  151      52.713  74.433  75.866  1.00  0.00           O
ATOM  10233  O12 POPE  151      53.813  72.613  74.706  1.00  0.00           O
ATOM  10234  C1  POPE  151      51.573  74.163  76.666  1.00  0.00           C
ATOM  10237  C2  POPE  151      52.053  74.173  78.136  1.00  0.00           C
ATOM  10239  O21 POPE  151      51.423  73.193  78.976  1.00  0.00           O
ATOM  10240  C21 POPE  151      50.312  73.503  79.626  1.00  0.00           C
ATOM  10241  O22 POPE  151      49.663  74.522  79.526  1.00  0.00           O
ATOM  10242  C22 POPE  151      50.042  72.382  80.626  1.00  0.00           C
ATOM  10245  C3  POPE  151      52.243  75.613  78.746  1.00  0.00           C
ATOM  10248  O31 POPE  151      52.673  75.643  80.126  1.00  0.00           O
ATOM  10249  C31 POPE  151      53.783  75.033  80.456  1.00  0.00           C
ATOM  10250  O32 POPE  151      54.493  74.342  79.736  1.00  0.00           O
ATOM  10251  C32 POPE  151      53.993  75.103  81.966  1.00  0.00           C
ATOM  10254  C23 POPE  151      50.783  72.603  81.966  1.00  0.00           C
ATOM  10257  C24 POPE  151      50.543  71.473  82.976  1.00  0.00           C
ATOM  10260  C25 POPE  151      49.062  71.342  83.396  1.00  0.00           C
ATOM  10263  C26 POPE  151      48.953  70.973  84.876  1.00  0.00           C
ATOM  10266  C27 POPE  151      47.542  71.092  85.466  1.00  0.00           C
ATOM  10269  C28 POPE  151      47.552  71.103  87.006  1.00  0.00           C
ATOM  10272  C29 POPE  151      46.313  70.472  87.596  1.00  0.00           C
ATOM  10274 0C21 POPE  151      45.512  70.963  88.556  1.00  0.00           C
ATOM  10276 1C21 POPE  151      45.663  72.272  89.306  1.00  0.00           C
ATOM  10279 2C21 POPE  151      44.562  72.441  90.376  1.00  0.00           C
ATOM  10282 3C21 POPE  151      43.143  72.581  89.806  1.00  0.00           C
ATOM  10285 4C21 POPE  151      42.033  72.302  90.836  1.00  0.00           C
ATOM  10288 5C21 POPE  151      41.653  73.493  91.716  1.00  0.00           C
ATOM  10291 6C21 POPE  151      40.543  73.122  92.716  1.00  0.00           C
ATOM  10294 7C21 POPE  151      39.993  74.312  93.516  1.00  0.00           C
ATOM  10297 8C21 POPE  151      38.773  73.963  94.366  1.00  0.00           C
ATOM  10301  C33 POPE  151      55.112  74.143  82.426  1.00  0.00           C
ATOM  10304  C34 POPE  151      55.632  74.433  83.836  1.00  0.00           C
ATOM  10307  C35 POPE  151      54.613  74.283  84.966  1.00  0.00           C
ATOM  10310  C36 POPE  151      54.123  72.853  85.236  1.00  0.00           C
ATOM  10313  C37 POPE  151      52.963  72.882  86.236  1.00  0.00           C
ATOM  10316  C38 POPE  151      52.542  71.533  86.806  1.00  0.00           C
ATOM  10319  C39 POPE  151      51.302  71.613  87.726  1.00  0.00           C
ATOM  10322 0C31 POPE  151      51.523  72.403  89.026  1.00  0.00           C
ATOM  10325 1C31 POPE  151      50.312  72.323  89.976  1.00  0.00           C
ATOM  10328 2C31 POPE  151      50.473  73.272  91.176  1.00  0.00           C
ATOM  10331 3C31 POPE  151      49.452  73.042  92.296  1.00  0.00           C
ATOM  10334 4C31 POPE  151      49.702  73.993  93.486  1.00  0.00           C
ATOM  10337 5C31 POPE  151      48.833  73.682  94.706  1.00  0.00           C
ATOM  10340 6C31 POPE  151      49.153  74.573  95.906  1.00  0.00           C
ATOM  10344  NH3 POPE  152      94.422 115.912  77.436  1.00  0.00           N
ATOM  10348  C12 POPE  152      95.541 116.192  76.476  1.00  0.00           C
ATOM  10351  C11 POPE  152      96.122 114.902  75.846  1.00  0.00           C
ATOM  10354  P   POPE  152      98.463 113.832  75.386  1.00  0.00           P
ATOM  10355  O13 POPE  152      97.663 112.593  75.296  1.00  0.00           O
ATOM  10356  O14 POPE  152      99.372 114.132  74.276  1.00  0.00           O
ATOM  10357  O11 POPE  152      99.291 113.792  76.716  1.00  0.00           O
ATOM  10358  O12 POPE  152      97.512 115.082  75.606  1.00  0.00           O
ATOM  10359  C1  POPE  152      99.543 112.533  77.336  1.00  0.00           C
ATOM  10362  C2  POPE  152     100.191 112.773  78.716  1.00  0.00           C
ATOM  10364  O21 POPE  152     100.793 111.592  79.246  1.00  0.00           O
ATOM  10365  C21 POPE  152     100.003 110.622  79.676  1.00  0.00           C
ATOM  10366  O22 POPE  152      98.812 110.482  79.436  1.00  0.00           O
ATOM  10367  C22 POPE  152     100.813 109.722  80.616  1.00  0.00           C
ATOM  10370  C3  POPE  152      99.221 113.482  79.716  1.00  0.00           C
ATOM  10373  O31 POPE  152      99.792 113.673  81.036  1.00  0.00           O
ATOM  10374  C31 POPE  152     100.683 114.652  81.106  1.00  0.00           C
ATOM  10375  O32 POPE  152     101.113 115.282  80.166  1.00  0.00           O
ATOM  10376  C32 POPE  152     101.082 114.913  82.556  1.00  0.00           C
ATOM  10379  C23 POPE  152     100.413 109.923  82.096  1.00  0.00           C
ATOM  10382  C24 POPE  152     101.132 108.913  83.006  1.00  0.00           C
ATOM  10385  C25 POPE  152     100.912 109.132  84.506  1.00  0.00           C
ATOM  10388  C26 POPE  152     101.572 108.043  85.366  1.00  0.00           C
ATOM  10391  C27 POPE  152     101.742 108.393  86.856  1.00  0.00           C
ATOM  10394  C28 POPE  152     100.423 108.582  87.636  1.00  0.00           C
ATOM  10397  C29 POPE  152      99.863 109.983  87.496  1.00  0.00           C
ATOM  10399 0C21 POPE  152      99.843 110.942  88.426  1.00  0.00           C
ATOM  10401 1C21 POPE  152     100.382 110.853  89.826  1.00  0.00           C
ATOM  10404 2C21 POPE  152      99.242 110.651  90.836  1.00  0.00           C
ATOM  10407 3C21 POPE  152      99.753 110.583  92.276  1.00  0.00           C
ATOM  10410 4C21 POPE  152      98.613 110.392  93.286  1.00  0.00           C
ATOM  10413 5C21 POPE  152      99.102 110.282  94.736  1.00  0.00           C
ATOM  10416 6C21 POPE  152      97.923 110.082  95.686  1.00  0.00           C
ATOM  10419 7C21 POPE  152      98.333 109.932  97.156  1.00  0.00           C
ATOM  10422 8C21 POPE  152      97.122 109.743  98.076  1.00  0.00           C
ATOM  10426  C33 POPE  152     102.073 116.093  82.616  1.00  0.00           C
ATOM  10429  C34 POPE  152     102.432 116.553  84.026  1.00  0.00           C
ATOM  10432  C35 POPE  152     103.013 117.973  84.016  1.00  0.00           C
ATOM  10435  C36 POPE  152     104.372 118.083  83.326  1.00  0.00           C
ATOM  10438  C37 POPE  152     104.811 119.541  83.136  1.00  0.00           C
ATOM  10441  C38 POPE  152     106.343 119.722  83.216  1.00  0.00           C
ATOM  10444  C39 POPE  152     106.852 119.743  84.656  1.00  0.00           C
ATOM  10447 0C31 POPE  152     106.493 121.033  85.416  1.00  0.00           C
ATOM  10450 1C31 POPE  152     106.812 120.902  86.916  1.00  0.00           C
ATOM  10453 2C31 POPE  152     106.331 122.103  87.746  1.00  0.00           C
ATOM  10456 3C31 POPE  152     104.823 122.132  88.006  1.00  0.00           C
ATOM  10459 4C31 POPE  152     104.452 123.092  89.146  1.00  0.00           C
ATOM  10462 5C31 POPE  152     102.992 122.973  89.586  1.00  0.00           C
ATOM  10465 6C31 POPE  152     102.612 123.983  90.676  1.00  0.00           C
ATOM  10469  NH3 POPE  153      45.463  13.803  78.156  1.00  0.00           N
ATOM  10473  C12 POPE  153      44.793  15.013  77.536  1.00  0.00           C
ATOM  10476  C11 POPE  153      45.743  16.183  77.196  1.00  0.00           C
ATOM  10479  P   POPE  153      44.533  18.543  76.776  1.00  0.00           P
ATOM  10480  O13 POPE  153      45.512  19.603  76.466  1.00  0.00           O
ATOM  10481  O14 POPE  153      43.183  18.712  76.196  1.00  0.00           O
ATOM  10482  O11 POPE  153      44.382  18.393  78.336  1.00  0.00           O
ATOM  10483  O12 POPE  153      45.093  17.132  76.346  1.00  0.00           O
ATOM  10484  C1  POPE  153      44.683  19.503  79.186  1.00  0.00           C
ATOM  10487  C2  POPE  153      44.663  19.013  80.656  1.00  0.00           C
ATOM  10489  O21 POPE  153      44.673  20.103  81.586  1.00  0.00           O
ATOM  10490  C21 POPE  153      45.803  20.772  81.736  1.00  0.00           C
ATOM  10491  O22 POPE  153      46.753  20.772  80.986  1.00  0.00           O
ATOM  10492  C22 POPE  153      45.763  21.462  83.106  1.00  0.00           C
ATOM  10495  C3  POPE  153      45.772  17.933  80.946  1.00  0.00           C
ATOM  10498  O31 POPE  153      46.213  17.833  82.316  1.00  0.00           O
ATOM  10499  C31 POPE  153      45.403  17.823  83.376  1.00  0.00           C
ATOM  10500  O32 POPE  153      45.733  18.223  84.486  1.00  0.00           O
ATOM  10501  C32 POPE  153      44.023  17.202  83.096  1.00  0.00           C
ATOM  10504  C23 POPE  153      46.353  22.893  83.106  1.00  0.00           C
ATOM  10507  C24 POPE  153      45.882  23.713  84.326  1.00  0.00           C
ATOM  10510  C25 POPE  153      46.343  23.142  85.666  1.00  0.00           C
ATOM  10513  C26 POPE  153      45.923  23.983  86.886  1.00  0.00           C
ATOM  10516  C27 POPE  153      46.393  23.342  88.206  1.00  0.00           C
ATOM  10519  C28 POPE  153      46.533  24.343  89.366  1.00  0.00           C
ATOM  10522  C29 POPE  153      47.033  23.663  90.616  1.00  0.00           C
ATOM  10524 0C21 POPE  153      47.113  24.203  91.846  1.00  0.00           C
ATOM  10526 1C21 POPE  153      46.743  25.603  92.266  1.00  0.00           C
ATOM  10529 2C21 POPE  153      47.843  26.272  93.116  1.00  0.00           C
ATOM  10532 3C21 POPE  153      49.073  26.763  92.326  1.00  0.00           C
ATOM  10535 4C21 POPE  153      50.413  26.123  92.706  1.00  0.00           C
ATOM  10538 5C21 POPE  153      50.562  24.683  92.186  1.00  0.00           C
ATOM  10541 6C21 POPE  153      51.983  24.123  92.366  1.00  0.00           C
ATOM  10544 7C21 POPE  153      52.103  22.663  91.906  1.00  0.00           C
ATOM  10547 8C21 POPE  153      53.522  22.113  92.006  1.00  0.00           C
ATOM  10551  C33 POPE  153      43.483  16.392  84.286  1.00  0.00           C
ATOM  10554  C34 POPE  153      41.963  16.493  84.416  1.00  0.00           C
ATOM  10557  C35 POPE  153      41.533  17.843  85.016  1.00  0.00           C
ATOM  10560  C36 POPE  153      40.382  17.673  86.026  1.00  0.00           C
ATOM  10563  C37 POPE  153      39.833  19.003  86.546  1.00  0.00           C
ATOM  10566  C38 POPE  153      38.593  18.803  87.416  1.00  0.00           C
ATOM  10569  C39 POPE  153      37.653  20.013  87.446  1.00  0.00           C
ATOM  10572 0C31 POPE  153      36.423  19.773  88.326  1.00  0.00           C
ATOM  10575 1C31 POPE  153      35.223  20.673  87.996  1.00  0.00           C
ATOM  10578 2C31 POPE  153      33.913  20.023  88.486  1.00  0.00           C
ATOM  10581 3C31 POPE  153      32.653  20.842  88.186  1.00  0.00           C
ATOM  10584 4C31 POPE  153      32.363  21.033  86.686  1.00  0.00           C
ATOM  10587 5C31 POPE  153      30.943  21.532  86.436  1.00  0.00           C
ATOM  10590 6C31 POPE  153      30.583  21.753  84.966  1.00  0.00           C
ATOM  10594  NH3 POPE  154      27.033  40.933  80.566  1.00  0.00           N
ATOM  10598  C12 POPE  154      27.133  39.562  79.976  1.00  0.00           C
ATOM  10601  C11 POPE  154      27.813  38.603  80.966  1.00  0.00           C
ATOM  10604  P   POPE  154      30.203  37.903  81.706  1.00  0.00           P
ATOM  10605  O13 POPE  154      29.943  36.573  81.116  1.00  0.00           O
ATOM  10606  O14 POPE  154      31.563  38.493  81.546  1.00  0.00           O
ATOM  10607  O11 POPE  154      29.753  37.933  83.216  1.00  0.00           O
ATOM  10608  O12 POPE  154      29.193  38.932  81.046  1.00  0.00           O
ATOM  10609  C1  POPE  154      30.513  38.662  84.186  1.00  0.00           C
ATOM  10612  C2  POPE  154      31.833  37.943  84.606  1.00  0.00           C
ATOM  10614  O21 POPE  154      31.713  37.322  85.906  1.00  0.00           O
ATOM  10615  C21 POPE  154      31.673  38.103  86.966  1.00  0.00           C
ATOM  10616  O22 POPE  154      31.703  39.323  86.976  1.00  0.00           O
ATOM  10617  C22 POPE  154      31.503  37.252  88.226  1.00  0.00           C
ATOM  10620  C3  POPE  154      33.043  38.932  84.466  1.00  0.00           C
ATOM  10623  O31 POPE  154      34.253  38.463  85.116  1.00  0.00           O
ATOM  10624  C31 POPE  154      35.153  37.893  84.336  1.00  0.00           C
ATOM  10625  O32 POPE  154      35.043  37.733  83.136  1.00  0.00           O
ATOM  10626  C32 POPE  154      36.433  37.632  85.146  1.00  0.00           C
ATOM  10629  C23 POPE  154      31.833  38.023  89.526  1.00  0.00           C
ATOM  10632  C24 POPE  154      31.483  37.222  90.796  1.00  0.00           C
ATOM  10635  C25 POPE  154      32.683  36.792  91.656  1.00  0.00           C
ATOM  10638  C26 POPE  154      32.723  37.452  93.046  1.00  0.00           C
ATOM  10641  C27 POPE  154      33.653  36.722  94.026  1.00  0.00           C
ATOM  10644  C28 POPE  154      33.543  37.193  95.496  1.00  0.00           C
ATOM  10647  C29 POPE  154      32.193  36.903  96.116  1.00  0.00           C
ATOM  10649 0C21 POPE  154      31.773  37.303  97.326  1.00  0.00           C
ATOM  10651 1C21 POPE  154      32.573  38.103  98.326  1.00  0.00           C
ATOM  10654 2C21 POPE  154      31.883  38.123  99.706  1.00  0.00           C
ATOM  10657 3C21 POPE  154      32.573  39.043 100.726  1.00  0.00           C
ATOM  10660 4C21 POPE  154      31.753  39.273 102.006  1.00  0.00           C
ATOM  10663 5C21 POPE  154      32.483  40.052 103.116  1.00  0.00           C
ATOM  10666 6C21 POPE  154      33.163  41.372 102.686  1.00  0.00           C
ATOM  10669 7C21 POPE  154      32.883  42.572 103.596  1.00  0.00           C
ATOM  10672 8C21 POPE  154      33.833  43.743 103.336  1.00  0.00           C
ATOM  10676  C33 POPE  154      36.193  37.062  86.566  1.00  0.00           C
ATOM  10679  C34 POPE  154      37.453  37.112  87.446  1.00  0.00           C
ATOM  10682  C35 POPE  154      37.543  35.952  88.456  1.00  0.00           C
ATOM  10685  C36 POPE  154      36.323  35.803  89.356  1.00  0.00           C
ATOM  10688  C37 POPE  154      36.513  34.643  90.326  1.00  0.00           C
ATOM  10691  C38 POPE  154      35.413  34.603  91.376  1.00  0.00           C
ATOM  10694  C39 POPE  154      35.703  33.653  92.536  1.00  0.00           C
ATOM  10697 0C31 POPE  154      36.793  34.193  93.466  1.00  0.00           C
ATOM  10700 1C31 POPE  154      36.883  33.403  94.776  1.00  0.00           C
ATOM  10703 2C31 POPE  154      37.702  34.132  95.836  1.00  0.00           C
ATOM  10706 3C31 POPE  154      37.933  33.292  97.096  1.00  0.00           C
ATOM  10709 4C31 POPE  154      36.653  32.842  97.806  1.00  0.00           C
ATOM  10712 5C31 POPE  154      36.943  31.913  98.986  1.00  0.00           C
ATOM  10715 6C31 POPE  154      35.693  31.532  99.786  1.00  0.00           C
ATOM  10719  NH3 POPE  155      17.703 127.343 122.116  1.00  0.00           N
ATOM  10723  C12 POPE  155      17.423 128.673 121.486  1.00  0.00           C
ATOM  10726  C11 POPE  155      16.393 128.533 120.356  1.00  0.00           C
ATOM  10729  P   POPE  155      14.353 127.262 121.486  1.00  0.00           P
ATOM  10730  O13 POPE  155      15.083 126.882 122.726  1.00  0.00           O
ATOM  10731  O14 POPE  155      12.903 127.553 121.516  1.00  0.00           O
ATOM  10732  O11 POPE  155      14.633 126.163 120.406  1.00  0.00           O
ATOM  10733  O12 POPE  155      15.063 128.493 120.846  1.00  0.00           O
ATOM  10734  C1  POPE  155      14.203 124.821 120.616  1.00  0.00           C
ATOM  10737  C2  POPE  155      13.023 124.401 119.686  1.00  0.00           C
ATOM  10739  O21 POPE  155      13.143 125.023 118.396  1.00  0.00           O
ATOM  10740  C21 POPE  155      12.823 124.272 117.366  1.00  0.00           C
ATOM  10741  O22 POPE  155      12.583 123.083 117.366  1.00  0.00           O
ATOM  10742  C22 POPE  155      12.693 125.212 116.166  1.00  0.00           C
ATOM  10745  C3  POPE  155      11.623 124.722 120.306  1.00  0.00           C
ATOM  10748  O31 POPE  155      10.543 124.282 119.446  1.00  0.00           O
ATOM  10749  C31 POPE  155       9.393 124.942 119.606  1.00  0.00           C
ATOM  10750  O32 POPE  155       9.083 125.632 120.566  1.00  0.00           O
ATOM  10751  C32 POPE  155       8.513 124.713 118.386  1.00  0.00           C
ATOM  10754  C23 POPE  155      12.823 124.533 114.796  1.00  0.00           C
ATOM  10757  C24 POPE  155      12.483 125.532 113.686  1.00  0.00           C
ATOM  10760  C25 POPE  155      12.953 125.112 112.296  1.00  0.00           C
ATOM  10763  C26 POPE  155      12.723 126.243 111.286  1.00  0.00           C
ATOM  10766  C27 POPE  155      13.273 125.952 109.886  1.00  0.00           C
ATOM  10769  C28 POPE  155      13.003 127.132 108.936  1.00  0.00           C
ATOM  10772  C29 POPE  155      13.453 126.882 107.516  1.00  0.00           C
ATOM  10774 0C21 POPE  155      14.603 127.332 106.986  1.00  0.00           C
ATOM  10776 1C21 POPE  155      15.633 128.132 107.746  1.00  0.00           C
ATOM  10779 2C21 POPE  155      16.853 128.552 106.886  1.00  0.00           C
ATOM  10782 3C21 POPE  155      16.513 129.608 105.816  1.00  0.00           C
ATOM  10785 4C21 POPE  155      17.753 130.298 105.246  1.00  0.00           C
ATOM  10788 5C21 POPE  155      17.433 131.566 104.436  1.00  0.00           C
ATOM  10791 6C21 POPE  155      17.193 132.798 105.326  1.00  0.00           C
ATOM  10794 7C21 POPE  155      17.003 134.107 104.546  1.00  0.00           C
ATOM  10797 8C21 POPE  155      15.643 134.268 103.866  1.00  0.00           C
ATOM  10801  C33 POPE  155       7.143 125.443 118.446  1.00  0.00           C
ATOM  10804  C34 POPE  155       6.423 125.473 117.096  1.00  0.00           C
ATOM  10807  C35 POPE  155       6.593 126.753 116.266  1.00  0.00           C
ATOM  10810  C36 POPE  155       8.043 127.213 116.146  1.00  0.00           C
ATOM  10813  C37 POPE  155       8.223 128.452 115.256  1.00  0.00           C
ATOM  10816  C38 POPE  155       9.583 129.112 115.476  1.00  0.00           C
ATOM  10819  C39 POPE  155      10.553 128.883 114.316  1.00  0.00           C
ATOM  10822 0C31 POPE  155      10.363 129.908 113.196  1.00  0.00           C
ATOM  10825 1C31 POPE  155      11.183 129.608 111.936  1.00  0.00           C
ATOM  10828 2C31 POPE  155      11.183 130.798 110.976  1.00  0.00           C
ATOM  10831 3C31 POPE  155      11.963 130.518 109.686  1.00  0.00           C
ATOM  10834 4C31 POPE  155      12.233 131.777 108.856  1.00  0.00           C
ATOM  10837 5C31 POPE  155      12.733 131.467 107.446  1.00  0.00           C
ATOM  10840 6C31 POPE  155      13.233 132.707 106.696  1.00  0.00           C
ATOM  10844  NH3 POPE  156     120.572 115.592 119.986  1.00  0.00           N
ATOM  10848  C12 POPE  156     121.632 114.533 120.016  1.00  0.00           C
ATOM  10851  C11 POPE  156     121.462 113.692 121.286  1.00  0.00           C
ATOM  10854  P   POPE  156     120.261 111.452 120.696  1.00  0.00           P
ATOM  10855  O13 POPE  156     120.562 110.583 121.856  1.00  0.00           O
ATOM  10856  O14 POPE  156     119.002 111.192 119.966  1.00  0.00           O
ATOM  10857  O11 POPE  156     121.462 111.443 119.666  1.00  0.00           O
ATOM  10858  O12 POPE  156     120.243 112.952 121.206  1.00  0.00           O
ATOM  10859  C1  POPE  156     122.213 110.282 119.326  1.00  0.00           C
ATOM  10862  C2  POPE  156     122.852 110.473 117.906  1.00  0.00           C
ATOM  10864  O21 POPE  156     123.883 109.492 117.626  1.00  0.00           O
ATOM  10865  C21 POPE  156     123.421 108.312 117.196  1.00  0.00           C
ATOM  10866  O22 POPE  156     122.242 108.003 117.126  1.00  0.00           O
ATOM  10867  C22 POPE  156     124.592 107.453 116.746  1.00  0.00           C
ATOM  10870  C3  POPE  156     123.442 111.912 117.786  1.00  0.00           C
ATOM  10873  O31 POPE  156     124.282 112.062 116.626  1.00  0.00           O
ATOM  10874  C31 POPE  156     124.482 113.312 116.216  1.00  0.00           C
ATOM  10875  O32 POPE  156     123.913 114.312 116.626  1.00  0.00           O
ATOM  10876  C32 POPE  156     125.602 113.323 115.186  1.00  0.00           C
ATOM  10879  C23 POPE  156     124.163 106.052 116.276  1.00  0.00           C
ATOM  10882  C24 POPE  156     125.191 105.403 115.336  1.00  0.00           C
ATOM  10885  C25 POPE  156     126.592 105.242 115.946  1.00  0.00           C
ATOM  10888  C26 POPE  156     127.472 104.372 115.056  1.00  0.00           C
ATOM  10891  C27 POPE  156     128.971 104.492 115.366  1.00  0.00           C
ATOM  10894  C28 POPE  156     129.832 103.463 114.606  1.00  0.00           C
ATOM  10897  C29 POPE  156     129.723 103.612 113.106  1.00  0.00           C
ATOM  10899 0C21 POPE  156     130.702 104.053 112.306  1.00  0.00           C
ATOM  10901 1C21 POPE  156     132.073 104.452 112.776  1.00  0.00           C
ATOM  10904 2C21 POPE  156     132.988 104.843 111.616  1.00  0.00           C
ATOM  10907 3C21 POPE  156     132.603 106.173 110.986  1.00  0.00           C
ATOM  10910 4C21 POPE  156     133.667 106.693 110.026  1.00  0.00           C
ATOM  10913 5C21 POPE  156     133.727 105.912 108.716  1.00  0.00           C
ATOM  10916 6C21 POPE  156     134.667 106.602 107.726  1.00  0.00           C
ATOM  10919 7C21 POPE  156     134.947 105.762 106.496  1.00  0.00           C
ATOM  10922 8C21 POPE  156     135.748 106.562 105.476  1.00  0.00           C
ATOM  10926  C33 POPE  156     125.813 114.722 114.586  1.00  0.00           C
ATOM  10929  C34 POPE  156     127.063 114.832 113.716  1.00  0.00           C
ATOM  10932  C35 POPE  156     127.393 116.312 113.506  1.00  0.00           C
ATOM  10935  C36 POPE  156     128.652 116.572 112.676  1.00  0.00           C
ATOM  10938  C37 POPE  156     128.971 118.062 112.756  1.00  0.00           C
ATOM  10941  C38 POPE  156     130.233 118.503 112.026  1.00  0.00           C
ATOM  10944  C39 POPE  156     130.003 118.883 110.556  1.00  0.00           C
ATOM  10947 0C31 POPE  156     130.963 120.012 110.136  1.00  0.00           C
ATOM  10950 1C31 POPE  156     130.982 120.303 108.636  1.00  0.00           C
ATOM  10953 2C31 POPE  156     131.822 121.562 108.336  1.00  0.00           C
ATOM  10956 3C31 POPE  156     132.623 121.462 107.046  1.00  0.00           C
ATOM  10959 4C31 POPE  156     131.742 121.273 105.806  1.00  0.00           C
ATOM  10962 5C31 POPE  156     132.542 121.413 104.516  1.00  0.00           C
ATOM  10965 6C31 POPE  156     131.663 121.343 103.266  1.00  0.00           C
ATOM  10969  NH3 POPE  157      31.423  17.663 122.806  1.00  0.00           N
ATOM  10973  C12 POPE  157      31.533  17.972 124.256  1.00  0.00           C
ATOM  10976  C11 POPE  157      32.553  16.993 124.866  1.00  0.00           C
ATOM  10979  P   POPE  157      35.073  16.713 124.186  1.00  0.00           P
ATOM  10980  O13 POPE  157      35.313  18.122 124.556  1.00  0.00           O
ATOM  10981  O14 POPE  157      35.613  15.713 125.116  1.00  0.00           O
ATOM  10982  O11 POPE  157      35.773  16.542 122.786  1.00  0.00           O
ATOM  10983  O12 POPE  157      33.522  16.553 123.906  1.00  0.00           O
ATOM  10984  C1  POPE  157      35.223  15.852 121.676  1.00  0.00           C
ATOM  10987  C2  POPE  157      35.513  16.683 120.396  1.00  0.00           C
ATOM  10989  O21 POPE  157      34.643  16.193 119.346  1.00  0.00           O
ATOM  10990  C21 POPE  157      33.983  17.173 118.746  1.00  0.00           C
ATOM  10991  O22 POPE  157      33.113  17.853 119.266  1.00  0.00           O
ATOM  10992  C22 POPE  157      34.713  17.483 117.436  1.00  0.00           C
ATOM  10995  C3  POPE  157      37.033  16.583 120.016  1.00  0.00           C
ATOM  10998  O31 POPE  157      37.472  17.343 118.856  1.00  0.00           O
ATOM  10999  C31 POPE  157      38.463  18.233 119.006  1.00  0.00           C
ATOM  11000  O32 POPE  157      38.743  18.833 120.026  1.00  0.00           O
ATOM  11001  C32 POPE  157      39.213  18.443 117.696  1.00  0.00           C
ATOM  11004  C23 POPE  157      33.783  17.743 116.246  1.00  0.00           C
ATOM  11007  C24 POPE  157      34.553  18.393 115.086  1.00  0.00           C
ATOM  11010  C25 POPE  157      33.713  18.562 113.806  1.00  0.00           C
ATOM  11013  C26 POPE  157      33.443  17.243 113.086  1.00  0.00           C
ATOM  11016  C27 POPE  157      32.813  17.472 111.706  1.00  0.00           C
ATOM  11019  C28 POPE  157      32.693  16.173 110.896  1.00  0.00           C
ATOM  11022  C29 POPE  157      33.952  15.943 110.096  1.00  0.00           C
ATOM  11024 0C21 POPE  157      34.003  15.913 108.756  1.00  0.00           C
ATOM  11026 1C21 POPE  157      32.803  16.023 107.846  1.00  0.00           C
ATOM  11029 2C21 POPE  157      33.163  15.743 106.376  1.00  0.00           C
ATOM  11032 3C21 POPE  157      33.882  16.923 105.706  1.00  0.00           C
ATOM  11035 4C21 POPE  157      34.632  16.513 104.436  1.00  0.00           C
ATOM  11038 5C21 POPE  157      35.882  15.693 104.756  1.00  0.00           C
ATOM  11041 6C21 POPE  157      36.783  15.463 103.546  1.00  0.00           C
ATOM  11044 7C21 POPE  157      38.123  14.833 103.946  1.00  0.00           C
ATOM  11047 8C21 POPE  157      39.073  14.653 102.766  1.00  0.00           C
ATOM  11051  C33 POPE  157      38.503  19.312 116.636  1.00  0.00           C
ATOM  11054  C34 POPE  157      39.493  19.693 115.526  1.00  0.00           C
ATOM  11057  C35 POPE  157      38.873  19.983 114.156  1.00  0.00           C
ATOM  11060  C36 POPE  157      39.993  20.083 113.106  1.00  0.00           C
ATOM  11063  C37 POPE  157      39.553  20.312 111.656  1.00  0.00           C
ATOM  11066  C38 POPE  157      40.713  20.033 110.676  1.00  0.00           C
ATOM  11069  C39 POPE  157      41.893  21.013 110.776  1.00  0.00           C
ATOM  11072 0C31 POPE  157      43.243  20.363 110.456  1.00  0.00           C
ATOM  11075 1C31 POPE  157      44.393  21.392 110.376  1.00  0.00           C
ATOM  11078 2C31 POPE  157      44.503  22.083 109.016  1.00  0.00           C
ATOM  11081 3C31 POPE  157      45.173  21.233 107.916  1.00  0.00           C
ATOM  11084 4C31 POPE  157      46.673  21.013 108.126  1.00  0.00           C
ATOM  11087 5C31 POPE  157      47.303  20.233 106.976  1.00  0.00           C
ATOM  11090 6C31 POPE  157      48.792  19.943 107.176  1.00  0.00           C
ATOM  11094  NH3 POPE  158     110.042 109.603  76.046  1.00  0.00           N
ATOM  11098  C12 POPE  158     111.483 109.153  76.256  1.00  0.00           C
ATOM  11101  C11 POPE  158     111.992 109.333  77.716  1.00  0.00           C
ATOM  11104  P   POPE  158     114.622 109.013  78.106  1.00  0.00           P
ATOM  11105  O13 POPE  158     115.522 107.962  77.546  1.00  0.00           O
ATOM  11106  O14 POPE  158     114.732 110.392  77.576  1.00  0.00           O
ATOM  11107  O11 POPE  158     114.832 109.013  79.666  1.00  0.00           O
ATOM  11108  O12 POPE  158     113.132 108.512  77.946  1.00  0.00           O
ATOM  11109  C1  POPE  158     115.292 110.212  80.296  1.00  0.00           C
ATOM  11112  C2  POPE  158     115.693 109.962  81.786  1.00  0.00           C
ATOM  11114  O21 POPE  158     114.652 109.372  82.576  1.00  0.00           O
ATOM  11115  C21 POPE  158     113.622 110.142  82.866  1.00  0.00           C
ATOM  11116  O22 POPE  158     113.253 111.143  82.276  1.00  0.00           O
ATOM  11117  C22 POPE  158     113.013 109.652  84.176  1.00  0.00           C
ATOM  11120  C3  POPE  158     116.312 111.222  82.486  1.00  0.00           C
ATOM  11123  O31 POPE  158     116.432 111.093  83.926  1.00  0.00           O
ATOM  11124  C31 POPE  158     117.302 110.173  84.356  1.00  0.00           C
ATOM  11125  O32 POPE  158     118.013 109.492  83.646  1.00  0.00           O
ATOM  11126  C32 POPE  158     117.223 110.093  85.876  1.00  0.00           C
ATOM  11129  C23 POPE  158     113.293 110.713  85.266  1.00  0.00           C
ATOM  11132  C24 POPE  158     112.982 110.242  86.686  1.00  0.00           C
ATOM  11135  C25 POPE  158     113.771 111.082  87.696  1.00  0.00           C
ATOM  11138  C26 POPE  158     113.613 110.632  89.146  1.00  0.00           C
ATOM  11141  C27 POPE  158     114.662 111.292  90.056  1.00  0.00           C
ATOM  11144  C28 POPE  158     114.303 111.243  91.546  1.00  0.00           C
ATOM  11147  C29 POPE  158     114.111 109.853  92.076  1.00  0.00           C
ATOM  11149 0C21 POPE  158     113.561 109.552  93.266  1.00  0.00           C
ATOM  11151 1C21 POPE  158     113.111 110.553  94.296  1.00  0.00           C
ATOM  11154 2C21 POPE  158     111.581 110.573  94.516  1.00  0.00           C
ATOM  11157 3C21 POPE  158     111.233 111.283  95.826  1.00  0.00           C
ATOM  11160 4C21 POPE  158     109.732 111.262  96.166  1.00  0.00           C
ATOM  11163 5C21 POPE  158     109.462 111.532  97.656  1.00  0.00           C
ATOM  11166 6C21 POPE  158     109.923 112.913  98.146  1.00  0.00           C
ATOM  11169 7C21 POPE  158     109.811 113.043  99.676  1.00  0.00           C
ATOM  11172 8C21 POPE  158     110.133 114.442 100.196  1.00  0.00           C
ATOM  11176  C33 POPE  158     118.183 109.023  86.466  1.00  0.00           C
ATOM  11179  C34 POPE  158     118.092 108.883  87.996  1.00  0.00           C
ATOM  11182  C35 POPE  158     118.632 110.123  88.726  1.00  0.00           C
ATOM  11185  C36 POPE  158     118.652 109.983  90.256  1.00  0.00           C
ATOM  11188  C37 POPE  158     119.232 111.243  90.916  1.00  0.00           C
ATOM  11191  C38 POPE  158     119.372 111.182  92.436  1.00  0.00           C
ATOM  11194  C39 POPE  158     118.072 110.853  93.176  1.00  0.00           C
ATOM  11197 0C31 POPE  158     118.132 111.243  94.666  1.00  0.00           C
ATOM  11200 1C31 POPE  158     116.922 110.732  95.466  1.00  0.00           C
ATOM  11203 2C31 POPE  158     116.742 111.513  96.776  1.00  0.00           C
ATOM  11206 3C31 POPE  158     115.572 110.993  97.626  1.00  0.00           C
ATOM  11209 4C31 POPE  158     115.133 111.963  98.736  1.00  0.00           C
ATOM  11212 5C31 POPE  158     114.433 113.213  98.186  1.00  0.00           C
ATOM  11215 6C31 POPE  158     113.862 114.121  99.276  1.00  0.00           C
ATOM  11219  NH3 POPE  159      75.512  96.712 119.146  1.00  0.00           N
ATOM  11223  C12 POPE  159      74.173  96.022 119.066  1.00  0.00           C
ATOM  11226  C11 POPE  159      73.053  96.823 119.786  1.00  0.00           C
ATOM  11229  P   POPE  159      73.373  98.902 118.186  1.00  0.00           P
ATOM  11230  O13 POPE  159      74.592  99.212 118.966  1.00  0.00           O
ATOM  11231  O14 POPE  159      73.623  98.242 116.896  1.00  0.00           O
ATOM  11232  O11 POPE  159      72.503 100.222 117.986  1.00  0.00           O
ATOM  11233  O12 POPE  159      72.493  97.903 119.026  1.00  0.00           O
ATOM  11234  C1  POPE  159      71.432 100.263 117.016  1.00  0.00           C
ATOM  11237  C2  POPE  159      71.872 101.103 115.776  1.00  0.00           C
ATOM  11239  O21 POPE  159      70.863 101.173 114.746  1.00  0.00           O
ATOM  11240  C21 POPE  159      70.622 100.072 114.056  1.00  0.00           C
ATOM  11241  O22 POPE  159      70.972  98.943 114.316  1.00  0.00           O
ATOM  11242  C22 POPE  159      69.923 100.413 112.736  1.00  0.00           C
ATOM  11245  C3  POPE  159      73.243 100.622 115.206  1.00  0.00           C
ATOM  11248  O31 POPE  159      73.662 101.252 113.976  1.00  0.00           O
ATOM  11249  C31 POPE  159      74.952 101.222 113.626  1.00  0.00           C
ATOM  11250  O32 POPE  159      75.423 101.922 112.736  1.00  0.00           O
ATOM  11251  C32 POPE  159      75.863 100.242 114.386  1.00  0.00           C
ATOM  11254  C23 POPE  159      70.193  99.253 111.746  1.00  0.00           C
ATOM  11257  C24 POPE  159      69.683  99.482 110.326  1.00  0.00           C
ATOM  11260  C25 POPE  159      70.273  98.482 109.306  1.00  0.00           C
ATOM  11263  C26 POPE  159      69.842  97.021 109.526  1.00  0.00           C
ATOM  11266  C27 POPE  159      68.373  96.712 109.196  1.00  0.00           C
ATOM  11269  C28 POPE  159      68.153  96.122 107.786  1.00  0.00           C
ATOM  11272  C29 POPE  159      68.103  97.143 106.676  1.00  0.00           C
ATOM  11274 0C21 POPE  159      67.283  97.132 105.616  1.00  0.00           C
ATOM  11276 1C21 POPE  159      66.223  96.093 105.286  1.00  0.00           C
ATOM  11279 2C21 POPE  159      64.893  96.742 104.866  1.00  0.00           C
ATOM  11282 3C21 POPE  159      64.933  97.402 103.476  1.00  0.00           C
ATOM  11285 4C21 POPE  159      63.633  98.143 103.136  1.00  0.00           C
ATOM  11288 5C21 POPE  159      63.722  98.992 101.866  1.00  0.00           C
ATOM  11291 6C21 POPE  159      64.522 100.292 102.086  1.00  0.00           C
ATOM  11294 7C21 POPE  159      64.433 101.243 100.886  1.00  0.00           C
ATOM  11297 8C21 POPE  159      65.363 102.462 101.016  1.00  0.00           C
ATOM  11301  C33 POPE  159      75.582  98.733 114.196  1.00  0.00           C
ATOM  11304  C34 POPE  159      75.182  98.312 112.766  1.00  0.00           C
ATOM  11307  C35 POPE  159      74.623  96.882 112.746  1.00  0.00           C
ATOM  11310  C36 POPE  159      73.493  96.693 111.716  1.00  0.00           C
ATOM  11313  C37 POPE  159      72.842  95.303 111.826  1.00  0.00           C
ATOM  11316  C38 POPE  159      72.053  95.062 113.116  1.00  0.00           C
ATOM  11319  C39 POPE  159      71.151  93.812 113.086  1.00  0.00           C
ATOM  11322 0C31 POPE  159      71.913  92.472 113.096  1.00  0.00           C
ATOM  11325 1C31 POPE  159      72.312  91.963 111.696  1.00  0.00           C
ATOM  11328 2C31 POPE  159      73.173  90.692 111.746  1.00  0.00           C
ATOM  11331 3C31 POPE  159      73.483  90.152 110.346  1.00  0.00           C
ATOM  11334 4C31 POPE  159      72.493  89.072 109.896  1.00  0.00           C
ATOM  11337 5C31 POPE  159      72.633  88.692 108.426  1.00  0.00           C
ATOM  11340 6C31 POPE  159      71.663  87.582 108.026  1.00  0.00           C
ATOM  11344  NH3 POPE  160      11.723   7.253  79.116  1.00  0.00           N
ATOM  11348  C12 POPE  160      10.593   6.343  78.686  1.00  0.00           C
ATOM  11351  C11 POPE  160       9.193   7.033  78.726  1.00  0.00           C
ATOM  11354  P   POPE  160       8.063   5.133  77.266  1.00  0.00           P
ATOM  11355  O13 POPE  160       8.513   5.793  76.016  1.00  0.00           O
ATOM  11356  O14 POPE  160       6.733   4.483  77.226  1.00  0.00           O
ATOM  11357  O11 POPE  160       9.103   4.043  77.746  1.00  0.00           O
ATOM  11358  O12 POPE  160       8.093   6.163  78.456  1.00  0.00           O
ATOM  11359  C1  POPE  160       8.733   2.983  78.646  1.00  0.00           C
ATOM  11362  C2  POPE  160       8.293   3.433  80.076  1.00  0.00           C
ATOM  11364  O21 POPE  160       9.363   4.113  80.736  1.00  0.00           O
ATOM  11365  C21 POPE  160       9.043   4.893  81.746  1.00  0.00           C
ATOM  11366  O22 POPE  160       7.933   5.313  82.026  1.00  0.00           O
ATOM  11367  C22 POPE  160      10.303   5.103  82.576  1.00  0.00           C
ATOM  11370  C3  POPE  160       7.893   2.193  80.926  1.00  0.00           C
ATOM  11373  O31 POPE  160       7.053   2.563  82.056  1.00  0.00           O
ATOM  11374  C31 POPE  160       7.603   2.413  83.266  1.00  0.00           C
ATOM  11375  O32 POPE  160       8.673   1.863  83.476  1.00  0.00           O
ATOM  11376  C32 POPE  160       6.763   3.123  84.326  1.00  0.00           C
ATOM  11379  C23 POPE  160      10.523   6.563  83.006  1.00  0.00           C
ATOM  11382  C24 POPE  160      11.233   6.673  84.356  1.00  0.00           C
ATOM  11385  C25 POPE  160      10.333   6.303  85.546  1.00  0.00           C
ATOM  11388  C26 POPE  160      11.033   6.583  86.876  1.00  0.00           C
ATOM  11391  C27 POPE  160      10.083   6.573  88.076  1.00  0.00           C
ATOM  11394  C28 POPE  160      10.833   6.873  89.386  1.00  0.00           C
ATOM  11397  C29 POPE  160       9.933   6.863  90.586  1.00  0.00           C
ATOM  11399 0C21 POPE  160       9.863   5.923  91.556  1.00  0.00           C
ATOM  11401 1C21 POPE  160      10.683   4.663  91.676  1.00  0.00           C
ATOM  11404 2C21 POPE  160      11.363   4.543  93.056  1.00  0.00           C
ATOM  11407 3C21 POPE  160      10.383   4.273  94.206  1.00  0.00           C
ATOM  11410 4C21 POPE  160      11.093   4.253  95.566  1.00  0.00           C
ATOM  11413 5C21 POPE  160      10.113   4.113  96.746  1.00  0.00           C
ATOM  11416 6C21 POPE  160      10.833   4.133  98.096  1.00  0.00           C
ATOM  11419 7C21 POPE  160       9.863   4.183  99.286  1.00  0.00           C
ATOM  11422 8C21 POPE  160      10.583   4.183 100.636  1.00  0.00           C
ATOM  11426  C33 POPE  160       7.513   3.173  85.666  1.00  0.00           C
ATOM  11429  C34 POPE  160       6.853   4.093  86.696  1.00  0.00           C
ATOM  11432  C35 POPE  160       6.003   3.333  87.726  1.00  0.00           C
ATOM  11435  C36 POPE  160       5.523   4.223  88.866  1.00  0.00           C
ATOM  11438  C37 POPE  160       5.483   3.483  90.206  1.00  0.00           C
ATOM  11441  C38 POPE  160       5.083   4.373  91.386  1.00  0.00           C
ATOM  11444  C39 POPE  160       6.133   5.443  91.746  1.00  0.00           C
ATOM  11447 0C31 POPE  160       5.683   6.303  92.926  1.00  0.00           C
ATOM  11450 1C31 POPE  160       6.833   7.033  93.626  1.00  0.00           C
ATOM  11453 2C31 POPE  160       6.293   7.993  94.686  1.00  0.00           C
ATOM  11456 3C31 POPE  160       7.383   8.823  95.376  1.00  0.00           C
ATOM  11459 4C31 POPE  160       6.803  10.003  96.176  1.00  0.00           C
ATOM  11462 5C31 POPE  160       5.903   9.593  97.346  1.00  0.00           C
ATOM  11465 6C31 POPE  160       5.083  10.753  97.916  1.00  0.00           C
ATOM  11469  NH3 POPE  161     103.313  64.012 121.576  1.00  0.00           N
ATOM  11473  C12 POPE  161     102.971  63.452 122.936  1.00  0.00           C
ATOM  11476  C11 POPE  161     104.173  62.743 123.576  1.00  0.00           C
ATOM  11479  P   POPE  161     103.753  60.543 125.046  1.00  0.00           P
ATOM  11480  O13 POPE  161     104.552  60.273 126.266  1.00  0.00           O
ATOM  11481  O14 POPE  161     102.343  60.082 124.986  1.00  0.00           O
ATOM  11482  O11 POPE  161     104.503  59.923 123.796  1.00  0.00           O
ATOM  11483  O12 POPE  161     103.753  62.103 124.766  1.00  0.00           O
ATOM  11484  C1  POPE  161     103.743  59.253 122.776  1.00  0.00           C
ATOM  11487  C2  POPE  161     104.622  59.012 121.526  1.00  0.00           C
ATOM  11489  O21 POPE  161     103.843  59.132 120.326  1.00  0.00           O
ATOM  11490  C21 POPE  161     103.862  60.363 119.826  1.00  0.00           C
ATOM  11491  O22 POPE  161     104.081  61.382 120.456  1.00  0.00           O
ATOM  11492  C22 POPE  161     103.632  60.312 118.326  1.00  0.00           C
ATOM  11495  C3  POPE  161     105.373  57.653 121.526  1.00  0.00           C
ATOM  11498  O31 POPE  161     106.052  57.423 120.256  1.00  0.00           O
ATOM  11499  C31 POPE  161     105.583  56.393 119.546  1.00  0.00           C
ATOM  11500  O32 POPE  161     104.622  55.713 119.856  1.00  0.00           O
ATOM  11501  C32 POPE  161     106.383  56.162 118.276  1.00  0.00           C
ATOM  11504  C23 POPE  161     104.433  61.372 117.546  1.00  0.00           C
ATOM  11507  C24 POPE  161     104.142  61.322 116.036  1.00  0.00           C
ATOM  11510  C25 POPE  161     105.221  62.062 115.246  1.00  0.00           C
ATOM  11513  C26 POPE  161     104.893  62.213 113.756  1.00  0.00           C
ATOM  11516  C27 POPE  161     106.003  62.952 113.016  1.00  0.00           C
ATOM  11519  C28 POPE  161     105.583  63.312 111.586  1.00  0.00           C
ATOM  11522  C29 POPE  161     106.721  63.882 110.766  1.00  0.00           C
ATOM  11524 0C21 POPE  161     106.872  63.662 109.456  1.00  0.00           C
ATOM  11526 1C21 POPE  161     105.893  62.863 108.636  1.00  0.00           C
ATOM  11529 2C21 POPE  161     106.192  62.923 107.136  1.00  0.00           C
ATOM  11532 3C21 POPE  161     105.212  62.042 106.326  1.00  0.00           C
ATOM  11535 4C21 POPE  161     105.732  61.753 104.916  1.00  0.00           C
ATOM  11538 5C21 POPE  161     105.622  62.973 103.996  1.00  0.00           C
ATOM  11541 6C21 POPE  161     106.483  62.832 102.736  1.00  0.00           C
ATOM  11544 7C21 POPE  161     106.301  64.012 101.766  1.00  0.00           C
ATOM  11547 8C21 POPE  161     107.092  63.853 100.476  1.00  0.00           C
ATOM  11551  C33 POPE  161     105.872  57.042 117.116  1.00  0.00           C
ATOM  11554  C34 POPE  161     106.122  56.442 115.726  1.00  0.00           C
ATOM  11557  C35 POPE  161     105.252  55.213 115.426  1.00  0.00           C
ATOM  11560  C36 POPE  161     105.252  54.853 113.926  1.00  0.00           C
ATOM  11563  C37 POPE  161     104.932  53.372 113.646  1.00  0.00           C
ATOM  11566  C38 POPE  161     105.261  52.952 112.196  1.00  0.00           C
ATOM  11569  C39 POPE  161     105.632  51.463 112.066  1.00  0.00           C
ATOM  11572 0C31 POPE  161     104.503  50.532 112.506  1.00  0.00           C
ATOM  11575 1C31 POPE  161     104.923  49.053 112.586  1.00  0.00           C
ATOM  11578 2C31 POPE  161     103.792  48.233 113.206  1.00  0.00           C
ATOM  11581 3C31 POPE  161     103.993  46.712 113.196  1.00  0.00           C
ATOM  11584 4C31 POPE  161     103.831  46.052 111.816  1.00  0.00           C
ATOM  11587 5C31 POPE  161     103.363  44.603 111.946  1.00  0.00           C
ATOM  11590 6C31 POPE  161     103.372  43.812 110.636  1.00  0.00           C
ATOM  11594  NH3 POPE  162      82.402  11.973 120.366  1.00  0.00           N
ATOM  11598  C12 POPE  162      83.853  11.733 120.716  1.00  0.00           C
ATOM  11601  C11 POPE  162      84.753  12.903 120.266  1.00  0.00           C
ATOM  11604  P   POPE  162      87.363  13.453 120.006  1.00  0.00           P
ATOM  11605  O13 POPE  162      88.022  14.303 121.026  1.00  0.00           O
ATOM  11606  O14 POPE  162      88.212  12.443 119.356  1.00  0.00           O
ATOM  11607  O11 POPE  162      86.693  14.383 118.926  1.00  0.00           O
ATOM  11608  O12 POPE  162      86.122  12.703 120.646  1.00  0.00           O
ATOM  11609  C1  POPE  162      87.283  15.663 118.616  1.00  0.00           C
ATOM  11612  C2  POPE  162      87.271  15.973 117.096  1.00  0.00           C
ATOM  11614  O21 POPE  162      85.992  15.693 116.506  1.00  0.00           O
ATOM  11615  C21 POPE  162      85.283  16.763 116.166  1.00  0.00           C
ATOM  11616  O22 POPE  162      85.482  17.892 116.596  1.00  0.00           O
ATOM  11617  C22 POPE  162      84.202  16.312 115.186  1.00  0.00           C
ATOM  11620  C3  POPE  162      88.333  15.113 116.376  1.00  0.00           C
ATOM  11623  O31 POPE  162      88.083  15.142 114.956  1.00  0.00           O
ATOM  11624  C31 POPE  162      88.333  14.013 114.336  1.00  0.00           C
ATOM  11625  O32 POPE  162      89.182  13.213 114.646  1.00  0.00           O
ATOM  11626  C32 POPE  162      87.292  13.803 113.236  1.00  0.00           C
ATOM  11629  C23 POPE  162      83.613  17.433 114.296  1.00  0.00           C
ATOM  11632  C24 POPE  162      82.513  16.903 113.386  1.00  0.00           C
ATOM  11635  C25 POPE  162      81.632  17.993 112.766  1.00  0.00           C
ATOM  11638  C26 POPE  162      80.622  17.373 111.796  1.00  0.00           C
ATOM  11641  C27 POPE  162      79.733  18.423 111.116  1.00  0.00           C
ATOM  11644  C28 POPE  162      78.753  17.843 110.056  1.00  0.00           C
ATOM  11647  C29 POPE  162      77.893  16.693 110.516  1.00  0.00           C
ATOM  11649 0C21 POPE  162      76.872  16.153 109.816  1.00  0.00           C
ATOM  11651 1C21 POPE  162      76.393  16.623 108.456  1.00  0.00           C
ATOM  11654 2C21 POPE  162      76.893  15.733 107.306  1.00  0.00           C
ATOM  11657 3C21 POPE  162      76.383  16.203 105.936  1.00  0.00           C
ATOM  11660 4C21 POPE  162      76.913  15.313 104.806  1.00  0.00           C
ATOM  11663 5C21 POPE  162      76.503  15.833 103.426  1.00  0.00           C
ATOM  11666 6C21 POPE  162      77.043  14.973 102.286  1.00  0.00           C
ATOM  11669 7C21 POPE  162      76.732  15.583 100.916  1.00  0.00           C
ATOM  11672 8C21 POPE  162      77.323  14.773  99.766  1.00  0.00           C
ATOM  11676  C33 POPE  162      87.171  12.303 112.896  1.00  0.00           C
ATOM  11679  C34 POPE  162      86.553  12.033 111.516  1.00  0.00           C
ATOM  11682  C35 POPE  162      86.402  10.523 111.296  1.00  0.00           C
ATOM  11685  C36 POPE  162      86.642  10.073 109.856  1.00  0.00           C
ATOM  11688  C37 POPE  162      86.393   8.573 109.706  1.00  0.00           C
ATOM  11691  C38 POPE  162      86.962   7.993 108.416  1.00  0.00           C
ATOM  11694  C39 POPE  162      86.502   6.543 108.216  1.00  0.00           C
ATOM  11697 0C31 POPE  162      87.052   5.943 106.916  1.00  0.00           C
ATOM  11700 1C31 POPE  162      86.233   4.763 106.386  1.00  0.00           C
ATOM  11703 2C31 POPE  162      86.471   4.523 104.886  1.00  0.00           C
ATOM  11706 3C31 POPE  162      85.653   3.353 104.326  1.00  0.00           C
ATOM  11709 4C31 POPE  162      86.033   2.003 104.956  1.00  0.00           C
ATOM  11712 5C31 POPE  162      85.432   0.803 104.216  1.00  0.00           C
ATOM  11715 6C31 POPE  162      85.852  -0.542 104.826  1.00  0.00           C
ATOM  11719  NH3 POPE  163       9.793  67.162  80.016  1.00  0.00           N
ATOM  11723  C12 POPE  163       9.153  68.243  79.206  1.00  0.00           C
ATOM  11726  C11 POPE  163       9.543  68.132  77.716  1.00  0.00           C
ATOM  11729  P   POPE  163       8.333  70.113  76.566  1.00  0.00           P
ATOM  11730  O13 POPE  163       8.663  71.503  76.186  1.00  0.00           O
ATOM  11731  O14 POPE  163       7.753  69.232  75.536  1.00  0.00           O
ATOM  11732  O11 POPE  163       7.353  70.103  77.806  1.00  0.00           O
ATOM  11733  O12 POPE  163       9.633  69.443  77.166  1.00  0.00           O
ATOM  11734  C1  POPE  163       7.453  71.122  78.806  1.00  0.00           C
ATOM  11737  C2  POPE  163       6.063  71.363  79.446  1.00  0.00           C
ATOM  11739  O21 POPE  163       6.193  71.692  80.836  1.00  0.00           O
ATOM  11740  C21 POPE  163       6.503  70.713  81.656  1.00  0.00           C
ATOM  11741  O22 POPE  163       6.913  69.603  81.346  1.00  0.00           O
ATOM  11742  C22 POPE  163       6.243  71.173  83.076  1.00  0.00           C
ATOM  11745  C3  POPE  163       5.003  70.232  79.206  1.00  0.00           C
ATOM  11748  O31 POPE  163       3.883  70.363  80.116  1.00  0.00           O
ATOM  11749  C31 POPE  163       2.988  71.272  79.766  1.00  0.00           C
ATOM  11750  O32 POPE  163       2.948  71.872  78.706  1.00  0.00           O
ATOM  11751  C32 POPE  163       2.118  71.573  80.996  1.00  0.00           C
ATOM  11754  C23 POPE  163       7.073  70.402  84.116  1.00  0.00           C
ATOM  11757  C24 POPE  163       6.563  70.573  85.556  1.00  0.00           C
ATOM  11760  C25 POPE  163       5.903  69.303  86.116  1.00  0.00           C
ATOM  11763  C26 POPE  163       5.823  69.363  87.636  1.00  0.00           C
ATOM  11766  C27 POPE  163       5.143  68.143  88.276  1.00  0.00           C
ATOM  11769  C28 POPE  163       5.363  68.062  89.796  1.00  0.00           C
ATOM  11772  C29 POPE  163       4.863  69.303  90.486  1.00  0.00           C
ATOM  11774 0C21 POPE  163       4.323  69.393  91.706  1.00  0.00           C
ATOM  11776 1C21 POPE  163       4.193  68.283  92.716  1.00  0.00           C
ATOM  11779 2C21 POPE  163       4.253  68.863  94.136  1.00  0.00           C
ATOM  11782 3C21 POPE  163       2.968  69.603  94.556  1.00  0.00           C
ATOM  11785 4C21 POPE  163       3.168  70.423  95.836  1.00  0.00           C
ATOM  11788 5C21 POPE  163       1.858  70.863  96.476  1.00  0.00           C
ATOM  11791 6C21 POPE  163       1.248  69.783  97.376  1.00  0.00           C
ATOM  11794 7C21 POPE  163      -0.002  70.273  98.106  1.00  0.00           C
ATOM  11797 8C21 POPE  163      -0.622  69.232  99.026  1.00  0.00           C
ATOM  11801  C33 POPE  163       2.628  72.802  81.776  1.00  0.00           C
ATOM  11804  C34 POPE  163       1.898  73.082  83.106  1.00  0.00           C
ATOM  11807  C35 POPE  163       2.048  71.952  84.136  1.00  0.00           C
ATOM  11810  C36 POPE  163       1.608  72.363  85.546  1.00  0.00           C
ATOM  11813  C37 POPE  163       1.918  71.262  86.576  1.00  0.00           C
ATOM  11816  C38 POPE  163       1.438  71.592  87.996  1.00  0.00           C
ATOM  11819  C39 POPE  163       2.198  72.773  88.626  1.00  0.00           C
ATOM  11822 0C31 POPE  163       2.698  72.432  90.026  1.00  0.00           C
ATOM  11825 1C31 POPE  163       3.528  73.552  90.676  1.00  0.00           C
ATOM  11828 2C31 POPE  163       3.288  73.653  92.186  1.00  0.00           C
ATOM  11831 3C31 POPE  163       1.918  74.283  92.496  1.00  0.00           C
ATOM  11834 4C31 POPE  163       1.378  73.982  93.896  1.00  0.00           C
ATOM  11837 5C31 POPE  163       0.008  74.643  94.096  1.00  0.00           C
ATOM  11840 6C31 POPE  163      -0.832  74.033  95.216  1.00  0.00           C
ATOM  11844  NH3 POPE  164      54.613   7.743  77.496  1.00  0.00           N
ATOM  11848  C12 POPE  164      53.353   7.673  76.666  1.00  0.00           C
ATOM  11851  C11 POPE  164      52.092   7.763  77.546  1.00  0.00           C
ATOM  11854  P   POPE  164      51.013   6.613  79.656  1.00  0.00           P
ATOM  11855  O13 POPE  164      51.013   5.223  80.136  1.00  0.00           O
ATOM  11856  O14 POPE  164      49.713   7.243  79.336  1.00  0.00           O
ATOM  11857  O11 POPE  164      51.823   7.543  80.626  1.00  0.00           O
ATOM  11858  O12 POPE  164      51.993   6.633  78.396  1.00  0.00           O
ATOM  11859  C1  POPE  164      52.213   7.163  81.946  1.00  0.00           C
ATOM  11862  C2  POPE  164      53.743   7.333  82.146  1.00  0.00           C
ATOM  11864  O21 POPE  164      54.053   7.173  83.536  1.00  0.00           O
ATOM  11865  C21 POPE  164      54.183   5.943  83.966  1.00  0.00           C
ATOM  11866  O22 POPE  164      54.043   4.933  83.286  1.00  0.00           O
ATOM  11867  C22 POPE  164      54.592   5.983  85.436  1.00  0.00           C
ATOM  11870  C3  POPE  164      54.243   8.733  81.706  1.00  0.00           C
ATOM  11873  O31 POPE  164      55.632   8.883  82.096  1.00  0.00           O
ATOM  11874  C31 POPE  164      56.523   8.413  81.246  1.00  0.00           C
ATOM  11875  O32 POPE  164      56.343   8.273  80.046  1.00  0.00           O
ATOM  11876  C32 POPE  164      57.803   8.003  81.996  1.00  0.00           C
ATOM  11879  C23 POPE  164      54.062   4.823  86.306  1.00  0.00           C
ATOM  11882  C24 POPE  164      54.023   5.283  87.766  1.00  0.00           C
ATOM  11885  C25 POPE  164      53.522   4.233  88.766  1.00  0.00           C
ATOM  11888  C26 POPE  164      53.342   4.893  90.136  1.00  0.00           C
ATOM  11891  C27 POPE  164      52.783   3.973  91.226  1.00  0.00           C
ATOM  11894  C28 POPE  164      52.493   4.773  92.506  1.00  0.00           C
ATOM  11897  C29 POPE  164      51.423   4.143  93.346  1.00  0.00           C
ATOM  11899 0C21 POPE  164      51.553   3.533  94.536  1.00  0.00           C
ATOM  11901 1C21 POPE  164      52.803   3.313  95.336  1.00  0.00           C
ATOM  11904 2C21 POPE  164      52.463   3.353  96.846  1.00  0.00           C
ATOM  11907 3C21 POPE  164      53.543   2.743  97.746  1.00  0.00           C
ATOM  11910 4C21 POPE  164      53.743   1.233  97.536  1.00  0.00           C
ATOM  11913 5C21 POPE  164      54.343   0.543  98.766  1.00  0.00           C
ATOM  11916 6C21 POPE  164      55.702   1.083  99.196  1.00  0.00           C
ATOM  11919 7C21 POPE  164      56.143   0.573 100.566  1.00  0.00           C
ATOM  11922 8C21 POPE  164      57.193   1.483 101.206  1.00  0.00           C
ATOM  11926  C33 POPE  164      57.713   7.943  83.546  1.00  0.00           C
ATOM  11929  C34 POPE  164      59.113   7.963  84.196  1.00  0.00           C
ATOM  11932  C35 POPE  164      59.262   7.123  85.476  1.00  0.00           C
ATOM  11935  C36 POPE  164      58.393   7.573  86.676  1.00  0.00           C
ATOM  11938  C37 POPE  164      59.103   7.423  88.036  1.00  0.00           C
ATOM  11941  C38 POPE  164      59.562   5.993  88.366  1.00  0.00           C
ATOM  11944  C39 POPE  164      58.483   5.073  88.966  1.00  0.00           C
ATOM  11947 0C31 POPE  164      58.223   5.413  90.446  1.00  0.00           C
ATOM  11950 1C31 POPE  164      57.403   4.343  91.186  1.00  0.00           C
ATOM  11953 2C31 POPE  164      57.313   4.613  92.696  1.00  0.00           C
ATOM  11956 3C31 POPE  164      56.393   3.653  93.456  1.00  0.00           C
ATOM  11959 4C31 POPE  164      56.812   2.183  93.346  1.00  0.00           C
ATOM  11962 5C31 POPE  164      55.893   1.243  94.136  1.00  0.00           C
ATOM  11965 6C31 POPE  164      56.393  -0.202  94.176  1.00  0.00           C
ATOM  11969  NH3 POPE  165      68.163 117.262  78.046  1.00  0.00           N
ATOM  11973  C12 POPE  165      68.393 116.872  76.616  1.00  0.00           C
ATOM  11976  C11 POPE  165      69.303 117.892  75.906  1.00  0.00           C
ATOM  11979  P   POPE  165      71.342 116.663  74.596  1.00  0.00           P
ATOM  11980  O13 POPE  165      71.213 115.651  73.516  1.00  0.00           O
ATOM  11981  O14 POPE  165      72.393 117.702  74.476  1.00  0.00           O
ATOM  11982  O11 POPE  165      71.533 115.842  75.926  1.00  0.00           O
ATOM  11983  O12 POPE  165      69.943 117.321  74.786  1.00  0.00           O
ATOM  11984  C1  POPE  165      71.793 116.452  77.196  1.00  0.00           C
ATOM  11987  C2  POPE  165      73.132 115.972  77.786  1.00  0.00           C
ATOM  11989  O21 POPE  165      73.382 116.812  78.936  1.00  0.00           O
ATOM  11990  C21 POPE  165      73.493 116.173  80.086  1.00  0.00           C
ATOM  11991  O22 POPE  165      73.583 114.972  80.226  1.00  0.00           O
ATOM  11992  C22 POPE  165      73.493 117.173  81.236  1.00  0.00           C
ATOM  11995  C3  POPE  165      74.273 116.112  76.726  1.00  0.00           C
ATOM  11998  O31 POPE  165      75.582 115.963  77.316  1.00  0.00           O
ATOM  11999  C31 POPE  165      76.062 117.073  77.876  1.00  0.00           C
ATOM  12000  O32 POPE  165      75.643 118.202  77.696  1.00  0.00           O
ATOM  12001  C32 POPE  165      77.222 116.682  78.786  1.00  0.00           C
ATOM  12004  C23 POPE  165      73.511 116.413  82.586  1.00  0.00           C
ATOM  12007  C24 POPE  165      73.323 117.283  83.846  1.00  0.00           C
ATOM  12010  C25 POPE  165      74.603 117.932  84.356  1.00  0.00           C
ATOM  12013  C26 POPE  165      74.512 118.482  85.776  1.00  0.00           C
ATOM  12016  C27 POPE  165      75.902 118.862  86.306  1.00  0.00           C
ATOM  12019  C28 POPE  165      75.913 119.312  87.776  1.00  0.00           C
ATOM  12022  C29 POPE  165      75.713 118.202  88.766  1.00  0.00           C
ATOM  12024 0C21 POPE  165      74.853 118.213  89.806  1.00  0.00           C
ATOM  12026 1C21 POPE  165      73.903 119.333  90.156  1.00  0.00           C
ATOM  12029 2C21 POPE  165      74.483 120.352  91.156  1.00  0.00           C
ATOM  12032 3C21 POPE  165      74.573 119.832  92.586  1.00  0.00           C
ATOM  12035 4C21 POPE  165      75.022 120.912  93.586  1.00  0.00           C
ATOM  12038 5C21 POPE  165      74.823 120.503  95.046  1.00  0.00           C
ATOM  12041 6C21 POPE  165      75.553 121.432  96.026  1.00  0.00           C
ATOM  12044 7C21 POPE  165      75.403 120.982  97.486  1.00  0.00           C
ATOM  12047 8C21 POPE  165      76.092 121.912  98.486  1.00  0.00           C
ATOM  12051  C33 POPE  165      77.963 117.922  79.326  1.00  0.00           C
ATOM  12054  C34 POPE  165      79.052 117.582  80.356  1.00  0.00           C
ATOM  12057  C35 POPE  165      79.382 118.783  81.256  1.00  0.00           C
ATOM  12060  C36 POPE  165      79.973 118.393  82.616  1.00  0.00           C
ATOM  12063  C37 POPE  165      80.133 119.622  83.536  1.00  0.00           C
ATOM  12066  C38 POPE  165      80.553 119.261  84.966  1.00  0.00           C
ATOM  12069  C39 POPE  165      80.522 120.452  85.946  1.00  0.00           C
ATOM  12072 0C31 POPE  165      79.092 120.812  86.386  1.00  0.00           C
ATOM  12075 1C31 POPE  165      78.993 122.021  87.336  1.00  0.00           C
ATOM  12078 2C31 POPE  165      77.533 122.462  87.526  1.00  0.00           C
ATOM  12081 3C31 POPE  165      77.333 123.952  87.856  1.00  0.00           C
ATOM  12084 4C31 POPE  165      77.443 124.303  89.346  1.00  0.00           C
ATOM  12087 5C31 POPE  165      76.743 125.622  89.666  1.00  0.00           C
ATOM  12090 6C31 POPE  165      76.683 125.972  91.156  1.00  0.00           C
ATOM  12094  NH3 POPE  166     107.132  33.693  76.726  1.00  0.00           N
ATOM  12098  C12 POPE  166     106.712  32.603  75.756  1.00  0.00           C
ATOM  12101  C11 POPE  166     105.233  32.202  75.936  1.00  0.00           C
ATOM  12104  P   POPE  166     103.701  30.103  75.556  1.00  0.00           P
ATOM  12105  O13 POPE  166     102.423  30.802  75.406  1.00  0.00           O
ATOM  12106  O14 POPE  166     103.783  28.763  74.946  1.00  0.00           O
ATOM  12107  O11 POPE  166     103.993  29.923  77.106  1.00  0.00           O
ATOM  12108  O12 POPE  166     104.893  31.073  75.106  1.00  0.00           O
ATOM  12109  C1  POPE  166     103.083  30.312  78.136  1.00  0.00           C
ATOM  12112  C2  POPE  166     103.593  29.743  79.496  1.00  0.00           C
ATOM  12114  O21 POPE  166     102.971  30.463  80.586  1.00  0.00           O
ATOM  12115  C21 POPE  166     102.083  29.853  81.386  1.00  0.00           C
ATOM  12116  O22 POPE  166     101.093  30.393  81.826  1.00  0.00           O
ATOM  12117  C22 POPE  166     102.493  28.433  81.806  1.00  0.00           C
ATOM  12120  C3  POPE  166     105.152  29.913  79.526  1.00  0.00           C
ATOM  12123  O31 POPE  166     105.753  29.783  80.836  1.00  0.00           O
ATOM  12124  C31 POPE  166     107.052  29.413  80.776  1.00  0.00           C
ATOM  12125  O32 POPE  166     107.562  28.833  79.836  1.00  0.00           O
ATOM  12126  C32 POPE  166     107.773  29.863  82.046  1.00  0.00           C
ATOM  12129  C23 POPE  166     102.253  28.163  83.316  1.00  0.00           C
ATOM  12132  C24 POPE  166     103.041  26.943  83.836  1.00  0.00           C
ATOM  12135  C25 POPE  166     102.323  26.113  84.916  1.00  0.00           C
ATOM  12138  C26 POPE  166     101.973  26.873  86.206  1.00  0.00           C
ATOM  12141  C27 POPE  166     101.383  25.933  87.276  1.00  0.00           C
ATOM  12144  C28 POPE  166     101.061  26.643  88.606  1.00  0.00           C
ATOM  12147  C29 POPE  166     100.712  25.683  89.716  1.00  0.00           C
ATOM  12149 0C21 POPE  166     100.123  25.993  90.886  1.00  0.00           C
ATOM  12151 1C21 POPE  166      99.671  27.363  91.316  1.00  0.00           C
ATOM  12154 2C21 POPE  166      98.172  27.382  91.666  1.00  0.00           C
ATOM  12157 3C21 POPE  166      97.831  26.763  93.026  1.00  0.00           C
ATOM  12160 4C21 POPE  166      96.322  26.722  93.316  1.00  0.00           C
ATOM  12163 5C21 POPE  166      95.611  28.083  93.206  1.00  0.00           C
ATOM  12166 6C21 POPE  166      94.142  28.013  93.626  1.00  0.00           C
ATOM  12169 7C21 POPE  166      93.453  29.382  93.596  1.00  0.00           C
ATOM  12172 8C21 POPE  166      91.982  29.333  94.046  1.00  0.00           C
ATOM  12176  C33 POPE  166     108.001  28.702  83.036  1.00  0.00           C
ATOM  12179  C34 POPE  166     108.053  29.173  84.496  1.00  0.00           C
ATOM  12182  C35 POPE  166     108.172  28.013  85.496  1.00  0.00           C
ATOM  12185  C36 POPE  166     109.422  27.153  85.276  1.00  0.00           C
ATOM  12188  C37 POPE  166     110.261  27.003  86.546  1.00  0.00           C
ATOM  12191  C38 POPE  166     111.542  26.193  86.276  1.00  0.00           C
ATOM  12194  C39 POPE  166     111.343  24.683  86.386  1.00  0.00           C
ATOM  12197 0C31 POPE  166     111.271  24.193  87.836  1.00  0.00           C
ATOM  12200 1C31 POPE  166     110.893  22.712  87.956  1.00  0.00           C
ATOM  12203 2C31 POPE  166     110.352  22.333  89.336  1.00  0.00           C
ATOM  12206 3C31 POPE  166     109.552  21.023  89.336  1.00  0.00           C
ATOM  12209 4C31 POPE  166     110.373  19.763  89.006  1.00  0.00           C
ATOM  12212 5C31 POPE  166     109.492  18.513  88.856  1.00  0.00           C
ATOM  12215 6C31 POPE  166     110.261  17.193  88.706  1.00  0.00           C
ATOM  12219  NH3 POPE  167     122.773  86.542 119.116  1.00  0.00           N
ATOM  12223  C12 POPE  167     123.323  87.033 120.426  1.00  0.00           C
ATOM  12226  C11 POPE  167     123.482  88.563 120.436  1.00  0.00           C
ATOM  12229  P   POPE  167     125.973  89.172 120.666  1.00  0.00           P
ATOM  12230  O13 POPE  167     125.893  90.371 119.816  1.00  0.00           O
ATOM  12231  O14 POPE  167     126.982  89.212 121.756  1.00  0.00           O
ATOM  12232  O11 POPE  167     126.122  87.903 119.746  1.00  0.00           O
ATOM  12233  O12 POPE  167     124.543  88.962 121.296  1.00  0.00           O
ATOM  12234  C1  POPE  167     126.791  87.992 118.486  1.00  0.00           C
ATOM  12237  C2  POPE  167     125.833  87.663 117.326  1.00  0.00           C
ATOM  12239  O21 POPE  167     126.483  86.833 116.346  1.00  0.00           O
ATOM  12240  C21 POPE  167     127.411  87.383 115.576  1.00  0.00           C
ATOM  12241  O22 POPE  167     127.852  88.512 115.686  1.00  0.00           O
ATOM  12242  C22 POPE  167     127.822  86.373 114.506  1.00  0.00           C
ATOM  12245  C3  POPE  167     125.133  88.923 116.726  1.00  0.00           C
ATOM  12248  O31 POPE  167     124.692  88.743 115.376  1.00  0.00           O
ATOM  12249  C31 POPE  167     123.771  87.842 115.106  1.00  0.00           C
ATOM  12250  O32 POPE  167     123.162  87.162 115.926  1.00  0.00           O
ATOM  12251  C32 POPE  167     123.701  87.733 113.586  1.00  0.00           C
ATOM  12254  C23 POPE  167     127.612  86.942 113.076  1.00  0.00           C
ATOM  12257  C24 POPE  167     127.673  85.872 111.976  1.00  0.00           C
ATOM  12260  C25 POPE  167     129.111  85.511 111.556  1.00  0.00           C
ATOM  12263  C26 POPE  167     129.462  85.993 110.146  1.00  0.00           C
ATOM  12266  C27 POPE  167     130.912  85.651 109.756  1.00  0.00           C
ATOM  12269  C28 POPE  167     131.233  86.082 108.306  1.00  0.00           C
ATOM  12272  C29 POPE  167     132.721  86.093 108.046  1.00  0.00           C
ATOM  12274 0C21 POPE  167     133.388  85.382 107.116  1.00  0.00           C
ATOM  12276 1C21 POPE  167     132.792  84.412 106.136  1.00  0.00           C
ATOM  12279 2C21 POPE  167     132.512  85.082 104.776  1.00  0.00           C
ATOM  12282 3C21 POPE  167     132.092  84.053 103.706  1.00  0.00           C
ATOM  12285 4C21 POPE  167     131.861  84.681 102.326  1.00  0.00           C
ATOM  12288 5C21 POPE  167     131.592  83.633 101.246  1.00  0.00           C
ATOM  12291 6C21 POPE  167     130.123  83.213 101.186  1.00  0.00           C
ATOM  12294 7C21 POPE  167     129.682  82.733  99.796  1.00  0.00           C
ATOM  12297 8C21 POPE  167     128.193  82.372  99.746  1.00  0.00           C
ATOM  12301  C33 POPE  167     122.323  87.343 113.046  1.00  0.00           C
ATOM  12304  C34 POPE  167     122.242  87.633 111.546  1.00  0.00           C
ATOM  12307  C35 POPE  167     121.132  86.833 110.866  1.00  0.00           C
ATOM  12310  C36 POPE  167     121.103  86.973 109.336  1.00  0.00           C
ATOM  12313  C37 POPE  167     120.322  85.802 108.726  1.00  0.00           C
ATOM  12316  C38 POPE  167     120.261  85.771 107.196  1.00  0.00           C
ATOM  12319  C39 POPE  167     119.221  86.732 106.616  1.00  0.00           C
ATOM  12322 0C31 POPE  167     118.792  86.332 105.196  1.00  0.00           C
ATOM  12325 1C31 POPE  167     118.122  87.493 104.456  1.00  0.00           C
ATOM  12328 2C31 POPE  167     117.521  87.132 103.086  1.00  0.00           C
ATOM  12331 3C31 POPE  167     118.473  87.432 101.916  1.00  0.00           C
ATOM  12334 4C31 POPE  167     119.403  86.273 101.556  1.00  0.00           C
ATOM  12337 5C31 POPE  167     120.392  86.642 100.446  1.00  0.00           C
ATOM  12340 6C31 POPE  167     121.312  85.492 100.036  1.00  0.00           C
ATOM  12344  NH3 POPE  168      13.153 115.692  77.706  1.00  0.00           N
ATOM  12348  C12 POPE  168      12.953 117.003  78.416  1.00  0.00           C
ATOM  12351  C11 POPE  168      13.563 118.162  77.606  1.00  0.00           C
ATOM  12354  P   POPE  168      15.143 120.102  78.276  1.00  0.00           P
ATOM  12355  O13 POPE  168      15.023 121.462  78.866  1.00  0.00           O
ATOM  12356  O14 POPE  168      15.573 120.072  76.866  1.00  0.00           O
ATOM  12357  O11 POPE  168      16.113 119.212  79.146  1.00  0.00           O
ATOM  12358  O12 POPE  168      13.783 119.323  78.436  1.00  0.00           O
ATOM  12359  C1  POPE  168      16.983 119.732  80.156  1.00  0.00           C
ATOM  12362  C2  POPE  168      16.333 119.753  81.586  1.00  0.00           C
ATOM  12364  O21 POPE  168      17.203 120.263  82.616  1.00  0.00           O
ATOM  12365  C21 POPE  168      18.373 119.681  82.816  1.00  0.00           C
ATOM  12366  O22 POPE  168      18.863 118.783  82.166  1.00  0.00           O
ATOM  12367  C22 POPE  168      19.063 120.282  84.036  1.00  0.00           C
ATOM  12370  C3  POPE  168      15.753 118.372  81.996  1.00  0.00           C
ATOM  12373  O31 POPE  168      14.953 118.463  83.206  1.00  0.00           O
ATOM  12374  C31 POPE  168      14.183 117.372  83.346  1.00  0.00           C
ATOM  12375  O32 POPE  168      14.203 116.423  82.596  1.00  0.00           O
ATOM  12376  C32 POPE  168      13.323 117.472  84.606  1.00  0.00           C
ATOM  12379  C23 POPE  168      18.523 119.673  85.346  1.00  0.00           C
ATOM  12382  C24 POPE  168      18.823 118.172  85.456  1.00  0.00           C
ATOM  12385  C25 POPE  168      18.333 117.523  86.756  1.00  0.00           C
ATOM  12388  C26 POPE  168      19.063 118.003  88.016  1.00  0.00           C
ATOM  12391  C27 POPE  168      18.613 117.213  89.246  1.00  0.00           C
ATOM  12394  C28 POPE  168      18.773 117.952  90.586  1.00  0.00           C
ATOM  12397  C29 POPE  168      18.273 117.082  91.716  1.00  0.00           C
ATOM  12399 0C21 POPE  168      18.353 117.332  93.026  1.00  0.00           C
ATOM  12401 1C21 POPE  168      18.923 118.571  93.676  1.00  0.00           C
ATOM  12404 2C21 POPE  168      18.003 119.102  94.796  1.00  0.00           C
ATOM  12407 3C21 POPE  168      17.953 118.213  96.056  1.00  0.00           C
ATOM  12410 4C21 POPE  168      16.603 117.523  96.266  1.00  0.00           C
ATOM  12413 5C21 POPE  168      16.613 116.562  97.466  1.00  0.00           C
ATOM  12416 6C21 POPE  168      15.223 116.012  97.796  1.00  0.00           C
ATOM  12419 7C21 POPE  168      15.253 114.972  98.926  1.00  0.00           C
ATOM  12422 8C21 POPE  168      13.863 114.533  99.396  1.00  0.00           C
ATOM  12426  C33 POPE  168      14.183 117.542  85.886  1.00  0.00           C
ATOM  12429  C34 POPE  168      13.443 117.073  87.146  1.00  0.00           C
ATOM  12432  C35 POPE  168      14.293 117.313  88.406  1.00  0.00           C
ATOM  12435  C36 POPE  168      13.733 116.732  89.706  1.00  0.00           C
ATOM  12438  C37 POPE  168      14.603 117.162  90.896  1.00  0.00           C
ATOM  12441  C38 POPE  168      14.293 116.472  92.236  1.00  0.00           C
ATOM  12444  C39 POPE  168      14.843 115.033  92.316  1.00  0.00           C
ATOM  12447 0C31 POPE  168      14.823 114.463  93.746  1.00  0.00           C
ATOM  12450 1C31 POPE  168      15.753 113.253  93.916  1.00  0.00           C
ATOM  12453 2C31 POPE  168      15.803 112.712  95.356  1.00  0.00           C
ATOM  12456 3C31 POPE  168      14.613 111.812  95.706  1.00  0.00           C
ATOM  12459 4C31 POPE  168      14.563 111.402  97.186  1.00  0.00           C
ATOM  12462 5C31 POPE  168      14.023 109.983  97.406  1.00  0.00           C
ATOM  12465 6C31 POPE  168      13.483 109.732  98.816  1.00  0.00           C
ATOM  12469  NH3 POPE  169      31.533 100.783 120.666  1.00  0.00           N
ATOM  12473  C12 POPE  169      30.293 100.093 121.186  1.00  0.00           C
ATOM  12476  C11 POPE  169      29.053 101.012 121.166  1.00  0.00           C
ATOM  12479  P   POPE  169      26.913  99.452 121.336  1.00  0.00           P
ATOM  12480  O13 POPE  169      26.613  98.372 122.286  1.00  0.00           O
ATOM  12481  O14 POPE  169      25.723 100.252 120.946  1.00  0.00           O
ATOM  12482  O11 POPE  169      27.553  98.843 120.036  1.00  0.00           O
ATOM  12483  O12 POPE  169      28.003 100.422 121.906  1.00  0.00           O
ATOM  12484  C1  POPE  169      26.812  98.733 118.816  1.00  0.00           C
ATOM  12487  C2  POPE  169      27.743  99.112 117.646  1.00  0.00           C
ATOM  12489  O21 POPE  169      27.043  99.193 116.396  1.00  0.00           O
ATOM  12490  C21 POPE  169      26.163 100.163 116.196  1.00  0.00           C
ATOM  12491  O22 POPE  169      25.743 100.931 117.036  1.00  0.00           O
ATOM  12492  C22 POPE  169      25.903 100.233 114.696  1.00  0.00           C
ATOM  12495  C3  POPE  169      28.933  98.102 117.546  1.00  0.00           C
ATOM  12498  O31 POPE  169      28.763  97.122 116.496  1.00  0.00           O
ATOM  12499  C31 POPE  169      28.833  97.493 115.206  1.00  0.00           C
ATOM  12500  O32 POPE  169      28.303  96.872 114.296  1.00  0.00           O
ATOM  12501  C32 POPE  169      29.693  98.752 114.966  1.00  0.00           C
ATOM  12504  C23 POPE  169      25.083 101.472 114.296  1.00  0.00           C
ATOM  12507  C24 POPE  169      25.163 101.793 112.786  1.00  0.00           C
ATOM  12510  C25 POPE  169      26.113 102.952 112.446  1.00  0.00           C
ATOM  12513  C26 POPE  169      25.733 103.663 111.136  1.00  0.00           C
ATOM  12516  C27 POPE  169      26.123 102.903 109.866  1.00  0.00           C
ATOM  12519  C28 POPE  169      25.523 103.503 108.586  1.00  0.00           C
ATOM  12522  C29 POPE  169      24.043 103.223 108.516  1.00  0.00           C
ATOM  12524 0C21 POPE  169      23.033 104.092 108.356  1.00  0.00           C
[truncated: 1,698,828 more chars]
