# Supplementary material for: Characterizing Membrane Association and Periplasmic Transfer of Bacterial Lipoproteins through Molecular Dynamics Simulations
Source: Structure. 2020 Apr 7;28(4):475–487.e3. doi: 10.1016/j.str.2020.01.012 (PMC7139219; doi:10.1016/j.str.2020.01.012)
Supplement: Data S1. Final Coordinates from Simulations (Y–Z), Related to Figure 3 [file mmc3.zip › Y-Z/YUAE-2-atomistic.pdb]

TITLE     Protein
REMARK    THIS IS A SIMULATION BOX
CRYST1  129.216  129.216  209.079  90.00  90.00  90.00 P 1           1
MODEL        1
ATOM      1  N   CYSTA   1      73.088  66.893 117.020  1.00  0.00           N
ATOM      3  CA  CYSTA   1      72.298  66.393 118.119  1.00  0.00           C
ATOM      5  C   CYSTA   1      73.218  65.683 119.129  1.00  0.00           C
ATOM      6  O   CYSTA   1      73.088  64.503 119.449  1.00  0.00           O
ATOM      7  CB  CYSTA   1      71.118  65.483 117.671  1.00  0.00           C
ATOM     10  SG  CYSTA   1      70.068  66.253 116.369  1.00  0.00           S
ATOM     11  C1  CYSTA   1      68.638  65.133 116.619  1.00  0.00           C
ATOM     14  CA1 CYSTA   1      73.928  67.933 117.149  1.00  0.00           C
ATOM     15  OA1 CYSTA   1      73.788  68.703 118.101  1.00  0.00           O
ATOM     16  CA2 CYSTA   1      75.128  68.033 116.281  1.00  0.00           C
ATOM     19  C11 CYSTA   1      67.788  64.743 115.379  1.00  0.00           C
ATOM     21  O11 CYSTA   1      68.638  64.133 114.389  1.00  0.00           O
ATOM     22  CX1 CYSTA   1      68.698  62.803 114.379  1.00  0.00           C
ATOM     23  OX1 CYSTA   1      67.968  62.063 115.039  1.00  0.00           O
ATOM     24  CX2 CYSTA   1      69.848  62.353 113.459  1.00  0.00           C
ATOM     27  C12 CYSTA   1      66.998  65.923 114.751  1.00  0.00           C
ATOM     30  O12 CYSTA   1      66.138  65.393 113.740  1.00  0.00           O
ATOM     31  CD1 CYSTA   1      64.868  65.743 113.501  1.00  0.00           C
ATOM     32  OD1 CYSTA   1      64.128  65.043 112.840  1.00  0.00           O
ATOM     33  CD2 CYSTA   1      64.408  67.063 114.109  1.00  0.00           C
ATOM     36  CA3 CYSTA   1      74.898  68.913 115.049  1.00  0.00           C
ATOM     39  CA4 CYSTA   1      73.988  68.333 113.979  1.00  0.00           C
ATOM     42  CA5 CYSTA   1      73.658  69.443 112.969  1.00  0.00           C
ATOM     45  CA6 CYSTA   1      73.018  68.933 111.679  1.00  0.00           C
ATOM     48  CA7 CYSTA   1      71.678  68.223 111.921  1.00  0.00           C
ATOM     51  CA8 CYSTA   1      71.008  67.813 110.609  1.00  0.00           C
ATOM     54  CA9 CYSTA   1      69.678  67.093 110.840  1.00  0.00           C
ATOM     57 0CA1 CYSTA   1      69.028  66.613 109.529  1.00  0.00           C
ATOM     60 1CA1 CYSTA   1      68.758  67.723 108.501  1.00  0.00           C
ATOM     63 2CA1 CYSTA   1      67.978  67.213 107.279  1.00  0.00           C
ATOM     66 3CA1 CYSTA   1      67.298  68.343 106.479  1.00  0.00           C
ATOM     69 4CA1 CYSTA   1      68.268  69.393 105.910  1.00  0.00           C
ATOM     72 5CA1 CYSTA   1      69.298  68.843 104.920  1.00  0.00           C
ATOM     75 6CA1 CYSTA   1      70.198  69.923 104.309  1.00  0.00           C
ATOM     79  CD3 CYSTA   1      63.338  67.793 113.240  1.00  0.00           C
ATOM     82  CD4 CYSTA   1      63.938  68.593 112.069  1.00  0.00           C
ATOM     85  CD5 CYSTA   1      64.158  67.803 110.770  1.00  0.00           C
ATOM     88  CD6 CYSTA   1      62.928  67.803 109.850  1.00  0.00           C
ATOM     91  CD7 CYSTA   1      63.238  67.193 108.469  1.00  0.00           C
ATOM     94  CD8 CYSTA   1      62.258  67.663 107.391  1.00  0.00           C
ATOM     97  CD9 CYSTA   1      62.688  67.213 105.989  1.00  0.00           C
ATOM    100 0CD1 CYSTA   1      62.028  68.023 104.859  1.00  0.00           C
ATOM    103 1CD1 CYSTA   1      61.038  67.213 104.009  1.00  0.00           C
ATOM    106 2CD1 CYSTA   1      60.538  68.023 102.799  1.00  0.00           C
ATOM    109 3CD1 CYSTA   1      59.758  67.173 101.799  1.00  0.00           C
ATOM    112 4CD1 CYSTA   1      59.368  67.903 100.509  1.00  0.00           C
ATOM    115 5CD1 CYSTA   1      60.548  68.423  99.689  1.00  0.00           C
ATOM    118 6CD1 CYSTA   1      60.098  68.973  98.329  1.00  0.00           C
ATOM    122  CX3 CYSTA   1      69.448  61.193 112.509  1.00  0.00           C
ATOM    125  CX4 CYSTA   1      68.708  61.693 111.269  1.00  0.00           C
ATOM    128  CX5 CYSTA   1      69.598  62.383 110.219  1.00  0.00           C
ATOM    131  CX6 CYSTA   1      68.808  62.783 108.969  1.00  0.00           C
ATOM    134  CX7 CYSTA   1      69.728  63.163 107.799  1.00  0.00           C
ATOM    137  CX8 CYSTA   1      68.928  63.513 106.539  1.00  0.00           C
ATOM    140  CX9 CYSTA   1      69.848  63.883 105.410  1.00  0.00           C
ATOM    142 0CX1 CYSTA   1      70.008  63.233 104.249  1.00  0.00           C
ATOM    144 1CX1 CYSTA   1      69.308  62.013 103.709  1.00  0.00           C
ATOM    147 2CX1 CYSTA   1      69.388  62.123 102.179  1.00  0.00           C
ATOM    150 3CX1 CYSTA   1      68.638  60.993 101.459  1.00  0.00           C
ATOM    153 4CX1 CYSTA   1      68.898  60.973  99.939  1.00  0.00           C
ATOM    156 5CX1 CYSTA   1      68.678  62.313  99.229  1.00  0.00           C
ATOM    159 6CX1 CYSTA   1      67.268  62.893  99.379  1.00  0.00           C
ATOM    162 7CX1 CYSTA   1      67.128  64.253  98.679  1.00  0.00           C
ATOM    165 8CX1 CYSTA   1      65.748  64.883  98.839  1.00  0.00           C
ATOM    169  N   SER A   2      74.128  66.473 119.751  1.00  0.00           N
ATOM    171  CA  SER A   2      74.808  66.223 121.001  1.00  0.00           C
ATOM    173  CB  SER A   2      76.178  66.953 121.109  1.00  0.00           C
ATOM    176  OG  SER A   2      76.098  68.363 121.001  1.00  0.00           O
ATOM    178  C   SER A   2      73.878  66.603 122.139  1.00  0.00           C
ATOM    179  O   SER A   2      74.268  66.883 123.279  1.00  0.00           O
ATOM    180  N   SER A   3      72.578  66.483 121.819  1.00  0.00           N
ATOM    182  CA  SER A   3      71.398  66.173 122.589  1.00  0.00           C
ATOM    184  CB  SER A   3      70.148  66.133 121.689  1.00  0.00           C
ATOM    187  OG  SER A   3      70.128  67.193 120.729  1.00  0.00           O
ATOM    189  C   SER A   3      71.608  64.823 123.249  1.00  0.00           C
ATOM    190  O   SER A   3      71.058  63.773 122.929  1.00  0.00           O
ATOM    191  N   ASN A   4      72.528  64.863 124.189  1.00  0.00           N
ATOM    193  CA  ASN A   4      72.898  63.953 125.209  1.00  0.00           C
ATOM    195  CB  ASN A   4      74.408  63.563 125.060  1.00  0.00           C
ATOM    198  CG  ASN A   4      74.588  62.313 124.199  1.00  0.00           C
ATOM    199  OD1 ASN A   4      75.678  61.743 124.179  1.00  0.00           O
ATOM    200  ND2 ASN A   4      73.518  61.843 123.539  1.00  0.00           N
ATOM    203  C   ASN A   4      72.668  64.823 126.409  1.00  0.00           C
ATOM    204  O   ASN A   4      71.988  65.833 126.310  1.00  0.00           O
ATOM    205  N   ARG A   5      73.188  64.453 127.589  1.00  0.00           N
ATOM    207  CA  ARG A   5      72.988  65.273 128.759  1.00  0.00           C
ATOM    209  CB  ARG A   5      74.198  65.353 129.740  1.00  0.00           C
ATOM    212  CG  ARG A   5      75.258  64.233 129.850  1.00  0.00           C
ATOM    215  CD  ARG A   5      76.668  64.883 129.891  1.00  0.00           C
ATOM    218  NE  ARG A   5      77.638  64.263 130.849  1.00  0.00           N
ATOM    220  CZ  ARG A   5      78.728  64.913 131.240  1.00  0.00           C
ATOM    221  NH1 ARG A   5      79.458  64.473 132.240  1.00  0.00           N
ATOM    224  NH2 ARG A   5      79.058  66.083 130.729  1.00  0.00           N
ATOM    227  C   ARG A   5      71.688  65.013 129.439  1.00  0.00           C
ATOM    228  O   ARG A   5      70.668  65.663 129.189  1.00  0.00           O
ATOM    229  N   PHE A   6      71.668  64.043 130.349  1.00  0.00           N
ATOM    231  CA  PHE A   6      70.398  63.673 130.889  1.00  0.00           C
ATOM    233  CB  PHE A   6      69.658  62.853 129.859  1.00  0.00           C
ATOM    236  CG  PHE A   6      68.338  62.503 130.380  1.00  0.00           C
ATOM    237  CD1 PHE A   6      67.948  61.163 130.329  1.00  0.00           C
ATOM    239  CE1 PHE A   6      66.618  60.893 130.049  1.00  0.00           C
ATOM    241  CZ  PHE A   6      65.728  61.953 130.009  1.00  0.00           C
ATOM    243  CD2 PHE A   6      67.418  63.543 130.549  1.00  0.00           C
ATOM    245  CE2 PHE A   6      66.088  63.253 130.339  1.00  0.00           C
ATOM    247  C   PHE A   6      70.598  62.933 132.180  1.00  0.00           C
ATOM    248  O   PHE A   6      70.658  61.703 132.270  1.00  0.00           O
ATOM    249  N   ALA A   7      70.778  63.673 133.249  1.00  0.00           N
ATOM    251  CA  ALA A   7      70.918  65.103 133.229  1.00  0.00           C
ATOM    253  CB  ALA A   7      69.588  65.813 133.559  1.00  0.00           C
ATOM    257  C   ALA A   7      72.008  65.313 134.199  1.00  0.00           C
ATOM    258  O   ALA A   7      73.158  65.563 133.819  1.00  0.00           O
ATOM    259  N   SER A   8      71.718  65.093 135.489  1.00  0.00           N
ATOM    261  CA  SER A   8      72.748  65.193 136.479  1.00  0.00           C
ATOM    263  CB  SER A   8      72.588  64.353 137.770  1.00  0.00           C
ATOM    266  OG  SER A   8      72.878  62.993 137.469  1.00  0.00           O
ATOM    268  C   SER A   8      73.108  66.623 136.729  1.00  0.00           C
ATOM    269  O   SER A   8      72.298  67.533 136.869  1.00  0.00           O
ATOM    270  N   ARG A   9      74.408  66.783 136.640  1.00  0.00           N
ATOM    272  CA  ARG A   9      75.208  67.943 136.570  1.00  0.00           C
ATOM    274  CB  ARG A   9      75.618  68.213 138.039  1.00  0.00           C
ATOM    277  CG  ARG A   9      76.488  67.093 138.660  1.00  0.00           C
ATOM    280  CD  ARG A   9      76.638  67.113 140.180  1.00  0.00           C
ATOM    283  NE  ARG A   9      75.838  65.993 140.779  1.00  0.00           N
ATOM    285  CZ  ARG A   9      76.058  65.553 142.020  1.00  0.00           C
ATOM    286  NH1 ARG A   9      75.368  64.543 142.520  1.00  0.00           N
ATOM    289  NH2 ARG A   9      76.928  66.173 142.789  1.00  0.00           N
ATOM    292  C   ARG A   9      76.298  67.293 135.720  1.00  0.00           C
ATOM    293  O   ARG A   9      76.598  66.113 135.889  1.00  0.00           O
ATOM    294  N   ASP A  10      76.968  67.963 134.770  1.00  0.00           N
ATOM    296  CA  ASP A  10      76.468  68.863 133.759  1.00  0.00           C
ATOM    298  CB  ASP A  10      77.668  69.603 133.069  1.00  0.00           C
ATOM    301  CG  ASP A  10      78.828  68.713 132.609  1.00  0.00           C
ATOM    302  OD1 ASP A  10      79.598  69.143 131.710  1.00  0.00           O
ATOM    303  OD2 ASP A  10      79.038  67.593 133.150  1.00  0.00           O
ATOM    304  C   ASP A  10      75.568  68.223 132.689  1.00  0.00           C
ATOM    305  O   ASP A  10      75.738  67.073 132.289  1.00  0.00           O
ATOM    306  N   ALA A  11      74.608  69.003 132.160  1.00  0.00           N
ATOM    308  CA  ALA A  11      73.938  68.733 130.919  1.00  0.00           C
ATOM    310  CB  ALA A  11      72.448  69.083 130.990  1.00  0.00           C
ATOM    314  C   ALA A  11      74.578  69.463 129.759  1.00  0.00           C
ATOM    315  O   ALA A  11      74.228  70.593 129.429  1.00  0.00           O
ATOM    316  N   ASN A  12      75.478  68.783 129.000  1.00  0.00           N
ATOM    318  CA  ASN A  12      75.668  69.123 127.599  1.00  0.00           C
ATOM    320  CB  ASN A  12      77.128  69.053 127.020  1.00  0.00           C
ATOM    323  CG  ASN A  12      77.868  67.723 126.879  1.00  0.00           C
ATOM    324  OD1 ASN A  12      79.088  67.723 126.689  1.00  0.00           O
ATOM    325  ND2 ASN A  12      77.178  66.573 127.009  1.00  0.00           N
ATOM    328  C   ASN A  12      74.568  68.443 126.819  1.00  0.00           C
ATOM    329  O   ASN A  12      74.758  67.463 126.100  1.00  0.00           O
ATOM    330  N   ALA A  13      73.378  69.033 126.959  1.00  0.00           N
ATOM    332  CA  ALA A  13      72.448  69.213 125.889  1.00  0.00           C
ATOM    334  CB  ALA A  13      71.038  68.793 126.240  1.00  0.00           C
ATOM    338  C   ALA A  13      72.498  70.683 125.639  1.00  0.00           C
ATOM    339  O   ALA A  13      73.328  71.363 126.240  1.00  0.00           O
ATOM    340  N   THR A  14      71.688  71.203 124.709  1.00  0.00           N
ATOM    342  CA  THR A  14      72.198  71.533 123.380  1.00  0.00           C
ATOM    344  CB  THR A  14      73.718  71.323 123.171  1.00  0.00           C
ATOM    346  OG1 THR A  14      74.398  72.353 122.479  1.00  0.00           O
ATOM    348  CG2 THR A  14      73.958  69.963 122.499  1.00  0.00           C
ATOM    352  C   THR A  14      71.568  72.813 122.829  1.00  0.00           C
ATOM    353  O   THR A  14      71.128  73.683 123.569  1.00  0.00           O
ATOM    354  N   TYR A  15      71.408  72.963 121.479  1.00  0.00           N
ATOM    356  CA  TYR A  15      72.088  72.183 120.449  1.00  0.00           C
ATOM    358  CB  TYR A  15      71.338  71.113 119.590  1.00  0.00           C
ATOM    361  CG  TYR A  15      70.228  71.473 118.619  1.00  0.00           C
ATOM    362  CD1 TYR A  15      69.798  70.443 117.770  1.00  0.00           C
ATOM    364  CE1 TYR A  15      68.658  70.583 116.970  1.00  0.00           C
ATOM    366  CZ  TYR A  15      67.958  71.793 116.979  1.00  0.00           C
ATOM    367  OH  TYR A  15      66.708  71.913 116.310  1.00  0.00           O
ATOM    369  CD2 TYR A  15      69.548  72.703 118.569  1.00  0.00           C
ATOM    371  CE2 TYR A  15      68.428  72.863 117.729  1.00  0.00           C
ATOM    373  C   TYR A  15      73.138  72.943 119.689  1.00  0.00           C
ATOM    374  O   TYR A  15      72.988  74.103 119.330  1.00  0.00           O
ATOM    375  N   VAL A  16      74.288  72.263 119.509  1.00  0.00           N
ATOM    377  CA  VAL A  16      75.478  72.733 118.839  1.00  0.00           C
ATOM    379  CB  VAL A  16      75.248  73.213 117.410  1.00  0.00           C
ATOM    381  CG1 VAL A  16      76.508  73.803 116.759  1.00  0.00           C
ATOM    385  CG2 VAL A  16      74.828  71.953 116.649  1.00  0.00           C
ATOM    389  C   VAL A  16      76.378  73.553 119.729  1.00  0.00           C
ATOM    390  O   VAL A  16      76.678  74.723 119.509  1.00  0.00           O
ATOM    391  N   ASN A  17      76.818  72.953 120.861  1.00  0.00           N
ATOM    393  CA  ASN A  17      77.908  73.473 121.679  1.00  0.00           C
ATOM    395  CB  ASN A  17      78.708  72.333 122.379  1.00  0.00           C
ATOM    398  CG  ASN A  17      78.258  71.733 123.719  1.00  0.00           C
ATOM    399  OD1 ASN A  17      79.108  71.273 124.490  1.00  0.00           O
ATOM    400  ND2 ASN A  17      76.958  71.763 124.090  1.00  0.00           N
ATOM    403  C   ASN A  17      77.498  74.593 122.619  1.00  0.00           C
ATOM    404  O   ASN A  17      77.938  74.693 123.769  1.00  0.00           O
ATOM    405  N   THR A  18      76.618  75.483 122.149  1.00  0.00           N
ATOM    407  CA  THR A  18      76.078  76.563 122.929  1.00  0.00           C
ATOM    409  CB  THR A  18      76.868  77.883 122.770  1.00  0.00           C
ATOM    411  OG1 THR A  18      76.798  78.663 123.950  1.00  0.00           O
ATOM    413  CG2 THR A  18      76.478  78.803 121.609  1.00  0.00           C
ATOM    417  C   THR A  18      74.578  76.563 122.709  1.00  0.00           C
ATOM    418  O   THR A  18      73.858  75.993 123.520  1.00  0.00           O
ATOM    419  N   GLN A  19      73.998  77.143 121.649  1.00  0.00           N
ATOM    421  CA  GLN A  19      72.598  77.503 121.759  1.00  0.00           C
ATOM    423  CB  GLN A  19      72.488  79.053 121.789  1.00  0.00           C
ATOM    426  CG  GLN A  19      71.258  79.623 122.539  1.00  0.00           C
ATOM    429  CD  GLN A  19      71.008  79.183 124.000  1.00  0.00           C
ATOM    430  OE1 GLN A  19      69.868  79.333 124.449  1.00  0.00           O
ATOM    431  NE2 GLN A  19      72.028  78.723 124.739  1.00  0.00           N
ATOM    434  C   GLN A  19      71.758  76.853 120.671  1.00  0.00           C
ATOM    435  O   GLN A  19      70.908  76.013 120.969  1.00  0.00           O
ATOM    436  N   LEU A  20      71.908  77.273 119.399  1.00  0.00           N
ATOM    438  CA  LEU A  20      70.978  77.053 118.299  1.00  0.00           C
ATOM    440  CB  LEU A  20      71.498  76.083 117.209  1.00  0.00           C
ATOM    443  CG  LEU A  20      71.508  76.753 115.829  1.00  0.00           C
ATOM    445  CD1 LEU A  20      71.778  75.753 114.689  1.00  0.00           C
ATOM    449  CD2 LEU A  20      72.538  77.883 115.809  1.00  0.00           C
ATOM    453  C   LEU A  20      69.518  76.803 118.619  1.00  0.00           C
ATOM    454  O   LEU A  20      68.948  75.753 118.389  1.00  0.00           O
ATOM    455  N   LYS A  21      68.858  77.843 119.140  1.00  0.00           N
ATOM    457  CA  LYS A  21      67.448  77.783 119.421  1.00  0.00           C
ATOM    459  CB  LYS A  21      67.138  78.623 120.699  1.00  0.00           C
ATOM    462  CG  LYS A  21      67.218  80.153 120.509  1.00  0.00           C
ATOM    465  CD  LYS A  21      67.928  80.953 121.609  1.00  0.00           C
ATOM    468  CE  LYS A  21      69.028  81.823 120.959  1.00  0.00           C
ATOM    471  NZ  LYS A  21      69.548  82.873 121.859  1.00  0.00           N
ATOM    475  C   LYS A  21      66.778  78.293 118.149  1.00  0.00           C
ATOM    476  O   LYS A  21      67.098  79.343 117.599  1.00  0.00           O
ATOM    477  N   ILE A  22      65.848  77.553 117.589  1.00  0.00           N
ATOM    479  CA  ILE A  22      64.978  78.143 116.599  1.00  0.00           C
ATOM    481  CB  ILE A  22      65.268  77.843 115.119  1.00  0.00           C
ATOM    483  CG2 ILE A  22      65.628  79.203 114.499  1.00  0.00           C
ATOM    487  CG1 ILE A  22      66.368  76.793 114.859  1.00  0.00           C
ATOM    490  CD  ILE A  22      66.498  76.423 113.380  1.00  0.00           C
ATOM    494  C   ILE A  22      63.668  77.593 116.959  1.00  0.00           C
ATOM    495  O   ILE A  22      62.788  78.283 117.469  1.00  0.00           O
ATOM    496  N   ILE A  23      63.528  76.303 116.679  1.00  0.00           N
ATOM    498  CA  ILE A  23      62.238  75.703 116.559  1.00  0.00           C
ATOM    500  CB  ILE A  23      62.098  75.013 115.200  1.00  0.00           C
ATOM    502  CG2 ILE A  23      63.088  73.863 114.939  1.00  0.00           C
ATOM    506  CG1 ILE A  23      60.638  74.613 114.939  1.00  0.00           C
ATOM    509  CD  ILE A  23      60.458  73.783 113.689  1.00  0.00           C
ATOM    513  C   ILE A  23      61.828  74.973 117.840  1.00  0.00           C
ATOM    514  O   ILE A  23      60.688  75.233 118.249  1.00  0.00           O
ATOM    515  N   PRO A  24      62.608  74.173 118.589  1.00  0.00           N
ATOM    516  CD  PRO A  24      63.748  73.343 118.209  1.00  0.00           C
ATOM    519  CA  PRO A  24      62.348  73.983 120.009  1.00  0.00           C
ATOM    521  CB  PRO A  24      62.878  72.543 120.259  1.00  0.00           C
ATOM    524  CG  PRO A  24      63.338  72.043 118.880  1.00  0.00           C
ATOM    527  C   PRO A  24      63.188  75.033 120.709  1.00  0.00           C
ATOM    528  O   PRO A  24      63.978  75.723 120.060  1.00  0.00           O
ATOM    529  N   ARG A  25      63.058  75.193 122.029  1.00  0.00           N
ATOM    531  CA  ARG A  25      63.988  76.043 122.739  1.00  0.00           C
ATOM    533  CB  ARG A  25      63.268  77.103 123.600  1.00  0.00           C
ATOM    536  CG  ARG A  25      62.798  78.263 122.689  1.00  0.00           C
ATOM    539  CD  ARG A  25      61.378  78.773 122.969  1.00  0.00           C
ATOM    542  NE  ARG A  25      60.748  79.083 121.640  1.00  0.00           N
ATOM    544  CZ  ARG A  25      59.748  79.933 121.459  1.00  0.00           C
ATOM    545  NH1 ARG A  25      59.278  80.133 120.250  1.00  0.00           N
ATOM    548  NH2 ARG A  25      59.168  80.613 122.420  1.00  0.00           N
ATOM    551  C   ARG A  25      65.118  75.253 123.361  1.00  0.00           C
ATOM    552  O   ARG A  25      65.098  74.033 123.369  1.00  0.00           O
ATOM    553  N   SER A  26      66.198  75.953 123.759  1.00  0.00           N
ATOM    555  CA  SER A  26      67.478  75.303 123.979  1.00  0.00           C
ATOM    557  CB  SER A  26      68.638  76.043 123.270  1.00  0.00           C
ATOM    560  OG  SER A  26      68.448  75.893 121.869  1.00  0.00           O
ATOM    562  C   SER A  26      67.738  75.073 125.449  1.00  0.00           C
ATOM    563  O   SER A  26      67.028  74.313 126.089  1.00  0.00           O
ATOM    564  N   GLN A  27      68.728  75.713 126.059  1.00  0.00           N
ATOM    566  CA  GLN A  27      69.008  75.483 127.449  1.00  0.00           C
ATOM    568  CB  GLN A  27      70.008  74.323 127.671  1.00  0.00           C
ATOM    571  CG  GLN A  27      69.988  73.793 129.119  1.00  0.00           C
ATOM    574  CD  GLN A  27      70.818  72.523 129.359  1.00  0.00           C
ATOM    575  OE1 GLN A  27      71.408  72.403 130.439  1.00  0.00           O
ATOM    576  NE2 GLN A  27      70.848  71.593 128.399  1.00  0.00           N
ATOM    579  C   GLN A  27      69.618  76.773 127.899  1.00  0.00           C
ATOM    580  O   GLN A  27      69.938  77.603 127.059  1.00  0.00           O
ATOM    581  N   GLU A  28      69.718  76.933 129.239  1.00  0.00           N
ATOM    583  CA  GLU A  28      70.398  77.983 129.979  1.00  0.00           C
ATOM    585  CB  GLU A  28      71.498  77.373 130.889  1.00  0.00           C
ATOM    588  CG  GLU A  28      72.728  78.263 131.240  1.00  0.00           C
ATOM    591  CD  GLU A  28      73.998  77.853 130.499  1.00  0.00           C
ATOM    592  OE1 GLU A  28      75.108  78.173 131.009  1.00  0.00           O
ATOM    593  OE2 GLU A  28      73.928  77.223 129.421  1.00  0.00           O
ATOM    594  C   GLU A  28      70.778  79.233 129.199  1.00  0.00           C
ATOM    595  O   GLU A  28      71.738  79.293 128.449  1.00  0.00           O
ATOM    596  N   LYS A  29      69.948  80.263 129.309  1.00  0.00           N
ATOM    598  CA  LYS A  29      70.118  81.143 130.449  1.00  0.00           C
ATOM    600  CB  LYS A  29      71.148  82.253 130.089  1.00  0.00           C
ATOM    603  CG  LYS A  29      71.318  82.523 128.579  1.00  0.00           C
ATOM    606  CD  LYS A  29      72.638  83.233 128.309  1.00  0.00           C
ATOM    609  CE  LYS A  29      72.458  84.733 128.399  1.00  0.00           C
ATOM    612  NZ  LYS A  29      73.728  85.373 128.119  1.00  0.00           N
ATOM    616  C   LYS A  29      68.818  81.603 131.070  1.00  0.00           C
ATOM    617  O   LYS A  29      68.358  80.973 132.020  1.00  0.00           O
ATOM    618  N   ILE A  30      68.138  82.653 130.549  1.00  0.00           N
ATOM    620  CA  ILE A  30      66.748  82.873 130.969  1.00  0.00           C
ATOM    622  CB  ILE A  30      66.098  84.203 130.520  1.00  0.00           C
ATOM    624  CG2 ILE A  30      64.818  84.443 131.350  1.00  0.00           C
ATOM    628  CG1 ILE A  30      67.068  85.393 130.650  1.00  0.00           C
ATOM    631  CD  ILE A  30      66.478  86.723 130.159  1.00  0.00           C
ATOM    635  C   ILE A  30      65.878  81.723 130.510  1.00  0.00           C
ATOM    636  O   ILE A  30      66.078  81.203 129.410  1.00  0.00           O
ATOM    637  N   GLN A  31      64.898  81.313 131.339  1.00  0.00           N
ATOM    639  CA  GLN A  31      63.698  80.533 131.049  1.00  0.00           C
ATOM    641  CB  GLN A  31      63.398  80.293 129.529  1.00  0.00           C
ATOM    644  CG  GLN A  31      61.908  80.063 129.149  1.00  0.00           C
ATOM    647  CD  GLN A  31      60.988  81.283 129.350  1.00  0.00           C
ATOM    648  OE1 GLN A  31      59.768  81.153 129.449  1.00  0.00           O
ATOM    649  NE2 GLN A  31      61.588  82.493 129.429  1.00  0.00           N
ATOM    652  C   GLN A  31      63.898  79.173 131.689  1.00  0.00           C
ATOM    653  O   GLN A  31      62.928  78.503 132.040  1.00  0.00           O
ATOM    654  N   ALA A  32      65.178  78.763 131.749  1.00  0.00           N
ATOM    656  CA  ALA A  32      65.728  77.443 131.549  1.00  0.00           C
ATOM    658  CB  ALA A  32      67.218  77.493 131.921  1.00  0.00           C
ATOM    662  C   ALA A  32      65.008  76.163 132.020  1.00  0.00           C
ATOM    663  O   ALA A  32      64.588  76.033 133.150  1.00  0.00           O
ATOM    664  N   GLN A  33      64.938  75.103 131.169  1.00  0.00           N
ATOM    666  CA  GLN A  33      64.328  75.223 129.850  1.00  0.00           C
ATOM    668  CB  GLN A  33      65.338  75.473 128.699  1.00  0.00           C
ATOM    671  CG  GLN A  33      64.778  75.623 127.251  1.00  0.00           C
ATOM    674  CD  GLN A  33      63.348  76.123 127.029  1.00  0.00           C
ATOM    675  OE1 GLN A  33      62.648  75.573 126.170  1.00  0.00           O
ATOM    676  NE2 GLN A  33      62.868  77.133 127.779  1.00  0.00           N
ATOM    679  C   GLN A  33      63.448  74.033 129.470  1.00  0.00           C
ATOM    680  O   GLN A  33      62.408  74.193 128.850  1.00  0.00           O
ATOM    681  N   SER A  34      63.698  72.803 129.919  1.00  0.00           N
ATOM    683  CA  SER A  34      64.988  72.183 129.910  1.00  0.00           C
ATOM    685  CB  SER A  34      65.348  71.373 131.169  1.00  0.00           C
ATOM    688  OG  SER A  34      66.768  71.373 131.299  1.00  0.00           O
ATOM    690  C   SER A  34      64.938  71.293 128.719  1.00  0.00           C
ATOM    691  O   SER A  34      64.058  70.453 128.529  1.00  0.00           O
ATOM    692  N   GLN A  35      65.848  71.553 127.799  1.00  0.00           N
ATOM    694  CA  GLN A  35      65.778  71.063 126.469  1.00  0.00           C
ATOM    696  CB  GLN A  35      64.728  71.923 125.709  1.00  0.00           C
ATOM    699  CG  GLN A  35      63.828  71.243 124.630  1.00  0.00           C
ATOM    702  CD  GLN A  35      62.678  70.343 125.109  1.00  0.00           C
ATOM    703  OE1 GLN A  35      62.438  69.273 124.529  1.00  0.00           O
ATOM    704  NE2 GLN A  35      61.908  70.783 126.129  1.00  0.00           N
ATOM    707  C   GLN A  35      67.248  71.313 126.109  1.00  0.00           C
ATOM    708  O   GLN A  35      68.028  71.833 126.899  1.00  0.00           O
ATOM    709  N   CYS A  36      67.748  70.913 124.939  1.00  0.00           N
ATOM    711  CA  CYS A  36      67.218  69.823 124.160  1.00  0.00           C
ATOM    713  CB  CYS A  36      67.258  70.173 122.649  1.00  0.00           C
ATOM    716  SG  CYS A  36      65.698  69.713 121.830  1.00  0.00           S
ATOM    718  C   CYS A  36      68.028  68.593 124.529  1.00  0.00           C
ATOM    719  O   CYS A  36      68.858  68.113 123.781  1.00  0.00           O
ATOM    720  N   SER A  37      67.808  68.063 125.749  1.00  0.00           N
ATOM    722  CA  SER A  37      68.408  66.833 126.281  1.00  0.00           C
ATOM    724  CB  SER A  37      68.148  66.713 127.789  1.00  0.00           C
ATOM    727  OG  SER A  37      68.888  67.703 128.501  1.00  0.00           O
ATOM    729  C   SER A  37      67.888  65.573 125.659  1.00  0.00           C
ATOM    730  O   SER A  37      68.438  64.493 125.880  1.00  0.00           O
ATOM    731  N   ARG A  38      66.778  65.683 124.899  1.00  0.00           N
ATOM    733  CA  ARG A  38      66.098  64.593 124.239  1.00  0.00           C
ATOM    735  CB  ARG A  38      64.738  65.123 123.679  1.00  0.00           C
ATOM    738  CG  ARG A  38      63.808  65.893 124.669  1.00  0.00           C
ATOM    741  CD  ARG A  38      62.328  65.683 124.289  1.00  0.00           C
ATOM    744  NE  ARG A  38      61.328  65.993 125.369  1.00  0.00           N
ATOM    746  CZ  ARG A  38      60.018  65.863 125.159  1.00  0.00           C
ATOM    747  NH1 ARG A  38      59.168  66.293 126.059  1.00  0.00           N
ATOM    750  NH2 ARG A  38      59.508  65.343 124.070  1.00  0.00           N
ATOM    753  C   ARG A  38      67.008  63.853 123.259  1.00  0.00           C
ATOM    754  O   ARG A  38      67.898  64.443 122.671  1.00  0.00           O
ATOM    755  N   SER A  39      66.898  62.513 123.089  1.00  0.00           N
ATOM    757  CA  SER A  39      67.948  61.803 122.339  1.00  0.00           C
ATOM    759  CB  SER A  39      69.188  61.443 123.220  1.00  0.00           C
ATOM    762  OG  SER A  39      69.088  60.253 124.000  1.00  0.00           O
ATOM    764  C   SER A  39      67.428  60.593 121.549  1.00  0.00           C
ATOM    765  O   SER A  39      66.688  59.763 122.059  1.00  0.00           O
ATOM    766  N   PHE A  40      67.838  60.443 120.279  1.00  0.00           N
ATOM    768  CA  PHE A  40      67.608  59.283 119.429  1.00  0.00           C
ATOM    770  CB  PHE A  40      66.428  59.423 118.419  1.00  0.00           C
ATOM    773  CG  PHE A  40      65.028  59.023 118.849  1.00  0.00           C
ATOM    774  CD1 PHE A  40      64.718  58.383 120.060  1.00  0.00           C
ATOM    776  CE1 PHE A  40      63.388  58.053 120.369  1.00  0.00           C
ATOM    778  CZ  PHE A  40      62.358  58.363 119.479  1.00  0.00           C
ATOM    780  CD2 PHE A  40      63.988  59.263 117.939  1.00  0.00           C
ATOM    782  CE2 PHE A  40      62.658  58.963 118.249  1.00  0.00           C
ATOM    784  C   PHE A  40      68.868  59.103 118.589  1.00  0.00           C
ATOM    785  O   PHE A  40      69.518  60.093 118.270  1.00  0.00           O
ATOM    786  N   SER A  41      69.238  57.843 118.249  1.00  0.00           N
ATOM    788  CA  SER A  41      70.628  57.563 117.859  1.00  0.00           C
ATOM    790  CB  SER A  41      71.628  57.603 119.090  1.00  0.00           C
ATOM    793  OG  SER A  41      71.918  58.923 119.579  1.00  0.00           O
ATOM    795  C   SER A  41      70.908  56.213 117.189  1.00  0.00           C
ATOM    796  O   SER A  41      72.028  56.003 116.769  1.00  0.00           O
ATOM    797  N   LEU A  42      69.978  55.233 117.039  1.00  0.00           N
ATOM    799  CA  LEU A  42      70.388  53.923 116.500  1.00  0.00           C
ATOM    801  CB  LEU A  42      70.838  52.943 117.609  1.00  0.00           C
ATOM    804  CG  LEU A  42      72.198  53.223 118.289  1.00  0.00           C
ATOM    806  CD1 LEU A  42      72.118  52.923 119.779  1.00  0.00           C
ATOM    810  CD2 LEU A  42      73.258  52.343 117.659  1.00  0.00           C
ATOM    814  C   LEU A  42      69.208  53.253 115.829  1.00  0.00           C
ATOM    815  O   LEU A  42      68.068  53.513 116.189  1.00  0.00           O
ATOM    816  N   LEU A  43      69.438  52.343 114.839  1.00  0.00           N
ATOM    818  CA  LEU A  43      68.388  51.513 114.259  1.00  0.00           C
ATOM    820  CB  LEU A  43      68.878  50.683 113.039  1.00  0.00           C
ATOM    823  CG  LEU A  43      69.268  51.403 111.711  1.00  0.00           C
ATOM    825  CD1 LEU A  43      68.138  52.233 111.079  1.00  0.00           C
ATOM    829  CD2 LEU A  43      70.568  52.203 111.759  1.00  0.00           C
ATOM    833  C   LEU A  43      67.718  50.573 115.299  1.00  0.00           C
ATOM    834  O   LEU A  43      66.508  50.553 115.439  1.00  0.00           O
ATOM    835  N   GLN A  44      68.468  49.843 116.160  1.00  0.00           N
ATOM    837  CA  GLN A  44      67.828  48.793 116.979  1.00  0.00           C
ATOM    839  CB  GLN A  44      68.798  47.663 117.429  1.00  0.00           C
ATOM    842  CG  GLN A  44      69.948  48.133 118.349  1.00  0.00           C
ATOM    845  CD  GLN A  44      70.688  46.933 118.939  1.00  0.00           C
ATOM    846  OE1 GLN A  44      70.568  45.793 118.509  1.00  0.00           O
ATOM    847  NE2 GLN A  44      71.458  47.203 120.019  1.00  0.00           N
ATOM    850  C   GLN A  44      67.288  49.363 118.279  1.00  0.00           C
ATOM    851  O   GLN A  44      66.798  48.663 119.160  1.00  0.00           O
ATOM    852  N   LYS A  45      67.388  50.683 118.459  1.00  0.00           N
ATOM    854  CA  LYS A  45      66.698  51.343 119.529  1.00  0.00           C
ATOM    856  CB  LYS A  45      67.548  52.543 120.031  1.00  0.00           C
ATOM    859  CG  LYS A  45      66.818  53.803 120.509  1.00  0.00           C
ATOM    862  CD  LYS A  45      67.518  54.523 121.669  1.00  0.00           C
ATOM    865  CE  LYS A  45      66.998  54.143 123.069  1.00  0.00           C
ATOM    868  NZ  LYS A  45      67.218  52.713 123.361  1.00  0.00           N
ATOM    872  C   LYS A  45      65.258  51.603 119.160  1.00  0.00           C
ATOM    873  O   LYS A  45      64.398  51.633 120.031  1.00  0.00           O
ATOM    874  N   LEU A  46      64.978  51.683 117.849  1.00  0.00           N
ATOM    876  CA  LEU A  46      63.718  52.043 117.209  1.00  0.00           C
ATOM    878  CB  LEU A  46      64.018  52.123 115.689  1.00  0.00           C
ATOM    881  CG  LEU A  46      63.018  52.833 114.751  1.00  0.00           C
ATOM    883  CD1 LEU A  46      61.898  51.893 114.330  1.00  0.00           C
ATOM    887  CD2 LEU A  46      62.428  54.153 115.250  1.00  0.00           C
ATOM    891  C   LEU A  46      62.568  51.113 117.579  1.00  0.00           C
ATOM    892  O   LEU A  46      61.418  51.543 117.680  1.00  0.00           O
ATOM    893  N   ASN A  47      62.848  49.803 117.789  1.00  0.00           N
ATOM    895  CA  ASN A  47      61.868  48.773 118.119  1.00  0.00           C
ATOM    897  CB  ASN A  47      62.558  47.403 118.399  1.00  0.00           C
ATOM    900  CG  ASN A  47      61.518  46.283 118.439  1.00  0.00           C
ATOM    901  OD1 ASN A  47      60.598  46.373 117.639  1.00  0.00           O
ATOM    902  ND2 ASN A  47      61.598  45.323 119.379  1.00  0.00           N
ATOM    905  C   ASN A  47      60.978  49.113 119.319  1.00  0.00           C
ATOM    906  O   ASN A  47      61.438  49.653 120.320  1.00  0.00           O
ATOM    907  N   THR A  48      59.678  48.793 119.211  1.00  0.00           N
ATOM    909  CA  THR A  48      58.618  49.313 120.060  1.00  0.00           C
ATOM    911  CB  THR A  48      57.228  48.943 119.599  1.00  0.00           C
ATOM    913  OG1 THR A  48      57.058  49.393 118.270  1.00  0.00           O
ATOM    915  CG2 THR A  48      56.148  49.663 120.419  1.00  0.00           C
ATOM    919  C   THR A  48      58.758  49.013 121.529  1.00  0.00           C
ATOM    920  O   THR A  48      58.578  49.893 122.369  1.00  0.00           O
ATOM    921  N   ASP A  49      59.158  47.793 121.909  1.00  0.00           N
ATOM    923  CA  ASP A  49      59.648  47.403 123.220  1.00  0.00           C
ATOM    925  CB  ASP A  49      60.438  46.073 123.059  1.00  0.00           C
ATOM    928  CG  ASP A  49      59.658  44.943 122.369  1.00  0.00           C
ATOM    929  OD1 ASP A  49      58.428  45.033 122.189  1.00  0.00           O
ATOM    930  OD2 ASP A  49      60.368  43.963 122.029  1.00  0.00           O
ATOM    931  C   ASP A  49      60.588  48.413 123.909  1.00  0.00           C
ATOM    932  O   ASP A  49      60.348  48.913 125.009  1.00  0.00           O
ATOM    933  N   LYS A  50      61.708  48.773 123.229  1.00  0.00           N
ATOM    935  CA  LYS A  50      62.598  49.833 123.660  1.00  0.00           C
ATOM    937  CB  LYS A  50      63.928  49.863 122.869  1.00  0.00           C
ATOM    940  CG  LYS A  50      64.828  48.663 123.199  1.00  0.00           C
ATOM    943  CD  LYS A  50      66.158  48.643 122.439  1.00  0.00           C
ATOM    946  CE  LYS A  50      66.698  47.213 122.289  1.00  0.00           C
ATOM    949  NZ  LYS A  50      67.958  47.143 121.529  1.00  0.00           N
ATOM    953  C   LYS A  50      61.968  51.213 123.670  1.00  0.00           C
ATOM    954  O   LYS A  50      62.188  51.963 124.611  1.00  0.00           O
ATOM    955  N   PHE A  51      61.178  51.583 122.639  1.00  0.00           N
ATOM    957  CA  PHE A  51      60.478  52.863 122.649  1.00  0.00           C
ATOM    959  CB  PHE A  51      59.788  53.103 121.269  1.00  0.00           C
ATOM    962  CG  PHE A  51      58.828  54.283 121.289  1.00  0.00           C
ATOM    963  CD1 PHE A  51      59.298  55.593 121.119  1.00  0.00           C
ATOM    965  CE1 PHE A  51      58.408  56.673 121.199  1.00  0.00           C
ATOM    967  CZ  PHE A  51      57.048  56.443 121.459  1.00  0.00           C
ATOM    969  CD2 PHE A  51      57.458  54.063 121.539  1.00  0.00           C
ATOM    971  CE2 PHE A  51      56.578  55.143 121.629  1.00  0.00           C
ATOM    973  C   PHE A  51      59.538  53.043 123.829  1.00  0.00           C
ATOM    974  O   PHE A  51      59.508  54.103 124.459  1.00  0.00           O
ATOM    975  N   SER A  52      58.768  51.993 124.169  1.00  0.00           N
ATOM    977  CA  SER A  52      57.788  52.003 125.239  1.00  0.00           C
ATOM    979  CB  SER A  52      57.048  50.643 125.349  1.00  0.00           C
ATOM    982  OG  SER A  52      56.258  50.373 124.189  1.00  0.00           O
ATOM    984  C   SER A  52      58.368  52.333 126.609  1.00  0.00           C
ATOM    985  O   SER A  52      57.808  53.153 127.339  1.00  0.00           O
ATOM    986  N   MET A  53      59.528  51.733 126.959  1.00  0.00           N
ATOM    988  CA  MET A  53      60.288  52.153 128.139  1.00  0.00           C
ATOM    990  CB  MET A  53      61.488  51.193 128.369  1.00  0.00           C
ATOM    993  CG  MET A  53      61.138  49.703 128.501  1.00  0.00           C
ATOM    996  SD  MET A  53      60.158  49.283 129.969  1.00  0.00           S
ATOM    997  CE  MET A  53      60.278  47.503 129.660  1.00  0.00           C
ATOM   1001  C   MET A  53      60.828  53.573 127.999  1.00  0.00           C
ATOM   1002  O   MET A  53      60.588  54.463 128.829  1.00  0.00           O
ATOM   1003  N   TYR A  54      61.548  53.793 126.869  1.00  0.00           N
ATOM   1005  CA  TYR A  54      62.408  54.933 126.649  1.00  0.00           C
ATOM   1007  CB  TYR A  54      63.218  54.743 125.329  1.00  0.00           C
ATOM   1010  CG  TYR A  54      64.128  55.903 125.049  1.00  0.00           C
ATOM   1011  CD1 TYR A  54      65.338  56.013 125.759  1.00  0.00           C
ATOM   1013  CE1 TYR A  54      66.128  57.153 125.619  1.00  0.00           C
ATOM   1015  CZ  TYR A  54      65.748  58.163 124.739  1.00  0.00           C
ATOM   1016  OH  TYR A  54      66.598  59.263 124.590  1.00  0.00           O
ATOM   1018  CD2 TYR A  54      63.768  56.923 124.149  1.00  0.00           C
ATOM   1020  CE2 TYR A  54      64.578  58.053 123.989  1.00  0.00           C
ATOM   1022  C   TYR A  54      61.738  56.263 126.699  1.00  0.00           C
ATOM   1023  O   TYR A  54      62.248  57.193 127.319  1.00  0.00           O
ATOM   1024  N   ARG A  55      60.578  56.423 126.020  1.00  0.00           N
ATOM   1026  CA  ARG A  55      59.948  57.723 125.949  1.00  0.00           C
ATOM   1028  CB  ARG A  55      58.748  57.763 124.979  1.00  0.00           C
ATOM   1031  CG  ARG A  55      58.238  59.203 124.751  1.00  0.00           C
ATOM   1034  CD  ARG A  55      56.848  59.303 124.119  1.00  0.00           C
ATOM   1037  NE  ARG A  55      55.838  58.813 125.119  1.00  0.00           N
ATOM   1039  CZ  ARG A  55      55.108  59.613 125.889  1.00  0.00           C
ATOM   1040  NH1 ARG A  55      55.448  60.863 126.119  1.00  0.00           N
ATOM   1043  NH2 ARG A  55      53.998  59.163 126.439  1.00  0.00           N
ATOM   1046  C   ARG A  55      59.478  58.193 127.299  1.00  0.00           C
ATOM   1047  O   ARG A  55      59.648  59.353 127.649  1.00  0.00           O
ATOM   1048  N   ASN A  56      58.858  57.313 128.100  1.00  0.00           N
ATOM   1050  CA  ASN A  56      58.278  57.673 129.379  1.00  0.00           C
ATOM   1052  CB  ASN A  56      57.518  56.453 129.960  1.00  0.00           C
ATOM   1055  CG  ASN A  56      56.358  56.163 129.020  1.00  0.00           C
ATOM   1056  OD1 ASN A  56      55.958  57.003 128.220  1.00  0.00           O
ATOM   1057  ND2 ASN A  56      55.788  54.943 129.109  1.00  0.00           N
ATOM   1060  C   ASN A  56      59.308  58.123 130.380  1.00  0.00           C
ATOM   1061  O   ASN A  56      59.208  59.203 130.969  1.00  0.00           O
ATOM   1062  N   GLN A  57      60.388  57.313 130.510  1.00  0.00           N
ATOM   1064  CA  GLN A  57      61.548  57.693 131.289  1.00  0.00           C
ATOM   1066  CB  GLN A  57      62.628  56.583 131.380  1.00  0.00           C
ATOM   1069  CG  GLN A  57      63.828  56.963 132.289  1.00  0.00           C
ATOM   1072  CD  GLN A  57      65.018  56.023 132.119  1.00  0.00           C
ATOM   1073  OE1 GLN A  57      65.078  55.183 131.229  1.00  0.00           O
ATOM   1074  NE2 GLN A  57      66.068  56.213 132.949  1.00  0.00           N
ATOM   1077  C   GLN A  57      62.218  58.913 130.720  1.00  0.00           C
ATOM   1078  O   GLN A  57      62.538  59.833 131.469  1.00  0.00           O
ATOM   1079  N   PHE A  58      62.428  58.983 129.389  1.00  0.00           N
ATOM   1081  CA  PHE A  58      63.088  60.133 128.829  1.00  0.00           C
ATOM   1083  CB  PHE A  58      63.538  59.903 127.339  1.00  0.00           C
ATOM   1086  CG  PHE A  58      64.358  61.093 126.869  1.00  0.00           C
ATOM   1087  CD1 PHE A  58      65.758  61.083 126.939  1.00  0.00           C
ATOM   1089  CE1 PHE A  58      66.458  62.303 127.069  1.00  0.00           C
ATOM   1091  CZ  PHE A  58      65.728  63.483 127.259  1.00  0.00           C
ATOM   1093  CD2 PHE A  58      63.688  62.303 126.689  1.00  0.00           C
ATOM   1095  CE2 PHE A  58      64.348  63.483 127.049  1.00  0.00           C
ATOM   1097  C   PHE A  58      62.278  61.443 129.070  1.00  0.00           C
ATOM   1098  O   PHE A  58      62.718  62.443 129.639  1.00  0.00           O
ATOM   1099  N   ASP A  59      61.018  61.443 128.641  1.00  0.00           N
ATOM   1101  CA  ASP A  59      60.188  62.613 128.649  1.00  0.00           C
ATOM   1103  CB  ASP A  59      58.878  62.223 127.899  1.00  0.00           C
ATOM   1106  CG  ASP A  59      58.078  63.413 127.469  1.00  0.00           C
ATOM   1107  OD1 ASP A  59      58.458  64.553 127.829  1.00  0.00           O
ATOM   1108  OD2 ASP A  59      57.088  63.203 126.711  1.00  0.00           O
ATOM   1109  C   ASP A  59      59.968  63.163 130.059  1.00  0.00           C
ATOM   1110  O   ASP A  59      60.228  64.333 130.339  1.00  0.00           O
ATOM   1111  N   GLU A  60      59.628  62.283 131.029  1.00  0.00           N
ATOM   1113  CA  GLU A  60      59.398  62.713 132.391  1.00  0.00           C
ATOM   1115  CB  GLU A  60      58.908  61.543 133.270  1.00  0.00           C
ATOM   1118  CG  GLU A  60      58.538  61.983 134.709  1.00  0.00           C
ATOM   1121  CD  GLU A  60      58.038  60.833 135.569  1.00  0.00           C
ATOM   1122  OE1 GLU A  60      57.648  59.783 135.020  1.00  0.00           O
ATOM   1123  OE2 GLU A  60      58.078  61.003 136.819  1.00  0.00           O
ATOM   1124  C   GLU A  60      60.588  63.373 133.080  1.00  0.00           C
ATOM   1125  O   GLU A  60      60.438  64.423 133.710  1.00  0.00           O
ATOM   1126  N   ILE A  61      61.808  62.813 132.979  1.00  0.00           N
ATOM   1128  CA  ILE A  61      62.928  63.383 133.710  1.00  0.00           C
ATOM   1130  CB  ILE A  61      63.978  62.323 134.059  1.00  0.00           C
ATOM   1132  CG2 ILE A  61      64.568  61.733 132.789  1.00  0.00           C
ATOM   1136  CG1 ILE A  61      65.118  62.853 134.949  1.00  0.00           C
ATOM   1139  CD  ILE A  61      66.328  61.933 135.100  1.00  0.00           C
ATOM   1143  C   ILE A  61      63.498  64.643 133.039  1.00  0.00           C
ATOM   1144  O   ILE A  61      63.998  65.533 133.729  1.00  0.00           O
ATOM   1145  N   ASN A  62      63.388  64.813 131.689  1.00  0.00           N
ATOM   1147  CA  ASN A  62      63.778  66.083 131.089  1.00  0.00           C
ATOM   1149  CB  ASN A  62      63.788  66.033 129.529  1.00  0.00           C
ATOM   1152  CG  ASN A  62      64.558  67.243 129.000  1.00  0.00           C
ATOM   1153  OD1 ASN A  62      65.428  67.783 129.689  1.00  0.00           O
ATOM   1154  ND2 ASN A  62      64.228  67.703 127.770  1.00  0.00           N
ATOM   1157  C   ASN A  62      62.838  67.203 131.509  1.00  0.00           C
ATOM   1158  O   ASN A  62      63.268  68.223 132.059  1.00  0.00           O
ATOM   1159  N   ASP A  63      61.538  66.963 131.270  1.00  0.00           N
ATOM   1161  CA  ASP A  63      60.498  67.933 131.490  1.00  0.00           C
ATOM   1163  CB  ASP A  63      59.168  67.403 130.869  1.00  0.00           C
ATOM   1166  CG  ASP A  63      58.318  68.493 130.250  1.00  0.00           C
ATOM   1167  OD1 ASP A  63      58.868  69.533 129.799  1.00  0.00           O
ATOM   1168  OD2 ASP A  63      57.088  68.243 130.059  1.00  0.00           O
ATOM   1169  C   ASP A  63      60.408  68.283 132.979  1.00  0.00           C
ATOM   1170  O   ASP A  63      60.298  69.443 133.361  1.00  0.00           O
ATOM   1171  N   ALA A  64      60.558  67.303 133.880  1.00  0.00           N
ATOM   1173  CA  ALA A  64      60.588  67.563 135.309  1.00  0.00           C
ATOM   1175  CB  ALA A  64      60.728  66.243 136.079  1.00  0.00           C
ATOM   1179  C   ALA A  64      61.688  68.503 135.770  1.00  0.00           C
ATOM   1180  O   ALA A  64      61.448  69.413 136.570  1.00  0.00           O
ATOM   1181  N   TYR A  65      62.928  68.333 135.240  1.00  0.00           N
ATOM   1183  CA  TYR A  65      64.018  69.233 135.531  1.00  0.00           C
ATOM   1185  CB  TYR A  65      65.368  68.633 135.031  1.00  0.00           C
ATOM   1188  CG  TYR A  65      66.518  69.553 135.369  1.00  0.00           C
ATOM   1189  CD1 TYR A  65      67.178  69.523 136.609  1.00  0.00           C
ATOM   1191  CE1 TYR A  65      68.148  70.493 136.921  1.00  0.00           C
ATOM   1193  CZ  TYR A  65      68.428  71.503 136.001  1.00  0.00           C
ATOM   1194  OH  TYR A  65      69.378  72.493 136.289  1.00  0.00           O
ATOM   1196  CD2 TYR A  65      66.888  70.513 134.429  1.00  0.00           C
ATOM   1198  CE2 TYR A  65      67.828  71.503 134.740  1.00  0.00           C
ATOM   1200  C   TYR A  65      63.748  70.683 135.059  1.00  0.00           C
ATOM   1201  O   TYR A  65      64.098  71.643 135.740  1.00  0.00           O
ATOM   1202  N   PHE A  66      63.058  70.853 133.909  1.00  0.00           N
ATOM   1204  CA  PHE A  66      62.528  72.153 133.501  1.00  0.00           C
ATOM   1206  CB  PHE A  66      61.638  72.053 132.219  1.00  0.00           C
ATOM   1209  CG  PHE A  66      61.068  73.363 131.689  1.00  0.00           C
ATOM   1210  CD1 PHE A  66      61.718  74.593 131.921  1.00  0.00           C
ATOM   1212  CE1 PHE A  66      61.318  75.743 131.249  1.00  0.00           C
ATOM   1214  CZ  PHE A  66      60.238  75.713 130.369  1.00  0.00           C
ATOM   1216  CD2 PHE A  66      59.898  73.373 130.899  1.00  0.00           C
ATOM   1218  CE2 PHE A  66      59.488  74.533 130.240  1.00  0.00           C
ATOM   1220  C   PHE A  66      61.618  72.763 134.520  1.00  0.00           C
ATOM   1221  O   PHE A  66      61.828  73.893 134.969  1.00  0.00           O
ATOM   1222  N   PHE A  67      60.598  71.973 134.910  1.00  0.00           N
ATOM   1224  CA  PHE A  67      59.548  72.423 135.779  1.00  0.00           C
ATOM   1226  CB  PHE A  67      58.448  71.353 135.979  1.00  0.00           C
ATOM   1229  CG  PHE A  67      57.648  71.163 134.709  1.00  0.00           C
ATOM   1230  CD1 PHE A  67      56.958  72.243 134.130  1.00  0.00           C
ATOM   1232  CE1 PHE A  67      56.148  72.063 132.999  1.00  0.00           C
ATOM   1234  CZ  PHE A  67      56.008  70.783 132.449  1.00  0.00           C
ATOM   1236  CD2 PHE A  67      57.508  69.903 134.119  1.00  0.00           C
ATOM   1238  CE2 PHE A  67      56.698  69.703 132.999  1.00  0.00           C
ATOM   1240  C   PHE A  67      60.128  72.873 137.099  1.00  0.00           C
ATOM   1241  O   PHE A  67      59.928  74.013 137.499  1.00  0.00           O
ATOM   1242  N   TYR A  68      61.018  72.053 137.689  1.00  0.00           N
ATOM   1244  CA  TYR A  68      61.708  72.433 138.909  1.00  0.00           C
ATOM   1246  CB  TYR A  68      62.618  71.313 139.470  1.00  0.00           C
ATOM   1249  CG  TYR A  68      63.208  71.733 140.809  1.00  0.00           C
ATOM   1250  CD1 TYR A  68      62.518  71.433 141.990  1.00  0.00           C
ATOM   1252  CE1 TYR A  68      63.018  71.873 143.229  1.00  0.00           C
ATOM   1254  CZ  TYR A  68      64.208  72.603 143.290  1.00  0.00           C
ATOM   1255  OH  TYR A  68      64.748  73.053 144.499  1.00  0.00           O
ATOM   1257  CD2 TYR A  68      64.408  72.473 140.889  1.00  0.00           C
ATOM   1259  CE2 TYR A  68      64.898  72.913 142.119  1.00  0.00           C
ATOM   1261  C   TYR A  68      62.508  73.713 138.759  1.00  0.00           C
ATOM   1262  O   TYR A  68      62.438  74.573 139.630  1.00  0.00           O
ATOM   1263  N   LYS A  69      63.258  73.893 137.650  1.00  0.00           N
ATOM   1265  CA  LYS A  69      63.978  75.133 137.410  1.00  0.00           C
ATOM   1267  CB  LYS A  69      65.038  75.053 136.281  1.00  0.00           C
ATOM   1270  CG  LYS A  69      65.798  76.383 136.109  1.00  0.00           C
ATOM   1273  CD  LYS A  69      67.038  76.333 135.209  1.00  0.00           C
ATOM   1276  CE  LYS A  69      68.238  75.603 135.790  1.00  0.00           C
ATOM   1279  NZ  LYS A  69      69.328  75.633 134.789  1.00  0.00           N
ATOM   1283  C   LYS A  69      63.078  76.353 137.270  1.00  0.00           C
ATOM   1284  O   LYS A  69      63.328  77.393 137.849  1.00  0.00           O
ATOM   1285  N   ARG A  70      61.948  76.253 136.529  1.00  0.00           N
ATOM   1287  CA  ARG A  70      60.968  77.333 136.490  1.00  0.00           C
ATOM   1289  CB  ARG A  70      59.708  76.963 135.639  1.00  0.00           C
ATOM   1292  CG  ARG A  70      59.978  76.593 134.180  1.00  0.00           C
ATOM   1295  CD  ARG A  70      58.758  76.583 133.240  1.00  0.00           C
ATOM   1298  NE  ARG A  70      57.538  76.063 133.930  1.00  0.00           N
ATOM   1300  CZ  ARG A  70      56.328  76.093 133.389  1.00  0.00           C
ATOM   1301  NH1 ARG A  70      56.028  76.693 132.259  1.00  0.00           N
ATOM   1304  NH2 ARG A  70      55.338  75.503 134.009  1.00  0.00           N
ATOM   1307  C   ARG A  70      60.398  77.673 137.849  1.00  0.00           C
ATOM   1308  O   ARG A  70      60.238  78.833 138.220  1.00  0.00           O
ATOM   1309  N   ASN A  71      60.018  76.613 138.589  1.00  0.00           N
ATOM   1311  CA  ASN A  71      59.378  76.653 139.879  1.00  0.00           C
ATOM   1313  CB  ASN A  71      58.838  75.233 140.219  1.00  0.00           C
ATOM   1316  CG  ASN A  71      57.788  74.793 139.199  1.00  0.00           C
ATOM   1317  OD1 ASN A  71      57.198  75.573 138.439  1.00  0.00           O
ATOM   1318  ND2 ASN A  71      57.578  73.463 139.099  1.00  0.00           N
ATOM   1321  C   ASN A  71      60.268  77.203 140.990  1.00  0.00           C
ATOM   1322  O   ASN A  71      59.838  78.053 141.760  1.00  0.00           O
ATOM   1323  N   VAL A  72      61.548  76.753 141.070  1.00  0.00           N
ATOM   1325  CA  VAL A  72      62.558  77.303 141.990  1.00  0.00           C
ATOM   1327  CB  VAL A  72      63.828  76.443 142.099  1.00  0.00           C
ATOM   1329  CG1 VAL A  72      64.718  76.523 140.840  1.00  0.00           C
ATOM   1333  CG2 VAL A  72      64.668  76.843 143.329  1.00  0.00           C
ATOM   1337  C   VAL A  72      62.878  78.763 141.719  1.00  0.00           C
ATOM   1338  O   VAL A  72      62.978  79.553 142.659  1.00  0.00           O
ATOM   1339  N   ASP A  73      62.958  79.153 140.430  1.00  0.00           N
ATOM   1341  CA  ASP A  73      63.258  80.493 139.969  1.00  0.00           C
ATOM   1343  CB  ASP A  73      63.668  80.483 138.459  1.00  0.00           C
ATOM   1346  CG  ASP A  73      65.028  79.883 138.199  1.00  0.00           C
ATOM   1347  OD1 ASP A  73      65.698  79.393 139.149  1.00  0.00           O
ATOM   1348  OD2 ASP A  73      65.458  79.883 137.009  1.00  0.00           O
ATOM   1349  C   ASP A  73      62.068  81.433 140.150  1.00  0.00           C
ATOM   1350  O   ASP A  73      62.218  82.653 140.039  1.00  0.00           O
ATOM   1351  N   LEU A  74      60.868  80.873 140.390  1.00  0.00           N
ATOM   1353  CA  LEU A  74      59.598  81.573 140.569  1.00  0.00           C
ATOM   1355  CB  LEU A  74      59.638  82.583 141.760  1.00  0.00           C
ATOM   1358  CG  LEU A  74      58.358  82.753 142.630  1.00  0.00           C
ATOM   1360  CD1 LEU A  74      57.138  83.313 141.879  1.00  0.00           C
ATOM   1364  CD2 LEU A  74      57.978  81.463 143.361  1.00  0.00           C
ATOM   1368  C   LEU A  74      59.118  82.163 139.249  1.00  0.00           C
ATOM   1369  O   LEU A  74      58.428  83.173 139.180  1.00  0.00           O
ATOM   1370  N   MET A  75      59.448  81.523 138.109  1.00  0.00           N
ATOM   1372  CA  MET A  75      59.048  81.983 136.789  1.00  0.00           C
ATOM   1374  CB  MET A  75      59.888  81.263 135.699  1.00  0.00           C
ATOM   1377  CG  MET A  75      61.368  81.673 135.729  1.00  0.00           C
ATOM   1380  SD  MET A  75      61.628  83.383 135.189  1.00  0.00           S
ATOM   1381  CE  MET A  75      63.418  83.263 135.430  1.00  0.00           C
ATOM   1385  C   MET A  75      57.578  81.723 136.520  1.00  0.00           C
ATOM   1386  O   MET A  75      56.908  82.313 135.660  1.00  0.00           O
ATOM   1387  N   ASN A  76      57.018  80.763 137.270  1.00  0.00           N
ATOM   1389  CA  ASN A  76      55.758  80.133 136.990  1.00  0.00           C
ATOM   1391  CB  ASN A  76      55.958  78.903 136.049  1.00  0.00           C
ATOM   1394  CG  ASN A  76      56.288  79.403 134.639  1.00  0.00           C
ATOM   1395  OD1 ASN A  76      55.388  79.823 133.900  1.00  0.00           O
ATOM   1396  ND2 ASN A  76      57.568  79.443 134.219  1.00  0.00           N
ATOM   1399  C   ASN A  76      54.988  79.863 138.290  1.00  0.00           C
ATOM   1400  O   ASN A  76      55.558  79.663 139.359  1.00  0.00           O
ATOM   1401  N   LYS A  77      53.648  79.953 138.179  1.00  0.00           N
ATOM   1403  CA  LYS A  77      52.658  79.523 139.149  1.00  0.00           C
ATOM   1405  CB  LYS A  77      51.228  80.053 138.789  1.00  0.00           C
ATOM   1408  CG  LYS A  77      51.098  81.593 138.689  1.00  0.00           C
ATOM   1411  CD  LYS A  77      49.718  82.123 138.210  1.00  0.00           C
ATOM   1414  CE  LYS A  77      49.458  82.133 136.680  1.00  0.00           C
ATOM   1417  NZ  LYS A  77      48.198  82.843 136.319  1.00  0.00           N
ATOM   1421  C   LYS A  77      52.618  78.013 139.210  1.00  0.00           C
ATOM   1422  O   LYS A  77      52.848  77.353 138.199  1.00  0.00           O
ATOM   1423  N   ASP A  78      52.228  77.443 140.369  1.00  0.00           N
ATOM   1425  CA  ASP A  78      51.868  76.053 140.569  1.00  0.00           C
ATOM   1427  CB  ASP A  78      51.398  75.853 142.059  1.00  0.00           C
ATOM   1430  CG  ASP A  78      50.278  76.773 142.520  1.00  0.00           C
ATOM   1431  OD1 ASP A  78      49.898  77.733 141.789  1.00  0.00           O
ATOM   1432  OD2 ASP A  78      49.788  76.583 143.669  1.00  0.00           O
ATOM   1433  C   ASP A  78      50.818  75.553 139.559  1.00  0.00           C
ATOM   1434  O   ASP A  78      51.008  74.513 138.939  1.00  0.00           O
ATOM   1435  N   SER A  79      49.768  76.343 139.281  1.00  0.00           N
ATOM   1437  CA  SER A  79      48.778  76.123 138.229  1.00  0.00           C
ATOM   1439  CB  SER A  79      47.848  77.363 138.089  1.00  0.00           C
ATOM   1442  OG  SER A  79      47.128  77.613 139.299  1.00  0.00           O
ATOM   1444  C   SER A  79      49.258  75.803 136.799  1.00  0.00           C
ATOM   1445  O   SER A  79      48.478  75.243 136.020  1.00  0.00           O
ATOM   1446  N   LYS A  80      50.468  76.233 136.389  1.00  0.00           N
ATOM   1448  CA  LYS A  80      50.948  76.333 134.999  1.00  0.00           C
ATOM   1450  CB  LYS A  80      51.928  77.533 134.899  1.00  0.00           C
ATOM   1453  CG  LYS A  80      51.358  78.963 134.899  1.00  0.00           C
ATOM   1456  CD  LYS A  80      52.578  79.863 134.689  1.00  0.00           C
ATOM   1459  CE  LYS A  80      52.448  81.383 134.751  1.00  0.00           C
ATOM   1462  NZ  LYS A  80      53.798  81.963 134.660  1.00  0.00           N
ATOM   1466  C   LYS A  80      51.678  75.083 134.421  1.00  0.00           C
ATOM   1467  OT1 LYS A  80      51.268  73.943 134.699  1.00  0.00           O
ATOM   1468  OT2 LYS A  80      52.658  75.223 133.620  1.00  0.00           O
ATOM   1469  NH3 POPEB  81     118.038  21.673 117.020  1.00  0.00           N
ATOM   1473  C12 POPEB  81     116.548  21.883 117.049  1.00  0.00           C
ATOM   1476  C11 POPEB  81     116.228  23.303 117.509  1.00  0.00           C
ATOM   1479  P   POPEB  81     117.518  25.553 117.149  1.00  0.00           P
ATOM   1480  O13 POPEB  81     116.398  26.473 117.469  1.00  0.00           O
ATOM   1481  O14 POPEB  81     118.478  25.223 118.220  1.00  0.00           O
ATOM   1482  O11 POPEB  81     118.278  26.043 115.861  1.00  0.00           O
ATOM   1483  O12 POPEB  81     116.858  24.213 116.619  1.00  0.00           O
ATOM   1484  C1  POPEB  81     117.688  26.843 114.839  1.00  0.00           C
ATOM   1487  C2  POPEB  81     117.668  26.073 113.501  1.00  0.00           C
ATOM   1489  O21 POPEB  81     117.298  26.983 112.449  1.00  0.00           O
ATOM   1490  C21 POPEB  81     117.718  26.583 111.249  1.00  0.00           C
ATOM   1491  O22 POPEB  81     118.698  25.883 111.049  1.00  0.00           O
ATOM   1492  C22 POPEB  81     116.738  27.073 110.171  1.00  0.00           C
ATOM   1495  C3  POPEB  81     116.668  24.883 113.549  1.00  0.00           C
ATOM   1498  O31 POPEB  81     116.408  24.323 112.229  1.00  0.00           O
ATOM   1499  C31 POPEB  81     117.058  23.203 111.949  1.00  0.00           C
ATOM   1500  O32 POPEB  81     117.648  22.503 112.759  1.00  0.00           O
ATOM   1501  C32 POPEB  81     117.028  22.873 110.469  1.00  0.00           C
ATOM   1504  C23 POPEB  81     117.178  26.933 108.689  1.00  0.00           C
ATOM   1507  C24 POPEB  81     116.188  26.113 107.869  1.00  0.00           C
ATOM   1510  C25 POPEB  81     116.308  26.363 106.359  1.00  0.00           C
ATOM   1513  C26 POPEB  81     115.398  25.433 105.539  1.00  0.00           C
ATOM   1516  C27 POPEB  81     115.398  25.793 104.049  1.00  0.00           C
ATOM   1519  C28 POPEB  81     114.298  25.083 103.249  1.00  0.00           C
ATOM   1522  C29 POPEB  81     114.608  23.613 103.049  1.00  0.00           C
ATOM   1524 0C21 POPEB  81     114.898  23.013 101.879  1.00  0.00           C
ATOM   1526 1C21 POPEB  81     114.968  23.663 100.519  1.00  0.00           C
ATOM   1529 2C21 POPEB  81     116.408  23.913 100.049  1.00  0.00           C
ATOM   1532 3C21 POPEB  81     116.468  24.783  98.789  1.00  0.00           C
ATOM   1535 4C21 POPEB  81     117.858  24.783  98.139  1.00  0.00           C
ATOM   1538 5C21 POPEB  81     118.008  23.663  97.099  1.00  0.00           C
ATOM   1541 6C21 POPEB  81     119.368  23.683  96.389  1.00  0.00           C
ATOM   1544 7C21 POPEB  81     119.348  22.993  95.019  1.00  0.00           C
ATOM   1547 8C21 POPEB  81     120.638  23.233  94.229  1.00  0.00           C
ATOM   1551  C33 POPEB  81     115.648  23.083 109.809  1.00  0.00           C
ATOM   1554  C34 POPEB  81     114.578  22.123 110.349  1.00  0.00           C
ATOM   1557  C35 POPEB  81     113.258  22.183 109.549  1.00  0.00           C
ATOM   1560  C36 POPEB  81     113.478  21.933 108.059  1.00  0.00           C
ATOM   1563  C37 POPEB  81     112.198  21.623 107.279  1.00  0.00           C
ATOM   1566  C38 POPEB  81     112.498  21.343 105.799  1.00  0.00           C
ATOM   1569  C39 POPEB  81     111.328  20.723 105.039  1.00  0.00           C
ATOM   1572 0C31 POPEB  81     111.298  19.183 105.119  1.00  0.00           C
ATOM   1575 1C31 POPEB  81     110.168  18.593 104.259  1.00  0.00           C
ATOM   1578 2C31 POPEB  81     110.098  17.063 104.289  1.00  0.00           C
ATOM   1581 3C31 POPEB  81     111.138  16.393 103.389  1.00  0.00           C
ATOM   1584 4C31 POPEB  81     110.938  14.873 103.309  1.00  0.00           C
ATOM   1587 5C31 POPEB  81     111.988  14.183 102.429  1.00  0.00           C
ATOM   1590 6C31 POPEB  81     111.968  12.663 102.560  1.00  0.00           C
ATOM   1594  NH3 POPEC  82     116.308  26.573  75.369  1.00  0.00           N
ATOM   1598  C12 POPEC  82     117.328  26.703  74.280  1.00  0.00           C
ATOM   1601  C11 POPEC  82     117.968  25.343  73.910  1.00  0.00           C
ATOM   1604  P   POPEC  82     117.458  22.783  73.729  1.00  0.00           P
ATOM   1605  O13 POPEC  82     116.298  22.213  72.989  1.00  0.00           O
ATOM   1606  O14 POPEC  82     118.768  22.813  73.049  1.00  0.00           O
ATOM   1607  O11 POPEC  82     117.628  22.023  75.090  1.00  0.00           O
ATOM   1608  O12 POPEC  82     117.048  24.263  74.119  1.00  0.00           O
ATOM   1609  C1  POPEC  82     118.298  22.543  76.229  1.00  0.00           C
ATOM   1612  C2  POPEC  82     117.438  22.283  77.499  1.00  0.00           C
ATOM   1614  O21 POPEC  82     118.168  22.673  78.669  1.00  0.00           O
ATOM   1615  C21 POPEC  82     118.278  23.983  78.849  1.00  0.00           C
ATOM   1616  O22 POPEC  82     117.768  24.853  78.170  1.00  0.00           O
ATOM   1617  C22 POPEC  82     119.298  24.273  79.979  1.00  0.00           C
ATOM   1620  C3  POPEC  82     117.058  20.763  77.599  1.00  0.00           C
ATOM   1623  O31 POPEC  82     116.648  20.393  78.939  1.00  0.00           O
ATOM   1624  C31 POPEC  82     117.088  19.223  79.399  1.00  0.00           C
ATOM   1625  O32 POPEC  82     117.598  18.333  78.739  1.00  0.00           O
ATOM   1626  C32 POPEC  82     117.028  19.233  80.939  1.00  0.00           C
ATOM   1629  C23 POPEC  82     118.738  24.383  81.430  1.00  0.00           C
ATOM   1632  C24 POPEC  82     119.298  23.343  82.400  1.00  0.00           C
ATOM   1635  C25 POPEC  82     119.408  23.843  83.849  1.00  0.00           C
ATOM   1638  C26 POPEC  82     118.038  24.213  84.439  1.00  0.00           C
ATOM   1641  C27 POPEC  82     118.118  24.633  85.910  1.00  0.00           C
ATOM   1644  C28 POPEC  82     116.698  24.803  86.500  1.00  0.00           C
ATOM   1647  C29 POPEC  82     116.658  25.723  87.689  1.00  0.00           C
ATOM   1649 0C21 POPEC  82     116.298  25.393  88.939  1.00  0.00           C
ATOM   1651 1C21 POPEC  82     115.898  24.023  89.420  1.00  0.00           C
ATOM   1654 2C21 POPEC  82     114.428  23.683  89.140  1.00  0.00           C
ATOM   1657 3C21 POPEC  82     113.418  24.633  89.819  1.00  0.00           C
ATOM   1660 4C21 POPEC  82     111.958  24.253  89.509  1.00  0.00           C
ATOM   1663 5C21 POPEC  82     111.458  23.043  90.309  1.00  0.00           C
ATOM   1666 6C21 POPEC  82     110.108  22.533  89.779  1.00  0.00           C
ATOM   1669 7C21 POPEC  82     109.378  21.633  90.770  1.00  0.00           C
ATOM   1672 8C21 POPEC  82     108.008  21.173  90.259  1.00  0.00           C
ATOM   1676  C33 POPEC  82     115.638  18.953  81.559  1.00  0.00           C
ATOM   1679  C34 POPEC  82     115.278  19.843  82.759  1.00  0.00           C
ATOM   1682  C35 POPEC  82     116.138  19.683  84.030  1.00  0.00           C
ATOM   1685  C36 POPEC  82     115.328  20.113  85.259  1.00  0.00           C
ATOM   1688  C37 POPEC  82     116.018  19.923  86.619  1.00  0.00           C
ATOM   1691  C38 POPEC  82     114.998  20.023  87.759  1.00  0.00           C
ATOM   1694  C39 POPEC  82     115.588  19.793  89.149  1.00  0.00           C
ATOM   1697 0C31 POPEC  82     114.508  19.573  90.210  1.00  0.00           C
ATOM   1700 1C31 POPEC  82     115.078  19.203  91.590  1.00  0.00           C
ATOM   1703 2C31 POPEC  82     113.988  18.793  92.579  1.00  0.00           C
ATOM   1706 3C31 POPEC  82     114.538  18.453  93.969  1.00  0.00           C
ATOM   1709 4C31 POPEC  82     114.918  19.703  94.779  1.00  0.00           C
ATOM   1712 5C31 POPEC  82     115.418  19.353  96.189  1.00  0.00           C
ATOM   1715 6C31 POPEC  82     115.668  20.593  97.059  1.00  0.00           C
ATOM   1719  NH3 POPED  83      90.348  14.913  66.699  1.00  0.00           N
ATOM   1723  C12 POPED  83      91.218  14.643  67.919  1.00  0.00           C
ATOM   1726  C11 POPED  83      91.408  13.143  68.229  1.00  0.00           C
ATOM   1729  P   POPED  83      90.278  11.483  66.559  1.00  0.00           P
ATOM   1730  O13 POPED  83      89.308  12.513  66.109  1.00  0.00           O
ATOM   1731  O14 POPED  83      90.678  10.503  65.539  1.00  0.00           O
ATOM   1732  O11 POPED  83      89.818  10.763  67.879  1.00  0.00           O
ATOM   1733  O12 POPED  83      91.528  12.323  67.059  1.00  0.00           O
ATOM   1734  C1  POPED  83      88.458  10.443  68.129  1.00  0.00           C
ATOM   1737  C2  POPED  83      88.218   9.843  69.549  1.00  0.00           C
ATOM   1739  O21 POPED  83      89.198  10.253  70.499  1.00  0.00           O
ATOM   1740  C21 POPED  83      89.188  11.463  70.969  1.00  0.00           C
ATOM   1741  O22 POPED  83      88.548  12.433  70.589  1.00  0.00           O
ATOM   1742  C22 POPED  83      90.078  11.373  72.209  1.00  0.00           C
ATOM   1745  C3  POPED  83      88.238   8.293  69.609  1.00  0.00           C
ATOM   1748  O31 POPED  83      87.688   7.893  70.889  1.00  0.00           O
ATOM   1749  C31 POPED  83      88.508   7.303  71.759  1.00  0.00           C
ATOM   1750  O32 POPED  83      89.568   6.763  71.489  1.00  0.00           O
ATOM   1751  C32 POPED  83      87.948   7.463  73.179  1.00  0.00           C
ATOM   1754  C23 POPED  83      90.238  12.673  73.009  1.00  0.00           C
ATOM   1757  C24 POPED  83      91.258  12.503  74.140  1.00  0.00           C
ATOM   1760  C25 POPED  83      91.598  13.823  74.819  1.00  0.00           C
ATOM   1763  C26 POPED  83      90.578  14.263  75.859  1.00  0.00           C
ATOM   1766  C27 POPED  83      90.958  15.583  76.549  1.00  0.00           C
ATOM   1769  C28 POPED  83      90.418  15.603  77.989  1.00  0.00           C
ATOM   1772  C29 POPED  83      90.748  16.853  78.770  1.00  0.00           C
ATOM   1774 0C21 POPED  83      91.028  16.903  80.089  1.00  0.00           C
ATOM   1776 1C21 POPED  83      91.128  15.733  81.029  1.00  0.00           C
ATOM   1779 2C21 POPED  83      89.808  15.283  81.699  1.00  0.00           C
ATOM   1782 3C21 POPED  83      88.828  14.573  80.759  1.00  0.00           C
ATOM   1785 4C21 POPED  83      87.818  13.693  81.500  1.00  0.00           C
ATOM   1788 5C21 POPED  83      86.648  13.183  80.639  1.00  0.00           C
ATOM   1791 6C21 POPED  83      87.048  12.533  79.299  1.00  0.00           C
ATOM   1794 7C21 POPED  83      86.668  13.393  78.089  1.00  0.00           C
ATOM   1797 8C21 POPED  83      87.168  12.833  76.759  1.00  0.00           C
ATOM   1801  C33 POPED  83      88.948   7.243  74.350  1.00  0.00           C
ATOM   1804  C34 POPED  83      89.238   8.533  75.149  1.00  0.00           C
ATOM   1807  C35 POPED  83      89.848   8.283  76.539  1.00  0.00           C
ATOM   1810  C36 POPED  83      90.208   9.583  77.289  1.00  0.00           C
ATOM   1813  C37 POPED  83      90.528   9.353  78.779  1.00  0.00           C
ATOM   1816  C38 POPED  83      90.958  10.653  79.499  1.00  0.00           C
ATOM   1819  C39 POPED  83      91.188  10.493  81.010  1.00  0.00           C
ATOM   1822 0C31 POPED  83      89.908  10.173  81.799  1.00  0.00           C
ATOM   1825 1C31 POPED  83      90.088  10.393  83.319  1.00  0.00           C
ATOM   1828 2C31 POPED  83      88.768  10.333  84.090  1.00  0.00           C
ATOM   1831 3C31 POPED  83      88.818  10.983  85.479  1.00  0.00           C
ATOM   1834 4C31 POPED  83      89.748  10.293  86.500  1.00  0.00           C
ATOM   1837 5C31 POPED  83      89.798  11.073  87.820  1.00  0.00           C
ATOM   1840 6C31 POPED  83      90.828  10.553  88.819  1.00  0.00           C
ATOM   1844  NH3 POPEE  84      21.188  39.853  70.539  1.00  0.00           N
ATOM   1848  C12 POPEE  84      21.638  40.753  69.429  1.00  0.00           C
ATOM   1851  C11 POPEE  84      20.478  41.523  68.819  1.00  0.00           C
ATOM   1854  P   POPEE  84      18.508  43.003  69.539  1.00  0.00           P
ATOM   1855  O13 POPEE  84      18.678  44.413  69.099  1.00  0.00           O
ATOM   1856  O14 POPEE  84      17.758  42.083  68.649  1.00  0.00           O
ATOM   1857  O11 POPEE  84      17.908  42.993  70.989  1.00  0.00           O
ATOM   1858  O12 POPEE  84      19.938  42.393  69.819  1.00  0.00           O
ATOM   1859  C1  POPEE  84      18.078  41.893  71.889  1.00  0.00           C
ATOM   1862  C2  POPEE  84      18.808  42.363  73.170  1.00  0.00           C
ATOM   1864  O21 POPEE  84      18.828  41.353  74.199  1.00  0.00           O
ATOM   1865  C21 POPEE  84      19.388  40.183  73.979  1.00  0.00           C
ATOM   1866  O22 POPEE  84      19.998  39.843  72.989  1.00  0.00           O
ATOM   1867  C22 POPEE  84      19.248  39.373  75.279  1.00  0.00           C
ATOM   1870  C3  POPEE  84      18.118  43.643  73.759  1.00  0.00           C
ATOM   1873  O31 POPEE  84      16.858  43.323  74.389  1.00  0.00           O
ATOM   1874  C31 POPEE  84      16.818  42.763  75.609  1.00  0.00           C
ATOM   1875  O32 POPEE  84      15.888  42.073  75.999  1.00  0.00           O
ATOM   1876  C32 POPEE  84      18.008  43.133  76.509  1.00  0.00           C
ATOM   1879  C23 POPEE  84      19.848  37.943  75.279  1.00  0.00           C
ATOM   1882  C24 POPEE  84      20.798  37.703  76.469  1.00  0.00           C
ATOM   1885  C25 POPEE  84      20.158  37.863  77.859  1.00  0.00           C
ATOM   1888  C26 POPEE  84      20.978  38.693  78.869  1.00  0.00           C
ATOM   1891  C27 POPEE  84      20.298  38.783  80.239  1.00  0.00           C
ATOM   1894  C28 POPEE  84      21.098  39.573  81.299  1.00  0.00           C
ATOM   1897  C29 POPEE  84      20.268  39.863  82.531  1.00  0.00           C
ATOM   1899 0C21 POPEE  84      20.558  39.593  83.819  1.00  0.00           C
ATOM   1901 1C21 POPEE  84      21.808  38.933  84.350  1.00  0.00           C
ATOM   1904 2C21 POPEE  84      21.568  37.503  84.859  1.00  0.00           C
ATOM   1907 3C21 POPEE  84      22.878  36.713  84.939  1.00  0.00           C
ATOM   1910 4C21 POPEE  84      22.758  35.303  85.549  1.00  0.00           C
ATOM   1913 5C21 POPEE  84      21.778  34.383  84.799  1.00  0.00           C
ATOM   1916 6C21 POPEE  84      22.308  32.953  84.669  1.00  0.00           C
ATOM   1919 7C21 POPEE  84      21.538  32.123  83.629  1.00  0.00           C
ATOM   1922 8C21 POPEE  84      22.408  31.063  82.949  1.00  0.00           C
ATOM   1926  C33 POPEE  84      18.118  42.243  77.769  1.00  0.00           C
ATOM   1929  C34 POPEE  84      19.298  42.683  78.649  1.00  0.00           C
ATOM   1932  C35 POPEE  84      18.938  43.883  79.539  1.00  0.00           C
ATOM   1935  C36 POPEE  84      18.868  43.483  81.020  1.00  0.00           C
ATOM   1938  C37 POPEE  84      18.458  44.653  81.929  1.00  0.00           C
ATOM   1941  C38 POPEE  84      18.228  44.203  83.380  1.00  0.00           C
ATOM   1944  C39 POPEE  84      19.478  43.643  84.059  1.00  0.00           C
ATOM   1947 0C31 POPEE  84      19.188  43.203  85.499  1.00  0.00           C
ATOM   1950 1C31 POPEE  84      20.458  42.793  86.249  1.00  0.00           C
ATOM   1953 2C31 POPEE  84      20.158  42.123  87.589  1.00  0.00           C
ATOM   1956 3C31 POPEE  84      19.758  40.643  87.419  1.00  0.00           C
ATOM   1959 4C31 POPEE  84      19.228  40.003  88.709  1.00  0.00           C
ATOM   1962 5C31 POPEE  84      19.498  38.503  88.739  1.00  0.00           C
ATOM   1965 6C31 POPEE  84      18.798  37.783  89.891  1.00  0.00           C
ATOM   1969  NH3 POPEF  85      19.648  78.783  78.669  1.00  0.00           N
ATOM   1973  C12 POPEF  85      20.348  79.483  77.539  1.00  0.00           C
ATOM   1976  C11 POPEF  85      19.398  80.483  76.850  1.00  0.00           C
ATOM   1979  P   POPEF  85      17.878  78.743  75.689  1.00  0.00           P
ATOM   1980  O13 POPEF  85      16.448  78.673  75.349  1.00  0.00           O
ATOM   1981  O14 POPEF  85      18.858  78.793  74.599  1.00  0.00           O
ATOM   1982  O11 POPEF  85      18.288  77.553  76.629  1.00  0.00           O
ATOM   1983  O12 POPEF  85      18.098  79.953  76.669  1.00  0.00           O
ATOM   1984  C1  POPEF  85      17.448  76.453  76.920  1.00  0.00           C
ATOM   1987  C2  POPEF  85      18.248  75.443  77.759  1.00  0.00           C
ATOM   1989  O21 POPEF  85      18.578  76.163  78.959  1.00  0.00           O
ATOM   1990  C21 POPEF  85      18.618  75.433  80.040  1.00  0.00           C
ATOM   1991  O22 POPEF  85      18.568  74.223  80.099  1.00  0.00           O
ATOM   1992  C22 POPEF  85      18.848  76.373  81.219  1.00  0.00           C
ATOM   1995  C3  POPEF  85      19.508  74.983  76.969  1.00  0.00           C
ATOM   1998  O31 POPEF  85      20.528  74.373  77.789  1.00  0.00           O
ATOM   1999  C31 POPEF  85      21.368  75.213  78.369  1.00  0.00           C
ATOM   2000  O32 POPEF  85      21.258  76.433  78.419  1.00  0.00           O
ATOM   2001  C32 POPEF  85      22.568  74.423  78.899  1.00  0.00           C
ATOM   2004  C23 POPEF  85      18.968  75.613  82.549  1.00  0.00           C
ATOM   2007  C24 POPEF  85      19.778  76.413  83.579  1.00  0.00           C
ATOM   2010  C25 POPEF  85      20.198  75.543  84.760  1.00  0.00           C
ATOM   2013  C26 POPEF  85      21.298  76.193  85.600  1.00  0.00           C
ATOM   2016  C27 POPEF  85      20.778  76.913  86.850  1.00  0.00           C
ATOM   2019  C28 POPEF  85      21.868  77.663  87.629  1.00  0.00           C
ATOM   2022  C29 POPEF  85      23.078  76.793  87.840  1.00  0.00           C
ATOM   2024 0C21 POPEF  85      23.558  76.283  88.979  1.00  0.00           C
ATOM   2026 1C21 POPEF  85      23.008  76.523  90.369  1.00  0.00           C
ATOM   2029 2C21 POPEF  85      23.858  77.643  90.989  1.00  0.00           C
ATOM   2032 3C21 POPEF  85      23.538  77.903  92.459  1.00  0.00           C
ATOM   2035 4C21 POPEF  85      24.628  78.753  93.119  1.00  0.00           C
ATOM   2038 5C21 POPEF  85      24.108  79.613  94.280  1.00  0.00           C
ATOM   2041 6C21 POPEF  85      25.198  80.553  94.819  1.00  0.00           C
ATOM   2044 7C21 POPEF  85      24.598  81.783  95.499  1.00  0.00           C
ATOM   2047 8C21 POPEF  85      25.648  82.813  95.929  1.00  0.00           C
ATOM   2051  C33 POPEF  85      22.288  73.333  79.969  1.00  0.00           C
ATOM   2054  C34 POPEF  85      22.698  73.703  81.421  1.00  0.00           C
ATOM   2057  C35 POPEF  85      23.438  72.543  82.130  1.00  0.00           C
ATOM   2060  C36 POPEF  85      23.748  72.723  83.629  1.00  0.00           C
ATOM   2063  C37 POPEF  85      24.878  71.773  84.079  1.00  0.00           C
ATOM   2066  C38 POPEF  85      25.388  71.993  85.509  1.00  0.00           C
ATOM   2069  C39 POPEF  85      24.838  71.033  86.590  1.00  0.00           C
ATOM   2072 0C31 POPEF  85      25.298  69.573  86.430  1.00  0.00           C
ATOM   2075 1C31 POPEF  85      25.538  68.823  87.750  1.00  0.00           C
ATOM   2078 2C31 POPEF  85      26.278  67.483  87.559  1.00  0.00           C
ATOM   2081 3C31 POPEF  85      26.568  66.783  88.899  1.00  0.00           C
ATOM   2084 4C31 POPEF  85      27.688  67.453  89.709  1.00  0.00           C
ATOM   2087 5C31 POPEF  85      27.698  67.003  91.179  1.00  0.00           C
ATOM   2090 6C31 POPEF  85      28.798  67.683  92.009  1.00  0.00           C
ATOM   2094  NH3 POPEG  86     124.068 125.933  73.229  1.00  0.00           N
ATOM   2098  C12 POPEG  86     122.918 124.973  73.149  1.00  0.00           C
ATOM   2101  C11 POPEG  86     123.058 124.013  71.969  1.00  0.00           C
ATOM   2104  P   POPEG  86     121.978 121.643  72.169  1.00  0.00           P
ATOM   2105  O13 POPEG  86     122.618 120.953  71.029  1.00  0.00           O
ATOM   2106  O14 POPEG  86     122.588 121.343  73.479  1.00  0.00           O
ATOM   2107  O11 POPEG  86     120.468 121.183  72.219  1.00  0.00           O
ATOM   2108  O12 POPEG  86     121.908 123.183  71.899  1.00  0.00           O
ATOM   2109  C1  POPEG  86     119.448 122.073  72.679  1.00  0.00           C
ATOM   2112  C2  POPEG  86     118.418 121.333  73.589  1.00  0.00           C
ATOM   2114  O21 POPEG  86     118.908 121.213  74.959  1.00  0.00           O
ATOM   2115  C21 POPEG  86     118.078 121.693  75.869  1.00  0.00           C
ATOM   2116  O22 POPEG  86     116.978 122.153  75.639  1.00  0.00           O
ATOM   2117  C22 POPEG  86     118.608 121.493  77.299  1.00  0.00           C
ATOM   2120  C3  POPEG  86     118.068 119.943  72.979  1.00  0.00           C
ATOM   2123  O31 POPEG  86     117.008 119.273  73.679  1.00  0.00           O
ATOM   2124  C31 POPEG  86     115.788 119.763  73.489  1.00  0.00           C
ATOM   2125  O32 POPEG  86     115.508 120.743  72.829  1.00  0.00           O
ATOM   2126  C32 POPEG  86     114.808 118.943  74.309  1.00  0.00           C
ATOM   2129  C23 POPEG  86     117.408 121.483  78.279  1.00  0.00           C
ATOM   2132  C24 POPEG  86     117.748 121.373  79.779  1.00  0.00           C
ATOM   2135  C25 POPEG  86     116.488 121.663  80.609  1.00  0.00           C
ATOM   2138  C26 POPEG  86     116.588 121.363  82.120  1.00  0.00           C
ATOM   2141  C27 POPEG  86     115.498 122.113  82.920  1.00  0.00           C
ATOM   2144  C28 POPEG  86     115.648 122.003  84.450  1.00  0.00           C
ATOM   2147  C29 POPEG  86     114.898 123.113  85.149  1.00  0.00           C
ATOM   2149 0C21 POPEG  86     114.278 123.083  86.349  1.00  0.00           C
ATOM   2151 1C21 POPEG  86     114.208 121.943  87.329  1.00  0.00           C
ATOM   2154 2C21 POPEG  86     114.618 122.433  88.729  1.00  0.00           C
ATOM   2157 3C21 POPEG  86     114.518 121.353  89.819  1.00  0.00           C
ATOM   2160 4C21 POPEG  86     114.948 121.893  91.199  1.00  0.00           C
ATOM   2163 5C21 POPEG  86     114.818 120.893  92.349  1.00  0.00           C
ATOM   2166 6C21 POPEG  86     115.728 119.663  92.189  1.00  0.00           C
ATOM   2169 7C21 POPEG  86     116.008 118.953  93.520  1.00  0.00           C
ATOM   2172 8C21 POPEG  86     116.748 117.633  93.319  1.00  0.00           C
ATOM   2176  C33 POPEG  86     114.508 119.713  75.609  1.00  0.00           C
ATOM   2179  C34 POPEG  86     113.618 118.923  76.570  1.00  0.00           C
ATOM   2182  C35 POPEG  86     114.258 118.803  77.960  1.00  0.00           C
ATOM   2185  C36 POPEG  86     113.258 118.353  79.029  1.00  0.00           C
ATOM   2188  C37 POPEG  86     113.768 118.693  80.429  1.00  0.00           C
ATOM   2191  C38 POPEG  86     112.808 118.213  81.530  1.00  0.00           C
ATOM   2194  C39 POPEG  86     113.288 118.643  82.920  1.00  0.00           C
ATOM   2197 0C31 POPEG  86     112.258 118.363  84.019  1.00  0.00           C
ATOM   2200 1C31 POPEG  86     112.878 118.563  85.399  1.00  0.00           C
ATOM   2203 2C31 POPEG  86     111.848 118.733  86.509  1.00  0.00           C
ATOM   2206 3C31 POPEG  86     112.098 117.823  87.719  1.00  0.00           C
ATOM   2209 4C31 POPEG  86     111.218 118.223  88.909  1.00  0.00           C
ATOM   2212 5C31 POPEG  86     111.228 117.193  90.040  1.00  0.00           C
ATOM   2215 6C31 POPEG  86     110.238 117.533  91.150  1.00  0.00           C
ATOM   2219  NH3 POPEH  87      56.838 125.793  70.199  1.00  0.00           N
ATOM   2223  C12 POPEH  87      56.318 124.383  70.090  1.00  0.00           C
ATOM   2226  C11 POPEH  87      57.098 123.553  69.059  1.00  0.00           C
ATOM   2229  P   POPEH  87      56.488 121.053  68.649  1.00  0.00           P
ATOM   2230  O13 POPEH  87      55.318 121.683  68.029  1.00  0.00           O
ATOM   2231  O14 POPEH  87      57.448 120.393  67.739  1.00  0.00           O
ATOM   2232  O11 POPEH  87      56.038 120.043  69.779  1.00  0.00           O
ATOM   2233  O12 POPEH  87      57.198 122.183  69.479  1.00  0.00           O
ATOM   2234  C1  POPEH  87      55.008 120.313  70.729  1.00  0.00           C
ATOM   2237  C2  POPEH  87      55.298 119.503  72.019  1.00  0.00           C
ATOM   2239  O21 POPEH  87      54.458 119.963  73.109  1.00  0.00           O
ATOM   2240  C21 POPEH  87      53.368 119.243  73.349  1.00  0.00           C
ATOM   2241  O22 POPEH  87      52.948 118.333  72.660  1.00  0.00           O
ATOM   2242  C22 POPEH  87      52.808 119.573  74.739  1.00  0.00           C
ATOM   2245  C3  POPEH  87      56.798 119.663  72.410  1.00  0.00           C
ATOM   2248  O31 POPEH  87      57.148 118.823  73.520  1.00  0.00           O
ATOM   2249  C31 POPEH  87      58.248 119.143  74.189  1.00  0.00           C
ATOM   2250  O32 POPEH  87      58.928 120.143  74.019  1.00  0.00           O
ATOM   2251  C32 POPEH  87      58.528 118.023  75.199  1.00  0.00           C
ATOM   2254  C23 POPEH  87      53.128 118.423  75.719  1.00  0.00           C
ATOM   2257  C24 POPEH  87      52.388 118.503  77.059  1.00  0.00           C
ATOM   2260  C25 POPEH  87      50.918 118.033  76.979  1.00  0.00           C
ATOM   2263  C26 POPEH  87      50.268 117.903  78.359  1.00  0.00           C
ATOM   2266  C27 POPEH  87      48.748 117.723  78.269  1.00  0.00           C
ATOM   2269  C28 POPEH  87      48.098 117.353  79.609  1.00  0.00           C
ATOM   2272  C29 POPEH  87      48.308 115.893  79.929  1.00  0.00           C
ATOM   2274 0C21 POPEH  87      48.848 115.373  81.049  1.00  0.00           C
ATOM   2276 1C21 POPEH  87      49.378 116.103  82.260  1.00  0.00           C
ATOM   2279 2C21 POPEH  87      48.358 116.193  83.410  1.00  0.00           C
ATOM   2282 3C21 POPEH  87      48.988 116.603  84.751  1.00  0.00           C
ATOM   2285 4C21 POPEH  87      47.948 116.693  85.880  1.00  0.00           C
ATOM   2288 5C21 POPEH  87      48.528 117.003  87.270  1.00  0.00           C
ATOM   2291 6C21 POPEH  87      48.958 118.463  87.469  1.00  0.00           C
ATOM   2294 7C21 POPEH  87      49.208 118.793  88.949  1.00  0.00           C
ATOM   2297 8C21 POPEH  87      49.648 120.243  89.199  1.00  0.00           C
ATOM   2301  C33 POPEH  87      58.248 118.423  76.669  1.00  0.00           C
ATOM   2304  C34 POPEH  87      57.748 117.243  77.520  1.00  0.00           C
ATOM   2307  C35 POPEH  87      58.478 117.103  78.859  1.00  0.00           C
ATOM   2310  C36 POPEH  87      57.758 116.203  79.859  1.00  0.00           C
ATOM   2313  C37 POPEH  87      58.658 115.753  81.020  1.00  0.00           C
ATOM   2316  C38 POPEH  87      57.838 115.243  82.219  1.00  0.00           C
ATOM   2319  C39 POPEH  87      57.788 116.253  83.380  1.00  0.00           C
ATOM   2322 0C31 POPEH  87      57.088 115.673  84.611  1.00  0.00           C
ATOM   2325 1C31 POPEH  87      57.008 116.683  85.759  1.00  0.00           C
ATOM   2328 2C31 POPEH  87      56.158 116.173  86.929  1.00  0.00           C
ATOM   2331 3C31 POPEH  87      55.918 117.253  87.990  1.00  0.00           C
ATOM   2334 4C31 POPEH  87      54.948 116.813  89.100  1.00  0.00           C
ATOM   2337 5C31 POPEH  87      54.498 118.003  89.959  1.00  0.00           C
ATOM   2340 6C31 POPEH  87      53.658 117.603  91.169  1.00  0.00           C
ATOM   2344  NH3 POPEI  88      28.358  26.813  71.869  1.00  0.00           N
ATOM   2348  C12 POPEI  88      27.578  27.763  72.739  1.00  0.00           C
ATOM   2351  C11 POPEI  88      26.278  28.103  71.999  1.00  0.00           C
ATOM   2354  P   POPEI  88      24.908  25.873  72.009  1.00  0.00           P
ATOM   2355  O13 POPEI  88      23.878  26.523  72.849  1.00  0.00           O
ATOM   2356  O14 POPEI  88      24.498  24.823  71.059  1.00  0.00           O
ATOM   2357  O11 POPEI  88      25.998  25.213  72.949  1.00  0.00           O
ATOM   2358  O12 POPEI  88      25.758  26.973  71.259  1.00  0.00           O
ATOM   2359  C1  POPEI  88      25.688  24.073  73.749  1.00  0.00           C
ATOM   2362  C2  POPEI  88      26.048  24.383  75.219  1.00  0.00           C
ATOM   2364  O21 POPEI  88      25.798  23.263  76.099  1.00  0.00           O
ATOM   2365  C21 POPEI  88      24.548  23.063  76.489  1.00  0.00           C
ATOM   2366  O22 POPEI  88      23.538  23.313  75.859  1.00  0.00           O
ATOM   2367  C22 POPEI  88      24.528  22.573  77.949  1.00  0.00           C
ATOM   2370  C3  POPEI  88      25.338  25.683  75.689  1.00  0.00           C
ATOM   2373  O31 POPEI  88      25.338  25.743  77.119  1.00  0.00           O
ATOM   2374  C31 POPEI  88      26.158  26.593  77.679  1.00  0.00           C
ATOM   2375  O32 POPEI  88      26.998  27.273  77.130  1.00  0.00           O
ATOM   2376  C32 POPEI  88      25.888  26.493  79.179  1.00  0.00           C
ATOM   2379  C23 POPEI  88      23.368  21.583  78.259  1.00  0.00           C
ATOM   2382  C24 POPEI  88      22.918  21.583  79.739  1.00  0.00           C
ATOM   2385  C25 POPEI  88      24.068  21.353  80.729  1.00  0.00           C
ATOM   2388  C26 POPEI  88      23.558  20.893  82.099  1.00  0.00           C
ATOM   2391  C27 POPEI  88      24.688  20.723  83.130  1.00  0.00           C
ATOM   2394  C28 POPEI  88      24.188  20.033  84.420  1.00  0.00           C
ATOM   2397  C29 POPEI  88      24.908  18.733  84.689  1.00  0.00           C
ATOM   2399 0C21 POPEI  88      25.008  18.083  85.870  1.00  0.00           C
ATOM   2401 1C21 POPEI  88      24.398  18.493  87.179  1.00  0.00           C
ATOM   2404 2C21 POPEI  88      25.448  19.073  88.139  1.00  0.00           C
ATOM   2407 3C21 POPEI  88      24.918  19.273  89.559  1.00  0.00           C
ATOM   2410 4C21 POPEI  88      25.778  20.273  90.340  1.00  0.00           C
ATOM   2413 5C21 POPEI  88      25.328  20.523  91.789  1.00  0.00           C
ATOM   2416 6C21 POPEI  88      25.828  19.483  92.799  1.00  0.00           C
ATOM   2419 7C21 POPEI  88      25.488  19.893  94.240  1.00  0.00           C
ATOM   2422 8C21 POPEI  88      25.658  18.773  95.269  1.00  0.00           C
ATOM   2426  C33 POPEI  88      25.958  27.813  79.969  1.00  0.00           C
ATOM   2429  C34 POPEI  88      25.768  27.463  81.449  1.00  0.00           C
ATOM   2432  C35 POPEI  88      25.768  28.653  82.400  1.00  0.00           C
ATOM   2435  C36 POPEI  88      25.668  28.143  83.849  1.00  0.00           C
ATOM   2438  C37 POPEI  88      25.838  29.253  84.879  1.00  0.00           C
ATOM   2441  C38 POPEI  88      26.098  28.703  86.290  1.00  0.00           C
ATOM   2444  C39 POPEI  88      24.858  28.083  86.939  1.00  0.00           C
ATOM   2447 0C31 POPEI  88      25.238  27.053  88.019  1.00  0.00           C
ATOM   2450 1C31 POPEI  88      24.038  26.553  88.829  1.00  0.00           C
ATOM   2453 2C31 POPEI  88      23.598  27.493  89.949  1.00  0.00           C
ATOM   2456 3C31 POPEI  88      24.598  27.563  91.109  1.00  0.00           C
ATOM   2459 4C31 POPEI  88      24.118  28.473  92.239  1.00  0.00           C
ATOM   2462 5C31 POPEI  88      25.188  28.693  93.309  1.00  0.00           C
ATOM   2465 6C31 POPEI  88      24.658  29.453  94.509  1.00  0.00           C
ATOM   2469  NH3 POPEJ  89      78.748  23.383 112.579  1.00  0.00           N
ATOM   2473  C12 POPEJ  89      77.488  23.853 113.270  1.00  0.00           C
ATOM   2476  C11 POPEJ  89      76.758  24.883 112.399  1.00  0.00           C
ATOM   2479  P   POPEJ  89      74.178  25.543 112.479  1.00  0.00           P
ATOM   2480  O13 POPEJ  89      72.988  24.763 112.869  1.00  0.00           O
ATOM   2481  O14 POPEJ  89      74.558  26.723 113.289  1.00  0.00           O
ATOM   2482  O11 POPEJ  89      73.888  26.093 111.020  1.00  0.00           O
ATOM   2483  O12 POPEJ  89      75.368  24.533 112.309  1.00  0.00           O
ATOM   2484  C1  POPEJ  89      75.008  26.223 110.119  1.00  0.00           C
ATOM   2487  C2  POPEJ  89      74.508  26.663 108.729  1.00  0.00           C
ATOM   2489  O21 POPEJ  89      75.088  25.753 107.770  1.00  0.00           O
ATOM   2490  C21 POPEJ  89      74.208  25.273 106.899  1.00  0.00           C
ATOM   2491  O22 POPEJ  89      73.058  25.663 106.781  1.00  0.00           O
ATOM   2492  C22 POPEJ  89      74.868  24.213 106.029  1.00  0.00           C
ATOM   2495  C3  POPEJ  89      74.868  28.143 108.410  1.00  0.00           C
ATOM   2498  O31 POPEJ  89      73.938  28.693 107.459  1.00  0.00           O
ATOM   2499  C31 POPEJ  89      74.368  28.733 106.199  1.00  0.00           C
ATOM   2500  O32 POPEJ  89      75.528  28.623 105.861  1.00  0.00           O
ATOM   2501  C32 POPEJ  89      73.198  28.863 105.229  1.00  0.00           C
ATOM   2504  C23 POPEJ  89      73.868  23.093 105.649  1.00  0.00           C
ATOM   2507  C24 POPEJ  89      74.568  21.953 104.899  1.00  0.00           C
ATOM   2510  C25 POPEJ  89      74.918  22.343 103.459  1.00  0.00           C
ATOM   2513  C26 POPEJ  89      75.628  21.243 102.671  1.00  0.00           C
ATOM   2516  C27 POPEJ  89      75.938  21.713 101.240  1.00  0.00           C
ATOM   2519  C28 POPEJ  89      76.798  20.723 100.429  1.00  0.00           C
ATOM   2522  C29 POPEJ  89      77.008  21.253  99.039  1.00  0.00           C
ATOM   2524 0C21 POPEJ  89      78.068  21.973  98.600  1.00  0.00           C
ATOM   2526 1C21 POPEJ  89      79.278  22.393  99.389  1.00  0.00           C
ATOM   2529 2C21 POPEJ  89      80.598  21.863  98.769  1.00  0.00           C
ATOM   2532 3C21 POPEJ  89      80.928  22.443  97.391  1.00  0.00           C
ATOM   2535 4C21 POPEJ  89      82.288  21.973  96.859  1.00  0.00           C
ATOM   2538 5C21 POPEJ  89      82.278  20.533  96.309  1.00  0.00           C
ATOM   2541 6C21 POPEJ  89      81.778  20.463  94.859  1.00  0.00           C
ATOM   2544 7C21 POPEJ  89      81.588  19.033  94.339  1.00  0.00           C
ATOM   2547 8C21 POPEJ  89      81.298  18.993  92.840  1.00  0.00           C
ATOM   2551  C33 POPEJ  89      73.318  27.743 104.169  1.00  0.00           C
ATOM   2554  C34 POPEJ  89      72.548  28.013 102.879  1.00  0.00           C
ATOM   2557  C35 POPEJ  89      72.828  26.893 101.869  1.00  0.00           C
ATOM   2560  C36 POPEJ  89      72.678  27.313 100.410  1.00  0.00           C
ATOM   2563  C37 POPEJ  89      73.128  26.183  99.459  1.00  0.00           C
ATOM   2566  C38 POPEJ  89      73.008  26.563  97.979  1.00  0.00           C
ATOM   2569  C39 POPEJ  89      73.688  25.513  97.090  1.00  0.00           C
ATOM   2572 0C31 POPEJ  89      73.638  25.863  95.589  1.00  0.00           C
ATOM   2575 1C31 POPEJ  89      72.348  25.393  94.919  1.00  0.00           C
ATOM   2578 2C31 POPEJ  89      72.428  25.413  93.380  1.00  0.00           C
ATOM   2581 3C31 POPEJ  89      71.158  24.903  92.689  1.00  0.00           C
ATOM   2584 4C31 POPEJ  89      70.738  23.493  93.139  1.00  0.00           C
ATOM   2587 5C31 POPEJ  89      69.508  22.973  92.400  1.00  0.00           C
ATOM   2590 6C31 POPEJ  89      69.078  21.583  92.890  1.00  0.00           C
ATOM   2594  NH3 POPEK  90      86.128  98.623  73.369  1.00  0.00           N
ATOM   2598  C12 POPEK  90      86.168  99.763  72.399  1.00  0.00           C
ATOM   2601  C11 POPEK  90      85.048 100.793  72.639  1.00  0.00           C
ATOM   2604  P   POPEK  90      84.938 103.403  72.779  1.00  0.00           P
ATOM   2605  O13 POPEK  90      85.998 104.423  72.599  1.00  0.00           O
ATOM   2606  O14 POPEK  90      83.598 103.703  72.259  1.00  0.00           O
ATOM   2607  O11 POPEK  90      84.888 103.013  74.319  1.00  0.00           O
ATOM   2608  O12 POPEK  90      85.448 102.063  72.109  1.00  0.00           O
ATOM   2609  C1  POPEK  90      84.238 103.823  75.289  1.00  0.00           C
ATOM   2612  C2  POPEK  90      83.598 102.893  76.359  1.00  0.00           C
ATOM   2614  O21 POPEK  90      82.738 103.633  77.249  1.00  0.00           O
ATOM   2615  C21 POPEK  90      83.288 104.303  78.249  1.00  0.00           C
ATOM   2616  O22 POPEK  90      84.468 104.383  78.520  1.00  0.00           O
ATOM   2617  C22 POPEK  90      82.198 105.013  79.049  1.00  0.00           C
ATOM   2620  C3  POPEK  90      84.678 101.973  77.029  1.00  0.00           C
ATOM   2623  O31 POPEK  90      84.258 101.353  78.259  1.00  0.00           O
ATOM   2624  C31 POPEK  90      83.318 100.423  78.170  1.00  0.00           C
ATOM   2625  O32 POPEK  90      82.708 100.123  77.169  1.00  0.00           O
ATOM   2626  C32 POPEK  90      83.168  99.713  79.529  1.00  0.00           C
ATOM   2629  C23 POPEK  90      81.778 104.273  80.340  1.00  0.00           C
ATOM   2632  C24 POPEK  90      81.108 105.203  81.369  1.00  0.00           C
ATOM   2635  C25 POPEK  90      81.028 104.603  82.789  1.00  0.00           C
ATOM   2638  C26 POPEK  90      80.268 103.283  82.809  1.00  0.00           C
ATOM   2641  C27 POPEK  90      80.238 102.493  84.129  1.00  0.00           C
ATOM   2644  C28 POPEK  90      79.338 101.243  83.949  1.00  0.00           C
ATOM   2647  C29 POPEK  90      79.108 100.193  84.999  1.00  0.00           C
ATOM   2649 0C21 POPEK  90      79.488 100.093  86.290  1.00  0.00           C
ATOM   2651 1C21 POPEK  90      80.278 101.063  87.130  1.00  0.00           C
ATOM   2654 2C21 POPEK  90      79.768 101.093  88.589  1.00  0.00           C
ATOM   2657 3C21 POPEK  90      79.948  99.753  89.350  1.00  0.00           C
ATOM   2660 4C21 POPEK  90      79.608  99.873  90.840  1.00  0.00           C
ATOM   2663 5C21 POPEK  90      79.188  98.533  91.469  1.00  0.00           C
ATOM   2666 6C21 POPEK  90      78.558  98.753  92.850  1.00  0.00           C
ATOM   2669 7C21 POPEK  90      77.968  97.493  93.489  1.00  0.00           C
ATOM   2672 8C21 POPEK  90      77.378  97.783  94.869  1.00  0.00           C
ATOM   2676  C33 POPEK  90      83.218 100.623  80.779  1.00  0.00           C
ATOM   2679  C34 POPEK  90      83.578  99.813  82.029  1.00  0.00           C
ATOM   2682  C35 POPEK  90      83.448 100.583  83.349  1.00  0.00           C
ATOM   2685  C36 POPEK  90      84.678 100.443  84.269  1.00  0.00           C
ATOM   2688  C37 POPEK  90      84.458 101.123  85.639  1.00  0.00           C
ATOM   2691  C38 POPEK  90      85.728 101.193  86.500  1.00  0.00           C
ATOM   2694  C39 POPEK  90      85.658 102.283  87.599  1.00  0.00           C
ATOM   2697 0C31 POPEK  90      84.548 102.033  88.629  1.00  0.00           C
ATOM   2700 1C31 POPEK  90      84.398 103.163  89.660  1.00  0.00           C
ATOM   2703 2C31 POPEK  90      83.258 102.853  90.639  1.00  0.00           C
ATOM   2706 3C31 POPEK  90      82.728 104.053  91.439  1.00  0.00           C
ATOM   2709 4C31 POPEK  90      83.418 104.293  92.789  1.00  0.00           C
ATOM   2712 5C31 POPEK  90      82.668 105.363  93.619  1.00  0.00           C
ATOM   2715 6C31 POPEK  90      83.258 105.613  95.009  1.00  0.00           C
ATOM   2719  NH3 POPEL  91      89.758 113.643  73.179  1.00  0.00           N
ATOM   2723  C12 POPEL  91      90.028 112.323  72.509  1.00  0.00           C
ATOM   2726  C11 POPEL  91      91.418 112.263  71.869  1.00  0.00           C
ATOM   2729  P   POPEL  91      91.448 109.683  71.590  1.00  0.00           P
ATOM   2730  O13 POPEL  91      90.038 109.323  71.769  1.00  0.00           O
ATOM   2731  O14 POPEL  91      92.238 108.753  70.749  1.00  0.00           O
ATOM   2732  O11 POPEL  91      92.098 109.803  73.019  1.00  0.00           O
ATOM   2733  O12 POPEL  91      91.528 111.143  70.999  1.00  0.00           O
ATOM   2734  C1  POPEL  91      92.658 108.643  73.639  1.00  0.00           C
ATOM   2737  C2  POPEL  91      92.968 108.963  75.119  1.00  0.00           C
ATOM   2739  O21 POPEL  91      93.508 107.783  75.740  1.00  0.00           O
ATOM   2740  C21 POPEL  91      94.128 108.023  76.899  1.00  0.00           C
ATOM   2741  O22 POPEL  91      94.248 109.113  77.429  1.00  0.00           O
ATOM   2742  C22 POPEL  91      94.638 106.703  77.469  1.00  0.00           C
ATOM   2745  C3  POPEL  91      91.688 109.473  75.859  1.00  0.00           C
ATOM   2748  O31 POPEL  91      91.748 110.893  76.089  1.00  0.00           O
ATOM   2749  C31 POPEL  91      92.288 111.403  77.209  1.00  0.00           C
ATOM   2750  O32 POPEL  91      93.108 112.303  77.189  1.00  0.00           O
ATOM   2751  C32 POPEL  91      91.668 110.873  78.509  1.00  0.00           C
ATOM   2754  C23 POPEL  91      94.168 106.453  78.919  1.00  0.00           C
ATOM   2757  C24 POPEL  91      94.598 105.053  79.379  1.00  0.00           C
ATOM   2760  C25 POPEL  91      94.148 104.683  80.799  1.00  0.00           C
ATOM   2763  C26 POPEL  91      94.828 105.513  81.889  1.00  0.00           C
ATOM   2766  C27 POPEL  91      94.718 104.863  83.270  1.00  0.00           C
ATOM   2769  C28 POPEL  91      95.628 105.533  84.319  1.00  0.00           C
ATOM   2772  C29 POPEL  91      95.888 104.633  85.509  1.00  0.00           C
ATOM   2774 0C21 POPEL  91      95.988 104.983  86.799  1.00  0.00           C
ATOM   2776 1C21 POPEL  91      95.848 106.363  87.379  1.00  0.00           C
ATOM   2779 2C21 POPEL  91      94.718 106.423  88.419  1.00  0.00           C
ATOM   2782 3C21 POPEL  91      94.998 105.593  89.679  1.00  0.00           C
ATOM   2785 4C21 POPEL  91      93.988 105.863  90.809  1.00  0.00           C
ATOM   2788 5C21 POPEL  91      94.348 105.113  92.099  1.00  0.00           C
ATOM   2791 6C21 POPEL  91      93.588 105.663  93.309  1.00  0.00           C
ATOM   2794 7C21 POPEL  91      94.128 105.123  94.639  1.00  0.00           C
ATOM   2797 8C21 POPEL  91      93.578 105.863  95.861  1.00  0.00           C
ATOM   2801  C33 POPEL  91      92.698 110.863  79.669  1.00  0.00           C
ATOM   2804  C34 POPEL  91      92.338 109.863  80.779  1.00  0.00           C
ATOM   2807  C35 POPEL  91      91.098 110.213  81.609  1.00  0.00           C
ATOM   2810  C36 POPEL  91      90.698 109.073  82.559  1.00  0.00           C
ATOM   2813  C37 POPEL  91      89.678 109.483  83.629  1.00  0.00           C
ATOM   2816  C38 POPEL  91      89.528 108.373  84.669  1.00  0.00           C
ATOM   2819  C39 POPEL  91      88.718 108.743  85.910  1.00  0.00           C
ATOM   2822 0C31 POPEL  91      87.208 108.643  85.670  1.00  0.00           C
ATOM   2825 1C31 POPEL  91      86.428 108.823  86.979  1.00  0.00           C
ATOM   2828 2C31 POPEL  91      84.998 108.283  86.909  1.00  0.00           C
ATOM   2831 3C31 POPEL  91      84.218 108.503  88.209  1.00  0.00           C
ATOM   2834 4C31 POPEL  91      84.958 108.003  89.459  1.00  0.00           C
ATOM   2837 5C31 POPEL  91      84.118 108.013  90.740  1.00  0.00           C
ATOM   2840 6C31 POPEL  91      84.958 107.893  92.009  1.00  0.00           C
ATOM   2844  NH3 POPEM  92      42.988  28.723  72.719  1.00  0.00           N
ATOM   2848  C12 POPEM  92      41.698  28.023  72.439  1.00  0.00           C
ATOM   2851  C11 POPEM  92      40.498  28.983  72.619  1.00  0.00           C
ATOM   2854  P   POPEM  92      38.798  27.123  71.979  1.00  0.00           P
ATOM   2855  O13 POPEM  92      37.428  27.063  71.449  1.00  0.00           O
ATOM   2856  O14 POPEM  92      39.798  26.173  71.459  1.00  0.00           O
ATOM   2857  O11 POPEM  92      38.738  27.073  73.549  1.00  0.00           O
ATOM   2858  O12 POPEM  92      39.358  28.603  71.829  1.00  0.00           O
ATOM   2859  C1  POPEM  92      38.668  25.833  74.259  1.00  0.00           C
ATOM   2862  C2  POPEM  92      38.658  26.123  75.789  1.00  0.00           C
ATOM   2864  O21 POPEM  92      37.478  26.833  76.229  1.00  0.00           O
ATOM   2865  C21 POPEM  92      36.308  26.473  75.749  1.00  0.00           C
ATOM   2866  O22 POPEM  92      35.868  26.743  74.639  1.00  0.00           O
ATOM   2867  C22 POPEM  92      35.518  25.743  76.839  1.00  0.00           C
ATOM   2870  C3  POPEM  92      39.938  26.893  76.249  1.00  0.00           C
ATOM   2873  O31 POPEM  92      39.758  27.763  77.399  1.00  0.00           O
ATOM   2874  C31 POPEM  92      39.948  27.223  78.609  1.00  0.00           C
ATOM   2875  O32 POPEM  92      40.248  26.063  78.809  1.00  0.00           O
ATOM   2876  C32 POPEM  92      39.768  28.313  79.669  1.00  0.00           C
ATOM   2879  C23 POPEM  92      35.628  26.453  78.199  1.00  0.00           C
ATOM   2882  C24 POPEM  92      35.128  25.643  79.399  1.00  0.00           C
ATOM   2885  C25 POPEM  92      35.158  26.563  80.630  1.00  0.00           C
ATOM   2888  C26 POPEM  92      34.828  25.943  81.990  1.00  0.00           C
ATOM   2891  C27 POPEM  92      34.828  27.053  83.049  1.00  0.00           C
ATOM   2894  C28 POPEM  92      34.498  26.633  84.490  1.00  0.00           C
ATOM   2897  C29 POPEM  92      33.128  26.013  84.639  1.00  0.00           C
ATOM   2899 0C21 POPEM  92      32.838  24.823  85.180  1.00  0.00           C
ATOM   2901 1C21 POPEM  92      33.818  23.803  85.721  1.00  0.00           C
ATOM   2904 2C21 POPEM  92      33.918  23.753  87.270  1.00  0.00           C
ATOM   2907 3C21 POPEM  92      34.368  25.093  87.890  1.00  0.00           C
ATOM   2910 4C21 POPEM  92      35.178  24.963  89.199  1.00  0.00           C
ATOM   2913 5C21 POPEM  92      34.358  24.413  90.369  1.00  0.00           C
ATOM   2916 6C21 POPEM  92      35.008  24.573  91.759  1.00  0.00           C
ATOM   2919 7C21 POPEM  92      34.058  24.223  92.899  1.00  0.00           C
ATOM   2922 8C21 POPEM  92      34.648  24.483  94.289  1.00  0.00           C
ATOM   2926  C33 POPEM  92      39.748  27.803  81.141  1.00  0.00           C
ATOM   2929  C34 POPEM  92      40.288  28.843  82.149  1.00  0.00           C
ATOM   2932  C35 POPEM  92      40.128  28.403  83.609  1.00  0.00           C
ATOM   2935  C36 POPEM  92      40.878  29.283  84.630  1.00  0.00           C
ATOM   2938  C37 POPEM  92      40.128  30.553  85.059  1.00  0.00           C
ATOM   2941  C38 POPEM  92      40.988  31.483  85.939  1.00  0.00           C
ATOM   2944  C39 POPEM  92      41.418  30.873  87.279  1.00  0.00           C
ATOM   2947 0C31 POPEM  92      41.988  31.933  88.240  1.00  0.00           C
ATOM   2950 1C31 POPEM  92      42.378  31.383  89.620  1.00  0.00           C
ATOM   2953 2C31 POPEM  92      42.738  32.523  90.589  1.00  0.00           C
ATOM   2956 3C31 POPEM  92      43.178  32.063  91.979  1.00  0.00           C
ATOM   2959 4C31 POPEM  92      43.248  33.243  92.960  1.00  0.00           C
ATOM   2962 5C31 POPEM  92      43.928  32.923  94.289  1.00  0.00           C
ATOM   2965 6C31 POPEM  92      43.778  34.063  95.299  1.00  0.00           C
ATOM   2969  NH3 POPEN  93       3.788  32.963 114.179  1.00  0.00           N
ATOM   2973  C12 POPEN  93       2.778  33.773 114.959  1.00  0.00           C
ATOM   2976  C11 POPEN  93       3.418  34.883 115.819  1.00  0.00           C
ATOM   2979  P   POPEN  93       5.468  35.883 114.549  1.00  0.00           P
ATOM   2980  O13 POPEN  93       6.248  36.853 115.340  1.00  0.00           O
ATOM   2981  O14 POPEN  93       5.898  34.463 114.509  1.00  0.00           O
ATOM   2982  O11 POPEN  93       5.388  36.443 113.080  1.00  0.00           O
ATOM   2983  O12 POPEN  93       3.968  35.923 115.019  1.00  0.00           O
ATOM   2984  C1  POPEN  93       4.438  37.423 112.680  1.00  0.00           C
ATOM   2987  C2  POPEN  93       4.338  37.533 111.129  1.00  0.00           C
ATOM   2989  O21 POPEN  93       4.278  36.313 110.379  1.00  0.00           O
ATOM   2990  C21 POPEN  93       3.788  35.183 110.829  1.00  0.00           C
ATOM   2991  O22 POPEN  93       3.288  34.953 111.921  1.00  0.00           O
ATOM   2992  C22 POPEN  93       3.728  34.193 109.660  1.00  0.00           C
ATOM   2995  C3  POPEN  93       5.518  38.393 110.569  1.00  0.00           C
ATOM   2998  O31 POPEN  93       5.588  38.363 109.129  1.00  0.00           O
ATOM   2999  C31 POPEN  93       4.638  39.053 108.509  1.00  0.00           C
ATOM   3000  O32 POPEN  93       3.878  39.843 109.020  1.00  0.00           O
ATOM   3001  C32 POPEN  93       4.568  38.593 107.059  1.00  0.00           C
ATOM   3004  C23 POPEN  93       3.118  34.803 108.369  1.00  0.00           C
ATOM   3007  C24 POPEN  93       2.618  33.753 107.359  1.00  0.00           C
ATOM   3010  C25 POPEN  93       3.678  32.713 106.990  1.00  0.00           C
ATOM   3013  C26 POPEN  93       3.178  31.593 106.069  1.00  0.00           C
ATOM   3016  C27 POPEN  93       4.158  30.413 105.979  1.00  0.00           C
ATOM   3019  C28 POPEN  93       3.578  29.243 105.149  1.00  0.00           C
ATOM   3022  C29 POPEN  93       4.218  27.913 105.429  1.00  0.00           C
ATOM   3024 0C21 POPEN  93       4.148  26.833 104.619  1.00  0.00           C
ATOM   3026 1C21 POPEN  93       3.408  26.783 103.299  1.00  0.00           C
ATOM   3029 2C21 POPEN  93       3.048  25.353 102.829  1.00  0.00           C
ATOM   3032 3C21 POPEN  93       2.618  25.333 101.349  1.00  0.00           C
ATOM   3035 4C21 POPEN  93       2.248  23.933 100.829  1.00  0.00           C
ATOM   3038 5C21 POPEN  93       2.148  23.873  99.299  1.00  0.00           C
ATOM   3041 6C21 POPEN  93       3.498  23.633  98.619  1.00  0.00           C
ATOM   3044 7C21 POPEN  93       3.428  23.633  97.090  1.00  0.00           C
ATOM   3047 8C21 POPEN  93       4.798  23.743  96.421  1.00  0.00           C
ATOM   3051  C33 POPEN  93       3.098  38.573 106.609  1.00  0.00           C
ATOM   3054  C34 POPEN  93       2.848  37.763 105.329  1.00  0.00           C
ATOM   3057  C35 POPEN  93       1.358  37.693 104.969  1.00  0.00           C
ATOM   3060  C36 POPEN  93       0.758  39.033 104.509  1.00  0.00           C
ATOM   3063  C37 POPEN  93       0.888  39.253 102.999  1.00  0.00           C
ATOM   3066  C38 POPEN  93       0.252  40.573 102.569  1.00  0.00           C
ATOM   3069  C39 POPEN  93      -0.268  40.533 101.129  1.00  0.00           C
ATOM   3072 0C31 POPEN  93       0.788  40.083 100.119  1.00  0.00           C
ATOM   3075 1C31 POPEN  93       0.308  40.313  98.679  1.00  0.00           C
ATOM   3078 2C31 POPEN  93       1.228  39.663  97.630  1.00  0.00           C
ATOM   3081 3C31 POPEN  93       0.578  39.613  96.239  1.00  0.00           C
ATOM   3084 4C31 POPEN  93      -0.518  38.543  96.129  1.00  0.00           C
ATOM   3087 5C31 POPEN  93      -1.678  38.973  95.229  1.00  0.00           C
ATOM   3090 6C31 POPEN  93      -2.778  37.913  95.129  1.00  0.00           C
ATOM   3094  NH3 POPEO  94      27.748 112.813 115.619  1.00  0.00           N
ATOM   3098  C12 POPEO  94      27.548 114.143 116.299  1.00  0.00           C
ATOM   3101  C11 POPEO  94      26.928 115.173 115.320  1.00  0.00           C
ATOM   3104  P   POPEO  94      25.038 114.063 113.849  1.00  0.00           P
ATOM   3105  O13 POPEO  94      26.128 113.093 113.549  1.00  0.00           O
ATOM   3106  O14 POPEO  94      23.758 113.433 114.219  1.00  0.00           O
ATOM   3107  O11 POPEO  94      24.838 115.023 112.609  1.00  0.00           O
ATOM   3108  O12 POPEO  94      25.548 114.923 115.069  1.00  0.00           O
ATOM   3109  C1  POPEO  94      25.628 114.963 111.421  1.00  0.00           C
ATOM   3112  C2  POPEO  94      24.758 115.113 110.130  1.00  0.00           C
ATOM   3114  O21 POPEO  94      25.598 115.623 109.059  1.00  0.00           O
ATOM   3115  C21 POPEO  94      25.688 114.873 107.979  1.00  0.00           C
ATOM   3116  O22 POPEO  94      25.238 113.753 107.859  1.00  0.00           O
ATOM   3117  C22 POPEO  94      26.438 115.633 106.869  1.00  0.00           C
ATOM   3120  C3  POPEO  94      23.568 116.083 110.399  1.00  0.00           C
ATOM   3123  O31 POPEO  94      23.068 116.693 109.189  1.00  0.00           O
ATOM   3124  C31 POPEO  94      23.618 117.893 108.939  1.00  0.00           C
ATOM   3125  O32 POPEO  94      24.408 118.463 109.660  1.00  0.00           O
ATOM   3126  C32 POPEO  94      23.138 118.383 107.579  1.00  0.00           C
ATOM   3129  C23 POPEO  94      26.308 114.983 105.461  1.00  0.00           C
ATOM   3132  C24 POPEO  94      27.068 115.773 104.379  1.00  0.00           C
ATOM   3135  C25 POPEO  94      26.908 115.263 102.929  1.00  0.00           C
ATOM   3138  C26 POPEO  94      26.468 116.353 101.939  1.00  0.00           C
ATOM   3141  C27 POPEO  94      26.648 115.933 100.469  1.00  0.00           C
ATOM   3144  C28 POPEO  94      26.298 117.043  99.439  1.00  0.00           C
ATOM   3147  C29 POPEO  94      24.828 117.393  99.399  1.00  0.00           C
ATOM   3149 0C21 POPEO  94      23.958 117.103  98.399  1.00  0.00           C
ATOM   3151 1C21 POPEO  94      24.228 116.323  97.139  1.00  0.00           C
ATOM   3154 2C21 POPEO  94      23.008 115.523  96.609  1.00  0.00           C
ATOM   3157 3C21 POPEO  94      23.268 114.023  96.430  1.00  0.00           C
ATOM   3160 4C21 POPEO  94      22.598 113.413  95.189  1.00  0.00           C
ATOM   3163 5C21 POPEO  94      22.668 111.883  95.180  1.00  0.00           C
ATOM   3166 6C21 POPEO  94      22.058 111.233  93.930  1.00  0.00           C
ATOM   3169 7C21 POPEO  94      23.028 111.203  92.750  1.00  0.00           C
ATOM   3172 8C21 POPEO  94      22.428 110.613  91.460  1.00  0.00           C
ATOM   3176  C33 POPEO  94      23.738 119.753 107.199  1.00  0.00           C
ATOM   3179  C34 POPEO  94      23.708 120.013 105.679  1.00  0.00           C
ATOM   3182  C35 POPEO  94      24.338 121.363 105.340  1.00  0.00           C
ATOM   3185  C36 POPEO  94      24.488 121.633 103.839  1.00  0.00           C
ATOM   3188  C37 POPEO  94      23.218 121.413 103.009  1.00  0.00           C
ATOM   3191  C38 POPEO  94      23.358 121.943 101.579  1.00  0.00           C
ATOM   3194  C39 POPEO  94      23.128 123.463 101.469  1.00  0.00           C
ATOM   3197 0C31 POPEO  94      23.408 123.993 100.060  1.00  0.00           C
ATOM   3200 1C31 POPEO  94      23.558 125.523  99.999  1.00  0.00           C
ATOM   3203 2C31 POPEO  94      23.848 125.993  98.559  1.00  0.00           C
ATOM   3206 3C31 POPEO  94      24.108 127.493  98.419  1.00  0.00           C
ATOM   3209 4C31 POPEO  94      25.508 127.943  98.880  1.00  0.00           C
ATOM   3212 5C31 POPEO  94      25.708 129.453  98.709  1.00  0.00           C
ATOM   3215 6C31 POPEO  94      27.028 129.989  99.249  1.00  0.00           C
ATOM   3219  NH3 POPEP  95      60.438  63.403  75.779  1.00  0.00           N
ATOM   3223  C12 POPEP  95      59.378  64.203  75.069  1.00  0.00           C
ATOM   3226  C11 POPEP  95      58.978  65.503  75.809  1.00  0.00           C
ATOM   3229  P   POPEP  95      59.778  67.963  76.229  1.00  0.00           P
ATOM   3230  O13 POPEP  95      60.808  68.883  75.740  1.00  0.00           O
ATOM   3231  O14 POPEP  95      58.408  68.513  76.200  1.00  0.00           O
ATOM   3232  O11 POPEP  95      60.138  67.533  77.709  1.00  0.00           O
ATOM   3233  O12 POPEP  95      59.828  66.583  75.429  1.00  0.00           O
ATOM   3234  C1  POPEP  95      59.278  67.713  78.829  1.00  0.00           C
ATOM   3237  C2  POPEP  95      60.098  67.813  80.139  1.00  0.00           C
ATOM   3239  O21 POPEP  95      59.198  67.973  81.259  1.00  0.00           O
ATOM   3240  C21 POPEP  95      58.878  66.863  81.889  1.00  0.00           C
ATOM   3241  O22 POPEP  95      59.178  65.733  81.530  1.00  0.00           O
ATOM   3242  C22 POPEP  95      57.998  67.163  83.100  1.00  0.00           C
ATOM   3245  C3  POPEP  95      61.048  69.043  80.139  1.00  0.00           C
ATOM   3248  O31 POPEP  95      62.338  68.763  80.721  1.00  0.00           O
ATOM   3249  C31 POPEP  95      62.458  68.763  82.039  1.00  0.00           C
ATOM   3250  O32 POPEP  95      61.548  68.863  82.840  1.00  0.00           O
ATOM   3251  C32 POPEP  95      63.938  68.553  82.349  1.00  0.00           C
ATOM   3254  C23 POPEP  95      58.758  67.883  84.229  1.00  0.00           C
ATOM   3257  C24 POPEP  95      57.878  68.143  85.460  1.00  0.00           C
ATOM   3260  C25 POPEP  95      57.778  66.943  86.430  1.00  0.00           C
ATOM   3263  C26 POPEP  95      59.038  66.783  87.299  1.00  0.00           C
ATOM   3266  C27 POPEP  95      58.888  65.723  88.399  1.00  0.00           C
ATOM   3269  C28 POPEP  95      60.228  65.493  89.140  1.00  0.00           C
ATOM   3272  C29 POPEP  95      60.118  64.413  90.180  1.00  0.00           C
ATOM   3274 0C21 POPEP  95      60.348  64.513  91.509  1.00  0.00           C
ATOM   3276 1C21 POPEP  95      60.748  65.743  92.279  1.00  0.00           C
ATOM   3279 2C21 POPEP  95      59.698  66.143  93.340  1.00  0.00           C
ATOM   3282 3C21 POPEP  95      59.528  65.093  94.450  1.00  0.00           C
ATOM   3285 4C21 POPEP  95      58.568  65.553  95.549  1.00  0.00           C
ATOM   3288 5C21 POPEP  95      58.308  64.453  96.579  1.00  0.00           C
ATOM   3291 6C21 POPEP  95      57.488  64.953  97.779  1.00  0.00           C
ATOM   3294 7C21 POPEP  95      56.838  63.823  98.579  1.00  0.00           C
ATOM   3297 8C21 POPEP  95      55.968  64.353  99.719  1.00  0.00           C
ATOM   3301  C33 POPEP  95      64.308  68.343  83.839  1.00  0.00           C
ATOM   3304  C34 POPEP  95      64.208  69.623  84.669  1.00  0.00           C
ATOM   3307  C35 POPEP  95      64.888  69.513  86.049  1.00  0.00           C
ATOM   3310  C36 POPEP  95      64.128  68.643  87.059  1.00  0.00           C
ATOM   3313  C37 POPEP  95      64.938  68.453  88.349  1.00  0.00           C
ATOM   3316  C38 POPEP  95      64.278  67.513  89.369  1.00  0.00           C
ATOM   3319  C39 POPEP  95      64.908  67.693  90.759  1.00  0.00           C
ATOM   3322 0C31 POPEP  95      64.218  66.883  91.869  1.00  0.00           C
ATOM   3325 1C31 POPEP  95      64.948  67.043  93.200  1.00  0.00           C
ATOM   3328 2C31 POPEP  95      64.178  66.473  94.399  1.00  0.00           C
ATOM   3331 3C31 POPEP  95      64.768  66.953  95.740  1.00  0.00           C
ATOM   3334 4C31 POPEP  95      64.208  68.323  96.169  1.00  0.00           C
ATOM   3337 5C31 POPEP  95      64.878  68.893  97.420  1.00  0.00           C
ATOM   3340 6C31 POPEP  95      64.188  70.163  97.939  1.00  0.00           C
ATOM   3344  NH3 POPEQ  96      43.128  91.733 117.729  1.00  0.00           N
ATOM   3348  C12 POPEQ  96      42.228  92.423 118.709  1.00  0.00           C
ATOM   3351  C11 POPEQ  96      40.858  91.733 118.749  1.00  0.00           C
ATOM   3354  P   POPEQ  96      40.028  92.373 116.349  1.00  0.00           P
ATOM   3355  O13 POPEQ  96      38.928  91.903 115.509  1.00  0.00           O
ATOM   3356  O14 POPEQ  96      39.918  93.723 116.959  1.00  0.00           O
ATOM   3357  O11 POPEQ  96      41.398  92.363 115.549  1.00  0.00           O
ATOM   3358  O12 POPEQ  96      40.408  91.323 117.459  1.00  0.00           O
ATOM   3359  C1  POPEQ  96      41.668  91.353 114.569  1.00  0.00           C
ATOM   3362  C2  POPEQ  96      40.908  91.653 113.240  1.00  0.00           C
ATOM   3364  O21 POPEQ  96      41.258  90.913 112.059  1.00  0.00           O
ATOM   3365  C21 POPEQ  96      42.148  89.983 111.949  1.00  0.00           C
ATOM   3366  O22 POPEQ  96      42.938  89.573 112.789  1.00  0.00           O
ATOM   3367  C22 POPEQ  96      42.048  89.383 110.549  1.00  0.00           C
ATOM   3370  C3  POPEQ  96      40.938  93.183 112.919  1.00  0.00           C
ATOM   3373  O31 POPEQ  96      40.768  93.443 111.509  1.00  0.00           O
ATOM   3374  C31 POPEQ  96      41.908  93.453 110.829  1.00  0.00           C
ATOM   3375  O32 POPEQ  96      43.028  93.433 111.310  1.00  0.00           O
ATOM   3376  C32 POPEQ  96      41.598  93.463 109.339  1.00  0.00           C
ATOM   3379  C23 POPEQ  96      43.218  89.793 109.639  1.00  0.00           C
ATOM   3382  C24 POPEQ  96      42.848  89.633 108.159  1.00  0.00           C
ATOM   3385  C25 POPEQ  96      42.558  88.173 107.799  1.00  0.00           C
ATOM   3388  C26 POPEQ  96      42.228  87.953 106.319  1.00  0.00           C
ATOM   3391  C27 POPEQ  96      42.288  86.463 105.989  1.00  0.00           C
ATOM   3394  C28 POPEQ  96      42.278  86.173 104.479  1.00  0.00           C
ATOM   3397  C29 POPEQ  96      42.638  84.733 104.229  1.00  0.00           C
ATOM   3399 0C21 POPEQ  96      42.448  84.073 103.080  1.00  0.00           C
ATOM   3401 1C21 POPEQ  96      41.848  84.643 101.819  1.00  0.00           C
ATOM   3404 2C21 POPEQ  96      42.948  85.233 100.919  1.00  0.00           C
ATOM   3407 3C21 POPEQ  96      42.388  85.723  99.579  1.00  0.00           C
ATOM   3410 4C21 POPEQ  96      43.508  86.133  98.609  1.00  0.00           C
ATOM   3413 5C21 POPEQ  96      43.028  86.183  97.149  1.00  0.00           C
ATOM   3416 6C21 POPEQ  96      44.188  86.303  96.150  1.00  0.00           C
ATOM   3419 7C21 POPEQ  96      43.698  86.233  94.689  1.00  0.00           C
ATOM   3422 8C21 POPEQ  96      44.818  86.293  93.660  1.00  0.00           C
ATOM   3426  C33 POPEQ  96      42.888  93.513 108.479  1.00  0.00           C
ATOM   3429  C34 POPEQ  96      42.588  93.763 106.990  1.00  0.00           C
ATOM   3432  C35 POPEQ  96      42.908  92.553 106.089  1.00  0.00           C
ATOM   3435  C36 POPEQ  96      42.908  92.943 104.611  1.00  0.00           C
ATOM   3438  C37 POPEQ  96      43.148  91.733 103.689  1.00  0.00           C
ATOM   3441  C38 POPEQ  96      43.968  92.103 102.439  1.00  0.00           C
ATOM   3444  C39 POPEQ  96      44.418  90.883 101.619  1.00  0.00           C
ATOM   3447 0C31 POPEQ  96      43.268  90.093 100.959  1.00  0.00           C
ATOM   3450 1C31 POPEQ  96      42.528  90.903  99.879  1.00  0.00           C
ATOM   3453 2C31 POPEQ  96      41.568  90.043  99.039  1.00  0.00           C
ATOM   3456 3C31 POPEQ  96      40.358  89.523  99.839  1.00  0.00           C
ATOM   3459 4C31 POPEQ  96      39.438  88.613  99.020  1.00  0.00           C
ATOM   3462 5C31 POPEQ  96      37.968  89.053  99.070  1.00  0.00           C
ATOM   3465 6C31 POPEQ  96      37.008  88.063  98.419  1.00  0.00           C
ATOM   3469  NH3 POPER  97     127.858  28.023 116.479  1.00  0.00           N
ATOM   3473  C12 POPER  97     126.858  27.053 117.059  1.00  0.00           C
ATOM   3476  C11 POPER  97     125.528  27.763 117.391  1.00  0.00           C
ATOM   3479  P   POPER  97     123.688  25.903 117.539  1.00  0.00           P
ATOM   3480  O13 POPER  97     122.598  25.713 118.520  1.00  0.00           O
ATOM   3481  O14 POPER  97     124.428  24.703 117.111  1.00  0.00           O
ATOM   3482  O11 POPER  97     123.158  26.603 116.219  1.00  0.00           O
ATOM   3483  O12 POPER  97     124.718  26.923 118.199  1.00  0.00           O
ATOM   3484  C1  POPER  97     122.388  25.843 115.270  1.00  0.00           C
ATOM   3487  C2  POPER  97     123.198  25.613 113.959  1.00  0.00           C
ATOM   3489  O21 POPER  97     122.348  25.553 112.789  1.00  0.00           O
ATOM   3490  C21 POPER  97     121.778  24.383 112.531  1.00  0.00           C
ATOM   3491  O22 POPER  97     121.508  23.523 113.340  1.00  0.00           O
ATOM   3492  C22 POPER  97     121.628  24.243 111.020  1.00  0.00           C
ATOM   3495  C3  POPER  97     124.258  24.463 114.009  1.00  0.00           C
ATOM   3498  O31 POPER  97     124.998  24.463 112.779  1.00  0.00           O
ATOM   3499  C31 POPER  97     125.578  23.393 112.219  1.00  0.00           C
ATOM   3500  O32 POPER  97     126.138  23.443 111.141  1.00  0.00           O
ATOM   3501  C32 POPER  97     125.598  22.123 113.089  1.00  0.00           C
ATOM   3504  C23 POPER  97     120.898  22.953 110.609  1.00  0.00           C
ATOM   3507  C24 POPER  97     120.848  22.763 109.090  1.00  0.00           C
ATOM   3510  C25 POPER  97     120.268  21.403 108.709  1.00  0.00           C
ATOM   3513  C26 POPER  97     120.348  21.063 107.219  1.00  0.00           C
ATOM   3516  C27 POPER  97     119.228  21.713 106.389  1.00  0.00           C
ATOM   3519  C28 POPER  97     119.168  21.183 104.949  1.00  0.00           C
ATOM   3522  C29 POPER  97     118.618  19.783 104.939  1.00  0.00           C
ATOM   3524 0C21 POPER  97     117.348  19.433 104.679  1.00  0.00           C
ATOM   3526 1C21 POPER  97     116.238  20.393 104.309  1.00  0.00           C
ATOM   3529 2C21 POPER  97     115.028  19.663 103.689  1.00  0.00           C
ATOM   3532 3C21 POPER  97     115.408  18.813 102.469  1.00  0.00           C
ATOM   3535 4C21 POPER  97     114.228  18.623 101.509  1.00  0.00           C
ATOM   3538 5C21 POPER  97     114.558  17.673 100.359  1.00  0.00           C
ATOM   3541 6C21 POPER  97     113.428  17.583  99.339  1.00  0.00           C
ATOM   3544 7C21 POPER  97     113.708  16.543  98.249  1.00  0.00           C
ATOM   3547 8C21 POPER  97     112.658  16.593  97.139  1.00  0.00           C
ATOM   3551  C33 POPER  97     124.518  21.073 112.709  1.00  0.00           C
ATOM   3554  C34 POPER  97     125.128  19.923 111.889  1.00  0.00           C
ATOM   3557  C35 POPER  97     124.208  18.723 111.619  1.00  0.00           C
ATOM   3560  C36 POPER  97     123.058  19.003 110.639  1.00  0.00           C
ATOM   3563  C37 POPER  97     122.318  17.723 110.219  1.00  0.00           C
ATOM   3566  C38 POPER  97     121.598  17.893 108.869  1.00  0.00           C
ATOM   3569  C39 POPER  97     121.158  16.573 108.220  1.00  0.00           C
ATOM   3572 0C31 POPER  97     120.748  16.793 106.759  1.00  0.00           C
ATOM   3575 1C31 POPER  97     120.418  15.503 106.009  1.00  0.00           C
ATOM   3578 2C31 POPER  97     119.888  15.753 104.590  1.00  0.00           C
ATOM   3581 3C31 POPER  97     120.938  16.323 103.629  1.00  0.00           C
ATOM   3584 4C31 POPER  97     120.348  16.663 102.239  1.00  0.00           C
ATOM   3587 5C31 POPER  97     120.298  18.173 101.970  1.00  0.00           C
ATOM   3590 6C31 POPER  97     119.428  18.543 100.770  1.00  0.00           C
ATOM   3594  NH3 POPES  98      85.668  48.953  73.219  1.00  0.00           N
ATOM   3598  C12 POPES  98      85.638  50.043  72.189  1.00  0.00           C
ATOM   3601  C11 POPES  98      86.978  50.773  72.079  1.00  0.00           C
ATOM   3604  P   POPES  98      86.708  53.423  72.279  1.00  0.00           P
ATOM   3605  O13 POPES  98      87.718  54.333  71.689  1.00  0.00           O
ATOM   3606  O14 POPES  98      85.308  53.893  72.299  1.00  0.00           O
ATOM   3607  O11 POPES  98      87.118  52.993  73.729  1.00  0.00           O
ATOM   3608  O12 POPES  98      86.728  52.053  71.500  1.00  0.00           O
ATOM   3609  C1  POPES  98      86.428  53.203  74.939  1.00  0.00           C
ATOM   3612  C2  POPES  98      87.148  54.313  75.709  1.00  0.00           C
ATOM   3614  O21 POPES  98      86.838  54.273  77.109  1.00  0.00           O
ATOM   3615  C21 POPES  98      87.588  53.503  77.869  1.00  0.00           C
ATOM   3616  O22 POPES  98      88.398  52.673  77.499  1.00  0.00           O
ATOM   3617  C22 POPES  98      87.358  53.943  79.319  1.00  0.00           C
ATOM   3620  C3  POPES  98      86.798  55.713  75.109  1.00  0.00           C
ATOM   3623  O31 POPES  98      86.928  56.773  76.069  1.00  0.00           O
ATOM   3624  C31 POPES  98      85.968  56.903  77.019  1.00  0.00           C
ATOM   3625  O32 POPES  98      86.208  57.263  78.159  1.00  0.00           O
ATOM   3626  C32 POPES  98      84.548  56.613  76.529  1.00  0.00           C
ATOM   3629  C23 POPES  98      86.838  52.813  80.229  1.00  0.00           C
ATOM   3632  C24 POPES  98      86.638  53.263  81.679  1.00  0.00           C
ATOM   3635  C25 POPES  98      86.408  52.073  82.619  1.00  0.00           C
ATOM   3638  C26 POPES  98      85.938  52.493  84.009  1.00  0.00           C
ATOM   3641  C27 POPES  98      86.108  51.343  85.009  1.00  0.00           C
ATOM   3644  C28 POPES  98      85.658  51.693  86.439  1.00  0.00           C
ATOM   3647  C29 POPES  98      86.078  50.563  87.349  1.00  0.00           C
ATOM   3649 0C21 POPES  98      85.298  49.593  87.840  1.00  0.00           C
ATOM   3651 1C21 POPES  98      83.818  49.403  87.619  1.00  0.00           C
ATOM   3654 2C21 POPES  98      83.028  49.553  88.930  1.00  0.00           C
ATOM   3657 3C21 POPES  98      82.958  51.023  89.399  1.00  0.00           C
ATOM   3660 4C21 POPES  98      82.028  51.233  90.600  1.00  0.00           C
ATOM   3663 5C21 POPES  98      82.518  50.513  91.869  1.00  0.00           C
ATOM   3666 6C21 POPES  98      81.538  50.633  93.030  1.00  0.00           C
ATOM   3669 7C21 POPES  98      81.748  49.553  94.100  1.00  0.00           C
ATOM   3672 8C21 POPES  98      80.668  49.583  95.180  1.00  0.00           C
ATOM   3676  C33 POPES  98      83.448  57.143  77.489  1.00  0.00           C
ATOM   3679  C34 POPES  98      82.078  56.473  77.279  1.00  0.00           C
ATOM   3682  C35 POPES  98      82.018  55.053  77.859  1.00  0.00           C
ATOM   3685  C36 POPES  98      80.808  54.213  77.419  1.00  0.00           C
ATOM   3688  C37 POPES  98      80.448  53.113  78.429  1.00  0.00           C
ATOM   3691  C38 POPES  98      79.238  52.283  78.009  1.00  0.00           C
ATOM   3694  C39 POPES  98      78.548  51.523  79.160  1.00  0.00           C
ATOM   3697 0C31 POPES  98      77.938  52.433  80.239  1.00  0.00           C
ATOM   3700 1C31 POPES  98      76.778  51.753  80.989  1.00  0.00           C
ATOM   3703 2C31 POPES  98      76.178  52.573  82.149  1.00  0.00           C
ATOM   3706 3C31 POPES  98      75.078  51.803  82.899  1.00  0.00           C
ATOM   3709 4C31 POPES  98      75.588  50.583  83.669  1.00  0.00           C
ATOM   3712 5C31 POPES  98      74.498  49.813  84.420  1.00  0.00           C
ATOM   3715 6C31 POPES  98      75.048  48.603  85.189  1.00  0.00           C
ATOM   3719  NH3 POPET  99      18.628  96.713 115.759  1.00  0.00           N
ATOM   3723  C12 POPET  99      19.838  97.013 116.619  1.00  0.00           C
ATOM   3726  C11 POPET  99      21.158  96.513 116.029  1.00  0.00           C
ATOM   3729  P   POPET  99      23.678  96.803 116.439  1.00  0.00           P
ATOM   3730  O13 POPET  99      23.928  95.623 117.270  1.00  0.00           O
ATOM   3731  O14 POPET  99      24.648  97.913 116.619  1.00  0.00           O
ATOM   3732  O11 POPET  99      23.788  96.313 114.959  1.00  0.00           O
ATOM   3733  O12 POPET  99      22.188  97.283 116.629  1.00  0.00           O
ATOM   3734  C1  POPET  99      24.678  96.913 114.020  1.00  0.00           C
ATOM   3737  C2  POPET  99      24.228  96.433 112.619  1.00  0.00           C
ATOM   3739  O21 POPET  99      25.158  96.693 111.559  1.00  0.00           O
ATOM   3740  C21 POPET  99      25.558  97.933 111.329  1.00  0.00           C
ATOM   3741  O22 POPET  99      25.278  98.923 111.990  1.00  0.00           O
ATOM   3742  C22 POPET  99      26.368  97.963 110.039  1.00  0.00           C
ATOM   3745  C3  POPET  99      22.798  96.903 112.270  1.00  0.00           C
ATOM   3748  O31 POPET  99      22.028  95.813 111.749  1.00  0.00           O
ATOM   3749  C31 POPET  99      22.068  95.663 110.439  1.00  0.00           C
ATOM   3750  O32 POPET  99      22.428  96.503 109.639  1.00  0.00           O
ATOM   3751  C32 POPET  99      21.658  94.233 110.119  1.00  0.00           C
ATOM   3754  C23 POPET  99      25.458  98.053 108.781  1.00  0.00           C
ATOM   3757  C24 POPET  99      26.158  97.523 107.531  1.00  0.00           C
ATOM   3760  C25 POPET  99      25.228  97.133 106.359  1.00  0.00           C
ATOM   3763  C26 POPET  99      24.838  98.273 105.399  1.00  0.00           C
ATOM   3766  C27 POPET  99      24.288  97.703 104.079  1.00  0.00           C
ATOM   3769  C28 POPET  99      23.548  98.703 103.171  1.00  0.00           C
ATOM   3772  C29 POPET  99      24.428  99.703 102.469  1.00  0.00           C
ATOM   3774 0C21 POPET  99      24.108 100.383 101.349  1.00  0.00           C
ATOM   3776 1C21 POPET  99      22.788 100.333 100.619  1.00  0.00           C
ATOM   3779 2C21 POPET  99      22.818  99.593  99.269  1.00  0.00           C
ATOM   3782 3C21 POPET  99      23.728 100.223  98.199  1.00  0.00           C
ATOM   3785 4C21 POPET  99      23.348  99.713  96.799  1.00  0.00           C
ATOM   3788 5C21 POPET  99      24.498  99.643  95.779  1.00  0.00           C
ATOM   3791 6C21 POPET  99      25.018 100.973  95.210  1.00  0.00           C
ATOM   3794 7C21 POPET  99      25.928 100.683  94.009  1.00  0.00           C
ATOM   3797 8C21 POPET  99      26.528 101.923  93.349  1.00  0.00           C
ATOM   3801  C33 POPET  99      22.138  93.753 108.729  1.00  0.00           C
ATOM   3804  C34 POPET  99      22.178  92.223 108.660  1.00  0.00           C
ATOM   3807  C35 POPET  99      22.128  91.673 107.219  1.00  0.00           C
ATOM   3810  C36 POPET  99      23.218  92.203 106.269  1.00  0.00           C
ATOM   3813  C37 POPET  99      23.028  91.643 104.859  1.00  0.00           C
ATOM   3816  C38 POPET  99      23.978  92.253 103.829  1.00  0.00           C
ATOM   3819  C39 POPET  99      23.708  91.793 102.379  1.00  0.00           C
ATOM   3822 0C31 POPET  99      24.018  90.303 102.160  1.00  0.00           C
ATOM   3825 1C31 POPET  99      24.068  89.903 100.671  1.00  0.00           C
ATOM   3828 2C31 POPET  99      24.628  88.483 100.479  1.00  0.00           C
ATOM   3831 3C31 POPET  99      25.048  88.143  99.039  1.00  0.00           C
ATOM   3834 4C31 POPET  99      23.888  88.073  98.031  1.00  0.00           C
ATOM   3837 5C31 POPET  99      24.348  87.583  96.649  1.00  0.00           C
ATOM   3840 6C31 POPET  99      23.278  87.633  95.569  1.00  0.00           C
ATOM   3844  NH3 POPEU 100      15.448  90.113  76.439  1.00  0.00           N
ATOM   3848  C12 POPEU 100      16.238  90.813  77.499  1.00  0.00           C
ATOM   3851  C11 POPEU 100      16.948  92.023  76.889  1.00  0.00           C
ATOM   3854  P   POPEU 100      19.098  92.473  75.539  1.00  0.00           P
ATOM   3855  O13 POPEU 100      19.528  92.383  74.129  1.00  0.00           O
ATOM   3856  O14 POPEU 100      18.898  93.823  76.079  1.00  0.00           O
ATOM   3857  O11 POPEU 100      20.298  91.823  76.349  1.00  0.00           O
ATOM   3858  O12 POPEU 100      17.828  91.573  75.849  1.00  0.00           O
ATOM   3859  C1  POPEU 100      20.468  92.173  77.729  1.00  0.00           C
ATOM   3862  C2  POPEU 100      21.928  91.973  78.189  1.00  0.00           C
ATOM   3864  O21 POPEU 100      21.968  92.273  79.579  1.00  0.00           O
ATOM   3865  C21 POPEU 100      21.668  91.343  80.439  1.00  0.00           C
ATOM   3866  O22 POPEU 100      21.498  90.153  80.189  1.00  0.00           O
ATOM   3867  C22 POPEU 100      21.588  92.023  81.799  1.00  0.00           C
ATOM   3870  C3  POPEU 100      22.928  92.883  77.410  1.00  0.00           C
ATOM   3873  O31 POPEU 100      24.158  93.113  78.129  1.00  0.00           O
ATOM   3874  C31 POPEU 100      24.058  94.043  79.090  1.00  0.00           C
ATOM   3875  O32 POPEU 100      23.078  94.723  79.319  1.00  0.00           O
ATOM   3876  C32 POPEU 100      25.388  94.113  79.849  1.00  0.00           C
ATOM   3879  C23 POPEU 100      20.878  91.203  82.899  1.00  0.00           C
ATOM   3882  C24 POPEU 100      20.848  91.953  84.249  1.00  0.00           C
ATOM   3885  C25 POPEU 100      22.258  92.333  84.719  1.00  0.00           C
ATOM   3888  C26 POPEU 100      22.398  92.623  86.219  1.00  0.00           C
ATOM   3891  C27 POPEU 100      23.878  92.723  86.640  1.00  0.00           C
ATOM   3894  C28 POPEU 100      24.118  93.073  88.109  1.00  0.00           C
ATOM   3897  C29 POPEU 100      23.308  92.183  89.019  1.00  0.00           C
ATOM   3899 0C21 POPEU 100      23.708  91.063  89.630  1.00  0.00           C
ATOM   3901 1C21 POPEU 100      25.068  90.413  89.520  1.00  0.00           C
ATOM   3904 2C21 POPEU 100      25.858  90.553  90.840  1.00  0.00           C
ATOM   3907 3C21 POPEU 100      27.168  89.763  90.829  1.00  0.00           C
ATOM   3910 4C21 POPEU 100      27.798  89.693  92.219  1.00  0.00           C
ATOM   3913 5C21 POPEU 100      28.988  88.733  92.299  1.00  0.00           C
ATOM   3916 6C21 POPEU 100      29.548  88.643  93.729  1.00  0.00           C
ATOM   3919 7C21 POPEU 100      30.668  87.603  93.869  1.00  0.00           C
ATOM   3922 8C21 POPEU 100      31.258  87.513  95.280  1.00  0.00           C
ATOM   3926  C33 POPEU 100      25.268  93.713  81.329  1.00  0.00           C
ATOM   3929  C34 POPEU 100      26.318  94.413  82.189  1.00  0.00           C
ATOM   3932  C35 POPEU 100      26.738  93.603  83.419  1.00  0.00           C
ATOM   3935  C36 POPEU 100      27.498  94.423  84.471  1.00  0.00           C
ATOM   3938  C37 POPEU 100      27.918  93.563  85.659  1.00  0.00           C
ATOM   3941  C38 POPEU 100      29.258  93.983  86.290  1.00  0.00           C
ATOM   3944  C39 POPEU 100      29.238  95.363  86.971  1.00  0.00           C
ATOM   3947 0C31 POPEU 100      29.868  96.473  86.109  1.00  0.00           C
ATOM   3950 1C31 POPEU 100      30.248  97.713  86.920  1.00  0.00           C
ATOM   3953 2C31 POPEU 100      31.598  98.293  86.479  1.00  0.00           C
ATOM   3956 3C31 POPEU 100      32.178  99.343  87.439  1.00  0.00           C
ATOM   3959 4C31 POPEU 100      33.708  99.533  87.299  1.00  0.00           C
ATOM   3962 5C31 POPEU 100      34.258 100.553  88.299  1.00  0.00           C
ATOM   3965 6C31 POPEU 100      35.768 100.813  88.200  1.00  0.00           C
ATOM   3969  NH3 POPEV 101      78.868 107.953 115.959  1.00  0.00           N
ATOM   3973  C12 POPEV 101      79.788 108.893 115.219  1.00  0.00           C
ATOM   3976  C11 POPEV 101      80.988 109.323 116.100  1.00  0.00           C
ATOM   3979  P   POPEV 101      82.348 107.083 116.329  1.00  0.00           P
ATOM   3980  O13 POPEV 101      83.738 107.133 116.809  1.00  0.00           O
ATOM   3981  O14 POPEV 101      81.588 105.843 116.609  1.00  0.00           O
ATOM   3982  O11 POPEV 101      82.318 107.413 114.789  1.00  0.00           O
ATOM   3983  O12 POPEV 101      81.468 108.263 116.909  1.00  0.00           O
ATOM   3984  C1  POPEV 101      82.218 106.493 113.709  1.00  0.00           C
ATOM   3987  C2  POPEV 101      83.418 106.693 112.739  1.00  0.00           C
ATOM   3989  O21 POPEV 101      83.008 106.503 111.369  1.00  0.00           O
ATOM   3990  C21 POPEV 101      82.578 107.593 110.740  1.00  0.00           C
ATOM   3991  O22 POPEV 101      82.418 108.683 111.259  1.00  0.00           O
ATOM   3992  C22 POPEV 101      82.408 107.303 109.249  1.00  0.00           C
ATOM   3995  C3  POPEV 101      84.588 105.733 113.109  1.00  0.00           C
ATOM   3998  O31 POPEV 101      85.578 105.683 112.059  1.00  0.00           O
ATOM   3999  C31 POPEV 101      86.698 106.393 112.209  1.00  0.00           C
ATOM   4000  O32 POPEV 101      86.978 107.063 113.189  1.00  0.00           O
ATOM   4001  C32 POPEV 101      87.448 106.283 110.889  1.00  0.00           C
ATOM   4004  C23 POPEV 101      81.848 108.493 108.429  1.00  0.00           C
ATOM   4007  C24 POPEV 101      81.668 108.203 106.921  1.00  0.00           C
ATOM   4010  C25 POPEV 101      82.958 107.773 106.209  1.00  0.00           C
ATOM   4013  C26 POPEV 101      82.878 107.823 104.669  1.00  0.00           C
ATOM   4016  C27 POPEV 101      84.258 107.543 104.039  1.00  0.00           C
ATOM   4019  C28 POPEV 101      84.248 106.413 102.989  1.00  0.00           C
ATOM   4022  C29 POPEV 101      83.878 106.843 101.590  1.00  0.00           C
ATOM   4024 0C21 POPEV 101      83.658 106.003 100.569  1.00  0.00           C
ATOM   4026 1C21 POPEV 101      83.688 104.493 100.649  1.00  0.00           C
ATOM   4029 2C21 POPEV 101      82.688 103.833  99.679  1.00  0.00           C
ATOM   4032 3C21 POPEV 101      81.218 104.193  99.969  1.00  0.00           C
ATOM   4035 4C21 POPEV 101      80.498 104.833  98.769  1.00  0.00           C
ATOM   4038 5C21 POPEV 101      79.058 105.203  99.119  1.00  0.00           C
ATOM   4041 6C21 POPEV 101      78.248 105.643  97.890  1.00  0.00           C
ATOM   4044 7C21 POPEV 101      76.778 105.913  98.240  1.00  0.00           C
ATOM   4047 8C21 POPEV 101      75.808 105.943  97.059  1.00  0.00           C
ATOM   4051  C33 POPEV 101      88.968 106.083 111.020  1.00  0.00           C
ATOM   4054  C34 POPEV 101      89.608 105.663 109.689  1.00  0.00           C
ATOM   4057  C35 POPEV 101      89.148 106.503 108.489  1.00  0.00           C
ATOM   4060  C36 POPEV 101      89.708 106.053 107.139  1.00  0.00           C
ATOM   4063  C37 POPEV 101      88.618 105.993 106.069  1.00  0.00           C
ATOM   4066  C38 POPEV 101      89.178 105.703 104.669  1.00  0.00           C
ATOM   4069  C39 POPEV 101      88.098 105.783 103.600  1.00  0.00           C
ATOM   4072 0C31 POPEV 101      88.648 105.563 102.179  1.00  0.00           C
ATOM   4075 1C31 POPEV 101      87.598 105.873 101.109  1.00  0.00           C
ATOM   4078 2C31 POPEV 101      88.148 105.753  99.689  1.00  0.00           C
ATOM   4081 3C31 POPEV 101      87.078 106.043  98.629  1.00  0.00           C
ATOM   4084 4C31 POPEV 101      87.388 107.293  97.789  1.00  0.00           C
ATOM   4087 5C31 POPEV 101      86.328 107.563  96.711  1.00  0.00           C
ATOM   4090 6C31 POPEV 101      86.728 108.643  95.709  1.00  0.00           C
ATOM   4094  NH3 POPEW 102      67.098  44.563 110.740  1.00  0.00           N
ATOM   4098  C12 POPEW 102      66.298  43.483 111.409  1.00  0.00           C
ATOM   4101  C11 POPEW 102      66.448  43.663 112.929  1.00  0.00           C
ATOM   4104  P   POPEW 102      66.198  45.403 114.809  1.00  0.00           P
ATOM   4105  O13 POPEW 102      65.358  44.483 115.609  1.00  0.00           O
ATOM   4106  O14 POPEW 102      67.618  45.483 115.209  1.00  0.00           O
ATOM   4107  O11 POPEW 102      65.588  46.853 114.879  1.00  0.00           O
ATOM   4108  O12 POPEW 102      66.078  45.013 113.279  1.00  0.00           O
ATOM   4109  C1  POPEW 102      64.198  47.173 114.829  1.00  0.00           C
ATOM   4112  C2  POPEW 102      63.748  47.873 113.501  1.00  0.00           C
ATOM   4114  O21 POPEW 102      64.588  49.023 113.289  1.00  0.00           O
ATOM   4115  C21 POPEW 102      64.718  49.603 112.099  1.00  0.00           C
ATOM   4116  O22 POPEW 102      65.168  50.723 111.939  1.00  0.00           O
ATOM   4117  C22 POPEW 102      64.378  48.693 110.899  1.00  0.00           C
ATOM   4120  C3  POPEW 102      62.248  48.303 113.589  1.00  0.00           C
ATOM   4123  O31 POPEW 102      61.818  49.153 112.479  1.00  0.00           O
ATOM   4124  C31 POPEW 102      60.568  49.603 112.700  1.00  0.00           C
ATOM   4125  O32 POPEW 102      59.868  49.193 113.600  1.00  0.00           O
ATOM   4126  C32 POPEW 102      60.148  50.753 111.749  1.00  0.00           C
ATOM   4129  C23 POPEW 102      64.668  49.373 109.539  1.00  0.00           C
ATOM   4132  C24 POPEW 102      63.968  48.673 108.369  1.00  0.00           C
ATOM   4135  C25 POPEW 102      64.358  47.203 108.129  1.00  0.00           C
ATOM   4138  C26 POPEW 102      65.818  47.023 107.689  1.00  0.00           C
ATOM   4141  C27 POPEW 102      66.148  45.573 107.299  1.00  0.00           C
ATOM   4144  C28 POPEW 102      67.578  45.453 106.739  1.00  0.00           C
ATOM   4147  C29 POPEW 102      68.058  44.033 106.669  1.00  0.00           C
ATOM   4149 0C21 POPEW 102      69.318  43.603 106.869  1.00  0.00           C
ATOM   4151 1C21 POPEW 102      70.528  44.453 107.209  1.00  0.00           C
ATOM   4154 2C21 POPEW 102      71.418  44.773 105.989  1.00  0.00           C
ATOM   4157 3C21 POPEW 102      72.038  43.533 105.340  1.00  0.00           C
ATOM   4160 4C21 POPEW 102      71.308  43.093 104.070  1.00  0.00           C
ATOM   4163 5C21 POPEW 102      71.958  41.853 103.449  1.00  0.00           C
ATOM   4166 6C21 POPEW 102      71.358  41.483 102.090  1.00  0.00           C
ATOM   4169 7C21 POPEW 102      72.078  40.303 101.430  1.00  0.00           C
ATOM   4172 8C21 POPEW 102      71.598  40.013 100.009  1.00  0.00           C
ATOM   4176  C33 POPEW 102      61.188  51.543 110.910  1.00  0.00           C
ATOM   4179  C34 POPEW 102      60.498  52.823 110.399  1.00  0.00           C
ATOM   4182  C35 POPEW 102      61.298  53.703 109.429  1.00  0.00           C
ATOM   4185  C36 POPEW 102      61.698  52.973 108.139  1.00  0.00           C
ATOM   4188  C37 POPEW 102      62.308  53.913 107.090  1.00  0.00           C
ATOM   4191  C38 POPEW 102      62.688  53.153 105.809  1.00  0.00           C
ATOM   4194  C39 POPEW 102      63.178  54.053 104.669  1.00  0.00           C
ATOM   4197 0C31 POPEW 102      62.038  54.893 104.059  1.00  0.00           C
ATOM   4200 1C31 POPEW 102      62.298  55.303 102.609  1.00  0.00           C
ATOM   4203 2C31 POPEW 102      61.408  54.523 101.629  1.00  0.00           C
ATOM   4206 3C31 POPEW 102      61.858  54.653 100.171  1.00  0.00           C
ATOM   4209 4C31 POPEW 102      60.878  54.013  99.179  1.00  0.00           C
ATOM   4212 5C31 POPEW 102      61.628  53.233  98.080  1.00  0.00           C
ATOM   4215 6C31 POPEW 102      60.738  52.603  96.999  1.00  0.00           C
ATOM   4219  NH3 POPEX 103      59.118  96.753 118.469  1.00  0.00           N
ATOM   4223  C12 POPEX 103      59.888  97.963 118.921  1.00  0.00           C
ATOM   4226  C11 POPEX 103      59.998  99.053 117.840  1.00  0.00           C
ATOM   4229  P   POPEX 103      62.068  99.473 116.179  1.00  0.00           P
ATOM   4230  O13 POPEX 103      63.078  98.403 116.059  1.00  0.00           O
ATOM   4231  O14 POPEX 103      62.488 100.873 115.949  1.00  0.00           O
ATOM   4232  O11 POPEX 103      60.908  99.203 115.119  1.00  0.00           O
ATOM   4233  O12 POPEX 103      61.358  99.343 117.579  1.00  0.00           O
ATOM   4234  C1  POPEX 103      60.778  98.013 114.351  1.00  0.00           C
ATOM   4237  C2  POPEX 103      60.988  98.273 112.820  1.00  0.00           C
ATOM   4239  O21 POPEX 103      60.588  97.133 112.020  1.00  0.00           O
ATOM   4240  C21 POPEX 103      59.278  96.873 111.990  1.00  0.00           C
ATOM   4241  O22 POPEX 103      58.408  97.503 112.560  1.00  0.00           O
ATOM   4242  C22 POPEX 103      59.058  95.633 111.109  1.00  0.00           C
ATOM   4245  C3  POPEX 103      62.478  98.613 112.519  1.00  0.00           C
ATOM   4248  O31 POPEX 103      62.708  98.673 111.089  1.00  0.00           O
ATOM   4249  C31 POPEX 103      63.668  97.903 110.589  1.00  0.00           C
ATOM   4250  O32 POPEX 103      64.428  97.193 111.240  1.00  0.00           O
ATOM   4251  C32 POPEX 103      63.748  98.073 109.079  1.00  0.00           C
ATOM   4254  C23 POPEX 103      57.588  95.173 111.069  1.00  0.00           C
ATOM   4257  C24 POPEX 103      57.388  93.803 110.399  1.00  0.00           C
ATOM   4260  C25 POPEX 103      57.788  93.723 108.921  1.00  0.00           C
ATOM   4263  C26 POPEX 103      57.058  94.723 108.009  1.00  0.00           C
ATOM   4266  C27 POPEX 103      57.378  94.543 106.520  1.00  0.00           C
ATOM   4269  C28 POPEX 103      56.418  95.283 105.549  1.00  0.00           C
ATOM   4272  C29 POPEX 103      56.128  96.703 105.939  1.00  0.00           C
ATOM   4274 0C21 POPEX 103      56.538  97.833 105.340  1.00  0.00           C
ATOM   4276 1C21 POPEX 103      57.418  97.923 104.119  1.00  0.00           C
ATOM   4279 2C21 POPEX 103      56.598  98.013 102.829  1.00  0.00           C
ATOM   4282 3C21 POPEX 103      57.498  98.183 101.599  1.00  0.00           C
ATOM   4285 4C21 POPEX 103      56.728  98.283 100.279  1.00  0.00           C
ATOM   4288 5C21 POPEX 103      57.618  98.723  99.099  1.00  0.00           C
ATOM   4291 6C21 POPEX 103      58.618  97.643  98.660  1.00  0.00           C
ATOM   4294 7C21 POPEX 103      59.648  98.173  97.649  1.00  0.00           C
ATOM   4297 8C21 POPEX 103      60.668  97.133  97.219  1.00  0.00           C
ATOM   4301  C33 POPEX 103      62.618  97.343 108.299  1.00  0.00           C
ATOM   4304  C34 POPEX 103      61.318  98.153 108.289  1.00  0.00           C
ATOM   4307  C35 POPEX 103      60.268  97.733 107.251  1.00  0.00           C
ATOM   4310  C36 POPEX 103      60.768  97.923 105.809  1.00  0.00           C
ATOM   4313  C37 POPEX 103      61.028  96.593 105.099  1.00  0.00           C
ATOM   4316  C38 POPEX 103      62.208  96.653 104.140  1.00  0.00           C
ATOM   4319  C39 POPEX 103      62.148  95.523 103.109  1.00  0.00           C
ATOM   4322 0C31 POPEX 103      63.328  95.593 102.130  1.00  0.00           C
ATOM   4325 1C31 POPEX 103      63.128  94.653 100.939  1.00  0.00           C
ATOM   4328 2C31 POPEX 103      64.218  94.833  99.891  1.00  0.00           C
ATOM   4331 3C31 POPEX 103      63.928  94.083  98.589  1.00  0.00           C
ATOM   4334 4C31 POPEX 103      64.218  92.583  98.660  1.00  0.00           C
ATOM   4337 5C31 POPEX 103      64.098  91.893  97.299  1.00  0.00           C
ATOM   4340 6C31 POPEX 103      64.188  90.373  97.369  1.00  0.00           C
ATOM   4344  NH3 POPEY 104      72.398  69.613  77.149  1.00  0.00           N
ATOM   4348  C12 POPEY 104      71.628  70.653  77.910  1.00  0.00           C
ATOM   4351  C11 POPEY 104      70.138  70.603  77.559  1.00  0.00           C
ATOM   4354  P   POPEY 104      68.058  72.093  77.939  1.00  0.00           P
ATOM   4355  O13 POPEY 104      67.938  72.253  76.469  1.00  0.00           O
ATOM   4356  O14 POPEY 104      67.678  73.283  78.739  1.00  0.00           O
ATOM   4357  O11 POPEY 104      67.158  70.873  78.389  1.00  0.00           O
ATOM   4358  O12 POPEY 104      69.498  71.603  78.339  1.00  0.00           O
ATOM   4359  C1  POPEY 104      67.298  70.343  79.709  1.00  0.00           C
ATOM   4362  C2  POPEY 104      66.738  71.283  80.819  1.00  0.00           C
ATOM   4364  O21 POPEY 104      66.568  70.543  82.039  1.00  0.00           O
ATOM   4365  C21 POPEY 104      67.638  70.063  82.659  1.00  0.00           C
ATOM   4366  O22 POPEY 104      67.698  68.933  83.139  1.00  0.00           O
ATOM   4367  C22 POPEY 104      68.728  71.123  82.850  1.00  0.00           C
ATOM   4370  C3  POPEY 104      65.388  71.973  80.490  1.00  0.00           C
ATOM   4373  O31 POPEY 104      65.238  73.123  81.349  1.00  0.00           O
ATOM   4374  C31 POPEY 104      64.388  73.023  82.349  1.00  0.00           C
ATOM   4375  O32 POPEY 104      63.648  72.093  82.589  1.00  0.00           O
ATOM   4376  C32 POPEY 104      64.538  74.263  83.229  1.00  0.00           C
ATOM   4379  C23 POPEY 104      69.798  70.763  83.909  1.00  0.00           C
ATOM   4382  C24 POPEY 104      69.788  71.603  85.189  1.00  0.00           C
ATOM   4385  C25 POPEY 104      68.958  71.043  86.359  1.00  0.00           C
ATOM   4388  C26 POPEY 104      69.648  69.873  87.099  1.00  0.00           C
ATOM   4391  C27 POPEY 104      69.018  69.593  88.479  1.00  0.00           C
ATOM   4394  C28 POPEY 104      69.768  68.593  89.389  1.00  0.00           C
ATOM   4397  C29 POPEY 104      71.258  68.843  89.509  1.00  0.00           C
ATOM   4399 0C21 POPEY 104      71.998  69.143  90.600  1.00  0.00           C
ATOM   4401 1C21 POPEY 104      71.578  69.333  92.039  1.00  0.00           C
ATOM   4404 2C21 POPEY 104      72.118  70.663  92.589  1.00  0.00           C
ATOM   4407 3C21 POPEY 104      72.048  70.803  94.119  1.00  0.00           C
ATOM   4410 4C21 POPEY 104      72.218  72.273  94.559  1.00  0.00           C
ATOM   4413 5C21 POPEY 104      72.608  72.463  96.039  1.00  0.00           C
ATOM   4416 6C21 POPEY 104      71.648  71.813  97.039  1.00  0.00           C
ATOM   4419 7C21 POPEY 104      72.098  72.013  98.501  1.00  0.00           C
ATOM   4422 8C21 POPEY 104      71.168  71.353  99.520  1.00  0.00           C
ATOM   4426  C33 POPEY 104      65.808  74.173  84.109  1.00  0.00           C
ATOM   4429  C34 POPEY 104      65.808  75.273  85.171  1.00  0.00           C
ATOM   4432  C35 POPEY 104      66.838  75.083  86.290  1.00  0.00           C
ATOM   4435  C36 POPEY 104      66.838  76.323  87.189  1.00  0.00           C
ATOM   4438  C37 POPEY 104      67.758  76.243  88.410  1.00  0.00           C
ATOM   4441  C38 POPEY 104      67.498  77.443  89.339  1.00  0.00           C
ATOM   4444  C39 POPEY 104      68.518  77.633  90.469  1.00  0.00           C
ATOM   4447 0C31 POPEY 104      68.588  76.463  91.469  1.00  0.00           C
ATOM   4450 1C31 POPEY 104      69.538  76.753  92.639  1.00  0.00           C
ATOM   4453 2C31 POPEY 104      69.728  75.603  93.650  1.00  0.00           C
ATOM   4456 3C31 POPEY 104      68.458  75.213  94.409  1.00  0.00           C
ATOM   4459 4C31 POPEY 104      68.718  74.203  95.549  1.00  0.00           C
ATOM   4462 5C31 POPEY 104      67.468  73.893  96.379  1.00  0.00           C
ATOM   4465 6C31 POPEY 104      67.718  72.853  97.490  1.00  0.00           C
ATOM   4469  NH3 POPEZ 105     112.288  39.393  76.020  1.00  0.00           N
ATOM   4473  C12 POPEZ 105     112.958  38.243  75.329  1.00  0.00           C
ATOM   4476  C11 POPEZ 105     112.998  38.493  73.809  1.00  0.00           C
ATOM   4479  P   POPEZ 105     113.528  41.063  73.449  1.00  0.00           P
ATOM   4480  O13 POPEZ 105     112.078  41.163  73.240  1.00  0.00           O
ATOM   4481  O14 POPEZ 105     114.418  41.793  72.520  1.00  0.00           O
ATOM   4482  O11 POPEZ 105     113.798  41.403  74.979  1.00  0.00           O
ATOM   4483  O12 POPEZ 105     113.918  39.533  73.469  1.00  0.00           O
ATOM   4484  C1  POPEZ 105     114.608  42.493  75.429  1.00  0.00           C
ATOM   4487  C2  POPEZ 105     115.488  41.973  76.590  1.00  0.00           C
ATOM   4489  O21 POPEZ 105     116.258  43.033  77.179  1.00  0.00           O
ATOM   4490  C21 POPEZ 105     116.128  43.103  78.499  1.00  0.00           C
ATOM   4491  O22 POPEZ 105     115.068  43.033  79.109  1.00  0.00           O
ATOM   4492  C22 POPEZ 105     117.518  43.073  79.149  1.00  0.00           C
ATOM   4495  C3  POPEZ 105     116.458  40.913  76.020  1.00  0.00           C
ATOM   4498  O31 POPEZ 105     117.528  40.543  76.909  1.00  0.00           O
ATOM   4499  C31 POPEZ 105     117.178  39.613  77.789  1.00  0.00           C
ATOM   4500  O32 POPEZ 105     116.038  39.193  77.939  1.00  0.00           O
ATOM   4501  C32 POPEZ 105     118.408  39.203  78.589  1.00  0.00           C
ATOM   4504  C23 POPEZ 105     117.498  43.413  80.649  1.00  0.00           C
ATOM   4507  C24 POPEZ 105     118.538  42.633  81.469  1.00  0.00           C
ATOM   4510  C25 POPEZ 105     118.498  43.023  82.949  1.00  0.00           C
ATOM   4513  C26 POPEZ 105     117.848  41.973  83.859  1.00  0.00           C
ATOM   4516  C27 POPEZ 105     118.848  41.053  84.569  1.00  0.00           C
ATOM   4519  C28 POPEZ 105     118.158  40.243  85.679  1.00  0.00           C
ATOM   4522  C29 POPEZ 105     119.118  39.333  86.389  1.00  0.00           C
ATOM   4524 0C21 POPEZ 105     119.128  39.043  87.710  1.00  0.00           C
ATOM   4526 1C21 POPEZ 105     118.168  39.553  88.759  1.00  0.00           C
ATOM   4529 2C21 POPEZ 105     118.898  40.033  90.031  1.00  0.00           C
ATOM   4532 3C21 POPEZ 105     119.598  38.893  90.779  1.00  0.00           C
ATOM   4535 4C21 POPEZ 105     120.288  39.313  92.079  1.00  0.00           C
ATOM   4538 5C21 POPEZ 105     121.088  38.133  92.639  1.00  0.00           C
ATOM   4541 6C21 POPEZ 105     121.798  38.383  93.979  1.00  0.00           C
ATOM   4544 7C21 POPEZ 105     122.668  37.173  94.350  1.00  0.00           C
ATOM   4547 8C21 POPEZ 105     123.068  37.123  95.829  1.00  0.00           C
ATOM   4551  C33 POPEZ 105     118.028  38.703  79.989  1.00  0.00           C
ATOM   4554  C34 POPEZ 105     119.238  38.623  80.929  1.00  0.00           C
ATOM   4557  C35 POPEZ 105     119.128  37.463  81.939  1.00  0.00           C
ATOM   4560  C36 POPEZ 105     117.888  37.503  82.829  1.00  0.00           C
ATOM   4563  C37 POPEZ 105     117.718  36.173  83.579  1.00  0.00           C
ATOM   4566  C38 POPEZ 105     116.488  36.223  84.490  1.00  0.00           C
ATOM   4569  C39 POPEZ 105     116.088  34.873  85.099  1.00  0.00           C
ATOM   4572 0C31 POPEZ 105     117.088  34.333  86.119  1.00  0.00           C
ATOM   4575 1C31 POPEZ 105     117.838  33.093  85.630  1.00  0.00           C
ATOM   4578 2C31 POPEZ 105     118.358  32.223  86.789  1.00  0.00           C
ATOM   4581 3C31 POPEZ 105     117.218  31.403  87.429  1.00  0.00           C
ATOM   4584 4C31 POPEZ 105     117.578  30.823  88.799  1.00  0.00           C
ATOM   4587 5C31 POPEZ 105     116.368  30.103  89.420  1.00  0.00           C
ATOM   4590 6C31 POPEZ 105     116.628  29.633  90.849  1.00  0.00           C
ATOM   4594  NH3 POPEa 106      52.708 119.473 114.509  1.00  0.00           N
ATOM   4598  C12 POPEa 106      53.258 120.863 114.351  1.00  0.00           C
ATOM   4601  C11 POPEa 106      52.578 121.683 113.209  1.00  0.00           C
ATOM   4604  P   POPEa 106      50.038 121.143 113.501  1.00  0.00           P
ATOM   4605  O13 POPEa 106      49.788 122.553 113.880  1.00  0.00           O
ATOM   4606  O14 POPEa 106      50.218 120.153 114.590  1.00  0.00           O
ATOM   4607  O11 POPEa 106      48.998 120.603 112.459  1.00  0.00           O
ATOM   4608  O12 POPEa 106      51.388 121.083 112.659  1.00  0.00           O
ATOM   4609  C1  POPEa 106      48.818 121.173 111.170  1.00  0.00           C
ATOM   4612  C2  POPEa 106      49.128 120.113 110.109  1.00  0.00           C
ATOM   4614  O21 POPEa 106      48.528 120.553 108.880  1.00  0.00           O
ATOM   4615  C21 POPEa 106      48.888 119.913 107.759  1.00  0.00           C
ATOM   4616  O22 POPEa 106      48.098 119.623 106.869  1.00  0.00           O
ATOM   4617  C22 POPEa 106      50.388 119.703 107.659  1.00  0.00           C
ATOM   4620  C3  POPEa 106      48.628 118.693 110.509  1.00  0.00           C
ATOM   4623  O31 POPEa 106      48.908 117.743 109.459  1.00  0.00           O
ATOM   4624  C31 POPEa 106      48.968 116.463 109.759  1.00  0.00           C
ATOM   4625  O32 POPEa 106      48.648 115.973 110.829  1.00  0.00           O
ATOM   4626  C32 POPEa 106      49.438 115.713 108.520  1.00  0.00           C
ATOM   4629  C23 POPEa 106      50.878 119.603 106.199  1.00  0.00           C
ATOM   4632  C24 POPEa 106      52.408 119.533 106.149  1.00  0.00           C
ATOM   4635  C25 POPEa 106      53.038 118.263 106.689  1.00  0.00           C
ATOM   4638  C26 POPEa 106      52.968 117.183 105.619  1.00  0.00           C
ATOM   4641  C27 POPEa 106      53.508 115.823 106.039  1.00  0.00           C
ATOM   4644  C28 POPEa 106      53.568 114.843 104.859  1.00  0.00           C
ATOM   4647  C29 POPEa 106      52.248 114.183 104.529  1.00  0.00           C
ATOM   4649 0C21 POPEa 106      52.068 112.893 104.189  1.00  0.00           C
ATOM   4651 1C21 POPEa 106      53.188 111.893 104.079  1.00  0.00           C
ATOM   4654 2C21 POPEa 106      54.058 112.113 102.820  1.00  0.00           C
ATOM   4657 3C21 POPEa 106      55.218 111.123 102.671  1.00  0.00           C
ATOM   4660 4C21 POPEa 106      56.328 111.643 101.729  1.00  0.00           C
ATOM   4663 5C21 POPEa 106      57.598 112.123 102.469  1.00  0.00           C
ATOM   4666 6C21 POPEa 106      57.408 113.363 103.361  1.00  0.00           C
ATOM   4669 7C21 POPEa 106      58.718 113.723 104.090  1.00  0.00           C
ATOM   4672 8C21 POPEa 106      58.578 114.883 105.079  1.00  0.00           C
ATOM   4676  C33 POPEa 106      48.478 115.903 107.329  1.00  0.00           C
ATOM   4679  C34 POPEa 106      49.188 115.773 105.979  1.00  0.00           C
ATOM   4682  C35 POPEa 106      48.398 116.393 104.819  1.00  0.00           C
ATOM   4685  C36 POPEa 106      47.008 115.793 104.611  1.00  0.00           C
ATOM   4688  C37 POPEa 106      46.248 116.543 103.509  1.00  0.00           C
ATOM   4691  C38 POPEa 106      44.948 115.833 103.109  1.00  0.00           C
ATOM   4694  C39 POPEa 106      44.098 116.683 102.149  1.00  0.00           C
ATOM   4697 0C31 POPEa 106      42.918 115.913 101.549  1.00  0.00           C
ATOM   4700 1C31 POPEa 106      41.998 116.833 100.729  1.00  0.00           C
ATOM   4703 2C31 POPEa 106      40.838 116.083 100.069  1.00  0.00           C
ATOM   4706 3C31 POPEa 106      41.248 115.233  98.859  1.00  0.00           C
ATOM   4709 4C31 POPEa 106      40.128 114.253  98.449  1.00  0.00           C
ATOM   4712 5C31 POPEa 106      40.378 113.603  97.079  1.00  0.00           C
ATOM   4715 6C31 POPEa 106      39.508 112.373  96.819  1.00  0.00           C
ATOM   4719  NH3 POPEb 107     131.484 101.893 116.359  1.00  0.00           N
ATOM   4723  C12 POPEb 107     130.004 102.133 116.281  1.00  0.00           C
ATOM   4726  C11 POPEb 107     129.674 103.453 116.990  1.00  0.00           C
ATOM   4729  P   POPEb 107     127.678 104.583 115.799  1.00  0.00           P
ATOM   4730  O13 POPEb 107     126.208 104.683 115.939  1.00  0.00           O
ATOM   4731  O14 POPEb 107     128.428 105.833 115.601  1.00  0.00           O
ATOM   4732  O11 POPEb 107     128.008 103.603 114.619  1.00  0.00           O
ATOM   4733  O12 POPEb 107     128.278 103.753 117.009  1.00  0.00           O
ATOM   4734  C1  POPEb 107     127.258 103.663 113.429  1.00  0.00           C
ATOM   4737  C2  POPEb 107     127.468 102.353 112.649  1.00  0.00           C
ATOM   4739  O21 POPEb 107     126.798 102.583 111.409  1.00  0.00           O
ATOM   4740  C21 POPEb 107     127.088 101.793 110.390  1.00  0.00           C
ATOM   4741  O22 POPEb 107     127.978 100.953 110.359  1.00  0.00           O
ATOM   4742  C22 POPEb 107     126.108 102.183 109.289  1.00  0.00           C
ATOM   4745  C3  POPEb 107     126.888 101.143 113.429  1.00  0.00           C
ATOM   4748  O31 POPEb 107     127.258  99.893 112.809  1.00  0.00           O
ATOM   4749  C31 POPEb 107     128.418  99.393 113.199  1.00  0.00           C
ATOM   4750  O32 POPEb 107     129.098  99.793 114.129  1.00  0.00           O
ATOM   4751  C32 POPEb 107     128.768  98.253 112.251  1.00  0.00           C
ATOM   4754  C23 POPEb 107     126.068 101.293 108.031  1.00  0.00           C
ATOM   4757  C24 POPEb 107     125.038 101.863 107.039  1.00  0.00           C
ATOM   4760  C25 POPEb 107     124.858 101.003 105.789  1.00  0.00           C
ATOM   4763  C26 POPEb 107     126.068 100.993 104.850  1.00  0.00           C
ATOM   4766  C27 POPEb 107     125.768 100.293 103.520  1.00  0.00           C
ATOM   4769  C28 POPEb 107     127.028 100.133 102.649  1.00  0.00           C
ATOM   4772  C29 POPEb 107     126.728  99.643 101.259  1.00  0.00           C
ATOM   4774 0C21 POPEb 107     127.258  98.553 100.679  1.00  0.00           C
ATOM   4776 1C21 POPEb 107     128.288  97.633 101.281  1.00  0.00           C
ATOM   4779 2C21 POPEb 107     129.098  96.853 100.219  1.00  0.00           C
ATOM   4782 3C21 POPEb 107     128.258  95.823  99.459  1.00  0.00           C
ATOM   4785 4C21 POPEb 107     129.128  94.933  98.549  1.00  0.00           C
ATOM   4788 5C21 POPEb 107     128.368  93.743  97.939  1.00  0.00           C
ATOM   4791 6C21 POPEb 107     127.098  94.123  97.169  1.00  0.00           C
ATOM   4794 7C21 POPEb 107     126.498  92.943  96.379  1.00  0.00           C
ATOM   4797 8C21 POPEb 107     125.068  93.193  95.889  1.00  0.00           C
ATOM   4801  C33 POPEb 107     129.784  97.283 112.869  1.00  0.00           C
ATOM   4804  C34 POPEb 107     130.134  96.103 111.929  1.00  0.00           C
ATOM   4807  C35 POPEb 107     128.938  95.193 111.629  1.00  0.00           C
ATOM   4810  C36 POPEb 107     129.268  93.913 110.829  1.00  0.00           C
ATOM   4813  C37 POPEb 107     127.978  93.233 110.329  1.00  0.00           C
ATOM   4816  C38 POPEb 107     128.078  91.713 110.099  1.00  0.00           C
ATOM   4819  C39 POPEb 107     128.888  91.303 108.859  1.00  0.00           C
ATOM   4822 0C31 POPEb 107     128.068  91.233 107.560  1.00  0.00           C
ATOM   4825 1C31 POPEb 107     128.958  90.843 106.359  1.00  0.00           C
ATOM   4828 2C31 POPEb 107     128.188  90.563 105.060  1.00  0.00           C
ATOM   4831 3C31 POPEb 107     129.098  90.013 103.959  1.00  0.00           C
ATOM   4834 4C31 POPEb 107     128.338  89.583 102.689  1.00  0.00           C
ATOM   4837 5C31 POPEb 107     129.218  88.793 101.729  1.00  0.00           C
ATOM   4840 6C31 POPEb 107     128.498  88.273 100.479  1.00  0.00           C
ATOM   4844  NH3 POPEc 108      37.048   1.183  70.499  1.00  0.00           N
ATOM   4848  C12 POPEc 108      38.128   2.143  70.029  1.00  0.00           C
ATOM   4851  C11 POPEc 108      38.138   3.463  70.829  1.00  0.00           C
ATOM   4854  P   POPEc 108      39.688   5.513  70.209  1.00  0.00           P
ATOM   4855  O13 POPEc 108      41.148   5.783  70.109  1.00  0.00           O
ATOM   4856  O14 POPEc 108      38.868   5.773  68.999  1.00  0.00           O
ATOM   4857  O11 POPEc 108      39.108   6.383  71.399  1.00  0.00           O
ATOM   4858  O12 POPEc 108      39.438   4.043  70.759  1.00  0.00           O
ATOM   4859  C1  POPEc 108      39.898   6.513  72.579  1.00  0.00           C
ATOM   4862  C2  POPEc 108      39.108   7.093  73.789  1.00  0.00           C
ATOM   4864  O21 POPEc 108      39.048   6.093  74.809  1.00  0.00           O
ATOM   4865  C21 POPEc 108      39.508   6.193  76.059  1.00  0.00           C
ATOM   4866  O22 POPEc 108      39.428   5.283  76.869  1.00  0.00           O
ATOM   4867  C22 POPEc 108      40.178   7.533  76.479  1.00  0.00           C
ATOM   4870  C3  POPEc 108      37.658   7.563  73.429  1.00  0.00           C
ATOM   4873  O31 POPEc 108      36.768   7.633  74.559  1.00  0.00           O
ATOM   4874  C31 POPEc 108      36.968   8.583  75.439  1.00  0.00           C
ATOM   4875  O32 POPEc 108      37.798   9.473  75.390  1.00  0.00           O
ATOM   4876  C32 POPEc 108      35.968   8.363  76.590  1.00  0.00           C
ATOM   4879  C23 POPEc 108      39.918   7.873  77.969  1.00  0.00           C
ATOM   4882  C24 POPEc 108      40.308   9.283  78.419  1.00  0.00           C
ATOM   4885  C25 POPEc 108      39.628   9.683  79.749  1.00  0.00           C
ATOM   4888  C26 POPEc 108      40.588  10.013  80.899  1.00  0.00           C
ATOM   4891  C27 POPEc 108      39.898  10.743  82.069  1.00  0.00           C
ATOM   4894  C28 POPEc 108      40.738  10.743  83.370  1.00  0.00           C
ATOM   4897  C29 POPEc 108      40.238  11.683  84.439  1.00  0.00           C
ATOM   4899 0C21 POPEc 108      39.308  11.423  85.390  1.00  0.00           C
ATOM   4901 1C21 POPEc 108      38.538  10.133  85.581  1.00  0.00           C
ATOM   4904 2C21 POPEc 108      38.348   9.703  87.049  1.00  0.00           C
ATOM   4907 3C21 POPEc 108      37.658  10.763  87.929  1.00  0.00           C
ATOM   4910 4C21 POPEc 108      36.778  10.173  89.049  1.00  0.00           C
ATOM   4913 5C21 POPEc 108      36.228  11.213  90.040  1.00  0.00           C
ATOM   4916 6C21 POPEc 108      36.048  12.633  89.459  1.00  0.00           C
ATOM   4919 7C21 POPEc 108      35.348  13.593  90.429  1.00  0.00           C
ATOM   4922 8C21 POPEc 108      35.308  15.033  89.891  1.00  0.00           C
ATOM   4926  C33 POPEc 108      35.978   6.913  77.139  1.00  0.00           C
ATOM   4929  C34 POPEc 108      34.728   6.553  77.939  1.00  0.00           C
ATOM   4932  C35 POPEc 108      34.698   7.163  79.350  1.00  0.00           C
ATOM   4935  C36 POPEc 108      33.598   6.553  80.219  1.00  0.00           C
ATOM   4938  C37 POPEc 108      33.618   7.043  81.670  1.00  0.00           C
ATOM   4941  C38 POPEc 108      34.918   6.643  82.400  1.00  0.00           C
ATOM   4944  C39 POPEc 108      34.688   5.833  83.679  1.00  0.00           C
ATOM   4947 0C31 POPEc 108      34.348   6.713  84.879  1.00  0.00           C
ATOM   4950 1C31 POPEc 108      33.928   5.923  86.109  1.00  0.00           C
ATOM   4953 2C31 POPEc 108      33.748   6.823  87.339  1.00  0.00           C
ATOM   4956 3C31 POPEc 108      32.978   6.163  88.489  1.00  0.00           C
ATOM   4959 4C31 POPEc 108      33.558   4.823  88.939  1.00  0.00           C
ATOM   4962 5C31 POPEc 108      32.848   4.273  90.189  1.00  0.00           C
ATOM   4965 6C31 POPEc 108      33.078   2.783  90.410  1.00  0.00           C
ATOM   4969  NH3 POPEd 109      -0.288  95.763  73.719  1.00  0.00           N
ATOM   4973  C12 POPEd 109       1.048  95.753  73.009  1.00  0.00           C
ATOM   4976  C11 POPEd 109       2.158  96.353  73.910  1.00  0.00           C
ATOM   4979  P   POPEd 109       4.718  96.773  74.189  1.00  0.00           P
ATOM   4980  O13 POPEd 109       5.928  95.933  74.019  1.00  0.00           O
ATOM   4981  O14 POPEd 109       4.778  98.183  73.749  1.00  0.00           O
ATOM   4982  O11 POPEd 109       4.318  96.683  75.719  1.00  0.00           O
ATOM   4983  O12 POPEd 109       3.488  96.083  73.419  1.00  0.00           O
ATOM   4984  C1  POPEd 109       4.498  95.423  76.399  1.00  0.00           C
ATOM   4987  C2  POPEd 109       4.408  95.673  77.919  1.00  0.00           C
ATOM   4989  O21 POPEd 109       5.028  94.643  78.709  1.00  0.00           O
ATOM   4990  C21 POPEd 109       6.338  94.713  78.869  1.00  0.00           C
ATOM   4991  O22 POPEd 109       7.108  95.353  78.159  1.00  0.00           O
ATOM   4992  C22 POPEd 109       6.728  93.893  80.099  1.00  0.00           C
ATOM   4995  C3  POPEd 109       2.938  95.763  78.359  1.00  0.00           C
ATOM   4998  O31 POPEd 109       2.838  96.293  79.699  1.00  0.00           O
ATOM   4999  C31 POPEd 109       1.588  96.323  80.129  1.00  0.00           C
ATOM   5000  O32 POPEd 109       0.608  96.083  79.439  1.00  0.00           O
ATOM   5001  C32 POPEd 109       1.568  96.683  81.600  1.00  0.00           C
ATOM   5004  C23 POPEd 109       6.978  94.753  81.369  1.00  0.00           C
ATOM   5007  C24 POPEd 109       7.068  93.893  82.649  1.00  0.00           C
ATOM   5010  C25 POPEd 109       7.548  94.653  83.899  1.00  0.00           C
ATOM   5013  C26 POPEd 109       8.168  93.733  84.979  1.00  0.00           C
ATOM   5016  C27 POPEd 109       8.998  94.493  86.029  1.00  0.00           C
ATOM   5019  C28 POPEd 109       9.708  93.573  87.059  1.00  0.00           C
ATOM   5022  C29 POPEd 109      10.698  94.333  87.910  1.00  0.00           C
ATOM   5024 0C21 POPEd 109      10.888  94.273  89.240  1.00  0.00           C
ATOM   5026 1C21 POPEd 109      10.138  93.433  90.250  1.00  0.00           C
ATOM   5029 2C21 POPEd 109       9.668  94.263  91.460  1.00  0.00           C
ATOM   5032 3C21 POPEd 109       8.608  95.323  91.099  1.00  0.00           C
ATOM   5035 4C21 POPEd 109       8.058  96.113  92.299  1.00  0.00           C
ATOM   5038 5C21 POPEd 109       9.048  97.123  92.899  1.00  0.00           C
ATOM   5041 6C21 POPEd 109       8.368  98.133  93.839  1.00  0.00           C
ATOM   5044 7C21 POPEd 109       9.318  99.243  94.310  1.00  0.00           C
ATOM   5047 8C21 POPEd 109       8.688 100.203  95.320  1.00  0.00           C
ATOM   5051  C33 POPEd 109       2.088  95.573  82.540  1.00  0.00           C
ATOM   5054  C34 POPEd 109       3.218  96.073  83.449  1.00  0.00           C
ATOM   5057  C35 POPEd 109       3.408  95.233  84.709  1.00  0.00           C
ATOM   5060  C36 POPEd 109       2.338  95.543  85.779  1.00  0.00           C
ATOM   5063  C37 POPEd 109       2.618  94.843  87.111  1.00  0.00           C
ATOM   5066  C38 POPEd 109       2.358  93.333  87.059  1.00  0.00           C
ATOM   5069  C39 POPEd 109       2.808  92.623  88.349  1.00  0.00           C
ATOM   5072 0C31 POPEd 109       4.338  92.483  88.449  1.00  0.00           C
ATOM   5075 1C31 POPEd 109       4.808  91.813  89.760  1.00  0.00           C
ATOM   5078 2C31 POPEd 109       4.338  92.573  91.001  1.00  0.00           C
ATOM   5081 3C31 POPEd 109       4.818  91.973  92.319  1.00  0.00           C
ATOM   5084 4C31 POPEd 109       4.028  92.543  93.510  1.00  0.00           C
ATOM   5087 5C31 POPEd 109       4.548  92.073  94.869  1.00  0.00           C
ATOM   5090 6C31 POPEd 109       3.678  92.533  96.029  1.00  0.00           C
ATOM   5094  NH3 POPEe 110     108.558  48.993  76.349  1.00  0.00           N
ATOM   5098  C12 POPEe 110     107.498  49.913  76.909  1.00  0.00           C
ATOM   5101  C11 POPEe 110     106.738  50.643  75.779  1.00  0.00           C
ATOM   5104  P   POPEe 110     104.998  51.773  77.380  1.00  0.00           P
ATOM   5105  O13 POPEe 110     104.588  50.383  77.660  1.00  0.00           O
ATOM   5106  O14 POPEe 110     103.948  52.743  77.039  1.00  0.00           O
ATOM   5107  O11 POPEe 110     105.788  52.383  78.599  1.00  0.00           O
ATOM   5108  O12 POPEe 110     106.088  51.823  76.229  1.00  0.00           O
ATOM   5109  C1  POPEe 110     106.978  53.153  78.489  1.00  0.00           C
ATOM   5112  C2  POPEe 110     106.688  54.673  78.259  1.00  0.00           C
ATOM   5114  O21 POPEe 110     107.718  55.553  78.759  1.00  0.00           O
ATOM   5115  C21 POPEe 110     108.398  55.243  79.859  1.00  0.00           C
ATOM   5116  O22 POPEe 110     109.608  55.233  79.950  1.00  0.00           O
ATOM   5117  C22 POPEe 110     107.468  55.123  81.069  1.00  0.00           C
ATOM   5120  C3  POPEe 110     105.278  55.163  78.719  1.00  0.00           C
ATOM   5123  O31 POPEe 110     105.258  56.593  78.749  1.00  0.00           O
ATOM   5124  C31 POPEe 110     104.898  57.373  79.779  1.00  0.00           C
ATOM   5125  O32 POPEe 110     105.138  58.573  79.789  1.00  0.00           O
ATOM   5126  C32 POPEe 110     104.148  56.683  80.910  1.00  0.00           C
ATOM   5129  C23 POPEe 110     108.238  55.123  82.410  1.00  0.00           C
ATOM   5132  C24 POPEe 110     107.298  55.283  83.599  1.00  0.00           C
ATOM   5135  C25 POPEe 110     108.008  55.003  84.929  1.00  0.00           C
ATOM   5138  C26 POPEe 110     107.208  55.493  86.141  1.00  0.00           C
ATOM   5141  C27 POPEe 110     107.858  55.053  87.459  1.00  0.00           C
ATOM   5144  C28 POPEe 110     107.028  55.403  88.709  1.00  0.00           C
ATOM   5147  C29 POPEe 110     107.118  56.863  89.090  1.00  0.00           C
ATOM   5149 0C21 POPEe 110     107.468  57.353  90.289  1.00  0.00           C
ATOM   5151 1C21 POPEe 110     107.858  56.533  91.500  1.00  0.00           C
ATOM   5154 2C21 POPEe 110     106.688  55.843  92.229  1.00  0.00           C
ATOM   5157 3C21 POPEe 110     105.568  56.793  92.689  1.00  0.00           C
ATOM   5160 4C21 POPEe 110     104.818  56.273  93.921  1.00  0.00           C
ATOM   5163 5C21 POPEe 110     105.498  56.743  95.210  1.00  0.00           C
ATOM   5166 6C21 POPEe 110     104.858  56.233  96.509  1.00  0.00           C
ATOM   5169 7C21 POPEe 110     105.578  56.803  97.739  1.00  0.00           C
ATOM   5172 8C21 POPEe 110     104.978  56.363  99.079  1.00  0.00           C
ATOM   5176  C33 POPEe 110     104.028  57.623  82.130  1.00  0.00           C
ATOM   5179  C34 POPEe 110     103.508  56.873  83.361  1.00  0.00           C
ATOM   5182  C35 POPEe 110     103.268  57.813  84.549  1.00  0.00           C
ATOM   5185  C36 POPEe 110     103.198  57.053  85.880  1.00  0.00           C
ATOM   5188  C37 POPEe 110     102.738  57.933  87.039  1.00  0.00           C
ATOM   5191  C38 POPEe 110     103.168  57.403  88.419  1.00  0.00           C
ATOM   5194  C39 POPEe 110     102.778  55.943  88.669  1.00  0.00           C
ATOM   5197 0C31 POPEe 110     102.898  55.553  90.149  1.00  0.00           C
ATOM   5200 1C31 POPEe 110     102.138  54.263  90.469  1.00  0.00           C
ATOM   5203 2C31 POPEe 110     101.878  54.073  91.971  1.00  0.00           C
ATOM   5206 3C31 POPEe 110     100.858  52.953  92.251  1.00  0.00           C
ATOM   5209 4C31 POPEe 110     100.488  52.803  93.729  1.00  0.00           C
ATOM   5212 5C31 POPEe 110      99.668  53.983  94.289  1.00  0.00           C
ATOM   5215 6C31 POPEe 110     100.178  54.503  95.630  1.00  0.00           C
ATOM   5219  NH3 POPEf 111     108.178  63.983  74.350  1.00  0.00           N
ATOM   5223  C12 POPEf 111     107.508  64.783  75.419  1.00  0.00           C
ATOM   5226  C11 POPEf 111     106.698  65.953  74.869  1.00  0.00           C
ATOM   5229  P   POPEf 111     104.208  66.393  75.519  1.00  0.00           P
ATOM   5230  O13 POPEf 111     103.988  67.313  74.389  1.00  0.00           O
ATOM   5231  O14 POPEf 111     103.638  65.033  75.399  1.00  0.00           O
ATOM   5232  O11 POPEf 111     103.578  67.003  76.829  1.00  0.00           O
ATOM   5233  O12 POPEf 111     105.728  66.293  75.849  1.00  0.00           O
ATOM   5234  C1  POPEf 111     104.138  68.143  77.459  1.00  0.00           C
ATOM   5237  C2  POPEf 111     105.098  67.753  78.630  1.00  0.00           C
ATOM   5239  O21 POPEf 111     104.778  68.543  79.789  1.00  0.00           O
ATOM   5240  C21 POPEf 111     103.638  68.303  80.410  1.00  0.00           C
ATOM   5241  O22 POPEf 111     102.908  67.353  80.250  1.00  0.00           O
ATOM   5242  C22 POPEf 111     103.388  69.463  81.379  1.00  0.00           C
ATOM   5245  C3  POPEf 111     106.598  67.983  78.259  1.00  0.00           C
ATOM   5248  O31 POPEf 111     107.468  67.943  79.409  1.00  0.00           O
ATOM   5249  C31 POPEf 111     107.908  66.733  79.739  1.00  0.00           C
ATOM   5250  O32 POPEf 111     107.708  65.703  79.119  1.00  0.00           O
ATOM   5251  C32 POPEf 111     108.588  66.823  81.089  1.00  0.00           C
ATOM   5254  C23 POPEf 111     102.188  69.223  82.319  1.00  0.00           C
ATOM   5257  C24 POPEf 111     102.378  68.043  83.279  1.00  0.00           C
ATOM   5260  C25 POPEf 111     103.588  68.173  84.210  1.00  0.00           C
ATOM   5263  C26 POPEf 111     103.418  69.313  85.219  1.00  0.00           C
ATOM   5266  C27 POPEf 111     104.458  69.253  86.339  1.00  0.00           C
ATOM   5269  C28 POPEf 111     104.148  70.173  87.531  1.00  0.00           C
ATOM   5272  C29 POPEf 111     102.938  69.733  88.319  1.00  0.00           C
ATOM   5274 0C21 POPEf 111     102.868  69.443  89.630  1.00  0.00           C
ATOM   5276 1C21 POPEf 111     103.978  69.493  90.659  1.00  0.00           C
ATOM   5279 2C21 POPEf 111     104.088  68.183  91.460  1.00  0.00           C
ATOM   5282 3C21 POPEf 111     104.758  67.053  90.679  1.00  0.00           C
ATOM   5285 4C21 POPEf 111     104.298  65.673  91.179  1.00  0.00           C
ATOM   5288 5C21 POPEf 111     104.938  64.523  90.390  1.00  0.00           C
ATOM   5291 6C21 POPEf 111     104.188  63.183  90.490  1.00  0.00           C
ATOM   5294 7C21 POPEf 111     104.758  62.113  89.549  1.00  0.00           C
ATOM   5297 8C21 POPEf 111     103.878  60.873  89.420  1.00  0.00           C
ATOM   5301  C33 POPEf 111     107.518  67.053  82.179  1.00  0.00           C
ATOM   5304  C34 POPEf 111     108.168  67.323  83.539  1.00  0.00           C
ATOM   5307  C35 POPEf 111     107.188  67.093  84.699  1.00  0.00           C
ATOM   5310  C36 POPEf 111     107.738  66.063  85.689  1.00  0.00           C
ATOM   5313  C37 POPEf 111     106.728  65.633  86.749  1.00  0.00           C
ATOM   5316  C38 POPEf 111     107.288  64.523  87.649  1.00  0.00           C
ATOM   5319  C39 POPEf 111     108.128  65.053  88.819  1.00  0.00           C
ATOM   5322 0C31 POPEf 111     108.618  63.933  89.739  1.00  0.00           C
ATOM   5325 1C31 POPEf 111     109.528  64.443  90.870  1.00  0.00           C
ATOM   5328 2C31 POPEf 111     109.818  63.363  91.920  1.00  0.00           C
ATOM   5331 3C31 POPEf 111     108.808  63.363  93.089  1.00  0.00           C
ATOM   5334 4C31 POPEf 111     109.328  64.143  94.299  1.00  0.00           C
ATOM   5337 5C31 POPEf 111     108.398  64.073  95.519  1.00  0.00           C
ATOM   5340 6C31 POPEf 111     109.058  64.593  96.799  1.00  0.00           C
ATOM   5344  NH3 POPEg 112      55.318  32.433 112.289  1.00  0.00           N
ATOM   5348  C12 POPEg 112      56.078  33.213 113.329  1.00  0.00           C
ATOM   5351  C11 POPEg 112      56.978  34.243 112.639  1.00  0.00           C
ATOM   5354  P   POPEg 112      58.308  36.353 113.319  1.00  0.00           P
ATOM   5355  O13 POPEg 112      57.148  37.153 112.829  1.00  0.00           O
ATOM   5356  O14 POPEg 112      58.958  36.873 114.539  1.00  0.00           O
ATOM   5357  O11 POPEg 112      59.368  36.133 112.169  1.00  0.00           O
ATOM   5358  O12 POPEg 112      57.828  34.873 113.609  1.00  0.00           O
ATOM   5359  C1  POPEg 112      60.538  35.333 112.339  1.00  0.00           C
ATOM   5362  C2  POPEg 112      60.978  34.703 110.979  1.00  0.00           C
ATOM   5364  O21 POPEg 112      61.398  35.783 110.139  1.00  0.00           O
ATOM   5365  C21 POPEg 112      61.808  35.543 108.930  1.00  0.00           C
ATOM   5366  O22 POPEg 112      62.108  34.463 108.449  1.00  0.00           O
ATOM   5367  C22 POPEg 112      61.678  36.853 108.171  1.00  0.00           C
ATOM   5370  C3  POPEg 112      59.778  33.883 110.410  1.00  0.00           C
ATOM   5373  O31 POPEg 112      60.098  32.883 109.429  1.00  0.00           O
ATOM   5374  C31 POPEg 112      59.638  32.763 108.179  1.00  0.00           C
ATOM   5375  O32 POPEg 112      59.908  31.813 107.459  1.00  0.00           O
ATOM   5376  C32 POPEg 112      58.728  33.893 107.729  1.00  0.00           C
ATOM   5379  C23 POPEg 112      61.658  36.703 106.640  1.00  0.00           C
ATOM   5382  C24 POPEg 112      61.238  38.023 105.979  1.00  0.00           C
ATOM   5385  C25 POPEg 112      62.398  39.013 105.779  1.00  0.00           C
ATOM   5388  C26 POPEg 112      62.708  39.203 104.289  1.00  0.00           C
ATOM   5391  C27 POPEg 112      63.408  40.523 103.930  1.00  0.00           C
ATOM   5394  C28 POPEg 112      64.938  40.463 104.079  1.00  0.00           C
ATOM   5397  C29 POPEg 112      65.618  41.783 104.330  1.00  0.00           C
ATOM   5399 0C21 POPEg 112      65.568  42.913 103.589  1.00  0.00           C
ATOM   5401 1C21 POPEg 112      64.828  43.143 102.289  1.00  0.00           C
ATOM   5404 2C21 POPEg 112      65.768  43.193 101.069  1.00  0.00           C
ATOM   5407 3C21 POPEg 112      66.368  41.823 100.709  1.00  0.00           C
ATOM   5410 4C21 POPEg 112      67.378  41.903  99.559  1.00  0.00           C
ATOM   5413 5C21 POPEg 112      67.498  40.573  98.799  1.00  0.00           C
ATOM   5416 6C21 POPEg 112      68.558  40.643  97.680  1.00  0.00           C
ATOM   5419 7C21 POPEg 112      68.708  39.353  96.879  1.00  0.00           C
ATOM   5422 8C21 POPEg 112      69.748  39.483  95.770  1.00  0.00           C
ATOM   5426  C33 POPEg 112      58.068  33.533 106.380  1.00  0.00           C
ATOM   5429  C34 POPEg 112      57.238  34.673 105.819  1.00  0.00           C
ATOM   5432  C35 POPEg 112      57.968  35.473 104.739  1.00  0.00           C
ATOM   5435  C36 POPEg 112      56.998  36.463 104.079  1.00  0.00           C
ATOM   5438  C37 POPEg 112      57.638  37.493 103.139  1.00  0.00           C
ATOM   5441  C38 POPEg 112      56.538  38.333 102.479  1.00  0.00           C
ATOM   5444  C39 POPEg 112      57.038  39.403 101.509  1.00  0.00           C
ATOM   5447 0C31 POPEg 112      55.848  40.113 100.840  1.00  0.00           C
ATOM   5450 1C31 POPEg 112      56.258  41.083  99.729  1.00  0.00           C
ATOM   5453 2C31 POPEg 112      55.208  41.213  98.619  1.00  0.00           C
ATOM   5456 3C31 POPEg 112      53.978  42.063  98.979  1.00  0.00           C
ATOM   5459 4C31 POPEg 112      54.278  43.563  99.070  1.00  0.00           C
ATOM   5462 5C31 POPEg 112      53.048  44.433  98.719  1.00  0.00           C
ATOM   5465 6C31 POPEg 112      53.278  45.933  98.921  1.00  0.00           C
ATOM   5469  NH3 POPEh 113      50.948 103.003 117.729  1.00  0.00           N
ATOM   5473  C12 POPEh 113      49.518 102.553 117.589  1.00  0.00           C
ATOM   5476  C11 POPEh 113      49.418 101.223 116.809  1.00  0.00           C
ATOM   5479  P   POPEh 113      47.858  99.123 116.529  1.00  0.00           P
ATOM   5480  O13 POPEh 113      48.738  98.263 117.359  1.00  0.00           O
ATOM   5481  O14 POPEh 113      46.408  98.813 116.489  1.00  0.00           O
ATOM   5482  O11 POPEh 113      48.458  99.053 115.060  1.00  0.00           O
ATOM   5483  O12 POPEh 113      48.118 100.643 116.929  1.00  0.00           O
ATOM   5484  C1  POPEh 113      48.208 100.033 114.029  1.00  0.00           C
ATOM   5487  C2  POPEh 113      47.648  99.413 112.719  1.00  0.00           C
ATOM   5489  O21 POPEh 113      47.248 100.503 111.859  1.00  0.00           O
ATOM   5490  C21 POPEh 113      47.278 100.273 110.549  1.00  0.00           C
ATOM   5491  O22 POPEh 113      47.898  99.393 109.979  1.00  0.00           O
ATOM   5492  C22 POPEh 113      46.328 101.263 109.850  1.00  0.00           C
ATOM   5495  C3  POPEh 113      46.408  98.533 113.031  1.00  0.00           C
ATOM   5498  O31 POPEh 113      45.768  98.003 111.839  1.00  0.00           O
ATOM   5499  C31 POPEh 113      44.588  97.443 112.090  1.00  0.00           C
ATOM   5500  O32 POPEh 113      44.068  97.373 113.189  1.00  0.00           O
ATOM   5501  C32 POPEh 113      43.998  96.863 110.819  1.00  0.00           C
ATOM   5504  C23 POPEh 113      46.908 101.963 108.589  1.00  0.00           C
ATOM   5507  C24 POPEh 113      46.308 103.353 108.361  1.00  0.00           C
ATOM   5510  C25 POPEh 113      44.788 103.393 108.129  1.00  0.00           C
ATOM   5513  C26 POPEh 113      44.338 102.923 106.739  1.00  0.00           C
ATOM   5516  C27 POPEh 113      42.958 103.483 106.349  1.00  0.00           C
ATOM   5519  C28 POPEh 113      42.348 102.873 105.069  1.00  0.00           C
ATOM   5522  C29 POPEh 113      43.148 103.213 103.829  1.00  0.00           C
ATOM   5524 0C21 POPEh 113      42.758 104.043 102.849  1.00  0.00           C
ATOM   5526 1C21 POPEh 113      41.458 104.813 102.820  1.00  0.00           C
ATOM   5529 2C21 POPEh 113      41.348 105.763 101.609  1.00  0.00           C
ATOM   5532 3C21 POPEh 113      41.268 105.023 100.259  1.00  0.00           C
ATOM   5535 4C21 POPEh 113      41.408 105.933  99.029  1.00  0.00           C
ATOM   5538 5C21 POPEh 113      41.388 105.093  97.739  1.00  0.00           C
ATOM   5541 6C21 POPEh 113      41.618 105.903  96.460  1.00  0.00           C
ATOM   5544 7C21 POPEh 113      41.488 105.033  95.210  1.00  0.00           C
ATOM   5547 8C21 POPEh 113      41.538 105.833  93.909  1.00  0.00           C
ATOM   5551  C33 POPEh 113      43.738  97.943 109.739  1.00  0.00           C
ATOM   5554  C34 POPEh 113      42.658  97.493 108.749  1.00  0.00           C
ATOM   5557  C35 POPEh 113      42.708  98.233 107.420  1.00  0.00           C
ATOM   5560  C36 POPEh 113      41.788  97.603 106.369  1.00  0.00           C
ATOM   5563  C37 POPEh 113      41.698  98.433 105.079  1.00  0.00           C
ATOM   5566  C38 POPEh 113      41.488  97.593 103.810  1.00  0.00           C
ATOM   5569  C39 POPEh 113      42.728  96.773 103.410  1.00  0.00           C
ATOM   5572 0C31 POPEh 113      42.588  96.133 102.020  1.00  0.00           C
ATOM   5575 1C31 POPEh 113      43.148  97.013 100.889  1.00  0.00           C
ATOM   5578 2C31 POPEh 113      42.768  96.473  99.499  1.00  0.00           C
ATOM   5581 3C31 POPEh 113      43.338  97.273  98.329  1.00  0.00           C
ATOM   5584 4C31 POPEh 113      44.848  97.073  98.119  1.00  0.00           C
ATOM   5587 5C31 POPEh 113      45.348  97.723  96.830  1.00  0.00           C
ATOM   5590 6C31 POPEh 113      46.828  97.443  96.539  1.00  0.00           C
ATOM   5594  NH3 POPEi 114      95.298 113.243  75.789  1.00  0.00           N
ATOM   5598  C12 POPEi 114      95.228 111.873  75.189  1.00  0.00           C
ATOM   5601  C11 POPEi 114      96.398 111.503  74.299  1.00  0.00           C
ATOM   5604  P   POPEi 114      97.378 109.053  74.659  1.00  0.00           P
ATOM   5605  O13 POPEi 114      98.438 108.883  73.639  1.00  0.00           O
ATOM   5606  O14 POPEi 114      96.698 107.853  75.209  1.00  0.00           O
ATOM   5607  O11 POPEi 114      97.948 109.823  75.919  1.00  0.00           O
ATOM   5608  O12 POPEi 114      96.328 110.093  74.070  1.00  0.00           O
ATOM   5609  C1  POPEi 114      99.298 110.283  75.989  1.00  0.00           C
ATOM   5612  C2  POPEi 114      99.528 111.203  77.229  1.00  0.00           C
ATOM   5614  O21 POPEi 114      99.618 110.393  78.409  1.00  0.00           O
ATOM   5615  C21 POPEi 114     100.828 110.303  78.939  1.00  0.00           C
ATOM   5616  O22 POPEi 114     101.868 110.633  78.409  1.00  0.00           O
ATOM   5617  C22 POPEi 114     100.678 109.793  80.379  1.00  0.00           C
ATOM   5620  C3  POPEi 114      98.368 112.223  77.429  1.00  0.00           C
ATOM   5623  O31 POPEi 114      98.368 112.823  78.759  1.00  0.00           O
ATOM   5624  C31 POPEi 114      97.208 113.473  78.989  1.00  0.00           C
ATOM   5625  O32 POPEi 114      96.388 113.703  78.119  1.00  0.00           O
ATOM   5626  C32 POPEi 114      97.028 113.743  80.479  1.00  0.00           C
ATOM   5629  C23 POPEi 114     100.678 110.943  81.421  1.00  0.00           C
ATOM   5632  C24 POPEi 114      99.658 110.793  82.549  1.00  0.00           C
ATOM   5635  C25 POPEi 114     100.218 110.163  83.829  1.00  0.00           C
ATOM   5638  C26 POPEi 114      99.188 110.093  84.969  1.00  0.00           C
ATOM   5641  C27 POPEi 114      99.868 109.843  86.329  1.00  0.00           C
ATOM   5644  C28 POPEi 114      98.878 109.563  87.479  1.00  0.00           C
ATOM   5647  C29 POPEi 114      99.678 109.353  88.739  1.00  0.00           C
ATOM   5649 0C21 POPEi 114      99.398 109.823  89.969  1.00  0.00           C
ATOM   5651 1C21 POPEi 114      98.168 110.573  90.399  1.00  0.00           C
ATOM   5654 2C21 POPEi 114      97.688 110.073  91.769  1.00  0.00           C
ATOM   5657 3C21 POPEi 114      97.258 108.593  91.789  1.00  0.00           C
ATOM   5660 4C21 POPEi 114      96.938 108.093  93.200  1.00  0.00           C
ATOM   5663 5C21 POPEi 114      98.138 107.433  93.899  1.00  0.00           C
ATOM   5666 6C21 POPEi 114      97.828 107.033  95.340  1.00  0.00           C
ATOM   5669 7C21 POPEi 114      98.878 106.103  95.939  1.00  0.00           C
ATOM   5672 8C21 POPEi 114      98.538 105.613  97.350  1.00  0.00           C
ATOM   5676  C33 POPEi 114      96.338 112.553  81.199  1.00  0.00           C
ATOM   5679  C34 POPEi 114      96.358 112.713  82.719  1.00  0.00           C
ATOM   5682  C35 POPEi 114      95.538 111.653  83.479  1.00  0.00           C
ATOM   5685  C36 POPEi 114      94.068 112.063  83.699  1.00  0.00           C
ATOM   5688  C37 POPEi 114      93.248 111.113  84.599  1.00  0.00           C
ATOM   5691  C38 POPEi 114      93.938 110.753  85.929  1.00  0.00           C
ATOM   5694  C39 POPEi 114      93.038 110.063  86.959  1.00  0.00           C
ATOM   5697 0C31 POPEi 114      91.958 110.973  87.569  1.00  0.00           C
ATOM   5700 1C31 POPEi 114      91.378 110.393  88.869  1.00  0.00           C
ATOM   5703 2C31 POPEi 114      90.288 111.263  89.509  1.00  0.00           C
ATOM   5706 3C31 POPEi 114      89.638 110.613  90.749  1.00  0.00           C
ATOM   5709 4C31 POPEi 114      90.568 110.493  91.971  1.00  0.00           C
ATOM   5712 5C31 POPEi 114      90.528 109.093  92.599  1.00  0.00           C
ATOM   5715 6C31 POPEi 114      91.458 108.923  93.809  1.00  0.00           C
ATOM   5719  NH3 POPEj 115      36.718  48.803  71.609  1.00  0.00           N
ATOM   5723  C12 POPEj 115      36.088  49.653  70.549  1.00  0.00           C
ATOM   5726  C11 POPEj 115      34.658  49.183  70.160  1.00  0.00           C
ATOM   5729  P   POPEj 115      33.348  49.783  72.339  1.00  0.00           P
ATOM   5730  O13 POPEj 115      34.558  50.243  73.049  1.00  0.00           O
ATOM   5731  O14 POPEj 115      32.538  50.843  71.689  1.00  0.00           O
ATOM   5732  O11 POPEj 115      32.478  48.973  73.359  1.00  0.00           O
ATOM   5733  O12 POPEj 115      33.868  48.733  71.270  1.00  0.00           O
ATOM   5734  C1  POPEj 115      33.108  48.223  74.399  1.00  0.00           C
ATOM   5737  C2  POPEj 115      32.508  48.593  75.769  1.00  0.00           C
ATOM   5739  O21 POPEj 115      32.948  47.593  76.710  1.00  0.00           O
ATOM   5740  C21 POPEj 115      33.058  48.013  77.969  1.00  0.00           C
ATOM   5741  O22 POPEj 115      32.898  49.153  78.349  1.00  0.00           O
ATOM   5742  C22 POPEj 115      33.438  46.823  78.840  1.00  0.00           C
ATOM   5745  C3  POPEj 115      30.958  48.653  75.659  1.00  0.00           C
ATOM   5748  O31 POPEj 115      30.348  48.643  76.959  1.00  0.00           O
ATOM   5749  C31 POPEj 115      30.058  49.823  77.489  1.00  0.00           C
ATOM   5750  O32 POPEj 115      30.138  50.903  76.929  1.00  0.00           O
ATOM   5751  C32 POPEj 115      29.588  49.573  78.929  1.00  0.00           C
ATOM   5754  C23 POPEj 115      33.388  47.133  80.340  1.00  0.00           C
ATOM   5757  C24 POPEj 115      33.568  45.883  81.199  1.00  0.00           C
ATOM   5760  C25 POPEj 115      33.398  46.103  82.710  1.00  0.00           C
ATOM   5763  C26 POPEj 115      34.508  46.923  83.389  1.00  0.00           C
ATOM   5766  C27 POPEj 115      34.418  46.813  84.929  1.00  0.00           C
ATOM   5769  C28 POPEj 115      35.518  47.573  85.700  1.00  0.00           C
ATOM   5772  C29 POPEj 115      35.338  49.073  85.659  1.00  0.00           C
ATOM   5774 0C21 POPEj 115      34.768  49.833  86.609  1.00  0.00           C
ATOM   5776 1C21 POPEj 115      34.178  49.353  87.910  1.00  0.00           C
ATOM   5779 2C21 POPEj 115      33.968  50.513  88.899  1.00  0.00           C
ATOM   5782 3C21 POPEj 115      32.848  51.483  88.479  1.00  0.00           C
ATOM   5785 4C21 POPEj 115      32.718  52.693  89.409  1.00  0.00           C
ATOM   5788 5C21 POPEj 115      32.218  52.313  90.809  1.00  0.00           C
ATOM   5791 6C21 POPEj 115      32.088  53.533  91.740  1.00  0.00           C
ATOM   5794 7C21 POPEj 115      32.518  53.203  93.179  1.00  0.00           C
ATOM   5797 8C21 POPEj 115      32.348  54.363  94.160  1.00  0.00           C
ATOM   5801  C33 POPEj 115      29.118  50.793  79.749  1.00  0.00           C
ATOM   5804  C34 POPEj 115      28.898  50.393  81.219  1.00  0.00           C
ATOM   5807  C35 POPEj 115      28.238  51.473  82.090  1.00  0.00           C
ATOM   5810  C36 POPEj 115      29.238  52.453  82.729  1.00  0.00           C
ATOM   5813  C37 POPEj 115      28.578  53.263  83.859  1.00  0.00           C
ATOM   5816  C38 POPEj 115      29.568  54.103  84.679  1.00  0.00           C
ATOM   5819  C39 POPEj 115      30.168  55.283  83.909  1.00  0.00           C
ATOM   5822 0C31 POPEj 115      30.808  56.323  84.829  1.00  0.00           C
ATOM   5825 1C31 POPEj 115      31.258  57.583  84.090  1.00  0.00           C
ATOM   5828 2C31 POPEj 115      30.578  58.853  84.620  1.00  0.00           C
ATOM   5831 3C31 POPEj 115      30.928  60.103  83.809  1.00  0.00           C
ATOM   5834 4C31 POPEj 115      30.388  60.083  82.369  1.00  0.00           C
ATOM   5837 5C31 POPEj 115      31.428  59.703  81.309  1.00  0.00           C
ATOM   5840 6C31 POPEj 115      30.848  59.613  79.899  1.00  0.00           C
ATOM   5844  NH3 POPEk 116       8.418 123.783 117.869  1.00  0.00           N
ATOM   5848  C12 POPEk 116       9.338 122.663 118.240  1.00  0.00           C
ATOM   5851  C11 POPEk 116       9.598 122.623 119.770  1.00  0.00           C
ATOM   5854  P   POPEk 116       8.208 121.103 121.469  1.00  0.00           P
ATOM   5855  O13 POPEk 116       8.038 121.483 122.890  1.00  0.00           O
ATOM   5856  O14 POPEk 116       9.298 120.153 121.179  1.00  0.00           O
ATOM   5857  O11 POPEk 116       6.828 120.483 120.969  1.00  0.00           O
ATOM   5858  O12 POPEk 116       8.428 122.383 120.549  1.00  0.00           O
ATOM   5859  C1  POPEk 116       6.398 120.833 119.660  1.00  0.00           C
ATOM   5862  C2  POPEk 116       5.268 119.953 119.049  1.00  0.00           C
ATOM   5864  O21 POPEk 116       5.218 120.013 117.609  1.00  0.00           O
ATOM   5865  C21 POPEk 116       5.688 120.993 116.889  1.00  0.00           C
ATOM   5866  O22 POPEk 116       6.138 122.063 117.239  1.00  0.00           O
ATOM   5867  C22 POPEk 116       5.688 120.513 115.439  1.00  0.00           C
ATOM   5870  C3  POPEk 116       3.848 120.203 119.649  1.00  0.00           C
ATOM   5873  O31 POPEk 116       2.808 119.553 118.880  1.00  0.00           O
ATOM   5874  C31 POPEk 116       2.688 118.233 119.070  1.00  0.00           C
ATOM   5875  O32 POPEk 116       3.148 117.613 120.009  1.00  0.00           O
ATOM   5876  C32 POPEk 116       2.008 117.653 117.840  1.00  0.00           C
ATOM   5879  C23 POPEk 116       5.778 121.663 114.421  1.00  0.00           C
ATOM   5882  C24 POPEk 116       5.758 121.153 112.969  1.00  0.00           C
ATOM   5885  C25 POPEk 116       6.058 122.253 111.939  1.00  0.00           C
ATOM   5888  C26 POPEk 116       6.128 121.733 110.499  1.00  0.00           C
ATOM   5891  C27 POPEk 116       6.658 122.773 109.499  1.00  0.00           C
ATOM   5894  C28 POPEk 116       6.888 122.253 108.069  1.00  0.00           C
ATOM   5897  C29 POPEk 116       8.098 121.363 107.919  1.00  0.00           C
ATOM   5899 0C21 POPEk 116       9.208 121.633 107.209  1.00  0.00           C
ATOM   5901 1C21 POPEk 116       9.478 122.913 106.450  1.00  0.00           C
ATOM   5904 2C21 POPEk 116       8.878 122.923 105.031  1.00  0.00           C
ATOM   5907 3C21 POPEk 116       9.058 124.283 104.351  1.00  0.00           C
ATOM   5910 4C21 POPEk 116       8.458 124.333 102.939  1.00  0.00           C
ATOM   5913 5C21 POPEk 116       8.788 125.643 102.239  1.00  0.00           C
ATOM   5916 6C21 POPEk 116       8.278 125.723 100.799  1.00  0.00           C
ATOM   5919 7C21 POPEk 116       8.738 127.013 100.089  1.00  0.00           C
ATOM   5922 8C21 POPEk 116       8.138 127.173  98.699  1.00  0.00           C
ATOM   5926  C33 POPEk 116       3.008 117.723 116.660  1.00  0.00           C
ATOM   5929  C34 POPEk 116       2.438 117.373 115.279  1.00  0.00           C
ATOM   5932  C35 POPEk 116       3.578 117.223 114.259  1.00  0.00           C
ATOM   5935  C36 POPEk 116       3.088 117.083 112.820  1.00  0.00           C
ATOM   5938  C37 POPEk 116       4.218 116.733 111.851  1.00  0.00           C
ATOM   5941  C38 POPEk 116       3.828 116.943 110.379  1.00  0.00           C
ATOM   5944  C39 POPEk 116       4.968 116.603 109.421  1.00  0.00           C
ATOM   5947 0C31 POPEk 116       4.708 117.123 107.999  1.00  0.00           C
ATOM   5950 1C31 POPEk 116       5.888 116.903 107.049  1.00  0.00           C
ATOM   5953 2C31 POPEk 116       5.608 117.443 105.639  1.00  0.00           C
ATOM   5956 3C31 POPEk 116       6.838 117.403 104.719  1.00  0.00           C
ATOM   5959 4C31 POPEk 116       7.898 118.453 105.060  1.00  0.00           C
ATOM   5962 5C31 POPEk 116       9.128 118.363 104.140  1.00  0.00           C
ATOM   5965 6C31 POPEk 116      10.338 119.113 104.679  1.00  0.00           C
ATOM   5969  NH3 POPEl 117      31.618 112.243  73.789  1.00  0.00           N
ATOM   5973  C12 POPEl 117      32.628 111.283  74.329  1.00  0.00           C
ATOM   5976  C11 POPEl 117      33.988 111.603  73.719  1.00  0.00           C
ATOM   5979  P   POPEl 117      35.848 110.343  75.029  1.00  0.00           P
ATOM   5980  O13 POPEl 117      36.098 108.933  75.359  1.00  0.00           O
ATOM   5981  O14 POPEl 117      37.068 111.143  74.719  1.00  0.00           O
ATOM   5982  O11 POPEl 117      35.098 111.023  76.229  1.00  0.00           O
ATOM   5983  O12 POPEl 117      34.838 110.463  73.819  1.00  0.00           O
ATOM   5984  C1  POPEl 117      35.738 111.973  77.079  1.00  0.00           C
ATOM   5987  C2  POPEl 117      36.608 111.313  78.189  1.00  0.00           C
ATOM   5989  O21 POPEl 117      36.608 112.133  79.389  1.00  0.00           O
ATOM   5990  C21 POPEl 117      37.288 113.273  79.329  1.00  0.00           C
ATOM   5991  O22 POPEl 117      37.758 113.773  78.319  1.00  0.00           O
ATOM   5992  C22 POPEl 117      37.338 113.873  80.729  1.00  0.00           C
ATOM   5995  C3  POPEl 117      38.048 110.913  77.709  1.00  0.00           C
ATOM   5998  O31 POPEl 117      38.998 110.883  78.789  1.00  0.00           O
ATOM   5999  C31 POPEl 117      40.128 110.233  78.479  1.00  0.00           C
ATOM   6000  O32 POPEl 117      40.318 109.613  77.450  1.00  0.00           O
ATOM   6001  C32 POPEl 117      41.188 110.553  79.549  1.00  0.00           C
ATOM   6004  C23 POPEl 117      38.448 114.943  80.870  1.00  0.00           C
ATOM   6007  C24 POPEl 117      39.878 114.373  80.840  1.00  0.00           C
ATOM   6010  C25 POPEl 117      40.198 113.303  81.899  1.00  0.00           C
ATOM   6013  C26 POPEl 117      39.928 113.723  83.349  1.00  0.00           C
ATOM   6016  C27 POPEl 117      40.108 112.573  84.359  1.00  0.00           C
ATOM   6019  C28 POPEl 117      39.728 112.973  85.799  1.00  0.00           C
ATOM   6022  C29 POPEl 117      40.848 113.723  86.500  1.00  0.00           C
ATOM   6024 0C21 POPEl 117      41.048 113.793  87.820  1.00  0.00           C
ATOM   6026 1C21 POPEl 117      40.148 113.233  88.899  1.00  0.00           C
ATOM   6029 2C21 POPEl 117      39.748 114.313  89.929  1.00  0.00           C
ATOM   6032 3C21 POPEl 117      40.828 114.573  91.001  1.00  0.00           C
ATOM   6035 4C21 POPEl 117      40.648 115.903  91.759  1.00  0.00           C
ATOM   6038 5C21 POPEl 117      39.248 116.113  92.339  1.00  0.00           C
ATOM   6041 6C21 POPEl 117      39.168 117.353  93.240  1.00  0.00           C
ATOM   6044 7C21 POPEl 117      37.738 117.693  93.669  1.00  0.00           C
ATOM   6047 8C21 POPEl 117      37.638 118.933  94.559  1.00  0.00           C
ATOM   6051  C33 POPEl 117      42.158 109.393  79.859  1.00  0.00           C
ATOM   6054  C34 POPEl 117      43.388 109.803  80.670  1.00  0.00           C
ATOM   6057  C35 POPEl 117      43.048 110.453  82.020  1.00  0.00           C
ATOM   6060  C36 POPEl 117      44.318 110.803  82.809  1.00  0.00           C
ATOM   6063  C37 POPEl 117      44.068 111.513  84.140  1.00  0.00           C
ATOM   6066  C38 POPEl 117      45.348 111.613  84.959  1.00  0.00           C
ATOM   6069  C39 POPEl 117      45.118 112.243  86.339  1.00  0.00           C
ATOM   6072 0C31 POPEl 117      46.248 111.913  87.329  1.00  0.00           C
ATOM   6075 1C31 POPEl 117      46.008 112.523  88.709  1.00  0.00           C
ATOM   6078 2C31 POPEl 117      46.738 111.773  89.839  1.00  0.00           C
ATOM   6081 3C31 POPEl 117      46.468 112.393  91.219  1.00  0.00           C
ATOM   6084 4C31 POPEl 117      47.228 113.713  91.430  1.00  0.00           C
ATOM   6087 5C31 POPEl 117      46.768 114.483  92.680  1.00  0.00           C
ATOM   6090 6C31 POPEl 117      47.698 115.643  93.019  1.00  0.00           C
ATOM   6094  NH3 POPEm 118      23.508  18.813 112.350  1.00  0.00           N
ATOM   6098  C12 POPEm 118      23.998  17.513 112.910  1.00  0.00           C
ATOM   6101  C11 POPEm 118      25.298  17.033 112.239  1.00  0.00           C
ATOM   6104  P   POPEm 118      27.678  17.243 113.349  1.00  0.00           P
ATOM   6105  O13 POPEm 118      28.688  18.313 113.479  1.00  0.00           O
ATOM   6106  O14 POPEm 118      27.278  16.533 114.599  1.00  0.00           O
ATOM   6107  O11 POPEm 118      28.138  16.113 112.339  1.00  0.00           O
ATOM   6108  O12 POPEm 118      26.408  17.833 112.639  1.00  0.00           O
ATOM   6109  C1  POPEm 118      29.258  16.203 111.469  1.00  0.00           C
ATOM   6112  C2  POPEm 118      28.868  16.853 110.109  1.00  0.00           C
ATOM   6114  O21 POPEm 118      29.258  15.973 109.039  1.00  0.00           O
ATOM   6115  C21 POPEm 118      28.338  15.123 108.619  1.00  0.00           C
ATOM   6116  O22 POPEm 118      27.198  15.033 109.039  1.00  0.00           O
ATOM   6117  C22 POPEm 118      28.968  14.243 107.531  1.00  0.00           C
ATOM   6120  C3  POPEm 118      29.588  18.203 109.891  1.00  0.00           C
ATOM   6123  O31 POPEm 118      28.738  19.143 109.211  1.00  0.00           O
ATOM   6124  C31 POPEm 118      28.718  19.063 107.879  1.00  0.00           C
ATOM   6125  O32 POPEm 118      29.318  18.263 107.199  1.00  0.00           O
ATOM   6126  C32 POPEm 118      27.808  20.153 107.329  1.00  0.00           C
ATOM   6129  C23 POPEm 118      29.298  14.963 106.199  1.00  0.00           C
ATOM   6132  C24 POPEm 118      29.768  14.013 105.079  1.00  0.00           C
ATOM   6135  C25 POPEm 118      30.358  14.743 103.869  1.00  0.00           C
ATOM   6138  C26 POPEm 118      30.798  13.793 102.739  1.00  0.00           C
ATOM   6141  C27 POPEm 118      31.838  12.753 103.171  1.00  0.00           C
ATOM   6144  C28 POPEm 118      33.078  12.703 102.259  1.00  0.00           C
ATOM   6147  C29 POPEm 118      32.768  12.193 100.880  1.00  0.00           C
ATOM   6149 0C21 POPEm 118      33.558  11.413 100.119  1.00  0.00           C
ATOM   6151 1C21 POPEm 118      34.948  10.933 100.479  1.00  0.00           C
ATOM   6154 2C21 POPEm 118      34.948   9.563 101.170  1.00  0.00           C
ATOM   6157 3C21 POPEm 118      36.368   9.003 101.339  1.00  0.00           C
ATOM   6160 4C21 POPEm 118      36.438   7.613 101.979  1.00  0.00           C
ATOM   6163 5C21 POPEm 118      35.908   6.483 101.079  1.00  0.00           C
ATOM   6166 6C21 POPEm 118      36.418   5.103 101.529  1.00  0.00           C
ATOM   6169 7C21 POPEm 118      36.048   3.973 100.549  1.00  0.00           C
ATOM   6172 8C21 POPEm 118      37.128   2.903 100.410  1.00  0.00           C
ATOM   6176  C33 POPEm 118      27.908  21.473 108.129  1.00  0.00           C
ATOM   6179  C34 POPEm 118      26.788  22.453 107.829  1.00  0.00           C
ATOM   6182  C35 POPEm 118      26.608  22.773 106.339  1.00  0.00           C
ATOM   6185  C36 POPEm 118      25.848  24.083 106.179  1.00  0.00           C
ATOM   6188  C37 POPEm 118      25.008  24.183 104.910  1.00  0.00           C
ATOM   6191  C38 POPEm 118      24.328  25.553 104.839  1.00  0.00           C
ATOM   6194  C39 POPEm 118      23.008  25.553 104.070  1.00  0.00           C
ATOM   6197 0C31 POPEm 118      23.128  24.953 102.671  1.00  0.00           C
ATOM   6200 1C31 POPEm 118      21.908  25.293 101.799  1.00  0.00           C
ATOM   6203 2C31 POPEm 118      20.648  24.513 102.160  1.00  0.00           C
ATOM   6206 3C31 POPEm 118      19.398  25.143 101.539  1.00  0.00           C
ATOM   6209 4C31 POPEm 118      18.118  24.333 101.759  1.00  0.00           C
ATOM   6212 5C31 POPEm 118      16.958  24.863 100.899  1.00  0.00           C
ATOM   6215 6C31 POPEm 118      15.658  24.073 101.069  1.00  0.00           C
ATOM   6219  NH3 POPEn 119      68.018  75.433  80.269  1.00  0.00           N
ATOM   6223  C12 POPEn 119      68.328  76.303  79.090  1.00  0.00           C
ATOM   6226  C11 POPEn 119      69.778  76.773  79.179  1.00  0.00           C
ATOM   6229  P   POPEn 119      71.708  75.113  78.689  1.00  0.00           P
ATOM   6230  O13 POPEn 119      71.158  74.453  77.489  1.00  0.00           O
ATOM   6231  O14 POPEn 119      72.618  76.263  78.479  1.00  0.00           O
ATOM   6232  O11 POPEn 119      72.478  74.093  79.649  1.00  0.00           O
ATOM   6233  O12 POPEn 119      70.558  75.653  79.599  1.00  0.00           O
ATOM   6234  C1  POPEn 119      72.238  74.253  81.069  1.00  0.00           C
ATOM   6237  C2  POPEn 119      73.148  73.383  81.979  1.00  0.00           C
ATOM   6239  O21 POPEn 119      74.298  74.133  82.410  1.00  0.00           O
ATOM   6240  C21 POPEn 119      75.448  74.003  81.799  1.00  0.00           C
ATOM   6241  O22 POPEn 119      75.618  73.663  80.639  1.00  0.00           O
ATOM   6242  C22 POPEn 119      76.578  74.423  82.750  1.00  0.00           C
ATOM   6245  C3  POPEn 119      73.408  71.923  81.500  1.00  0.00           C
ATOM   6248  O31 POPEn 119      74.458  71.293  82.251  1.00  0.00           O
ATOM   6249  C31 POPEn 119      74.158  70.813  83.459  1.00  0.00           C
ATOM   6250  O32 POPEn 119      73.048  70.803  83.960  1.00  0.00           O
ATOM   6251  C32 POPEn 119      75.448  70.353  84.129  1.00  0.00           C
ATOM   6254  C23 POPEn 119      76.098  74.823  84.170  1.00  0.00           C
ATOM   6257  C24 POPEn 119      77.218  75.283  85.109  1.00  0.00           C
ATOM   6260  C25 POPEn 119      76.708  75.433  86.549  1.00  0.00           C
ATOM   6263  C26 POPEn 119      77.738  75.983  87.549  1.00  0.00           C
ATOM   6266  C27 POPEn 119      77.168  75.993  88.979  1.00  0.00           C
ATOM   6269  C28 POPEn 119      78.208  76.243  90.089  1.00  0.00           C
ATOM   6272  C29 POPEn 119      78.508  75.023  90.929  1.00  0.00           C
ATOM   6274 0C21 POPEn 119      79.288  75.023  92.020  1.00  0.00           C
ATOM   6276 1C21 POPEn 119      80.008  76.223  92.589  1.00  0.00           C
ATOM   6279 2C21 POPEn 119      80.008  76.263  94.129  1.00  0.00           C
ATOM   6282 3C21 POPEn 119      80.848  75.143  94.770  1.00  0.00           C
ATOM   6285 4C21 POPEn 119      81.318  75.483  96.189  1.00  0.00           C
ATOM   6288 5C21 POPEn 119      82.648  74.803  96.549  1.00  0.00           C
ATOM   6291 6C21 POPEn 119      83.288  75.313  97.849  1.00  0.00           C
ATOM   6294 7C21 POPEn 119      84.738  74.843  97.989  1.00  0.00           C
ATOM   6297 8C21 POPEn 119      85.428  75.373  99.249  1.00  0.00           C
ATOM   6301  C33 POPEn 119      75.238  69.893  85.600  1.00  0.00           C
ATOM   6304  C34 POPEn 119      76.548  69.363  86.199  1.00  0.00           C
ATOM   6307  C35 POPEn 119      76.398  68.663  87.559  1.00  0.00           C
ATOM   6310  C36 POPEn 119      75.878  69.553  88.689  1.00  0.00           C
ATOM   6313  C37 POPEn 119      76.408  69.103  90.069  1.00  0.00           C
ATOM   6316  C38 POPEn 119      75.978  69.983  91.259  1.00  0.00           C
ATOM   6319  C39 POPEn 119      76.058  71.483  90.969  1.00  0.00           C
ATOM   6322 0C31 POPEn 119      75.808  72.373  92.199  1.00  0.00           C
ATOM   6325 1C31 POPEn 119      74.918  73.573  91.869  1.00  0.00           C
ATOM   6328 2C31 POPEn 119      74.878  74.633  92.979  1.00  0.00           C
ATOM   6331 3C31 POPEn 119      73.878  75.753  92.689  1.00  0.00           C
ATOM   6334 4C31 POPEn 119      74.328  76.673  91.549  1.00  0.00           C
ATOM   6337 5C31 POPEn 119      73.898  78.123  91.769  1.00  0.00           C
ATOM   6340 6C31 POPEn 119      74.578  79.083  90.799  1.00  0.00           C
ATOM   6344  NH3 POPEo 120      75.038  75.203  78.549  1.00  0.00           N
ATOM   6348  C12 POPEo 120      75.878  76.403  78.819  1.00  0.00           C
ATOM   6351  C11 POPEo 120      75.378  77.173  80.049  1.00  0.00           C
ATOM   6354  P   POPEo 120      77.378  78.733  80.549  1.00  0.00           P
ATOM   6355  O13 POPEo 120      77.458  77.943  81.789  1.00  0.00           O
ATOM   6356  O14 POPEo 120      78.288  78.433  79.420  1.00  0.00           O
ATOM   6357  O11 POPEo 120      77.268  80.293  80.861  1.00  0.00           O
ATOM   6358  O12 POPEo 120      75.918  78.493  79.999  1.00  0.00           O
ATOM   6359  C1  POPEo 120      78.218  81.193  80.299  1.00  0.00           C
ATOM   6362  C2  POPEo 120      77.938  82.703  80.589  1.00  0.00           C
ATOM   6364  O21 POPEo 120      79.158  83.253  81.119  1.00  0.00           O
ATOM   6365  C21 POPEo 120      79.358  83.333  82.410  1.00  0.00           C
ATOM   6366  O22 POPEo 120      78.538  83.163  83.299  1.00  0.00           O
ATOM   6367  C22 POPEo 120      80.818  83.643  82.689  1.00  0.00           C
ATOM   6370  C3  POPEo 120      76.598  83.073  81.339  1.00  0.00           C
ATOM   6373  O31 POPEo 120      76.478  84.503  81.469  1.00  0.00           O
ATOM   6374  C31 POPEo 120      76.028  85.133  82.569  1.00  0.00           C
ATOM   6375  O32 POPEo 120      76.348  86.283  82.840  1.00  0.00           O
ATOM   6376  C32 POPEo 120      75.028  84.353  83.429  1.00  0.00           C
ATOM   6379  C23 POPEo 120      80.988  84.113  84.160  1.00  0.00           C
ATOM   6382  C24 POPEo 120      82.438  84.303  84.590  1.00  0.00           C
ATOM   6385  C25 POPEo 120      82.558  85.013  85.959  1.00  0.00           C
ATOM   6388  C26 POPEo 120      83.258  86.383  85.880  1.00  0.00           C
ATOM   6391  C27 POPEo 120      82.988  87.303  87.090  1.00  0.00           C
ATOM   6394  C28 POPEo 120      83.288  86.683  88.469  1.00  0.00           C
ATOM   6397  C29 POPEo 120      84.758  86.603  88.799  1.00  0.00           C
ATOM   6399 0C21 POPEo 120      85.398  87.293  89.770  1.00  0.00           C
ATOM   6401 1C21 POPEo 120      84.818  88.333  90.689  1.00  0.00           C
ATOM   6404 2C21 POPEo 120      84.778  87.863  92.160  1.00  0.00           C
ATOM   6407 3C21 POPEo 120      84.428  89.013  93.109  1.00  0.00           C
ATOM   6410 4C21 POPEo 120      84.538  88.613  94.590  1.00  0.00           C
ATOM   6413 5C21 POPEo 120      84.718  89.843  95.499  1.00  0.00           C
ATOM   6416 6C21 POPEo 120      84.958  89.443  96.959  1.00  0.00           C
ATOM   6419 7C21 POPEo 120      85.558  90.563  97.820  1.00  0.00           C
ATOM   6422 8C21 POPEo 120      85.868  90.103  99.239  1.00  0.00           C
ATOM   6426  C33 POPEo 120      75.628  84.003  84.809  1.00  0.00           C
ATOM   6429  C34 POPEo 120      74.608  83.833  85.939  1.00  0.00           C
ATOM   6432  C35 POPEo 120      75.298  83.653  87.319  1.00  0.00           C
ATOM   6435  C36 POPEo 120      75.808  84.953  87.960  1.00  0.00           C
ATOM   6438  C37 POPEo 120      77.038  84.783  88.879  1.00  0.00           C
ATOM   6441  C38 POPEo 120      76.818  84.153  90.259  1.00  0.00           C
ATOM   6444  C39 POPEo 120      75.968  84.973  91.239  1.00  0.00           C
ATOM   6447 0C31 POPEo 120      76.098  84.423  92.671  1.00  0.00           C
ATOM   6450 1C31 POPEo 120      75.088  84.993  93.660  1.00  0.00           C
ATOM   6453 2C31 POPEo 120      75.558  84.933  95.129  1.00  0.00           C
ATOM   6456 3C31 POPEo 120      76.068  83.563  95.589  1.00  0.00           C
ATOM   6459 4C31 POPEo 120      76.438  83.553  97.079  1.00  0.00           C
ATOM   6462 5C31 POPEo 120      77.128  82.253  97.531  1.00  0.00           C
ATOM   6465 6C31 POPEo 120      77.698  82.313  98.950  1.00  0.00           C
ATOM   6469  NH3 POPEp 121      36.898 120.273  73.269  1.00  0.00           N
ATOM   6473  C12 POPEp 121      35.948 119.273  72.669  1.00  0.00           C
ATOM   6476  C11 POPEp 121      36.418 117.833  72.890  1.00  0.00           C
ATOM   6479  P   POPEp 121      34.978 116.093  74.219  1.00  0.00           P
ATOM   6480  O13 POPEp 121      35.118 114.693  73.829  1.00  0.00           O
ATOM   6481  O14 POPEp 121      35.798 116.543  75.379  1.00  0.00           O
ATOM   6482  O11 POPEp 121      33.448 116.323  74.479  1.00  0.00           O
ATOM   6483  O12 POPEp 121      35.258 117.013  72.989  1.00  0.00           O
ATOM   6484  C1  POPEp 121      32.908 117.483  75.090  1.00  0.00           C
ATOM   6487  C2  POPEp 121      32.328 117.103  76.469  1.00  0.00           C
ATOM   6489  O21 POPEp 121      31.428 118.143  76.829  1.00  0.00           O
ATOM   6490  C21 POPEp 121      30.438 117.763  77.609  1.00  0.00           C
ATOM   6491  O22 POPEp 121      30.118 116.613  77.869  1.00  0.00           O
ATOM   6492  C22 POPEp 121      29.848 119.023  78.249  1.00  0.00           C
ATOM   6495  C3  POPEp 121      33.428 116.893  77.549  1.00  0.00           C
ATOM   6498  O31 POPEp 121      32.858 116.753  78.859  1.00  0.00           O
ATOM   6499  C31 POPEp 121      33.718 116.413  79.809  1.00  0.00           C
ATOM   6500  O32 POPEp 121      34.888 116.103  79.630  1.00  0.00           O
ATOM   6501  C32 POPEp 121      33.008 116.443  81.160  1.00  0.00           C
ATOM   6504  C23 POPEp 121      29.848 118.903  79.789  1.00  0.00           C
ATOM   6507  C24 POPEp 121      28.668 119.653  80.399  1.00  0.00           C
ATOM   6510  C25 POPEp 121      28.258 119.113  81.769  1.00  0.00           C
ATOM   6513  C26 POPEp 121      29.388 118.833  82.750  1.00  0.00           C
ATOM   6516  C27 POPEp 121      28.808 118.513  84.140  1.00  0.00           C
ATOM   6519  C28 POPEp 121      29.848 117.973  85.129  1.00  0.00           C
ATOM   6522  C29 POPEp 121      30.158 116.513  84.891  1.00  0.00           C
ATOM   6524 0C21 POPEp 121      30.298 115.583  85.849  1.00  0.00           C
ATOM   6526 1C21 POPEp 121      30.248 115.853  87.329  1.00  0.00           C
ATOM   6529 2C21 POPEp 121      28.828 115.713  87.929  1.00  0.00           C
ATOM   6532 3C21 POPEp 121      28.858 115.253  89.399  1.00  0.00           C
ATOM   6535 4C21 POPEp 121      27.458 115.233  90.040  1.00  0.00           C
ATOM   6538 5C21 POPEp 121      27.048 116.603  90.589  1.00  0.00           C
ATOM   6541 6C21 POPEp 121      25.688 116.573  91.309  1.00  0.00           C
ATOM   6544 7C21 POPEp 121      25.308 117.923  91.929  1.00  0.00           C
ATOM   6547 8C21 POPEp 121      24.038 117.853  92.789  1.00  0.00           C
ATOM   6551  C33 POPEp 121      33.708 115.553  82.199  1.00  0.00           C
ATOM   6554  C34 POPEp 121      33.628 114.053  81.880  1.00  0.00           C
ATOM   6557  C35 POPEp 121      32.348 113.373  82.379  1.00  0.00           C
ATOM   6560  C36 POPEp 121      32.418 113.003  83.859  1.00  0.00           C
ATOM   6563  C37 POPEp 121      31.238 112.133  84.319  1.00  0.00           C
ATOM   6566  C38 POPEp 121      31.578 111.263  85.539  1.00  0.00           C
ATOM   6569  C39 POPEp 121      32.168 112.033  86.719  1.00  0.00           C
ATOM   6572 0C31 POPEp 121      32.488 111.103  87.899  1.00  0.00           C
ATOM   6575 1C31 POPEp 121      33.318 111.803  88.979  1.00  0.00           C
ATOM   6578 2C31 POPEp 121      33.488 110.933  90.229  1.00  0.00           C
ATOM   6581 3C31 POPEp 121      32.298 111.063  91.179  1.00  0.00           C
ATOM   6584 4C31 POPEp 121      32.438 110.183  92.429  1.00  0.00           C
ATOM   6587 5C31 POPEp 121      31.288 110.423  93.419  1.00  0.00           C
ATOM   6590 6C31 POPEp 121      31.358 109.513  94.639  1.00  0.00           C
ATOM   6594  NH3 POPEq 122      92.138 128.043  72.399  1.00  0.00           N
ATOM   6598  C12 POPEq 122      92.978 127.713  71.179  1.00  0.00           C
ATOM   6601  C11 POPEq 122      92.708 126.303  70.599  1.00  0.00           C
ATOM   6604  P   POPEq 122      90.228 126.853  69.859  1.00  0.00           P
ATOM   6605  O13 POPEq 122      90.858 127.813  68.939  1.00  0.00           O
ATOM   6606  O14 POPEq 122      89.178 125.953  69.329  1.00  0.00           O
ATOM   6607  O11 POPEq 122      89.718 127.613  71.130  1.00  0.00           O
ATOM   6608  O12 POPEq 122      91.338 125.933  70.469  1.00  0.00           O
ATOM   6609  C1  POPEq 122      88.638 127.093  71.909  1.00  0.00           C
ATOM   6612  C2  POPEq 122      88.228 128.223  72.859  1.00  0.00           C
ATOM   6614  O21 POPEq 122      87.248 127.843  73.840  1.00  0.00           O
ATOM   6615  C21 POPEq 122      87.728 127.173  74.869  1.00  0.00           C
ATOM   6616  O22 POPEq 122      88.828 126.643  74.950  1.00  0.00           O
ATOM   6617  C22 POPEq 122      86.698 127.283  75.989  1.00  0.00           C
ATOM   6620  C3  POPEq 122      87.638 129.373  71.990  1.00  0.00           C
ATOM   6623  O31 POPEq 122      87.538 130.599  72.719  1.00  0.00           O
ATOM   6624  C31 POPEq 122      88.678 131.229  72.939  1.00  0.00           C
ATOM   6625  O32 POPEq 122      89.768 130.949  72.489  1.00  0.00           O
ATOM   6626  C32 POPEq 122      88.388 132.459  73.819  1.00  0.00           C
ATOM   6629  C23 POPEq 122      87.398 127.323  77.369  1.00  0.00           C
ATOM   6632  C24 POPEq 122      86.698 128.243  78.380  1.00  0.00           C
ATOM   6635  C25 POPEq 122      85.228 127.893  78.619  1.00  0.00           C
ATOM   6638  C26 POPEq 122      84.818 128.073  80.089  1.00  0.00           C
ATOM   6641  C27 POPEq 122      83.308 127.913  80.289  1.00  0.00           C
ATOM   6644  C28 POPEq 122      82.858 127.653  81.740  1.00  0.00           C
ATOM   6647  C29 POPEq 122      83.128 128.763  82.710  1.00  0.00           C
ATOM   6649 0C21 POPEq 122      82.318 129.113  83.719  1.00  0.00           C
ATOM   6651 1C21 POPEq 122      81.008 128.443  84.049  1.00  0.00           C
ATOM   6654 2C21 POPEq 122      80.748 128.273  85.560  1.00  0.00           C
ATOM   6657 3C21 POPEq 122      79.418 127.573  85.861  1.00  0.00           C
ATOM   6660 4C21 POPEq 122      78.198 128.353  85.329  1.00  0.00           C
ATOM   6663 5C21 POPEq 122      76.848 127.633  85.509  1.00  0.00           C
ATOM   6666 6C21 POPEq 122      76.398 127.573  86.971  1.00  0.00           C
ATOM   6669 7C21 POPEq 122      75.008 126.963  87.130  1.00  0.00           C
ATOM   6672 8C21 POPEq 122      74.528 126.993  88.579  1.00  0.00           C
ATOM   6676  C33 POPEq 122      86.898 132.929  73.840  1.00  0.00           C
ATOM   6679  C34 POPEq 122      85.968 132.129  74.759  1.00  0.00           C
ATOM   6682  C35 POPEq 122      86.418 132.069  76.229  1.00  0.00           C
ATOM   6685  C36 POPEq 122      85.238 131.879  77.179  1.00  0.00           C
ATOM   6688  C37 POPEq 122      85.598 132.129  78.649  1.00  0.00           C
ATOM   6691  C38 POPEq 122      84.328 132.199  79.529  1.00  0.00           C
ATOM   6694  C39 POPEq 122      84.588 132.759  80.929  1.00  0.00           C
ATOM   6697 0C31 POPEq 122      85.218 131.739  81.889  1.00  0.00           C
ATOM   6700 1C31 POPEq 122      86.408 132.289  82.699  1.00  0.00           C
ATOM   6703 2C31 POPEq 122      87.138 131.209  83.510  1.00  0.00           C
ATOM   6706 3C31 POPEq 122      86.368 130.749  84.751  1.00  0.00           C
ATOM   6709 4C31 POPEq 122      87.008 129.523  85.420  1.00  0.00           C
ATOM   6712 5C31 POPEq 122      86.338 129.143  86.749  1.00  0.00           C
ATOM   6715 6C31 POPEq 122      86.948 127.903  87.410  1.00  0.00           C
ATOM   6719  NH3 POPEr 123     107.148 111.433  75.969  1.00  0.00           N
ATOM   6723  C12 POPEr 123     106.698 112.873  76.049  1.00  0.00           C
ATOM   6726  C11 POPEr 123     105.998 113.363  74.770  1.00  0.00           C
ATOM   6729  P   POPEr 123     105.368 115.763  73.789  1.00  0.00           P
ATOM   6730  O13 POPEr 123     106.488 116.543  73.240  1.00  0.00           O
ATOM   6731  O14 POPEr 123     104.478 115.063  72.829  1.00  0.00           O
ATOM   6732  O11 POPEr 123     104.498 116.713  74.759  1.00  0.00           O
ATOM   6733  O12 POPEr 123     106.028 114.783  74.809  1.00  0.00           O
ATOM   6734  C1  POPEr 123     104.888 116.853  76.139  1.00  0.00           C
ATOM   6737  C2  POPEr 123     103.768 116.473  77.179  1.00  0.00           C
ATOM   6739  O21 POPEr 123     104.208 116.833  78.499  1.00  0.00           O
ATOM   6740  C21 POPEr 123     105.208 116.143  79.039  1.00  0.00           C
ATOM   6741  O22 POPEr 123     105.888 115.303  78.489  1.00  0.00           O
ATOM   6742  C22 POPEr 123     105.328 116.513  80.509  1.00  0.00           C
ATOM   6745  C3  POPEr 123     103.158 115.033  77.159  1.00  0.00           C
ATOM   6748  O31 POPEr 123     101.998 114.963  78.049  1.00  0.00           O
ATOM   6749  C31 POPEr 123     102.168 114.363  79.229  1.00  0.00           C
ATOM   6750  O32 POPEr 123     103.148 113.713  79.559  1.00  0.00           O
ATOM   6751  C32 POPEr 123     100.998 114.703  80.180  1.00  0.00           C
ATOM   6754  C23 POPEr 123     106.728 117.053  80.870  1.00  0.00           C
ATOM   6757  C24 POPEr 123     107.308 116.353  82.111  1.00  0.00           C
ATOM   6760  C25 POPEr 123     107.398 117.243  83.349  1.00  0.00           C
ATOM   6763  C26 POPEr 123     107.658 116.413  84.611  1.00  0.00           C
ATOM   6766  C27 POPEr 123     107.798 117.283  85.861  1.00  0.00           C
ATOM   6769  C28 POPEr 123     107.668 116.493  87.179  1.00  0.00           C
ATOM   6772  C29 POPEr 123     108.768 115.493  87.419  1.00  0.00           C
ATOM   6774 0C21 POPEr 123     108.658 114.353  88.119  1.00  0.00           C
ATOM   6776 1C21 POPEr 123     107.428 113.873  88.839  1.00  0.00           C
ATOM   6779 2C21 POPEr 123     106.818 112.623  88.170  1.00  0.00           C
ATOM   6782 3C21 POPEr 123     105.438 112.263  88.759  1.00  0.00           C
ATOM   6785 4C21 POPEr 123     104.878 110.923  88.240  1.00  0.00           C
ATOM   6788 5C21 POPEr 123     104.608 110.883  86.729  1.00  0.00           C
ATOM   6791 6C21 POPEr 123     104.348 109.463  86.219  1.00  0.00           C
ATOM   6794 7C21 POPEr 123     104.308 109.403  84.689  1.00  0.00           C
ATOM   6797 8C21 POPEr 123     104.128 107.983  84.140  1.00  0.00           C
ATOM   6801  C33 POPEr 123     101.368 114.683  81.689  1.00  0.00           C
ATOM   6804  C34 POPEr 123     100.428 115.523  82.579  1.00  0.00           C
ATOM   6807  C35 POPEr 123      99.908 114.843  83.859  1.00  0.00           C
ATOM   6810  C36 POPEr 123     100.928 114.643  84.999  1.00  0.00           C
ATOM   6813  C37 POPEr 123     100.218 114.293  86.319  1.00  0.00           C
ATOM   6816  C38 POPEr 123     101.118 113.763  87.459  1.00  0.00           C
ATOM   6819  C39 POPEr 123     101.168 114.663  88.709  1.00  0.00           C
ATOM   6822 0C31 POPEr 123     101.728 113.923  89.939  1.00  0.00           C
ATOM   6825 1C31 POPEr 123     101.648 114.733  91.239  1.00  0.00           C
ATOM   6828 2C31 POPEr 123     102.118 113.963  92.499  1.00  0.00           C
ATOM   6831 3C31 POPEr 123     101.338 112.663  92.780  1.00  0.00           C
ATOM   6834 4C31 POPEr 123     101.758 111.983  94.100  1.00  0.00           C
ATOM   6837 5C31 POPEr 123     101.018 110.663  94.339  1.00  0.00           C
ATOM   6840 6C31 POPEr 123     101.468 109.923  95.609  1.00  0.00           C
ATOM   6844  NH3 POPEs 124      37.838 102.993 116.879  1.00  0.00           N
ATOM   6848  C12 POPEs 124      37.568 101.823 115.969  1.00  0.00           C
ATOM   6851  C11 POPEs 124      38.838 101.213 115.359  1.00  0.00           C
ATOM   6854  P   POPEs 124      40.538  99.273 115.539  1.00  0.00           P
ATOM   6855  O13 POPEs 124      41.238 100.073 114.520  1.00  0.00           O
ATOM   6856  O14 POPEs 124      41.398  98.683 116.599  1.00  0.00           O
ATOM   6857  O11 POPEs 124      39.638  98.183 114.839  1.00  0.00           O
ATOM   6858  O12 POPEs 124      39.468 100.243 116.219  1.00  0.00           O
ATOM   6859  C1  POPEs 124      39.528  98.193 113.389  1.00  0.00           C
ATOM   6862  C2  POPEs 124      38.848  96.893 112.869  1.00  0.00           C
ATOM   6864  O21 POPEs 124      39.078  96.683 111.469  1.00  0.00           O
ATOM   6865  C21 POPEs 124      38.388  97.353 110.580  1.00  0.00           C
ATOM   6866  O22 POPEs 124      37.638  98.303 110.789  1.00  0.00           O
ATOM   6867  C22 POPEs 124      38.628  96.703 109.211  1.00  0.00           C
ATOM   6870  C3  POPEs 124      37.368  96.753 113.329  1.00  0.00           C
ATOM   6873  O31 POPEs 124      36.958  95.383 113.229  1.00  0.00           O
ATOM   6874  C31 POPEs 124      36.608  94.753 114.351  1.00  0.00           C
ATOM   6875  O32 POPEs 124      36.558  95.273 115.461  1.00  0.00           O
ATOM   6876  C32 POPEs 124      36.228  93.303 114.079  1.00  0.00           C
ATOM   6879  C23 POPEs 124      37.688  97.203 108.089  1.00  0.00           C
ATOM   6882  C24 POPEs 124      37.898  96.453 106.759  1.00  0.00           C
ATOM   6885  C25 POPEs 124      37.288  95.043 106.759  1.00  0.00           C
ATOM   6888  C26 POPEs 124      38.088  94.063 105.889  1.00  0.00           C
ATOM   6891  C27 POPEs 124      37.618  92.623 106.109  1.00  0.00           C
ATOM   6894  C28 POPEs 124      38.678  91.553 105.779  1.00  0.00           C
ATOM   6897  C29 POPEs 124      39.188  91.643 104.369  1.00  0.00           C
ATOM   6899 0C21 POPEs 124      38.938  90.773 103.380  1.00  0.00           C
ATOM   6901 1C21 POPEs 124      38.098  89.523 103.489  1.00  0.00           C
ATOM   6904 2C21 POPEs 124      36.588  89.803 103.520  1.00  0.00           C
ATOM   6907 3C21 POPEs 124      35.768  88.503 103.489  1.00  0.00           C
ATOM   6910 4C21 POPEs 124      34.258  88.693 103.719  1.00  0.00           C
ATOM   6913 5C21 POPEs 124      33.888  88.813 105.209  1.00  0.00           C
ATOM   6916 6C21 POPEs 124      32.378  88.963 105.429  1.00  0.00           C
ATOM   6919 7C21 POPEs 124      32.018  89.243 106.889  1.00  0.00           C
ATOM   6922 8C21 POPEs 124      30.608  88.793 107.279  1.00  0.00           C
ATOM   6926  C33 POPEs 124      35.748  92.983 112.649  1.00  0.00           C
ATOM   6929  C34 POPEs 124      36.908  92.683 111.679  1.00  0.00           C
ATOM   6932  C35 POPEs 124      37.508  91.273 111.851  1.00  0.00           C
ATOM   6935  C36 POPEs 124      36.988  90.303 110.789  1.00  0.00           C
ATOM   6938  C37 POPEs 124      37.208  88.813 111.079  1.00  0.00           C
ATOM   6941  C38 POPEs 124      36.928  87.923 109.850  1.00  0.00           C
ATOM   6944  C39 POPEs 124      36.368  86.543 110.200  1.00  0.00           C
ATOM   6947 0C31 POPEs 124      35.988  85.713 108.959  1.00  0.00           C
ATOM   6950 1C31 POPEs 124      35.248  84.423 109.330  1.00  0.00           C
ATOM   6953 2C31 POPEs 124      34.578  83.713 108.149  1.00  0.00           C
ATOM   6956 3C31 POPEs 124      33.738  82.503 108.579  1.00  0.00           C
ATOM   6959 4C31 POPEs 124      34.198  81.203 107.929  1.00  0.00           C
ATOM   6962 5C31 POPEs 124      33.548  79.963 108.549  1.00  0.00           C
ATOM   6965 6C31 POPEs 124      34.088  78.663 107.961  1.00  0.00           C
ATOM   6969  NH3 POPEt 125      81.178  68.973  77.439  1.00  0.00           N
ATOM   6973  C12 POPEt 125      80.808  68.023  78.559  1.00  0.00           C
ATOM   6976  C11 POPEt 125      79.268  67.943  78.709  1.00  0.00           C
ATOM   6979  P   POPEt 125      77.338  66.693  79.829  1.00  0.00           P
ATOM   6980  O13 POPEt 125      77.348  67.493  81.069  1.00  0.00           O
ATOM   6981  O14 POPEt 125      76.488  67.153  78.709  1.00  0.00           O
ATOM   6982  O11 POPEt 125      76.988  65.193  80.169  1.00  0.00           O
ATOM   6983  O12 POPEt 125      78.828  66.683  79.269  1.00  0.00           O
ATOM   6984  C1  POPEt 125      77.958  64.223  80.549  1.00  0.00           C
ATOM   6987  C2  POPEt 125      77.338  63.123  81.460  1.00  0.00           C
ATOM   6989  O21 POPEt 125      77.268  63.613  82.820  1.00  0.00           O
ATOM   6990  C21 POPEt 125      76.288  63.003  83.510  1.00  0.00           C
ATOM   6991  O22 POPEt 125      75.318  62.463  82.999  1.00  0.00           O
ATOM   6992  C22 POPEt 125      76.598  62.993  85.009  1.00  0.00           C
ATOM   6995  C3  POPEt 125      78.128  61.763  81.389  1.00  0.00           C
ATOM   6998  O31 POPEt 125      78.238  61.143  82.689  1.00  0.00           O
ATOM   6999  C31 POPEt 125      79.398  60.563  82.969  1.00  0.00           C
ATOM   7000  O32 POPEt 125      80.128  59.983  82.189  1.00  0.00           O
ATOM   7001  C32 POPEt 125      79.698  60.913  84.429  1.00  0.00           C
ATOM   7004  C23 POPEt 125      75.908  61.783  85.659  1.00  0.00           C
ATOM   7007  C24 POPEt 125      76.268  61.543  87.130  1.00  0.00           C
ATOM   7010  C25 POPEt 125      75.488  60.353  87.719  1.00  0.00           C
ATOM   7013  C26 POPEt 125      76.308  59.543  88.729  1.00  0.00           C
ATOM   7016  C27 POPEt 125      75.448  58.573  89.559  1.00  0.00           C
ATOM   7019  C28 POPEt 125      76.278  57.663  90.490  1.00  0.00           C
ATOM   7022  C29 POPEt 125      76.858  56.463  89.770  1.00  0.00           C
ATOM   7024 0C21 POPEt 125      77.168  55.293  90.340  1.00  0.00           C
ATOM   7026 1C21 POPEt 125      77.078  55.003  91.819  1.00  0.00           C
ATOM   7029 2C21 POPEt 125      78.288  54.213  92.339  1.00  0.00           C
ATOM   7032 3C21 POPEt 125      78.338  54.243  93.869  1.00  0.00           C
ATOM   7035 4C21 POPEt 125      79.528  53.483  94.471  1.00  0.00           C
ATOM   7038 5C21 POPEt 125      80.148  54.213  95.670  1.00  0.00           C
ATOM   7041 6C21 POPEt 125      81.278  53.443  96.359  1.00  0.00           C
ATOM   7044 7C21 POPEt 125      80.798  52.633  97.569  1.00  0.00           C
ATOM   7047 8C21 POPEt 125      81.908  51.803  98.209  1.00  0.00           C
ATOM   7051  C33 POPEt 125      80.918  60.223  85.059  1.00  0.00           C
ATOM   7054  C34 POPEt 125      81.018  60.593  86.549  1.00  0.00           C
ATOM   7057  C35 POPEt 125      82.128  59.863  87.309  1.00  0.00           C
ATOM   7060  C36 POPEt 125      83.548  60.293  86.920  1.00  0.00           C
ATOM   7063  C37 POPEt 125      84.578  59.713  87.899  1.00  0.00           C
ATOM   7066  C38 POPEt 125      86.038  60.033  87.540  1.00  0.00           C
ATOM   7069  C39 POPEt 125      87.038  59.313  88.449  1.00  0.00           C
ATOM   7072 0C31 POPEt 125      86.898  59.643  89.949  1.00  0.00           C
ATOM   7075 1C31 POPEt 125      87.618  60.943  90.350  1.00  0.00           C
ATOM   7078 2C31 POPEt 125      87.438  61.313  91.839  1.00  0.00           C
ATOM   7081 3C31 POPEt 125      87.748  60.193  92.850  1.00  0.00           C
ATOM   7084 4C31 POPEt 125      89.218  59.733  92.929  1.00  0.00           C
ATOM   7087 5C31 POPEt 125      89.598  58.623  91.939  1.00  0.00           C
ATOM   7090 6C31 POPEt 125      90.978  58.003  92.189  1.00  0.00           C
ATOM   7094  NH3 POPEu 126     122.778 118.663  73.249  1.00  0.00           N
ATOM   7098  C12 POPEu 126     124.178 118.213  73.539  1.00  0.00           C
ATOM   7101  C11 POPEu 126     124.628 117.093  72.579  1.00  0.00           C
ATOM   7104  P   POPEu 126     122.688 115.413  72.219  1.00  0.00           P
ATOM   7105  O13 POPEu 126     121.648 116.393  72.639  1.00  0.00           O
ATOM   7106  O14 POPEu 126     123.008 115.303  70.789  1.00  0.00           O
ATOM   7107  O11 POPEu 126     122.408 113.983  72.829  1.00  0.00           O
ATOM   7108  O12 POPEu 126     124.018 115.853  72.949  1.00  0.00           O
ATOM   7109  C1  POPEu 126     121.578 113.763  73.979  1.00  0.00           C
ATOM   7112  C2  POPEu 126     122.368 113.083  75.149  1.00  0.00           C
ATOM   7114  O21 POPEu 126     121.448 112.413  76.039  1.00  0.00           O
ATOM   7115  C21 POPEu 126     120.998 112.983  77.119  1.00  0.00           C
ATOM   7116  O22 POPEu 126     121.038 114.163  77.410  1.00  0.00           O
ATOM   7117  C22 POPEu 126     120.368 111.903  78.030  1.00  0.00           C
ATOM   7120  C3  POPEu 126     123.408 114.053  75.799  1.00  0.00           C
ATOM   7123  O31 POPEu 126     124.048 113.463  76.959  1.00  0.00           O
ATOM   7124  C31 POPEu 126     125.378 113.583  77.039  1.00  0.00           C
ATOM   7125  O32 POPEu 126     126.068 114.243  76.270  1.00  0.00           O
ATOM   7126  C32 POPEu 126     125.898 112.753  78.209  1.00  0.00           C
ATOM   7129  C23 POPEu 126     119.798 112.493  79.350  1.00  0.00           C
ATOM   7132  C24 POPEu 126     119.398 111.443  80.399  1.00  0.00           C
ATOM   7135  C25 POPEu 126     118.888 112.103  81.689  1.00  0.00           C
ATOM   7138  C26 POPEu 126     118.828 111.163  82.910  1.00  0.00           C
ATOM   7141  C27 POPEu 126     118.458 111.923  84.189  1.00  0.00           C
ATOM   7144  C28 POPEu 126     118.698 111.143  85.499  1.00  0.00           C
ATOM   7147  C29 POPEu 126     120.158 111.143  85.880  1.00  0.00           C
ATOM   7149 0C21 POPEu 126     120.758 110.393  86.831  1.00  0.00           C
ATOM   7151 1C21 POPEu 126     120.128 109.383  87.739  1.00  0.00           C
ATOM   7154 2C21 POPEu 126     120.588 107.943  87.439  1.00  0.00           C
ATOM   7157 3C21 POPEu 126     122.108 107.663  87.559  1.00  0.00           C
ATOM   7160 4C21 POPEu 126     122.408 106.163  87.410  1.00  0.00           C
ATOM   7163 5C21 POPEu 126     123.868 105.743  87.671  1.00  0.00           C
ATOM   7166 6C21 POPEu 126     124.898 106.403  86.759  1.00  0.00           C
ATOM   7169 7C21 POPEu 126     126.198 105.593  86.670  1.00  0.00           C
ATOM   7172 8C21 POPEu 126     127.258 106.233  85.770  1.00  0.00           C
ATOM   7176  C33 POPEu 126     126.638 113.553  79.299  1.00  0.00           C
ATOM   7179  C34 POPEu 126     125.748 114.273  80.329  1.00  0.00           C
ATOM   7182  C35 POPEu 126     126.538 114.543  81.619  1.00  0.00           C
ATOM   7185  C36 POPEu 126     125.778 115.333  82.699  1.00  0.00           C
ATOM   7188  C37 POPEu 126     126.458 115.203  84.079  1.00  0.00           C
ATOM   7191  C38 POPEu 126     125.708 115.913  85.210  1.00  0.00           C
ATOM   7194  C39 POPEu 126     125.848 117.433  85.219  1.00  0.00           C
ATOM   7197 0C31 POPEu 126     124.838 118.083  86.179  1.00  0.00           C
ATOM   7200 1C31 POPEu 126     125.058 119.583  86.379  1.00  0.00           C
ATOM   7203 2C31 POPEu 126     124.118 120.163  87.449  1.00  0.00           C
ATOM   7206 3C31 POPEu 126     124.278 121.673  87.659  1.00  0.00           C
ATOM   7209 4C31 POPEu 126     123.948 122.503  86.409  1.00  0.00           C
ATOM   7212 5C31 POPEu 126     123.968 124.013  86.660  1.00  0.00           C
ATOM   7215 6C31 POPEu 126     123.788 124.823  85.379  1.00  0.00           C
ATOM   7219  NH3 POPEv 127     124.828  -1.713 118.149  1.00  0.00           N
ATOM   7223  C12 POPEv 127     124.118  -0.713 119.029  1.00  0.00           C
ATOM   7226  C11 POPEv 127     122.938  -1.353 119.770  1.00  0.00           C
ATOM   7229  P   POPEv 127     120.808   0.117 120.299  1.00  0.00           P
ATOM   7230  O13 POPEv 127     119.848  -1.003 120.461  1.00  0.00           O
ATOM   7231  O14 POPEv 127     120.598   1.303 121.160  1.00  0.00           O
ATOM   7232  O11 POPEv 127     120.898   0.503 118.781  1.00  0.00           O
ATOM   7233  O12 POPEv 127     122.258  -0.413 120.601  1.00  0.00           O
ATOM   7234  C1  POPEv 127     119.778   0.503 117.899  1.00  0.00           C
ATOM   7237  C2  POPEv 127     120.128   1.323 116.619  1.00  0.00           C
ATOM   7239  O21 POPEv 127     118.888   1.543 115.919  1.00  0.00           O
ATOM   7240  C21 POPEv 127     118.668   2.593 115.139  1.00  0.00           C
ATOM   7241  O22 POPEv 127     117.628   3.233 115.159  1.00  0.00           O
ATOM   7242  C22 POPEv 127     119.798   2.883 114.140  1.00  0.00           C
ATOM   7245  C3  POPEv 127     121.238   0.593 115.799  1.00  0.00           C
ATOM   7248  O31 POPEv 127     120.698  -0.443 114.939  1.00  0.00           O
ATOM   7249  C31 POPEv 127     121.228  -0.483 113.709  1.00  0.00           C
ATOM   7250  O32 POPEv 127     122.178   0.167 113.329  1.00  0.00           O
ATOM   7251  C32 POPEv 127     120.348  -1.373 112.829  1.00  0.00           C
ATOM   7254  C23 POPEv 127     119.308   3.543 112.829  1.00  0.00           C
ATOM   7257  C24 POPEv 127     120.438   3.693 111.799  1.00  0.00           C
ATOM   7260  C25 POPEv 127     119.968   4.053 110.379  1.00  0.00           C
ATOM   7263  C26 POPEv 127     119.208   5.393 110.299  1.00  0.00           C
ATOM   7266  C27 POPEv 127     117.668   5.263 110.349  1.00  0.00           C
ATOM   7269  C28 POPEv 127     117.028   4.703 109.059  1.00  0.00           C
ATOM   7272  C29 POPEv 127     117.228   5.663 107.910  1.00  0.00           C
ATOM   7274 0C21 POPEv 127     117.788   5.413 106.711  1.00  0.00           C
ATOM   7276 1C21 POPEv 127     118.298   4.093 106.179  1.00  0.00           C
ATOM   7279 2C21 POPEv 127     117.278   3.453 105.219  1.00  0.00           C
ATOM   7282 3C21 POPEv 127     117.258   4.053 103.799  1.00  0.00           C
ATOM   7285 4C21 POPEv 127     115.948   3.743 103.049  1.00  0.00           C
ATOM   7288 5C21 POPEv 127     116.158   3.263 101.609  1.00  0.00           C
ATOM   7291 6C21 POPEv 127     114.838   2.843 100.939  1.00  0.00           C
ATOM   7294 7C21 POPEv 127     115.058   2.303  99.520  1.00  0.00           C
ATOM   7297 8C21 POPEv 127     113.838   1.603  98.930  1.00  0.00           C
ATOM   7301  C33 POPEv 127     120.568  -1.203 111.310  1.00  0.00           C
ATOM   7304  C34 POPEv 127     119.588  -2.103 110.539  1.00  0.00           C
ATOM   7307  C35 POPEv 127     119.858  -2.263 109.039  1.00  0.00           C
ATOM   7310  C36 POPEv 127     119.808  -0.943 108.259  1.00  0.00           C
ATOM   7313  C37 POPEv 127     121.178  -0.483 107.770  1.00  0.00           C
ATOM   7316  C38 POPEv 127     121.128   0.853 107.009  1.00  0.00           C
ATOM   7319  C39 POPEv 127     120.448   0.773 105.639  1.00  0.00           C
ATOM   7322 0C31 POPEv 127     121.248  -0.023 104.599  1.00  0.00           C
ATOM   7325 1C31 POPEv 127     120.558  -0.053 103.229  1.00  0.00           C
ATOM   7328 2C31 POPEv 127     121.438  -0.663 102.130  1.00  0.00           C
ATOM   7331 3C31 POPEv 127     120.828  -0.543 100.729  1.00  0.00           C
ATOM   7334 4C31 POPEv 127     120.668   0.913 100.259  1.00  0.00           C
ATOM   7337 5C31 POPEv 127     120.228   1.033  98.789  1.00  0.00           C
ATOM   7340 6C31 POPEv 127     120.038   2.493  98.369  1.00  0.00           C
ATOM   7344  NH3 POPEw 128      17.948  34.393 113.649  1.00  0.00           N
ATOM   7348  C12 POPEw 128      18.138  35.663 114.429  1.00  0.00           C
ATOM   7351  C11 POPEw 128      16.828  36.103 115.109  1.00  0.00           C
ATOM   7354  P   POPEw 128      14.658  35.393 113.781  1.00  0.00           P
ATOM   7355  O13 POPEw 128      13.788  34.203 113.759  1.00  0.00           O
ATOM   7356  O14 POPEw 128      14.018  36.713 113.909  1.00  0.00           O
ATOM   7357  O11 POPEw 128      15.558  35.403 112.469  1.00  0.00           O
ATOM   7358  O12 POPEw 128      15.738  35.203 114.920  1.00  0.00           O
ATOM   7359  C1  POPEw 128      15.978  36.643 111.869  1.00  0.00           C
ATOM   7362  C2  POPEw 128      15.388  36.823 110.439  1.00  0.00           C
ATOM   7364  O21 POPEw 128      15.608  38.163 109.990  1.00  0.00           O
ATOM   7365  C21 POPEw 128      14.868  39.143 110.479  1.00  0.00           C
ATOM   7366  O22 POPEw 128      13.938  39.063 111.259  1.00  0.00           O
ATOM   7367  C22 POPEw 128      15.428  40.463 109.969  1.00  0.00           C
ATOM   7370  C3  POPEw 128      13.908  36.363 110.289  1.00  0.00           C
ATOM   7373  O31 POPEw 128      13.418  36.843 109.020  1.00  0.00           O
ATOM   7374  C31 POPEw 128      12.198  36.413 108.709  1.00  0.00           C
ATOM   7375  O32 POPEw 128      11.558  35.583 109.319  1.00  0.00           O
ATOM   7376  C32 POPEw 128      11.838  37.033 107.359  1.00  0.00           C
ATOM   7379  C23 POPEw 128      14.828  40.903 108.619  1.00  0.00           C
ATOM   7382  C24 POPEw 128      15.478  40.303 107.369  1.00  0.00           C
ATOM   7385  C25 POPEw 128      15.198  41.193 106.149  1.00  0.00           C
ATOM   7388  C26 POPEw 128      16.118  40.993 104.949  1.00  0.00           C
ATOM   7391  C27 POPEw 128      15.908  42.103 103.899  1.00  0.00           C
ATOM   7394  C28 POPEw 128      16.938  42.043 102.759  1.00  0.00           C
ATOM   7397  C29 POPEw 128      16.718  43.173 101.789  1.00  0.00           C
ATOM   7399 0C21 POPEw 128      16.918  43.133 100.461  1.00  0.00           C
ATOM   7401 1C21 POPEw 128      17.468  41.973  99.669  1.00  0.00           C
ATOM   7404 2C21 POPEw 128      18.228  42.433  98.399  1.00  0.00           C
ATOM   7407 3C21 POPEw 128      19.558  43.163  98.660  1.00  0.00           C
ATOM   7410 4C21 POPEw 128      20.638  42.253  99.269  1.00  0.00           C
ATOM   7413 5C21 POPEw 128      22.058  42.833  99.199  1.00  0.00           C
ATOM   7416 6C21 POPEw 128      23.078  41.943  99.939  1.00  0.00           C
ATOM   7419 7C21 POPEw 128      24.518  42.453  99.910  1.00  0.00           C
ATOM   7422 8C21 POPEw 128      25.488  41.543 100.659  1.00  0.00           C
ATOM   7426  C33 POPEw 128      10.578  37.943 107.379  1.00  0.00           C
ATOM   7429  C34 POPEw 128      10.278  38.543 106.001  1.00  0.00           C
ATOM   7432  C35 POPEw 128      11.278  39.623 105.549  1.00  0.00           C
ATOM   7435  C36 POPEw 128      11.058  40.043 104.090  1.00  0.00           C
ATOM   7438  C37 POPEw 128      12.238  40.853 103.520  1.00  0.00           C
ATOM   7441  C38 POPEw 128      12.248  40.873 101.979  1.00  0.00           C
ATOM   7444  C39 POPEw 128      11.308  41.913 101.359  1.00  0.00           C
ATOM   7447 0C31 POPEw 128      10.848  41.493  99.959  1.00  0.00           C
ATOM   7450 1C31 POPEw 128      10.118  42.613  99.211  1.00  0.00           C
ATOM   7453 2C31 POPEw 128       9.388  42.103  97.961  1.00  0.00           C
ATOM   7456 3C31 POPEw 128      10.308  41.563  96.859  1.00  0.00           C
ATOM   7459 4C31 POPEw 128       9.508  41.113  95.630  1.00  0.00           C
ATOM   7462 5C31 POPEw 128      10.368  40.503  94.520  1.00  0.00           C
ATOM   7465 6C31 POPEw 128       9.548  40.043  93.319  1.00  0.00           C
ATOM   7469  NH3 POPEx 129     103.608   8.993 115.629  1.00  0.00           N
ATOM   7473  C12 POPEx 129     104.078   8.123 116.759  1.00  0.00           C
ATOM   7476  C11 POPEx 129     105.258   8.793 117.490  1.00  0.00           C
ATOM   7479  P   POPEx 129     107.318  10.343 117.069  1.00  0.00           P
ATOM   7480  O13 POPEx 129     106.838  11.123 118.220  1.00  0.00           O
ATOM   7481  O14 POPEx 129     108.518   9.493 117.289  1.00  0.00           O
ATOM   7482  O11 POPEx 129     107.678  11.303 115.880  1.00  0.00           O
ATOM   7483  O12 POPEx 129     106.118   9.463 116.549  1.00  0.00           O
ATOM   7484  C1  POPEx 129     106.778  11.683 114.839  1.00  0.00           C
ATOM   7487  C2  POPEx 129     107.508  11.883 113.479  1.00  0.00           C
ATOM   7489  O21 POPEx 129     106.488  12.093 112.499  1.00  0.00           O
ATOM   7490  C21 POPEx 129     106.638  13.113 111.660  1.00  0.00           C
ATOM   7491  O22 POPEx 129     107.608  13.853 111.599  1.00  0.00           O
ATOM   7492  C22 POPEx 129     105.368  13.183 110.799  1.00  0.00           C
ATOM   7495  C3  POPEx 129     108.358  10.633 113.119  1.00  0.00           C
ATOM   7498  O31 POPEx 129     109.228  10.883 111.990  1.00  0.00           O
ATOM   7499  C31 POPEx 129     108.998  10.123 110.929  1.00  0.00           C
ATOM   7500  O32 POPEx 129     108.168   9.233 110.869  1.00  0.00           O
ATOM   7501  C32 POPEx 129     109.878  10.523 109.739  1.00  0.00           C
ATOM   7504  C23 POPEx 129     105.538  13.903 109.449  1.00  0.00           C
ATOM   7507  C24 POPEx 129     104.538  13.393 108.399  1.00  0.00           C
ATOM   7510  C25 POPEx 129     105.088  12.163 107.671  1.00  0.00           C
ATOM   7513  C26 POPEx 129     104.008  11.243 107.059  1.00  0.00           C
ATOM   7516  C27 POPEx 129     104.618  10.173 106.149  1.00  0.00           C
ATOM   7519  C28 POPEx 129     103.598   9.383 105.299  1.00  0.00           C
ATOM   7522  C29 POPEx 129     102.838   8.303 106.049  1.00  0.00           C
ATOM   7524 0C21 POPEx 129     102.638   7.033 105.649  1.00  0.00           C
ATOM   7526 1C21 POPEx 129     103.148   6.373 104.389  1.00  0.00           C
ATOM   7529 2C21 POPEx 129     102.148   6.333 103.220  1.00  0.00           C
ATOM   7532 3C21 POPEx 129     101.098   5.213 103.299  1.00  0.00           C
ATOM   7535 4C21 POPEx 129     100.178   5.263 102.069  1.00  0.00           C
ATOM   7538 5C21 POPEx 129      99.138   4.143 101.979  1.00  0.00           C
ATOM   7541 6C21 POPEx 129      98.048   4.193 103.059  1.00  0.00           C
ATOM   7544 7C21 POPEx 129      96.668   3.753 102.539  1.00  0.00           C
ATOM   7547 8C21 POPEx 129      95.518   3.883 103.529  1.00  0.00           C
ATOM   7551  C33 POPEx 129     109.058  11.313 108.699  1.00  0.00           C
ATOM   7554  C34 POPEx 129     109.568  11.213 107.251  1.00  0.00           C
ATOM   7557  C35 POPEx 129     108.608  11.953 106.299  1.00  0.00           C
ATOM   7560  C36 POPEx 129     108.888  11.793 104.799  1.00  0.00           C
ATOM   7563  C37 POPEx 129     107.888  12.613 103.969  1.00  0.00           C
ATOM   7566  C38 POPEx 129     107.838  12.203 102.490  1.00  0.00           C
ATOM   7569  C39 POPEx 129     106.748  12.943 101.699  1.00  0.00           C
ATOM   7572 0C31 POPEx 129     107.098  14.403 101.359  1.00  0.00           C
ATOM   7575 1C31 POPEx 129     108.128  14.533 100.229  1.00  0.00           C
ATOM   7578 2C31 POPEx 129     108.498  15.993  99.910  1.00  0.00           C
ATOM   7581 3C31 POPEx 129     107.318  16.833  99.399  1.00  0.00           C
ATOM   7584 4C31 POPEx 129     107.048  18.083 100.239  1.00  0.00           C
ATOM   7587 5C31 POPEx 129     106.018  19.003  99.590  1.00  0.00           C
ATOM   7590 6C31 POPEx 129     105.548  20.143 100.509  1.00  0.00           C
ATOM   7594  NH3 POPEy 130     114.918  77.723 116.489  1.00  0.00           N
ATOM   7598  C12 POPEy 130     113.468  77.293 116.459  1.00  0.00           C
ATOM   7601  C11 POPEy 130     112.718  77.773 117.729  1.00  0.00           C
ATOM   7604  P   POPEy 130     110.138  78.343 117.671  1.00  0.00           P
ATOM   7605  O13 POPEy 130     109.058  77.773 116.830  1.00  0.00           O
ATOM   7606  O14 POPEy 130     109.688  78.653 119.039  1.00  0.00           O
ATOM   7607  O11 POPEy 130     110.688  79.643 116.979  1.00  0.00           O
ATOM   7608  O12 POPEy 130     111.348  77.343 117.719  1.00  0.00           O
ATOM   7609  C1  POPEy 130     110.128  80.133 115.749  1.00  0.00           C
ATOM   7612  C2  POPEy 130     110.818  79.523 114.499  1.00  0.00           C
ATOM   7614  O21 POPEy 130     110.868  80.523 113.459  1.00  0.00           O
ATOM   7615  C21 POPEy 130     111.938  80.393 112.680  1.00  0.00           C
ATOM   7616  O22 POPEy 130     112.868  79.633 112.859  1.00  0.00           O
ATOM   7617  C22 POPEy 130     111.748  81.263 111.439  1.00  0.00           C
ATOM   7620  C3  POPEy 130     110.118  78.233 113.969  1.00  0.00           C
ATOM   7623  O31 POPEy 130     110.488  77.953 112.609  1.00  0.00           O
ATOM   7624  C31 POPEy 130     111.068  76.803 112.339  1.00  0.00           C
ATOM   7625  O32 POPEy 130     111.078  75.823 113.059  1.00  0.00           O
ATOM   7626  C32 POPEy 130     111.828  76.923 111.029  1.00  0.00           C
ATOM   7629  C23 POPEy 130     112.818  80.983 110.369  1.00  0.00           C
ATOM   7632  C24 POPEy 130     112.228  81.023 108.969  1.00  0.00           C
ATOM   7635  C25 POPEy 130     113.278  80.683 107.910  1.00  0.00           C
ATOM   7638  C26 POPEy 130     112.718  80.773 106.489  1.00  0.00           C
ATOM   7641  C27 POPEy 130     113.748  80.313 105.449  1.00  0.00           C
ATOM   7644  C28 POPEy 130     113.398  80.733 104.009  1.00  0.00           C
ATOM   7647  C29 POPEy 130     112.098  80.133 103.549  1.00  0.00           C
ATOM   7649 0C21 POPEy 130     111.878  79.403 102.439  1.00  0.00           C
ATOM   7651 1C21 POPEy 130     112.878  79.023 101.369  1.00  0.00           C
ATOM   7654 2C21 POPEy 130     112.478  79.533  99.969  1.00  0.00           C
ATOM   7657 3C21 POPEy 130     111.158  78.943  99.439  1.00  0.00           C
ATOM   7660 4C21 POPEy 130     110.948  79.293  97.961  1.00  0.00           C
ATOM   7663 5C21 POPEy 130     109.528  78.983  97.469  1.00  0.00           C
ATOM   7666 6C21 POPEy 130     109.208  79.663  96.129  1.00  0.00           C
ATOM   7669 7C21 POPEy 130     107.698  79.763  95.880  1.00  0.00           C
ATOM   7672 8C21 POPEy 130     107.348  80.533  94.599  1.00  0.00           C
ATOM   7676  C33 POPEy 130     110.978  76.853 109.751  1.00  0.00           C
ATOM   7679  C34 POPEy 130     111.908  76.863 108.539  1.00  0.00           C
ATOM   7682  C35 POPEy 130     111.208  76.493 107.239  1.00  0.00           C
ATOM   7685  C36 POPEy 130     110.198  77.523 106.739  1.00  0.00           C
ATOM   7688  C37 POPEy 130     109.078  76.843 105.949  1.00  0.00           C
ATOM   7691  C38 POPEy 130     108.068  77.833 105.379  1.00  0.00           C
ATOM   7694  C39 POPEy 130     108.618  78.553 104.140  1.00  0.00           C
ATOM   7697 0C31 POPEy 130     107.648  79.613 103.609  1.00  0.00           C
ATOM   7700 1C31 POPEy 130     108.098  80.153 102.251  1.00  0.00           C
ATOM   7703 2C31 POPEy 130     107.198  81.273 101.729  1.00  0.00           C
ATOM   7706 3C31 POPEy 130     105.788  80.803 101.310  1.00  0.00           C
ATOM   7709 4C31 POPEy 130     105.708  80.483  99.809  1.00  0.00           C
ATOM   7712 5C31 POPEy 130     104.268  80.323  99.309  1.00  0.00           C
ATOM   7715 6C31 POPEy 130     104.188  79.823  97.869  1.00  0.00           C
ATOM   7719  NH3 POPEz 131      49.438 126.873 114.770  1.00  0.00           N
ATOM   7723  C12 POPEz 131      48.268 126.343 115.549  1.00  0.00           C
ATOM   7726  C11 POPEz 131      46.928 127.003 115.119  1.00  0.00           C
ATOM   7729  P   POPEz 131      45.428 129.103 115.349  1.00  0.00           P
ATOM   7730  O13 POPEz 131      44.508 128.533 116.359  1.00  0.00           O
ATOM   7731  O14 POPEz 131      45.498 130.579 115.429  1.00  0.00           O
ATOM   7732  O11 POPEz 131      44.988 128.673 113.909  1.00  0.00           O
ATOM   7733  O12 POPEz 131      46.838 128.393 115.499  1.00  0.00           O
ATOM   7734  C1  POPEz 131      43.608 128.643 113.559  1.00  0.00           C
ATOM   7737  C2  POPEz 131      43.368 127.753 112.309  1.00  0.00           C
ATOM   7739  O21 POPEz 131      41.948 127.663 112.079  1.00  0.00           O
ATOM   7740  C21 POPEz 131      41.468 128.753 111.489  1.00  0.00           C
ATOM   7741  O22 POPEz 131      42.128 129.719 111.160  1.00  0.00           O
ATOM   7742  C22 POPEz 131      39.958 128.623 111.310  1.00  0.00           C
ATOM   7745  C3  POPEz 131      43.928 126.323 112.439  1.00  0.00           C
ATOM   7748  O31 POPEz 131      44.138 125.743 111.141  1.00  0.00           O
ATOM   7749  C31 POPEz 131      43.238 124.873 110.689  1.00  0.00           C
ATOM   7750  O32 POPEz 131      42.218 124.533 111.249  1.00  0.00           O
ATOM   7751  C32 POPEz 131      43.658 124.413 109.309  1.00  0.00           C
ATOM   7754  C23 POPEz 131      39.538 129.253 109.969  1.00  0.00           C
ATOM   7757  C24 POPEz 131      38.018 129.233 109.751  1.00  0.00           C
ATOM   7760  C25 POPEz 131      37.338 130.569 110.099  1.00  0.00           C
ATOM   7763  C26 POPEz 131      36.018 130.749 109.339  1.00  0.00           C
ATOM   7766  C27 POPEz 131      34.868 129.879 109.859  1.00  0.00           C
ATOM   7769  C28 POPEz 131      33.898 129.493 108.729  1.00  0.00           C
ATOM   7772  C29 POPEz 131      32.448 129.423 109.160  1.00  0.00           C
ATOM   7774 0C21 POPEz 131      31.618 128.373 109.059  1.00  0.00           C
ATOM   7776 1C21 POPEz 131      31.988 127.013 108.520  1.00  0.00           C
ATOM   7779 2C21 POPEz 131      31.138 125.883 109.129  1.00  0.00           C
ATOM   7782 3C21 POPEz 131      29.638 126.003 108.781  1.00  0.00           C
ATOM   7785 4C21 POPEz 131      28.978 124.643 108.559  1.00  0.00           C
ATOM   7788 5C21 POPEz 131      27.628 124.703 107.820  1.00  0.00           C
ATOM   7791 6C21 POPEz 131      27.768 125.013 106.319  1.00  0.00           C
ATOM   7794 7C21 POPEz 131      26.428 124.933 105.580  1.00  0.00           C
ATOM   7797 8C21 POPEz 131      26.588 124.983 104.049  1.00  0.00           C
ATOM   7801  C33 POPEz 131      43.128 125.383 108.259  1.00  0.00           C
ATOM   7804  C34 POPEz 131      43.138 124.763 106.869  1.00  0.00           C
ATOM   7807  C35 POPEz 131      42.548 125.703 105.829  1.00  0.00           C
ATOM   7810  C36 POPEz 131      42.398 125.013 104.479  1.00  0.00           C
ATOM   7813  C37 POPEz 131      41.078 125.363 103.789  1.00  0.00           C
ATOM   7816  C38 POPEz 131      40.978 124.653 102.449  1.00  0.00           C
ATOM   7819  C39 POPEz 131      39.898 125.233 101.539  1.00  0.00           C
ATOM   7822 0C31 POPEz 131      40.088 124.743 100.099  1.00  0.00           C
ATOM   7825 1C31 POPEz 131      39.198 125.463  99.090  1.00  0.00           C
ATOM   7828 2C31 POPEz 131      39.428 124.933  97.671  1.00  0.00           C
ATOM   7831 3C31 POPEz 131      38.648 125.713  96.599  1.00  0.00           C
ATOM   7834 4C31 POPEz 131      39.208 127.123  96.389  1.00  0.00           C
ATOM   7837 5C31 POPEz 131      38.318 127.983  95.490  1.00  0.00           C
ATOM   7840 6C31 POPEz 131      38.958 129.343  95.189  1.00  0.00           C
ATOM   7844  NH3 POPE0 132     121.248  21.813  73.569  1.00  0.00           N
ATOM   7848  C12 POPE0 132     120.938  20.353  73.319  1.00  0.00           C
ATOM   7851  C11 POPE0 132     122.168  19.413  73.399  1.00  0.00           C
ATOM   7854  P   POPE0 132     124.238  20.723  72.429  1.00  0.00           P
ATOM   7855  O13 POPE0 132     125.508  20.143  71.949  1.00  0.00           O
ATOM   7856  O14 POPE0 132     123.758  21.953  71.749  1.00  0.00           O
ATOM   7857  O11 POPE0 132     124.348  21.013  73.959  1.00  0.00           O
ATOM   7858  O12 POPE0 132     123.128  19.613  72.349  1.00  0.00           O
ATOM   7859  C1  POPE0 132     125.488  21.693  74.469  1.00  0.00           C
ATOM   7862  C2  POPE0 132     125.608  21.453  75.999  1.00  0.00           C
ATOM   7864  O21 POPE0 132     125.558  22.683  76.739  1.00  0.00           O
ATOM   7865  C21 POPE0 132     124.338  23.173  76.889  1.00  0.00           C
ATOM   7866  O22 POPE0 132     123.358  22.893  76.219  1.00  0.00           O
ATOM   7867  C22 POPE0 132     124.328  24.033  78.149  1.00  0.00           C
ATOM   7870  C3  POPE0 132     126.938  20.733  76.359  1.00  0.00           C
ATOM   7873  O31 POPE0 132     127.178  20.743  77.779  1.00  0.00           O
ATOM   7874  C31 POPE0 132     127.028  19.593  78.419  1.00  0.00           C
ATOM   7875  O32 POPE0 132     126.688  18.543  77.910  1.00  0.00           O
ATOM   7876  C32 POPE0 132     127.418  19.813  79.869  1.00  0.00           C
ATOM   7879  C23 POPE0 132     122.998  23.863  78.929  1.00  0.00           C
ATOM   7882  C24 POPE0 132     123.168  24.133  80.429  1.00  0.00           C
ATOM   7885  C25 POPE0 132     123.358  22.843  81.249  1.00  0.00           C
ATOM   7888  C26 POPE0 132     123.508  23.143  82.750  1.00  0.00           C
ATOM   7891  C27 POPE0 132     123.318  21.893  83.629  1.00  0.00           C
ATOM   7894  C28 POPE0 132     123.548  22.153  85.139  1.00  0.00           C
ATOM   7897  C29 POPE0 132     122.618  23.193  85.709  1.00  0.00           C
ATOM   7899 0C21 POPE0 132     121.658  23.033  86.649  1.00  0.00           C
ATOM   7901 1C21 POPE0 132     121.248  21.763  87.369  1.00  0.00           C
ATOM   7904 2C21 POPE0 132     121.558  21.843  88.869  1.00  0.00           C
ATOM   7907 3C21 POPE0 132     121.068  20.633  89.689  1.00  0.00           C
ATOM   7910 4C21 POPE0 132     119.568  20.683  90.019  1.00  0.00           C
ATOM   7913 5C21 POPE0 132     119.098  19.533  90.929  1.00  0.00           C
ATOM   7916 6C21 POPE0 132     119.558  19.663  92.391  1.00  0.00           C
ATOM   7919 7C21 POPE0 132     119.088  18.493  93.270  1.00  0.00           C
ATOM   7922 8C21 POPE0 132     119.418  18.663  94.760  1.00  0.00           C
ATOM   7926  C33 POPE0 132     126.498  19.063  80.840  1.00  0.00           C
ATOM   7929  C34 POPE0 132     126.698  19.593  82.260  1.00  0.00           C
ATOM   7932  C35 POPE0 132     125.978  18.733  83.299  1.00  0.00           C
ATOM   7935  C36 POPE0 132     126.678  18.793  84.660  1.00  0.00           C
ATOM   7938  C37 POPE0 132     126.008  17.813  85.630  1.00  0.00           C
ATOM   7941  C38 POPE0 132     126.798  17.593  86.909  1.00  0.00           C
ATOM   7944  C39 POPE0 132     125.858  17.433  88.109  1.00  0.00           C
ATOM   7947 0C31 POPE0 132     125.508  18.783  88.729  1.00  0.00           C
ATOM   7950 1C31 POPE0 132     124.788  18.633  90.059  1.00  0.00           C
ATOM   7953 2C31 POPE0 132     124.808  19.943  90.861  1.00  0.00           C
ATOM   7956 3C31 POPE0 132     124.398  19.753  92.319  1.00  0.00           C
ATOM   7959 4C31 POPE0 132     125.428  18.983  93.159  1.00  0.00           C
ATOM   7962 5C31 POPE0 132     124.968  18.753  94.599  1.00  0.00           C
ATOM   7965 6C31 POPE0 132     125.988  17.983  95.439  1.00  0.00           C
ATOM   7969  NH3 POPE1 133      -1.138  14.783  74.699  1.00  0.00           N
ATOM   7973  C12 POPE1 133      -1.478  14.743  73.229  1.00  0.00           C
ATOM   7976  C11 POPE1 133      -0.838  13.593  72.399  1.00  0.00           C
ATOM   7979  P   POPE1 133       1.588  14.363  71.789  1.00  0.00           P
ATOM   7980  O13 POPE1 133       2.018  13.393  72.829  1.00  0.00           O
ATOM   7981  O14 POPE1 133       2.408  14.463  70.569  1.00  0.00           O
ATOM   7982  O11 POPE1 133       1.388  15.773  72.469  1.00  0.00           O
ATOM   7983  O12 POPE1 133       0.112  14.013  71.410  1.00  0.00           O
ATOM   7984  C1  POPE1 133       2.518  16.603  72.759  1.00  0.00           C
ATOM   7987  C2  POPE1 133       2.688  16.773  74.280  1.00  0.00           C
ATOM   7989  O21 POPE1 133       3.618  17.853  74.509  1.00  0.00           O
ATOM   7990  C21 POPE1 133       3.168  18.803  75.279  1.00  0.00           C
ATOM   7991  O22 POPE1 133       1.988  19.053  75.479  1.00  0.00           O
ATOM   7992  C22 POPE1 133       4.308  19.583  75.919  1.00  0.00           C
ATOM   7995  C3  POPE1 133       3.248  15.513  74.999  1.00  0.00           C
ATOM   7998  O31 POPE1 133       3.328  15.663  76.439  1.00  0.00           O
ATOM   7999  C31 POPE1 133       2.158  15.593  77.059  1.00  0.00           C
ATOM   8000  O32 POPE1 133       1.078  15.503  76.500  1.00  0.00           O
ATOM   8001  C32 POPE1 133       2.408  15.613  78.579  1.00  0.00           C
ATOM   8004  C23 POPE1 133       4.238  19.583  77.469  1.00  0.00           C
ATOM   8007  C24 POPE1 133       5.308  20.483  78.109  1.00  0.00           C
ATOM   8010  C25 POPE1 133       5.128  20.613  79.630  1.00  0.00           C
ATOM   8013  C26 POPE1 133       5.638  19.383  80.390  1.00  0.00           C
ATOM   8016  C27 POPE1 133       5.118  19.303  81.839  1.00  0.00           C
ATOM   8019  C28 POPE1 133       6.038  18.493  82.780  1.00  0.00           C
ATOM   8022  C29 POPE1 133       6.528  17.223  82.149  1.00  0.00           C
ATOM   8024 0C21 POPE1 133       7.758  16.693  82.289  1.00  0.00           C
ATOM   8026 1C21 POPE1 133       8.848  17.203  83.200  1.00  0.00           C
ATOM   8029 2C21 POPE1 133       9.808  16.083  83.660  1.00  0.00           C
ATOM   8032 3C21 POPE1 133       9.188  14.923  84.471  1.00  0.00           C
ATOM   8035 4C21 POPE1 133       9.718  13.543  84.049  1.00  0.00           C
ATOM   8038 5C21 POPE1 133       9.298  12.383  84.969  1.00  0.00           C
ATOM   8041 6C21 POPE1 133       9.918  12.413  86.379  1.00  0.00           C
ATOM   8044 7C21 POPE1 133      11.458  12.373  86.369  1.00  0.00           C
ATOM   8047 8C21 POPE1 133      12.098  12.393  87.759  1.00  0.00           C
ATOM   8051  C33 POPE1 133       1.138  15.483  79.439  1.00  0.00           C
ATOM   8054  C34 POPE1 133       0.598  16.813  79.999  1.00  0.00           C
ATOM   8057  C35 POPE1 133       1.338  17.373  81.229  1.00  0.00           C
ATOM   8060  C36 POPE1 133       1.188  16.483  82.479  1.00  0.00           C
ATOM   8063  C37 POPE1 133       1.748  17.123  83.759  1.00  0.00           C
ATOM   8066  C38 POPE1 133       1.558  16.213  84.989  1.00  0.00           C
ATOM   8069  C39 POPE1 133       2.268  16.693  86.269  1.00  0.00           C
ATOM   8072 0C31 POPE1 133       1.558  17.853  86.990  1.00  0.00           C
ATOM   8075 1C31 POPE1 133       2.098  18.083  88.410  1.00  0.00           C
ATOM   8078 2C31 POPE1 133       1.238  19.023  89.249  1.00  0.00           C
ATOM   8081 3C31 POPE1 133       1.308  20.503  88.829  1.00  0.00           C
ATOM   8084 4C31 POPE1 133       0.468  21.403  89.751  1.00  0.00           C
ATOM   8087 5C31 POPE1 133       0.658  22.893  89.450  1.00  0.00           C
ATOM   8090 6C31 POPE1 133      -0.238  23.793  90.299  1.00  0.00           C
ATOM   8094  NH3 POPE2 134      74.628  45.223 117.700  1.00  0.00           N
ATOM   8098  C12 POPE2 134      75.708  45.563 118.709  1.00  0.00           C
ATOM   8101  C11 POPE2 134      75.118  46.483 119.799  1.00  0.00           C
ATOM   8104  P   POPE2 134      74.358  48.983 119.330  1.00  0.00           P
ATOM   8105  O13 POPE2 134      73.228  49.523 120.119  1.00  0.00           O
ATOM   8106  O14 POPE2 134      75.738  49.343 119.719  1.00  0.00           O
ATOM   8107  O11 POPE2 134      74.168  49.413 117.820  1.00  0.00           O
ATOM   8108  O12 POPE2 134      74.208  47.423 119.211  1.00  0.00           O
ATOM   8109  C1  POPE2 134      73.548  48.643 116.799  1.00  0.00           C
ATOM   8112  C2  POPE2 134      73.468  49.463 115.469  1.00  0.00           C
ATOM   8114  O21 POPE2 134      72.328  49.093 114.669  1.00  0.00           O
ATOM   8115  C21 POPE2 134      72.458  47.973 113.959  1.00  0.00           C
ATOM   8116  O22 POPE2 134      72.938  46.933 114.359  1.00  0.00           O
ATOM   8117  C22 POPE2 134      72.238  48.363 112.479  1.00  0.00           C
ATOM   8120  C3  POPE2 134      74.818  49.433 114.669  1.00  0.00           C
ATOM   8123  O31 POPE2 134      74.728  49.923 113.299  1.00  0.00           O
ATOM   8124  C31 POPE2 134      75.548  49.293 112.439  1.00  0.00           C
ATOM   8125  O32 POPE2 134      76.258  48.343 112.719  1.00  0.00           O
ATOM   8126  C32 POPE2 134      75.428  49.883 111.029  1.00  0.00           C
ATOM   8129  C23 POPE2 134      71.068  47.743 111.679  1.00  0.00           C
ATOM   8132  C24 POPE2 134      71.048  48.353 110.279  1.00  0.00           C
ATOM   8135  C25 POPE2 134      69.768  48.263 109.429  1.00  0.00           C
ATOM   8138  C26 POPE2 134      69.848  49.313 108.309  1.00  0.00           C
ATOM   8141  C27 POPE2 134      68.658  49.423 107.359  1.00  0.00           C
ATOM   8144  C28 POPE2 134      68.798  50.643 106.399  1.00  0.00           C
ATOM   8147  C29 POPE2 134      68.658  51.953 107.139  1.00  0.00           C
ATOM   8149 0C21 POPE2 134      69.128  53.163 106.781  1.00  0.00           C
ATOM   8151 1C21 POPE2 134      69.908  53.493 105.531  1.00  0.00           C
ATOM   8154 2C21 POPE2 134      69.008  53.953 104.369  1.00  0.00           C
ATOM   8157 3C21 POPE2 134      68.248  55.273 104.611  1.00  0.00           C
ATOM   8160 4C21 POPE2 134      67.308  55.613 103.449  1.00  0.00           C
ATOM   8163 5C21 POPE2 134      66.828  57.073 103.479  1.00  0.00           C
ATOM   8166 6C21 POPE2 134      65.798  57.373 102.379  1.00  0.00           C
ATOM   8169 7C21 POPE2 134      65.828  58.843 101.949  1.00  0.00           C
ATOM   8172 8C21 POPE2 134      64.808  59.173 100.869  1.00  0.00           C
ATOM   8176  C33 POPE2 134      76.328  49.113 110.031  1.00  0.00           C
ATOM   8179  C34 POPE2 134      75.878  49.153 108.559  1.00  0.00           C
ATOM   8182  C35 POPE2 134      76.588  48.103 107.700  1.00  0.00           C
ATOM   8185  C36 POPE2 134      76.058  48.033 106.259  1.00  0.00           C
ATOM   8188  C37 POPE2 134      76.848  47.043 105.390  1.00  0.00           C
ATOM   8191  C38 POPE2 134      76.448  47.043 103.909  1.00  0.00           C
ATOM   8194  C39 POPE2 134      75.068  46.443 103.629  1.00  0.00           C
ATOM   8197 0C31 POPE2 134      74.738  46.383 102.130  1.00  0.00           C
ATOM   8200 1C31 POPE2 134      73.318  45.853 101.889  1.00  0.00           C
ATOM   8203 2C31 POPE2 134      72.938  45.863 100.399  1.00  0.00           C
ATOM   8206 3C31 POPE2 134      71.578  45.203 100.139  1.00  0.00           C
ATOM   8209 4C31 POPE2 134      70.368  46.043 100.589  1.00  0.00           C
ATOM   8212 5C31 POPE2 134      69.018  45.453 100.149  1.00  0.00           C
ATOM   8215 6C31 POPE2 134      67.818  46.353 100.461  1.00  0.00           C
ATOM   8219  NH3 POPE3 135      59.648  85.233 118.349  1.00  0.00           N
ATOM   8223  C12 POPE3 135      58.208  85.233 118.799  1.00  0.00           C
ATOM   8226  C11 POPE3 135      57.488  83.933 118.410  1.00  0.00           C
ATOM   8229  P   POPE3 135      56.038  82.293 119.839  1.00  0.00           P
ATOM   8230  O13 POPE3 135      56.168  81.323 120.949  1.00  0.00           O
ATOM   8231  O14 POPE3 135      54.968  83.303 119.879  1.00  0.00           O
ATOM   8232  O11 POPE3 135      55.778  81.403 118.549  1.00  0.00           O
ATOM   8233  O12 POPE3 135      57.428  82.993 119.509  1.00  0.00           O
ATOM   8234  C1  POPE3 135      56.888  80.753 117.899  1.00  0.00           C
ATOM   8237  C2  POPE3 135      56.518  80.463 116.430  1.00  0.00           C
ATOM   8239  O21 POPE3 135      57.468  79.553 115.849  1.00  0.00           O
ATOM   8240  C21 POPE3 135      56.958  78.783 114.899  1.00  0.00           C
ATOM   8241  O22 POPE3 135      55.778  78.853 114.549  1.00  0.00           O
ATOM   8242  C22 POPE3 135      57.978  77.773 114.389  1.00  0.00           C
ATOM   8245  C3  POPE3 135      56.368  81.733 115.559  1.00  0.00           C
ATOM   8248  O31 POPE3 135      55.538  81.493 114.389  1.00  0.00           O
ATOM   8249  C31 POPE3 135      56.138  81.663 113.199  1.00  0.00           C
ATOM   8250  O32 POPE3 135      57.318  81.853 113.009  1.00  0.00           O
ATOM   8251  C32 POPE3 135      55.028  81.483 112.160  1.00  0.00           C
ATOM   8254  C23 POPE3 135      58.798  78.243 113.171  1.00  0.00           C
ATOM   8257  C24 POPE3 135      58.968  77.173 112.079  1.00  0.00           C
ATOM   8260  C25 POPE3 135      59.848  77.653 110.910  1.00  0.00           C
ATOM   8263  C26 POPE3 135      61.348  77.813 111.259  1.00  0.00           C
ATOM   8266  C27 POPE3 135      62.158  78.363 110.079  1.00  0.00           C
ATOM   8269  C28 POPE3 135      63.648  78.593 110.359  1.00  0.00           C
ATOM   8272  C29 POPE3 135      64.408  77.323 110.629  1.00  0.00           C
ATOM   8274 0C21 POPE3 135      65.288  76.693 109.829  1.00  0.00           C
ATOM   8276 1C21 POPE3 135      65.718  77.113 108.439  1.00  0.00           C
ATOM   8279 2C21 POPE3 135      67.168  77.633 108.419  1.00  0.00           C
ATOM   8282 3C21 POPE3 135      67.698  77.903 106.999  1.00  0.00           C
ATOM   8285 4C21 POPE3 135      68.988  78.743 106.999  1.00  0.00           C
ATOM   8288 5C21 POPE3 135      69.688  78.813 105.639  1.00  0.00           C
ATOM   8291 6C21 POPE3 135      70.778  79.903 105.619  1.00  0.00           C
ATOM   8294 7C21 POPE3 135      71.598  79.913 104.330  1.00  0.00           C
ATOM   8297 8C21 POPE3 135      72.648  81.033 104.289  1.00  0.00           C
ATOM   8301  C33 POPE3 135      55.458  81.733 110.699  1.00  0.00           C
ATOM   8304  C34 POPE3 135      55.718  83.213 110.399  1.00  0.00           C
ATOM   8307  C35 POPE3 135      56.108  83.473 108.939  1.00  0.00           C
ATOM   8310  C36 POPE3 135      54.998  83.033 107.989  1.00  0.00           C
ATOM   8313  C37 POPE3 135      55.238  83.413 106.529  1.00  0.00           C
ATOM   8316  C38 POPE3 135      53.968  83.173 105.720  1.00  0.00           C
ATOM   8319  C39 POPE3 135      54.198  82.273 104.509  1.00  0.00           C
ATOM   8322 0C31 POPE3 135      52.958  82.233 103.609  1.00  0.00           C
ATOM   8325 1C31 POPE3 135      53.108  81.213 102.490  1.00  0.00           C
ATOM   8328 2C31 POPE3 135      51.958  81.283 101.489  1.00  0.00           C
ATOM   8331 3C31 POPE3 135      51.948  80.063 100.580  1.00  0.00           C
ATOM   8334 4C31 POPE3 135      50.898  80.163  99.479  1.00  0.00           C
ATOM   8337 5C31 POPE3 135      50.768  78.853  98.709  1.00  0.00           C
ATOM   8340 6C31 POPE3 135      49.648  78.903  97.680  1.00  0.00           C
ATOM   8344  NH3 POPE4 136     117.168  61.683 115.979  1.00  0.00           N
ATOM   8348  C12 POPE4 136     117.828  62.883 116.590  1.00  0.00           C
ATOM   8351  C11 POPE4 136     117.928  64.033 115.580  1.00  0.00           C
ATOM   8354  P   POPE4 136     120.228  64.453 114.421  1.00  0.00           P
ATOM   8355  O13 POPE4 136     119.978  65.873 114.149  1.00  0.00           O
ATOM   8356  O14 POPE4 136     120.998  64.093 115.629  1.00  0.00           O
ATOM   8357  O11 POPE4 136     120.968  63.793 113.179  1.00  0.00           O
ATOM   8358  O12 POPE4 136     118.838  63.703 114.509  1.00  0.00           O
ATOM   8359  C1  POPE4 136     120.548  64.113 111.859  1.00  0.00           C
ATOM   8362  C2  POPE4 136     121.728  64.043 110.861  1.00  0.00           C
ATOM   8364  O21 POPE4 136     121.208  64.193 109.520  1.00  0.00           O
ATOM   8365  C21 POPE4 136     121.008  65.443 109.140  1.00  0.00           C
ATOM   8366  O22 POPE4 136     121.258  66.433 109.809  1.00  0.00           O
ATOM   8367  C22 POPE4 136     120.418  65.463 107.719  1.00  0.00           C
ATOM   8370  C3  POPE4 136     122.508  62.693 110.989  1.00  0.00           C
ATOM   8373  O31 POPE4 136     122.668  61.993 109.739  1.00  0.00           O
ATOM   8374  C31 POPE4 136     123.568  62.503 108.899  1.00  0.00           C
ATOM   8375  O32 POPE4 136     124.438  63.303 109.189  1.00  0.00           O
ATOM   8376  C32 POPE4 136     123.228  61.973 107.499  1.00  0.00           C
ATOM   8379  C23 POPE4 136     121.468  65.913 106.669  1.00  0.00           C
ATOM   8382  C24 POPE4 136     120.888  66.193 105.270  1.00  0.00           C
ATOM   8385  C25 POPE4 136     122.018  66.343 104.239  1.00  0.00           C
ATOM   8388  C26 POPE4 136     121.618  66.773 102.820  1.00  0.00           C
ATOM   8391  C27 POPE4 136     122.878  67.183 102.029  1.00  0.00           C
ATOM   8394  C28 POPE4 136     122.648  67.763 100.609  1.00  0.00           C
ATOM   8397  C29 POPE4 136     122.428  66.723  99.539  1.00  0.00           C
ATOM   8399 0C21 POPE4 136     123.388  66.163  98.781  1.00  0.00           C
ATOM   8401 1C21 POPE4 136     124.878  66.393  98.869  1.00  0.00           C
ATOM   8404 2C21 POPE4 136     125.698  65.123  98.539  1.00  0.00           C
ATOM   8407 3C21 POPE4 136     125.648  64.703  97.059  1.00  0.00           C
ATOM   8410 4C21 POPE4 136     126.918  65.073  96.281  1.00  0.00           C
ATOM   8413 5C21 POPE4 136     128.038  64.023  96.299  1.00  0.00           C
ATOM   8416 6C21 POPE4 136     129.298  64.573  95.619  1.00  0.00           C
ATOM   8419 7C21 POPE4 136     130.374  63.543  95.259  1.00  0.00           C
ATOM   8422 8C21 POPE4 136     131.584  64.183  94.579  1.00  0.00           C
ATOM   8426  C33 POPE4 136     123.998  62.613 106.319  1.00  0.00           C
ATOM   8429  C34 POPE4 136     123.388  62.173 104.990  1.00  0.00           C
ATOM   8432  C35 POPE4 136     124.078  62.763 103.749  1.00  0.00           C
ATOM   8435  C36 POPE4 136     123.498  62.183 102.449  1.00  0.00           C
ATOM   8438  C37 POPE4 136     123.968  62.933 101.199  1.00  0.00           C
ATOM   8441  C38 POPE4 136     123.688  62.153  99.899  1.00  0.00           C
ATOM   8444  C39 POPE4 136     124.788  61.133  99.549  1.00  0.00           C
ATOM   8447 0C31 POPE4 136     124.568  60.593  98.139  1.00  0.00           C
ATOM   8450 1C31 POPE4 136     125.648  59.613  97.659  1.00  0.00           C
ATOM   8453 2C31 POPE4 136     125.378  59.183  96.209  1.00  0.00           C
ATOM   8456 3C31 POPE4 136     126.478  58.303  95.581  1.00  0.00           C
ATOM   8459 4C31 POPE4 136     126.068  57.833  94.179  1.00  0.00           C
ATOM   8462 5C31 POPE4 136     127.208  57.203  93.380  1.00  0.00           C
ATOM   8465 6C31 POPE4 136     126.758  56.703  91.999  1.00  0.00           C
ATOM   8469  NH3 POPE5 137      64.138   6.623 112.569  1.00  0.00           N
ATOM   8473  C12 POPE5 137      64.988   6.723 113.810  1.00  0.00           C
ATOM   8476  C11 POPE5 137      66.448   6.283 113.539  1.00  0.00           C
ATOM   8479  P   POPE5 137      67.658   8.493 112.709  1.00  0.00           P
ATOM   8480  O13 POPE5 137      66.708   9.273 113.529  1.00  0.00           O
ATOM   8481  O14 POPE5 137      69.078   8.533 113.089  1.00  0.00           O
ATOM   8482  O11 POPE5 137      67.468   9.033 111.219  1.00  0.00           O
ATOM   8483  O12 POPE5 137      67.088   7.033 112.531  1.00  0.00           O
ATOM   8484  C1  POPE5 137      67.408   8.083 110.159  1.00  0.00           C
ATOM   8487  C2  POPE5 137      67.238   8.773 108.789  1.00  0.00           C
ATOM   8489  O21 POPE5 137      67.348   7.723 107.820  1.00  0.00           O
ATOM   8490  C21 POPE5 137      66.658   7.893 106.719  1.00  0.00           C
ATOM   8491  O22 POPE5 137      65.938   8.853 106.469  1.00  0.00           O
ATOM   8492  C22 POPE5 137      66.938   6.733 105.770  1.00  0.00           C
ATOM   8495  C3  POPE5 137      68.348   9.833 108.609  1.00  0.00           C
ATOM   8498  O31 POPE5 137      68.138  10.723 107.490  1.00  0.00           O
ATOM   8499  C31 POPE5 137      68.648  10.313 106.329  1.00  0.00           C
ATOM   8500  O32 POPE5 137      69.228   9.263 106.149  1.00  0.00           O
ATOM   8501  C32 POPE5 137      68.448  11.443 105.320  1.00  0.00           C
ATOM   8504  C23 POPE5 137      66.188   6.843 104.429  1.00  0.00           C
ATOM   8507  C24 POPE5 137      66.498   5.663 103.509  1.00  0.00           C
ATOM   8510  C25 POPE5 137      67.868   5.823 102.849  1.00  0.00           C
ATOM   8513  C26 POPE5 137      68.208   4.673 101.889  1.00  0.00           C
ATOM   8516  C27 POPE5 137      69.498   4.963 101.109  1.00  0.00           C
ATOM   8519  C28 POPE5 137      69.668   4.123  99.829  1.00  0.00           C
ATOM   8522  C29 POPE5 137      68.588   4.403  98.819  1.00  0.00           C
ATOM   8524 0C21 POPE5 137      68.608   5.363  97.879  1.00  0.00           C
ATOM   8526 1C21 POPE5 137      69.718   6.353  97.630  1.00  0.00           C
ATOM   8529 2C21 POPE5 137      70.678   5.853  96.539  1.00  0.00           C
ATOM   8532 3C21 POPE5 137      71.658   6.943  96.089  1.00  0.00           C
ATOM   8535 4C21 POPE5 137      72.848   6.393  95.289  1.00  0.00           C
ATOM   8538 5C21 POPE5 137      73.918   5.773  96.209  1.00  0.00           C
ATOM   8541 6C21 POPE5 137      75.138   5.233  95.469  1.00  0.00           C
ATOM   8544 7C21 POPE5 137      76.308   4.963  96.421  1.00  0.00           C
ATOM   8547 8C21 POPE5 137      77.578   4.463  95.729  1.00  0.00           C
ATOM   8551  C33 POPE5 137      67.598  10.933 104.140  1.00  0.00           C
ATOM   8554  C34 POPE5 137      67.198  11.993 103.119  1.00  0.00           C
ATOM   8557  C35 POPE5 137      65.938  11.553 102.369  1.00  0.00           C
ATOM   8560  C36 POPE5 137      66.078  10.233 101.609  1.00  0.00           C
ATOM   8563  C37 POPE5 137      64.708   9.613 101.269  1.00  0.00           C
ATOM   8566  C38 POPE5 137      64.798   8.123 100.889  1.00  0.00           C
ATOM   8569  C39 POPE5 137      65.598   7.823  99.611  1.00  0.00           C
ATOM   8572 0C31 POPE5 137      64.848   8.233  98.329  1.00  0.00           C
ATOM   8575 1C31 POPE5 137      65.578   7.763  97.069  1.00  0.00           C
ATOM   8578 2C31 POPE5 137      64.838   8.153  95.779  1.00  0.00           C
ATOM   8581 3C31 POPE5 137      65.548   7.633  94.529  1.00  0.00           C
ATOM   8584 4C31 POPE5 137      64.878   8.093  93.221  1.00  0.00           C
ATOM   8587 5C31 POPE5 137      65.248   7.213  92.020  1.00  0.00           C
ATOM   8590 6C31 POPE5 137      64.498   5.873  91.979  1.00  0.00           C
ATOM   8594  NH3 POPE6 138     111.898  31.183  74.689  1.00  0.00           N
ATOM   8598  C12 POPE6 138     112.738  30.553  73.619  1.00  0.00           C
ATOM   8601  C11 POPE6 138     114.128  31.223  73.559  1.00  0.00           C
ATOM   8604  P   POPE6 138     115.848  30.333  75.320  1.00  0.00           P
ATOM   8605  O13 POPE6 138     116.988  30.413  74.369  1.00  0.00           O
ATOM   8606  O14 POPE6 138     115.278  28.993  75.559  1.00  0.00           O
ATOM   8607  O11 POPE6 138     116.298  30.893  76.719  1.00  0.00           O
ATOM   8608  O12 POPE6 138     114.688  31.333  74.869  1.00  0.00           O
ATOM   8609  C1  POPE6 138     116.428  32.303  76.939  1.00  0.00           C
ATOM   8612  C2  POPE6 138     116.348  32.663  78.449  1.00  0.00           C
ATOM   8614  O21 POPE6 138     117.628  32.403  79.039  1.00  0.00           O
ATOM   8615  C21 POPE6 138     117.948  33.203  80.029  1.00  0.00           C
ATOM   8616  O22 POPE6 138     117.258  34.093  80.509  1.00  0.00           O
ATOM   8617  C22 POPE6 138     119.348  32.813  80.499  1.00  0.00           C
ATOM   8620  C3  POPE6 138     115.218  31.883  79.199  1.00  0.00           C
ATOM   8623  O31 POPE6 138     115.318  32.013  80.649  1.00  0.00           O
ATOM   8624  C31 POPE6 138     114.478  31.243  81.309  1.00  0.00           C
ATOM   8625  O32 POPE6 138     113.608  30.543  80.809  1.00  0.00           O
ATOM   8626  C32 POPE6 138     114.768  31.263  82.809  1.00  0.00           C
ATOM   8629  C23 POPE6 138     119.438  32.553  82.020  1.00  0.00           C
ATOM   8632  C24 POPE6 138     120.878  32.223  82.439  1.00  0.00           C
ATOM   8635  C25 POPE6 138     121.788  33.443  82.599  1.00  0.00           C
ATOM   8638  C26 POPE6 138     121.568  34.313  83.849  1.00  0.00           C
ATOM   8641  C27 POPE6 138     121.698  33.533  85.171  1.00  0.00           C
ATOM   8644  C28 POPE6 138     121.878  34.433  86.409  1.00  0.00           C
ATOM   8647  C29 POPE6 138     120.658  35.253  86.729  1.00  0.00           C
ATOM   8649 0C21 POPE6 138     120.158  35.553  87.949  1.00  0.00           C
ATOM   8651 1C21 POPE6 138     120.708  35.133  89.289  1.00  0.00           C
ATOM   8654 2C21 POPE6 138     119.588  34.763  90.280  1.00  0.00           C
ATOM   8657 3C21 POPE6 138     120.118  34.513  91.699  1.00  0.00           C
ATOM   8660 4C21 POPE6 138     119.008  34.323  92.750  1.00  0.00           C
ATOM   8663 5C21 POPE6 138     119.578  34.113  94.170  1.00  0.00           C
ATOM   8666 6C21 POPE6 138     118.488  33.853  95.219  1.00  0.00           C
ATOM   8669 7C21 POPE6 138     119.078  33.603  96.619  1.00  0.00           C
ATOM   8672 8C21 POPE6 138     118.008  33.353  97.689  1.00  0.00           C
ATOM   8676  C33 POPE6 138     114.088  30.043  83.489  1.00  0.00           C
ATOM   8679  C34 POPE6 138     114.378  29.963  84.989  1.00  0.00           C
ATOM   8682  C35 POPE6 138     114.008  28.633  85.700  1.00  0.00           C
ATOM   8685  C36 POPE6 138     112.558  28.123  85.539  1.00  0.00           C
ATOM   8688  C37 POPE6 138     112.388  27.003  84.509  1.00  0.00           C
ATOM   8691  C38 POPE6 138     111.108  26.153  84.689  1.00  0.00           C
ATOM   8694  C39 POPE6 138     111.388  24.783  85.329  1.00  0.00           C
ATOM   8697 0C31 POPE6 138     110.158  23.863  85.379  1.00  0.00           C
ATOM   8700 1C31 POPE6 138     110.528  22.423  85.789  1.00  0.00           C
ATOM   8703 2C31 POPE6 138     109.318  21.463  85.749  1.00  0.00           C
ATOM   8706 3C31 POPE6 138     109.638  20.043  86.269  1.00  0.00           C
ATOM   8709 4C31 POPE6 138     110.598  19.253  85.369  1.00  0.00           C
ATOM   8712 5C31 POPE6 138     110.908  17.853  85.910  1.00  0.00           C
ATOM   8715 6C31 POPE6 138     111.868  17.073  85.009  1.00  0.00           C
ATOM   8719  NH3 POPE7 139      22.188 112.303 116.059  1.00  0.00           N
ATOM   8723  C12 POPE7 139      23.098 111.123 116.229  1.00  0.00           C
ATOM   8726  C11 POPE7 139      24.458 111.513 116.809  1.00  0.00           C
ATOM   8729  P   POPE7 139      26.358 109.813 117.519  1.00  0.00           P
ATOM   8730  O13 POPE7 139      26.188 108.353 117.539  1.00  0.00           O
ATOM   8731  O14 POPE7 139      26.388 110.533 118.799  1.00  0.00           O
ATOM   8732  O11 POPE7 139      27.678 110.263 116.789  1.00  0.00           O
ATOM   8733  O12 POPE7 139      25.348 110.463 116.509  1.00  0.00           O
ATOM   8734  C1  POPE7 139      28.498 109.313 116.119  1.00  0.00           C
ATOM   8737  C2  POPE7 139      28.318 109.393 114.590  1.00  0.00           C
ATOM   8739  O21 POPE7 139      26.978 109.093 114.179  1.00  0.00           O
ATOM   8740  C21 POPE7 139      26.578 107.843 114.140  1.00  0.00           C
ATOM   8741  O22 POPE7 139      26.998 106.903 114.799  1.00  0.00           O
ATOM   8742  C22 POPE7 139      25.518 107.743 113.039  1.00  0.00           C
ATOM   8745  C3  POPE7 139      29.378 108.603 113.769  1.00  0.00           C
ATOM   8748  O31 POPE7 139      29.238 108.883 112.369  1.00  0.00           O
ATOM   8749  C31 POPE7 139      29.658 110.083 111.999  1.00  0.00           C
ATOM   8750  O32 POPE7 139      30.198 110.903 112.719  1.00  0.00           O
ATOM   8751  C32 POPE7 139      29.238 110.293 110.559  1.00  0.00           C
ATOM   8754  C23 POPE7 139      26.108 107.073 111.769  1.00  0.00           C
ATOM   8757  C24 POPE7 139      25.178 107.143 110.539  1.00  0.00           C
ATOM   8760  C25 POPE7 139      25.648 106.293 109.339  1.00  0.00           C
ATOM   8763  C26 POPE7 139      24.748 106.513 108.109  1.00  0.00           C
ATOM   8766  C27 POPE7 139      24.738 105.403 107.039  1.00  0.00           C
ATOM   8769  C28 POPE7 139      23.848 105.733 105.819  1.00  0.00           C
ATOM   8772  C29 POPE7 139      23.908 104.633 104.789  1.00  0.00           C
ATOM   8774 0C21 POPE7 139      22.928 104.193 103.979  1.00  0.00           C
ATOM   8776 1C21 POPE7 139      21.518 104.743 103.859  1.00  0.00           C
ATOM   8779 2C21 POPE7 139      20.968 104.653 102.410  1.00  0.00           C
ATOM   8782 3C21 POPE7 139      21.718 105.533 101.399  1.00  0.00           C
ATOM   8785 4C21 POPE7 139      20.878 106.683 100.809  1.00  0.00           C
ATOM   8788 5C21 POPE7 139      20.008 106.283  99.619  1.00  0.00           C
ATOM   8791 6C21 POPE7 139      19.268 107.473  98.989  1.00  0.00           C
ATOM   8794 7C21 POPE7 139      18.488 107.103  97.729  1.00  0.00           C
ATOM   8797 8C21 POPE7 139      17.608 108.243  97.209  1.00  0.00           C
ATOM   8801  C33 POPE7 139      29.928 111.493 109.869  1.00  0.00           C
ATOM   8804  C34 POPE7 139      29.968 111.263 108.349  1.00  0.00           C
ATOM   8807  C35 POPE7 139      28.558 111.083 107.750  1.00  0.00           C
ATOM   8810  C36 POPE7 139      28.598 110.813 106.249  1.00  0.00           C
ATOM   8813  C37 POPE7 139      27.278 110.213 105.759  1.00  0.00           C
ATOM   8816  C38 POPE7 139      27.268 110.023 104.239  1.00  0.00           C
ATOM   8819  C39 POPE7 139      26.228 108.993 103.799  1.00  0.00           C
ATOM   8822 0C31 POPE7 139      26.078 108.943 102.270  1.00  0.00           C
ATOM   8825 1C31 POPE7 139      25.438 107.623 101.809  1.00  0.00           C
ATOM   8828 2C31 POPE7 139      25.278 107.563 100.289  1.00  0.00           C
ATOM   8831 3C31 POPE7 139      25.078 106.133  99.770  1.00  0.00           C
ATOM   8834 4C31 POPE7 139      26.418 105.393  99.590  1.00  0.00           C
ATOM   8837 5C31 POPE7 139      26.228 103.963  99.079  1.00  0.00           C
ATOM   8840 6C31 POPE7 139      27.548 103.193  99.009  1.00  0.00           C
ATOM   8844  NH3 POPE8 140      24.118  12.053  69.849  1.00  0.00           N
ATOM   8848  C12 POPE8 140      25.438  12.663  69.439  1.00  0.00           C
ATOM   8851  C11 POPE8 140      26.098  11.963  68.249  1.00  0.00           C
ATOM   8854  P   POPE8 140      28.358  13.403  68.669  1.00  0.00           P
ATOM   8855  O13 POPE8 140      29.738  13.153  68.249  1.00  0.00           O
ATOM   8856  O14 POPE8 140      27.718  14.673  68.199  1.00  0.00           O
ATOM   8857  O11 POPE8 140      28.318  13.313  70.249  1.00  0.00           O
ATOM   8858  O12 POPE8 140      27.498  12.193  68.119  1.00  0.00           O
ATOM   8859  C1  POPE8 140      28.678  14.423  71.089  1.00  0.00           C
ATOM   8862  C2  POPE8 140      29.478  13.963  72.349  1.00  0.00           C
ATOM   8864  O21 POPE8 140      29.458  15.023  73.339  1.00  0.00           O
ATOM   8865  C21 POPE8 140      29.758  14.613  74.579  1.00  0.00           C
ATOM   8866  O22 POPE8 140      29.918  13.463  74.929  1.00  0.00           O
ATOM   8867  C22 POPE8 140      29.818  15.793  75.559  1.00  0.00           C
ATOM   8870  C3  POPE8 140      30.928  13.583  71.920  1.00  0.00           C
ATOM   8873  O31 POPE8 140      31.608  12.783  72.910  1.00  0.00           O
ATOM   8874  C31 POPE8 140      32.758  13.233  73.399  1.00  0.00           C
ATOM   8875  O32 POPE8 140      33.318  14.273  73.079  1.00  0.00           O
ATOM   8876  C32 POPE8 140      33.228  12.283  74.469  1.00  0.00           C
ATOM   8879  C23 POPE8 140      30.568  15.473  76.899  1.00  0.00           C
ATOM   8882  C24 POPE8 140      32.058  15.863  76.869  1.00  0.00           C
ATOM   8885  C25 POPE8 140      32.848  15.553  78.170  1.00  0.00           C
ATOM   8888  C26 POPE8 140      32.298  16.233  79.439  1.00  0.00           C
ATOM   8891  C27 POPE8 140      33.048  15.873  80.729  1.00  0.00           C
ATOM   8894  C28 POPE8 140      32.398  16.453  82.009  1.00  0.00           C
ATOM   8897  C29 POPE8 140      32.978  15.843  83.270  1.00  0.00           C
ATOM   8899 0C21 POPE8 140      33.078  16.423  84.490  1.00  0.00           C
ATOM   8901 1C21 POPE8 140      32.588  17.793  84.900  1.00  0.00           C
ATOM   8904 2C21 POPE8 140      32.408  17.943  86.430  1.00  0.00           C
ATOM   8907 3C21 POPE8 140      33.708  17.943  87.260  1.00  0.00           C
ATOM   8910 4C21 POPE8 140      34.668  19.093  86.909  1.00  0.00           C
ATOM   8913 5C21 POPE8 140      35.538  19.583  88.069  1.00  0.00           C
ATOM   8916 6C21 POPE8 140      36.578  18.553  88.539  1.00  0.00           C
ATOM   8919 7C21 POPE8 140      37.538  19.113  89.590  1.00  0.00           C
ATOM   8922 8C21 POPE8 140      38.708  18.173  89.919  1.00  0.00           C
ATOM   8926  C33 POPE8 140      34.608  12.623  75.069  1.00  0.00           C
ATOM   8929  C34 POPE8 140      35.018  11.543  76.079  1.00  0.00           C
ATOM   8932  C35 POPE8 140      35.098  12.043  77.529  1.00  0.00           C
ATOM   8935  C36 POPE8 140      36.428  12.753  77.729  1.00  0.00           C
ATOM   8938  C37 POPE8 140      36.628  13.593  78.989  1.00  0.00           C
ATOM   8941  C38 POPE8 140      37.998  14.293  78.879  1.00  0.00           C
ATOM   8944  C39 POPE8 140      38.268  15.313  79.989  1.00  0.00           C
ATOM   8947 0C31 POPE8 140      39.708  15.833  79.959  1.00  0.00           C
ATOM   8950 1C31 POPE8 140      39.978  16.783  81.129  1.00  0.00           C
ATOM   8953 2C31 POPE8 140      41.468  17.073  81.349  1.00  0.00           C
ATOM   8956 3C31 POPE8 140      41.768  17.893  82.619  1.00  0.00           C
ATOM   8959 4C31 POPE8 140      41.748  17.083  83.921  1.00  0.00           C
ATOM   8962 5C31 POPE8 140      40.428  17.153  84.699  1.00  0.00           C
ATOM   8965 6C31 POPE8 140      40.358  16.183  85.880  1.00  0.00           C
ATOM   8969  NH3 POPE9 141      74.818  82.003 116.020  1.00  0.00           N
ATOM   8973  C12 POPE9 141      74.608  82.953 117.160  1.00  0.00           C
ATOM   8976  C11 POPE9 141      73.638  82.393 118.199  1.00  0.00           C
ATOM   8979  P   POPE9 141      72.748  84.723 119.059  1.00  0.00           P
ATOM   8980  O13 POPE9 141      71.918  85.003 120.239  1.00  0.00           O
ATOM   8981  O14 POPE9 141      73.718  85.753 118.609  1.00  0.00           O
ATOM   8982  O11 POPE9 141      71.708  84.413 117.910  1.00  0.00           O
ATOM   8983  O12 POPE9 141      73.448  83.333 119.249  1.00  0.00           O
ATOM   8984  C1  POPE9 141      71.668  84.983 116.590  1.00  0.00           C
ATOM   8987  C2  POPE9 141      71.388  83.833 115.589  1.00  0.00           C
ATOM   8989  O21 POPE9 141      71.058  84.303 114.259  1.00  0.00           O
ATOM   8990  C21 POPE9 141      71.648  83.583 113.299  1.00  0.00           C
ATOM   8991  O22 POPE9 141      72.618  82.853 113.489  1.00  0.00           O
ATOM   8992  C22 POPE9 141      70.908  83.653 111.970  1.00  0.00           C
ATOM   8995  C3  POPE9 141      70.218  82.963 116.141  1.00  0.00           C
ATOM   8998  O31 POPE9 141      69.618  82.073 115.171  1.00  0.00           O
ATOM   8999  C31 POPE9 141      70.358  81.023 114.850  1.00  0.00           C
ATOM   9000  O32 POPE9 141      71.438  80.763 115.340  1.00  0.00           O
ATOM   9001  C32 POPE9 141      69.568  80.223 113.819  1.00  0.00           C
ATOM   9004  C23 POPE9 141      71.788  83.233 110.759  1.00  0.00           C
ATOM   9007  C24 POPE9 141      70.968  83.033 109.479  1.00  0.00           C
ATOM   9010  C25 POPE9 141      71.748  83.273 108.171  1.00  0.00           C
ATOM   9013  C26 POPE9 141      72.108  84.753 107.919  1.00  0.00           C
ATOM   9016  C27 POPE9 141      72.288  85.103 106.430  1.00  0.00           C
ATOM   9019  C28 POPE9 141      72.938  86.483 106.160  1.00  0.00           C
ATOM   9022  C29 POPE9 141      72.118  87.633 106.689  1.00  0.00           C
ATOM   9024 0C21 POPE9 141      71.628  88.683 106.001  1.00  0.00           C
ATOM   9026 1C21 POPE9 141      71.788  88.983 104.529  1.00  0.00           C
ATOM   9029 2C21 POPE9 141      71.928  90.493 104.211  1.00  0.00           C
ATOM   9032 3C21 POPE9 141      70.628  91.293 104.399  1.00  0.00           C
ATOM   9035 4C21 POPE9 141      70.688  92.703 103.781  1.00  0.00           C
ATOM   9038 5C21 POPE9 141      69.328  93.413 103.769  1.00  0.00           C
ATOM   9041 6C21 POPE9 141      69.458  94.863 103.279  1.00  0.00           C
ATOM   9044 7C21 POPE9 141      68.118  95.563 102.989  1.00  0.00           C
ATOM   9047 8C21 POPE9 141      68.298  97.033 102.579  1.00  0.00           C
ATOM   9051  C33 POPE9 141      70.358  79.083 113.149  1.00  0.00           C
ATOM   9054  C34 POPE9 141      71.518  79.573 112.279  1.00  0.00           C
ATOM   9057  C35 POPE9 141      72.168  78.413 111.539  1.00  0.00           C
ATOM   9060  C36 POPE9 141      73.128  78.873 110.439  1.00  0.00           C
ATOM   9063  C37 POPE9 141      73.978  77.693 109.929  1.00  0.00           C
ATOM   9066  C38 POPE9 141      74.138  77.653 108.410  1.00  0.00           C
ATOM   9069  C39 POPE9 141      72.868  77.223 107.659  1.00  0.00           C
ATOM   9072 0C31 POPE9 141      72.338  75.843 108.080  1.00  0.00           C
ATOM   9075 1C31 POPE9 141      71.198  75.333 107.189  1.00  0.00           C
ATOM   9078 2C31 POPE9 141      70.448  74.153 107.829  1.00  0.00           C
ATOM   9081 3C31 POPE9 141      69.258  73.673 106.999  1.00  0.00           C
ATOM   9084 4C31 POPE9 141      68.228  72.893 107.829  1.00  0.00           C
ATOM   9087 5C31 POPE9 141      66.908  72.693 107.069  1.00  0.00           C
ATOM   9090 6C31 POPE9 141      65.828  71.973 107.890  1.00  0.00           C
ATOM   9094  NH3 POPE  142      16.968 118.563 117.179  1.00  0.00           N
ATOM   9098  C12 POPE  142      16.718 119.803 117.979  1.00  0.00           C
ATOM   9101  C11 POPE  142      15.768 119.553 119.160  1.00  0.00           C
ATOM   9104  P   POPE  142      14.268 121.683 119.299  1.00  0.00           P
ATOM   9105  O13 POPE  142      13.078 121.423 120.139  1.00  0.00           O
ATOM   9106  O14 POPE  142      14.748 123.073 119.179  1.00  0.00           O
ATOM   9107  O11 POPE  142      14.008 121.133 117.829  1.00  0.00           O
ATOM   9108  O12 POPE  142      15.488 120.803 119.779  1.00  0.00           O
ATOM   9109  C1  POPE  142      12.978 121.633 116.979  1.00  0.00           C
ATOM   9112  C2  POPE  142      12.028 120.503 116.509  1.00  0.00           C
ATOM   9114  O21 POPE  142      10.978 121.053 115.689  1.00  0.00           O
ATOM   9115  C21 POPE  142      11.308 121.573 114.499  1.00  0.00           C
ATOM   9116  O22 POPE  142      10.858 122.623 114.090  1.00  0.00           O
ATOM   9117  C22 POPE  142      12.208 120.653 113.670  1.00  0.00           C
ATOM   9120  C3  POPE  142      11.418 119.693 117.689  1.00  0.00           C
ATOM   9123  O31 POPE  142      10.268 118.923 117.319  1.00  0.00           O
ATOM   9124  C31 POPE  142      10.458 117.903 116.500  1.00  0.00           C
ATOM   9125  O32 POPE  142      11.528 117.573 116.009  1.00  0.00           O
ATOM   9126  C32 POPE  142       9.098 117.273 116.170  1.00  0.00           C
ATOM   9129  C23 POPE  142      12.408 121.193 112.229  1.00  0.00           C
ATOM   9132  C24 POPE  142      12.978 120.173 111.240  1.00  0.00           C
ATOM   9135  C25 POPE  142      12.058 118.973 110.939  1.00  0.00           C
ATOM   9138  C26 POPE  142      12.638 118.013 109.879  1.00  0.00           C
ATOM   9141  C27 POPE  142      11.648 116.943 109.399  1.00  0.00           C
ATOM   9144  C28 POPE  142      10.788 117.463 108.240  1.00  0.00           C
ATOM   9147  C29 POPE  142       9.598 116.593 107.929  1.00  0.00           C
ATOM   9149 0C21 POPE  142       9.508 115.653 106.959  1.00  0.00           C
ATOM   9151 1C21 POPE  142      10.588 115.233 105.989  1.00  0.00           C
ATOM   9154 2C21 POPE  142      11.358 114.023 106.539  1.00  0.00           C
ATOM   9157 3C21 POPE  142      12.178 113.263 105.479  1.00  0.00           C
ATOM   9160 4C21 POPE  142      12.808 111.993 106.059  1.00  0.00           C
ATOM   9163 5C21 POPE  142      13.138 110.923 105.009  1.00  0.00           C
ATOM   9166 6C21 POPE  142      13.478 109.573 105.649  1.00  0.00           C
ATOM   9169 7C21 POPE  142      13.618 108.433 104.630  1.00  0.00           C
ATOM   9172 8C21 POPE  142      13.908 107.083 105.279  1.00  0.00           C
ATOM   9176  C33 POPE  142       9.148 116.413 114.879  1.00  0.00           C
ATOM   9179  C34 POPE  142       7.868 115.613 114.660  1.00  0.00           C
ATOM   9182  C35 POPE  142       8.088 114.303 113.869  1.00  0.00           C
ATOM   9185  C36 POPE  142       8.588 114.533 112.439  1.00  0.00           C
ATOM   9188  C37 POPE  142       8.318 113.353 111.500  1.00  0.00           C
ATOM   9191  C38 POPE  142       8.748 113.693 110.069  1.00  0.00           C
ATOM   9194  C39 POPE  142       8.368 112.633 109.029  1.00  0.00           C
ATOM   9197 0C31 POPE  142       9.158 111.333 109.160  1.00  0.00           C
ATOM   9200 1C31 POPE  142       9.188 110.533 107.849  1.00  0.00           C
ATOM   9203 2C31 POPE  142       9.868 109.163 107.989  1.00  0.00           C
ATOM   9206 3C31 POPE  142       9.938 108.373 106.669  1.00  0.00           C
ATOM   9209 4C31 POPE  142       8.568 107.853 106.209  1.00  0.00           C
ATOM   9212 5C31 POPE  142       8.628 106.903 104.999  1.00  0.00           C
ATOM   9215 6C31 POPE  142       9.558 105.693 105.180  1.00  0.00           C
ATOM   9219  NH3 POPE  143      54.098  94.673  73.969  1.00  0.00           N
ATOM   9223  C12 POPE  143      54.028  93.933  72.679  1.00  0.00           C
ATOM   9226  C11 POPE  143      53.488  94.843  71.570  1.00  0.00           C
ATOM   9229  P   POPE  143      51.658  96.593  72.309  1.00  0.00           P
ATOM   9230  O13 POPE  143      51.868  97.523  71.200  1.00  0.00           O
ATOM   9231  O14 POPE  143      50.278  96.453  72.829  1.00  0.00           O
ATOM   9232  O11 POPE  143      52.698  96.873  73.479  1.00  0.00           O
ATOM   9233  O12 POPE  143      52.128  95.163  71.829  1.00  0.00           O
ATOM   9234  C1  POPE  143      53.648  97.943  73.380  1.00  0.00           C
ATOM   9237  C2  POPE  143      54.118  98.323  74.799  1.00  0.00           C
ATOM   9239  O21 POPE  143      53.318  99.423  75.299  1.00  0.00           O
ATOM   9240  C21 POPE  143      53.158  99.423  76.619  1.00  0.00           C
ATOM   9241  O22 POPE  143      53.498  98.543  77.380  1.00  0.00           O
ATOM   9242  C22 POPE  143      52.398 100.673  77.079  1.00  0.00           C
ATOM   9245  C3  POPE  143      55.638  98.633  74.889  1.00  0.00           C
ATOM   9248  O31 POPE  143      56.118  98.013  76.089  1.00  0.00           O
ATOM   9249  C31 POPE  143      56.638  98.803  77.009  1.00  0.00           C
ATOM   9250  O32 POPE  143      57.148  99.893  76.809  1.00  0.00           O
ATOM   9251  C32 POPE  143      56.288  98.223  78.380  1.00  0.00           C
ATOM   9254  C23 POPE  143      53.238 101.963  77.049  1.00  0.00           C
ATOM   9257  C24 POPE  143      54.438 102.013  78.009  1.00  0.00           C
ATOM   9260  C25 POPE  143      54.088 102.243  79.490  1.00  0.00           C
ATOM   9263  C26 POPE  143      55.248 102.923  80.239  1.00  0.00           C
ATOM   9266  C27 POPE  143      54.998 103.173  81.729  1.00  0.00           C
ATOM   9269  C28 POPE  143      56.238 103.693  82.489  1.00  0.00           C
ATOM   9272  C29 POPE  143      56.618 105.083  82.059  1.00  0.00           C
ATOM   9274 0C21 POPE  143      56.808 106.163  82.859  1.00  0.00           C
ATOM   9276 1C21 POPE  143      56.698 106.193  84.359  1.00  0.00           C
ATOM   9279 2C21 POPE  143      58.088 106.243  85.009  1.00  0.00           C
ATOM   9282 3C21 POPE  143      58.018 106.083  86.530  1.00  0.00           C
ATOM   9285 4C21 POPE  143      59.398 106.243  87.169  1.00  0.00           C
ATOM   9288 5C21 POPE  143      59.398 105.913  88.660  1.00  0.00           C
ATOM   9291 6C21 POPE  143      58.558 106.913  89.471  1.00  0.00           C
ATOM   9294 7C21 POPE  143      58.688 106.673  90.979  1.00  0.00           C
ATOM   9297 8C21 POPE  143      57.778 107.563  91.810  1.00  0.00           C
ATOM   9301  C33 POPE  143      57.428  98.193  79.420  1.00  0.00           C
ATOM   9304  C34 POPE  143      56.928  98.613  80.809  1.00  0.00           C
ATOM   9307  C35 POPE  143      55.708  97.813  81.309  1.00  0.00           C
ATOM   9310  C36 POPE  143      55.258  98.263  82.710  1.00  0.00           C
ATOM   9313  C37 POPE  143      54.118  99.293  82.680  1.00  0.00           C
ATOM   9316  C38 POPE  143      53.808  99.853  84.079  1.00  0.00           C
ATOM   9319  C39 POPE  143      52.778  99.023  84.849  1.00  0.00           C
ATOM   9322 0C31 POPE  143      52.738  99.373  86.339  1.00  0.00           C
ATOM   9325 1C31 POPE  143      51.598  98.693  87.090  1.00  0.00           C
ATOM   9328 2C31 POPE  143      51.608  99.053  88.579  1.00  0.00           C
ATOM   9331 3C31 POPE  143      50.358  98.583  89.331  1.00  0.00           C
ATOM   9334 4C31 POPE  143      50.568  98.613  90.849  1.00  0.00           C
ATOM   9337 5C31 POPE  143      49.278  98.353  91.640  1.00  0.00           C
ATOM   9340 6C31 POPE  143      49.538  98.333  93.139  1.00  0.00           C
ATOM   9344  NH3 POPE  144      77.178  92.993  76.130  1.00  0.00           N
ATOM   9348  C12 POPE  144      78.588  92.523  76.219  1.00  0.00           C
ATOM   9351  C11 POPE  144      79.418  92.703  74.939  1.00  0.00           C
ATOM   9354  P   POPE  144      80.158  90.223  74.589  1.00  0.00           P
ATOM   9355  O13 POPE  144      81.298  89.633  73.859  1.00  0.00           O
ATOM   9356  O14 POPE  144      78.788  90.153  74.029  1.00  0.00           O
ATOM   9357  O11 POPE  144      80.138  89.583  76.069  1.00  0.00           O
ATOM   9358  O12 POPE  144      80.488  91.753  74.929  1.00  0.00           O
ATOM   9359  C1  POPE  144      81.328  89.513  76.889  1.00  0.00           C
ATOM   9362  C2  POPE  144      81.278  90.353  78.219  1.00  0.00           C
ATOM   9364  O21 POPE  144      81.848  89.673  79.350  1.00  0.00           O
ATOM   9365  C21 POPE  144      83.088  89.243  79.280  1.00  0.00           C
ATOM   9366  O22 POPE  144      83.738  89.043  78.279  1.00  0.00           O
ATOM   9367  C22 POPE  144      83.588  88.983  80.709  1.00  0.00           C
ATOM   9370  C3  POPE  144      79.858  90.823  78.679  1.00  0.00           C
ATOM   9373  O31 POPE  144      79.398  90.233  79.910  1.00  0.00           O
ATOM   9374  C31 POPE  144      79.358  91.023  80.979  1.00  0.00           C
ATOM   9375  O32 POPE  144      79.638  92.203  81.029  1.00  0.00           O
ATOM   9376  C32 POPE  144      78.948  90.133  82.149  1.00  0.00           C
ATOM   9379  C23 POPE  144      82.658  89.483  81.859  1.00  0.00           C
ATOM   9382  C24 POPE  144      83.228  89.123  83.240  1.00  0.00           C
ATOM   9385  C25 POPE  144      84.318  90.083  83.749  1.00  0.00           C
ATOM   9388  C26 POPE  144      83.718  91.333  84.399  1.00  0.00           C
ATOM   9391  C27 POPE  144      84.798  92.293  84.939  1.00  0.00           C
ATOM   9394  C28 POPE  144      84.718  92.553  86.449  1.00  0.00           C
ATOM   9397  C29 POPE  144      85.098  91.343  87.260  1.00  0.00           C
ATOM   9399 0C21 POPE  144      85.898  91.313  88.349  1.00  0.00           C
ATOM   9401 1C21 POPE  144      86.538  92.503  89.030  1.00  0.00           C
ATOM   9404 2C21 POPE  144      86.388  92.443  90.569  1.00  0.00           C
ATOM   9407 3C21 POPE  144      87.098  93.633  91.229  1.00  0.00           C
ATOM   9410 4C21 POPE  144      86.898  93.733  92.750  1.00  0.00           C
ATOM   9413 5C21 POPE  144      85.448  94.013  93.149  1.00  0.00           C
ATOM   9416 6C21 POPE  144      85.308  94.493  94.611  1.00  0.00           C
ATOM   9419 7C21 POPE  144      84.178  93.803  95.369  1.00  0.00           C
ATOM   9422 8C21 POPE  144      84.008  94.343  96.799  1.00  0.00           C
ATOM   9426  C33 POPE  144      79.298  90.753  83.520  1.00  0.00           C
ATOM   9429  C34 POPE  144      78.908  89.813  84.660  1.00  0.00           C
ATOM   9432  C35 POPE  144      79.448  90.283  86.010  1.00  0.00           C
ATOM   9435  C36 POPE  144      79.168  89.243  87.090  1.00  0.00           C
ATOM   9438  C37 POPE  144      79.718  89.623  88.459  1.00  0.00           C
ATOM   9441  C38 POPE  144      79.738  88.403  89.369  1.00  0.00           C
ATOM   9444  C39 POPE  144      80.088  88.713  90.829  1.00  0.00           C
ATOM   9447 0C31 POPE  144      80.598  87.453  91.530  1.00  0.00           C
ATOM   9450 1C31 POPE  144      80.018  87.203  92.920  1.00  0.00           C
ATOM   9453 2C31 POPE  144      80.528  85.853  93.459  1.00  0.00           C
ATOM   9456 3C31 POPE  144      80.058  85.553  94.879  1.00  0.00           C
ATOM   9459 4C31 POPE  144      80.798  84.333  95.449  1.00  0.00           C
ATOM   9462 5C31 POPE  144      80.388  83.963  96.879  1.00  0.00           C
ATOM   9465 6C31 POPE  144      80.778  85.013  97.929  1.00  0.00           C
ATOM   9469  NH3 POPE  145      83.498  57.403 116.329  1.00  0.00           N
ATOM   9473  C12 POPE  145      84.548  56.813 117.219  1.00  0.00           C
ATOM   9476  C11 POPE  145      83.998  56.553 118.629  1.00  0.00           C
ATOM   9479  P   POPE  145      82.268  54.573 118.969  1.00  0.00           P
ATOM   9480  O13 POPE  145      82.218  54.403 120.439  1.00  0.00           O
ATOM   9481  O14 POPE  145      83.088  53.653 118.159  1.00  0.00           O
ATOM   9482  O11 POPE  145      80.798  54.423 118.389  1.00  0.00           O
ATOM   9483  O12 POPE  145      82.648  56.073 118.579  1.00  0.00           O
ATOM   9484  C1  POPE  145      80.058  55.433 117.719  1.00  0.00           C
ATOM   9487  C2  POPE  145      79.978  55.253 116.189  1.00  0.00           C
ATOM   9489  O21 POPE  145      78.948  56.153 115.749  1.00  0.00           O
ATOM   9490  C21 POPE  145      79.158  56.643 114.549  1.00  0.00           C
ATOM   9491  O22 POPE  145      80.258  56.743 114.020  1.00  0.00           O
ATOM   9492  C22 POPE  145      77.828  57.013 113.921  1.00  0.00           C
ATOM   9495  C3  POPE  145      79.558  53.833 115.740  1.00  0.00           C
ATOM   9498  O31 POPE  145      79.258  53.733 114.330  1.00  0.00           O
ATOM   9499  C31 POPE  145      80.288  53.343 113.579  1.00  0.00           C
ATOM   9500  O32 POPE  145      81.418  53.173 114.020  1.00  0.00           O
ATOM   9501  C32 POPE  145      79.848  53.093 112.139  1.00  0.00           C
ATOM   9504  C23 POPE  145      78.008  57.883 112.659  1.00  0.00           C
ATOM   9507  C24 POPE  145      76.718  58.043 111.851  1.00  0.00           C
ATOM   9510  C25 POPE  145      76.878  59.103 110.759  1.00  0.00           C
ATOM   9513  C26 POPE  145      75.538  59.663 110.259  1.00  0.00           C
ATOM   9516  C27 POPE  145      75.718  61.053 109.639  1.00  0.00           C
ATOM   9519  C28 POPE  145      74.398  61.803 109.429  1.00  0.00           C
ATOM   9522  C29 POPE  145      73.708  61.413 108.149  1.00  0.00           C
ATOM   9524 0C21 POPE  145      73.508  62.223 107.090  1.00  0.00           C
ATOM   9526 1C21 POPE  145      73.988  63.653 106.990  1.00  0.00           C
ATOM   9529 2C21 POPE  145      74.348  64.073 105.549  1.00  0.00           C
ATOM   9532 3C21 POPE  145      73.148  64.463 104.709  1.00  0.00           C
ATOM   9535 4C21 POPE  145      73.518  65.073 103.361  1.00  0.00           C
ATOM   9538 5C21 POPE  145      72.368  65.893 102.739  1.00  0.00           C
ATOM   9541 6C21 POPE  145      72.628  66.183 101.259  1.00  0.00           C
ATOM   9544 7C21 POPE  145      71.598  67.123 100.639  1.00  0.00           C
ATOM   9547 8C21 POPE  145      71.878  67.383  99.160  1.00  0.00           C
ATOM   9551  C33 POPE  145      78.828  54.113 111.559  1.00  0.00           C
ATOM   9554  C34 POPE  145      78.108  53.563 110.309  1.00  0.00           C
ATOM   9557  C35 POPE  145      77.078  54.553 109.739  1.00  0.00           C
ATOM   9560  C36 POPE  145      75.748  53.903 109.330  1.00  0.00           C
ATOM   9563  C37 POPE  145      74.768  54.913 108.719  1.00  0.00           C
ATOM   9566  C38 POPE  145      73.308  54.423 108.641  1.00  0.00           C
ATOM   9569  C39 POPE  145      73.158  53.033 108.019  1.00  0.00           C
ATOM   9572 0C31 POPE  145      73.578  52.913 106.549  1.00  0.00           C
ATOM   9575 1C31 POPE  145      73.408  51.483 106.001  1.00  0.00           C
ATOM   9578 2C31 POPE  145      73.668  51.393 104.490  1.00  0.00           C
ATOM   9581 3C31 POPE  145      73.668  49.953 103.959  1.00  0.00           C
ATOM   9584 4C31 POPE  145      72.778  49.783 102.709  1.00  0.00           C
ATOM   9587 5C31 POPE  145      71.278  49.803 103.039  1.00  0.00           C
ATOM   9590 6C31 POPE  145      70.408  49.853 101.789  1.00  0.00           C
ATOM   9594  NH3 POPE  146      44.548  20.303 114.090  1.00  0.00           N
ATOM   9598  C12 POPE  146      44.858  19.453 115.279  1.00  0.00           C
ATOM   9601  C11 POPE  146      43.618  19.023 116.059  1.00  0.00           C
ATOM   9604  P   POPE  146      42.698  16.803 117.069  1.00  0.00           P
ATOM   9605  O13 POPE  146      43.338  15.683 117.789  1.00  0.00           O
ATOM   9606  O14 POPE  146      41.788  17.703 117.799  1.00  0.00           O
ATOM   9607  O11 POPE  146      41.968  16.243 115.789  1.00  0.00           O
ATOM   9608  O12 POPE  146      43.838  17.673 116.450  1.00  0.00           O
ATOM   9609  C1  POPE  146      42.688  15.633 114.719  1.00  0.00           C
ATOM   9612  C2  POPE  146      42.248  16.213 113.340  1.00  0.00           C
ATOM   9614  O21 POPE  146      41.668  15.163 112.560  1.00  0.00           O
ATOM   9615  C21 POPE  146      40.568  15.433 111.889  1.00  0.00           C
ATOM   9616  O22 POPE  146      39.908  16.463 111.949  1.00  0.00           O
ATOM   9617  C22 POPE  146      40.308  14.243 110.959  1.00  0.00           C
ATOM   9620  C3  POPE  146      43.418  16.853 112.549  1.00  0.00           C
ATOM   9623  O31 POPE  146      42.978  17.623 111.399  1.00  0.00           O
ATOM   9624  C31 POPE  146      42.498  18.823 111.689  1.00  0.00           C
ATOM   9625  O32 POPE  146      42.408  19.293 112.809  1.00  0.00           O
ATOM   9626  C32 POPE  146      42.268  19.613 110.399  1.00  0.00           C
ATOM   9629  C23 POPE  146      39.018  14.323 110.130  1.00  0.00           C
ATOM   9632  C24 POPE  146      38.798  13.063 109.281  1.00  0.00           C
ATOM   9635  C25 POPE  146      37.508  13.113 108.449  1.00  0.00           C
ATOM   9638  C26 POPE  146      37.778  13.513 106.990  1.00  0.00           C
ATOM   9641  C27 POPE  146      36.548  14.023 106.240  1.00  0.00           C
ATOM   9644  C28 POPE  146      36.848  14.683 104.869  1.00  0.00           C
ATOM   9647  C29 POPE  146      37.338  13.793 103.759  1.00  0.00           C
ATOM   9649 0C21 POPE  146      37.298  14.143 102.459  1.00  0.00           C
ATOM   9651 1C21 POPE  146      36.848  15.473 101.889  1.00  0.00           C
ATOM   9654 2C21 POPE  146      35.358  15.463 101.479  1.00  0.00           C
ATOM   9657 3C21 POPE  146      34.938  16.643 100.589  1.00  0.00           C
ATOM   9660 4C21 POPE  146      33.428  16.623 100.279  1.00  0.00           C
ATOM   9663 5C21 POPE  146      32.988  17.683  99.259  1.00  0.00           C
ATOM   9666 6C21 POPE  146      31.458  17.773  99.129  1.00  0.00           C
ATOM   9669 7C21 POPE  146      30.998  18.823  98.101  1.00  0.00           C
ATOM   9672 8C21 POPE  146      29.478  19.013  98.080  1.00  0.00           C
ATOM   9676  C33 POPE  146      40.808  20.133 110.250  1.00  0.00           C
ATOM   9679  C34 POPE  146      39.858  19.153 109.529  1.00  0.00           C
ATOM   9682  C35 POPE  146      40.338  18.753 108.129  1.00  0.00           C
ATOM   9685  C36 POPE  146      39.238  18.743 107.059  1.00  0.00           C
ATOM   9688  C37 POPE  146      39.838  18.433 105.679  1.00  0.00           C
ATOM   9691  C38 POPE  146      38.988  18.883 104.490  1.00  0.00           C
ATOM   9694  C39 POPE  146      39.798  18.893 103.179  1.00  0.00           C
ATOM   9697 0C31 POPE  146      40.818  20.053 103.101  1.00  0.00           C
ATOM   9700 1C31 POPE  146      41.888  19.853 102.020  1.00  0.00           C
ATOM   9703 2C31 POPE  146      43.008  20.903 102.099  1.00  0.00           C
ATOM   9706 3C31 POPE  146      44.358  20.333 102.589  1.00  0.00           C
ATOM   9709 4C31 POPE  146      45.488  21.373 102.459  1.00  0.00           C
ATOM   9712 5C31 POPE  146      46.888  20.863 102.840  1.00  0.00           C
ATOM   9715 6C31 POPE  146      47.988  21.893 102.569  1.00  0.00           C
ATOM   9719  NH3 POPE  147      47.928  96.883  71.619  1.00  0.00           N
ATOM   9723  C12 POPE  147      48.268  98.263  71.109  1.00  0.00           C
ATOM   9726  C11 POPE  147      47.258  98.773  70.059  1.00  0.00           C
ATOM   9729  P   POPE  147      47.018 101.023  68.649  1.00  0.00           P
ATOM   9730  O13 POPE  147      47.768 101.353  67.410  1.00  0.00           O
ATOM   9731  O14 POPE  147      45.578 100.693  68.509  1.00  0.00           O
ATOM   9732  O11 POPE  147      47.188 102.203  69.679  1.00  0.00           O
ATOM   9733  O12 POPE  147      47.848  99.863  69.349  1.00  0.00           O
ATOM   9734  C1  POPE  147      46.078 102.553  70.519  1.00  0.00           C
ATOM   9737  C2  POPE  147      46.548 103.483  71.660  1.00  0.00           C
ATOM   9739  O21 POPE  147      47.518 102.863  72.520  1.00  0.00           O
ATOM   9740  C21 POPE  147      47.228 101.763  73.179  1.00  0.00           C
ATOM   9741  O22 POPE  147      46.138 101.213  73.269  1.00  0.00           O
ATOM   9742  C22 POPE  147      48.548 101.223  73.749  1.00  0.00           C
ATOM   9745  C3  POPE  147      45.388 104.153  72.439  1.00  0.00           C
ATOM   9748  O31 POPE  147      45.918 105.193  73.279  1.00  0.00           O
ATOM   9749  C31 POPE  147      45.858 105.033  74.569  1.00  0.00           C
ATOM   9750  O32 POPE  147      45.178 104.203  75.169  1.00  0.00           O
ATOM   9751  C32 POPE  147      46.888 105.943  75.239  1.00  0.00           C
ATOM   9754  C23 POPE  147      48.438 100.333  75.009  1.00  0.00           C
ATOM   9757  C24 POPE  147      48.308 101.203  76.270  1.00  0.00           C
ATOM   9760  C25 POPE  147      48.598 100.453  77.579  1.00  0.00           C
ATOM   9763  C26 POPE  147      48.758 101.453  78.739  1.00  0.00           C
ATOM   9766  C27 POPE  147      49.208 100.803  80.059  1.00  0.00           C
ATOM   9769  C28 POPE  147      49.438 101.833  81.169  1.00  0.00           C
ATOM   9772  C29 POPE  147      49.878 101.173  82.459  1.00  0.00           C
ATOM   9774 0C21 POPE  147      49.248 101.193  83.650  1.00  0.00           C
ATOM   9776 1C21 POPE  147      47.948 101.893  83.989  1.00  0.00           C
ATOM   9779 2C21 POPE  147      48.148 102.973  85.079  1.00  0.00           C
ATOM   9782 3C21 POPE  147      48.668 102.413  86.409  1.00  0.00           C
ATOM   9785 4C21 POPE  147      48.688 103.483  87.519  1.00  0.00           C
ATOM   9788 5C21 POPE  147      49.308 102.993  88.829  1.00  0.00           C
ATOM   9791 6C21 POPE  147      50.848 102.943  88.799  1.00  0.00           C
ATOM   9794 7C21 POPE  147      51.428 102.603  90.171  1.00  0.00           C
ATOM   9797 8C21 POPE  147      52.938 102.373  90.189  1.00  0.00           C
ATOM   9801  C33 POPE  147      47.498 105.263  76.479  1.00  0.00           C
ATOM   9804  C34 POPE  147      48.438 106.173  77.279  1.00  0.00           C
ATOM   9807  C35 POPE  147      49.358 105.373  78.219  1.00  0.00           C
ATOM   9810  C36 POPE  147      50.308 106.263  79.029  1.00  0.00           C
ATOM   9813  C37 POPE  147      51.418 105.463  79.729  1.00  0.00           C
ATOM   9816  C38 POPE  147      52.588 106.333  80.229  1.00  0.00           C
ATOM   9819  C39 POPE  147      52.338 107.173  81.500  1.00  0.00           C
ATOM   9822 0C31 POPE  147      51.998 106.363  82.759  1.00  0.00           C
ATOM   9825 1C31 POPE  147      51.778 107.273  83.989  1.00  0.00           C
ATOM   9828 2C31 POPE  147      53.068 107.623  84.739  1.00  0.00           C
ATOM   9831 3C31 POPE  147      53.318 106.763  85.989  1.00  0.00           C
ATOM   9834 4C31 POPE  147      53.398 105.263  85.700  1.00  0.00           C
ATOM   9837 5C31 POPE  147      53.998 104.463  86.869  1.00  0.00           C
ATOM   9840 6C31 POPE  147      53.988 102.953  86.609  1.00  0.00           C
ATOM   9844  NH3 POPE  148      36.038  36.613 113.889  1.00  0.00           N
ATOM   9848  C12 POPE  148      37.108  35.773 114.549  1.00  0.00           C
ATOM   9851  C11 POPE  148      38.538  36.073 114.009  1.00  0.00           C
ATOM   9854  P   POPE  148      40.388  37.863 113.600  1.00  0.00           P
ATOM   9855  O13 POPE  148      41.108  38.663 114.599  1.00  0.00           O
ATOM   9856  O14 POPE  148      41.068  36.703 113.009  1.00  0.00           O
ATOM   9857  O11 POPE  148      40.038  38.873 112.410  1.00  0.00           O
ATOM   9858  O12 POPE  148      38.928  37.453 114.129  1.00  0.00           O
ATOM   9859  C1  POPE  148      39.028  38.503 111.489  1.00  0.00           C
ATOM   9862  C2  POPE  148      39.288  39.203 110.130  1.00  0.00           C
ATOM   9864  O21 POPE  148      38.238  39.073 109.140  1.00  0.00           O
ATOM   9865  C21 POPE  148      37.208  38.263 109.239  1.00  0.00           C
ATOM   9866  O22 POPE  148      36.928  37.473 110.119  1.00  0.00           O
ATOM   9867  C22 POPE  148      36.398  38.443 107.969  1.00  0.00           C
ATOM   9870  C3  POPE  148      40.658  38.763 109.529  1.00  0.00           C
ATOM   9873  O31 POPE  148      41.108  39.653 108.489  1.00  0.00           O
ATOM   9874  C31 POPE  148      42.318  39.333 108.009  1.00  0.00           C
ATOM   9875  O32 POPE  148      43.098  38.563 108.539  1.00  0.00           O
ATOM   9876  C32 POPE  148      42.548  40.003 106.660  1.00  0.00           C
ATOM   9879  C23 POPE  148      37.138  37.803 106.789  1.00  0.00           C
ATOM   9882  C24 POPE  148      36.238  37.453 105.609  1.00  0.00           C
ATOM   9885  C25 POPE  148      36.978  36.663 104.529  1.00  0.00           C
ATOM   9888  C26 POPE  148      37.328  37.523 103.299  1.00  0.00           C
ATOM   9891  C27 POPE  148      37.928  36.683 102.169  1.00  0.00           C
ATOM   9894  C28 POPE  148      38.098  37.443 100.840  1.00  0.00           C
ATOM   9897  C29 POPE  148      36.798  37.793 100.171  1.00  0.00           C
ATOM   9899 0C21 POPE  148      36.598  38.843  99.339  1.00  0.00           C
ATOM   9901 1C21 POPE  148      37.608  39.883  98.930  1.00  0.00           C
ATOM   9904 2C21 POPE  148      37.068  41.283  99.281  1.00  0.00           C
ATOM   9907 3C21 POPE  148      38.058  42.413  98.979  1.00  0.00           C
ATOM   9910 4C21 POPE  148      37.408  43.773  99.229  1.00  0.00           C
ATOM   9913 5C21 POPE  148      38.278  44.973  98.819  1.00  0.00           C
ATOM   9916 6C21 POPE  148      37.408  46.173  98.429  1.00  0.00           C
ATOM   9919 7C21 POPE  148      38.208  47.463  98.240  1.00  0.00           C
ATOM   9922 8C21 POPE  148      37.338  48.623  97.759  1.00  0.00           C
ATOM   9926  C33 POPE  148      42.678  38.933 105.559  1.00  0.00           C
ATOM   9929  C34 POPE  148      42.628  39.513 104.140  1.00  0.00           C
ATOM   9932  C35 POPE  148      41.228  40.003 103.749  1.00  0.00           C
ATOM   9935  C36 POPE  148      40.908  39.913 102.251  1.00  0.00           C
ATOM   9938  C37 POPE  148      41.318  41.133 101.409  1.00  0.00           C
ATOM   9941  C38 POPE  148      42.828  41.293 101.209  1.00  0.00           C
ATOM   9944  C39 POPE  148      43.178  42.213 100.019  1.00  0.00           C
ATOM   9947 0C31 POPE  148      42.928  41.543  98.660  1.00  0.00           C
ATOM   9950 1C31 POPE  148      43.408  42.373  97.459  1.00  0.00           C
ATOM   9953 2C31 POPE  148      43.248  41.623  96.119  1.00  0.00           C
ATOM   9956 3C31 POPE  148      41.798  41.423  95.670  1.00  0.00           C
ATOM   9959 4C31 POPE  148      41.178  42.683  95.049  1.00  0.00           C
ATOM   9962 5C31 POPE  148      39.688  42.513  94.719  1.00  0.00           C
ATOM   9965 6C31 POPE  148      39.058  43.763  94.109  1.00  0.00           C
ATOM   9969  NH3 POPE  149       5.588  26.873 115.369  1.00  0.00           N
ATOM   9973  C12 POPE  149       5.038  25.933 116.399  1.00  0.00           C
ATOM   9976  C11 POPE  149       4.428  26.673 117.599  1.00  0.00           C
ATOM   9979  P   POPE  149       1.858  26.663 117.149  1.00  0.00           P
ATOM   9980  O13 POPE  149       2.078  25.203 117.219  1.00  0.00           O
ATOM   9981  O14 POPE  149       0.888  27.243 118.109  1.00  0.00           O
ATOM   9982  O11 POPE  149       1.348  27.073 115.689  1.00  0.00           O
ATOM   9983  O12 POPE  149       3.248  27.423 117.259  1.00  0.00           O
ATOM   9984  C1  POPE  149       1.418  26.083 114.660  1.00  0.00           C
ATOM   9987  C2  POPE  149       1.198  26.643 113.220  1.00  0.00           C
ATOM   9989  O21 POPE  149       1.648  25.693 112.251  1.00  0.00           O
ATOM   9990  C21 POPE  149       2.948  25.623 112.009  1.00  0.00           C
ATOM   9991  O22 POPE  149       3.848  25.963 112.759  1.00  0.00           O
ATOM   9992  C22 POPE  149       3.158  25.063 110.589  1.00  0.00           C
ATOM   9995  C3  POPE  149       1.778  28.063 112.910  1.00  0.00           C
ATOM   9998  O31 POPE  149       1.838  28.293 111.479  1.00  0.00           O
ATOM   9999  C31 POPE  149       0.738  28.693 110.829  1.00  0.00           C
ATOM  10000  O32 POPE  149      -0.328  28.963 111.380  1.00  0.00           O
ATOM  10001  C32 POPE  149       1.108  28.883 109.339  1.00  0.00           C
ATOM  10004  C23 POPE  149       3.998  23.763 110.539  1.00  0.00           C
ATOM  10007  C24 POPE  149       5.158  23.793 109.529  1.00  0.00           C
ATOM  10010  C25 POPE  149       4.748  24.003 108.049  1.00  0.00           C
ATOM  10013  C26 POPE  149       3.738  22.973 107.531  1.00  0.00           C
ATOM  10016  C27 POPE  149       3.568  23.053 106.001  1.00  0.00           C
ATOM  10019  C28 POPE  149       2.768  21.883 105.410  1.00  0.00           C
ATOM  10022  C29 POPE  149       1.328  21.873 105.869  1.00  0.00           C
ATOM  10024 0C21 POPE  149       0.368  21.063 105.390  1.00  0.00           C
ATOM  10026 1C21 POPE  149       0.548  20.033 104.299  1.00  0.00           C
ATOM  10029 2C21 POPE  149      -0.208  20.453 103.031  1.00  0.00           C
ATOM  10032 3C21 POPE  149       0.242  19.653 101.799  1.00  0.00           C
ATOM  10035 4C21 POPE  149      -0.238  20.253 100.469  1.00  0.00           C
ATOM  10038 5C21 POPE  149       0.468  19.683  99.239  1.00  0.00           C
ATOM  10041 6C21 POPE  149       1.998  19.843  99.289  1.00  0.00           C
ATOM  10044 7C21 POPE  149       2.698  19.563  97.961  1.00  0.00           C
ATOM  10047 8C21 POPE  149       4.198  19.273  98.119  1.00  0.00           C
ATOM  10051  C33 POPE  149       0.278  28.163 108.229  1.00  0.00           C
ATOM  10054  C34 POPE  149       0.918  26.843 107.750  1.00  0.00           C
ATOM  10057  C35 POPE  149       0.598  26.443 106.289  1.00  0.00           C
ATOM  10060  C36 POPE  149      -0.888  26.213 105.979  1.00  0.00           C
ATOM  10063  C37 POPE  149      -1.108  25.513 104.619  1.00  0.00           C
ATOM  10066  C38 POPE  149      -2.598  25.333 104.309  1.00  0.00           C
ATOM  10069  C39 POPE  149      -2.918  24.523 103.039  1.00  0.00           C
ATOM  10072 0C31 POPE  149      -2.218  24.973 101.749  1.00  0.00           C
ATOM  10075 1C31 POPE  149      -2.808  24.263 100.519  1.00  0.00           C
ATOM  10078 2C31 POPE  149      -1.788  23.933  99.421  1.00  0.00           C
ATOM  10081 3C31 POPE  149      -1.408  25.113  98.501  1.00  0.00           C
ATOM  10084 4C31 POPE  149      -1.628  24.763  97.020  1.00  0.00           C
ATOM  10087 5C31 POPE  149      -1.218  25.863  96.029  1.00  0.00           C
ATOM  10090 6C31 POPE  149      -1.268  25.383  94.579  1.00  0.00           C
ATOM  10094  NH3 POPE  150      56.088  87.223  78.559  1.00  0.00           N
ATOM  10098  C12 POPE  150      55.318  86.853  77.309  1.00  0.00           C
ATOM  10101  C11 POPE  150      53.918  87.493  77.279  1.00  0.00           C
ATOM  10104  P   POPE  150      52.918  89.883  77.270  1.00  0.00           P
ATOM  10105  O13 POPE  150      51.638  89.193  77.520  1.00  0.00           O
ATOM  10106  O14 POPE  150      53.448  90.723  78.359  1.00  0.00           O
ATOM  10107  O11 POPE  150      52.648  90.763  75.989  1.00  0.00           O
ATOM  10108  O12 POPE  150      54.008  88.833  76.799  1.00  0.00           O
ATOM  10109  C1  POPE  150      52.418  92.183  75.989  1.00  0.00           C
ATOM  10112  C2  POPE  150      51.008  92.673  76.459  1.00  0.00           C
ATOM  10114  O21 POPE  150      50.658  94.013  76.049  1.00  0.00           O
ATOM  10115  C21 POPE  150      51.478  95.023  76.299  1.00  0.00           C
ATOM  10116  O22 POPE  150      52.698  94.983  76.279  1.00  0.00           O
ATOM  10117  C22 POPE  150      50.668  96.293  76.619  1.00  0.00           C
ATOM  10120  C3  POPE  150      50.798  92.573  77.999  1.00  0.00           C
ATOM  10123  O31 POPE  150      49.478  93.003  78.359  1.00  0.00           O
ATOM  10124  C31 POPE  150      48.878  92.553  79.469  1.00  0.00           C
ATOM  10125  O32 POPE  150      47.698  92.793  79.719  1.00  0.00           O
ATOM  10126  C32 POPE  150      49.728  91.653  80.340  1.00  0.00           C
ATOM  10129  C23 POPE  150      50.938  96.853  78.049  1.00  0.00           C
ATOM  10132  C24 POPE  150      49.948  96.373  79.129  1.00  0.00           C
ATOM  10135  C25 POPE  150      50.198  97.033  80.499  1.00  0.00           C
ATOM  10138  C26 POPE  150      49.168  96.643  81.590  1.00  0.00           C
ATOM  10141  C27 POPE  150      49.528  97.203  82.979  1.00  0.00           C
ATOM  10144  C28 POPE  150      48.318  97.653  83.829  1.00  0.00           C
ATOM  10147  C29 POPE  150      47.398  96.533  84.269  1.00  0.00           C
ATOM  10149 0C21 POPE  150      46.578  96.563  85.340  1.00  0.00           C
ATOM  10151 1C21 POPE  150      46.428  97.693  86.329  1.00  0.00           C
ATOM  10154 2C21 POPE  150      46.018  97.193  87.729  1.00  0.00           C
ATOM  10157 3C21 POPE  150      45.968  98.313  88.781  1.00  0.00           C
ATOM  10160 4C21 POPE  150      45.468  97.833  90.159  1.00  0.00           C
ATOM  10163 5C21 POPE  150      43.938  97.913  90.320  1.00  0.00           C
ATOM  10166 6C21 POPE  150      43.468  97.373  91.670  1.00  0.00           C
ATOM  10169 7C21 POPE  150      41.948  97.493  91.869  1.00  0.00           C
ATOM  10172 8C21 POPE  150      41.468  97.063  93.259  1.00  0.00           C
ATOM  10176  C33 POPE  150      49.008  91.353  81.660  1.00  0.00           C
ATOM  10179  C34 POPE  150      49.768  90.313  82.479  1.00  0.00           C
ATOM  10182  C35 POPE  150      50.818  90.893  83.429  1.00  0.00           C
ATOM  10185  C36 POPE  150      51.118  89.863  84.520  1.00  0.00           C
ATOM  10188  C37 POPE  150      51.788  90.463  85.749  1.00  0.00           C
ATOM  10191  C38 POPE  150      51.708  89.503  86.939  1.00  0.00           C
ATOM  10194  C39 POPE  150      52.658  89.883  88.069  1.00  0.00           C
ATOM  10197 0C31 POPE  150      51.948  90.213  89.389  1.00  0.00           C
ATOM  10200 1C31 POPE  150      52.958  90.513  90.490  1.00  0.00           C
ATOM  10203 2C31 POPE  150      52.308  91.063  91.759  1.00  0.00           C
ATOM  10206 3C31 POPE  150      53.308  91.273  92.910  1.00  0.00           C
ATOM  10209 4C31 POPE  150      53.898  89.953  93.419  1.00  0.00           C
ATOM  10212 5C31 POPE  150      54.398  90.043  94.869  1.00  0.00           C
ATOM  10215 6C31 POPE  150      54.838  88.693  95.439  1.00  0.00           C
ATOM  10219  NH3 POPE  151      75.138 106.063  75.169  1.00  0.00           N
ATOM  10223  C12 POPE  151      76.158 106.583  74.199  1.00  0.00           C
ATOM  10226  C11 POPE  151      77.228 107.473  74.859  1.00  0.00           C
ATOM  10229  P   POPE  151      76.878 109.943  74.059  1.00  0.00           P
ATOM  10230  O13 POPE  151      78.088 109.833  73.219  1.00  0.00           O
ATOM  10231  O14 POPE  151      75.598 110.013  73.329  1.00  0.00           O
ATOM  10232  O11 POPE  151      77.008 111.263  74.929  1.00  0.00           O
ATOM  10233  O12 POPE  151      76.728 108.773  75.129  1.00  0.00           O
ATOM  10234  C1  POPE  151      77.338 111.293  76.329  1.00  0.00           C
ATOM  10237  C2  POPE  151      78.398 112.373  76.649  1.00  0.00           C
ATOM  10239  O21 POPE  151      78.488 112.603  78.079  1.00  0.00           O
ATOM  10240  C21 POPE  151      79.498 111.933  78.630  1.00  0.00           C
ATOM  10241  O22 POPE  151      79.998 110.923  78.159  1.00  0.00           O
ATOM  10242  C22 POPE  151      79.968 112.603  79.910  1.00  0.00           C
ATOM  10245  C3  POPE  151      78.058 113.723  75.989  1.00  0.00           C
ATOM  10248  O31 POPE  151      78.728 114.803  76.669  1.00  0.00           O
ATOM  10249  C31 POPE  151      78.118 115.663  77.509  1.00  0.00           C
ATOM  10250  O32 POPE  151      78.728 116.473  78.189  1.00  0.00           O
ATOM  10251  C32 POPE  151      76.588 115.583  77.489  1.00  0.00           C
ATOM  10254  C23 POPE  151      80.728 113.913  79.669  1.00  0.00           C
ATOM  10257  C24 POPE  151      81.608 114.283  80.880  1.00  0.00           C
ATOM  10260  C25 POPE  151      82.388 115.573  80.609  1.00  0.00           C
ATOM  10263  C26 POPE  151      83.138 116.113  81.819  1.00  0.00           C
ATOM  10266  C27 POPE  151      83.788 117.463  81.489  1.00  0.00           C
ATOM  10269  C28 POPE  151      84.338 118.183  82.719  1.00  0.00           C
ATOM  10272  C29 POPE  151      84.778 119.573  82.369  1.00  0.00           C
ATOM  10274 0C21 POPE  151      84.918 120.573  83.249  1.00  0.00           C
ATOM  10276 1C21 POPE  151      84.768 120.453  84.739  1.00  0.00           C
ATOM  10279 2C21 POPE  151      85.638 121.503  85.449  1.00  0.00           C
ATOM  10282 3C21 POPE  151      85.618 121.393  86.971  1.00  0.00           C
ATOM  10285 4C21 POPE  151      86.468 122.503  87.609  1.00  0.00           C
ATOM  10288 5C21 POPE  151      86.518 122.453  89.140  1.00  0.00           C
ATOM  10291 6C21 POPE  151      87.468 121.373  89.660  1.00  0.00           C
ATOM  10294 7C21 POPE  151      87.588 121.383  91.189  1.00  0.00           C
ATOM  10297 8C21 POPE  151      88.628 120.393  91.710  1.00  0.00           C
ATOM  10301  C33 POPE  151      75.868 116.443  78.549  1.00  0.00           C
ATOM  10304  C34 POPE  151      75.838 115.743  79.919  1.00  0.00           C
ATOM  10307  C35 POPE  151      74.648 116.163  80.799  1.00  0.00           C
ATOM  10310  C36 POPE  151      74.088 115.003  81.629  1.00  0.00           C
ATOM  10313  C37 POPE  151      75.058 114.493  82.699  1.00  0.00           C
ATOM  10316  C38 POPE  151      74.428 113.413  83.599  1.00  0.00           C
ATOM  10319  C39 POPE  151      75.268 113.103  84.839  1.00  0.00           C
ATOM  10322 0C31 POPE  151      75.188 114.203  85.910  1.00  0.00           C
ATOM  10325 1C31 POPE  151      75.988 113.863  87.179  1.00  0.00           C
ATOM  10328 2C31 POPE  151      75.968 114.993  88.221  1.00  0.00           C
ATOM  10331 3C31 POPE  151      76.838 114.723  89.450  1.00  0.00           C
ATOM  10334 4C31 POPE  151      76.388 113.523  90.299  1.00  0.00           C
ATOM  10337 5C31 POPE  151      77.248 113.353  91.559  1.00  0.00           C
ATOM  10340 6C31 POPE  151      76.888 112.123  92.400  1.00  0.00           C
ATOM  10344  NH3 POPE  152      69.278 102.473  74.559  1.00  0.00           N
ATOM  10348  C12 POPE  152      69.188 103.783  75.299  1.00  0.00           C
ATOM  10351  C11 POPE  152      69.828 104.913  74.469  1.00  0.00           C
ATOM  10354  P   POPE  152      71.298 107.063  74.739  1.00  0.00           P
ATOM  10355  O13 POPE  152      71.738 106.773  73.369  1.00  0.00           O
ATOM  10356  O14 POPE  152      70.428 108.243  74.969  1.00  0.00           O
ATOM  10357  O11 POPE  152      72.618 107.183  75.639  1.00  0.00           O
ATOM  10358  O12 POPE  152      70.578 105.773  75.329  1.00  0.00           O
ATOM  10359  C1  POPE  152      72.638 107.953  76.850  1.00  0.00           C
ATOM  10362  C2  POPE  152      73.928 108.823  76.949  1.00  0.00           C
ATOM  10364  O21 POPE  152      74.438 108.853  78.309  1.00  0.00           O
ATOM  10365  C21 POPE  152      75.268 107.843  78.589  1.00  0.00           C
ATOM  10366  O22 POPE  152      75.278 106.783  77.969  1.00  0.00           O
ATOM  10367  C22 POPE  152      76.288 108.313  79.649  1.00  0.00           C
ATOM  10370  C3  POPE  152      73.698 110.273  76.419  1.00  0.00           C
ATOM  10373  O31 POPE  152      74.188 111.233  77.369  1.00  0.00           O
ATOM  10374  C31 POPE  152      73.338 112.173  77.709  1.00  0.00           C
ATOM  10375  O32 POPE  152      72.848 112.993  76.959  1.00  0.00           O
ATOM  10376  C32 POPE  152      72.978 111.993  79.179  1.00  0.00           C
ATOM  10379  C23 POPE  152      75.788 109.123  80.880  1.00  0.00           C
ATOM  10382  C24 POPE  152      76.428 108.693  82.209  1.00  0.00           C
ATOM  10385  C25 POPE  152      76.568 109.803  83.279  1.00  0.00           C
ATOM  10388  C26 POPE  152      77.758 109.563  84.240  1.00  0.00           C
ATOM  10391  C27 POPE  152      77.778 110.493  85.460  1.00  0.00           C
ATOM  10394  C28 POPE  152      78.008 109.743  86.780  1.00  0.00           C
ATOM  10397  C29 POPE  152      77.978 110.653  87.979  1.00  0.00           C
ATOM  10399 0C21 POPE  152      78.938 110.803  88.899  1.00  0.00           C
ATOM  10401 1C21 POPE  152      80.278 110.103  88.899  1.00  0.00           C
ATOM  10404 2C21 POPE  152      81.418 110.943  89.490  1.00  0.00           C
ATOM  10407 3C21 POPE  152      81.408 111.093  91.010  1.00  0.00           C
ATOM  10410 4C21 POPE  152      82.708 111.753  91.489  1.00  0.00           C
ATOM  10413 5C21 POPE  152      82.828 111.943  92.999  1.00  0.00           C
ATOM  10416 6C21 POPE  152      84.088 112.743  93.340  1.00  0.00           C
ATOM  10419 7C21 POPE  152      84.358 112.903  94.839  1.00  0.00           C
ATOM  10422 8C21 POPE  152      85.738 113.503  95.099  1.00  0.00           C
ATOM  10426  C33 POPE  152      71.748 112.833  79.579  1.00  0.00           C
ATOM  10429  C34 POPE  152      71.268 112.623  81.020  1.00  0.00           C
ATOM  10432  C35 POPE  152      70.238 113.663  81.469  1.00  0.00           C
ATOM  10435  C36 POPE  152      69.848 113.453  82.939  1.00  0.00           C
ATOM  10438  C37 POPE  152      68.628 112.543  83.130  1.00  0.00           C
ATOM  10441  C38 POPE  152      68.428 112.113  84.590  1.00  0.00           C
ATOM  10444  C39 POPE  152      68.508 113.263  85.600  1.00  0.00           C
ATOM  10447 0C31 POPE  152      68.158 112.793  87.020  1.00  0.00           C
ATOM  10450 1C31 POPE  152      68.408 113.883  88.069  1.00  0.00           C
ATOM  10453 2C31 POPE  152      67.948 113.483  89.479  1.00  0.00           C
ATOM  10456 3C31 POPE  152      68.628 112.233  90.069  1.00  0.00           C
ATOM  10459 4C31 POPE  152      70.098 112.463  90.439  1.00  0.00           C
ATOM  10462 5C31 POPE  152      70.718 111.243  91.129  1.00  0.00           C
ATOM  10465 6C31 POPE  152      71.938 111.593  91.971  1.00  0.00           C
ATOM  10469  NH3 POPE  153      65.918  95.303  74.359  1.00  0.00           N
ATOM  10473  C12 POPE  153      66.258  95.023  72.929  1.00  0.00           C
ATOM  10476  C11 POPE  153      67.538  95.753  72.389  1.00  0.00           C
ATOM  10479  P   POPE  153      68.838  97.013  74.299  1.00  0.00           P
ATOM  10480  O13 POPE  153      69.278  95.643  74.589  1.00  0.00           O
ATOM  10481  O14 POPE  153      69.928  98.013  74.179  1.00  0.00           O
ATOM  10482  O11 POPE  153      67.738  97.463  75.320  1.00  0.00           O
ATOM  10483  O12 POPE  153      67.908  96.993  73.019  1.00  0.00           O
ATOM  10484  C1  POPE  153      67.828  98.593  76.169  1.00  0.00           C
ATOM  10487  C2  POPE  153      67.568  98.193  77.649  1.00  0.00           C
ATOM  10489  O21 POPE  153      67.928  99.343  78.429  1.00  0.00           O
ATOM  10490  C21 POPE  153      67.278  99.503  79.579  1.00  0.00           C
ATOM  10491  O22 POPE  153      66.268  98.923  79.929  1.00  0.00           O
ATOM  10492  C22 POPE  153      67.998 100.593  80.390  1.00  0.00           C
ATOM  10495  C3  POPE  153      68.418  96.953  78.069  1.00  0.00           C
ATOM  10498  O31 POPE  153      68.388  96.803  79.499  1.00  0.00           O
ATOM  10499  C31 POPE  153      67.768  95.753  79.999  1.00  0.00           C
ATOM  10500  O32 POPE  153      67.698  94.643  79.479  1.00  0.00           O
ATOM  10501  C32 POPE  153      67.078  96.173  81.290  1.00  0.00           C
ATOM  10504  C23 POPE  153      67.998 100.343  81.920  1.00  0.00           C
ATOM  10507  C24 POPE  153      69.288 100.783  82.619  1.00  0.00           C
ATOM  10510  C25 POPE  153      69.408 102.283  82.929  1.00  0.00           C
ATOM  10513  C26 POPE  153      70.738 102.593  83.641  1.00  0.00           C
ATOM  10516  C27 POPE  153      70.718 103.773  84.620  1.00  0.00           C
ATOM  10519  C28 POPE  153      72.148 104.193  84.999  1.00  0.00           C
ATOM  10522  C29 POPE  153      72.938 103.263  85.880  1.00  0.00           C
ATOM  10524 0C21 POPE  153      73.658 103.633  86.950  1.00  0.00           C
ATOM  10526 1C21 POPE  153      73.798 105.053  87.469  1.00  0.00           C
ATOM  10529 2C21 POPE  153      72.558 105.493  88.270  1.00  0.00           C
ATOM  10532 3C21 POPE  153      72.448 104.793  89.630  1.00  0.00           C
ATOM  10535 4C21 POPE  153      71.098 105.013  90.320  1.00  0.00           C
ATOM  10538 5C21 POPE  153      70.218 103.753  90.309  1.00  0.00           C
ATOM  10541 6C21 POPE  153      70.788 102.623  91.179  1.00  0.00           C
ATOM  10544 7C21 POPE  153      70.238 101.243  90.829  1.00  0.00           C
ATOM  10547 8C21 POPE  153      70.868 100.123  91.649  1.00  0.00           C
ATOM  10551  C33 POPE  153      67.188  95.143  82.429  1.00  0.00           C
ATOM  10554  C34 POPE  153      68.518  95.233  83.179  1.00  0.00           C
ATOM  10557  C35 POPE  153      68.498  94.553  84.549  1.00  0.00           C
ATOM  10560  C36 POPE  153      67.428  95.153  85.449  1.00  0.00           C
ATOM  10563  C37 POPE  153      67.628  94.913  86.939  1.00  0.00           C
ATOM  10566  C38 POPE  153      66.308  95.143  87.689  1.00  0.00           C
ATOM  10569  C39 POPE  153      66.478  95.253  89.210  1.00  0.00           C
ATOM  10572 0C31 POPE  153      67.338  96.463  89.611  1.00  0.00           C
ATOM  10575 1C31 POPE  153      66.628  97.403  90.581  1.00  0.00           C
ATOM  10578 2C31 POPE  153      67.408  98.703  90.799  1.00  0.00           C
ATOM  10581 3C31 POPE  153      66.588  99.773  91.530  1.00  0.00           C
ATOM  10584 4C31 POPE  153      66.248  99.383  92.969  1.00  0.00           C
ATOM  10587 5C31 POPE  153      65.348 100.413  93.650  1.00  0.00           C
ATOM  10590 6C31 POPE  153      64.958 100.023  95.079  1.00  0.00           C
ATOM  10594  NH3 POPE  154      71.928  88.973  76.069  1.00  0.00           N
ATOM  10598  C12 POPE  154      70.498  88.673  76.439  1.00  0.00           C
ATOM  10601  C11 POPE  154      70.408  87.533  77.459  1.00  0.00           C
ATOM  10604  P   POPE  154      68.618  86.103  78.660  1.00  0.00           P
ATOM  10605  O13 POPE  154      67.178  86.383  78.869  1.00  0.00           O
ATOM  10606  O14 POPE  154      68.988  84.673  78.499  1.00  0.00           O
ATOM  10607  O11 POPE  154      69.398  86.743  79.869  1.00  0.00           O
ATOM  10608  O12 POPE  154      69.088  86.983  77.429  1.00  0.00           O
ATOM  10609  C1  POPE  154      69.938  85.973  80.929  1.00  0.00           C
ATOM  10612  C2  POPE  154      68.988  85.963  82.160  1.00  0.00           C
ATOM  10614  O21 POPE  154      69.478  85.063  83.159  1.00  0.00           O
ATOM  10615  C21 POPE  154      69.498  83.773  82.910  1.00  0.00           C
ATOM  10616  O22 POPE  154      69.178  83.223  81.859  1.00  0.00           O
ATOM  10617  C22 POPE  154      70.108  83.053  84.109  1.00  0.00           C
ATOM  10620  C3  POPE  154      67.488  85.713  81.859  1.00  0.00           C
ATOM  10623  O31 POPE  154      66.738  85.493  83.069  1.00  0.00           O
ATOM  10624  C31 POPE  154      65.538  84.983  82.840  1.00  0.00           C
ATOM  10625  O32 POPE  154      65.138  84.603  81.749  1.00  0.00           O
ATOM  10626  C32 POPE  154      64.758  84.943  84.149  1.00  0.00           C
ATOM  10629  C23 POPE  154      69.208  83.073  85.359  1.00  0.00           C
ATOM  10632  C24 POPE  154      69.948  82.603  86.619  1.00  0.00           C
ATOM  10635  C25 POPE  154      70.668  83.693  87.419  1.00  0.00           C
ATOM  10638  C26 POPE  154      70.978  83.203  88.839  1.00  0.00           C
ATOM  10641  C27 POPE  154      71.798  84.183  89.679  1.00  0.00           C
ATOM  10644  C28 POPE  154      72.128  83.653  91.089  1.00  0.00           C
ATOM  10647  C29 POPE  154      70.928  83.503  91.979  1.00  0.00           C
ATOM  10649 0C21 POPE  154      70.858  82.703  93.069  1.00  0.00           C
ATOM  10651 1C21 POPE  154      71.988  81.863  93.599  1.00  0.00           C
ATOM  10654 2C21 POPE  154      71.578  80.933  94.760  1.00  0.00           C
ATOM  10657 3C21 POPE  154      72.788  80.493  95.589  1.00  0.00           C
ATOM  10660 4C21 POPE  154      72.448  79.463  96.679  1.00  0.00           C
ATOM  10663 5C21 POPE  154      73.578  79.263  97.709  1.00  0.00           C
ATOM  10666 6C21 POPE  154      74.958  78.943  97.119  1.00  0.00           C
ATOM  10669 7C21 POPE  154      75.028  77.623  96.329  1.00  0.00           C
ATOM  10672 8C21 POPE  154      76.438  77.323  95.809  1.00  0.00           C
ATOM  10676  C33 POPE  154      64.488  86.333  84.770  1.00  0.00           C
ATOM  10679  C34 POPE  154      63.698  86.233  86.079  1.00  0.00           C
ATOM  10682  C35 POPE  154      64.538  85.893  87.329  1.00  0.00           C
ATOM  10685  C36 POPE  154      65.508  87.013  87.719  1.00  0.00           C
ATOM  10688  C37 POPE  154      66.128  86.843  89.119  1.00  0.00           C
ATOM  10691  C38 POPE  154      67.178  87.913  89.439  1.00  0.00           C
ATOM  10694  C39 POPE  154      67.838  87.763  90.829  1.00  0.00           C
ATOM  10697 0C31 POPE  154      66.888  87.953  92.020  1.00  0.00           C
ATOM  10700 1C31 POPE  154      67.668  87.993  93.349  1.00  0.00           C
ATOM  10703 2C31 POPE  154      66.768  87.943  94.590  1.00  0.00           C
ATOM  10706 3C31 POPE  154      67.548  87.573  95.861  1.00  0.00           C
ATOM  10709 4C31 POPE  154      66.638  87.123  97.009  1.00  0.00           C
ATOM  10712 5C31 POPE  154      67.418  86.533  98.189  1.00  0.00           C
ATOM  10715 6C31 POPE  154      66.538  86.093  99.359  1.00  0.00           C
ATOM  10719  NH3 POPE  155     104.798  35.753 115.629  1.00  0.00           N
ATOM  10723  C12 POPE  155     105.248  36.123 117.029  1.00  0.00           C
ATOM  10726  C11 POPE  155     104.038  36.423 117.939  1.00  0.00           C
ATOM  10729  P   POPE  155     104.538  38.513 119.439  1.00  0.00           P
ATOM  10730  O13 POPE  155     103.418  38.973 120.289  1.00  0.00           O
ATOM  10731  O14 POPE  155     105.918  38.713 119.959  1.00  0.00           O
ATOM  10732  O11 POPE  155     104.438  39.133 117.979  1.00  0.00           O
ATOM  10733  O12 POPE  155     104.388  36.963 119.211  1.00  0.00           O
ATOM  10734  C1  POPE  155     103.318  39.913 117.531  1.00  0.00           C
ATOM  10737  C2  POPE  155     103.648  40.553 116.141  1.00  0.00           C
ATOM  10739  O21 POPE  155     102.618  41.473 115.659  1.00  0.00           O
ATOM  10740  C21 POPE  155     103.138  42.543 115.009  1.00  0.00           C
ATOM  10741  O22 POPE  155     104.258  42.973 115.180  1.00  0.00           O
ATOM  10742  C22 POPE  155     102.128  43.093 113.989  1.00  0.00           C
ATOM  10745  C3  POPE  155     103.798  39.393 115.130  1.00  0.00           C
ATOM  10748  O31 POPE  155     104.208  39.813 113.799  1.00  0.00           O
ATOM  10749  C31 POPE  155     104.138  38.773 112.961  1.00  0.00           C
ATOM  10750  O32 POPE  155     103.708  37.673 113.270  1.00  0.00           O
ATOM  10751  C32 POPE  155     104.648  39.153 111.570  1.00  0.00           C
ATOM  10754  C23 POPE  155     102.548  44.403 113.229  1.00  0.00           C
ATOM  10757  C24 POPE  155     102.058  44.403 111.769  1.00  0.00           C
ATOM  10760  C25 POPE  155     101.698  45.753 111.089  1.00  0.00           C
ATOM  10763  C26 POPE  155     102.768  46.843 110.889  1.00  0.00           C
ATOM  10766  C27 POPE  155     102.168  48.023 110.060  1.00  0.00           C
ATOM  10769  C28 POPE  155     103.138  49.183 109.729  1.00  0.00           C
ATOM  10772  C29 POPE  155     104.308  48.683 108.930  1.00  0.00           C
ATOM  10774 0C21 POPE  155     104.488  48.693 107.589  1.00  0.00           C
ATOM  10776 1C21 POPE  155     103.588  49.223 106.509  1.00  0.00           C
ATOM  10779 2C21 POPE  155     104.338  50.203 105.580  1.00  0.00           C
ATOM  10782 3C21 POPE  155     105.518  49.613 104.770  1.00  0.00           C
ATOM  10785 4C21 POPE  155     105.098  48.603 103.689  1.00  0.00           C
ATOM  10788 5C21 POPE  155     106.228  48.273 102.689  1.00  0.00           C
ATOM  10791 6C21 POPE  155     105.798  47.353 101.529  1.00  0.00           C
ATOM  10794 7C21 POPE  155     106.818  47.363 100.379  1.00  0.00           C
ATOM  10797 8C21 POPE  155     106.458  46.433  99.219  1.00  0.00           C
ATOM  10801  C33 POPE  155     103.518  39.493 110.580  1.00  0.00           C
ATOM  10804  C34 POPE  155     102.668  38.273 110.189  1.00  0.00           C
ATOM  10807  C35 POPE  155     101.448  38.623 109.330  1.00  0.00           C
ATOM  10810  C36 POPE  155     101.808  39.223 107.961  1.00  0.00           C
ATOM  10813  C37 POPE  155     100.618  39.213 106.990  1.00  0.00           C
ATOM  10816  C38 POPE  155     100.678  40.313 105.929  1.00  0.00           C
ATOM  10819  C39 POPE  155      99.698  40.063 104.779  1.00  0.00           C
ATOM  10822 0C31 POPE  155      99.678  41.163 103.709  1.00  0.00           C
ATOM  10825 1C31 POPE  155     101.048  41.443 103.089  1.00  0.00           C
ATOM  10828 2C31 POPE  155     100.968  42.233 101.781  1.00  0.00           C
ATOM  10831 3C31 POPE  155     102.318  42.833 101.349  1.00  0.00           C
ATOM  10834 4C31 POPE  155     103.418  41.803 101.119  1.00  0.00           C
ATOM  10837 5C31 POPE  155     104.788  42.473 100.949  1.00  0.00           C
ATOM  10840 6C31 POPE  155     105.858  41.473 100.559  1.00  0.00           C
ATOM  10844  NH3 POPE  156      92.838 111.803 118.119  1.00  0.00           N
ATOM  10848  C12 POPE  156      93.638 112.773 117.299  1.00  0.00           C
ATOM  10851  C11 POPE  156      94.918 113.213 118.009  1.00  0.00           C
ATOM  10854  P   POPE  156      95.388 115.563 117.090  1.00  0.00           P
ATOM  10855  O13 POPE  156      93.928 115.753 117.160  1.00  0.00           O
ATOM  10856  O14 POPE  156      96.188 116.283 118.089  1.00  0.00           O
ATOM  10857  O11 POPE  156      95.868 116.033 115.649  1.00  0.00           O
ATOM  10858  O12 POPE  156      95.728 114.013 117.139  1.00  0.00           O
ATOM  10859  C1  POPE  156      97.268 115.883 115.410  1.00  0.00           C
ATOM  10862  C2  POPE  156      97.688 116.323 113.989  1.00  0.00           C
ATOM  10864  O21 POPE  156      96.878 115.623 113.031  1.00  0.00           O
ATOM  10865  C21 POPE  156      96.448 116.343 112.009  1.00  0.00           C
ATOM  10866  O22 POPE  156      96.748 117.503 111.769  1.00  0.00           O
ATOM  10867  C22 POPE  156      95.548 115.503 111.119  1.00  0.00           C
ATOM  10870  C3  POPE  156      99.198 115.963 113.859  1.00  0.00           C
ATOM  10873  O31 POPE  156      99.808 116.383 112.630  1.00  0.00           O
ATOM  10874  C31 POPE  156      99.848 115.443 111.679  1.00  0.00           C
ATOM  10875  O32 POPE  156      99.308 114.353 111.739  1.00  0.00           O
ATOM  10876  C32 POPE  156     100.778 115.943 110.589  1.00  0.00           C
ATOM  10879  C23 POPE  156      96.168 115.383 109.709  1.00  0.00           C
ATOM  10882  C24 POPE  156      95.148 114.923 108.689  1.00  0.00           C
ATOM  10885  C25 POPE  156      95.698 114.883 107.259  1.00  0.00           C
ATOM  10888  C26 POPE  156      96.238 113.523 106.830  1.00  0.00           C
ATOM  10891  C27 POPE  156      96.238 113.393 105.299  1.00  0.00           C
ATOM  10894  C28 POPE  156      96.508 111.953 104.819  1.00  0.00           C
ATOM  10897  C29 POPE  156      96.388 111.633 103.349  1.00  0.00           C
ATOM  10899 0C21 POPE  156      95.588 112.173 102.399  1.00  0.00           C
ATOM  10901 1C21 POPE  156      94.528 113.233 102.549  1.00  0.00           C
ATOM  10904 2C21 POPE  156      93.658 113.443 101.281  1.00  0.00           C
ATOM  10907 3C21 POPE  156      92.738 112.263 100.949  1.00  0.00           C
ATOM  10910 4C21 POPE  156      91.838 112.523  99.739  1.00  0.00           C
ATOM  10913 5C21 POPE  156      90.838 111.383  99.449  1.00  0.00           C
ATOM  10916 6C21 POPE  156      89.568 111.453 100.309  1.00  0.00           C
ATOM  10919 7C21 POPE  156      88.518 110.403  99.910  1.00  0.00           C
ATOM  10922 8C21 POPE  156      87.248 110.433 100.770  1.00  0.00           C
ATOM  10926  C33 POPE  156     101.238 114.843 109.611  1.00  0.00           C
ATOM  10929  C34 POPE  156     100.078 114.283 108.781  1.00  0.00           C
ATOM  10932  C35 POPE  156     100.528 113.533 107.531  1.00  0.00           C
ATOM  10935  C36 POPE  156     100.998 114.503 106.439  1.00  0.00           C
ATOM  10938  C37 POPE  156     101.198 113.783 105.099  1.00  0.00           C
ATOM  10941  C38 POPE  156     101.738 114.723 104.020  1.00  0.00           C
ATOM  10944  C39 POPE  156     101.728 114.043 102.649  1.00  0.00           C
ATOM  10947 0C31 POPE  156     101.928 115.023 101.500  1.00  0.00           C
ATOM  10950 1C31 POPE  156     101.508 114.423 100.149  1.00  0.00           C
ATOM  10953 2C31 POPE  156     101.328 115.453  99.020  1.00  0.00           C
ATOM  10956 3C31 POPE  156     100.178 116.453  99.239  1.00  0.00           C
ATOM  10959 4C31 POPE  156      98.778 115.823  99.189  1.00  0.00           C
ATOM  10962 5C31 POPE  156      97.668 116.843  99.490  1.00  0.00           C
ATOM  10965 6C31 POPE  156      96.258 116.243  99.429  1.00  0.00           C
ATOM  10969  NH3 POPE  157      42.478 107.403 116.599  1.00  0.00           N
ATOM  10973  C12 POPE  157      41.878 108.693 117.069  1.00  0.00           C
ATOM  10976  C11 POPE  157      42.698 109.173 118.249  1.00  0.00           C
ATOM  10979  P   POPE  157      44.818 110.623 117.899  1.00  0.00           P
ATOM  10980  O13 POPE  157      46.238 110.443 117.509  1.00  0.00           O
ATOM  10981  O14 POPE  157      44.498 111.283 119.189  1.00  0.00           O
ATOM  10982  O11 POPE  157      44.048 111.383 116.749  1.00  0.00           O
ATOM  10983  O12 POPE  157      44.078 109.233 117.879  1.00  0.00           O
ATOM  10984  C1  POPE  157      44.618 112.493 116.069  1.00  0.00           C
ATOM  10987  C2  POPE  157      45.238 112.033 114.719  1.00  0.00           C
ATOM  10989  O21 POPE  157      45.358 113.063 113.709  1.00  0.00           O
ATOM  10990  C21 POPE  157      44.228 113.383 113.080  1.00  0.00           C
ATOM  10991  O22 POPE  157      43.128 113.453 113.589  1.00  0.00           O
ATOM  10992  C22 POPE  157      44.548 113.583 111.599  1.00  0.00           C
ATOM  10995  C3  POPE  157      44.468 110.783 114.169  1.00  0.00           C
ATOM  10998  O31 POPE  157      44.718 110.443 112.789  1.00  0.00           O
ATOM  10999  C31 POPE  157      45.928 110.193 112.359  1.00  0.00           C
ATOM  11000  O32 POPE  157      46.978 110.443 112.910  1.00  0.00           O
ATOM  11001  C32 POPE  157      45.798 109.313 111.109  1.00  0.00           C
ATOM  11004  C23 POPE  157      43.388 114.263 110.861  1.00  0.00           C
ATOM  11007  C24 POPE  157      43.528 114.333 109.339  1.00  0.00           C
ATOM  11010  C25 POPE  157      43.698 112.973 108.660  1.00  0.00           C
ATOM  11013  C26 POPE  157      43.368 113.023 107.169  1.00  0.00           C
ATOM  11016  C27 POPE  157      43.268 111.633 106.509  1.00  0.00           C
ATOM  11019  C28 POPE  157      42.528 111.643 105.159  1.00  0.00           C
ATOM  11022  C29 POPE  157      43.128 112.603 104.160  1.00  0.00           C
ATOM  11024 0C21 POPE  157      43.478 112.363 102.890  1.00  0.00           C
ATOM  11026 1C21 POPE  157      43.308 111.073 102.130  1.00  0.00           C
ATOM  11029 2C21 POPE  157      43.638 111.293 100.639  1.00  0.00           C
ATOM  11032 3C21 POPE  157      43.538 110.013  99.789  1.00  0.00           C
ATOM  11035 4C21 POPE  157      44.088 110.203  98.369  1.00  0.00           C
ATOM  11038 5C21 POPE  157      43.028 110.603  97.339  1.00  0.00           C
ATOM  11041 6C21 POPE  157      43.658 110.973  95.979  1.00  0.00           C
ATOM  11044 7C21 POPE  157      42.618 111.293  94.891  1.00  0.00           C
ATOM  11047 8C21 POPE  157      43.218 111.933  93.641  1.00  0.00           C
ATOM  11051  C33 POPE  157      44.568 109.583 110.219  1.00  0.00           C
ATOM  11054  C34 POPE  157      44.008 108.293 109.619  1.00  0.00           C
ATOM  11057  C35 POPE  157      44.938 107.613 108.609  1.00  0.00           C
ATOM  11060  C36 POPE  157      44.768 108.193 107.199  1.00  0.00           C
ATOM  11063  C37 POPE  157      45.448 107.323 106.129  1.00  0.00           C
ATOM  11066  C38 POPE  157      44.898 107.593 104.729  1.00  0.00           C
ATOM  11069  C39 POPE  157      45.768 106.953 103.641  1.00  0.00           C
ATOM  11072 0C31 POPE  157      45.178 107.113 102.239  1.00  0.00           C
ATOM  11075 1C31 POPE  157      46.148 106.723 101.119  1.00  0.00           C
ATOM  11078 2C31 POPE  157      46.568 105.243 101.179  1.00  0.00           C
ATOM  11081 3C31 POPE  157      47.448 104.853  99.990  1.00  0.00           C
ATOM  11084 4C31 POPE  157      47.448 103.343  99.729  1.00  0.00           C
ATOM  11087 5C31 POPE  157      48.218 102.963  98.459  1.00  0.00           C
ATOM  11090 6C31 POPE  157      47.898 101.553  97.961  1.00  0.00           C
ATOM  11094  NH3 POPE  158      87.568  21.793  71.469  1.00  0.00           N
ATOM  11098  C12 POPE  158      87.498  21.633  69.979  1.00  0.00           C
ATOM  11101  C11 POPE  158      88.868  21.903  69.359  1.00  0.00           C
ATOM  11104  P   POPE  158      90.188  19.653  69.379  1.00  0.00           P
ATOM  11105  O13 POPE  158      90.458  18.463  68.520  1.00  0.00           O
ATOM  11106  O14 POPE  158      91.378  20.323  69.939  1.00  0.00           O
ATOM  11107  O11 POPE  158      89.158  19.333  70.529  1.00  0.00           O
ATOM  11108  O12 POPE  158      89.368  20.763  68.639  1.00  0.00           O
ATOM  11109  C1  POPE  158      89.168  18.073  71.179  1.00  0.00           C
ATOM  11112  C2  POPE  158      87.748  17.693  71.710  1.00  0.00           C
ATOM  11114  O21 POPE  158      87.478  18.333  72.969  1.00  0.00           O
ATOM  11115  C21 POPE  158      88.168  17.963  74.029  1.00  0.00           C
ATOM  11116  O22 POPE  158      89.008  17.073  74.070  1.00  0.00           O
ATOM  11117  C22 POPE  158      87.658  18.723  75.259  1.00  0.00           C
ATOM  11120  C3  POPE  158      87.508  16.143  71.710  1.00  0.00           C
ATOM  11123  O31 POPE  158      86.148  15.793  71.429  1.00  0.00           O
ATOM  11124  C31 POPE  158      85.368  15.153  72.299  1.00  0.00           C
ATOM  11125  O32 POPE  158      84.458  14.403  71.959  1.00  0.00           O
ATOM  11126  C32 POPE  158      85.618  15.563  73.749  1.00  0.00           C
ATOM  11129  C23 POPE  158      88.778  19.323  76.139  1.00  0.00           C
ATOM  11132  C24 POPE  158      88.218  19.943  77.429  1.00  0.00           C
ATOM  11135  C25 POPE  158      88.098  18.923  78.569  1.00  0.00           C
ATOM  11138  C26 POPE  158      86.878  19.113  79.469  1.00  0.00           C
ATOM  11141  C27 POPE  158      86.588  17.843  80.280  1.00  0.00           C
ATOM  11144  C28 POPE  158      85.208  17.843  80.949  1.00  0.00           C
ATOM  11147  C29 POPE  158      84.878  16.483  81.500  1.00  0.00           C
ATOM  11149 0C21 POPE  158      85.098  16.063  82.759  1.00  0.00           C
ATOM  11151 1C21 POPE  158      85.688  16.893  83.879  1.00  0.00           C
ATOM  11154 2C21 POPE  158      85.238  16.433  85.280  1.00  0.00           C
ATOM  11157 3C21 POPE  158      83.748  16.673  85.549  1.00  0.00           C
ATOM  11160 4C21 POPE  158      83.298  16.323  86.979  1.00  0.00           C
ATOM  11163 5C21 POPE  158      84.138  16.993  88.081  1.00  0.00           C
ATOM  11166 6C21 POPE  158      83.638  16.663  89.490  1.00  0.00           C
ATOM  11169 7C21 POPE  158      84.508  17.323  90.560  1.00  0.00           C
ATOM  11172 8C21 POPE  158      84.148  16.893  91.979  1.00  0.00           C
ATOM  11176  C33 POPE  158      84.468  15.173  74.709  1.00  0.00           C
ATOM  11179  C34 POPE  158      84.418  16.053  75.969  1.00  0.00           C
ATOM  11182  C35 POPE  158      83.728  17.393  75.699  1.00  0.00           C
ATOM  11185  C36 POPE  158      83.438  18.293  76.909  1.00  0.00           C
ATOM  11188  C37 POPE  158      82.228  19.193  76.619  1.00  0.00           C
ATOM  11191  C38 POPE  158      81.798  20.103  77.789  1.00  0.00           C
ATOM  11194  C39 POPE  158      82.908  21.043  78.259  1.00  0.00           C
ATOM  11197 0C31 POPE  158      82.348  22.303  78.929  1.00  0.00           C
ATOM  11200 1C31 POPE  158      83.438  23.363  79.160  1.00  0.00           C
ATOM  11203 2C31 POPE  158      82.868  24.723  79.579  1.00  0.00           C
ATOM  11206 3C31 POPE  158      82.228  24.763  80.969  1.00  0.00           C
ATOM  11209 4C31 POPE  158      83.258  24.733  82.099  1.00  0.00           C
ATOM  11212 5C31 POPE  158      82.608  24.713  83.479  1.00  0.00           C
ATOM  11215 6C31 POPE  158      83.588  25.003  84.620  1.00  0.00           C
ATOM  11219  NH3 POPE  159      81.748  66.233 116.570  1.00  0.00           N
ATOM  11223  C12 POPE  159      82.668  66.313 117.739  1.00  0.00           C
ATOM  11226  C11 POPE  159      82.028  65.653 118.979  1.00  0.00           C
ATOM  11229  P   POPE  159      83.198  63.323 118.829  1.00  0.00           P
ATOM  11230  O13 POPE  159      84.268  63.583 117.840  1.00  0.00           O
ATOM  11231  O14 POPE  159      83.398  62.263 119.850  1.00  0.00           O
ATOM  11232  O11 POPE  159      81.868  63.083 117.999  1.00  0.00           O
ATOM  11233  O12 POPE  159      82.868  64.673 119.559  1.00  0.00           O
ATOM  11234  C1  POPE  159      81.488  61.793 117.509  1.00  0.00           C
ATOM  11237  C2  POPE  159      81.548  61.713 115.959  1.00  0.00           C
ATOM  11239  O21 POPE  159      80.768  62.803 115.429  1.00  0.00           O
ATOM  11240  C21 POPE  159      81.058  63.273 114.211  1.00  0.00           C
ATOM  11241  O22 POPE  159      80.208  63.573 113.389  1.00  0.00           O
ATOM  11242  C22 POPE  159      82.538  63.633 114.029  1.00  0.00           C
ATOM  11245  C3  POPE  159      81.038  60.333 115.439  1.00  0.00           C
ATOM  11248  O31 POPE  159      80.978  60.263 113.989  1.00  0.00           O
ATOM  11249  C31 POPE  159      81.878  59.493 113.389  1.00  0.00           C
ATOM  11250  O32 POPE  159      82.798  58.913 113.950  1.00  0.00           O
ATOM  11251  C32 POPE  159      81.698  59.493 111.859  1.00  0.00           C
ATOM  11254  C23 POPE  159      83.228  62.723 112.989  1.00  0.00           C
ATOM  11257  C24 POPE  159      83.768  63.493 111.769  1.00  0.00           C
ATOM  11260  C25 POPE  159      82.658  64.043 110.861  1.00  0.00           C
ATOM  11263  C26 POPE  159      83.208  64.703 109.579  1.00  0.00           C
ATOM  11266  C27 POPE  159      82.288  64.533 108.361  1.00  0.00           C
ATOM  11269  C28 POPE  159      82.908  65.093 107.059  1.00  0.00           C
ATOM  11272  C29 POPE  159      81.958  64.993 105.889  1.00  0.00           C
ATOM  11274 0C21 POPE  159      82.248  64.743 104.590  1.00  0.00           C
ATOM  11276 1C21 POPE  159      83.618  64.533 103.979  1.00  0.00           C
ATOM  11279 2C21 POPE  159      83.728  63.243 103.139  1.00  0.00           C
ATOM  11282 3C21 POPE  159      83.018  63.323 101.781  1.00  0.00           C
ATOM  11285 4C21 POPE  159      83.038  61.993 100.989  1.00  0.00           C
ATOM  11288 5C21 POPE  159      84.448  61.433 100.720  1.00  0.00           C
ATOM  11291 6C21 POPE  159      84.418  60.193  99.809  1.00  0.00           C
ATOM  11294 7C21 POPE  159      85.818  59.793  99.319  1.00  0.00           C
ATOM  11297 8C21 POPE  159      85.848  58.553  98.419  1.00  0.00           C
ATOM  11301  C33 POPE  159      80.538  60.353 111.281  1.00  0.00           C
ATOM  11304  C34 POPE  159      80.698  60.573 109.770  1.00  0.00           C
ATOM  11307  C35 POPE  159      79.498  61.253 109.099  1.00  0.00           C
ATOM  11310  C36 POPE  159      79.708  61.503 107.599  1.00  0.00           C
ATOM  11313  C37 POPE  159      78.468  62.083 106.909  1.00  0.00           C
ATOM  11316  C38 POPE  159      78.808  62.803 105.589  1.00  0.00           C
ATOM  11319  C39 POPE  159      77.558  63.423 104.949  1.00  0.00           C
ATOM  11322 0C31 POPE  159      77.818  64.553 103.939  1.00  0.00           C
ATOM  11325 1C31 POPE  159      77.388  64.243 102.499  1.00  0.00           C
ATOM  11328 2C31 POPE  159      77.618  65.433 101.559  1.00  0.00           C
ATOM  11331 3C31 POPE  159      77.318  65.113 100.079  1.00  0.00           C
ATOM  11334 4C31 POPE  159      78.378  64.213  99.439  1.00  0.00           C
ATOM  11337 5C31 POPE  159      78.078  63.903  97.961  1.00  0.00           C
ATOM  11340 6C31 POPE  159      79.058  62.933  97.299  1.00  0.00           C
ATOM  11344  NH3 POPE  160      -0.148  88.753  75.020  1.00  0.00           N
ATOM  11348  C12 POPE  160       0.032  87.903  73.789  1.00  0.00           C
ATOM  11351  C11 POPE  160       1.468  87.863  73.269  1.00  0.00           C
ATOM  11354  P   POPE  160       1.498  85.463  72.169  1.00  0.00           P
ATOM  11355  O13 POPE  160       0.122  84.953  72.049  1.00  0.00           O
ATOM  11356  O14 POPE  160       2.508  84.983  71.200  1.00  0.00           O
ATOM  11357  O11 POPE  160       2.078  85.183  73.619  1.00  0.00           O
ATOM  11358  O12 POPE  160       1.508  87.053  72.099  1.00  0.00           O
ATOM  11359  C1  POPE  160       1.318  84.603  74.669  1.00  0.00           C
ATOM  11362  C2  POPE  160       2.258  83.753  75.579  1.00  0.00           C
ATOM  11364  O21 POPE  160       1.548  82.793  76.399  1.00  0.00           O
ATOM  11365  C21 POPE  160       0.628  83.253  77.239  1.00  0.00           C
ATOM  11366  O22 POPE  160       0.192  84.393  77.289  1.00  0.00           O
ATOM  11367  C22 POPE  160       0.182  82.153  78.209  1.00  0.00           C
ATOM  11370  C3  POPE  160       3.218  84.643  76.419  1.00  0.00           C
ATOM  11373  O31 POPE  160       4.238  83.893  77.149  1.00  0.00           O
ATOM  11374  C31 POPE  160       3.948  83.673  78.439  1.00  0.00           C
ATOM  11375  O32 POPE  160       2.858  83.883  78.949  1.00  0.00           O
ATOM  11376  C32 POPE  160       5.168  83.163  79.179  1.00  0.00           C
ATOM  11379  C23 POPE  160      -0.478  82.763  79.469  1.00  0.00           C
ATOM  11382  C24 POPE  160      -0.498  81.833  80.689  1.00  0.00           C
ATOM  11385  C25 POPE  160      -0.768  82.643  81.971  1.00  0.00           C
ATOM  11388  C26 POPE  160      -0.768  81.833  83.279  1.00  0.00           C
ATOM  11391  C27 POPE  160      -0.888  82.773  84.490  1.00  0.00           C
ATOM  11394  C28 POPE  160      -1.178  82.073  85.829  1.00  0.00           C
ATOM  11397  C29 POPE  160      -1.848  83.013  86.810  1.00  0.00           C
ATOM  11399 0C21 POPE  160      -1.338  83.563  87.929  1.00  0.00           C
ATOM  11401 1C21 POPE  160       0.042  83.403  88.510  1.00  0.00           C
ATOM  11404 2C21 POPE  160       0.052  82.873  89.959  1.00  0.00           C
ATOM  11407 3C21 POPE  160      -0.748  83.733  90.949  1.00  0.00           C
ATOM  11410 4C21 POPE  160      -0.568  83.273  92.400  1.00  0.00           C
ATOM  11413 5C21 POPE  160      -1.628  83.843  93.361  1.00  0.00           C
ATOM  11416 6C21 POPE  160      -1.588  85.373  93.489  1.00  0.00           C
ATOM  11419 7C21 POPE  160      -2.418  85.873  94.689  1.00  0.00           C
ATOM  11422 8C21 POPE  160      -2.368  87.383  94.900  1.00  0.00           C
ATOM  11426  C33 POPE  160       4.848  82.763  80.649  1.00  0.00           C
ATOM  11429  C34 POPE  160       6.128  82.533  81.469  1.00  0.00           C
ATOM  11432  C35 POPE  160       5.918  82.493  82.990  1.00  0.00           C
ATOM  11435  C36 POPE  160       5.418  83.813  83.589  1.00  0.00           C
ATOM  11438  C37 POPE  160       5.278  83.763  85.119  1.00  0.00           C
ATOM  11441  C38 POPE  160       4.548  85.003  85.670  1.00  0.00           C
ATOM  11444  C39 POPE  160       4.078  84.833  87.120  1.00  0.00           C
ATOM  11447 0C31 POPE  160       5.218  84.813  88.139  1.00  0.00           C
ATOM  11450 1C31 POPE  160       4.718  84.583  89.579  1.00  0.00           C
ATOM  11453 2C31 POPE  160       5.828  84.753  90.619  1.00  0.00           C
ATOM  11456 3C31 POPE  160       6.798  83.553  90.709  1.00  0.00           C
ATOM  11459 4C31 POPE  160       6.248  82.373  91.530  1.00  0.00           C
ATOM  11462 5C31 POPE  160       7.328  81.323  91.819  1.00  0.00           C
ATOM  11465 6C31 POPE  160       6.858  80.193  92.739  1.00  0.00           C
ATOM  11469  NH3 POPE  161      42.078  75.543 117.099  1.00  0.00           N
ATOM  11473  C12 POPE  161      42.368  75.413 118.569  1.00  0.00           C
ATOM  11476  C11 POPE  161      43.758  74.763 118.769  1.00  0.00           C
ATOM  11479  P   POPE  161      45.668  75.813 117.259  1.00  0.00           P
ATOM  11480  O13 POPE  161      46.398  77.103 117.160  1.00  0.00           O
ATOM  11481  O14 POPE  161      46.568  74.643 117.149  1.00  0.00           O
ATOM  11482  O11 POPE  161      44.548  75.763 116.141  1.00  0.00           O
ATOM  11483  O12 POPE  161      44.798  75.723 118.579  1.00  0.00           O
ATOM  11484  C1  POPE  161      44.848  76.293 114.850  1.00  0.00           C
ATOM  11487  C2  POPE  161      45.918  75.443 114.119  1.00  0.00           C
ATOM  11489  O21 POPE  161      45.968  75.833 112.739  1.00  0.00           O
ATOM  11490  C21 POPE  161      46.798  76.833 112.499  1.00  0.00           C
ATOM  11491  O22 POPE  161      47.438  77.443 113.329  1.00  0.00           O
ATOM  11492  C22 POPE  161      46.858  77.103 111.009  1.00  0.00           C
ATOM  11495  C3  POPE  161      45.598  73.933 114.229  1.00  0.00           C
ATOM  11498  O31 POPE  161      46.708  73.133 113.810  1.00  0.00           O
ATOM  11499  C31 POPE  161      46.668  72.793 112.539  1.00  0.00           C
ATOM  11500  O32 POPE  161      45.738  73.003 111.769  1.00  0.00           O
ATOM  11501  C32 POPE  161      47.988  72.193 112.119  1.00  0.00           C
ATOM  11504  C23 POPE  161      47.908  76.203 110.340  1.00  0.00           C
ATOM  11507  C24 POPE  161      48.048  76.593 108.869  1.00  0.00           C
ATOM  11510  C25 POPE  161      48.978  75.683 108.069  1.00  0.00           C
ATOM  11513  C26 POPE  161      48.908  76.043 106.590  1.00  0.00           C
ATOM  11516  C27 POPE  161      49.988  75.383 105.709  1.00  0.00           C
ATOM  11519  C28 POPE  161      49.478  74.163 104.929  1.00  0.00           C
ATOM  11522  C29 POPE  161      50.438  73.783 103.829  1.00  0.00           C
ATOM  11524 0C21 POPE  161      50.118  73.453 102.569  1.00  0.00           C
ATOM  11526 1C21 POPE  161      48.738  73.313 101.979  1.00  0.00           C
ATOM  11529 2C21 POPE  161      48.358  74.413 100.969  1.00  0.00           C
ATOM  11532 3C21 POPE  161      49.358  74.583  99.819  1.00  0.00           C
ATOM  11535 4C21 POPE  161      48.848  75.563  98.749  1.00  0.00           C
ATOM  11538 5C21 POPE  161      47.838  74.943  97.779  1.00  0.00           C
ATOM  11541 6C21 POPE  161      48.418  74.773  96.359  1.00  0.00           C
ATOM  11544 7C21 POPE  161      47.438  74.053  95.420  1.00  0.00           C
ATOM  11547 8C21 POPE  161      48.038  73.713  94.049  1.00  0.00           C
ATOM  11551  C33 POPE  161      47.908  71.973 110.609  1.00  0.00           C
ATOM  11554  C34 POPE  161      49.208  71.613 109.910  1.00  0.00           C
ATOM  11557  C35 POPE  161      48.898  70.843 108.619  1.00  0.00           C
ATOM  11560  C36 POPE  161      47.858  71.513 107.689  1.00  0.00           C
ATOM  11563  C37 POPE  161      47.238  70.533 106.679  1.00  0.00           C
ATOM  11566  C38 POPE  161      46.048  71.153 105.929  1.00  0.00           C
ATOM  11569  C39 POPE  161      46.418  71.673 104.539  1.00  0.00           C
ATOM  11572 0C31 POPE  161      45.348  72.563 103.889  1.00  0.00           C
ATOM  11575 1C31 POPE  161      45.168  73.923 104.599  1.00  0.00           C
ATOM  11578 2C31 POPE  161      44.468  74.993 103.749  1.00  0.00           C
ATOM  11581 3C31 POPE  161      45.378  75.553 102.649  1.00  0.00           C
ATOM  11584 4C31 POPE  161      44.678  76.533 101.679  1.00  0.00           C
ATOM  11587 5C31 POPE  161      45.578  76.853 100.479  1.00  0.00           C
ATOM  11590 6C31 POPE  161      44.918  77.683  99.379  1.00  0.00           C
ATOM  11594  NH3 POPE  162      49.708 111.953 113.249  1.00  0.00           N
ATOM  11598  C12 POPE  162      50.258 113.283 112.869  1.00  0.00           C
ATOM  11601  C11 POPE  162      51.738 113.413 113.179  1.00  0.00           C
ATOM  11604  P   POPE  162      52.788 115.473 114.359  1.00  0.00           P
ATOM  11605  O13 POPE  162      52.938 116.913 114.149  1.00  0.00           O
ATOM  11606  O14 POPE  162      52.208 115.013 115.649  1.00  0.00           O
ATOM  11607  O11 POPE  162      54.218 114.783 114.179  1.00  0.00           O
ATOM  11608  O12 POPE  162      51.998 114.813 113.179  1.00  0.00           O
ATOM  11609  C1  POPE  162      55.368 115.483 113.679  1.00  0.00           C
ATOM  11612  C2  POPE  162      55.768 115.153 112.209  1.00  0.00           C
ATOM  11614  O21 POPE  162      56.458 116.283 111.640  1.00  0.00           O
ATOM  11615  C21 POPE  162      55.728 117.363 111.349  1.00  0.00           C
ATOM  11616  O22 POPE  162      54.518 117.483 111.459  1.00  0.00           O
ATOM  11617  C22 POPE  162      56.628 118.443 110.789  1.00  0.00           C
ATOM  11620  C3  POPE  162      54.608 114.633 111.299  1.00  0.00           C
ATOM  11623  O31 POPE  162      54.808 114.913 109.899  1.00  0.00           O
ATOM  11624  C31 POPE  162      55.238 113.993 109.039  1.00  0.00           C
ATOM  11625  O32 POPE  162      55.038 114.033 107.840  1.00  0.00           O
ATOM  11626  C32 POPE  162      56.158 112.953 109.660  1.00  0.00           C
ATOM  11629  C23 POPE  162      56.838 118.293 109.269  1.00  0.00           C
ATOM  11632  C24 POPE  162      57.918 119.263 108.789  1.00  0.00           C
ATOM  11635  C25 POPE  162      58.258 119.133 107.309  1.00  0.00           C
ATOM  11638  C26 POPE  162      57.008 119.163 106.421  1.00  0.00           C
ATOM  11641  C27 POPE  162      57.268 119.673 105.009  1.00  0.00           C
ATOM  11644  C28 POPE  162      55.938 119.763 104.249  1.00  0.00           C
ATOM  11647  C29 POPE  162      55.968 120.593 103.009  1.00  0.00           C
ATOM  11649 0C21 POPE  162      56.498 120.233 101.830  1.00  0.00           C
ATOM  11651 1C21 POPE  162      57.228 118.953 101.539  1.00  0.00           C
ATOM  11654 2C21 POPE  162      58.738 119.223 101.469  1.00  0.00           C
ATOM  11657 3C21 POPE  162      59.108 120.373 100.531  1.00  0.00           C
ATOM  11660 4C21 POPE  162      60.598 120.433 100.209  1.00  0.00           C
ATOM  11663 5C21 POPE  162      60.928 121.593  99.259  1.00  0.00           C
ATOM  11666 6C21 POPE  162      62.418 121.683  98.889  1.00  0.00           C
ATOM  11669 7C21 POPE  162      62.968 120.443  98.179  1.00  0.00           C
ATOM  11672 8C21 POPE  162      64.468 120.553  97.879  1.00  0.00           C
ATOM  11676  C33 POPE  162      56.968 112.263 108.529  1.00  0.00           C
ATOM  11679  C34 POPE  162      58.068 111.343 109.029  1.00  0.00           C
ATOM  11682  C35 POPE  162      59.038 110.763 107.969  1.00  0.00           C
ATOM  11685  C36 POPE  162      58.358 110.183 106.729  1.00  0.00           C
ATOM  11688  C37 POPE  162      59.278 109.303 105.869  1.00  0.00           C
ATOM  11691  C38 POPE  162      58.488 108.553 104.789  1.00  0.00           C
ATOM  11694  C39 POPE  162      59.128 107.213 104.369  1.00  0.00           C
ATOM  11697 0C31 POPE  162      60.488 107.383 103.670  1.00  0.00           C
ATOM  11700 1C31 POPE  162      61.098 106.033 103.270  1.00  0.00           C
ATOM  11703 2C31 POPE  162      62.528 106.173 102.719  1.00  0.00           C
ATOM  11706 3C31 POPE  162      63.168 104.843 102.289  1.00  0.00           C
ATOM  11709 4C31 POPE  162      63.318 103.833 103.439  1.00  0.00           C
ATOM  11712 5C31 POPE  162      64.058 102.563 103.009  1.00  0.00           C
ATOM  11715 6C31 POPE  162      63.848 101.383 103.969  1.00  0.00           C
ATOM  11719  NH3 POPE  163      20.278  95.963  76.160  1.00  0.00           N
ATOM  11723  C12 POPE  163      20.668  95.963  74.709  1.00  0.00           C
ATOM  11726  C11 POPE  163      22.188  95.723  74.569  1.00  0.00           C
ATOM  11729  P   POPE  163      24.428  96.253  75.859  1.00  0.00           P
ATOM  11730  O13 POPE  163      24.948  94.913  75.489  1.00  0.00           O
ATOM  11731  O14 POPE  163      25.008  97.443  75.219  1.00  0.00           O
ATOM  11732  O11 POPE  163      24.478  96.373  77.399  1.00  0.00           O
ATOM  11733  O12 POPE  163      22.858  96.343  75.670  1.00  0.00           O
ATOM  11734  C1  POPE  163      25.088  97.453  78.089  1.00  0.00           C
ATOM  11737  C2  POPE  163      24.088  98.213  79.000  1.00  0.00           C
ATOM  11739  O21 POPE  163      24.148  97.653  80.320  1.00  0.00           O
ATOM  11740  C21 POPE  163      23.908  98.523  81.290  1.00  0.00           C
ATOM  11741  O22 POPE  163      23.808  99.733  81.179  1.00  0.00           O
ATOM  11742  C22 POPE  163      23.708  97.753  82.589  1.00  0.00           C
ATOM  11745  C3  POPE  163      22.638  98.093  78.479  1.00  0.00           C
ATOM  11748  O31 POPE  163      21.808  99.143  79.029  1.00  0.00           O
ATOM  11749  C31 POPE  163      20.528  98.953  78.789  1.00  0.00           C
ATOM  11750  O32 POPE  163      20.048  97.963  78.240  1.00  0.00           O
ATOM  11751  C32 POPE  163      19.728 100.153  79.259  1.00  0.00           C
ATOM  11754  C23 POPE  163      23.708  98.693  83.809  1.00  0.00           C
ATOM  11757  C24 POPE  163      23.718  97.913  85.119  1.00  0.00           C
ATOM  11760  C25 POPE  163      22.318  97.403  85.479  1.00  0.00           C
ATOM  11763  C26 POPE  163      22.268  96.883  86.920  1.00  0.00           C
ATOM  11766  C27 POPE  163      20.928  96.223  87.239  1.00  0.00           C
ATOM  11769  C28 POPE  163      20.958  95.593  88.650  1.00  0.00           C
ATOM  11772  C29 POPE  163      19.728  94.783  88.930  1.00  0.00           C
ATOM  11774 0C21 POPE  163      19.558  94.053  90.049  1.00  0.00           C
ATOM  11776 1C21 POPE  163      20.568  93.933  91.160  1.00  0.00           C
ATOM  11779 2C21 POPE  163      20.158  92.933  92.260  1.00  0.00           C
ATOM  11782 3C21 POPE  163      19.188  93.543  93.289  1.00  0.00           C
ATOM  11785 4C21 POPE  163      18.708  92.563  94.359  1.00  0.00           C
ATOM  11788 5C21 POPE  163      19.828  91.733  95.019  1.00  0.00           C
ATOM  11791 6C21 POPE  163      19.378  91.063  96.329  1.00  0.00           C
ATOM  11794 7C21 POPE  163      20.378  90.023  96.851  1.00  0.00           C
ATOM  11797 8C21 POPE  163      19.988  89.423  98.199  1.00  0.00           C
ATOM  11801  C33 POPE  163      18.658  99.723  80.289  1.00  0.00           C
ATOM  11804  C34 POPE  163      19.228  99.403  81.679  1.00  0.00           C
ATOM  11807  C35 POPE  163      18.188  98.593  82.449  1.00  0.00           C
ATOM  11810  C36 POPE  163      18.338  98.543  83.969  1.00  0.00           C
ATOM  11813  C37 POPE  163      16.968  98.253  84.579  1.00  0.00           C
ATOM  11816  C38 POPE  163      16.948  97.913  86.079  1.00  0.00           C
ATOM  11819  C39 POPE  163      15.578  97.363  86.530  1.00  0.00           C
ATOM  11822 0C31 POPE  163      14.378  98.303  86.299  1.00  0.00           C
ATOM  11825 1C31 POPE  163      13.058  97.513  86.269  1.00  0.00           C
ATOM  11828 2C31 POPE  163      11.818  98.413  86.089  1.00  0.00           C
ATOM  11831 3C31 POPE  163      11.178  98.833  87.419  1.00  0.00           C
ATOM  11834 4C31 POPE  163       9.798  99.493  87.199  1.00  0.00           C
ATOM  11837 5C31 POPE  163       9.048  99.843  88.489  1.00  0.00           C
ATOM  11840 6C31 POPE  163       8.758  98.653  89.409  1.00  0.00           C
ATOM  11844  NH3 POPE  164     113.778  22.173  71.929  1.00  0.00           N
ATOM  11848  C12 POPE  164     113.388  23.623  71.999  1.00  0.00           C
ATOM  11851  C11 POPE  164     113.798  24.273  73.329  1.00  0.00           C
ATOM  11854  P   POPE  164     112.318  26.413  73.499  1.00  0.00           P
ATOM  11855  O13 POPE  164     111.938  26.493  72.059  1.00  0.00           O
ATOM  11856  O14 POPE  164     113.458  27.243  73.929  1.00  0.00           O
ATOM  11857  O11 POPE  164     111.068  26.663  74.429  1.00  0.00           O
ATOM  11858  O12 POPE  164     112.678  24.923  73.919  1.00  0.00           O
ATOM  11859  C1  POPE  164     111.048  27.633  75.489  1.00  0.00           C
ATOM  11862  C2  POPE  164     111.378  27.013  76.869  1.00  0.00           C
ATOM  11864  O21 POPE  164     110.728  27.713  77.949  1.00  0.00           O
ATOM  11865  C21 POPE  164     111.308  28.843  78.359  1.00  0.00           C
ATOM  11866  O22 POPE  164     112.208  29.423  77.789  1.00  0.00           O
ATOM  11867  C22 POPE  164     110.688  29.333  79.699  1.00  0.00           C
ATOM  11870  C3  POPE  164     112.888  26.703  77.109  1.00  0.00           C
ATOM  11873  O31 POPE  164     112.978  25.793  78.209  1.00  0.00           O
ATOM  11874  C31 POPE  164     114.078  25.053  78.240  1.00  0.00           C
ATOM  11875  O32 POPE  164     114.918  24.993  77.359  1.00  0.00           O
ATOM  11876  C32 POPE  164     114.148  24.273  79.549  1.00  0.00           C
ATOM  11879  C23 POPE  164     109.548  28.493  80.329  1.00  0.00           C
ATOM  11882  C24 POPE  164     109.548  28.453  81.869  1.00  0.00           C
ATOM  11885  C25 POPE  164     108.968  29.683  82.609  1.00  0.00           C
ATOM  11888  C26 POPE  164     107.538  30.063  82.209  1.00  0.00           C
ATOM  11891  C27 POPE  164     106.848  31.013  83.209  1.00  0.00           C
ATOM  11894  C28 POPE  164     105.318  31.073  83.009  1.00  0.00           C
ATOM  11897  C29 POPE  164     104.608  31.883  84.070  1.00  0.00           C
ATOM  11899 0C21 POPE  164     104.218  31.443  85.280  1.00  0.00           C
ATOM  11901 1C21 POPE  164     104.388  30.063  85.849  1.00  0.00           C
ATOM  11904 2C21 POPE  164     105.278  30.023  87.120  1.00  0.00           C
ATOM  11907 3C21 POPE  164     104.638  30.663  88.361  1.00  0.00           C
ATOM  11910 4C21 POPE  164     105.588  30.683  89.569  1.00  0.00           C
ATOM  11913 5C21 POPE  164     105.048  31.513  90.740  1.00  0.00           C
ATOM  11916 6C21 POPE  164     106.048  31.613  91.899  1.00  0.00           C
ATOM  11919 7C21 POPE  164     105.428  32.193  93.179  1.00  0.00           C
ATOM  11922 8C21 POPE  164     106.458  32.523  94.259  1.00  0.00           C
ATOM  11926  C33 POPE  164     112.808  23.813  80.139  1.00  0.00           C
ATOM  11929  C34 POPE  164     113.008  23.213  81.539  1.00  0.00           C
ATOM  11932  C35 POPE  164     111.918  22.203  81.920  1.00  0.00           C
ATOM  11935  C36 POPE  164     112.058  20.873  81.179  1.00  0.00           C
ATOM  11938  C37 POPE  164     110.708  20.213  80.919  1.00  0.00           C
ATOM  11941  C38 POPE  164     110.858  18.863  80.210  1.00  0.00           C
ATOM  11944  C39 POPE  164     109.528  18.433  79.609  1.00  0.00           C
ATOM  11947 0C31 POPE  164     109.648  17.233  78.689  1.00  0.00           C
ATOM  11950 1C31 POPE  164     108.298  16.903  78.059  1.00  0.00           C
ATOM  11953 2C31 POPE  164     108.238  15.503  77.439  1.00  0.00           C
ATOM  11956 3C31 POPE  164     108.308  14.373  78.489  1.00  0.00           C
ATOM  11959 4C31 POPE  164     109.678  13.703  78.599  1.00  0.00           C
ATOM  11962 5C31 POPE  164     109.998  13.223  80.019  1.00  0.00           C
ATOM  11965 6C31 POPE  164     111.078  12.133  80.049  1.00  0.00           C
ATOM  11969  NH3 POPE  165      72.488  97.783  75.309  1.00  0.00           N
ATOM  11973  C12 POPE  165      72.668  99.263  75.149  1.00  0.00           C
ATOM  11976  C11 POPE  165      74.138  99.723  74.979  1.00  0.00           C
ATOM  11979  P   POPE  165      73.428 102.273  75.079  1.00  0.00           P
ATOM  11980  O13 POPE  165      74.188 103.533  74.899  1.00  0.00           O
ATOM  11981  O14 POPE  165      72.038 102.193  74.559  1.00  0.00           O
ATOM  11982  O11 POPE  165      73.368 101.873  76.599  1.00  0.00           O
ATOM  11983  O12 POPE  165      74.258 101.053  74.459  1.00  0.00           O
ATOM  11984  C1  POPE  165      73.818 102.743  77.639  1.00  0.00           C
ATOM  11987  C2  POPE  165      75.048 102.213  78.399  1.00  0.00           C
ATOM  11989  O21 POPE  165      75.288 103.203  79.420  1.00  0.00           O
ATOM  11990  C21 POPE  165      75.458 102.743  80.659  1.00  0.00           C
ATOM  11991  O22 POPE  165      75.688 101.583  80.959  1.00  0.00           O
ATOM  11992  C22 POPE  165      75.208 103.893  81.640  1.00  0.00           C
ATOM  11995  C3  POPE  165      76.268 102.113  77.439  1.00  0.00           C
ATOM  11998  O31 POPE  165      77.388 101.503  78.109  1.00  0.00           O
ATOM  11999  C31 POPE  165      77.768 100.313  77.699  1.00  0.00           C
ATOM  12000  O32 POPE  165      77.378  99.743  76.699  1.00  0.00           O
ATOM  12001  C32 POPE  165      78.788  99.773  78.689  1.00  0.00           C
ATOM  12004  C23 POPE  165      76.378 104.193  82.619  1.00  0.00           C
ATOM  12007  C24 POPE  165      75.908 105.123  83.749  1.00  0.00           C
ATOM  12010  C25 POPE  165      77.038 105.873  84.471  1.00  0.00           C
ATOM  12013  C26 POPE  165      77.668 105.093  85.630  1.00  0.00           C
ATOM  12016  C27 POPE  165      78.828 105.883  86.259  1.00  0.00           C
ATOM  12019  C28 POPE  165      79.438 105.203  87.499  1.00  0.00           C
ATOM  12022  C29 POPE  165      80.558 106.033  88.069  1.00  0.00           C
ATOM  12024 0C21 POPE  165      80.688 106.433  89.350  1.00  0.00           C
ATOM  12026 1C21 POPE  165      79.768 106.163  90.509  1.00  0.00           C
ATOM  12029 2C21 POPE  165      79.598 107.403  91.409  1.00  0.00           C
ATOM  12032 3C21 POPE  165      79.028 107.073  92.789  1.00  0.00           C
ATOM  12035 4C21 POPE  165      78.798 108.323  93.629  1.00  0.00           C
ATOM  12038 5C21 POPE  165      78.558 107.963  95.099  1.00  0.00           C
ATOM  12041 6C21 POPE  165      78.178 109.163  95.969  1.00  0.00           C
ATOM  12044 7C21 POPE  165      76.728 109.633  95.789  1.00  0.00           C
ATOM  12047 8C21 POPE  165      76.418 110.853  96.669  1.00  0.00           C
ATOM  12051  C33 POPE  165      79.398  98.403  78.359  1.00  0.00           C
ATOM  12054  C34 POPE  165      79.718  97.653  79.659  1.00  0.00           C
ATOM  12057  C35 POPE  165      78.768  96.473  79.889  1.00  0.00           C
ATOM  12060  C36 POPE  165      78.828  95.963  81.329  1.00  0.00           C
ATOM  12063  C37 POPE  165      77.988  96.823  82.279  1.00  0.00           C
ATOM  12066  C38 POPE  165      77.598  96.053  83.539  1.00  0.00           C
ATOM  12069  C39 POPE  165      78.668  96.033  84.630  1.00  0.00           C
ATOM  12072 0C31 POPE  165      78.368  94.923  85.639  1.00  0.00           C
ATOM  12075 1C31 POPE  165      78.928  95.173  87.039  1.00  0.00           C
ATOM  12078 2C31 POPE  165      78.358  94.173  88.039  1.00  0.00           C
ATOM  12081 3C31 POPE  165      78.728  94.453  89.499  1.00  0.00           C
ATOM  12084 4C31 POPE  165      80.228  94.323  89.809  1.00  0.00           C
ATOM  12087 5C31 POPE  165      80.768  92.903  89.611  1.00  0.00           C
ATOM  12090 6C31 POPE  165      82.228  92.743  90.059  1.00  0.00           C
ATOM  12094  NH3 POPE  166      65.508  22.223  68.359  1.00  0.00           N
ATOM  12098  C12 POPE  166      65.418  20.763  68.069  1.00  0.00           C
ATOM  12101  C11 POPE  166      64.988  19.943  69.299  1.00  0.00           C
ATOM  12104  P   POPE  166      63.118  18.363  68.419  1.00  0.00           P
ATOM  12105  O13 POPE  166      61.638  18.363  68.409  1.00  0.00           O
ATOM  12106  O14 POPE  166      63.808  18.423  67.109  1.00  0.00           O
ATOM  12107  O11 POPE  166      63.728  17.153  69.249  1.00  0.00           O
ATOM  12108  O12 POPE  166      63.588  19.623  69.239  1.00  0.00           O
ATOM  12109  C1  POPE  166      63.018  16.393  70.219  1.00  0.00           C
ATOM  12112  C2  POPE  166      63.588  16.733  71.629  1.00  0.00           C
ATOM  12114  O21 POPE  166      63.138  15.793  72.639  1.00  0.00           O
ATOM  12115  C21 POPE  166      63.808  14.633  72.609  1.00  0.00           C
ATOM  12116  O22 POPE  166      64.658  14.333  71.799  1.00  0.00           O
ATOM  12117  C22 POPE  166      63.328  13.773  73.789  1.00  0.00           C
ATOM  12120  C3  POPE  166      63.208  18.203  71.990  1.00  0.00           C
ATOM  12123  O31 POPE  166      63.218  18.473  73.399  1.00  0.00           O
ATOM  12124  C31 POPE  166      62.158  19.053  73.979  1.00  0.00           C
ATOM  12125  O32 POPE  166      62.238  19.853  74.889  1.00  0.00           O
ATOM  12126  C32 POPE  166      60.828  18.453  73.509  1.00  0.00           C
ATOM  12129  C23 POPE  166      64.188  12.513  74.000  1.00  0.00           C
ATOM  12132  C24 POPE  166      63.908  11.763  75.309  1.00  0.00           C
ATOM  12135  C25 POPE  166      64.298  12.573  76.559  1.00  0.00           C
ATOM  12138  C26 POPE  166      64.908  11.723  77.689  1.00  0.00           C
ATOM  12141  C27 POPE  166      65.868  12.503  78.599  1.00  0.00           C
ATOM  12144  C28 POPE  166      65.228  13.023  79.910  1.00  0.00           C
ATOM  12147  C29 POPE  166      66.258  13.793  80.709  1.00  0.00           C
ATOM  12149 0C21 POPE  166      66.048  14.873  81.479  1.00  0.00           C
ATOM  12151 1C21 POPE  166      64.728  15.563  81.729  1.00  0.00           C
ATOM  12154 2C21 POPE  166      64.898  17.043  82.160  1.00  0.00           C
ATOM  12157 3C21 POPE  166      65.508  17.183  83.559  1.00  0.00           C
ATOM  12160 4C21 POPE  166      65.718  18.643  83.989  1.00  0.00           C
ATOM  12163 5C21 POPE  166      66.158  18.753  85.449  1.00  0.00           C
ATOM  12166 6C21 POPE  166      64.988  18.703  86.439  1.00  0.00           C
ATOM  12169 7C21 POPE  166      65.408  18.193  87.820  1.00  0.00           C
ATOM  12172 8C21 POPE  166      64.318  18.343  88.889  1.00  0.00           C
ATOM  12176  C33 POPE  166      59.918  19.373  72.669  1.00  0.00           C
ATOM  12179  C34 POPE  166      58.658  18.623  72.219  1.00  0.00           C
ATOM  12182  C35 POPE  166      57.638  18.353  73.329  1.00  0.00           C
ATOM  12185  C36 POPE  166      56.918  19.643  73.719  1.00  0.00           C
ATOM  12188  C37 POPE  166      56.038  19.503  74.950  1.00  0.00           C
ATOM  12191  C38 POPE  166      55.338  20.833  75.250  1.00  0.00           C
ATOM  12194  C39 POPE  166      54.758  20.873  76.649  1.00  0.00           C
ATOM  12197 0C31 POPE  166      53.718  21.983  76.809  1.00  0.00           C
ATOM  12200 1C31 POPE  166      53.418  22.283  78.279  1.00  0.00           C
ATOM  12203 2C31 POPE  166      52.198  23.193  78.439  1.00  0.00           C
ATOM  12206 3C31 POPE  166      52.218  24.053  79.699  1.00  0.00           C
ATOM  12209 4C31 POPE  166      52.268  23.243  81.001  1.00  0.00           C
ATOM  12212 5C31 POPE  166      52.038  24.103  82.239  1.00  0.00           C
ATOM  12215 6C31 POPE  166      52.128  23.323  83.549  1.00  0.00           C
ATOM  12219  NH3 POPE  167      80.778   5.883 111.739  1.00  0.00           N
ATOM  12223  C12 POPE  167      81.748   7.013 111.579  1.00  0.00           C
ATOM  12226  C11 POPE  167      82.238   7.483 112.961  1.00  0.00           C
ATOM  12229  P   POPE  167      83.458   5.243 113.679  1.00  0.00           P
ATOM  12230  O13 POPE  167      83.758   4.823 115.060  1.00  0.00           O
ATOM  12231  O14 POPE  167      82.798   4.303 112.739  1.00  0.00           O
ATOM  12232  O11 POPE  167      84.708   5.913 112.961  1.00  0.00           O
ATOM  12233  O12 POPE  167      82.428   6.413 113.869  1.00  0.00           O
ATOM  12234  C1  POPE  167      85.918   5.153 112.799  1.00  0.00           C
ATOM  12237  C2  POPE  167      86.298   4.893 111.299  1.00  0.00           C
ATOM  12239  O21 POPE  167      87.218   5.903 110.849  1.00  0.00           O
ATOM  12240  C21 POPE  167      88.238   5.453 110.109  1.00  0.00           C
ATOM  12241  O22 POPE  167      88.518   4.293 109.891  1.00  0.00           O
ATOM  12242  C22 POPE  167      88.968   6.653 109.490  1.00  0.00           C
ATOM  12245  C3  POPE  167      85.078   4.863 110.340  1.00  0.00           C
ATOM  12248  O31 POPE  167      85.498   4.673 108.969  1.00  0.00           O
ATOM  12249  C31 POPE  167      85.488   5.723 108.179  1.00  0.00           C
ATOM  12250  O32 POPE  167      84.968   6.803 108.399  1.00  0.00           O
ATOM  12251  C32 POPE  167      86.238   5.403 106.879  1.00  0.00           C
ATOM  12254  C23 POPE  167      90.008   6.243 108.410  1.00  0.00           C
ATOM  12257  C24 POPE  167      90.548   7.453 107.639  1.00  0.00           C
ATOM  12260  C25 POPE  167      91.538   7.103 106.520  1.00  0.00           C
ATOM  12263  C26 POPE  167      90.848   6.603 105.239  1.00  0.00           C
ATOM  12266  C27 POPE  167      91.648   6.913 103.969  1.00  0.00           C
ATOM  12269  C28 POPE  167      90.828   6.683 102.689  1.00  0.00           C
ATOM  12272  C29 POPE  167      91.478   7.323 101.489  1.00  0.00           C
ATOM  12274 0C21 POPE  167      92.058   6.703 100.449  1.00  0.00           C
ATOM  12276 1C21 POPE  167      92.198   5.223 100.219  1.00  0.00           C
ATOM  12279 2C21 POPE  167      93.678   4.773 100.219  1.00  0.00           C
ATOM  12282 3C21 POPE  167      94.508   5.493  99.140  1.00  0.00           C
ATOM  12285 4C21 POPE  167      95.878   4.863  98.829  1.00  0.00           C
ATOM  12288 5C21 POPE  167      96.468   5.473  97.560  1.00  0.00           C
ATOM  12291 6C21 POPE  167      97.758   4.803  97.069  1.00  0.00           C
ATOM  12294 7C21 POPE  167      98.058   5.183  95.600  1.00  0.00           C
ATOM  12297 8C21 POPE  167      99.028   4.233  94.900  1.00  0.00           C
ATOM  12301  C33 POPE  167      85.258   4.893 105.799  1.00  0.00           C
ATOM  12304  C34 POPE  167      85.648   5.193 104.351  1.00  0.00           C
ATOM  12307  C35 POPE  167      86.928   4.513 103.849  1.00  0.00           C
ATOM  12310  C36 POPE  167      86.728   4.053 102.399  1.00  0.00           C
ATOM  12313  C37 POPE  167      88.008   3.763 101.609  1.00  0.00           C
ATOM  12316  C38 POPE  167      87.688   2.983 100.329  1.00  0.00           C
ATOM  12319  C39 POPE  167      88.778   3.073  99.259  1.00  0.00           C
ATOM  12322 0C31 POPE  167      88.348   2.483  97.910  1.00  0.00           C
ATOM  12325 1C31 POPE  167      89.338   2.823  96.781  1.00  0.00           C
ATOM  12328 2C31 POPE  167      88.738   2.793  95.369  1.00  0.00           C
ATOM  12331 3C31 POPE  167      88.568   1.383  94.779  1.00  0.00           C
ATOM  12334 4C31 POPE  167      88.148   1.413  93.299  1.00  0.00           C
ATOM  12337 5C31 POPE  167      88.108   0.027  92.639  1.00  0.00           C
ATOM  12340 6C31 POPE  167      87.718   0.087  91.160  1.00  0.00           C
ATOM  12344  NH3 POPE  168      94.058  21.923  70.029  1.00  0.00           N
ATOM  12348  C12 POPE  168      94.068  21.223  68.700  1.00  0.00           C
ATOM  12351  C11 POPE  168      95.128  21.783  67.719  1.00  0.00           C
ATOM  12354  P   POPE  168      97.268  20.593  68.709  1.00  0.00           P
ATOM  12355  O13 POPE  168      98.698  20.583  68.299  1.00  0.00           O
ATOM  12356  O14 POPE  168      96.478  19.373  68.429  1.00  0.00           O
ATOM  12357  O11 POPE  168      97.218  20.863  70.249  1.00  0.00           O
ATOM  12358  O12 POPE  168      96.468  21.863  68.219  1.00  0.00           O
ATOM  12359  C1  POPE  168      97.478  22.193  70.719  1.00  0.00           C
ATOM  12362  C2  POPE  168      97.188  22.263  72.239  1.00  0.00           C
ATOM  12364  O21 POPE  168      98.408  22.163  72.999  1.00  0.00           O
ATOM  12365  C21 POPE  168      99.168  23.243  72.999  1.00  0.00           C
ATOM  12366  O22 POPE  168      98.968  24.263  72.349  1.00  0.00           O
ATOM  12367  C22 POPE  168     100.338  23.003  73.959  1.00  0.00           C
ATOM  12370  C3  POPE  168      96.278  21.083  72.660  1.00  0.00           C
ATOM  12373  O31 POPE  168      95.758  21.233  74.000  1.00  0.00           O
ATOM  12374  C31 POPE  168      94.478  21.543  74.079  1.00  0.00           C
ATOM  12375  O32 POPE  168      93.728  21.723  73.129  1.00  0.00           O
ATOM  12376  C32 POPE  168      94.018  21.543  75.539  1.00  0.00           C
ATOM  12379  C23 POPE  168      99.908  22.723  75.419  1.00  0.00           C
ATOM  12382  C24 POPE  168     101.098  22.723  76.399  1.00  0.00           C
ATOM  12385  C25 POPE  168     100.648  22.973  77.840  1.00  0.00           C
ATOM  12388  C26 POPE  168     101.778  22.943  78.879  1.00  0.00           C
ATOM  12391  C27 POPE  168     101.248  23.273  80.280  1.00  0.00           C
ATOM  12394  C28 POPE  168     102.178  22.803  81.421  1.00  0.00           C
ATOM  12397  C29 POPE  168     101.698  23.313  82.750  1.00  0.00           C
ATOM  12399 0C21 POPE  168     100.898  22.683  83.619  1.00  0.00           C
ATOM  12401 1C21 POPE  168     100.288  21.313  83.459  1.00  0.00           C
ATOM  12404 2C21 POPE  168     101.048  20.273  84.299  1.00  0.00           C
ATOM  12407 3C21 POPE  168     101.118  20.603  85.799  1.00  0.00           C
ATOM  12410 4C21 POPE  168     101.828  19.503  86.600  1.00  0.00           C
ATOM  12413 5C21 POPE  168     102.088  19.893  88.060  1.00  0.00           C
ATOM  12416 6C21 POPE  168     103.308  19.183  88.641  1.00  0.00           C
ATOM  12419 7C21 POPE  168     103.518  19.523  90.119  1.00  0.00           C
ATOM  12422 8C21 POPE  168     104.788  18.893  90.709  1.00  0.00           C
ATOM  12426  C33 POPE  168      95.158  21.363  76.579  1.00  0.00           C
ATOM  12429  C34 POPE  168      94.668  20.863  77.949  1.00  0.00           C
ATOM  12432  C35 POPE  168      93.768  21.853  78.700  1.00  0.00           C
ATOM  12435  C36 POPE  168      93.378  21.293  80.079  1.00  0.00           C
ATOM  12438  C37 POPE  168      92.068  21.873  80.630  1.00  0.00           C
ATOM  12441  C38 POPE  168      91.488  21.003  81.749  1.00  0.00           C
ATOM  12444  C39 POPE  168      92.008  21.333  83.149  1.00  0.00           C
ATOM  12447 0C31 POPE  168      91.388  20.403  84.199  1.00  0.00           C
ATOM  12450 1C31 POPE  168      91.918  20.653  85.619  1.00  0.00           C
ATOM  12453 2C31 POPE  168      91.368  19.633  86.619  1.00  0.00           C
ATOM  12456 3C31 POPE  168      92.028  19.743  87.999  1.00  0.00           C
ATOM  12459 4C31 POPE  168      91.578  18.633  88.960  1.00  0.00           C
ATOM  12462 5C31 POPE  168      92.108  18.833  90.379  1.00  0.00           C
ATOM  12465 6C31 POPE  168      91.658  17.733  91.339  1.00  0.00           C
ATOM  12469  NH3 POPE  169       7.448  12.403 121.329  1.00  0.00           N
ATOM  12473  C12 POPE  169       7.388  10.903 121.269  1.00  0.00           C
ATOM  12476  C11 POPE  169       8.598  10.213 120.629  1.00  0.00           C
ATOM  12479  P   POPE  169       9.568   7.733 120.580  1.00  0.00           P
ATOM  12480  O13 POPE  169      10.828   8.453 120.299  1.00  0.00           O
ATOM  12481  O14 POPE  169       9.578   6.793 121.729  1.00  0.00           O
ATOM  12482  O11 POPE  169       9.028   6.963 119.299  1.00  0.00           O
ATOM  12483  O12 POPE  169       8.418   8.813 120.809  1.00  0.00           O
ATOM  12484  C1  POPE  169       9.108   7.383 117.939  1.00  0.00           C
ATOM  12487  C2  POPE  169       8.928   6.163 116.970  1.00  0.00           C
ATOM  12489  O21 POPE  169       9.118   6.553 115.580  1.00  0.00           O
ATOM  12490  C21 POPE  169       8.088   6.683 114.739  1.00  0.00           C
ATOM  12491  O22 POPE  169       6.908   6.713 115.019  1.00  0.00           O
ATOM  12492  C22 POPE  169       8.588   6.803 113.299  1.00  0.00           C
ATOM  12495  C3  POPE  169       7.628   5.363 117.299  1.00  0.00           C
ATOM  12498  O31 POPE  169       7.408   4.283 116.349  1.00  0.00           O
ATOM  12499  C31 POPE  169       6.108   3.953 116.229  1.00  0.00           C
ATOM  12500  O32 POPE  169       5.198   4.523 116.819  1.00  0.00           O
ATOM  12501  C32 POPE  169       5.948   2.793 115.229  1.00  0.00           C
ATOM  12504  C23 POPE  169       7.858   7.863 112.420  1.00  0.00           C
ATOM  12507  C24 POPE  169       8.268   7.693 110.949  1.00  0.00           C
ATOM  12510  C25 POPE  169       7.608   8.583 109.891  1.00  0.00           C
ATOM  12513  C26 POPE  169       7.828   8.003 108.479  1.00  0.00           C
ATOM  12516  C27 POPE  169       8.078   9.043 107.369  1.00  0.00           C
ATOM  12519  C28 POPE  169       8.148   8.383 105.979  1.00  0.00           C
ATOM  12522  C29 POPE  169       8.538   9.353 104.899  1.00  0.00           C
ATOM  12524 0C21 POPE  169       8.298   9.233 103.579  1.00  0.00           C
[truncated: 1,698,828 more chars]
