# Supplementary material for: Characterizing Membrane Association and Periplasmic Transfer of Bacterial Lipoproteins through Molecular Dynamics Simulations
Source: Structure. 2020 Apr 7;28(4):475–487.e3. doi: 10.1016/j.str.2020.01.012 (PMC7139219; doi:10.1016/j.str.2020.01.012)
Supplement: Data S1. Final Coordinates from Simulations (Y–Z), Related to Figure 3 [file mmc3.zip › Y-Z/YUAE-3-atomistic.pdb]

TITLE     Protein
REMARK    THIS IS A SIMULATION BOX
CRYST1  129.247  129.247  208.951  90.00  90.00  90.00 P 1           1
MODEL        1
ATOM      1  N   CYSTA   1      73.682  63.614 122.910  1.00  0.00           N
ATOM      3  CA  CYSTA   1      73.753  65.052 122.891  1.00  0.00           C
ATOM      5  C   CYSTA   1      72.643  65.842 123.540  1.00  0.00           C
ATOM      6  O   CYSTA   1      71.853  66.504 122.860  1.00  0.00           O
ATOM      7  CB  CYSTA   1      74.313  65.674 121.590  1.00  0.00           C
ATOM     10  SG  CYSTA   1      76.104  65.312 121.451  1.00  0.00           S
ATOM     11  C1  CYSTA   1      76.273  64.984 119.680  1.00  0.00           C
ATOM     14  CA1 CYSTA   1      73.393  62.764 121.911  1.00  0.00           C
ATOM     15  OA1 CYSTA   1      73.962  61.684 122.021  1.00  0.00           O
ATOM     16  CA2 CYSTA   1      72.413  62.983 120.780  1.00  0.00           C
ATOM     19  C11 CYSTA   1      77.243  63.843 119.351  1.00  0.00           C
ATOM     21  O11 CYSTA   1      76.843  62.694 120.090  1.00  0.00           O
ATOM     22  CX1 CYSTA   1      77.112  61.464 119.680  1.00  0.00           C
ATOM     23  OX1 CYSTA   1      77.243  60.504 120.422  1.00  0.00           O
ATOM     24  CX2 CYSTA   1      77.252  61.304 118.161  1.00  0.00           C
ATOM     27  C12 CYSTA   1      78.763  64.173 119.521  1.00  0.00           C
ATOM     30  O12 CYSTA   1      79.132  64.592 120.830  1.00  0.00           O
ATOM     31  CD1 CYSTA   1      80.362  65.052 121.090  1.00  0.00           C
ATOM     32  OD1 CYSTA   1      80.723  65.444 122.191  1.00  0.00           O
ATOM     33  CD2 CYSTA   1      81.404  64.853 119.960  1.00  0.00           C
ATOM     36  CA3 CYSTA   1      73.053  62.583 119.421  1.00  0.00           C
ATOM     39  CA4 CYSTA   1      72.104  62.323 118.231  1.00  0.00           C
ATOM     42  CA5 CYSTA   1      71.453  63.554 117.580  1.00  0.00           C
ATOM     45  CA6 CYSTA   1      70.143  63.953 118.260  1.00  0.00           C
ATOM     48  CA7 CYSTA   1      69.183  64.784 117.391  1.00  0.00           C
ATOM     51  CA8 CYSTA   1      67.833  64.093 117.111  1.00  0.00           C
ATOM     54  CA9 CYSTA   1      67.633  63.603 115.661  1.00  0.00           C
ATOM     57 0CA1 CYSTA   1      68.613  62.523 115.181  1.00  0.00           C
ATOM     60 1CA1 CYSTA   1      68.623  61.243 116.031  1.00  0.00           C
ATOM     63 2CA1 CYSTA   1      69.562  60.173 115.441  1.00  0.00           C
ATOM     66 3CA1 CYSTA   1      69.773  58.934 116.321  1.00  0.00           C
ATOM     69 4CA1 CYSTA   1      68.513  58.064 116.551  1.00  0.00           C
ATOM     72 5CA1 CYSTA   1      68.063  57.323 115.290  1.00  0.00           C
ATOM     75 6CA1 CYSTA   1      66.843  56.423 115.510  1.00  0.00           C
ATOM     79  CD3 CYSTA   1      81.334  65.772 118.710  1.00  0.00           C
ATOM     82  CD4 CYSTA   1      81.334  64.903 117.440  1.00  0.00           C
ATOM     85  CD5 CYSTA   1      81.073  65.663 116.131  1.00  0.00           C
ATOM     88  CD6 CYSTA   1      82.374  66.022 115.401  1.00  0.00           C
ATOM     91  CD7 CYSTA   1      82.152  66.353 113.911  1.00  0.00           C
ATOM     94  CD8 CYSTA   1      83.484  66.403 113.150  1.00  0.00           C
ATOM     97  CD9 CYSTA   1      83.344  66.562 111.630  1.00  0.00           C
ATOM    100 0CD1 CYSTA   1      82.783  67.923 111.201  1.00  0.00           C
ATOM    103 1CD1 CYSTA   1      83.214  68.264 109.761  1.00  0.00           C
ATOM    106 2CD1 CYSTA   1      82.794  69.663 109.331  1.00  0.00           C
ATOM    109 3CD1 CYSTA   1      83.402  70.083 107.992  1.00  0.00           C
ATOM    112 4CD1 CYSTA   1      82.943  71.453 107.460  1.00  0.00           C
ATOM    115 5CD1 CYSTA   1      81.553  71.464 106.812  1.00  0.00           C
ATOM    118 6CD1 CYSTA   1      81.124  72.863 106.361  1.00  0.00           C
ATOM    122  CX3 CYSTA   1      76.053  61.784 117.290  1.00  0.00           C
ATOM    125  CX4 CYSTA   1      76.523  62.263 115.910  1.00  0.00           C
ATOM    128  CX5 CYSTA   1      75.443  63.043 115.161  1.00  0.00           C
ATOM    131  CX6 CYSTA   1      74.333  62.154 114.572  1.00  0.00           C
ATOM    134  CX7 CYSTA   1      73.224  63.014 113.940  1.00  0.00           C
ATOM    137  CX8 CYSTA   1      72.163  62.234 113.131  1.00  0.00           C
ATOM    140  CX9 CYSTA   1      72.723  61.784 111.800  1.00  0.00           C
ATOM    142 0CX1 CYSTA   1      72.074  61.514 110.650  1.00  0.00           C
ATOM    144 1CX1 CYSTA   1      70.612  61.514 110.281  1.00  0.00           C
ATOM    147 2CX1 CYSTA   1      69.483  61.784 111.300  1.00  0.00           C
ATOM    150 3CX1 CYSTA   1      68.103  61.723 110.620  1.00  0.00           C
ATOM    153 4CX1 CYSTA   1      66.923  61.924 111.581  1.00  0.00           C
ATOM    156 5CX1 CYSTA   1      66.533  60.623 112.300  1.00  0.00           C
ATOM    159 6CX1 CYSTA   1      65.533  60.854 113.430  1.00  0.00           C
ATOM    162 7CX1 CYSTA   1      64.983  59.543 114.010  1.00  0.00           C
ATOM    165 8CX1 CYSTA   1      64.263  59.743 115.340  1.00  0.00           C
ATOM    169  N   SER A   2      72.693  65.842 124.891  1.00  0.00           N
ATOM    171  CA  SER A   2      72.483  66.983 125.780  1.00  0.00           C
ATOM    173  CB  SER A   2      72.534  68.413 125.161  1.00  0.00           C
ATOM    176  OG  SER A   2      73.883  68.684 124.751  1.00  0.00           O
ATOM    178  C   SER A   2      71.313  66.824 126.742  1.00  0.00           C
ATOM    179  O   SER A   2      70.174  67.132 126.400  1.00  0.00           O
ATOM    180  N   SER A   3      71.523  66.343 127.992  1.00  0.00           N
ATOM    182  CA  SER A   3      72.753  65.842 128.611  1.00  0.00           C
ATOM    184  CB  SER A   3      73.324  66.733 129.770  1.00  0.00           C
ATOM    187  OG  SER A   3      72.643  66.624 131.020  1.00  0.00           O
ATOM    189  C   SER A   3      72.563  64.404 129.040  1.00  0.00           C
ATOM    190  O   SER A   3      72.973  63.944 130.100  1.00  0.00           O
ATOM    191  N   ASN A   4      71.974  63.583 128.141  1.00  0.00           N
ATOM    193  CA  ASN A   4      71.743  62.164 128.400  1.00  0.00           C
ATOM    195  CB  ASN A   4      70.603  61.604 127.480  1.00  0.00           C
ATOM    198  CG  ASN A   4      70.783  61.714 125.970  1.00  0.00           C
ATOM    199  OD1 ASN A   4      69.812  61.593 125.220  1.00  0.00           O
ATOM    200  ND2 ASN A   4      72.003  61.964 125.451  1.00  0.00           N
ATOM    203  C   ASN A   4      73.003  61.294 128.301  1.00  0.00           C
ATOM    204  O   ASN A   4      72.904  60.074 128.451  1.00  0.00           O
ATOM    205  N   ARG A   5      74.193  61.894 128.020  1.00  0.00           N
ATOM    207  CA  ARG A   5      75.523  61.304 128.070  1.00  0.00           C
ATOM    209  CB  ARG A   5      76.453  62.053 129.081  1.00  0.00           C
ATOM    212  CG  ARG A   5      77.312  63.123 128.391  1.00  0.00           C
ATOM    215  CD  ARG A   5      78.432  63.713 129.281  1.00  0.00           C
ATOM    218  NE  ARG A   5      79.553  64.093 128.361  1.00  0.00           N
ATOM    220  CZ  ARG A   5      80.604  64.824 128.710  1.00  0.00           C
ATOM    221  NH1 ARG A   5      81.654  64.903 127.910  1.00  0.00           N
ATOM    224  NH2 ARG A   5      80.683  65.464 129.861  1.00  0.00           N
ATOM    227  C   ARG A   5      75.654  59.784 128.141  1.00  0.00           C
ATOM    228  O   ARG A   5      75.833  59.214 129.221  1.00  0.00           O
ATOM    229  N   PHE A   6      75.483  59.104 126.991  1.00  0.00           N
ATOM    231  CA  PHE A   6      75.104  57.714 126.851  1.00  0.00           C
ATOM    233  CB  PHE A   6      75.413  57.123 125.441  1.00  0.00           C
ATOM    236  CG  PHE A   6      74.503  57.504 124.300  1.00  0.00           C
ATOM    237  CD1 PHE A   6      73.953  58.783 124.110  1.00  0.00           C
ATOM    239  CE1 PHE A   6      73.083  59.034 123.041  1.00  0.00           C
ATOM    241  CZ  PHE A   6      72.852  58.053 122.080  1.00  0.00           C
ATOM    243  CD2 PHE A   6      74.243  56.523 123.322  1.00  0.00           C
ATOM    245  CE2 PHE A   6      73.443  56.793 122.220  1.00  0.00           C
ATOM    247  C   PHE A   6      75.503  56.663 127.930  1.00  0.00           C
ATOM    248  O   PHE A   6      76.612  56.583 128.462  1.00  0.00           O
ATOM    249  N   ALA A   7      74.612  55.723 128.281  1.00  0.00           N
ATOM    251  CA  ALA A   7      73.243  55.593 127.840  1.00  0.00           C
ATOM    253  CB  ALA A   7      72.933  54.093 127.711  1.00  0.00           C
ATOM    257  C   ALA A   7      72.343  56.114 128.921  1.00  0.00           C
ATOM    258  O   ALA A   7      72.163  55.424 129.910  1.00  0.00           O
ATOM    259  N   SER A   8      71.773  57.323 128.800  1.00  0.00           N
ATOM    261  CA  SER A   8      70.833  57.882 129.770  1.00  0.00           C
ATOM    263  CB  SER A   8      69.604  56.973 130.040  1.00  0.00           C
ATOM    266  OG  SER A   8      68.403  57.733 130.050  1.00  0.00           O
ATOM    268  C   SER A   8      71.473  58.293 131.102  1.00  0.00           C
ATOM    269  O   SER A   8      70.803  58.773 132.021  1.00  0.00           O
ATOM    270  N   ARG A   9      72.803  58.123 131.271  1.00  0.00           N
ATOM    272  CA  ARG A   9      73.443  58.373 132.550  1.00  0.00           C
ATOM    274  CB  ARG A   9      74.643  57.453 132.922  1.00  0.00           C
ATOM    277  CG  ARG A   9      75.812  57.414 131.921  1.00  0.00           C
ATOM    280  CD  ARG A   9      77.074  56.763 132.510  1.00  0.00           C
ATOM    283  NE  ARG A   9      78.123  56.793 131.461  1.00  0.00           N
ATOM    285  CZ  ARG A   9      79.413  56.504 131.611  1.00  0.00           C
ATOM    286  NH1 ARG A   9      80.233  56.624 130.581  1.00  0.00           N
ATOM    289  NH2 ARG A   9      79.943  56.094 132.740  1.00  0.00           N
ATOM    292  C   ARG A   9      73.733  59.844 132.701  1.00  0.00           C
ATOM    293  O   ARG A   9      73.773  60.564 131.701  1.00  0.00           O
ATOM    294  N   ASP A  10      73.822  60.333 133.951  1.00  0.00           N
ATOM    296  CA  ASP A  10      73.943  61.743 134.320  1.00  0.00           C
ATOM    298  CB  ASP A  10      74.843  62.644 133.421  1.00  0.00           C
ATOM    301  CG  ASP A  10      76.284  62.183 133.322  1.00  0.00           C
ATOM    302  OD1 ASP A  10      76.993  62.743 132.430  1.00  0.00           O
ATOM    303  OD2 ASP A  10      76.753  61.394 134.172  1.00  0.00           O
ATOM    304  C   ASP A  10      72.592  62.434 134.411  1.00  0.00           C
ATOM    305  O   ASP A  10      72.392  63.323 135.240  1.00  0.00           O
ATOM    306  N   ALA A  11      71.623  62.063 133.561  1.00  0.00           N
ATOM    308  CA  ALA A  11      70.413  62.833 133.331  1.00  0.00           C
ATOM    310  CB  ALA A  11      70.023  62.593 131.881  1.00  0.00           C
ATOM    314  C   ALA A  11      69.253  62.344 134.151  1.00  0.00           C
ATOM    315  O   ALA A  11      69.263  61.224 134.650  1.00  0.00           O
ATOM    316  N   ASN A  12      68.154  63.123 134.312  1.00  0.00           N
ATOM    318  CA  ASN A  12      66.862  62.493 134.611  1.00  0.00           C
ATOM    320  CB  ASN A  12      65.803  63.382 135.352  1.00  0.00           C
ATOM    323  CG  ASN A  12      65.303  64.644 134.641  1.00  0.00           C
ATOM    324  OD1 ASN A  12      64.203  65.144 134.870  1.00  0.00           O
ATOM    325  ND2 ASN A  12      66.104  65.173 133.701  1.00  0.00           N
ATOM    328  C   ASN A  12      66.303  61.894 133.311  1.00  0.00           C
ATOM    329  O   ASN A  12      66.023  62.633 132.381  1.00  0.00           O
ATOM    330  N   ALA A  13      66.212  60.553 133.141  1.00  0.00           N
ATOM    332  CA  ALA A  13      66.284  59.553 134.180  1.00  0.00           C
ATOM    334  CB  ALA A  13      64.973  58.743 134.230  1.00  0.00           C
ATOM    338  C   ALA A  13      67.473  58.633 134.021  1.00  0.00           C
ATOM    339  O   ALA A  13      67.753  58.113 132.951  1.00  0.00           O
ATOM    340  N   THR A  14      68.193  58.424 135.130  1.00  0.00           N
ATOM    342  CA  THR A  14      69.353  57.563 135.251  1.00  0.00           C
ATOM    344  CB  THR A  14      70.283  58.104 136.350  1.00  0.00           C
ATOM    346  OG1 THR A  14      69.623  59.023 137.220  1.00  0.00           O
ATOM    348  CG2 THR A  14      71.403  58.883 135.690  1.00  0.00           C
ATOM    352  C   THR A  14      68.962  56.153 135.650  1.00  0.00           C
ATOM    353  O   THR A  14      68.562  55.943 136.801  1.00  0.00           O
ATOM    354  N   TYR A  15      69.112  55.133 134.781  1.00  0.00           N
ATOM    356  CA  TYR A  15      68.913  53.743 135.201  1.00  0.00           C
ATOM    358  CB  TYR A  15      68.003  52.953 134.201  1.00  0.00           C
ATOM    361  CG  TYR A  15      67.033  52.003 134.891  1.00  0.00           C
ATOM    362  CD1 TYR A  15      67.214  51.543 136.210  1.00  0.00           C
ATOM    364  CE1 TYR A  15      66.253  50.723 136.820  1.00  0.00           C
ATOM    366  CZ  TYR A  15      65.113  50.333 136.120  1.00  0.00           C
ATOM    367  OH  TYR A  15      64.143  49.563 136.801  1.00  0.00           O
ATOM    369  CD2 TYR A  15      65.893  51.554 134.180  1.00  0.00           C
ATOM    371  CE2 TYR A  15      64.932  50.743 134.801  1.00  0.00           C
ATOM    373  C   TYR A  15      70.273  53.064 135.271  1.00  0.00           C
ATOM    374  O   TYR A  15      70.453  52.034 135.900  1.00  0.00           O
ATOM    375  N   VAL A  16      71.273  53.703 134.620  1.00  0.00           N
ATOM    377  CA  VAL A  16      72.483  53.083 134.120  1.00  0.00           C
ATOM    379  CB  VAL A  16      73.464  52.733 135.230  1.00  0.00           C
ATOM    381  CG1 VAL A  16      74.604  51.793 134.852  1.00  0.00           C
ATOM    385  CG2 VAL A  16      74.063  54.083 135.701  1.00  0.00           C
ATOM    389  C   VAL A  16      72.233  52.183 132.901  1.00  0.00           C
ATOM    390  O   VAL A  16      71.113  51.993 132.460  1.00  0.00           O
ATOM    391  N   ASN A  17      73.303  51.723 132.201  1.00  0.00           N
ATOM    393  CA  ASN A  17      73.243  51.234 130.831  1.00  0.00           C
ATOM    395  CB  ASN A  17      74.632  50.733 130.290  1.00  0.00           C
ATOM    398  CG  ASN A  17      75.753  51.743 130.021  1.00  0.00           C
ATOM    399  OD1 ASN A  17      76.813  51.304 129.561  1.00  0.00           O
ATOM    400  ND2 ASN A  17      75.553  53.053 130.221  1.00  0.00           N
ATOM    403  C   ASN A  17      72.293  50.044 130.611  1.00  0.00           C
ATOM    404  O   ASN A  17      71.833  49.844 129.480  1.00  0.00           O
ATOM    405  N   THR A  18      72.083  49.214 131.641  1.00  0.00           N
ATOM    407  CA  THR A  18      71.284  48.004 131.701  1.00  0.00           C
ATOM    409  CB  THR A  18      71.104  47.583 133.161  1.00  0.00           C
ATOM    411  OG1 THR A  18      70.824  48.724 133.951  1.00  0.00           O
ATOM    413  CG2 THR A  18      72.443  47.053 133.691  1.00  0.00           C
ATOM    417  C   THR A  18      69.932  47.973 130.970  1.00  0.00           C
ATOM    418  O   THR A  18      69.053  48.813 131.141  1.00  0.00           O
ATOM    419  N   GLN A  19      69.673  46.954 130.120  1.00  0.00           N
ATOM    421  CA  GLN A  19      70.563  46.562 129.051  1.00  0.00           C
ATOM    423  CB  GLN A  19      71.153  45.124 129.151  1.00  0.00           C
ATOM    426  CG  GLN A  19      70.423  43.923 128.462  1.00  0.00           C
ATOM    429  CD  GLN A  19      69.193  43.344 129.160  1.00  0.00           C
ATOM    430  OE1 GLN A  19      68.793  42.214 128.880  1.00  0.00           O
ATOM    431  NE2 GLN A  19      68.633  44.074 130.130  1.00  0.00           N
ATOM    434  C   GLN A  19      69.703  46.793 127.821  1.00  0.00           C
ATOM    435  O   GLN A  19      68.473  46.763 127.910  1.00  0.00           O
ATOM    436  N   LEU A  20      70.293  47.203 126.680  1.00  0.00           N
ATOM    438  CA  LEU A  20      71.233  46.364 125.951  1.00  0.00           C
ATOM    440  CB  LEU A  20      70.612  45.943 124.580  1.00  0.00           C
ATOM    443  CG  LEU A  20      70.233  47.043 123.561  1.00  0.00           C
ATOM    445  CD1 LEU A  20      69.133  46.514 122.631  1.00  0.00           C
ATOM    449  CD2 LEU A  20      71.413  47.514 122.681  1.00  0.00           C
ATOM    453  C   LEU A  20      72.633  46.913 125.771  1.00  0.00           C
ATOM    454  O   LEU A  20      73.393  46.343 124.992  1.00  0.00           O
ATOM    455  N   LYS A  21      73.033  48.004 126.480  1.00  0.00           N
ATOM    457  CA  LYS A  21      74.373  48.583 126.361  1.00  0.00           C
ATOM    459  CB  LYS A  21      75.503  47.673 126.932  1.00  0.00           C
ATOM    462  CG  LYS A  21      75.563  47.593 128.470  1.00  0.00           C
ATOM    465  CD  LYS A  21      76.623  46.593 128.971  1.00  0.00           C
ATOM    468  CE  LYS A  21      76.773  46.504 130.492  1.00  0.00           C
ATOM    471  NZ  LYS A  21      77.923  45.644 130.840  1.00  0.00           N
ATOM    475  C   LYS A  21      74.743  49.083 124.951  1.00  0.00           C
ATOM    476  O   LYS A  21      75.092  48.334 124.051  1.00  0.00           O
ATOM    477  N   ILE A  22      74.733  50.382 124.621  1.00  0.00           N
ATOM    479  CA  ILE A  22      74.323  51.613 125.271  1.00  0.00           C
ATOM    481  CB  ILE A  22      75.483  52.614 125.321  1.00  0.00           C
ATOM    483  CG2 ILE A  22      76.514  52.043 126.311  1.00  0.00           C
ATOM    487  CG1 ILE A  22      76.123  52.913 123.931  1.00  0.00           C
ATOM    490  CD  ILE A  22      77.223  53.983 123.961  1.00  0.00           C
ATOM    494  C   ILE A  22      73.263  52.164 124.340  1.00  0.00           C
ATOM    495  O   ILE A  22      73.312  51.833 123.171  1.00  0.00           O
ATOM    496  N   ILE A  23      72.273  52.983 124.751  1.00  0.00           N
ATOM    498  CA  ILE A  23      71.403  53.594 123.750  1.00  0.00           C
ATOM    500  CB  ILE A  23      70.503  52.544 123.062  1.00  0.00           C
ATOM    502  CG2 ILE A  23      69.033  52.614 123.511  1.00  0.00           C
ATOM    506  CG1 ILE A  23      70.743  52.554 121.531  1.00  0.00           C
ATOM    509  CD  ILE A  23      69.833  51.604 120.760  1.00  0.00           C
ATOM    513  C   ILE A  23      70.633  54.773 124.370  1.00  0.00           C
ATOM    514  O   ILE A  23      70.553  54.833 125.601  1.00  0.00           O
ATOM    515  N   PRO A  24      70.053  55.743 123.660  1.00  0.00           N
ATOM    516  CD  PRO A  24      70.023  55.863 122.201  1.00  0.00           C
ATOM    519  CA  PRO A  24      69.253  56.784 124.270  1.00  0.00           C
ATOM    521  CB  PRO A  24      69.383  57.934 123.271  1.00  0.00           C
ATOM    524  CG  PRO A  24      69.463  57.253 121.890  1.00  0.00           C
ATOM    527  C   PRO A  24      67.813  56.304 124.381  1.00  0.00           C
ATOM    528  O   PRO A  24      66.963  56.613 123.550  1.00  0.00           O
ATOM    529  N   ARG A  25      67.503  55.534 125.422  1.00  0.00           N
ATOM    531  CA  ARG A  25      66.142  55.304 125.822  1.00  0.00           C
ATOM    533  CB  ARG A  25      65.964  53.944 126.561  1.00  0.00           C
ATOM    536  CG  ARG A  25      66.023  52.694 125.671  1.00  0.00           C
ATOM    539  CD  ARG A  25      66.062  51.413 126.510  1.00  0.00           C
ATOM    542  NE  ARG A  25      66.612  50.343 125.640  1.00  0.00           N
ATOM    544  CZ  ARG A  25      66.904  49.113 126.040  1.00  0.00           C
ATOM    545  NH1 ARG A  25      67.473  48.284 125.201  1.00  0.00           N
ATOM    548  NH2 ARG A  25      66.663  48.694 127.271  1.00  0.00           N
ATOM    551  C   ARG A  25      65.753  56.353 126.831  1.00  0.00           C
ATOM    552  O   ARG A  25      66.462  56.562 127.811  1.00  0.00           O
ATOM    553  N   SER A  26      64.533  56.903 126.742  1.00  0.00           N
ATOM    555  CA  SER A  26      63.752  57.084 127.961  1.00  0.00           C
ATOM    557  CB  SER A  26      62.263  57.453 127.751  1.00  0.00           C
ATOM    560  OG  SER A  26      62.083  58.813 127.401  1.00  0.00           O
ATOM    562  C   SER A  26      63.733  55.863 128.840  1.00  0.00           C
ATOM    563  O   SER A  26      63.213  54.813 128.451  1.00  0.00           O
ATOM    564  N   GLN A  27      64.223  55.984 130.081  1.00  0.00           N
ATOM    566  CA  GLN A  27      64.033  54.893 131.001  1.00  0.00           C
ATOM    568  CB  GLN A  27      62.543  54.883 131.421  1.00  0.00           C
ATOM    571  CG  GLN A  27      61.823  53.513 131.400  1.00  0.00           C
ATOM    574  CD  GLN A  27      62.673  52.323 131.020  1.00  0.00           C
ATOM    575  OE1 GLN A  27      63.133  51.543 131.870  1.00  0.00           O
ATOM    576  NE2 GLN A  27      62.943  52.154 129.712  1.00  0.00           N
ATOM    579  C   GLN A  27      65.043  54.974 132.120  1.00  0.00           C
ATOM    580  O   GLN A  27      66.113  55.534 131.951  1.00  0.00           O
ATOM    581  N   GLU A  28      64.812  54.354 133.290  1.00  0.00           N
ATOM    583  CA  GLU A  28      63.962  54.864 134.350  1.00  0.00           C
ATOM    585  CB  GLU A  28      63.063  53.734 134.921  1.00  0.00           C
ATOM    588  CG  GLU A  28      61.574  54.132 135.031  1.00  0.00           C
ATOM    591  CD  GLU A  28      60.583  52.953 135.090  1.00  0.00           C
ATOM    592  OE1 GLU A  28      59.373  53.223 135.320  1.00  0.00           O
ATOM    593  OE2 GLU A  28      61.023  51.784 134.971  1.00  0.00           O
ATOM    594  C   GLU A  28      64.993  55.403 135.320  1.00  0.00           C
ATOM    595  O   GLU A  28      66.182  55.304 135.050  1.00  0.00           O
ATOM    596  N   LYS A  29      64.693  56.133 136.380  1.00  0.00           N
ATOM    598  CA  LYS A  29      63.813  55.823 137.471  1.00  0.00           C
ATOM    600  CB  LYS A  29      64.673  54.883 138.370  1.00  0.00           C
ATOM    603  CG  LYS A  29      65.773  55.583 139.180  1.00  0.00           C
ATOM    606  CD  LYS A  29      66.602  54.613 140.040  1.00  0.00           C
ATOM    609  CE  LYS A  29      68.093  54.763 139.730  1.00  0.00           C
ATOM    612  NZ  LYS A  29      68.933  54.062 140.701  1.00  0.00           N
ATOM    616  C   LYS A  29      63.642  57.243 138.020  1.00  0.00           C
ATOM    617  O   LYS A  29      64.523  58.064 137.811  1.00  0.00           O
ATOM    618  N   ILE A  30      62.583  57.703 138.691  1.00  0.00           N
ATOM    620  CA  ILE A  30      61.373  57.084 139.160  1.00  0.00           C
ATOM    622  CB  ILE A  30      61.444  56.493 140.570  1.00  0.00           C
ATOM    624  CG2 ILE A  30      62.243  55.184 140.562  1.00  0.00           C
ATOM    628  CG1 ILE A  30      62.033  57.493 141.590  1.00  0.00           C
ATOM    631  CD  ILE A  30      62.353  56.863 142.951  1.00  0.00           C
ATOM    635  C   ILE A  30      60.373  58.233 139.242  1.00  0.00           C
ATOM    636  O   ILE A  30      60.733  59.394 139.440  1.00  0.00           O
ATOM    637  N   GLN A  31      59.063  58.004 139.120  1.00  0.00           N
ATOM    639  CA  GLN A  31      58.513  57.104 138.150  1.00  0.00           C
ATOM    641  CB  GLN A  31      58.354  55.653 138.631  1.00  0.00           C
ATOM    644  CG  GLN A  31      57.083  55.264 139.421  1.00  0.00           C
ATOM    647  CD  GLN A  31      56.873  55.854 140.811  1.00  0.00           C
ATOM    648  OE1 GLN A  31      55.783  55.704 141.370  1.00  0.00           O
ATOM    649  NE2 GLN A  31      57.903  56.453 141.430  1.00  0.00           N
ATOM    652  C   GLN A  31      57.153  57.733 137.880  1.00  0.00           C
ATOM    653  O   GLN A  31      56.672  58.513 138.691  1.00  0.00           O
ATOM    654  N   ALA A  32      56.503  57.474 136.751  1.00  0.00           N
ATOM    656  CA  ALA A  32      57.153  56.954 135.581  1.00  0.00           C
ATOM    658  CB  ALA A  32      56.723  55.523 135.320  1.00  0.00           C
ATOM    662  C   ALA A  32      56.943  57.913 134.421  1.00  0.00           C
ATOM    663  O   ALA A  32      55.823  58.313 134.120  1.00  0.00           O
ATOM    664  N   GLN A  33      58.023  58.404 133.800  1.00  0.00           N
ATOM    666  CA  GLN A  33      59.133  57.554 133.430  1.00  0.00           C
ATOM    668  CB  GLN A  33      58.752  56.884 132.100  1.00  0.00           C
ATOM    671  CG  GLN A  33      59.323  55.443 131.990  1.00  0.00           C
ATOM    674  CD  GLN A  33      58.413  54.223 132.251  1.00  0.00           C
ATOM    675  OE1 GLN A  33      58.863  53.083 132.171  1.00  0.00           O
ATOM    676  NE2 GLN A  33      57.104  54.454 132.460  1.00  0.00           N
ATOM    679  C   GLN A  33      60.403  58.383 133.260  1.00  0.00           C
ATOM    680  O   GLN A  33      61.153  58.243 132.301  1.00  0.00           O
ATOM    681  N   SER A  34      60.623  59.354 134.172  1.00  0.00           N
ATOM    683  CA  SER A  34      60.753  60.743 133.742  1.00  0.00           C
ATOM    685  CB  SER A  34      59.874  61.674 134.650  1.00  0.00           C
ATOM    688  OG  SER A  34      60.153  61.543 136.051  1.00  0.00           O
ATOM    690  C   SER A  34      62.173  61.313 133.671  1.00  0.00           C
ATOM    691  O   SER A  34      62.813  61.534 134.691  1.00  0.00           O
ATOM    692  N   GLN A  35      62.764  61.653 132.500  1.00  0.00           N
ATOM    694  CA  GLN A  35      62.343  61.444 131.111  1.00  0.00           C
ATOM    696  CB  GLN A  35      61.033  62.203 130.690  1.00  0.00           C
ATOM    699  CG  GLN A  35      61.043  63.624 130.061  1.00  0.00           C
ATOM    702  CD  GLN A  35      61.693  64.772 130.850  1.00  0.00           C
ATOM    703  OE1 GLN A  35      62.053  65.834 130.340  1.00  0.00           O
ATOM    704  NE2 GLN A  35      61.883  64.584 132.171  1.00  0.00           N
ATOM    707  C   GLN A  35      63.583  61.814 130.260  1.00  0.00           C
ATOM    708  O   GLN A  35      63.764  62.934 129.820  1.00  0.00           O
ATOM    709  N   CYS A  36      64.544  60.863 130.120  1.00  0.00           N
ATOM    711  CA  CYS A  36      65.812  60.924 129.391  1.00  0.00           C
ATOM    713  CB  CYS A  36      65.953  59.724 128.391  1.00  0.00           C
ATOM    716  SG  CYS A  36      67.303  59.654 127.150  1.00  0.00           S
ATOM    718  C   CYS A  36      66.383  62.253 128.880  1.00  0.00           C
ATOM    719  O   CYS A  36      66.453  62.504 127.690  1.00  0.00           O
ATOM    720  N   SER A  37      66.833  63.102 129.820  1.00  0.00           N
ATOM    722  CA  SER A  37      67.563  64.353 129.661  1.00  0.00           C
ATOM    724  CB  SER A  37      67.623  65.083 128.281  1.00  0.00           C
ATOM    727  OG  SER A  37      68.513  64.493 127.320  1.00  0.00           O
ATOM    729  C   SER A  37      66.993  65.353 130.631  1.00  0.00           C
ATOM    730  O   SER A  37      65.803  65.632 130.701  1.00  0.00           O
ATOM    731  N   ARG A  38      67.862  66.034 131.391  1.00  0.00           N
ATOM    733  CA  ARG A  38      67.712  67.474 131.400  1.00  0.00           C
ATOM    735  CB  ARG A  38      67.503  68.174 132.781  1.00  0.00           C
ATOM    738  CG  ARG A  38      66.053  68.684 132.922  1.00  0.00           C
ATOM    741  CD  ARG A  38      65.794  69.544 134.160  1.00  0.00           C
ATOM    744  NE  ARG A  38      64.313  69.522 134.471  1.00  0.00           N
ATOM    746  CZ  ARG A  38      63.773  70.074 135.562  1.00  0.00           C
ATOM    747  NH1 ARG A  38      62.543  69.743 135.911  1.00  0.00           N
ATOM    750  NH2 ARG A  38      64.404  70.974 136.271  1.00  0.00           N
ATOM    753  C   ARG A  38      68.903  67.923 130.641  1.00  0.00           C
ATOM    754  O   ARG A  38      69.822  67.154 130.401  1.00  0.00           O
ATOM    755  N   SER A  39      68.873  69.132 130.111  1.00  0.00           N
ATOM    757  CA  SER A  39      69.743  69.464 129.001  1.00  0.00           C
ATOM    759  CB  SER A  39      69.053  70.553 128.150  1.00  0.00           C
ATOM    762  OG  SER A  39      69.632  70.724 126.861  1.00  0.00           O
ATOM    764  C   SER A  39      71.093  69.912 129.531  1.00  0.00           C
ATOM    765  O   SER A  39      71.223  70.203 130.721  1.00  0.00           O
ATOM    766  N   PHE A  40      72.083  70.044 128.611  1.00  0.00           N
ATOM    768  CA  PHE A  40      73.213  70.983 128.650  1.00  0.00           C
ATOM    770  CB  PHE A  40      73.093  72.154 129.671  1.00  0.00           C
ATOM    773  CG  PHE A  40      71.803  72.923 129.480  1.00  0.00           C
ATOM    774  CD1 PHE A  40      71.363  73.303 128.201  1.00  0.00           C
ATOM    776  CE1 PHE A  40      70.104  73.883 128.031  1.00  0.00           C
ATOM    778  CZ  PHE A  40      69.323  74.203 129.141  1.00  0.00           C
ATOM    780  CD2 PHE A  40      70.964  73.184 130.581  1.00  0.00           C
ATOM    782  CE2 PHE A  40      69.752  73.853 130.422  1.00  0.00           C
ATOM    784  C   PHE A  40      74.612  70.374 128.691  1.00  0.00           C
ATOM    785  O   PHE A  40      74.952  69.592 129.572  1.00  0.00           O
ATOM    786  N   SER A  41      75.463  70.743 127.711  1.00  0.00           N
ATOM    788  CA  SER A  41      76.813  70.203 127.541  1.00  0.00           C
ATOM    790  CB  SER A  41      76.813  69.014 126.551  1.00  0.00           C
ATOM    793  OG  SER A  41      76.313  67.824 127.150  1.00  0.00           O
ATOM    795  C   SER A  41      77.833  71.214 127.021  1.00  0.00           C
ATOM    796  O   SER A  41      79.054  71.013 127.170  1.00  0.00           O
ATOM    797  N   LEU A  42      77.392  72.344 126.451  1.00  0.00           N
ATOM    799  CA  LEU A  42      78.263  73.424 126.001  1.00  0.00           C
ATOM    801  CB  LEU A  42      78.273  73.522 124.471  1.00  0.00           C
ATOM    804  CG  LEU A  42      78.973  72.383 123.710  1.00  0.00           C
ATOM    806  CD1 LEU A  42      78.323  72.272 122.331  1.00  0.00           C
ATOM    810  CD2 LEU A  42      80.473  72.673 123.590  1.00  0.00           C
ATOM    814  C   LEU A  42      77.733  74.754 126.480  1.00  0.00           C
ATOM    815  O   LEU A  42      76.523  74.993 126.521  1.00  0.00           O
ATOM    816  N   LEU A  43      78.654  75.702 126.742  1.00  0.00           N
ATOM    818  CA  LEU A  43      78.403  77.053 127.201  1.00  0.00           C
ATOM    820  CB  LEU A  43      79.763  77.812 127.370  1.00  0.00           C
ATOM    823  CG  LEU A  43      80.733  77.423 128.510  1.00  0.00           C
ATOM    825  CD1 LEU A  43      80.044  77.324 129.881  1.00  0.00           C
ATOM    829  CD2 LEU A  43      81.553  76.153 128.240  1.00  0.00           C
ATOM    833  C   LEU A  43      77.493  77.843 126.250  1.00  0.00           C
ATOM    834  O   LEU A  43      76.623  78.613 126.651  1.00  0.00           O
ATOM    835  N   GLN A  44      77.674  77.644 124.930  1.00  0.00           N
ATOM    837  CA  GLN A  44      77.074  78.483 123.921  1.00  0.00           C
ATOM    839  CB  GLN A  44      78.093  78.753 122.781  1.00  0.00           C
ATOM    842  CG  GLN A  44      78.333  77.644 121.730  1.00  0.00           C
ATOM    845  CD  GLN A  44      79.162  78.193 120.570  1.00  0.00           C
ATOM    846  OE1 GLN A  44      79.284  79.393 120.360  1.00  0.00           O
ATOM    847  NE2 GLN A  44      79.703  77.284 119.730  1.00  0.00           N
ATOM    850  C   GLN A  44      75.803  77.833 123.391  1.00  0.00           C
ATOM    851  O   GLN A  44      75.174  78.313 122.451  1.00  0.00           O
ATOM    852  N   LYS A  45      75.383  76.694 123.970  1.00  0.00           N
ATOM    854  CA  LYS A  45      74.093  76.074 123.690  1.00  0.00           C
ATOM    856  CB  LYS A  45      74.173  74.522 123.550  1.00  0.00           C
ATOM    859  CG  LYS A  45      73.023  73.653 124.110  1.00  0.00           C
ATOM    862  CD  LYS A  45      72.973  72.224 123.511  1.00  0.00           C
ATOM    865  CE  LYS A  45      71.843  71.974 122.480  1.00  0.00           C
ATOM    868  NZ  LYS A  45      71.993  72.773 121.260  1.00  0.00           N
ATOM    872  C   LYS A  45      73.093  76.562 124.701  1.00  0.00           C
ATOM    873  O   LYS A  45      71.883  76.483 124.471  1.00  0.00           O
ATOM    874  N   LEU A  46      73.604  77.163 125.801  1.00  0.00           N
ATOM    876  CA  LEU A  46      72.873  77.754 126.890  1.00  0.00           C
ATOM    878  CB  LEU A  46      73.842  78.214 128.001  1.00  0.00           C
ATOM    881  CG  LEU A  46      73.233  78.544 129.391  1.00  0.00           C
ATOM    883  CD1 LEU A  46      72.743  80.003 129.510  1.00  0.00           C
ATOM    887  CD2 LEU A  46      72.153  77.552 129.861  1.00  0.00           C
ATOM    891  C   LEU A  46      71.974  78.894 126.461  1.00  0.00           C
ATOM    892  O   LEU A  46      70.873  79.013 126.981  1.00  0.00           O
ATOM    893  N   ASN A  47      72.423  79.743 125.510  1.00  0.00           N
ATOM    895  CA  ASN A  47      71.633  80.814 124.910  1.00  0.00           C
ATOM    897  CB  ASN A  47      72.283  81.313 123.590  1.00  0.00           C
ATOM    900  CG  ASN A  47      71.663  82.644 123.190  1.00  0.00           C
ATOM    901  OD1 ASN A  47      71.443  83.473 124.061  1.00  0.00           O
ATOM    902  ND2 ASN A  47      71.354  82.854 121.900  1.00  0.00           N
ATOM    905  C   ASN A  47      70.133  80.544 124.701  1.00  0.00           C
ATOM    906  O   ASN A  47      69.752  79.493 124.172  1.00  0.00           O
ATOM    907  N   THR A  48      69.273  81.504 125.080  1.00  0.00           N
ATOM    909  CA  THR A  48      67.813  81.334 125.010  1.00  0.00           C
ATOM    911  CB  THR A  48      67.013  82.533 125.510  1.00  0.00           C
ATOM    913  OG1 THR A  48      67.443  82.882 126.820  1.00  0.00           O
ATOM    915  CG2 THR A  48      65.513  82.223 125.611  1.00  0.00           C
ATOM    919  C   THR A  48      67.283  80.954 123.631  1.00  0.00           C
ATOM    920  O   THR A  48      66.393  80.124 123.491  1.00  0.00           O
ATOM    921  N   ASP A  49      67.852  81.504 122.541  1.00  0.00           N
ATOM    923  CA  ASP A  49      67.452  81.234 121.171  1.00  0.00           C
ATOM    925  CB  ASP A  49      68.324  82.083 120.220  1.00  0.00           C
ATOM    928  CG  ASP A  49      68.273  83.543 120.601  1.00  0.00           C
ATOM    929  OD1 ASP A  49      67.252  83.993 121.210  1.00  0.00           O
ATOM    930  OD2 ASP A  49      69.263  84.254 120.321  1.00  0.00           O
ATOM    931  C   ASP A  49      67.592  79.754 120.780  1.00  0.00           C
ATOM    932  O   ASP A  49      66.743  79.124 120.150  1.00  0.00           O
ATOM    933  N   LYS A  50      68.723  79.154 121.171  1.00  0.00           N
ATOM    935  CA  LYS A  50      68.953  77.733 121.001  1.00  0.00           C
ATOM    937  CB  LYS A  50      70.453  77.443 121.180  1.00  0.00           C
ATOM    940  CG  LYS A  50      71.322  78.154 120.141  1.00  0.00           C
ATOM    943  CD  LYS A  50      72.743  77.574 120.120  1.00  0.00           C
ATOM    946  CE  LYS A  50      73.682  78.343 119.201  1.00  0.00           C
ATOM    949  NZ  LYS A  50      75.043  77.784 119.281  1.00  0.00           N
ATOM    953  C   LYS A  50      68.073  76.843 121.881  1.00  0.00           C
ATOM    954  O   LYS A  50      67.572  75.803 121.440  1.00  0.00           O
ATOM    955  N   PHE A  51      67.833  77.254 123.140  1.00  0.00           N
ATOM    957  CA  PHE A  51      66.983  76.613 124.130  1.00  0.00           C
ATOM    959  CB  PHE A  51      67.013  77.394 125.480  1.00  0.00           C
ATOM    962  CG  PHE A  51      66.013  76.913 126.501  1.00  0.00           C
ATOM    963  CD1 PHE A  51      66.193  75.702 127.191  1.00  0.00           C
ATOM    965  CE1 PHE A  51      65.243  75.273 128.120  1.00  0.00           C
ATOM    967  CZ  PHE A  51      64.093  76.022 128.361  1.00  0.00           C
ATOM    969  CD2 PHE A  51      64.863  77.663 126.760  1.00  0.00           C
ATOM    971  CE2 PHE A  51      63.903  77.224 127.681  1.00  0.00           C
ATOM    973  C   PHE A  51      65.553  76.413 123.671  1.00  0.00           C
ATOM    974  O   PHE A  51      64.993  75.333 123.840  1.00  0.00           O
ATOM    975  N   SER A  52      64.983  77.464 123.062  1.00  0.00           N
ATOM    977  CA  SER A  52      63.642  77.484 122.510  1.00  0.00           C
ATOM    979  CB  SER A  52      63.283  78.903 121.991  1.00  0.00           C
ATOM    982  OG  SER A  52      63.172  79.854 123.041  1.00  0.00           O
ATOM    984  C   SER A  52      63.403  76.434 121.431  1.00  0.00           C
ATOM    985  O   SER A  52      62.362  75.764 121.411  1.00  0.00           O
ATOM    986  N   MET A  53      64.353  76.193 120.500  1.00  0.00           N
ATOM    988  CA  MET A  53      64.243  75.074 119.590  1.00  0.00           C
ATOM    990  CB  MET A  53      65.303  75.083 118.451  1.00  0.00           C
ATOM    993  CG  MET A  53      65.143  76.243 117.471  1.00  0.00           C
ATOM    996  SD  MET A  53      63.443  76.403 116.820  1.00  0.00           S
ATOM    997  CE  MET A  53      63.783  77.793 115.721  1.00  0.00           C
ATOM   1001  C   MET A  53      64.373  73.734 120.260  1.00  0.00           C
ATOM   1002  O   MET A  53      63.533  72.843 120.120  1.00  0.00           O
ATOM   1003  N   TYR A  54      65.473  73.603 121.011  1.00  0.00           N
ATOM   1005  CA  TYR A  54      65.932  72.333 121.510  1.00  0.00           C
ATOM   1007  CB  TYR A  54      67.373  72.523 122.072  1.00  0.00           C
ATOM   1010  CG  TYR A  54      67.953  71.224 122.531  1.00  0.00           C
ATOM   1011  CD1 TYR A  54      68.513  70.363 121.581  1.00  0.00           C
ATOM   1013  CE1 TYR A  54      68.933  69.083 121.960  1.00  0.00           C
ATOM   1015  CZ  TYR A  54      68.784  68.662 123.280  1.00  0.00           C
ATOM   1016  OH  TYR A  54      69.112  67.333 123.631  1.00  0.00           O
ATOM   1018  CD2 TYR A  54      67.873  70.824 123.870  1.00  0.00           C
ATOM   1020  CE2 TYR A  54      68.283  69.544 124.242  1.00  0.00           C
ATOM   1022  C   TYR A  54      65.003  71.684 122.510  1.00  0.00           C
ATOM   1023  O   TYR A  54      64.723  70.483 122.430  1.00  0.00           O
ATOM   1024  N   ARG A  55      64.493  72.453 123.491  1.00  0.00           N
ATOM   1026  CA  ARG A  55      63.673  71.843 124.510  1.00  0.00           C
ATOM   1028  CB  ARG A  55      63.303  72.773 125.682  1.00  0.00           C
ATOM   1031  CG  ARG A  55      62.743  71.943 126.870  1.00  0.00           C
ATOM   1034  CD  ARG A  55      62.043  72.773 127.951  1.00  0.00           C
ATOM   1037  NE  ARG A  55      60.843  73.373 127.311  1.00  0.00           N
ATOM   1039  CZ  ARG A  55      59.623  72.874 127.410  1.00  0.00           C
ATOM   1040  NH1 ARG A  55      59.343  71.673 127.870  1.00  0.00           N
ATOM   1043  NH2 ARG A  55      58.633  73.633 127.021  1.00  0.00           N
ATOM   1046  C   ARG A  55      62.392  71.302 123.921  1.00  0.00           C
ATOM   1047  O   ARG A  55      62.003  70.184 124.211  1.00  0.00           O
ATOM   1048  N   ASN A  56      61.714  72.053 123.041  1.00  0.00           N
ATOM   1050  CA  ASN A  56      60.493  71.554 122.451  1.00  0.00           C
ATOM   1052  CB  ASN A  56      59.813  72.673 121.630  1.00  0.00           C
ATOM   1055  CG  ASN A  56      59.503  73.864 122.541  1.00  0.00           C
ATOM   1056  OD1 ASN A  56      59.483  73.743 123.771  1.00  0.00           O
ATOM   1057  ND2 ASN A  56      59.273  75.063 121.960  1.00  0.00           N
ATOM   1060  C   ASN A  56      60.693  70.284 121.610  1.00  0.00           C
ATOM   1061  O   ASN A  56      60.002  69.294 121.820  1.00  0.00           O
ATOM   1062  N   GLN A  57      61.723  70.264 120.731  1.00  0.00           N
ATOM   1064  CA  GLN A  57      62.023  69.074 119.951  1.00  0.00           C
ATOM   1066  CB  GLN A  57      63.163  69.343 118.931  1.00  0.00           C
ATOM   1069  CG  GLN A  57      63.583  68.103 118.090  1.00  0.00           C
ATOM   1072  CD  GLN A  57      64.723  68.434 117.141  1.00  0.00           C
ATOM   1073  OE1 GLN A  57      65.383  69.464 117.241  1.00  0.00           O
ATOM   1074  NE2 GLN A  57      64.973  67.534 116.171  1.00  0.00           N
ATOM   1077  C   GLN A  57      62.444  67.853 120.760  1.00  0.00           C
ATOM   1078  O   GLN A  57      61.893  66.764 120.601  1.00  0.00           O
ATOM   1079  N   PHE A  58      63.443  68.014 121.651  1.00  0.00           N
ATOM   1081  CA  PHE A  58      63.962  66.913 122.430  1.00  0.00           C
ATOM   1083  CB  PHE A  58      65.323  67.254 123.120  1.00  0.00           C
ATOM   1086  CG  PHE A  58      65.833  65.993 123.781  1.00  0.00           C
ATOM   1087  CD1 PHE A  58      66.593  65.074 123.050  1.00  0.00           C
ATOM   1089  CE1 PHE A  58      66.862  63.794 123.570  1.00  0.00           C
ATOM   1091  CZ  PHE A  58      66.354  63.433 124.811  1.00  0.00           C
ATOM   1093  CD2 PHE A  58      65.383  65.644 125.061  1.00  0.00           C
ATOM   1095  CE2 PHE A  58      65.593  64.343 125.541  1.00  0.00           C
ATOM   1097  C   PHE A  58      62.922  66.374 123.410  1.00  0.00           C
ATOM   1098  O   PHE A  58      62.733  65.173 123.550  1.00  0.00           O
ATOM   1099  N   ASP A  59      62.223  67.284 124.110  1.00  0.00           N
ATOM   1101  CA  ASP A  59      61.264  66.904 125.111  1.00  0.00           C
ATOM   1103  CB  ASP A  59      60.843  68.193 125.850  1.00  0.00           C
ATOM   1106  CG  ASP A  59      60.282  67.953 127.212  1.00  0.00           C
ATOM   1107  OD1 ASP A  59      60.264  66.803 127.701  1.00  0.00           O
ATOM   1108  OD2 ASP A  59      59.993  68.993 127.870  1.00  0.00           O
ATOM   1109  C   ASP A  59      60.092  66.133 124.510  1.00  0.00           C
ATOM   1110  O   ASP A  59      59.713  65.063 124.980  1.00  0.00           O
ATOM   1111  N   GLU A  60      59.553  66.613 123.371  1.00  0.00           N
ATOM   1113  CA  GLU A  60      58.593  65.854 122.631  1.00  0.00           C
ATOM   1115  CB  GLU A  60      58.034  66.703 121.480  1.00  0.00           C
ATOM   1118  CG  GLU A  60      56.903  66.004 120.690  1.00  0.00           C
ATOM   1121  CD  GLU A  60      56.212  66.964 119.720  1.00  0.00           C
ATOM   1122  OE1 GLU A  60      56.662  68.132 119.572  1.00  0.00           O
ATOM   1123  OE2 GLU A  60      55.163  66.574 119.172  1.00  0.00           O
ATOM   1124  C   GLU A  60      59.074  64.514 122.090  1.00  0.00           C
ATOM   1125  O   GLU A  60      58.424  63.503 122.320  1.00  0.00           O
ATOM   1126  N   ILE A  61      60.243  64.443 121.411  1.00  0.00           N
ATOM   1128  CA  ILE A  61      60.682  63.214 120.751  1.00  0.00           C
ATOM   1130  CB  ILE A  61      61.903  63.382 119.840  1.00  0.00           C
ATOM   1132  CG2 ILE A  61      63.182  63.694 120.640  1.00  0.00           C
ATOM   1136  CG1 ILE A  61      62.112  62.144 118.951  1.00  0.00           C
ATOM   1139  CD  ILE A  61      63.133  62.364 117.831  1.00  0.00           C
ATOM   1143  C   ILE A  61      60.893  62.084 121.742  1.00  0.00           C
ATOM   1144  O   ILE A  61      60.583  60.924 121.470  1.00  0.00           O
ATOM   1145  N   ASN A  62      61.423  62.393 122.930  1.00  0.00           N
ATOM   1147  CA  ASN A  62      61.803  61.413 123.900  1.00  0.00           C
ATOM   1149  CB  ASN A  62      63.083  61.993 124.551  1.00  0.00           C
ATOM   1152  CG  ASN A  62      63.642  61.173 125.690  1.00  0.00           C
ATOM   1153  OD1 ASN A  62      64.483  60.304 125.451  1.00  0.00           O
ATOM   1154  ND2 ASN A  62      63.193  61.473 126.932  1.00  0.00           N
ATOM   1157  C   ASN A  62      60.623  61.003 124.811  1.00  0.00           C
ATOM   1158  O   ASN A  62      60.412  59.804 125.031  1.00  0.00           O
ATOM   1159  N   ASP A  63      59.773  61.964 125.271  1.00  0.00           N
ATOM   1161  CA  ASP A  63      58.502  61.693 125.962  1.00  0.00           C
ATOM   1163  CB  ASP A  63      57.912  63.074 126.451  1.00  0.00           C
ATOM   1166  CG  ASP A  63      57.013  63.083 127.690  1.00  0.00           C
ATOM   1167  OD1 ASP A  63      57.083  62.144 128.520  1.00  0.00           O
ATOM   1168  OD2 ASP A  63      56.322  64.124 127.901  1.00  0.00           O
ATOM   1169  C   ASP A  63      57.543  60.894 125.050  1.00  0.00           C
ATOM   1170  O   ASP A  63      56.973  59.883 125.461  1.00  0.00           O
ATOM   1171  N   ALA A  64      57.413  61.273 123.760  1.00  0.00           N
ATOM   1173  CA  ALA A  64      56.672  60.564 122.730  1.00  0.00           C
ATOM   1175  CB  ALA A  64      56.653  61.364 121.421  1.00  0.00           C
ATOM   1179  C   ALA A  64      57.133  59.153 122.391  1.00  0.00           C
ATOM   1180  O   ALA A  64      56.303  58.253 122.241  1.00  0.00           O
ATOM   1181  N   TYR A  65      58.463  58.883 122.281  1.00  0.00           N
ATOM   1183  CA  TYR A  65      58.952  57.514 122.150  1.00  0.00           C
ATOM   1185  CB  TYR A  65      60.523  57.453 122.100  1.00  0.00           C
ATOM   1188  CG  TYR A  65      61.093  56.044 122.180  1.00  0.00           C
ATOM   1189  CD1 TYR A  65      61.363  55.312 121.011  1.00  0.00           C
ATOM   1191  CE1 TYR A  65      61.843  53.993 121.081  1.00  0.00           C
ATOM   1193  CZ  TYR A  65      62.062  53.394 122.320  1.00  0.00           C
ATOM   1194  OH  TYR A  65      62.663  52.133 122.430  1.00  0.00           O
ATOM   1196  CD2 TYR A  65      61.342  55.424 123.420  1.00  0.00           C
ATOM   1198  CE2 TYR A  65      61.823  54.113 123.491  1.00  0.00           C
ATOM   1200  C   TYR A  65      58.484  56.684 123.322  1.00  0.00           C
ATOM   1201  O   TYR A  65      58.023  55.543 123.201  1.00  0.00           O
ATOM   1202  N   PHE A  66      58.593  57.284 124.510  1.00  0.00           N
ATOM   1204  CA  PHE A  66      58.303  56.604 125.731  1.00  0.00           C
ATOM   1206  CB  PHE A  66      58.933  57.444 126.861  1.00  0.00           C
ATOM   1209  CG  PHE A  66      58.853  56.593 128.051  1.00  0.00           C
ATOM   1210  CD1 PHE A  66      59.463  55.324 128.031  1.00  0.00           C
ATOM   1212  CE1 PHE A  66      58.853  54.263 128.701  1.00  0.00           C
ATOM   1214  CZ  PHE A  66      57.683  54.493 129.421  1.00  0.00           C
ATOM   1216  CD2 PHE A  66      57.803  56.854 128.930  1.00  0.00           C
ATOM   1218  CE2 PHE A  66      57.193  55.784 129.590  1.00  0.00           C
ATOM   1220  C   PHE A  66      56.813  56.283 125.891  1.00  0.00           C
ATOM   1221  O   PHE A  66      56.423  55.153 126.210  1.00  0.00           O
ATOM   1222  N   PHE A  67      55.953  57.273 125.570  1.00  0.00           N
ATOM   1224  CA  PHE A  67      54.513  57.123 125.451  1.00  0.00           C
ATOM   1226  CB  PHE A  67      53.842  58.453 125.031  1.00  0.00           C
ATOM   1229  CG  PHE A  67      53.822  59.524 126.090  1.00  0.00           C
ATOM   1230  CD1 PHE A  67      53.403  59.233 127.391  1.00  0.00           C
ATOM   1232  CE1 PHE A  67      53.253  60.233 128.361  1.00  0.00           C
ATOM   1234  CZ  PHE A  67      53.543  61.562 128.031  1.00  0.00           C
ATOM   1236  CD2 PHE A  67      54.083  60.873 125.760  1.00  0.00           C
ATOM   1238  CE2 PHE A  67      53.962  61.884 126.730  1.00  0.00           C
ATOM   1240  C   PHE A  67      54.092  56.044 124.471  1.00  0.00           C
ATOM   1241  O   PHE A  67      53.263  55.203 124.790  1.00  0.00           O
ATOM   1242  N   TYR A  68      54.734  55.974 123.271  1.00  0.00           N
ATOM   1244  CA  TYR A  68      54.463  54.893 122.340  1.00  0.00           C
ATOM   1246  CB  TYR A  68      55.264  55.074 121.011  1.00  0.00           C
ATOM   1249  CG  TYR A  68      54.833  54.023 120.010  1.00  0.00           C
ATOM   1250  CD1 TYR A  68      53.752  54.284 119.151  1.00  0.00           C
ATOM   1252  CE1 TYR A  68      53.253  53.253 118.330  1.00  0.00           C
ATOM   1254  CZ  TYR A  68      53.842  51.993 118.340  1.00  0.00           C
ATOM   1255  OH  TYR A  68      53.383  50.953 117.500  1.00  0.00           O
ATOM   1257  CD2 TYR A  68      55.412  52.743 120.010  1.00  0.00           C
ATOM   1259  CE2 TYR A  68      54.923  51.733 119.180  1.00  0.00           C
ATOM   1261  C   TYR A  68      54.734  53.513 122.930  1.00  0.00           C
ATOM   1262  O   TYR A  68      53.913  52.603 122.811  1.00  0.00           O
ATOM   1263  N   LYS A  69      55.873  53.344 123.620  1.00  0.00           N
ATOM   1265  CA  LYS A  69      56.202  52.073 124.242  1.00  0.00           C
ATOM   1267  CB  LYS A  69      57.683  52.014 124.730  1.00  0.00           C
ATOM   1270  CG  LYS A  69      58.093  50.644 125.321  1.00  0.00           C
ATOM   1273  CD  LYS A  69      59.593  50.513 125.671  1.00  0.00           C
ATOM   1276  CE  LYS A  69      60.464  50.284 124.440  1.00  0.00           C
ATOM   1279  NZ  LYS A  69      61.893  50.184 124.811  1.00  0.00           N
ATOM   1283  C   LYS A  69      55.183  51.613 125.290  1.00  0.00           C
ATOM   1284  O   LYS A  69      54.813  50.453 125.311  1.00  0.00           O
ATOM   1285  N   ARG A  70      54.653  52.523 126.151  1.00  0.00           N
ATOM   1287  CA  ARG A  70      53.593  52.164 127.090  1.00  0.00           C
ATOM   1289  CB  ARG A  70      53.153  53.344 128.001  1.00  0.00           C
ATOM   1292  CG  ARG A  70      54.232  53.964 128.921  1.00  0.00           C
ATOM   1295  CD  ARG A  70      53.712  54.714 130.171  1.00  0.00           C
ATOM   1298  NE  ARG A  70      52.502  55.513 129.801  1.00  0.00           N
ATOM   1300  CZ  ARG A  70      51.993  56.534 130.492  1.00  0.00           C
ATOM   1301  NH1 ARG A  70      52.304  56.843 131.721  1.00  0.00           N
ATOM   1304  NH2 ARG A  70      51.093  57.294 129.910  1.00  0.00           N
ATOM   1307  C   ARG A  70      52.322  51.684 126.411  1.00  0.00           C
ATOM   1308  O   ARG A  70      51.693  50.704 126.831  1.00  0.00           O
ATOM   1309  N   ASN A  71      51.903  52.434 125.370  1.00  0.00           N
ATOM   1311  CA  ASN A  71      50.674  52.234 124.641  1.00  0.00           C
ATOM   1313  CB  ASN A  71      50.363  53.453 123.730  1.00  0.00           C
ATOM   1316  CG  ASN A  71      50.264  54.753 124.540  1.00  0.00           C
ATOM   1317  OD1 ASN A  71      50.282  54.804 125.771  1.00  0.00           O
ATOM   1318  ND2 ASN A  71      50.173  55.894 123.811  1.00  0.00           N
ATOM   1321  C   ASN A  71      50.653  50.924 123.840  1.00  0.00           C
ATOM   1322  O   ASN A  71      49.674  50.184 123.881  1.00  0.00           O
ATOM   1323  N   VAL A  72      51.763  50.593 123.140  1.00  0.00           N
ATOM   1325  CA  VAL A  72      51.893  49.354 122.370  1.00  0.00           C
ATOM   1327  CB  VAL A  72      53.034  49.454 121.350  1.00  0.00           C
ATOM   1329  CG1 VAL A  72      54.413  49.464 122.051  1.00  0.00           C
ATOM   1333  CG2 VAL A  72      52.973  48.293 120.340  1.00  0.00           C
ATOM   1337  C   VAL A  72      52.073  48.144 123.271  1.00  0.00           C
ATOM   1338  O   VAL A  72      51.653  47.024 122.951  1.00  0.00           O
ATOM   1339  N   ASP A  73      52.663  48.334 124.460  1.00  0.00           N
ATOM   1341  CA  ASP A  73      52.824  47.263 125.422  1.00  0.00           C
ATOM   1343  CB  ASP A  73      54.043  47.544 126.361  1.00  0.00           C
ATOM   1346  CG  ASP A  73      55.433  47.403 125.741  1.00  0.00           C
ATOM   1347  OD1 ASP A  73      55.623  46.784 124.660  1.00  0.00           O
ATOM   1348  OD2 ASP A  73      56.403  47.824 126.431  1.00  0.00           O
ATOM   1349  C   ASP A  73      51.522  47.053 126.230  1.00  0.00           C
ATOM   1350  O   ASP A  73      51.383  46.073 126.951  1.00  0.00           O
ATOM   1351  N   LEU A  74      50.513  47.953 126.120  1.00  0.00           N
ATOM   1353  CA  LEU A  74      49.243  47.863 126.851  1.00  0.00           C
ATOM   1355  CB  LEU A  74      48.453  46.583 126.470  1.00  0.00           C
ATOM   1358  CG  LEU A  74      46.913  46.693 126.431  1.00  0.00           C
ATOM   1360  CD1 LEU A  74      46.223  46.943 127.781  1.00  0.00           C
ATOM   1364  CD2 LEU A  74      46.473  47.723 125.370  1.00  0.00           C
ATOM   1368  C   LEU A  74      49.453  48.034 128.350  1.00  0.00           C
ATOM   1369  O   LEU A  74      48.752  47.523 129.230  1.00  0.00           O
ATOM   1370  N   MET A  75      50.482  48.804 128.721  1.00  0.00           N
ATOM   1372  CA  MET A  75      50.763  49.132 130.090  1.00  0.00           C
ATOM   1374  CB  MET A  75      52.203  49.683 130.171  1.00  0.00           C
ATOM   1377  CG  MET A  75      53.283  48.664 129.790  1.00  0.00           C
ATOM   1380  SD  MET A  75      53.572  47.423 131.070  1.00  0.00           S
ATOM   1381  CE  MET A  75      54.804  46.562 130.061  1.00  0.00           C
ATOM   1385  C   MET A  75      49.793  50.184 130.600  1.00  0.00           C
ATOM   1386  O   MET A  75      49.432  50.264 131.770  1.00  0.00           O
ATOM   1387  N   ASN A  76      49.343  51.083 129.712  1.00  0.00           N
ATOM   1389  CA  ASN A  76      48.682  52.294 130.120  1.00  0.00           C
ATOM   1391  CB  ASN A  76      49.663  53.503 130.130  1.00  0.00           C
ATOM   1394  CG  ASN A  76      50.552  53.443 131.370  1.00  0.00           C
ATOM   1395  OD1 ASN A  76      50.352  54.153 132.361  1.00  0.00           O
ATOM   1396  ND2 ASN A  76      51.574  52.563 131.380  1.00  0.00           N
ATOM   1399  C   ASN A  76      47.473  52.544 129.270  1.00  0.00           C
ATOM   1400  O   ASN A  76      47.522  52.493 128.051  1.00  0.00           O
ATOM   1401  N   LYS A  77      46.333  52.833 129.941  1.00  0.00           N
ATOM   1403  CA  LYS A  77      45.133  53.373 129.320  1.00  0.00           C
ATOM   1405  CB  LYS A  77      44.032  53.703 130.361  1.00  0.00           C
ATOM   1408  CG  LYS A  77      43.543  52.514 131.171  1.00  0.00           C
ATOM   1411  CD  LYS A  77      42.493  52.903 132.220  1.00  0.00           C
ATOM   1414  CE  LYS A  77      43.023  53.664 133.441  1.00  0.00           C
ATOM   1417  NZ  LYS A  77      41.903  53.923 134.361  1.00  0.00           N
ATOM   1421  C   LYS A  77      45.373  54.654 128.570  1.00  0.00           C
ATOM   1422  O   LYS A  77      46.223  55.453 128.951  1.00  0.00           O
ATOM   1423  N   ASP A  78      44.533  54.874 127.550  1.00  0.00           N
ATOM   1425  CA  ASP A  78      44.453  56.034 126.701  1.00  0.00           C
ATOM   1427  CB  ASP A  78      43.283  55.844 125.682  1.00  0.00           C
ATOM   1430  CG  ASP A  78      41.943  55.403 126.281  1.00  0.00           C
ATOM   1431  OD1 ASP A  78      41.903  54.514 127.170  1.00  0.00           O
ATOM   1432  OD2 ASP A  78      40.903  55.863 125.731  1.00  0.00           O
ATOM   1433  C   ASP A  78      44.253  57.313 127.500  1.00  0.00           C
ATOM   1434  O   ASP A  78      44.892  58.334 127.281  1.00  0.00           O
ATOM   1435  N   SER A  79      43.354  57.273 128.501  1.00  0.00           N
ATOM   1437  CA  SER A  79      43.104  58.334 129.480  1.00  0.00           C
ATOM   1439  CB  SER A  79      42.053  57.863 130.531  1.00  0.00           C
ATOM   1442  OG  SER A  79      41.112  56.933 129.992  1.00  0.00           O
ATOM   1444  C   SER A  79      44.302  58.754 130.340  1.00  0.00           C
ATOM   1445  O   SER A  79      44.203  59.703 131.120  1.00  0.00           O
ATOM   1446  N   LYS A  80      45.443  58.034 130.301  1.00  0.00           N
ATOM   1448  CA  LYS A  80      46.613  58.354 131.111  1.00  0.00           C
ATOM   1450  CB  LYS A  80      47.383  57.073 131.561  1.00  0.00           C
ATOM   1453  CG  LYS A  80      46.602  56.094 132.471  1.00  0.00           C
ATOM   1456  CD  LYS A  80      47.423  54.813 132.711  1.00  0.00           C
ATOM   1459  CE  LYS A  80      46.833  53.734 133.620  1.00  0.00           C
ATOM   1462  NZ  LYS A  80      47.712  52.554 133.631  1.00  0.00           N
ATOM   1466  C   LYS A  80      47.553  59.333 130.361  1.00  0.00           C
ATOM   1467  OT1 LYS A  80      47.043  60.324 129.760  1.00  0.00           O
ATOM   1468  OT2 LYS A  80      48.803  59.163 130.441  1.00  0.00           O
ATOM   1469  NH3 POPEB  81      48.633 109.014 116.791  1.00  0.00           N
ATOM   1473  C12 POPEB  81      47.174 109.333 116.900  1.00  0.00           C
ATOM   1476  C11 POPEB  81      46.503 108.454 117.961  1.00  0.00           C
ATOM   1479  P   POPEB  81      44.022 107.833 118.391  1.00  0.00           P
ATOM   1480  O13 POPEB  81      44.323 106.992 119.561  1.00  0.00           O
ATOM   1481  O14 POPEB  81      42.712 108.522 118.420  1.00  0.00           O
ATOM   1482  O11 POPEB  81      44.123 107.064 117.030  1.00  0.00           O
ATOM   1483  O12 POPEB  81      45.163 108.904 118.210  1.00  0.00           O
ATOM   1484  C1  POPEB  81      44.203 107.794 115.790  1.00  0.00           C
ATOM   1487  C2  POPEB  81      43.143 107.264 114.811  1.00  0.00           C
ATOM   1489  O21 POPEB  81      43.143 107.833 113.491  1.00  0.00           O
ATOM   1490  C21 POPEB  81      43.822 108.874 113.081  1.00  0.00           C
ATOM   1491  O22 POPEB  81      44.523 109.622 113.730  1.00  0.00           O
ATOM   1492  C22 POPEB  81      43.513 109.023 111.581  1.00  0.00           C
ATOM   1495  C3  POPEB  81      41.714 107.374 115.391  1.00  0.00           C
ATOM   1498  O31 POPEB  81      40.743 106.772 114.501  1.00  0.00           O
ATOM   1499  C31 POPEB  81      40.072 107.574 113.701  1.00  0.00           C
ATOM   1500  O32 POPEB  81      39.944 108.773 113.900  1.00  0.00           O
ATOM   1501  C32 POPEB  81      39.343 106.723 112.650  1.00  0.00           C
ATOM   1504  C23 POPEB  81      43.633 110.483 111.061  1.00  0.00           C
ATOM   1507  C24 POPEB  81      42.912 110.704 109.712  1.00  0.00           C
ATOM   1510  C25 POPEB  81      41.383 110.644 109.811  1.00  0.00           C
ATOM   1513  C26 POPEB  81      40.674 110.814 108.462  1.00  0.00           C
ATOM   1516  C27 POPEB  81      39.153 110.583 108.570  1.00  0.00           C
ATOM   1519  C28 POPEB  81      38.424 110.942 107.261  1.00  0.00           C
ATOM   1522  C29 POPEB  81      37.202 110.103 106.960  1.00  0.00           C
ATOM   1524 0C21 POPEB  81      36.903 109.583 105.760  1.00  0.00           C
ATOM   1526 1C21 POPEB  81      37.764 109.734 104.530  1.00  0.00           C
ATOM   1529 2C21 POPEB  81      37.514 108.703 103.430  1.00  0.00           C
ATOM   1532 3C21 POPEB  81      36.264 109.004 102.590  1.00  0.00           C
ATOM   1535 4C21 POPEB  81      35.943 107.894 101.581  1.00  0.00           C
ATOM   1538 5C21 POPEB  81      35.183 106.723 102.220  1.00  0.00           C
ATOM   1541 6C21 POPEB  81      34.924 105.574 101.242  1.00  0.00           C
ATOM   1544 7C21 POPEB  81      34.013 104.492 101.840  1.00  0.00           C
ATOM   1547 8C21 POPEB  81      33.793 103.293 100.900  1.00  0.00           C
ATOM   1551  C33 POPEB  81      39.593 107.132 111.180  1.00  0.00           C
ATOM   1554  C34 POPEB  81      38.533 106.562 110.240  1.00  0.00           C
ATOM   1557  C35 POPEB  81      38.973 106.474 108.771  1.00  0.00           C
ATOM   1560  C36 POPEB  81      37.802 106.124 107.831  1.00  0.00           C
ATOM   1563  C37 POPEB  81      38.273 105.504 106.501  1.00  0.00           C
ATOM   1566  C38 POPEB  81      37.112 105.184 105.541  1.00  0.00           C
ATOM   1569  C39 POPEB  81      37.514 104.272 104.370  1.00  0.00           C
ATOM   1572 0C31 POPEB  81      38.743 104.753 103.581  1.00  0.00           C
ATOM   1575 1C31 POPEB  81      39.133 103.803 102.440  1.00  0.00           C
ATOM   1578 2C31 POPEB  81      40.583 103.983 101.971  1.00  0.00           C
ATOM   1581 3C31 POPEB  81      40.924 105.413 101.501  1.00  0.00           C
ATOM   1584 4C31 POPEB  81      42.353 105.534 100.980  1.00  0.00           C
ATOM   1587 5C31 POPEB  81      42.824 106.982 100.830  1.00  0.00           C
ATOM   1590 6C31 POPEB  81      44.263 107.113 100.340  1.00  0.00           C
ATOM   1594  NH3 POPEC  82      82.724  83.724  75.190  1.00  0.00           N
ATOM   1598  C12 POPEC  82      83.044  83.643  73.710  1.00  0.00           C
ATOM   1601  C11 POPEC  82      82.684  82.243  73.150  1.00  0.00           C
ATOM   1604  P   POPEC  82      84.553  81.383  71.451  1.00  0.00           P
ATOM   1605  O13 POPEC  82      84.464  79.904  71.571  1.00  0.00           O
ATOM   1606  O14 POPEC  82      85.073  81.934  70.190  1.00  0.00           O
ATOM   1607  O11 POPEC  82      85.404  81.973  72.631  1.00  0.00           O
ATOM   1608  O12 POPEC  82      83.142  82.052  71.800  1.00  0.00           O
ATOM   1609  C1  POPEC  82      86.603  81.423  73.160  1.00  0.00           C
ATOM   1612  C2  POPEC  82      86.374  81.183  74.660  1.00  0.00           C
ATOM   1614  O21 POPEC  82      87.624  81.003  75.340  1.00  0.00           O
ATOM   1615  C21 POPEC  82      87.684  81.544  76.551  1.00  0.00           C
ATOM   1616  O22 POPEC  82      86.814  82.234  77.050  1.00  0.00           O
ATOM   1617  C22 POPEC  82      89.023  81.253  77.201  1.00  0.00           C
ATOM   1620  C3  POPEC  82      85.482  79.933  74.820  1.00  0.00           C
ATOM   1623  O31 POPEC  82      85.193  79.614  76.181  1.00  0.00           O
ATOM   1624  C31 POPEC  82      84.384  80.443  76.800  1.00  0.00           C
ATOM   1625  O32 POPEC  82      83.803  81.413  76.321  1.00  0.00           O
ATOM   1626  C32 POPEC  82      84.433  80.044  78.281  1.00  0.00           C
ATOM   1629  C23 POPEC  82      89.044  81.574  78.721  1.00  0.00           C
ATOM   1632  C24 POPEC  82      88.414  80.494  79.611  1.00  0.00           C
ATOM   1635  C25 POPEC  82      88.513  80.833  81.110  1.00  0.00           C
ATOM   1638  C26 POPEC  82      89.904  80.513  81.691  1.00  0.00           C
ATOM   1641  C27 POPEC  82      90.163  81.203  83.041  1.00  0.00           C
ATOM   1644  C28 POPEC  82      91.003  80.333  84.011  1.00  0.00           C
ATOM   1647  C29 POPEC  82      90.163  79.313  84.730  1.00  0.00           C
ATOM   1649 0C21 POPEC  82      90.574  78.464  85.690  1.00  0.00           C
ATOM   1651 1C21 POPEC  82      91.983  78.343  86.231  1.00  0.00           C
ATOM   1654 2C21 POPEC  82      92.904  77.663  85.201  1.00  0.00           C
ATOM   1657 3C21 POPEC  82      94.263  77.272  85.771  1.00  0.00           C
ATOM   1660 4C21 POPEC  82      95.224  76.913  84.631  1.00  0.00           C
ATOM   1663 5C21 POPEC  82      96.562  76.364  85.111  1.00  0.00           C
ATOM   1666 6C21 POPEC  82      97.593  76.383  83.980  1.00  0.00           C
ATOM   1669 7C21 POPEC  82      98.934  75.824  84.440  1.00  0.00           C
ATOM   1672 8C21 POPEC  82      99.944  75.613  83.330  1.00  0.00           C
ATOM   1676  C33 POPEC  82      83.183  80.373  79.120  1.00  0.00           C
ATOM   1679  C34 POPEC  82      82.663  79.124  79.851  1.00  0.00           C
ATOM   1682  C35 POPEC  82      81.843  79.453  81.101  1.00  0.00           C
ATOM   1685  C36 POPEC  82      80.534  80.203  80.811  1.00  0.00           C
ATOM   1688  C37 POPEC  82      80.124  81.063  82.010  1.00  0.00           C
ATOM   1691  C38 POPEC  82      78.893  81.934  81.751  1.00  0.00           C
ATOM   1694  C39 POPEC  82      78.584  82.843  82.951  1.00  0.00           C
ATOM   1697 0C31 POPEC  82      78.253  82.043  84.221  1.00  0.00           C
ATOM   1700 1C31 POPEC  82      77.842  82.943  85.391  1.00  0.00           C
ATOM   1703 2C31 POPEC  82      77.572  82.103  86.651  1.00  0.00           C
ATOM   1706 3C31 POPEC  82      77.044  82.904  87.840  1.00  0.00           C
ATOM   1709 4C31 POPEC  82      75.743  83.643  87.521  1.00  0.00           C
ATOM   1712 5C31 POPEC  82      75.072  84.254  88.760  1.00  0.00           C
ATOM   1715 6C31 POPEC  82      73.883  85.133  88.381  1.00  0.00           C
ATOM   1719  NH3 POPED  83      63.842  34.023  80.501  1.00  0.00           N
ATOM   1723  C12 POPED  83      64.112  35.403  81.031  1.00  0.00           C
ATOM   1726  C11 POPED  83      62.903  35.964  81.781  1.00  0.00           C
ATOM   1729  P   POPED  83      60.773  36.574  80.280  1.00  0.00           P
ATOM   1730  O13 POPED  83      61.083  37.973  80.660  1.00  0.00           O
ATOM   1731  O14 POPED  83      60.883  36.214  78.861  1.00  0.00           O
ATOM   1732  O11 POPED  83      59.362  36.163  80.900  1.00  0.00           O
ATOM   1733  O12 POPED  83      61.703  35.604  81.101  1.00  0.00           O
ATOM   1734  C1  POPED  83      59.133  36.144  82.320  1.00  0.00           C
ATOM   1737  C2  POPED  83      58.793  34.714  82.840  1.00  0.00           C
ATOM   1739  O21 POPED  83      58.393  34.784  84.221  1.00  0.00           O
ATOM   1740  C21 POPED  83      59.313  34.953  85.140  1.00  0.00           C
ATOM   1741  O22 POPED  83      60.503  35.164  84.960  1.00  0.00           O
ATOM   1742  C22 POPED  83      58.633  34.843  86.511  1.00  0.00           C
ATOM   1745  C3  POPED  83      59.932  33.684  82.521  1.00  0.00           C
ATOM   1748  O31 POPED  83      59.813  32.413  83.201  1.00  0.00           O
ATOM   1749  C31 POPED  83      59.284  31.413  82.491  1.00  0.00           C
ATOM   1750  O32 POPED  83      58.702  31.523  81.421  1.00  0.00           O
ATOM   1751  C32 POPED  83      59.734  30.083  83.120  1.00  0.00           C
ATOM   1754  C23 POPED  83      59.612  35.113  87.681  1.00  0.00           C
ATOM   1757  C24 POPED  83      58.962  34.934  89.061  1.00  0.00           C
ATOM   1760  C25 POPED  83      59.862  35.394  90.220  1.00  0.00           C
ATOM   1763  C26 POPED  83      61.223  34.683  90.230  1.00  0.00           C
ATOM   1766  C27 POPED  83      62.213  35.203  91.291  1.00  0.00           C
ATOM   1769  C28 POPED  83      63.624  34.594  91.131  1.00  0.00           C
ATOM   1772  C29 POPED  83      63.682  33.104  91.400  1.00  0.00           C
ATOM   1774 0C21 POPED  83      64.693  32.464  91.991  1.00  0.00           C
ATOM   1776 1C21 POPED  83      65.953  33.114  92.492  1.00  0.00           C
ATOM   1779 2C21 POPED  83      66.813  32.144  93.300  1.00  0.00           C
ATOM   1782 3C21 POPED  83      68.083  32.833  93.801  1.00  0.00           C
ATOM   1785 4C21 POPED  83      68.893  31.964  94.760  1.00  0.00           C
ATOM   1788 5C21 POPED  83      70.104  32.703  95.321  1.00  0.00           C
ATOM   1791 6C21 POPED  83      70.882  31.823  96.291  1.00  0.00           C
ATOM   1794 7C21 POPED  83      72.123  32.504  96.891  1.00  0.00           C
ATOM   1797 8C21 POPED  83      72.813  31.653  97.961  1.00  0.00           C
ATOM   1801  C33 POPED  83      58.833  29.623  84.291  1.00  0.00           C
ATOM   1804  C34 POPED  83      59.493  28.563  85.181  1.00  0.00           C
ATOM   1807  C35 POPED  83      58.612  28.143  86.371  1.00  0.00           C
ATOM   1810  C36 POPED  83      57.553  27.094  86.001  1.00  0.00           C
ATOM   1813  C37 POPED  83      56.983  26.393  87.241  1.00  0.00           C
ATOM   1816  C38 POPED  83      56.233  25.094  86.940  1.00  0.00           C
ATOM   1819  C39 POPED  83      56.303  24.074  88.090  1.00  0.00           C
ATOM   1822 0C31 POPED  83      55.883  24.613  89.471  1.00  0.00           C
ATOM   1825 1C31 POPED  83      56.103  23.563  90.571  1.00  0.00           C
ATOM   1828 2C31 POPED  83      55.963  24.093  92.001  1.00  0.00           C
ATOM   1831 3C31 POPED  83      54.523  24.403  92.430  1.00  0.00           C
ATOM   1834 4C31 POPED  83      54.463  24.743  93.921  1.00  0.00           C
ATOM   1837 5C31 POPED  83      53.043  24.953  94.461  1.00  0.00           C
ATOM   1840 6C31 POPED  83      53.023  25.174  95.980  1.00  0.00           C
ATOM   1844  NH3 POPEE  84      47.462 105.742  75.090  1.00  0.00           N
ATOM   1848  C12 POPEE  84      48.593 106.423  74.381  1.00  0.00           C
ATOM   1851  C11 POPEE  84      49.032 107.703  75.120  1.00  0.00           C
ATOM   1854  P   POPEE  84      49.822 110.103  74.540  1.00  0.00           P
ATOM   1855  O13 POPEE  84      50.903 110.723  73.760  1.00  0.00           O
ATOM   1856  O14 POPEE  84      48.443 110.592  74.312  1.00  0.00           O
ATOM   1857  O11 POPEE  84      50.202 110.163  76.061  1.00  0.00           O
ATOM   1858  O12 POPEE  84      49.822 108.543  74.271  1.00  0.00           O
ATOM   1859  C1  POPEE  84      50.083 111.383  76.790  1.00  0.00           C
ATOM   1862  C2  POPEE  84      50.072 111.043  78.300  1.00  0.00           C
ATOM   1864  O21 POPEE  84      49.993 112.214  79.110  1.00  0.00           O
ATOM   1865  C21 POPEE  84      48.822 112.833  79.071  1.00  0.00           C
ATOM   1866  O22 POPEE  84      47.863 112.503  78.391  1.00  0.00           O
ATOM   1867  C22 POPEE  84      48.853 113.993  80.051  1.00  0.00           C
ATOM   1870  C3  POPEE  84      51.353 110.243  78.671  1.00  0.00           C
ATOM   1873  O31 POPEE  84      51.223 109.482  79.891  1.00  0.00           O
ATOM   1874  C31 POPEE  84      52.143 109.603  80.870  1.00  0.00           C
ATOM   1875  O32 POPEE  84      52.462 108.683  81.610  1.00  0.00           O
ATOM   1876  C32 POPEE  84      52.583 111.043  81.110  1.00  0.00           C
ATOM   1879  C23 POPEE  84      48.593 113.543  81.501  1.00  0.00           C
ATOM   1882  C24 POPEE  84      48.673 114.723  82.460  1.00  0.00           C
ATOM   1885  C25 POPEE  84      48.354 114.384  83.921  1.00  0.00           C
ATOM   1888  C26 POPEE  84      48.424 115.644  84.790  1.00  0.00           C
ATOM   1891  C27 POPEE  84      48.563 115.333  86.291  1.00  0.00           C
ATOM   1894  C28 POPEE  84      47.702 116.224  87.201  1.00  0.00           C
ATOM   1897  C29 POPEE  84      46.243 115.863  87.071  1.00  0.00           C
ATOM   1899 0C21 POPEE  84      45.194 116.693  87.001  1.00  0.00           C
ATOM   1901 1C21 POPEE  84      45.212 118.204  87.061  1.00  0.00           C
ATOM   1904 2C21 POPEE  84      44.573 118.753  88.340  1.00  0.00           C
ATOM   1907 3C21 POPEE  84      43.104 118.353  88.540  1.00  0.00           C
ATOM   1910 4C21 POPEE  84      42.413 119.233  89.580  1.00  0.00           C
ATOM   1913 5C21 POPEE  84      40.993 118.783  89.930  1.00  0.00           C
ATOM   1916 6C21 POPEE  84      40.973 117.503  90.781  1.00  0.00           C
ATOM   1919 7C21 POPEE  84      39.543 117.064  91.141  1.00  0.00           C
ATOM   1922 8C21 POPEE  84      39.523 115.844  92.050  1.00  0.00           C
ATOM   1926  C33 POPEE  84      52.592 111.343  82.631  1.00  0.00           C
ATOM   1929  C34 POPEE  84      52.982 112.794  82.951  1.00  0.00           C
ATOM   1932  C35 POPEE  84      53.143 113.013  84.461  1.00  0.00           C
ATOM   1935  C36 POPEE  84      51.823 112.994  85.251  1.00  0.00           C
ATOM   1938  C37 POPEE  84      52.063 112.654  86.730  1.00  0.00           C
ATOM   1941  C38 POPEE  84      50.783 112.724  87.561  1.00  0.00           C
ATOM   1944  C39 POPEE  84      51.002 112.283  89.011  1.00  0.00           C
ATOM   1947 0C31 POPEE  84      49.752 112.493  89.860  1.00  0.00           C
ATOM   1950 1C31 POPEE  84      50.022 112.223  91.340  1.00  0.00           C
ATOM   1953 2C31 POPEE  84      48.913 112.733  92.271  1.00  0.00           C
ATOM   1956 3C31 POPEE  84      49.373 112.794  93.731  1.00  0.00           C
ATOM   1959 4C31 POPEE  84      49.833 111.434  94.281  1.00  0.00           C
ATOM   1962 5C31 POPEE  84      50.422 111.544  95.690  1.00  0.00           C
ATOM   1965 6C31 POPEE  84      51.023 110.233  96.190  1.00  0.00           C
ATOM   1969  NH3 POPEF  85     112.043  64.353  74.120  1.00  0.00           N
ATOM   1973  C12 POPEF  85     110.593  63.913  74.201  1.00  0.00           C
ATOM   1976  C11 POPEF  85     109.613  65.093  74.331  1.00  0.00           C
ATOM   1979  P   POPEF  85     108.613  66.863  75.901  1.00  0.00           P
ATOM   1980  O13 POPEF  85     109.284  67.804  76.831  1.00  0.00           O
ATOM   1981  O14 POPEF  85     108.163  67.412  74.601  1.00  0.00           O
ATOM   1982  O11 POPEF  85     107.383  66.184  76.620  1.00  0.00           O
ATOM   1983  O12 POPEF  85     109.633  65.674  75.641  1.00  0.00           O
ATOM   1984  C1  POPEF  85     106.323  66.983  77.160  1.00  0.00           C
ATOM   1987  C2  POPEF  85     106.603  67.272  78.650  1.00  0.00           C
ATOM   1989  O21 POPEF  85     105.893  66.313  79.480  1.00  0.00           O
ATOM   1990  C21 POPEF  85     106.583  65.824  80.471  1.00  0.00           C
ATOM   1991  O22 POPEF  85     107.724  66.153  80.790  1.00  0.00           O
ATOM   1992  C22 POPEF  85     105.844  64.663  81.141  1.00  0.00           C
ATOM   1995  C3  POPEF  85     106.264  68.724  79.071  1.00  0.00           C
ATOM   1998  O31 POPEF  85     107.113  69.083  80.191  1.00  0.00           O
ATOM   1999  C31 POPEF  85     108.233  69.724  79.891  1.00  0.00           C
ATOM   2000  O32 POPEF  85     108.484  70.304  78.851  1.00  0.00           O
ATOM   2001  C32 POPEF  85     109.273  69.452  80.991  1.00  0.00           C
ATOM   2004  C23 POPEF  85     106.763  64.004  82.190  1.00  0.00           C
ATOM   2007  C24 POPEF  85     106.273  62.703  82.840  1.00  0.00           C
ATOM   2010  C25 POPEF  85     107.213  62.304  84.001  1.00  0.00           C
ATOM   2013  C26 POPEF  85     106.993  60.894  84.561  1.00  0.00           C
ATOM   2016  C27 POPEF  85     107.882  60.604  85.771  1.00  0.00           C
ATOM   2019  C28 POPEF  85     107.924  59.124  86.221  1.00  0.00           C
ATOM   2022  C29 POPEF  85     106.592  58.563  86.672  1.00  0.00           C
ATOM   2024 0C21 POPEF  85     106.253  58.134  87.901  1.00  0.00           C
ATOM   2026 1C21 POPEF  85     107.094  58.144  89.160  1.00  0.00           C
ATOM   2029 2C21 POPEF  85     106.463  58.993  90.280  1.00  0.00           C
ATOM   2032 3C21 POPEF  85     105.163  58.394  90.861  1.00  0.00           C
ATOM   2035 4C21 POPEF  85     104.392  59.363  91.781  1.00  0.00           C
ATOM   2038 5C21 POPEF  85     103.843  60.583  91.021  1.00  0.00           C
ATOM   2041 6C21 POPEF  85     102.633  61.234  91.701  1.00  0.00           C
ATOM   2044 7C21 POPEF  85     102.032  62.374  90.870  1.00  0.00           C
ATOM   2047 8C21 POPEF  85     100.782  63.004  91.501  1.00  0.00           C
ATOM   2051  C33 POPEF  85     110.653  70.114  80.711  1.00  0.00           C
ATOM   2054  C34 POPEF  85     111.924  69.353  81.171  1.00  0.00           C
ATOM   2057  C35 POPEF  85     111.814  68.662  82.541  1.00  0.00           C
ATOM   2060  C36 POPEF  85     111.612  69.674  83.661  1.00  0.00           C
ATOM   2063  C37 POPEF  85     111.623  69.034  85.041  1.00  0.00           C
ATOM   2066  C38 POPEF  85     111.374  70.083  86.120  1.00  0.00           C
ATOM   2069  C39 POPEF  85     111.283  69.483  87.521  1.00  0.00           C
ATOM   2072 0C31 POPEF  85     111.163  70.553  88.610  1.00  0.00           C
ATOM   2075 1C31 POPEF  85     111.023  69.912  89.992  1.00  0.00           C
ATOM   2078 2C31 POPEF  85     110.803  70.913  91.131  1.00  0.00           C
ATOM   2081 3C31 POPEF  85     112.094  71.534  91.701  1.00  0.00           C
ATOM   2084 4C31 POPEF  85     112.952  70.523  92.471  1.00  0.00           C
ATOM   2087 5C31 POPEF  85     113.554  71.114  93.750  1.00  0.00           C
ATOM   2090 6C31 POPEF  85     114.354  70.103  94.580  1.00  0.00           C
ATOM   2094  NH3 POPEG  86      45.503  20.643  75.021  1.00  0.00           N
ATOM   2098  C12 POPEG  86      44.263  21.203  75.650  1.00  0.00           C
ATOM   2101  C11 POPEG  86      43.213  20.104  75.790  1.00  0.00           C
ATOM   2104  P   POPEG  86      43.063  17.553  76.330  1.00  0.00           P
ATOM   2105  O13 POPEG  86      41.644  17.733  75.951  1.00  0.00           O
ATOM   2106  O14 POPEG  86      43.883  16.614  75.540  1.00  0.00           O
ATOM   2107  O11 POPEG  86      43.174  17.153  77.852  1.00  0.00           O
ATOM   2108  O12 POPEG  86      43.822  18.944  76.370  1.00  0.00           O
ATOM   2109  C1  POPEG  86      42.223  17.623  78.811  1.00  0.00           C
ATOM   2112  C2  POPEG  86      42.894  18.543  79.861  1.00  0.00           C
ATOM   2114  O21 POPEG  86      41.963  18.844  80.921  1.00  0.00           O
ATOM   2115  C21 POPEG  86      40.973  19.653  80.641  1.00  0.00           C
ATOM   2116  O22 POPEG  86      40.674  20.104  79.550  1.00  0.00           O
ATOM   2117  C22 POPEG  86      40.202  19.964  81.921  1.00  0.00           C
ATOM   2120  C3  POPEG  86      43.593  19.824  79.290  1.00  0.00           C
ATOM   2123  O31 POPEG  86      44.063  20.684  80.360  1.00  0.00           O
ATOM   2124  C31 POPEG  86      44.493  21.883  80.031  1.00  0.00           C
ATOM   2125  O32 POPEG  86      44.563  22.344  78.900  1.00  0.00           O
ATOM   2126  C32 POPEG  86      44.993  22.573  81.301  1.00  0.00           C
ATOM   2129  C23 POPEG  86      41.043  20.764  82.941  1.00  0.00           C
ATOM   2132  C24 POPEG  86      40.272  20.984  84.251  1.00  0.00           C
ATOM   2135  C25 POPEG  86      39.183  22.053  84.151  1.00  0.00           C
ATOM   2138  C26 POPEG  86      38.554  22.364  85.510  1.00  0.00           C
ATOM   2141  C27 POPEG  86      37.633  23.594  85.480  1.00  0.00           C
ATOM   2144  C28 POPEG  86      37.182  23.983  86.900  1.00  0.00           C
ATOM   2147  C29 POPEG  86      36.123  25.063  86.891  1.00  0.00           C
ATOM   2149 0C21 POPEG  86      36.264  26.344  87.290  1.00  0.00           C
ATOM   2151 1C21 POPEG  86      37.502  27.023  87.811  1.00  0.00           C
ATOM   2154 2C21 POPEG  86      37.354  27.543  89.251  1.00  0.00           C
ATOM   2157 3C21 POPEG  86      36.133  28.444  89.480  1.00  0.00           C
ATOM   2160 4C21 POPEG  86      36.123  29.163  90.840  1.00  0.00           C
ATOM   2163 5C21 POPEG  86      36.264  28.253  92.071  1.00  0.00           C
ATOM   2166 6C21 POPEG  86      35.142  27.213  92.230  1.00  0.00           C
ATOM   2169 7C21 POPEG  86      35.223  26.493  93.591  1.00  0.00           C
ATOM   2172 8C21 POPEG  86      34.133  25.443  93.811  1.00  0.00           C
ATOM   2176  C33 POPEG  86      44.723  24.093  81.330  1.00  0.00           C
ATOM   2179  C34 POPEG  86      45.133  24.753  82.661  1.00  0.00           C
ATOM   2182  C35 POPEG  86      44.014  24.833  83.721  1.00  0.00           C
ATOM   2185  C36 POPEG  86      43.944  23.653  84.701  1.00  0.00           C
ATOM   2188  C37 POPEG  86      42.683  23.743  85.571  1.00  0.00           C
ATOM   2191  C38 POPEG  86      42.743  22.873  86.831  1.00  0.00           C
ATOM   2194  C39 POPEG  86      43.502  23.583  87.971  1.00  0.00           C
ATOM   2197 0C31 POPEG  86      43.523  22.764  89.260  1.00  0.00           C
ATOM   2200 1C31 POPEG  86      44.144  23.514  90.451  1.00  0.00           C
ATOM   2203 2C31 POPEG  86      43.903  22.824  91.800  1.00  0.00           C
ATOM   2206 3C31 POPEG  86      44.223  21.323  91.760  1.00  0.00           C
ATOM   2209 4C31 POPEG  86      44.063  20.614  93.101  1.00  0.00           C
ATOM   2212 5C31 POPEG  86      43.663  19.153  92.880  1.00  0.00           C
ATOM   2215 6C31 POPEG  86      43.653  18.304  94.151  1.00  0.00           C
ATOM   2219  NH3 POPEH  87     109.014  32.624  76.041  1.00  0.00           N
ATOM   2223  C12 POPEH  87     108.093  33.774  76.351  1.00  0.00           C
ATOM   2226  C11 POPEH  87     108.764  35.103  75.991  1.00  0.00           C
ATOM   2229  P   POPEH  87     110.553  36.753  76.851  1.00  0.00           P
ATOM   2230  O13 POPEH  87     112.024  36.633  77.000  1.00  0.00           O
ATOM   2231  O14 POPEH  87     110.154  37.563  75.690  1.00  0.00           O
ATOM   2232  O11 POPEH  87     110.003  37.403  78.160  1.00  0.00           O
ATOM   2233  O12 POPEH  87     109.923  35.293  76.790  1.00  0.00           O
ATOM   2234  C1  POPEH  87     109.804  36.663  79.370  1.00  0.00           C
ATOM   2237  C2  POPEH  87     109.232  37.603  80.461  1.00  0.00           C
ATOM   2239  O21 POPEH  87     109.503  37.144  81.812  1.00  0.00           O
ATOM   2240  C21 POPEH  87     108.904  36.044  82.230  1.00  0.00           C
ATOM   2241  O22 POPEH  87     108.354  35.194  81.551  1.00  0.00           O
ATOM   2242  C22 POPEH  87     109.004  35.944  83.750  1.00  0.00           C
ATOM   2245  C3  POPEH  87     107.743  38.003  80.220  1.00  0.00           C
ATOM   2248  O31 POPEH  87     107.444  39.354  80.641  1.00  0.00           O
ATOM   2249  C31 POPEH  87     107.204  39.553  81.931  1.00  0.00           C
ATOM   2250  O32 POPEH  87     107.304  38.724  82.811  1.00  0.00           O
ATOM   2251  C32 POPEH  87     106.863  41.044  82.160  1.00  0.00           C
ATOM   2254  C23 POPEH  87     107.614  35.764  84.400  1.00  0.00           C
ATOM   2257  C24 POPEH  87     107.702  35.633  85.921  1.00  0.00           C
ATOM   2260  C25 POPEH  87     107.614  34.194  86.441  1.00  0.00           C
ATOM   2263  C26 POPEH  87     108.023  34.113  87.910  1.00  0.00           C
ATOM   2266  C27 POPEH  87     107.453  32.894  88.661  1.00  0.00           C
ATOM   2269  C28 POPEH  87     107.593  33.003  90.201  1.00  0.00           C
ATOM   2272  C29 POPEH  87     106.784  34.153  90.751  1.00  0.00           C
ATOM   2274 0C21 POPEH  87     105.793  34.074  91.660  1.00  0.00           C
ATOM   2276 1C21 POPEH  87     105.324  32.833  92.370  1.00  0.00           C
ATOM   2279 2C21 POPEH  87     104.284  33.163  93.451  1.00  0.00           C
ATOM   2282 3C21 POPEH  87     104.804  34.074  94.580  1.00  0.00           C
ATOM   2285 4C21 POPEH  87     103.694  34.514  95.550  1.00  0.00           C
ATOM   2288 5C21 POPEH  87     102.894  35.733  95.051  1.00  0.00           C
ATOM   2291 6C21 POPEH  87     103.573  37.043  95.441  1.00  0.00           C
ATOM   2294 7C21 POPEH  87     102.904  38.324  94.930  1.00  0.00           C
ATOM   2297 8C21 POPEH  87     103.573  39.584  95.501  1.00  0.00           C
ATOM   2301  C33 POPEH  87     105.362  41.273  82.491  1.00  0.00           C
ATOM   2304  C34 POPEH  87     105.033  42.624  83.131  1.00  0.00           C
ATOM   2307  C35 POPEH  87     105.434  42.694  84.611  1.00  0.00           C
ATOM   2310  C36 POPEH  87     104.672  43.764  85.410  1.00  0.00           C
ATOM   2313  C37 POPEH  87     104.704  43.464  86.921  1.00  0.00           C
ATOM   2316  C38 POPEH  87     104.403  44.703  87.771  1.00  0.00           C
ATOM   2319  C39 POPEH  87     105.583  45.674  87.870  1.00  0.00           C
ATOM   2322 0C31 POPEH  87     106.523  45.382  89.051  1.00  0.00           C
ATOM   2325 1C31 POPEH  87     107.584  46.483  89.230  1.00  0.00           C
ATOM   2328 2C31 POPEH  87     108.402  46.283  90.510  1.00  0.00           C
ATOM   2331 3C31 POPEH  87     109.773  46.973  90.461  1.00  0.00           C
ATOM   2334 4C31 POPEH  87     110.723  46.473  91.561  1.00  0.00           C
ATOM   2337 5C31 POPEH  87     112.172  46.924  91.361  1.00  0.00           C
ATOM   2340 6C31 POPEH  87     113.163  46.213  92.281  1.00  0.00           C
ATOM   2344  NH3 POPEI  88      79.232  15.043  77.992  1.00  0.00           N
ATOM   2348  C12 POPEI  88      79.054  13.873  77.070  1.00  0.00           C
ATOM   2351  C11 POPEI  88      80.362  13.594  76.321  1.00  0.00           C
ATOM   2354  P   POPEI  88      80.683  11.063  75.701  1.00  0.00           P
ATOM   2355  O13 POPEI  88      80.513  10.233  74.500  1.00  0.00           O
ATOM   2356  O14 POPEI  88      82.043  11.134  76.311  1.00  0.00           O
ATOM   2357  O11 POPEI  88      79.663  10.594  76.812  1.00  0.00           O
ATOM   2358  O12 POPEI  88      80.163  12.534  75.381  1.00  0.00           O
ATOM   2359  C1  POPEI  88      80.073   9.563  77.711  1.00  0.00           C
ATOM   2362  C2  POPEI  88      78.864   8.723  78.160  1.00  0.00           C
ATOM   2364  O21 POPEI  88      79.302   7.913  79.260  1.00  0.00           O
ATOM   2365  C21 POPEI  88      78.654   8.073  80.391  1.00  0.00           C
ATOM   2366  O22 POPEI  88      77.833   8.944  80.620  1.00  0.00           O
ATOM   2367  C22 POPEI  88      79.162   7.094  81.431  1.00  0.00           C
ATOM   2370  C3  POPEI  88      78.323   7.783  77.050  1.00  0.00           C
ATOM   2373  O31 POPEI  88      76.893   7.603  77.120  1.00  0.00           O
ATOM   2374  C31 POPEI  88      76.383   6.693  77.941  1.00  0.00           C
ATOM   2375  O32 POPEI  88      76.993   6.003  78.730  1.00  0.00           O
ATOM   2376  C32 POPEI  88      74.873   6.714  77.701  1.00  0.00           C
ATOM   2379  C23 POPEI  88      78.023   6.413  82.211  1.00  0.00           C
ATOM   2382  C24 POPEI  88      78.542   5.533  83.351  1.00  0.00           C
ATOM   2385  C25 POPEI  88      79.132   6.344  84.521  1.00  0.00           C
ATOM   2388  C26 POPEI  88      79.532   5.464  85.701  1.00  0.00           C
ATOM   2391  C27 POPEI  88      80.243   6.253  86.812  1.00  0.00           C
ATOM   2394  C28 POPEI  88      80.663   5.393  88.020  1.00  0.00           C
ATOM   2397  C29 POPEI  88      79.483   4.783  88.721  1.00  0.00           C
ATOM   2399 0C21 POPEI  88      78.873   5.283  89.811  1.00  0.00           C
ATOM   2401 1C21 POPEI  88      79.243   6.564  90.510  1.00  0.00           C
ATOM   2404 2C21 POPEI  88      78.023   7.183  91.210  1.00  0.00           C
ATOM   2407 3C21 POPEI  88      78.383   8.453  91.980  1.00  0.00           C
ATOM   2410 4C21 POPEI  88      77.153   9.103  92.631  1.00  0.00           C
ATOM   2413 5C21 POPEI  88      77.493  10.323  93.501  1.00  0.00           C
ATOM   2416 6C21 POPEI  88      76.243  11.163  93.791  1.00  0.00           C
ATOM   2419 7C21 POPEI  88      76.473  12.183  94.911  1.00  0.00           C
ATOM   2422 8C21 POPEI  88      75.293  13.133  95.150  1.00  0.00           C
ATOM   2426  C33 POPEI  88      74.173   5.384  78.001  1.00  0.00           C
ATOM   2429  C34 POPEI  88      73.784   5.293  79.471  1.00  0.00           C
ATOM   2432  C35 POPEI  88      72.633   4.333  79.741  1.00  0.00           C
ATOM   2435  C36 POPEI  88      72.203   4.453  81.201  1.00  0.00           C
ATOM   2438  C37 POPEI  88      71.002   3.583  81.581  1.00  0.00           C
ATOM   2441  C38 POPEI  88      70.724   3.714  83.090  1.00  0.00           C
ATOM   2444  C39 POPEI  88      69.453   2.984  83.510  1.00  0.00           C
ATOM   2447 0C31 POPEI  88      69.233   2.973  85.021  1.00  0.00           C
ATOM   2450 1C31 POPEI  88      67.963   2.224  85.431  1.00  0.00           C
ATOM   2453 2C31 POPEI  88      67.783   2.143  86.951  1.00  0.00           C
ATOM   2456 3C31 POPEI  88      66.403   1.613  87.370  1.00  0.00           C
ATOM   2459 4C31 POPEI  88      66.212   1.613  88.890  1.00  0.00           C
ATOM   2462 5C31 POPEI  88      64.763   1.364  89.321  1.00  0.00           C
ATOM   2465 6C31 POPEI  88      64.553   1.403  90.840  1.00  0.00           C
ATOM   2469  NH3 POPEJ  89      21.223  14.693 113.322  1.00  0.00           N
ATOM   2473  C12 POPEJ  89      20.343  13.554 112.901  1.00  0.00           C
ATOM   2476  C11 POPEJ  89      19.263  14.003 111.890  1.00  0.00           C
ATOM   2479  P   POPEJ  89      18.733  11.894 110.391  1.00  0.00           P
ATOM   2480  O13 POPEJ  89      19.553  10.813 111.001  1.00  0.00           O
ATOM   2481  O14 POPEJ  89      17.543  11.503 109.611  1.00  0.00           O
ATOM   2482  O11 POPEJ  89      19.682  12.694 109.440  1.00  0.00           O
ATOM   2483  O12 POPEJ  89      18.383  12.934 111.510  1.00  0.00           O
ATOM   2484  C1  POPEJ  89      19.193  13.413 108.322  1.00  0.00           C
ATOM   2487  C2  POPEJ  89      19.612  12.694 107.030  1.00  0.00           C
ATOM   2489  O21 POPEJ  89      19.143  13.474 105.910  1.00  0.00           O
ATOM   2490  C21 POPEJ  89      20.103  14.214 105.340  1.00  0.00           C
ATOM   2491  O22 POPEJ  89      21.283  14.184 105.640  1.00  0.00           O
ATOM   2492  C22 POPEJ  89      19.543  15.093 104.230  1.00  0.00           C
ATOM   2495  C3  POPEJ  89      19.103  11.223 106.890  1.00  0.00           C
ATOM   2498  O31 POPEJ  89      19.653  10.694 105.671  1.00  0.00           O
ATOM   2499  C31 POPEJ  89      18.783  10.253 104.781  1.00  0.00           C
ATOM   2500  O32 POPEJ  89      17.912   9.424 104.971  1.00  0.00           O
ATOM   2501  C32 POPEJ  89      18.943  11.153 103.570  1.00  0.00           C
ATOM   2504  C23 POPEJ  89      20.663  15.863 103.491  1.00  0.00           C
ATOM   2507  C24 POPEJ  89      20.093  16.913 102.531  1.00  0.00           C
ATOM   2510  C25 POPEJ  89      21.163  17.493 101.590  1.00  0.00           C
ATOM   2513  C26 POPEJ  89      20.563  18.393 100.492  1.00  0.00           C
ATOM   2516  C27 POPEJ  89      21.443  18.433  99.242  1.00  0.00           C
ATOM   2519  C28 POPEJ  89      20.853  19.323  98.120  1.00  0.00           C
ATOM   2522  C29 POPEJ  89      21.213  20.773  98.300  1.00  0.00           C
ATOM   2524 0C21 POPEJ  89      21.793  21.563  97.370  1.00  0.00           C
ATOM   2526 1C21 POPEJ  89      22.143  21.153  95.961  1.00  0.00           C
ATOM   2529 2C21 POPEJ  89      23.603  20.663  95.840  1.00  0.00           C
ATOM   2532 3C21 POPEJ  89      24.623  21.804  96.010  1.00  0.00           C
ATOM   2535 4C21 POPEJ  89      26.073  21.344  95.830  1.00  0.00           C
ATOM   2538 5C21 POPEJ  89      27.063  22.473  96.131  1.00  0.00           C
ATOM   2541 6C21 POPEJ  89      28.513  22.094  95.830  1.00  0.00           C
ATOM   2544 7C21 POPEJ  89      29.523  23.174  96.242  1.00  0.00           C
ATOM   2547 8C21 POPEJ  89      30.973  22.824  95.891  1.00  0.00           C
ATOM   2551  C33 POPEJ  89      18.123  10.714 102.352  1.00  0.00           C
ATOM   2554  C34 POPEJ  89      17.883  11.903 101.421  1.00  0.00           C
ATOM   2557  C35 POPEJ  89      17.113  11.523 100.150  1.00  0.00           C
ATOM   2560  C36 POPEJ  89      17.912  10.574  99.251  1.00  0.00           C
ATOM   2563  C37 POPEJ  89      17.133  10.143  98.010  1.00  0.00           C
ATOM   2566  C38 POPEJ  89      17.853   9.064  97.201  1.00  0.00           C
ATOM   2569  C39 POPEJ  89      19.022   9.604  96.361  1.00  0.00           C
ATOM   2572 0C31 POPEJ  89      18.593  10.474  95.181  1.00  0.00           C
ATOM   2575 1C31 POPEJ  89      19.773  10.793  94.260  1.00  0.00           C
ATOM   2578 2C31 POPEJ  89      19.433  11.803  93.160  1.00  0.00           C
ATOM   2581 3C31 POPEJ  89      19.493  13.274  93.610  1.00  0.00           C
ATOM   2584 4C31 POPEJ  89      20.923  13.743  93.951  1.00  0.00           C
ATOM   2587 5C31 POPEJ  89      21.043  15.264  94.090  1.00  0.00           C
ATOM   2590 6C31 POPEJ  89      22.453  15.733  94.471  1.00  0.00           C
ATOM   2594  NH3 POPEK  90     108.223  72.812  77.860  1.00  0.00           N
ATOM   2598  C12 POPEK  90     108.963  73.824  77.031  1.00  0.00           C
ATOM   2601  C11 POPEK  90     108.934  73.563  75.501  1.00  0.00           C
ATOM   2604  P   POPEK  90     110.902  75.203  74.840  1.00  0.00           P
ATOM   2605  O13 POPEK  90     112.183  75.083  75.550  1.00  0.00           O
ATOM   2606  O14 POPEK  90     111.063  75.724  73.461  1.00  0.00           O
ATOM   2607  O11 POPEK  90     109.963  76.153  75.671  1.00  0.00           O
ATOM   2608  O12 POPEK  90     110.202  73.784  74.881  1.00  0.00           O
ATOM   2609  C1  POPEK  90     110.452  77.254  76.461  1.00  0.00           C
ATOM   2612  C2  POPEK  90     110.413  76.934  77.992  1.00  0.00           C
ATOM   2614  O21 POPEK  90     109.743  77.983  78.730  1.00  0.00           O
ATOM   2615  C21 POPEK  90     108.753  77.534  79.500  1.00  0.00           C
ATOM   2616  O22 POPEK  90     108.023  76.593  79.242  1.00  0.00           O
ATOM   2617  C22 POPEK  90     108.812  78.243  80.851  1.00  0.00           C
ATOM   2620  C3  POPEK  90     111.784  76.684  78.660  1.00  0.00           C
ATOM   2623  O31 POPEK  90     111.533  76.254  80.010  1.00  0.00           O
ATOM   2624  C31 POPEK  90     112.593  75.894  80.721  1.00  0.00           C
ATOM   2625  O32 POPEK  90     113.753  76.013  80.380  1.00  0.00           O
ATOM   2626  C32 POPEK  90     112.073  75.184  81.961  1.00  0.00           C
ATOM   2629  C23 POPEK  90     108.183  77.412  81.980  1.00  0.00           C
ATOM   2632  C24 POPEK  90     108.683  77.843  83.361  1.00  0.00           C
ATOM   2635  C25 POPEK  90     108.093  76.943  84.451  1.00  0.00           C
ATOM   2638  C26 POPEK  90     106.684  77.333  84.900  1.00  0.00           C
ATOM   2641  C27 POPEK  90     106.073  76.224  85.760  1.00  0.00           C
ATOM   2644  C28 POPEK  90     104.853  76.673  86.561  1.00  0.00           C
ATOM   2647  C29 POPEK  90     104.014  75.483  86.940  1.00  0.00           C
ATOM   2649 0C21 POPEK  90     103.064  75.444  87.880  1.00  0.00           C
ATOM   2651 1C21 POPEK  90     102.633  76.574  88.781  1.00  0.00           C
ATOM   2654 2C21 POPEK  90     103.142  76.333  90.201  1.00  0.00           C
ATOM   2657 3C21 POPEK  90     102.654  75.034  90.851  1.00  0.00           C
ATOM   2660 4C21 POPEK  90     103.253  74.894  92.251  1.00  0.00           C
ATOM   2663 5C21 POPEK  90     103.163  73.483  92.831  1.00  0.00           C
ATOM   2666 6C21 POPEK  90     103.913  73.424  94.172  1.00  0.00           C
ATOM   2669 7C21 POPEK  90     104.004  72.014  94.741  1.00  0.00           C
ATOM   2672 8C21 POPEK  90     104.652  71.993  96.131  1.00  0.00           C
ATOM   2676  C33 POPEK  90     113.122  74.294  82.671  1.00  0.00           C
ATOM   2679  C34 POPEK  90     112.463  73.053  83.281  1.00  0.00           C
ATOM   2682  C35 POPEK  90     111.243  73.334  84.172  1.00  0.00           C
ATOM   2685  C36 POPEK  90     111.574  74.113  85.451  1.00  0.00           C
ATOM   2688  C37 POPEK  90     110.294  74.514  86.201  1.00  0.00           C
ATOM   2691  C38 POPEK  90     110.523  75.544  87.311  1.00  0.00           C
ATOM   2694  C39 POPEK  90     110.704  74.923  88.701  1.00  0.00           C
ATOM   2697 0C31 POPEK  90     109.413  74.363  89.312  1.00  0.00           C
ATOM   2700 1C31 POPEK  90     108.363  75.423  89.690  1.00  0.00           C
ATOM   2703 2C31 POPEK  90     107.083  74.844  90.331  1.00  0.00           C
ATOM   2706 3C31 POPEK  90     107.313  73.883  91.511  1.00  0.00           C
ATOM   2709 4C31 POPEK  90     108.134  74.522  92.631  1.00  0.00           C
ATOM   2712 5C31 POPEK  90     108.493  73.553  93.760  1.00  0.00           C
ATOM   2715 6C31 POPEK  90     109.403  74.223  94.790  1.00  0.00           C
ATOM   2719  NH3 POPEL  91      41.883  27.764  76.480  1.00  0.00           N
ATOM   2723  C12 POPEL  91      43.023  28.723  76.641  1.00  0.00           C
ATOM   2726  C11 POPEL  91      42.522  30.063  77.141  1.00  0.00           C
ATOM   2729  P   POPEL  91      43.303  32.483  77.460  1.00  0.00           P
ATOM   2730  O13 POPEL  91      44.243  33.464  76.881  1.00  0.00           O
ATOM   2731  O14 POPEL  91      41.862  32.804  77.400  1.00  0.00           O
ATOM   2732  O11 POPEL  91      43.603  32.354  79.010  1.00  0.00           O
ATOM   2733  O12 POPEL  91      43.563  31.014  76.930  1.00  0.00           O
ATOM   2734  C1  POPEL  91      44.763  31.574  79.370  1.00  0.00           C
ATOM   2737  C2  POPEL  91      44.693  31.114  80.851  1.00  0.00           C
ATOM   2739  O21 POPEL  91      43.413  30.493  81.101  1.00  0.00           O
ATOM   2740  C21 POPEL  91      43.403  29.564  82.061  1.00  0.00           C
ATOM   2741  O22 POPEL  91      44.383  29.134  82.640  1.00  0.00           O
ATOM   2742  C22 POPEL  91      41.993  29.004  82.241  1.00  0.00           C
ATOM   2745  C3  POPEL  91      44.874  32.354  81.751  1.00  0.00           C
ATOM   2748  O31 POPEL  91      44.743  32.034  83.150  1.00  0.00           O
ATOM   2749  C31 POPEL  91      45.893  31.553  83.631  1.00  0.00           C
ATOM   2750  O32 POPEL  91      46.943  31.493  83.001  1.00  0.00           O
ATOM   2751  C32 POPEL  91      45.743  31.103  85.070  1.00  0.00           C
ATOM   2754  C23 POPEL  91      41.883  28.043  83.451  1.00  0.00           C
ATOM   2757  C24 POPEL  91      41.924  28.764  84.800  1.00  0.00           C
ATOM   2760  C25 POPEL  91      41.773  27.803  85.980  1.00  0.00           C
ATOM   2763  C26 POPEL  91      41.893  28.503  87.341  1.00  0.00           C
ATOM   2766  C27 POPEL  91      41.773  27.524  88.521  1.00  0.00           C
ATOM   2769  C28 POPEL  91      41.973  28.194  89.891  1.00  0.00           C
ATOM   2772  C29 POPEL  91      42.353  27.223  90.991  1.00  0.00           C
ATOM   2774 0C21 POPEL  91      41.522  26.644  91.870  1.00  0.00           C
ATOM   2776 1C21 POPEL  91      40.022  26.774  91.931  1.00  0.00           C
ATOM   2779 2C21 POPEL  91      39.354  25.454  92.381  1.00  0.00           C
ATOM   2782 3C21 POPEL  91      39.513  24.284  91.400  1.00  0.00           C
ATOM   2785 4C21 POPEL  91      39.573  22.934  92.131  1.00  0.00           C
ATOM   2788 5C21 POPEL  91      39.682  21.723  91.201  1.00  0.00           C
ATOM   2791 6C21 POPEL  91      38.354  21.404  90.492  1.00  0.00           C
ATOM   2794 7C21 POPEL  91      38.432  20.133  89.631  1.00  0.00           C
ATOM   2797 8C21 POPEL  91      37.133  19.864  88.861  1.00  0.00           C
ATOM   2801  C33 POPEL  91      46.943  31.563  85.910  1.00  0.00           C
ATOM   2804  C34 POPEL  91      46.493  32.014  87.290  1.00  0.00           C
ATOM   2807  C35 POPEL  91      46.013  30.884  88.221  1.00  0.00           C
ATOM   2810  C36 POPEL  91      46.433  31.184  89.660  1.00  0.00           C
ATOM   2813  C37 POPEL  91      45.693  30.394  90.741  1.00  0.00           C
ATOM   2816  C38 POPEL  91      46.392  30.573  92.101  1.00  0.00           C
ATOM   2819  C39 POPEL  91      45.433  30.723  93.290  1.00  0.00           C
ATOM   2822 0C31 POPEL  91      44.682  29.434  93.671  1.00  0.00           C
ATOM   2825 1C31 POPEL  91      43.624  29.734  94.741  1.00  0.00           C
ATOM   2828 2C31 POPEL  91      42.964  28.473  95.321  1.00  0.00           C
ATOM   2831 3C31 POPEL  91      43.682  27.864  96.530  1.00  0.00           C
ATOM   2834 4C31 POPEL  91      43.793  28.823  97.730  1.00  0.00           C
ATOM   2837 5C31 POPEL  91      44.133  28.104  99.040  1.00  0.00           C
ATOM   2840 6C31 POPEL  91      44.354  29.063 100.211  1.00  0.00           C
ATOM   2844  NH3 POPEM  92      27.613  87.882  75.271  1.00  0.00           N
ATOM   2848  C12 POPEM  92      27.923  89.233  74.690  1.00  0.00           C
ATOM   2851  C11 POPEM  92      26.803  89.844  73.800  1.00  0.00           C
ATOM   2854  P   POPEM  92      25.103  88.064  72.900  1.00  0.00           P
ATOM   2855  O13 POPEM  92      24.424  87.833  71.620  1.00  0.00           O
ATOM   2856  O14 POPEM  92      25.583  86.894  73.681  1.00  0.00           O
ATOM   2857  O11 POPEM  92      24.122  88.883  73.800  1.00  0.00           O
ATOM   2858  O12 POPEM  92      26.363  88.993  72.730  1.00  0.00           O
ATOM   2859  C1  POPEM  92      22.853  88.274  74.051  1.00  0.00           C
ATOM   2862  C2  POPEM  92      22.023  89.132  75.021  1.00  0.00           C
ATOM   2864  O21 POPEM  92      22.393  88.943  76.391  1.00  0.00           O
ATOM   2865  C21 POPEM  92      23.573  89.254  76.881  1.00  0.00           C
ATOM   2866  O22 POPEM  92      24.563  89.653  76.311  1.00  0.00           O
ATOM   2867  C22 POPEM  92      23.493  89.214  78.410  1.00  0.00           C
ATOM   2870  C3  POPEM  92      20.513  88.773  74.870  1.00  0.00           C
ATOM   2873  O31 POPEM  92      19.682  89.524  75.781  1.00  0.00           O
ATOM   2874  C31 POPEM  92      18.933  90.504  75.281  1.00  0.00           C
ATOM   2875  O32 POPEM  92      18.903  90.824  74.102  1.00  0.00           O
ATOM   2876  C32 POPEM  92      18.123  91.104  76.440  1.00  0.00           C
ATOM   2879  C23 POPEM  92      22.403  88.302  79.031  1.00  0.00           C
ATOM   2882  C24 POPEM  92      21.924  88.824  80.401  1.00  0.00           C
ATOM   2885  C25 POPEM  92      21.053  90.084  80.271  1.00  0.00           C
ATOM   2888  C26 POPEM  92      20.573  90.623  81.620  1.00  0.00           C
ATOM   2891  C27 POPEM  92      19.733  91.903  81.451  1.00  0.00           C
ATOM   2894  C28 POPEM  92      19.103  92.412  82.761  1.00  0.00           C
ATOM   2897  C29 POPEM  92      20.103  93.134  83.610  1.00  0.00           C
ATOM   2899 0C21 POPEM  92      20.014  94.384  84.102  1.00  0.00           C
ATOM   2901 1C21 POPEM  92      18.863  95.364  83.951  1.00  0.00           C
ATOM   2904 2C21 POPEM  92      18.183  95.644  85.301  1.00  0.00           C
ATOM   2907 3C21 POPEM  92      19.073  96.353  86.330  1.00  0.00           C
ATOM   2910 4C21 POPEM  92      18.323  96.644  87.631  1.00  0.00           C
ATOM   2913 5C21 POPEM  92      19.243  97.173  88.742  1.00  0.00           C
ATOM   2916 6C21 POPEM  92      18.443  97.624  89.981  1.00  0.00           C
ATOM   2919 7C21 POPEM  92      19.343  97.994  91.161  1.00  0.00           C
ATOM   2922 8C21 POPEM  92      18.553  98.473  92.381  1.00  0.00           C
ATOM   2926  C33 POPEM  92      17.243  90.023  77.111  1.00  0.00           C
ATOM   2929  C34 POPEM  92      16.163  90.553  78.071  1.00  0.00           C
ATOM   2932  C35 POPEM  92      16.633  90.732  79.521  1.00  0.00           C
ATOM   2935  C36 POPEM  92      15.473  90.763  80.531  1.00  0.00           C
ATOM   2938  C37 POPEM  92      15.853  90.233  81.921  1.00  0.00           C
ATOM   2941  C38 POPEM  92      14.683  90.264  82.931  1.00  0.00           C
ATOM   2944  C39 POPEM  92      14.683  91.514  83.820  1.00  0.00           C
ATOM   2947 0C31 POPEM  92      15.563  91.374  85.080  1.00  0.00           C
ATOM   2950 1C31 POPEM  92      15.553  92.633  85.961  1.00  0.00           C
ATOM   2953 2C31 POPEM  92      16.593  92.584  87.101  1.00  0.00           C
ATOM   2956 3C31 POPEM  92      16.153  91.803  88.340  1.00  0.00           C
ATOM   2959 4C31 POPEM  92      15.133  92.574  89.201  1.00  0.00           C
ATOM   2962 5C31 POPEM  92      14.983  91.982  90.611  1.00  0.00           C
ATOM   2965 6C31 POPEM  92      13.813  92.603  91.381  1.00  0.00           C
ATOM   2969  NH3 POPEN  93      44.913 123.953 116.932  1.00  0.00           N
ATOM   2973  C12 POPEN  93      45.723 123.214 117.961  1.00  0.00           C
ATOM   2976  C11 POPEN  93      47.243 123.513 117.860  1.00  0.00           C
ATOM   2979  P   POPEN  93      47.243 126.143 118.131  1.00  0.00           P
ATOM   2980  O13 POPEN  93      48.393 127.053 118.290  1.00  0.00           O
ATOM   2981  O14 POPEN  93      45.963 126.493 118.811  1.00  0.00           O
ATOM   2982  O11 POPEN  93      46.883 125.974 116.602  1.00  0.00           O
ATOM   2983  O12 POPEN  93      47.633 124.693 118.550  1.00  0.00           O
ATOM   2984  C1  POPEN  93      46.932 127.084 115.690  1.00  0.00           C
ATOM   2987  C2  POPEN  93      48.193 127.074 114.771  1.00  0.00           C
ATOM   2989  O21 POPEN  93      47.903 127.951 113.660  1.00  0.00           O
ATOM   2990  C21 POPEN  93      48.944 128.580 113.131  1.00  0.00           C
ATOM   2991  O22 POPEN  93      50.083 128.540 113.550  1.00  0.00           O
ATOM   2992  C22 POPEN  93      48.473 129.480 111.981  1.00  0.00           C
ATOM   2995  C3  POPEN  93      48.493 125.653 114.230  1.00  0.00           C
ATOM   2998  O31 POPEN  93      49.773 125.623 113.540  1.00  0.00           O
ATOM   2999  C31 POPEN  93      49.862 124.743 112.580  1.00  0.00           C
ATOM   3000  O32 POPEN  93      48.973 123.993 112.212  1.00  0.00           O
ATOM   3001  C32 POPEN  93      51.272 124.753 111.991  1.00  0.00           C
ATOM   3004  C23 POPEN  93      49.232 129.281 110.650  1.00  0.00           C
ATOM   3007  C24 POPEN  93      48.913 130.430 109.670  1.00  0.00           C
ATOM   3010  C25 POPEN  93      49.623 130.340 108.311  1.00  0.00           C
ATOM   3013  C26 POPEN  93      49.092 129.210 107.410  1.00  0.00           C
ATOM   3016  C27 POPEN  93      49.633 129.310 105.970  1.00  0.00           C
ATOM   3019  C28 POPEN  93      49.083 128.190 105.071  1.00  0.00           C
ATOM   3022  C29 POPEN  93      49.623 128.240 103.660  1.00  0.00           C
ATOM   3024 0C21 POPEN  93      48.923 128.051 102.510  1.00  0.00           C
ATOM   3026 1C21 POPEN  93      47.444 127.771 102.381  1.00  0.00           C
ATOM   3029 2C21 POPEN  93      46.784 128.510 101.201  1.00  0.00           C
ATOM   3032 3C21 POPEN  93      46.793 130.031 101.350  1.00  0.00           C
ATOM   3035 4C21 POPEN  93      46.142 130.750 100.161  1.00  0.00           C
ATOM   3038 5C21 POPEN  93      46.293 132.270 100.240  1.00  0.00           C
ATOM   3041 6C21 POPEN  93      45.333 132.921 101.250  1.00  0.00           C
ATOM   3044 7C21 POPEN  93      45.854 134.260 101.781  1.00  0.00           C
ATOM   3047 8C21 POPEN  93      44.892 134.910 102.771  1.00  0.00           C
ATOM   3051  C33 POPEN  93      51.333 124.464 110.471  1.00  0.00           C
ATOM   3054  C34 POPEN  93      51.833 125.673 109.660  1.00  0.00           C
ATOM   3057  C35 POPEN  93      52.252 125.293 108.221  1.00  0.00           C
ATOM   3060  C36 POPEN  93      52.993 126.424 107.492  1.00  0.00           C
ATOM   3063  C37 POPEN  93      54.273 126.883 108.210  1.00  0.00           C
ATOM   3066  C38 POPEN  93      55.412 127.330 107.271  1.00  0.00           C
ATOM   3069  C39 POPEN  93      55.324 128.770 106.770  1.00  0.00           C
ATOM   3072 0C31 POPEN  93      54.162 129.030 105.801  1.00  0.00           C
ATOM   3075 1C31 POPEN  93      54.313 130.350 105.031  1.00  0.00           C
ATOM   3078 2C31 POPEN  93      53.073 130.660 104.191  1.00  0.00           C
ATOM   3081 3C31 POPEN  93      53.182 131.971 103.410  1.00  0.00           C
ATOM   3084 4C31 POPEN  93      51.833 132.380 102.811  1.00  0.00           C
ATOM   3087 5C31 POPEN  93      51.854 133.790 102.191  1.00  0.00           C
ATOM   3090 6C31 POPEN  93      50.453 134.320 101.851  1.00  0.00           C
ATOM   3094  NH3 POPEO  94      29.772  16.563 114.751  1.00  0.00           N
ATOM   3098  C12 POPEO  94      30.014  17.894 115.430  1.00  0.00           C
ATOM   3101  C11 POPEO  94      28.673  18.614 115.650  1.00  0.00           C
ATOM   3104  P   POPEO  94      28.183  21.094 116.210  1.00  0.00           P
ATOM   3105  O13 POPEO  94      26.823  20.963 115.671  1.00  0.00           O
ATOM   3106  O14 POPEO  94      28.473  22.094 117.261  1.00  0.00           O
ATOM   3107  O11 POPEO  94      29.153  21.533 115.041  1.00  0.00           O
ATOM   3108  O12 POPEO  94      28.803  19.683 116.590  1.00  0.00           O
ATOM   3109  C1  POPEO  94      28.783  22.633 114.191  1.00  0.00           C
ATOM   3112  C2  POPEO  94      29.483  22.514 112.821  1.00  0.00           C
ATOM   3114  O21 POPEO  94      29.133  23.603 111.951  1.00  0.00           O
ATOM   3115  C21 POPEO  94      27.993  23.574 111.300  1.00  0.00           C
ATOM   3116  O22 POPEO  94      27.053  22.813 111.501  1.00  0.00           O
ATOM   3117  C22 POPEO  94      28.003  24.653 110.220  1.00  0.00           C
ATOM   3120  C3  POPEO  94      29.293  21.094 112.201  1.00  0.00           C
ATOM   3123  O31 POPEO  94      29.643  21.114 110.811  1.00  0.00           O
ATOM   3124  C31 POPEO  94      29.833  19.924 110.281  1.00  0.00           C
ATOM   3125  O32 POPEO  94      29.793  18.854 110.871  1.00  0.00           O
ATOM   3126  C32 POPEO  94      30.113  20.113 108.791  1.00  0.00           C
ATOM   3129  C23 POPEO  94      28.893  24.223 109.031  1.00  0.00           C
ATOM   3132  C24 POPEO  94      28.903  25.243 107.891  1.00  0.00           C
ATOM   3135  C25 POPEO  94      28.003  24.864 106.701  1.00  0.00           C
ATOM   3138  C26 POPEO  94      28.533  23.663 105.891  1.00  0.00           C
ATOM   3141  C27 POPEO  94      28.183  23.774 104.400  1.00  0.00           C
ATOM   3144  C28 POPEO  94      28.683  22.583 103.570  1.00  0.00           C
ATOM   3147  C29 POPEO  94      28.743  22.954 102.111  1.00  0.00           C
ATOM   3149 0C21 POPEO  94      29.363  22.223 101.160  1.00  0.00           C
ATOM   3151 1C21 POPEO  94      29.983  20.863 101.370  1.00  0.00           C
ATOM   3154 2C21 POPEO  94      29.393  19.874 100.360  1.00  0.00           C
ATOM   3157 3C21 POPEO  94      30.023  19.944  98.960  1.00  0.00           C
ATOM   3160 4C21 POPEO  94      31.333  19.134  98.840  1.00  0.00           C
ATOM   3163 5C21 POPEO  94      31.703  18.874  97.370  1.00  0.00           C
ATOM   3166 6C21 POPEO  94      32.373  17.503  97.160  1.00  0.00           C
ATOM   3169 7C21 POPEO  94      32.383  17.073  95.681  1.00  0.00           C
ATOM   3172 8C21 POPEO  94      32.993  15.694  95.471  1.00  0.00           C
ATOM   3176  C33 POPEO  94      30.313  18.793 108.031  1.00  0.00           C
ATOM   3179  C34 POPEO  94      30.333  18.993 106.510  1.00  0.00           C
ATOM   3182  C35 POPEO  94      30.613  17.684 105.771  1.00  0.00           C
ATOM   3185  C36 POPEO  94      30.513  17.803 104.250  1.00  0.00           C
ATOM   3188  C37 POPEO  94      30.523  16.424 103.581  1.00  0.00           C
ATOM   3191  C38 POPEO  94      30.103  16.473 102.100  1.00  0.00           C
ATOM   3194  C39 POPEO  94      30.063  15.083 101.461  1.00  0.00           C
ATOM   3197 0C31 POPEO  94      29.343  15.064 100.100  1.00  0.00           C
ATOM   3200 1C31 POPEO  94      29.463  13.684  99.431  1.00  0.00           C
ATOM   3203 2C31 POPEO  94      28.893  13.634  98.010  1.00  0.00           C
ATOM   3206 3C31 POPEO  94      29.243  12.323  97.281  1.00  0.00           C
ATOM   3209 4C31 POPEO  94      28.613  11.063  97.901  1.00  0.00           C
ATOM   3212 5C31 POPEO  94      29.022   9.784  97.171  1.00  0.00           C
ATOM   3215 6C31 POPEO  94      28.483   8.514  97.840  1.00  0.00           C
ATOM   3219  NH3 POPEP  95      74.373  35.234  80.410  1.00  0.00           N
ATOM   3223  C12 POPEP  95      73.784  36.563  80.751  1.00  0.00           C
ATOM   3226  C11 POPEP  95      74.223  37.603  79.721  1.00  0.00           C
ATOM   3229  P   POPEP  95      74.833  40.033  80.531  1.00  0.00           P
ATOM   3230  O13 POPEP  95      76.072  39.864  79.741  1.00  0.00           O
ATOM   3231  O14 POPEP  95      74.112  41.324  80.410  1.00  0.00           O
ATOM   3232  O11 POPEP  95      75.053  39.703  82.061  1.00  0.00           O
ATOM   3233  O12 POPEP  95      73.803  38.903  80.100  1.00  0.00           O
ATOM   3234  C1  POPEP  95      76.173  38.913  82.440  1.00  0.00           C
ATOM   3237  C2  POPEP  95      76.413  38.944  83.980  1.00  0.00           C
ATOM   3239  O21 POPEP  95      76.563  40.312  84.400  1.00  0.00           O
ATOM   3240  C21 POPEP  95      75.703  40.784  85.301  1.00  0.00           C
ATOM   3241  O22 POPEP  95      74.983  41.743  85.121  1.00  0.00           O
ATOM   3242  C22 POPEP  95      75.833  40.004  86.630  1.00  0.00           C
ATOM   3245  C3  POPEP  95      77.723  38.153  84.242  1.00  0.00           C
ATOM   3248  O31 POPEP  95      78.034  37.944  85.631  1.00  0.00           O
ATOM   3249  C31 POPEP  95      77.403  36.903  86.171  1.00  0.00           C
ATOM   3250  O32 POPEP  95      76.493  36.293  85.650  1.00  0.00           O
ATOM   3251  C32 POPEP  95      77.933  36.663  87.590  1.00  0.00           C
ATOM   3254  C23 POPEP  95      75.693  40.834  87.951  1.00  0.00           C
ATOM   3257  C24 POPEP  95      75.932  39.953  89.191  1.00  0.00           C
ATOM   3260  C25 POPEP  95      76.023  40.714  90.520  1.00  0.00           C
ATOM   3263  C26 POPEP  95      75.693  39.853  91.760  1.00  0.00           C
ATOM   3266  C27 POPEP  95      74.303  40.153  92.330  1.00  0.00           C
ATOM   3269  C28 POPEP  95      73.933  39.263  93.531  1.00  0.00           C
ATOM   3272  C29 POPEP  95      72.572  39.633  94.061  1.00  0.00           C
ATOM   3274 0C21 POPEP  95      72.203  39.753  95.352  1.00  0.00           C
ATOM   3276 1C21 POPEP  95      73.083  39.514  96.561  1.00  0.00           C
ATOM   3279 2C21 POPEP  95      72.973  38.054  97.031  1.00  0.00           C
ATOM   3282 3C21 POPEP  95      74.014  37.714  98.111  1.00  0.00           C
ATOM   3285 4C21 POPEP  95      73.933  36.254  98.570  1.00  0.00           C
ATOM   3288 5C21 POPEP  95      72.852  36.034  99.641  1.00  0.00           C
ATOM   3291 6C21 POPEP  95      72.783  34.583 100.121  1.00  0.00           C
ATOM   3294 7C21 POPEP  95      72.513  34.483 101.630  1.00  0.00           C
ATOM   3297 8C21 POPEP  95      72.443  33.043 102.131  1.00  0.00           C
ATOM   3301  C33 POPEP  95      76.794  36.383  88.580  1.00  0.00           C
ATOM   3304  C34 POPEP  95      77.263  36.313  90.051  1.00  0.00           C
ATOM   3307  C35 POPEP  95      76.904  34.983  90.721  1.00  0.00           C
ATOM   3310  C36 POPEP  95      76.393  35.103  92.160  1.00  0.00           C
ATOM   3313  C37 POPEP  95      75.812  33.774  92.640  1.00  0.00           C
ATOM   3316  C38 POPEP  95      75.383  33.743  94.120  1.00  0.00           C
ATOM   3319  C39 POPEP  95      76.543  34.004  95.090  1.00  0.00           C
ATOM   3322 0C31 POPEP  95      76.202  33.653  96.540  1.00  0.00           C
ATOM   3325 1C31 POPEP  95      77.312  34.054  97.510  1.00  0.00           C
ATOM   3328 2C31 POPEP  95      77.123  33.493  98.931  1.00  0.00           C
ATOM   3331 3C31 POPEP  95      78.313  33.793  99.851  1.00  0.00           C
ATOM   3334 4C31 POPEP  95      78.174  33.174 101.242  1.00  0.00           C
ATOM   3337 5C31 POPEP  95      79.383  33.424 102.141  1.00  0.00           C
ATOM   3340 6C31 POPEP  95      79.313  32.683 103.470  1.00  0.00           C
ATOM   3344  NH3 POPEQ  96     117.904  92.714 116.050  1.00  0.00           N
ATOM   3348  C12 POPEQ  96     118.454  91.303 116.102  1.00  0.00           C
ATOM   3351  C11 POPEQ  96     119.984  91.273 115.871  1.00  0.00           C
ATOM   3354  P   POPEQ  96     121.553  89.352 114.992  1.00  0.00           P
ATOM   3355  O13 POPEQ  96     122.724  90.254 115.000  1.00  0.00           O
ATOM   3356  O14 POPEQ  96     121.714  87.943 115.360  1.00  0.00           O
ATOM   3357  O11 POPEQ  96     120.774  89.454 113.641  1.00  0.00           O
ATOM   3358  O12 POPEQ  96     120.523  89.963 116.031  1.00  0.00           O
ATOM   3359  C1  POPEQ  96     119.433  89.023 113.480  1.00  0.00           C
ATOM   3362  C2  POPEQ  96     119.354  87.784 112.571  1.00  0.00           C
ATOM   3364  O21 POPEQ  96     118.074  87.843 111.971  1.00  0.00           O
ATOM   3365  C21 POPEQ  96     117.833  87.354 110.751  1.00  0.00           C
ATOM   3366  O22 POPEQ  96     116.693  87.253 110.311  1.00  0.00           O
ATOM   3367  C22 POPEQ  96     119.062  86.982 109.891  1.00  0.00           C
ATOM   3370  C3  POPEQ  96     119.553  86.423 113.322  1.00  0.00           C
ATOM   3373  O31 POPEQ  96     119.413  85.324 112.391  1.00  0.00           O
ATOM   3374  C31 POPEQ  96     119.944  84.154 112.730  1.00  0.00           C
ATOM   3375  O32 POPEQ  96     120.373  83.853 113.830  1.00  0.00           O
ATOM   3376  C32 POPEQ  96     119.893  83.214 111.521  1.00  0.00           C
ATOM   3379  C23 POPEQ  96     118.673  86.194 108.631  1.00  0.00           C
ATOM   3382  C24 POPEQ  96     119.863  85.634 107.840  1.00  0.00           C
ATOM   3385  C25 POPEQ  96     119.392  85.033 106.521  1.00  0.00           C
ATOM   3388  C26 POPEQ  96     120.502  84.443 105.640  1.00  0.00           C
ATOM   3391  C27 POPEQ  96     120.033  84.333 104.180  1.00  0.00           C
ATOM   3394  C28 POPEQ  96     121.013  83.594 103.260  1.00  0.00           C
ATOM   3397  C29 POPEQ  96     120.674  83.813 101.800  1.00  0.00           C
ATOM   3399 0C21 POPEQ  96     120.482  82.864 100.871  1.00  0.00           C
ATOM   3401 1C21 POPEQ  96     120.653  81.383 101.102  1.00  0.00           C
ATOM   3404 2C21 POPEQ  96     119.354  80.644 101.461  1.00  0.00           C
ATOM   3407 3C21 POPEQ  96     118.513  80.193 100.251  1.00  0.00           C
ATOM   3410 4C21 POPEQ  96     117.663  78.964 100.590  1.00  0.00           C
ATOM   3413 5C21 POPEQ  96     116.854  78.382  99.421  1.00  0.00           C
ATOM   3416 6C21 POPEQ  96     117.673  78.092  98.150  1.00  0.00           C
ATOM   3419 7C21 POPEQ  96     116.843  77.423  97.050  1.00  0.00           C
ATOM   3422 8C21 POPEQ  96     117.684  76.894  95.891  1.00  0.00           C
ATOM   3426  C33 POPEQ  96     118.454  82.864 111.102  1.00  0.00           C
ATOM   3429  C34 POPEQ  96     118.443  82.024 109.811  1.00  0.00           C
ATOM   3432  C35 POPEQ  96     117.043  81.784 109.230  1.00  0.00           C
ATOM   3435  C36 POPEQ  96     117.113  81.273 107.781  1.00  0.00           C
ATOM   3438  C37 POPEQ  96     115.753  80.923 107.170  1.00  0.00           C
ATOM   3441  C38 POPEQ  96     115.854  80.644 105.661  1.00  0.00           C
ATOM   3444  C39 POPEQ  96     114.493  80.373 105.010  1.00  0.00           C
ATOM   3447 0C31 POPEQ  96     114.553  80.284 103.470  1.00  0.00           C
ATOM   3450 1C31 POPEQ  96     113.153  80.163 102.852  1.00  0.00           C
ATOM   3453 2C31 POPEQ  96     112.973  80.923 101.521  1.00  0.00           C
ATOM   3456 3C31 POPEQ  96     113.864  80.434 100.380  1.00  0.00           C
ATOM   3459 4C31 POPEQ  96     113.563  81.183  99.061  1.00  0.00           C
ATOM   3462 5C31 POPEQ  96     114.524  80.793  97.931  1.00  0.00           C
ATOM   3465 6C31 POPEQ  96     114.193  81.453  96.602  1.00  0.00           C
ATOM   3469  NH3 POPER  97      13.313  66.483 116.760  1.00  0.00           N
ATOM   3473  C12 POPER  97      12.433  65.593 117.611  1.00  0.00           C
ATOM   3476  C11 POPER  97      13.283  64.654 118.480  1.00  0.00           C
ATOM   3479  P   POPER  97      12.563  62.154 118.781  1.00  0.00           P
ATOM   3480  O13 POPER  97      13.913  61.604 119.061  1.00  0.00           O
ATOM   3481  O14 POPER  97      11.413  61.473 119.411  1.00  0.00           O
ATOM   3482  O11 POPER  97      12.423  62.214 117.212  1.00  0.00           O
ATOM   3483  O12 POPER  97      12.483  63.694 119.160  1.00  0.00           O
ATOM   3484  C1  POPER  97      12.193  61.073 116.391  1.00  0.00           C
ATOM   3487  C2  POPER  97      11.553  61.583 115.080  1.00  0.00           C
ATOM   3489  O21 POPER  97      11.373  60.663 114.021  1.00  0.00           O
ATOM   3490  C21 POPER  97      11.763  59.433 113.911  1.00  0.00           C
ATOM   3491  O22 POPER  97      12.373  58.743 114.701  1.00  0.00           O
ATOM   3492  C22 POPER  97      11.383  59.004 112.492  1.00  0.00           C
ATOM   3495  C3  POPER  97      12.293  62.824 114.481  1.00  0.00           C
ATOM   3498  O31 POPER  97      11.783  63.214 113.190  1.00  0.00           O
ATOM   3499  C31 POPER  97      10.553  63.724 113.182  1.00  0.00           C
ATOM   3500  O32 POPER  97       9.923  64.034 114.180  1.00  0.00           O
ATOM   3501  C32 POPER  97      10.183  63.964 111.711  1.00  0.00           C
ATOM   3504  C23 POPER  97      12.533  59.333 111.521  1.00  0.00           C
ATOM   3507  C24 POPER  97      12.083  59.443 110.061  1.00  0.00           C
ATOM   3510  C25 POPER  97      13.013  58.724 109.081  1.00  0.00           C
ATOM   3513  C26 POPER  97      14.443  59.263 109.021  1.00  0.00           C
ATOM   3516  C27 POPER  97      14.663  60.203 107.821  1.00  0.00           C
ATOM   3519  C28 POPER  97      16.103  60.733 107.811  1.00  0.00           C
ATOM   3522  C29 POPER  97      16.543  61.523 106.610  1.00  0.00           C
ATOM   3524 0C21 POPER  97      17.463  61.164 105.690  1.00  0.00           C
ATOM   3526 1C21 POPER  97      18.203  59.844 105.611  1.00  0.00           C
ATOM   3529 2C21 POPER  97      18.133  59.214 104.211  1.00  0.00           C
ATOM   3532 3C21 POPER  97      18.823  60.054 103.131  1.00  0.00           C
ATOM   3535 4C21 POPER  97      18.803  59.413 101.742  1.00  0.00           C
ATOM   3538 5C21 POPER  97      19.413  60.354 100.690  1.00  0.00           C
ATOM   3541 6C21 POPER  97      19.173  59.893  99.251  1.00  0.00           C
ATOM   3544 7C21 POPER  97      19.523  60.993  98.241  1.00  0.00           C
ATOM   3547 8C21 POPER  97      19.043  60.683  96.831  1.00  0.00           C
ATOM   3551  C33 POPER  97       8.803  64.592 111.440  1.00  0.00           C
ATOM   3554  C34 POPER  97       7.683  63.554 111.300  1.00  0.00           C
ATOM   3557  C35 POPER  97       6.323  64.124 110.861  1.00  0.00           C
ATOM   3560  C36 POPER  97       6.353  64.844 109.510  1.00  0.00           C
ATOM   3563  C37 POPER  97       4.963  65.284 109.031  1.00  0.00           C
ATOM   3566  C38 POPER  97       5.013  66.254 107.852  1.00  0.00           C
ATOM   3569  C39 POPER  97       3.613  66.754 107.460  1.00  0.00           C
ATOM   3572 0C31 POPER  97       3.623  67.944 106.490  1.00  0.00           C
ATOM   3575 1C31 POPER  97       3.793  67.544 105.021  1.00  0.00           C
ATOM   3578 2C31 POPER  97       3.733  68.754 104.071  1.00  0.00           C
ATOM   3581 3C31 POPER  97       2.353  69.404 103.951  1.00  0.00           C
ATOM   3584 4C31 POPER  97       1.403  68.644 103.010  1.00  0.00           C
ATOM   3587 5C31 POPER  97      -0.027  69.194 103.031  1.00  0.00           C
ATOM   3590 6C31 POPER  97      -0.707  69.194 101.672  1.00  0.00           C
ATOM   3594  NH3 POPES  98     119.184 100.103  74.931  1.00  0.00           N
ATOM   3598  C12 POPES  98     118.883  98.624  74.771  1.00  0.00           C
ATOM   3601  C11 POPES  98     117.453  98.293  75.251  1.00  0.00           C
ATOM   3604  P   POPES  98     117.733  95.674  74.711  1.00  0.00           P
ATOM   3605  O13 POPES  98     116.913  94.464  74.971  1.00  0.00           O
ATOM   3606  O14 POPES  98     117.934  96.043  73.300  1.00  0.00           O
ATOM   3607  O11 POPES  98     119.132  95.522  75.431  1.00  0.00           O
ATOM   3608  O12 POPES  98     117.164  96.912  75.501  1.00  0.00           O
ATOM   3609  C1  POPES  98     119.232  95.583  76.860  1.00  0.00           C
ATOM   3612  C2  POPES  98     118.554  94.373  77.550  1.00  0.00           C
ATOM   3614  O21 POPES  98     118.783  94.342  78.970  1.00  0.00           O
ATOM   3615  C21 POPES  98     117.952  95.093  79.680  1.00  0.00           C
ATOM   3616  O22 POPES  98     117.234  95.973  79.251  1.00  0.00           O
ATOM   3617  C22 POPES  98     117.924  94.574  81.120  1.00  0.00           C
ATOM   3620  C3  POPES  98     119.074  93.034  76.991  1.00  0.00           C
ATOM   3623  O31 POPES  98     118.262  91.964  77.541  1.00  0.00           O
ATOM   3624  C31 POPES  98     118.923  91.073  78.261  1.00  0.00           C
ATOM   3625  O32 POPES  98     120.073  90.742  78.062  1.00  0.00           O
ATOM   3626  C32 POPES  98     118.083  90.623  79.440  1.00  0.00           C
ATOM   3629  C23 POPES  98     117.164  95.504  82.080  1.00  0.00           C
ATOM   3632  C24 POPES  98     116.732  94.783  83.351  1.00  0.00           C
ATOM   3635  C25 POPES  98     117.882  94.342  84.260  1.00  0.00           C
ATOM   3638  C26 POPES  98     117.374  93.904  85.631  1.00  0.00           C
ATOM   3641  C27 POPES  98     118.454  93.314  86.551  1.00  0.00           C
ATOM   3644  C28 POPES  98     117.824  92.544  87.720  1.00  0.00           C
ATOM   3647  C29 POPES  98     118.834  92.003  88.690  1.00  0.00           C
ATOM   3649 0C21 POPES  98     119.132  92.523  89.891  1.00  0.00           C
ATOM   3651 1C21 POPES  98     118.542  93.773  90.480  1.00  0.00           C
ATOM   3654 2C21 POPES  98     117.444  93.493  91.530  1.00  0.00           C
ATOM   3657 3C21 POPES  98     116.863  94.793  92.080  1.00  0.00           C
ATOM   3660 4C21 POPES  98     115.613  94.603  92.951  1.00  0.00           C
ATOM   3663 5C21 POPES  98     115.902  94.314  94.431  1.00  0.00           C
ATOM   3666 6C21 POPES  98     116.173  95.583  95.251  1.00  0.00           C
ATOM   3669 7C21 POPES  98     116.353  95.303  96.751  1.00  0.00           C
ATOM   3672 8C21 POPES  98     116.493  96.583  97.590  1.00  0.00           C
ATOM   3676  C33 POPES  98     119.004  90.303  80.641  1.00  0.00           C
ATOM   3679  C34 POPES  98     118.253  89.714  81.831  1.00  0.00           C
ATOM   3682  C35 POPES  98     119.223  89.314  82.941  1.00  0.00           C
ATOM   3685  C36 POPES  98     118.584  88.493  84.051  1.00  0.00           C
ATOM   3688  C37 POPES  98     119.573  88.214  85.191  1.00  0.00           C
ATOM   3691  C38 POPES  98     119.193  87.024  86.080  1.00  0.00           C
ATOM   3694  C39 POPES  98     120.062  86.924  87.351  1.00  0.00           C
ATOM   3697 0C31 POPES  98     119.863  88.053  88.381  1.00  0.00           C
ATOM   3700 1C31 POPES  98     120.693  87.833  89.650  1.00  0.00           C
ATOM   3703 2C31 POPES  98     120.553  88.964  90.701  1.00  0.00           C
ATOM   3706 3C31 POPES  98     119.244  88.883  91.511  1.00  0.00           C
ATOM   3709 4C31 POPES  98     119.273  89.772  92.771  1.00  0.00           C
ATOM   3712 5C31 POPES  98     118.044  89.552  93.661  1.00  0.00           C
ATOM   3715 6C31 POPES  98     118.023  90.434  94.921  1.00  0.00           C
ATOM   3719  NH3 POPET  99      44.144   8.793 117.891  1.00  0.00           N
ATOM   3723  C12 POPET  99      42.743   8.924 117.311  1.00  0.00           C
ATOM   3726  C11 POPET  99      42.333  10.384 117.220  1.00  0.00           C
ATOM   3729  P   POPET  99      40.703  11.964 115.970  1.00  0.00           P
ATOM   3730  O13 POPET  99      39.313  12.224 116.421  1.00  0.00           O
ATOM   3731  O14 POPET  99      41.793  12.913 116.350  1.00  0.00           O
ATOM   3732  O11 POPET  99      40.813  11.803 114.400  1.00  0.00           O
ATOM   3733  O12 POPET  99      41.153  10.514 116.440  1.00  0.00           O
ATOM   3734  C1  POPET  99      42.104  11.364 113.940  1.00  0.00           C
ATOM   3737  C2  POPET  99      42.203  11.464 112.410  1.00  0.00           C
ATOM   3739  O21 POPET  99      43.432  10.883 111.951  1.00  0.00           O
ATOM   3740  C21 POPET  99      44.583  11.384 112.360  1.00  0.00           C
ATOM   3741  O22 POPET  99      44.743  12.393 113.020  1.00  0.00           O
ATOM   3742  C22 POPET  99      45.682  10.434 111.881  1.00  0.00           C
ATOM   3745  C3  POPET  99      41.963  12.884 111.840  1.00  0.00           C
ATOM   3748  O31 POPET  99      42.243  12.974 110.422  1.00  0.00           O
ATOM   3749  C31 POPET  99      41.252  12.573 109.621  1.00  0.00           C
ATOM   3750  O32 POPET  99      40.133  12.263 109.951  1.00  0.00           O
ATOM   3751  C32 POPET  99      41.703  12.623 108.171  1.00  0.00           C
ATOM   3754  C23 POPET  99      45.783  10.364 110.340  1.00  0.00           C
ATOM   3757  C24 POPET  99      46.392   9.073 109.790  1.00  0.00           C
ATOM   3760  C25 POPET  99      47.432   9.324 108.690  1.00  0.00           C
ATOM   3763  C26 POPET  99      46.893   9.854 107.352  1.00  0.00           C
ATOM   3766  C27 POPET  99      46.002   8.843 106.610  1.00  0.00           C
ATOM   3769  C28 POPET  99      45.963   9.073 105.080  1.00  0.00           C
ATOM   3772  C29 POPET  99      47.263   8.703 104.411  1.00  0.00           C
ATOM   3774 0C21 POPET  99      47.633   9.023 103.161  1.00  0.00           C
ATOM   3776 1C21 POPET  99      46.802   9.793 102.160  1.00  0.00           C
ATOM   3779 2C21 POPET  99      47.583  10.083 100.861  1.00  0.00           C
ATOM   3782 3C21 POPET  99      48.733  11.104 101.021  1.00  0.00           C
ATOM   3785 4C21 POPET  99      49.682  11.143  99.811  1.00  0.00           C
ATOM   3788 5C21 POPET  99      50.433   9.823  99.611  1.00  0.00           C
ATOM   3791 6C21 POPET  99      51.693   9.934  98.742  1.00  0.00           C
ATOM   3794 7C21 POPET  99      52.383   8.573  98.591  1.00  0.00           C
ATOM   3797 8C21 POPET  99      53.733   8.634  97.860  1.00  0.00           C
ATOM   3801  C33 POPET  99      43.043  11.913 107.910  1.00  0.00           C
ATOM   3804  C34 POPET  99      43.923  12.694 106.932  1.00  0.00           C
ATOM   3807  C35 POPET  99      43.424  12.564 105.500  1.00  0.00           C
ATOM   3810  C36 POPET  99      44.432  13.083 104.481  1.00  0.00           C
ATOM   3813  C37 POPET  99      43.993  12.674 103.081  1.00  0.00           C
ATOM   3816  C38 POPET  99      44.903  13.183 101.951  1.00  0.00           C
ATOM   3819  C39 POPET  99      44.432  12.593 100.620  1.00  0.00           C
ATOM   3822 0C31 POPET  99      43.813  13.634  99.680  1.00  0.00           C
ATOM   3825 1C31 POPET  99      42.894  12.974  98.650  1.00  0.00           C
ATOM   3828 2C31 POPET  99      42.683  13.833  97.400  1.00  0.00           C
ATOM   3831 3C31 POPET  99      43.603  13.413  96.242  1.00  0.00           C
ATOM   3834 4C31 POPET  99      45.083  13.703  96.470  1.00  0.00           C
ATOM   3837 5C31 POPET  99      45.924  13.313  95.251  1.00  0.00           C
ATOM   3840 6C31 POPET  99      47.403  13.653  95.391  1.00  0.00           C
ATOM   3844  NH3 POPEU 100      86.714  68.044  75.930  1.00  0.00           N
ATOM   3848  C12 POPEU 100      86.203  66.853  75.150  1.00  0.00           C
ATOM   3851  C11 POPEU 100      84.813  66.453  75.660  1.00  0.00           C
ATOM   3854  P   POPEU 100      83.363  68.303  76.821  1.00  0.00           P
ATOM   3855  O13 POPEU 100      83.204  69.743  76.521  1.00  0.00           O
ATOM   3856  O14 POPEU 100      82.123  67.624  77.291  1.00  0.00           O
ATOM   3857  O11 POPEU 100      84.564  68.123  77.860  1.00  0.00           O
ATOM   3858  O12 POPEU 100      83.923  67.563  75.550  1.00  0.00           O
ATOM   3859  C1  POPEU 100      84.963  69.144  78.771  1.00  0.00           C
ATOM   3862  C2  POPEU 100      85.553  68.553  80.090  1.00  0.00           C
ATOM   3864  O21 POPEU 100      86.234  69.614  80.830  1.00  0.00           O
ATOM   3865  C21 POPEU 100      85.413  70.173  81.730  1.00  0.00           C
ATOM   3866  O22 POPEU 100      84.263  69.844  81.900  1.00  0.00           O
ATOM   3867  C22 POPEU 100      86.124  71.273  82.521  1.00  0.00           C
ATOM   3870  C3  POPEU 100      86.523  67.344  79.881  1.00  0.00           C
ATOM   3873  O31 POPEU 100      87.213  66.993  81.101  1.00  0.00           O
ATOM   3874  C31 POPEU 100      86.483  66.273  81.980  1.00  0.00           C
ATOM   3875  O32 POPEU 100      85.443  65.714  81.730  1.00  0.00           O
ATOM   3876  C32 POPEU 100      87.133  66.324  83.370  1.00  0.00           C
ATOM   3879  C23 POPEU 100      85.213  71.873  83.631  1.00  0.00           C
ATOM   3882  C24 POPEU 100      85.954  72.784  84.631  1.00  0.00           C
ATOM   3885  C25 POPEU 100      86.964  72.063  85.541  1.00  0.00           C
ATOM   3888  C26 POPEU 100      86.323  71.083  86.530  1.00  0.00           C
ATOM   3891  C27 POPEU 100      87.374  70.523  87.500  1.00  0.00           C
ATOM   3894  C28 POPEU 100      86.794  69.522  88.521  1.00  0.00           C
ATOM   3897  C29 POPEU 100      87.733  68.903  89.531  1.00  0.00           C
ATOM   3899 0C21 POPEU 100      88.883  69.394  90.051  1.00  0.00           C
ATOM   3901 1C21 POPEU 100      89.532  70.724  89.790  1.00  0.00           C
ATOM   3904 2C21 POPEU 100      90.823  70.964  90.590  1.00  0.00           C
ATOM   3907 3C21 POPEU 100      90.622  71.034  92.111  1.00  0.00           C
ATOM   3910 4C21 POPEU 100      91.954  71.224  92.860  1.00  0.00           C
ATOM   3913 5C21 POPEU 100      92.523  72.644  92.801  1.00  0.00           C
ATOM   3916 6C21 POPEU 100      93.963  72.714  93.311  1.00  0.00           C
ATOM   3919 7C21 POPEU 100      94.464  74.154  93.510  1.00  0.00           C
ATOM   3922 8C21 POPEU 100      95.914  74.223  93.970  1.00  0.00           C
ATOM   3926  C33 POPEU 100      86.504  65.333  84.410  1.00  0.00           C
ATOM   3929  C34 POPEU 100      86.404  65.934  85.830  1.00  0.00           C
ATOM   3932  C35 POPEU 100      86.203  64.883  86.931  1.00  0.00           C
ATOM   3935  C36 POPEU 100      86.334  65.493  88.340  1.00  0.00           C
ATOM   3938  C37 POPEU 100      86.583  64.452  89.440  1.00  0.00           C
ATOM   3941  C38 POPEU 100      87.012  65.074  90.781  1.00  0.00           C
ATOM   3944  C39 POPEU 100      87.413  64.054  91.861  1.00  0.00           C
ATOM   3947 0C31 POPEU 100      86.312  63.062  92.260  1.00  0.00           C
ATOM   3950 1C31 POPEU 100      86.592  62.423  93.631  1.00  0.00           C
ATOM   3953 2C31 POPEU 100      85.613  61.304  94.030  1.00  0.00           C
ATOM   3956 3C31 POPEU 100      84.184  61.793  94.300  1.00  0.00           C
ATOM   3959 4C31 POPEU 100      83.262  60.634  94.720  1.00  0.00           C
ATOM   3962 5C31 POPEU 100      81.814  61.083  94.960  1.00  0.00           C
ATOM   3965 6C31 POPEU 100      80.902  59.923  95.370  1.00  0.00           C
ATOM   3969  NH3 POPEV 101      15.493  94.823 116.421  1.00  0.00           N
ATOM   3973  C12 POPEV 101      15.873  95.063 117.852  1.00  0.00           C
ATOM   3976  C11 POPEV 101      15.883  93.694 118.550  1.00  0.00           C
ATOM   3979  P   POPEV 101      14.513  91.654 117.720  1.00  0.00           P
ATOM   3980  O13 POPEV 101      15.603  90.833 118.290  1.00  0.00           O
ATOM   3981  O14 POPEV 101      13.153  91.094 117.751  1.00  0.00           O
ATOM   3982  O11 POPEV 101      14.863  92.153 116.230  1.00  0.00           O
ATOM   3983  O12 POPEV 101      14.593  93.064 118.441  1.00  0.00           O
ATOM   3984  C1  POPEV 101      13.903  91.924 115.190  1.00  0.00           C
ATOM   3987  C2  POPEV 101      14.223  92.703 113.870  1.00  0.00           C
ATOM   3989  O21 POPEV 101      13.383  92.243 112.790  1.00  0.00           O
ATOM   3990  C21 POPEV 101      13.663  91.063 112.281  1.00  0.00           C
ATOM   3991  O22 POPEV 101      14.413  90.224 112.740  1.00  0.00           O
ATOM   3992  C22 POPEV 101      12.953  90.872 110.951  1.00  0.00           C
ATOM   3995  C3  POPEV 101      15.713  92.784 113.410  1.00  0.00           C
ATOM   3998  O31 POPEV 101      15.753  93.302 112.061  1.00  0.00           O
ATOM   3999  C31 POPEV 101      16.923  93.743 111.602  1.00  0.00           C
ATOM   4000  O32 POPEV 101      17.963  93.773 112.230  1.00  0.00           O
ATOM   4001  C32 POPEV 101      16.723  94.193 110.141  1.00  0.00           C
ATOM   4004  C23 POPEV 101      13.623  91.654 109.800  1.00  0.00           C
ATOM   4007  C24 POPEV 101      13.093  91.234 108.420  1.00  0.00           C
ATOM   4010  C25 POPEV 101      13.503  89.804 107.992  1.00  0.00           C
ATOM   4013  C26 POPEV 101      12.323  88.824 107.880  1.00  0.00           C
ATOM   4016  C27 POPEV 101      12.703  87.363 107.561  1.00  0.00           C
ATOM   4019  C28 POPEV 101      13.113  87.074 106.102  1.00  0.00           C
ATOM   4022  C29 POPEV 101      14.473  87.603 105.721  1.00  0.00           C
ATOM   4024 0C21 POPEV 101      14.863  88.044 104.510  1.00  0.00           C
ATOM   4026 1C21 POPEV 101      14.043  88.004 103.251  1.00  0.00           C
ATOM   4029 2C21 POPEV 101      14.923  87.934 101.981  1.00  0.00           C
ATOM   4032 3C21 POPEV 101      15.903  86.754 101.951  1.00  0.00           C
ATOM   4035 4C21 POPEV 101      16.653  86.632 100.620  1.00  0.00           C
ATOM   4038 5C21 POPEV 101      17.683  85.483 100.590  1.00  0.00           C
ATOM   4041 6C21 POPEV 101      18.843  85.684 101.581  1.00  0.00           C
ATOM   4044 7C21 POPEV 101      19.863  84.534 101.561  1.00  0.00           C
ATOM   4047 8C21 POPEV 101      20.393  84.202 102.951  1.00  0.00           C
ATOM   4051  C33 POPEV 101      18.023  94.673 109.432  1.00  0.00           C
ATOM   4054  C34 POPEV 101      17.833  94.863 107.910  1.00  0.00           C
ATOM   4057  C35 POPEV 101      17.743  93.533 107.141  1.00  0.00           C
ATOM   4060  C36 POPEV 101      17.393  93.724 105.661  1.00  0.00           C
ATOM   4063  C37 POPEV 101      16.293  92.773 105.190  1.00  0.00           C
ATOM   4066  C38 POPEV 101      15.933  92.973 103.710  1.00  0.00           C
ATOM   4069  C39 POPEV 101      14.693  92.192 103.271  1.00  0.00           C
ATOM   4072 0C31 POPEV 101      14.423  92.374 101.770  1.00  0.00           C
ATOM   4075 1C31 POPEV 101      13.023  91.924 101.340  1.00  0.00           C
ATOM   4078 2C31 POPEV 101      12.823  92.034  99.820  1.00  0.00           C
ATOM   4081 3C31 POPEV 101      13.483  90.863  99.102  1.00  0.00           C
ATOM   4084 4C31 POPEV 101      14.153  91.243  97.780  1.00  0.00           C
ATOM   4087 5C31 POPEV 101      14.973  90.063  97.271  1.00  0.00           C
ATOM   4090 6C31 POPEV 101      15.703  90.303  95.961  1.00  0.00           C
ATOM   4094  NH3 POPEW 102      38.243  40.883 119.051  1.00  0.00           N
ATOM   4098  C12 POPEW 102      39.383  41.693 119.600  1.00  0.00           C
ATOM   4101  C11 POPEW 102      40.713  40.933 119.440  1.00  0.00           C
ATOM   4104  P   POPEW 102      43.273  41.604 119.800  1.00  0.00           P
ATOM   4105  O13 POPEW 102      43.723  43.004 119.650  1.00  0.00           O
ATOM   4106  O14 POPEW 102      43.993  40.743 120.760  1.00  0.00           O
ATOM   4107  O11 POPEW 102      43.393  40.914 118.381  1.00  0.00           O
ATOM   4108  O12 POPEW 102      41.732  41.632 120.120  1.00  0.00           O
ATOM   4109  C1  POPEW 102      44.743  40.693 117.910  1.00  0.00           C
ATOM   4112  C2  POPEW 102      45.022  41.254 116.490  1.00  0.00           C
ATOM   4114  O21 POPEW 102      46.293  41.943 116.490  1.00  0.00           O
ATOM   4115  C21 POPEW 102      47.313  41.083 116.340  1.00  0.00           C
ATOM   4116  O22 POPEW 102      47.263  39.893 116.551  1.00  0.00           O
ATOM   4117  C22 POPEW 102      48.403  41.814 115.581  1.00  0.00           C
ATOM   4120  C3  POPEW 102      43.923  42.224 115.891  1.00  0.00           C
ATOM   4123  O31 POPEW 102      44.432  43.513 115.480  1.00  0.00           O
ATOM   4124  C31 POPEW 102      45.092  43.534 114.331  1.00  0.00           C
ATOM   4125  O32 POPEW 102      45.223  42.593 113.561  1.00  0.00           O
ATOM   4126  C32 POPEW 102      45.723  44.923 114.141  1.00  0.00           C
ATOM   4129  C23 POPEW 102      49.443  40.834 115.010  1.00  0.00           C
ATOM   4132  C24 POPEW 102      50.083  41.383 113.730  1.00  0.00           C
ATOM   4135  C25 POPEW 102      50.663  42.784 113.921  1.00  0.00           C
ATOM   4138  C26 POPEW 102      51.363  43.293 112.661  1.00  0.00           C
ATOM   4141  C27 POPEW 102      52.112  44.594 112.971  1.00  0.00           C
ATOM   4144  C28 POPEW 102      52.813  45.173 111.742  1.00  0.00           C
ATOM   4147  C29 POPEW 102      53.793  46.243 112.150  1.00  0.00           C
ATOM   4149 0C21 POPEW 102      54.263  47.224 111.361  1.00  0.00           C
ATOM   4151 1C21 POPEW 102      53.883  47.434 109.921  1.00  0.00           C
ATOM   4154 2C21 POPEW 102      54.874  46.773 108.940  1.00  0.00           C
ATOM   4157 3C21 POPEW 102      56.202  47.523 108.850  1.00  0.00           C
ATOM   4160 4C21 POPEW 102      57.163  47.003 107.771  1.00  0.00           C
ATOM   4163 5C21 POPEW 102      57.633  45.564 108.041  1.00  0.00           C
ATOM   4166 6C21 POPEW 102      58.764  45.124 107.100  1.00  0.00           C
ATOM   4169 7C21 POPEW 102      59.153  43.653 107.300  1.00  0.00           C
ATOM   4172 8C21 POPEW 102      60.373  43.233 106.470  1.00  0.00           C
ATOM   4176  C33 POPEW 102      46.433  45.074 112.781  1.00  0.00           C
ATOM   4179  C34 POPEW 102      47.304  46.333 112.711  1.00  0.00           C
ATOM   4182  C35 POPEW 102      46.543  47.663 112.671  1.00  0.00           C
ATOM   4185  C36 POPEW 102      46.233  48.123 111.242  1.00  0.00           C
ATOM   4188  C37 POPEW 102      45.503  49.473 111.180  1.00  0.00           C
ATOM   4191  C38 POPEW 102      45.593  50.114 109.781  1.00  0.00           C
ATOM   4194  C39 POPEW 102      44.693  51.333 109.580  1.00  0.00           C
ATOM   4197 0C31 POPEW 102      45.002  52.544 110.480  1.00  0.00           C
ATOM   4200 1C31 POPEW 102      44.223  53.773 110.000  1.00  0.00           C
ATOM   4203 2C31 POPEW 102      44.323  55.014 110.910  1.00  0.00           C
ATOM   4206 3C31 POPEW 102      43.653  54.773 112.261  1.00  0.00           C
ATOM   4209 4C31 POPEW 102      43.174  56.044 112.971  1.00  0.00           C
ATOM   4212 5C31 POPEW 102      42.982  55.894 114.491  1.00  0.00           C
ATOM   4215 6C31 POPEW 102      42.673  57.214 115.211  1.00  0.00           C
ATOM   4219  NH3 POPEX 103      16.283  60.653 118.000  1.00  0.00           N
ATOM   4223  C12 POPEX 103      16.233  59.683 116.851  1.00  0.00           C
ATOM   4226  C11 POPEX 103      16.063  58.214 117.271  1.00  0.00           C
ATOM   4229  P   POPEX 103      17.043  57.123 115.131  1.00  0.00           P
ATOM   4230  O13 POPEX 103      17.163  58.193 114.130  1.00  0.00           O
ATOM   4231  O14 POPEX 103      18.263  56.693 115.840  1.00  0.00           O
ATOM   4232  O11 POPEX 103      16.453  55.854 114.390  1.00  0.00           O
ATOM   4233  O12 POPEX 103      15.833  57.403 116.120  1.00  0.00           O
ATOM   4234  C1  POPEX 103      16.843  55.534 113.050  1.00  0.00           C
ATOM   4237  C2  POPEX 103      15.573  55.153 112.241  1.00  0.00           C
ATOM   4239  O21 POPEX 103      15.883  54.573 110.951  1.00  0.00           O
ATOM   4240  C21 POPEX 103      16.343  55.424 110.031  1.00  0.00           C
ATOM   4241  O22 POPEX 103      16.803  56.523 110.260  1.00  0.00           O
ATOM   4242  C22 POPEX 103      16.133  54.874 108.620  1.00  0.00           C
ATOM   4245  C3  POPEX 103      14.523  56.304 112.180  1.00  0.00           C
ATOM   4248  O31 POPEX 103      13.153  55.834 112.300  1.00  0.00           O
ATOM   4249  C31 POPEX 103      12.603  55.443 111.151  1.00  0.00           C
ATOM   4250  O32 POPEX 103      13.193  55.343 110.090  1.00  0.00           O
ATOM   4251  C32 POPEX 103      11.123  55.124 111.361  1.00  0.00           C
ATOM   4254  C23 POPEX 103      16.633  53.433 108.430  1.00  0.00           C
ATOM   4257  C24 POPEX 103      16.623  52.993 106.971  1.00  0.00           C
ATOM   4260  C25 POPEX 103      17.123  51.554 106.851  1.00  0.00           C
ATOM   4263  C26 POPEX 103      17.623  51.153 105.461  1.00  0.00           C
ATOM   4266  C27 POPEX 103      18.653  50.033 105.601  1.00  0.00           C
ATOM   4269  C28 POPEX 103      19.213  49.503 104.270  1.00  0.00           C
ATOM   4272  C29 POPEX 103      20.553  48.864 104.540  1.00  0.00           C
ATOM   4274 0C21 POPEX 103      21.693  49.124 103.881  1.00  0.00           C
ATOM   4276 1C21 POPEX 103      21.833  50.004 102.671  1.00  0.00           C
ATOM   4279 2C21 POPEX 103      22.923  49.464 101.721  1.00  0.00           C
ATOM   4282 3C21 POPEX 103      24.354  49.674 102.261  1.00  0.00           C
ATOM   4285 4C21 POPEX 103      25.303  48.544 101.861  1.00  0.00           C
ATOM   4288 5C21 POPEX 103      26.673  48.673 102.531  1.00  0.00           C
ATOM   4291 6C21 POPEX 103      27.643  47.554 102.121  1.00  0.00           C
ATOM   4294 7C21 POPEX 103      28.983  47.633 102.840  1.00  0.00           C
ATOM   4297 8C21 POPEX 103      29.993  46.593 102.352  1.00  0.00           C
ATOM   4301  C33 POPEX 103      10.223  55.844 110.331  1.00  0.00           C
ATOM   4304  C34 POPEX 103       9.023  55.004 109.881  1.00  0.00           C
ATOM   4307  C35 POPEX 103       9.423  53.864 108.940  1.00  0.00           C
ATOM   4310  C36 POPEX 103       8.243  53.034 108.420  1.00  0.00           C
ATOM   4313  C37 POPEX 103       8.683  51.964 107.401  1.00  0.00           C
ATOM   4316  C38 POPEX 103       7.513  51.103 106.911  1.00  0.00           C
ATOM   4319  C39 POPEX 103       7.263  51.194 105.401  1.00  0.00           C
ATOM   4322 0C31 POPEX 103       8.233  50.354 104.561  1.00  0.00           C
ATOM   4325 1C31 POPEX 103       7.943  50.464 103.062  1.00  0.00           C
ATOM   4328 2C31 POPEX 103       8.873  49.584 102.212  1.00  0.00           C
ATOM   4331 3C31 POPEX 103       8.583  49.674 100.710  1.00  0.00           C
ATOM   4334 4C31 POPEX 103       9.423  48.684  99.891  1.00  0.00           C
ATOM   4337 5C31 POPEX 103       9.103  48.734  98.391  1.00  0.00           C
ATOM   4340 6C31 POPEX 103       9.753  47.603  97.590  1.00  0.00           C
ATOM   4344  NH3 POPEY 104      35.923  63.703  78.650  1.00  0.00           N
ATOM   4348  C12 POPEY 104      35.514  62.333  79.120  1.00  0.00           C
ATOM   4351  C11 POPEY 104      33.993  62.154  79.321  1.00  0.00           C
ATOM   4354  P   POPEY 104      32.854  59.893  80.100  1.00  0.00           P
ATOM   4355  O13 POPEY 104      31.903  60.743  80.840  1.00  0.00           O
ATOM   4356  O14 POPEY 104      32.333  58.724  79.331  1.00  0.00           O
ATOM   4357  O11 POPEY 104      33.993  59.473  81.150  1.00  0.00           O
ATOM   4358  O12 POPEY 104      33.633  60.793  79.071  1.00  0.00           O
ATOM   4359  C1  POPEY 104      34.862  58.354  80.961  1.00  0.00           C
ATOM   4362  C2  POPEY 104      36.073  58.293  81.971  1.00  0.00           C
ATOM   4364  O21 POPEY 104      35.763  57.444  83.111  1.00  0.00           O
ATOM   4365  C21 POPEY 104      36.063  57.743  84.361  1.00  0.00           C
ATOM   4366  O22 POPEY 104      36.322  58.833  84.830  1.00  0.00           O
ATOM   4367  C22 POPEY 104      36.133  56.464  85.191  1.00  0.00           C
ATOM   4370  C3  POPEY 104      36.793  59.664  82.211  1.00  0.00           C
ATOM   4373  O31 POPEY 104      38.163  59.424  82.611  1.00  0.00           O
ATOM   4374  C31 POPEY 104      38.783  60.424  83.260  1.00  0.00           C
ATOM   4375  O32 POPEY 104      38.283  61.483  83.580  1.00  0.00           O
ATOM   4376  C32 POPEY 104      40.194  60.004  83.661  1.00  0.00           C
ATOM   4379  C23 POPEY 104      35.214  56.523  86.421  1.00  0.00           C
ATOM   4382  C24 POPEY 104      35.653  55.553  87.531  1.00  0.00           C
ATOM   4385  C25 POPEY 104      36.793  56.114  88.391  1.00  0.00           C
ATOM   4388  C26 POPEY 104      36.313  57.053  89.510  1.00  0.00           C
ATOM   4391  C27 POPEY 104      37.453  57.894  90.100  1.00  0.00           C
ATOM   4394  C28 POPEY 104      37.003  58.703  91.330  1.00  0.00           C
ATOM   4397  C29 POPEY 104      38.013  59.773  91.681  1.00  0.00           C
ATOM   4399 0C21 POPEY 104      38.833  59.844  92.751  1.00  0.00           C
ATOM   4401 1C21 POPEY 104      38.952  58.864  93.900  1.00  0.00           C
ATOM   4404 2C21 POPEY 104      38.883  59.524  95.290  1.00  0.00           C
ATOM   4407 3C21 POPEY 104      40.113  60.374  95.620  1.00  0.00           C
ATOM   4410 4C21 POPEY 104      40.002  61.184  96.931  1.00  0.00           C
ATOM   4413 5C21 POPEY 104      40.733  60.543  98.131  1.00  0.00           C
ATOM   4416 6C21 POPEY 104      40.743  61.483  99.351  1.00  0.00           C
ATOM   4419 7C21 POPEY 104      41.813  61.114 100.391  1.00  0.00           C
ATOM   4422 8C21 POPEY 104      41.913  62.133 101.531  1.00  0.00           C
ATOM   4426  C33 POPEY 104      40.233  59.473  85.111  1.00  0.00           C
ATOM   4429  C34 POPEY 104      41.672  59.293  85.620  1.00  0.00           C
ATOM   4432  C35 POPEY 104      42.163  60.504  86.431  1.00  0.00           C
ATOM   4435  C36 POPEY 104      41.592  60.513  87.860  1.00  0.00           C
ATOM   4438  C37 POPEY 104      41.732  61.894  88.510  1.00  0.00           C
ATOM   4441  C38 POPEY 104      41.163  61.973  89.940  1.00  0.00           C
ATOM   4444  C39 POPEY 104      42.033  61.224  90.970  1.00  0.00           C
ATOM   4447 0C31 POPEY 104      42.203  62.003  92.281  1.00  0.00           C
ATOM   4450 1C31 POPEY 104      43.013  61.213  93.311  1.00  0.00           C
ATOM   4453 2C31 POPEY 104      43.203  61.924  94.660  1.00  0.00           C
ATOM   4456 3C31 POPEY 104      44.183  63.102  94.601  1.00  0.00           C
ATOM   4459 4C31 POPEY 104      44.513  63.662  95.991  1.00  0.00           C
ATOM   4462 5C31 POPEY 104      45.682  64.654  95.980  1.00  0.00           C
ATOM   4465 6C31 POPEY 104      46.112  65.114  97.370  1.00  0.00           C
ATOM   4469  NH3 POPEZ 105     118.204  39.903  74.150  1.00  0.00           N
ATOM   4473  C12 POPEZ 105     119.112  40.434  73.062  1.00  0.00           C
ATOM   4476  C11 POPEZ 105     118.963  41.954  72.840  1.00  0.00           C
ATOM   4479  P   POPEZ 105     116.674  42.953  73.620  1.00  0.00           P
ATOM   4480  O13 POPEZ 105     115.523  43.633  73.010  1.00  0.00           O
ATOM   4481  O14 POPEZ 105     116.364  41.854  74.570  1.00  0.00           O
ATOM   4482  O11 POPEZ 105     117.603  43.993  74.360  1.00  0.00           O
ATOM   4483  O12 POPEZ 105     117.603  42.313  72.531  1.00  0.00           O
ATOM   4484  C1  POPEZ 105     117.573  44.243  75.771  1.00  0.00           C
ATOM   4487  C2  POPEZ 105     118.724  43.513  76.531  1.00  0.00           C
ATOM   4489  O21 POPEZ 105     118.233  42.764  77.660  1.00  0.00           O
ATOM   4490  C21 POPEZ 105     117.794  43.404  78.710  1.00  0.00           C
ATOM   4491  O22 POPEZ 105     117.643  44.613  78.821  1.00  0.00           O
ATOM   4492  C22 POPEZ 105     117.474  42.383  79.791  1.00  0.00           C
ATOM   4495  C3  POPEZ 105     119.953  44.413  76.860  1.00  0.00           C
ATOM   4498  O31 POPEZ 105     121.033  43.633  77.421  1.00  0.00           O
ATOM   4499  C31 POPEZ 105     122.012  44.343  77.970  1.00  0.00           C
ATOM   4500  O32 POPEZ 105     122.064  45.553  78.071  1.00  0.00           O
ATOM   4501  C32 POPEZ 105     123.093  43.414  78.531  1.00  0.00           C
ATOM   4504  C23 POPEZ 105     116.623  42.953  80.940  1.00  0.00           C
ATOM   4507  C24 POPEZ 105     116.474  41.913  82.071  1.00  0.00           C
ATOM   4510  C25 POPEZ 105     115.674  42.414  83.281  1.00  0.00           C
ATOM   4513  C26 POPEZ 105     115.653  41.394  84.431  1.00  0.00           C
ATOM   4516  C27 POPEZ 105     114.823  41.873  85.631  1.00  0.00           C
ATOM   4519  C28 POPEZ 105     114.974  40.964  86.861  1.00  0.00           C
ATOM   4522  C29 POPEZ 105     114.263  41.554  88.062  1.00  0.00           C
ATOM   4524 0C21 POPEZ 105     114.853  42.174  89.110  1.00  0.00           C
ATOM   4526 1C21 POPEZ 105     116.334  42.403  89.270  1.00  0.00           C
ATOM   4529 2C21 POPEZ 105     116.684  43.633  90.140  1.00  0.00           C
ATOM   4532 3C21 POPEZ 105     116.443  43.414  91.641  1.00  0.00           C
ATOM   4535 4C21 POPEZ 105     117.083  44.524  92.481  1.00  0.00           C
ATOM   4538 5C21 POPEZ 105     116.943  44.314  94.001  1.00  0.00           C
ATOM   4541 6C21 POPEZ 105     117.913  45.203  94.790  1.00  0.00           C
ATOM   4544 7C21 POPEZ 105     117.503  45.413  96.250  1.00  0.00           C
ATOM   4547 8C21 POPEZ 105     118.554  46.164  97.071  1.00  0.00           C
ATOM   4551  C33 POPEZ 105     123.414  43.754  80.000  1.00  0.00           C
ATOM   4554  C34 POPEZ 105     124.433  42.773  80.620  1.00  0.00           C
ATOM   4557  C35 POPEZ 105     125.844  43.344  80.821  1.00  0.00           C
ATOM   4560  C36 POPEZ 105     125.943  44.373  81.961  1.00  0.00           C
ATOM   4563  C37 POPEZ 105     127.344  44.963  82.160  1.00  0.00           C
ATOM   4566  C38 POPEZ 105     127.344  46.114  83.181  1.00  0.00           C
ATOM   4569  C39 POPEZ 105     128.701  46.814  83.340  1.00  0.00           C
ATOM   4572 0C31 POPEZ 105     129.741  46.023  84.151  1.00  0.00           C
ATOM   4575 1C31 POPEZ 105     131.031  46.833  84.381  1.00  0.00           C
ATOM   4578 2C31 POPEZ 105     132.010  46.243  85.401  1.00  0.00           C
ATOM   4581 3C31 POPEZ 105     131.480  46.254  86.840  1.00  0.00           C
ATOM   4584 4C31 POPEZ 105     132.570  45.953  87.870  1.00  0.00           C
ATOM   4587 5C31 POPEZ 105     132.010  45.863  89.300  1.00  0.00           C
ATOM   4590 6C31 POPEZ 105     133.081  45.583  90.360  1.00  0.00           C
ATOM   4594  NH3 POPEa 106     125.634 114.443 113.870  1.00  0.00           N
ATOM   4598  C12 POPEa 106     125.663 113.934 115.290  1.00  0.00           C
ATOM   4601  C11 POPEa 106     126.583 114.772 116.180  1.00  0.00           C
ATOM   4604  P   POPEa 106     128.970 115.793 116.230  1.00  0.00           P
ATOM   4605  O13 POPEa 106     128.719 115.893 117.671  1.00  0.00           O
ATOM   4606  O14 POPEa 106     130.320 115.373 115.771  1.00  0.00           O
ATOM   4607  O11 POPEa 106     128.690 117.192 115.550  1.00  0.00           O
ATOM   4608  O12 POPEa 106     127.860 114.883 115.562  1.00  0.00           O
ATOM   4609  C1  POPEa 106     127.840 117.444 114.451  1.00  0.00           C
ATOM   4612  C2  POPEa 106     128.531 117.323 113.062  1.00  0.00           C
ATOM   4614  O21 POPEa 106     127.790 118.074 112.080  1.00  0.00           O
ATOM   4615  C21 POPEa 106     126.474 117.904 112.030  1.00  0.00           C
ATOM   4616  O22 POPEa 106     125.854 116.943 112.451  1.00  0.00           O
ATOM   4617  C22 POPEa 106     125.893 119.202 111.461  1.00  0.00           C
ATOM   4620  C3  POPEa 106     128.859 115.863 112.611  1.00  0.00           C
ATOM   4623  O31 POPEa 106     128.141 115.424 111.440  1.00  0.00           O
ATOM   4624  C31 POPEa 106     128.801 115.583 110.290  1.00  0.00           C
ATOM   4625  O32 POPEa 106     129.940 115.973 110.171  1.00  0.00           O
ATOM   4626  C32 POPEa 106     127.910 115.084 109.160  1.00  0.00           C
ATOM   4629  C23 POPEa 106     124.573 119.093 110.650  1.00  0.00           C
ATOM   4632  C24 POPEa 106     124.454 120.184 109.561  1.00  0.00           C
ATOM   4635  C25 POPEa 106     125.574 120.093 108.521  1.00  0.00           C
ATOM   4638  C26 POPEa 106     125.333 120.882 107.230  1.00  0.00           C
ATOM   4641  C27 POPEa 106     126.523 120.704 106.281  1.00  0.00           C
ATOM   4644  C28 POPEa 106     126.283 121.253 104.860  1.00  0.00           C
ATOM   4647  C29 POPEa 106     125.233 120.452 104.130  1.00  0.00           C
ATOM   4649 0C21 POPEa 106     124.643 120.833 102.980  1.00  0.00           C
ATOM   4651 1C21 POPEa 106     124.953 122.103 102.230  1.00  0.00           C
ATOM   4654 2C21 POPEa 106     125.762 121.814 100.951  1.00  0.00           C
ATOM   4657 3C21 POPEa 106     124.933 121.234  99.800  1.00  0.00           C
ATOM   4660 4C21 POPEa 106     125.464 119.874  99.321  1.00  0.00           C
ATOM   4663 5C21 POPEa 106     124.683 119.314  98.131  1.00  0.00           C
ATOM   4666 6C21 POPEa 106     125.434 118.144  97.460  1.00  0.00           C
ATOM   4669 7C21 POPEa 106     124.503 117.024  97.001  1.00  0.00           C
ATOM   4672 8C21 POPEa 106     125.264 115.872  96.340  1.00  0.00           C
ATOM   4676  C33 POPEa 106     126.763 116.054 108.811  1.00  0.00           C
ATOM   4679  C34 POPEa 106     125.443 115.343 108.462  1.00  0.00           C
ATOM   4682  C35 POPEa 106     124.844 115.853 107.150  1.00  0.00           C
ATOM   4685  C36 POPEa 106     125.564 115.373 105.881  1.00  0.00           C
ATOM   4688  C37 POPEa 106     125.124 116.203 104.660  1.00  0.00           C
ATOM   4691  C38 POPEa 106     126.023 116.022 103.430  1.00  0.00           C
ATOM   4694  C39 POPEa 106     126.124 114.564 102.971  1.00  0.00           C
ATOM   4697 0C31 POPEa 106     126.714 114.443 101.561  1.00  0.00           C
ATOM   4700 1C31 POPEa 106     127.463 113.113 101.370  1.00  0.00           C
ATOM   4703 2C31 POPEa 106     128.020 112.913  99.960  1.00  0.00           C
ATOM   4706 3C31 POPEa 106     126.964 112.412  98.970  1.00  0.00           C
ATOM   4709 4C31 POPEa 106     127.562 111.903  97.661  1.00  0.00           C
ATOM   4712 5C31 POPEa 106     126.533 111.143  96.800  1.00  0.00           C
ATOM   4715 6C31 POPEa 106     127.073 110.634  95.471  1.00  0.00           C
ATOM   4719  NH3 POPEb 107       3.353 124.944 114.860  1.00  0.00           N
ATOM   4723  C12 POPEb 107       3.023 123.594 114.291  1.00  0.00           C
ATOM   4726  C11 POPEb 107       3.963 122.493 114.860  1.00  0.00           C
ATOM   4729  P   POPEb 107       2.373 120.494 114.320  1.00  0.00           P
ATOM   4730  O13 POPEb 107       2.683 119.053 114.460  1.00  0.00           O
ATOM   4731  O14 POPEb 107       0.953 120.893 114.440  1.00  0.00           O
ATOM   4732  O11 POPEb 107       2.873 120.973 112.891  1.00  0.00           O
ATOM   4733  O12 POPEb 107       3.223 121.374 115.340  1.00  0.00           O
ATOM   4734  C1  POPEb 107       2.463 120.163 111.781  1.00  0.00           C
ATOM   4737  C2  POPEb 107       3.083 120.704 110.461  1.00  0.00           C
ATOM   4739  O21 POPEb 107       2.613 119.912 109.351  1.00  0.00           O
ATOM   4740  C21 POPEb 107       1.393 120.184 108.940  1.00  0.00           C
ATOM   4741  O22 POPEb 107       0.783 121.213 109.172  1.00  0.00           O
ATOM   4742  C22 POPEb 107       0.843 119.014 108.140  1.00  0.00           C
ATOM   4745  C3  POPEb 107       4.633 120.653 110.492  1.00  0.00           C
ATOM   4748  O31 POPEb 107       5.183 121.614 109.561  1.00  0.00           O
ATOM   4749  C31 POPEb 107       5.343 121.353 108.241  1.00  0.00           C
ATOM   4750  O32 POPEb 107       5.423 122.253 107.421  1.00  0.00           O
ATOM   4751  C32 POPEb 107       5.483 119.863 107.891  1.00  0.00           C
ATOM   4754  C23 POPEb 107       1.423 118.993 106.711  1.00  0.00           C
ATOM   4757  C24 POPEb 107       1.183 117.633 106.050  1.00  0.00           C
ATOM   4760  C25 POPEb 107       1.643 117.574 104.590  1.00  0.00           C
ATOM   4763  C26 POPEb 107       0.763 118.372 103.620  1.00  0.00           C
ATOM   4766  C27 POPEb 107       1.033 117.964 102.150  1.00  0.00           C
ATOM   4769  C28 POPEb 107       0.393 118.913 101.120  1.00  0.00           C
ATOM   4772  C29 POPEb 107       1.183 120.193 101.120  1.00  0.00           C
ATOM   4774 0C21 POPEb 107       1.003 121.303 100.380  1.00  0.00           C
ATOM   4776 1C21 POPEb 107      -0.017 121.514  99.312  1.00  0.00           C
ATOM   4779 2C21 POPEb 107       0.663 122.113  98.071  1.00  0.00           C
ATOM   4782 3C21 POPEb 107      -0.367 122.374  96.980  1.00  0.00           C
ATOM   4785 4C21 POPEb 107       0.213 122.943  95.681  1.00  0.00           C
ATOM   4788 5C21 POPEb 107      -0.877 123.563  94.800  1.00  0.00           C
ATOM   4791 6C21 POPEb 107      -0.567 124.993  94.361  1.00  0.00           C
ATOM   4794 7C21 POPEb 107      -1.764 125.653  93.661  1.00  0.00           C
ATOM   4797 8C21 POPEb 107      -1.457 127.064  93.141  1.00  0.00           C
ATOM   4801  C33 POPEb 107       6.043 119.603 106.470  1.00  0.00           C
ATOM   4804  C34 POPEb 107       5.743 118.162 106.011  1.00  0.00           C
ATOM   4807  C35 POPEb 107       6.713 117.603 104.960  1.00  0.00           C
ATOM   4810  C36 POPEb 107       6.533 118.204 103.561  1.00  0.00           C
ATOM   4813  C37 POPEb 107       7.313 117.444 102.471  1.00  0.00           C
ATOM   4816  C38 POPEb 107       6.783 117.754 101.061  1.00  0.00           C
ATOM   4819  C39 POPEb 107       7.673 117.192  99.930  1.00  0.00           C
ATOM   4822 0C31 POPEb 107       8.693 118.214  99.431  1.00  0.00           C
ATOM   4825 1C31 POPEb 107       9.643 117.644  98.370  1.00  0.00           C
ATOM   4828 2C31 POPEb 107      10.443 118.734  97.631  1.00  0.00           C
ATOM   4831 3C31 POPEb 107      11.483 118.144  96.672  1.00  0.00           C
ATOM   4834 4C31 POPEb 107      12.223 119.193  95.830  1.00  0.00           C
ATOM   4837 5C31 POPEb 107      11.383 119.753  94.680  1.00  0.00           C
ATOM   4840 6C31 POPEb 107      12.153 120.714  93.760  1.00  0.00           C
ATOM   4844  NH3 POPEc 108      46.153 111.794  74.771  1.00  0.00           N
ATOM   4848  C12 POPEc 108      45.433 110.882  73.821  1.00  0.00           C
ATOM   4851  C11 POPEc 108      44.022 110.513  74.321  1.00  0.00           C
ATOM   4854  P   POPEc 108      44.162 108.053  75.330  1.00  0.00           P
ATOM   4855  O13 POPEc 108      43.063 107.052  75.321  1.00  0.00           O
ATOM   4856  O14 POPEc 108      45.523 107.533  75.071  1.00  0.00           O
ATOM   4857  O11 POPEc 108      44.183 108.883  76.672  1.00  0.00           O
ATOM   4858  O12 POPEc 108      43.833 109.114  74.220  1.00  0.00           O
ATOM   4859  C1  POPEc 108      45.383 108.834  77.460  1.00  0.00           C
ATOM   4862  C2  POPEc 108      45.194 109.603  78.791  1.00  0.00           C
ATOM   4864  O21 POPEc 108      44.144 109.034  79.590  1.00  0.00           O
ATOM   4865  C21 POPEc 108      44.473 107.882  80.150  1.00  0.00           C
ATOM   4866  O22 POPEc 108      45.534 107.304  80.041  1.00  0.00           O
ATOM   4867  C22 POPEc 108      43.354 107.453  81.091  1.00  0.00           C
ATOM   4870  C3  POPEc 108      44.862 111.084  78.480  1.00  0.00           C
ATOM   4873  O31 POPEc 108      44.092 111.772  79.491  1.00  0.00           O
ATOM   4874  C31 POPEc 108      44.693 111.863  80.660  1.00  0.00           C
ATOM   4875  O32 POPEc 108      45.823 111.493  80.921  1.00  0.00           O
ATOM   4876  C32 POPEc 108      43.764 112.574  81.651  1.00  0.00           C
ATOM   4879  C23 POPEc 108      43.712 106.183  81.910  1.00  0.00           C
ATOM   4882  C24 POPEc 108      43.003 106.143  83.271  1.00  0.00           C
ATOM   4885  C25 POPEc 108      43.624 107.103  84.300  1.00  0.00           C
ATOM   4888  C26 POPEc 108      42.973 107.024  85.681  1.00  0.00           C
ATOM   4891  C27 POPEc 108      43.583 108.034  86.681  1.00  0.00           C
ATOM   4894  C28 POPEc 108      42.982 107.952  88.101  1.00  0.00           C
ATOM   4897  C29 POPEc 108      43.432 106.723  88.840  1.00  0.00           C
ATOM   4899 0C21 POPEc 108      43.484 106.544  90.171  1.00  0.00           C
ATOM   4901 1C21 POPEc 108      43.034 107.533  91.221  1.00  0.00           C
ATOM   4904 2C21 POPEc 108      43.182 106.954  92.650  1.00  0.00           C
ATOM   4907 3C21 POPEc 108      42.273 105.763  92.951  1.00  0.00           C
ATOM   4910 4C21 POPEc 108      42.583 105.084  94.300  1.00  0.00           C
ATOM   4913 5C21 POPEc 108      41.953 105.723  95.550  1.00  0.00           C
ATOM   4916 6C21 POPEc 108      40.422 105.784  95.520  1.00  0.00           C
ATOM   4919 7C21 POPEc 108      39.833 106.133  96.891  1.00  0.00           C
ATOM   4922 8C21 POPEc 108      38.303 106.183  96.900  1.00  0.00           C
ATOM   4926  C33 POPEc 108      44.513 113.683  82.430  1.00  0.00           C
ATOM   4929  C34 POPEc 108      43.572 114.552  83.290  1.00  0.00           C
ATOM   4932  C35 POPEc 108      43.023 113.794  84.501  1.00  0.00           C
ATOM   4935  C36 POPEc 108      42.033 114.622  85.331  1.00  0.00           C
ATOM   4938  C37 POPEc 108      41.493 113.813  86.521  1.00  0.00           C
ATOM   4941  C38 POPEc 108      40.443 114.564  87.341  1.00  0.00           C
ATOM   4944  C39 POPEc 108      39.533 113.643  88.171  1.00  0.00           C
ATOM   4947 0C31 POPEc 108      40.183 113.113  89.461  1.00  0.00           C
ATOM   4950 1C31 POPEc 108      40.953 111.794  89.321  1.00  0.00           C
ATOM   4953 2C31 POPEc 108      41.574 111.334  90.660  1.00  0.00           C
ATOM   4956 3C31 POPEc 108      40.563 110.704  91.630  1.00  0.00           C
ATOM   4959 4C31 POPEc 108      41.163 110.473  93.020  1.00  0.00           C
ATOM   4962 5C31 POPEc 108      40.253 109.692  93.970  1.00  0.00           C
ATOM   4965 6C31 POPEc 108      40.932 109.424  95.311  1.00  0.00           C
ATOM   4969  NH3 POPEd 109      81.674  68.574  81.991  1.00  0.00           N
ATOM   4973  C12 POPEd 109      82.024  67.644  80.861  1.00  0.00           C
ATOM   4976  C11 POPEd 109      80.922  66.613  80.550  1.00  0.00           C
ATOM   4979  P   POPEd 109      82.453  64.663  79.651  1.00  0.00           P
ATOM   4980  O13 POPEd 109      81.863  63.394  79.131  1.00  0.00           O
ATOM   4981  O14 POPEd 109      83.743  65.114  79.102  1.00  0.00           O
ATOM   4982  O11 POPEd 109      82.523  64.592  81.250  1.00  0.00           O
ATOM   4983  O12 POPEd 109      81.343  65.794  79.451  1.00  0.00           O
ATOM   4984  C1  POPEd 109      82.133  63.354  81.840  1.00  0.00           C
ATOM   4987  C2  POPEd 109      81.843  63.424  83.351  1.00  0.00           C
ATOM   4989  O21 POPEd 109      81.213  62.154  83.610  1.00  0.00           O
ATOM   4990  C21 POPEd 109      81.264  61.803  84.881  1.00  0.00           C
ATOM   4991  O22 POPEd 109      82.073  62.203  85.690  1.00  0.00           O
ATOM   4992  C22 POPEd 109      80.062  60.943  85.230  1.00  0.00           C
ATOM   4995  C3  POPEd 109      80.844  64.544  83.771  1.00  0.00           C
ATOM   4998  O31 POPEd 109      81.404  65.864  83.690  1.00  0.00           O
ATOM   4999  C31 POPEd 109      81.723  66.624  84.751  1.00  0.00           C
ATOM   5000  O32 POPEd 109      81.964  67.812  84.620  1.00  0.00           O
ATOM   5001  C32 POPEd 109      81.833  65.904  86.091  1.00  0.00           C
ATOM   5004  C23 POPEd 109      79.313  61.644  86.381  1.00  0.00           C
ATOM   5007  C24 POPEd 109      77.872  61.153  86.561  1.00  0.00           C
ATOM   5010  C25 POPEd 109      77.062  62.123  87.451  1.00  0.00           C
ATOM   5013  C26 POPEd 109      77.452  62.133  88.941  1.00  0.00           C
ATOM   5016  C27 POPEd 109      76.794  63.323  89.660  1.00  0.00           C
ATOM   5019  C28 POPEd 109      77.403  63.773  91.010  1.00  0.00           C
ATOM   5022  C29 POPEd 109      77.604  62.684  92.031  1.00  0.00           C
ATOM   5024 0C21 POPEd 109      78.353  62.812  93.141  1.00  0.00           C
ATOM   5026 1C21 POPEd 109      79.074  64.083  93.561  1.00  0.00           C
ATOM   5029 2C21 POPEd 109      79.293  64.194  95.080  1.00  0.00           C
ATOM   5032 3C21 POPEd 109      78.012  64.303  95.921  1.00  0.00           C
ATOM   5035 4C21 POPEd 109      78.343  64.514  97.411  1.00  0.00           C
ATOM   5038 5C21 POPEd 109      77.112  64.632  98.321  1.00  0.00           C
ATOM   5041 6C21 POPEd 109      77.493  65.124  99.720  1.00  0.00           C
ATOM   5044 7C21 POPEd 109      76.293  65.264 100.671  1.00  0.00           C
ATOM   5047 8C21 POPEd 109      76.643  65.943 101.991  1.00  0.00           C
ATOM   5051  C33 POPEd 109      82.383  66.853  87.190  1.00  0.00           C
ATOM   5054  C34 POPEd 109      81.964  66.374  88.580  1.00  0.00           C
ATOM   5057  C35 POPEd 109      82.143  67.383  89.720  1.00  0.00           C
ATOM   5060  C36 POPEd 109      83.594  67.733  90.021  1.00  0.00           C
ATOM   5063  C37 POPEd 109      83.703  68.813  91.110  1.00  0.00           C
ATOM   5066  C38 POPEd 109      83.363  68.313  92.521  1.00  0.00           C
ATOM   5069  C39 POPEd 109      84.473  67.464  93.150  1.00  0.00           C
ATOM   5072 0C31 POPEd 109      84.132  67.014  94.580  1.00  0.00           C
ATOM   5075 1C31 POPEd 109      85.294  66.273  95.271  1.00  0.00           C
ATOM   5078 2C31 POPEd 109      84.913  65.854  96.701  1.00  0.00           C
ATOM   5081 3C31 POPEd 109      86.073  65.273  97.521  1.00  0.00           C
ATOM   5084 4C31 POPEd 109      87.204  66.284  97.811  1.00  0.00           C
ATOM   5087 5C31 POPEd 109      88.083  65.864  99.001  1.00  0.00           C
ATOM   5090 6C31 POPEd 109      89.223  66.843  99.300  1.00  0.00           C
ATOM   5094  NH3 POPEe 110      66.043 123.894  75.671  1.00  0.00           N
ATOM   5098  C12 POPEe 110      66.703 124.963  74.830  1.00  0.00           C
ATOM   5101  C11 POPEe 110      65.713 126.003  74.281  1.00  0.00           C
ATOM   5104  P   POPEe 110      63.263 125.644  75.101  1.00  0.00           P
ATOM   5105  O13 POPEe 110      63.493 124.184  75.230  1.00  0.00           O
ATOM   5106  O14 POPEe 110      62.563 126.084  73.881  1.00  0.00           O
ATOM   5107  O11 POPEe 110      62.473 126.162  76.370  1.00  0.00           O
ATOM   5108  O12 POPEe 110      64.682 126.313  75.211  1.00  0.00           O
ATOM   5109  C1  POPEe 110      63.093 126.882  77.451  1.00  0.00           C
ATOM   5112  C2  POPEe 110      63.513 125.964  78.641  1.00  0.00           C
ATOM   5114  O21 POPEe 110      64.714 125.284  78.271  1.00  0.00           O
ATOM   5115  C21 POPEe 110      65.913 125.504  78.830  1.00  0.00           C
ATOM   5116  O22 POPEe 110      66.953 125.224  78.271  1.00  0.00           O
ATOM   5117  C22 POPEe 110      65.903 126.073  80.261  1.00  0.00           C
ATOM   5120  C3  POPEe 110      62.403 124.912  78.940  1.00  0.00           C
ATOM   5123  O31 POPEe 110      62.803 123.853  79.840  1.00  0.00           O
ATOM   5124  C31 POPEe 110      62.803 124.174  81.120  1.00  0.00           C
ATOM   5125  O32 POPEe 110      62.663 125.294  81.571  1.00  0.00           O
ATOM   5126  C32 POPEe 110      62.953 122.894  81.961  1.00  0.00           C
ATOM   5129  C23 POPEe 110      67.182 125.704  81.050  1.00  0.00           C
ATOM   5132  C24 POPEe 110      67.163 126.162  82.521  1.00  0.00           C
ATOM   5135  C25 POPEe 110      68.163 125.413  83.410  1.00  0.00           C
ATOM   5138  C26 POPEe 110      67.764 125.382  84.891  1.00  0.00           C
ATOM   5141  C27 POPEe 110      68.123 126.654  85.681  1.00  0.00           C
ATOM   5144  C28 POPEe 110      67.823 126.483  87.180  1.00  0.00           C
ATOM   5147  C29 POPEe 110      68.432 127.581  88.010  1.00  0.00           C
ATOM   5149 0C21 POPEe 110      69.083 127.449  89.181  1.00  0.00           C
ATOM   5151 1C21 POPEe 110      69.353 126.154  89.921  1.00  0.00           C
ATOM   5154 2C21 POPEe 110      70.724 126.133  90.631  1.00  0.00           C
ATOM   5157 3C21 POPEe 110      70.783 127.052  91.851  1.00  0.00           C
ATOM   5160 4C21 POPEe 110      72.193 127.214  92.430  1.00  0.00           C
ATOM   5163 5C21 POPEe 110      72.203 128.251  93.550  1.00  0.00           C
ATOM   5166 6C21 POPEe 110      73.583 128.811  93.911  1.00  0.00           C
ATOM   5169 7C21 POPEe 110      73.473 129.930  94.951  1.00  0.00           C
ATOM   5172 8C21 POPEe 110      74.812 130.620  95.220  1.00  0.00           C
ATOM   5176  C33 POPEe 110      62.773 123.123  83.480  1.00  0.00           C
ATOM   5179  C34 POPEe 110      62.922 121.833  84.291  1.00  0.00           C
ATOM   5182  C35 POPEe 110      62.633 122.052  85.781  1.00  0.00           C
ATOM   5185  C36 POPEe 110      62.623 120.742  86.602  1.00  0.00           C
ATOM   5188  C37 POPEe 110      62.374 121.003  88.090  1.00  0.00           C
ATOM   5191  C38 POPEe 110      61.932 119.753  88.881  1.00  0.00           C
ATOM   5194  C39 POPEe 110      63.063 118.773  89.221  1.00  0.00           C
ATOM   5197 0C31 POPEe 110      63.873 119.193  90.461  1.00  0.00           C
ATOM   5200 1C31 POPEe 110      64.822 118.092  90.951  1.00  0.00           C
ATOM   5203 2C31 POPEe 110      65.724 118.533  92.120  1.00  0.00           C
ATOM   5206 3C31 POPEe 110      64.952 118.923  93.391  1.00  0.00           C
ATOM   5209 4C31 POPEe 110      65.873 119.443  94.501  1.00  0.00           C
ATOM   5212 5C31 POPEe 110      65.133 119.764  95.800  1.00  0.00           C
ATOM   5215 6C31 POPEe 110      66.053 120.324  96.881  1.00  0.00           C
ATOM   5219  NH3 POPEf 111     125.353 102.293  72.751  1.00  0.00           N
ATOM   5223  C12 POPEf 111     125.922 100.923  72.590  1.00  0.00           C
ATOM   5226  C11 POPEf 111     124.823  99.963  72.151  1.00  0.00           C
ATOM   5229  P   POPEf 111     125.143  97.404  71.851  1.00  0.00           P
ATOM   5230  O13 POPEf 111     123.694  97.272  72.111  1.00  0.00           O
ATOM   5231  O14 POPEf 111     125.723  96.483  70.851  1.00  0.00           O
ATOM   5232  O11 POPEf 111     125.893  97.264  73.241  1.00  0.00           O
ATOM   5233  O12 POPEf 111     125.443  98.883  71.461  1.00  0.00           O
ATOM   5234  C1  POPEf 111     125.782  96.043  74.001  1.00  0.00           C
ATOM   5237  C2  POPEf 111     125.424  96.353  75.480  1.00  0.00           C
ATOM   5239  O21 POPEf 111     125.424  95.114  76.221  1.00  0.00           O
ATOM   5240  C21 POPEf 111     125.914  95.214  77.460  1.00  0.00           C
ATOM   5241  O22 POPEf 111     126.213  96.253  78.010  1.00  0.00           O
ATOM   5242  C22 POPEf 111     126.084  93.824  78.081  1.00  0.00           C
ATOM   5245  C3  POPEf 111     124.062  97.103  75.571  1.00  0.00           C
ATOM   5248  O31 POPEf 111     123.624  97.323  76.940  1.00  0.00           O
ATOM   5249  C31 POPEf 111     122.463  97.943  77.031  1.00  0.00           C
ATOM   5250  O32 POPEf 111     121.933  98.594  76.141  1.00  0.00           O
ATOM   5251  C32 POPEf 111     121.794  97.693  78.370  1.00  0.00           C
ATOM   5254  C23 POPEf 111     126.413  93.894  79.590  1.00  0.00           C
ATOM   5257  C24 POPEf 111     126.773  92.523  80.171  1.00  0.00           C
ATOM   5260  C25 POPEf 111     127.133  92.593  81.672  1.00  0.00           C
ATOM   5263  C26 POPEf 111     125.933  92.383  82.600  1.00  0.00           C
ATOM   5266  C27 POPEf 111     126.084  92.943  84.030  1.00  0.00           C
ATOM   5269  C28 POPEf 111     127.083  92.243  84.971  1.00  0.00           C
ATOM   5272  C29 POPEf 111     128.520  92.654  84.730  1.00  0.00           C
ATOM   5274 0C21 POPEf 111     129.391  93.204  85.590  1.00  0.00           C
ATOM   5276 1C21 POPEf 111     129.201  93.543  87.050  1.00  0.00           C
ATOM   5279 2C21 POPEf 111     130.290  92.873  87.922  1.00  0.00           C
ATOM   5282 3C21 POPEf 111     130.510  93.554  89.291  1.00  0.00           C
ATOM   5285 4C21 POPEf 111     129.290  93.624  90.220  1.00  0.00           C
ATOM   5288 5C21 POPEf 111     128.951  92.293  90.921  1.00  0.00           C
ATOM   5291 6C21 POPEf 111     129.641  92.143  92.290  1.00  0.00           C
ATOM   5294 7C21 POPEf 111     129.221  90.882  93.062  1.00  0.00           C
ATOM   5297 8C21 POPEf 111     129.599  90.914  94.540  1.00  0.00           C
ATOM   5301  C33 POPEf 111     122.643  97.784  79.641  1.00  0.00           C
ATOM   5304  C34 POPEf 111     121.752  97.323  80.790  1.00  0.00           C
ATOM   5307  C35 POPEf 111     122.334  97.533  82.190  1.00  0.00           C
ATOM   5310  C36 POPEf 111     121.413  96.873  83.221  1.00  0.00           C
ATOM   5313  C37 POPEf 111     121.562  97.383  84.650  1.00  0.00           C
ATOM   5316  C38 POPEf 111     120.404  96.894  85.520  1.00  0.00           C
ATOM   5319  C39 POPEf 111     120.452  97.374  86.971  1.00  0.00           C
ATOM   5322 0C31 POPEf 111     121.443  96.604  87.852  1.00  0.00           C
ATOM   5325 1C31 POPEf 111     121.103  96.794  89.331  1.00  0.00           C
ATOM   5328 2C31 POPEf 111     122.143  96.203  90.280  1.00  0.00           C
ATOM   5331 3C31 POPEf 111     121.702  96.183  91.751  1.00  0.00           C
ATOM   5334 4C31 POPEf 111     121.054  97.493  92.241  1.00  0.00           C
ATOM   5337 5C31 POPEf 111     120.642  97.433  93.710  1.00  0.00           C
ATOM   5340 6C31 POPEf 111     120.014  98.734  94.201  1.00  0.00           C
ATOM   5344  NH3 POPEg 112      99.553  48.264 118.260  1.00  0.00           N
ATOM   5348  C12 POPEg 112      99.223  46.803 118.470  1.00  0.00           C
ATOM   5351  C11 POPEg 112      98.454  46.543 119.781  1.00  0.00           C
ATOM   5354  P   POPEg 112      97.273  44.214 119.501  1.00  0.00           P
ATOM   5355  O13 POPEg 112      95.902  44.743 119.650  1.00  0.00           O
ATOM   5356  O14 POPEg 112      97.463  42.824 119.930  1.00  0.00           O
ATOM   5357  O11 POPEg 112      97.654  44.293 117.971  1.00  0.00           O
ATOM   5358  O12 POPEg 112      98.354  45.153 120.131  1.00  0.00           O
ATOM   5359  C1  POPEg 112      98.383  43.214 117.381  1.00  0.00           C
ATOM   5362  C2  POPEg 112      99.893  43.204 117.740  1.00  0.00           C
ATOM   5364  O21 POPEg 112     100.622  43.293 116.490  1.00  0.00           O
ATOM   5365  C21 POPEg 112     101.103  42.174 115.970  1.00  0.00           C
ATOM   5366  O22 POPEg 112     102.204  41.703 116.180  1.00  0.00           O
ATOM   5367  C22 POPEg 112     100.053  41.434 115.131  1.00  0.00           C
ATOM   5370  C3  POPEg 112     100.294  42.043 118.710  1.00  0.00           C
ATOM   5373  O31 POPEg 112     101.714  42.014 118.870  1.00  0.00           O
ATOM   5374  C31 POPEg 112     102.243  41.013 119.540  1.00  0.00           C
ATOM   5375  O32 POPEg 112     101.693  40.343 120.401  1.00  0.00           O
ATOM   5376  C32 POPEg 112     103.613  40.764 118.940  1.00  0.00           C
ATOM   5379  C23 POPEg 112     100.613  40.993 113.750  1.00  0.00           C
ATOM   5382  C24 POPEg 112     100.544  42.154 112.740  1.00  0.00           C
ATOM   5385  C25 POPEg 112     100.933  41.784 111.311  1.00  0.00           C
ATOM   5388  C26 POPEg 112     100.044  40.693 110.682  1.00  0.00           C
ATOM   5391  C27 POPEg 112     100.044  40.753 109.151  1.00  0.00           C
ATOM   5394  C28 POPEg 112      99.252  39.604 108.491  1.00  0.00           C
ATOM   5397  C29 POPEg 112      99.112  39.503 106.991  1.00  0.00           C
ATOM   5399 0C21 POPEg 112      99.454  40.333 105.991  1.00  0.00           C
ATOM   5401 1C21 POPEg 112     100.093  41.703 106.061  1.00  0.00           C
ATOM   5404 2C21 POPEg 112      99.004  42.784 106.210  1.00  0.00           C
ATOM   5407 3C21 POPEg 112      99.573  44.174 106.480  1.00  0.00           C
ATOM   5410 4C21 POPEg 112      98.484  45.203 106.831  1.00  0.00           C
ATOM   5413 5C21 POPEg 112      97.463  45.403 105.710  1.00  0.00           C
ATOM   5416 6C21 POPEg 112      96.353  46.383 106.120  1.00  0.00           C
ATOM   5419 7C21 POPEg 112      95.273  46.504 105.041  1.00  0.00           C
ATOM   5422 8C21 POPEg 112      94.083  47.353 105.480  1.00  0.00           C
ATOM   5426  C33 POPEg 112     104.524  39.784 119.701  1.00  0.00           C
ATOM   5429  C34 POPEg 112     105.883  39.654 118.990  1.00  0.00           C
ATOM   5432  C35 POPEg 112     105.803  39.124 117.541  1.00  0.00           C
ATOM   5435  C36 POPEg 112     105.814  40.223 116.461  1.00  0.00           C
ATOM   5438  C37 POPEg 112     105.883  39.644 115.050  1.00  0.00           C
ATOM   5441  C38 POPEg 112     105.933  40.714 113.951  1.00  0.00           C
ATOM   5444  C39 POPEg 112     106.042  40.124 112.531  1.00  0.00           C
ATOM   5447 0C31 POPEg 112     104.704  39.664 111.951  1.00  0.00           C
ATOM   5450 1C31 POPEg 112     104.792  39.203 110.480  1.00  0.00           C
ATOM   5453 2C31 POPEg 112     103.433  38.754 109.940  1.00  0.00           C
ATOM   5456 3C31 POPEg 112     103.454  38.153 108.521  1.00  0.00           C
ATOM   5459 4C31 POPEg 112     103.584  39.193 107.401  1.00  0.00           C
ATOM   5462 5C31 POPEg 112     103.223  38.603 106.021  1.00  0.00           C
ATOM   5465 6C31 POPEg 112     103.204  39.633 104.891  1.00  0.00           C
ATOM   5469  NH3 POPEh 113     117.213 123.643 112.201  1.00  0.00           N
ATOM   5473  C12 POPEh 113     117.243 124.272 113.561  1.00  0.00           C
ATOM   5476  C11 POPEh 113     118.293 123.554 114.432  1.00  0.00           C
ATOM   5479  P   POPEh 113     120.844 123.964 114.691  1.00  0.00           P
ATOM   5480  O13 POPEh 113     120.464 125.103 115.541  1.00  0.00           O
ATOM   5481  O14 POPEh 113     121.334 122.724 115.321  1.00  0.00           O
ATOM   5482  O11 POPEh 113     121.863 124.513 113.610  1.00  0.00           O
ATOM   5483  O12 POPEh 113     119.573 123.613 113.800  1.00  0.00           O
ATOM   5484  C1  POPEh 113     121.964 123.953 112.300  1.00  0.00           C
ATOM   5487  C2  POPEh 113     120.973 124.643 111.330  1.00  0.00           C
ATOM   5489  O21 POPEh 113     121.203 124.132 110.000  1.00  0.00           O
ATOM   5490  C21 POPEh 113     120.133 123.694 109.381  1.00  0.00           C
ATOM   5491  O22 POPEh 113     119.033 123.503 109.870  1.00  0.00           O
ATOM   5492  C22 POPEh 113     120.464 123.493 107.910  1.00  0.00           C
ATOM   5495  C3  POPEh 113     121.124 126.183 111.300  1.00  0.00           C
ATOM   5498  O31 POPEh 113     120.154 126.752 110.391  1.00  0.00           O
ATOM   5499  C31 POPEh 113     119.893 128.030 110.640  1.00  0.00           C
ATOM   5500  O32 POPEh 113     120.424 128.690 111.531  1.00  0.00           O
ATOM   5501  C32 POPEh 113     118.812 128.521 109.680  1.00  0.00           C
ATOM   5504  C23 POPEh 113     119.923 122.173 107.352  1.00  0.00           C
ATOM   5507  C24 POPEh 113     120.443 121.992 105.920  1.00  0.00           C
ATOM   5510  C25 POPEh 113     119.723 120.882 105.150  1.00  0.00           C
ATOM   5513  C26 POPEh 113     120.494 119.564 105.141  1.00  0.00           C
ATOM   5516  C27 POPEh 113     120.793 119.104 103.710  1.00  0.00           C
ATOM   5519  C28 POPEh 113     121.863 118.004 103.590  1.00  0.00           C
ATOM   5522  C29 POPEh 113     122.514 117.812 102.251  1.00  0.00           C
ATOM   5524 0C21 POPEh 113     122.183 118.263 101.021  1.00  0.00           C
ATOM   5526 1C21 POPEh 113     120.963 119.023 100.550  1.00  0.00           C
ATOM   5529 2C21 POPEh 113     120.473 118.423  99.221  1.00  0.00           C
ATOM   5532 3C21 POPEh 113     120.084 116.943  99.340  1.00  0.00           C
ATOM   5535 4C21 POPEh 113     119.933 116.294  97.961  1.00  0.00           C
ATOM   5538 5C21 POPEh 113     119.672 114.783  98.041  1.00  0.00           C
ATOM   5541 6C21 POPEh 113     119.734 114.104  96.660  1.00  0.00           C
ATOM   5544 7C21 POPEh 113     119.844 112.584  96.721  1.00  0.00           C
ATOM   5547 8C21 POPEh 113     119.904 111.924  95.340  1.00  0.00           C
ATOM   5551  C33 POPEh 113     118.584 130.051 109.720  1.00  0.00           C
ATOM   5554  C34 POPEh 113     119.232 130.781 108.550  1.00  0.00           C
ATOM   5557  C35 POPEh 113     119.193 132.311 108.701  1.00  0.00           C
ATOM   5560  C36 POPEh 113     119.813 133.020 107.492  1.00  0.00           C
ATOM   5563  C37 POPEh 113     120.264 134.461 107.790  1.00  0.00           C
ATOM   5566  C38 POPEh 113     121.213 135.021 106.711  1.00  0.00           C
ATOM   5569  C39 POPEh 113     120.574 135.161 105.321  1.00  0.00           C
ATOM   5572 0C31 POPEh 113     121.562 135.660 104.250  1.00  0.00           C
ATOM   5575 1C31 POPEh 113     120.883 135.861 102.891  1.00  0.00           C
ATOM   5578 2C31 POPEh 113     121.824 136.460 101.831  1.00  0.00           C
ATOM   5581 3C31 POPEh 113     121.124 136.751 100.492  1.00  0.00           C
ATOM   5584 4C31 POPEh 113     120.782 135.490  99.671  1.00  0.00           C
ATOM   5587 5C31 POPEh 113     120.133 135.820  98.321  1.00  0.00           C
ATOM   5590 6C31 POPEh 113     119.853 134.581  97.471  1.00  0.00           C
ATOM   5594  NH3 POPEi 114      -0.547 110.914  70.071  1.00  0.00           N
ATOM   5598  C12 POPEi 114       0.303 109.813  69.491  1.00  0.00           C
ATOM   5601  C11 POPEi 114       1.513 109.534  70.400  1.00  0.00           C
ATOM   5604  P   POPEi 114       3.153 111.562  70.111  1.00  0.00           P
ATOM   5605  O13 POPEi 114       2.723 111.623  68.701  1.00  0.00           O
ATOM   5606  O14 POPEi 114       4.493 110.973  70.370  1.00  0.00           O
ATOM   5607  O11 POPEi 114       3.033 113.013  70.721  1.00  0.00           O
ATOM   5608  O12 POPEi 114       2.073 110.732  70.891  1.00  0.00           O
ATOM   5609  C1  POPEi 114       2.693 113.174  72.101  1.00  0.00           C
ATOM   5612  C2  POPEi 114       3.893 112.803  73.031  1.00  0.00           C
ATOM   5614  O21 POPEi 114       3.623 112.913  74.440  1.00  0.00           O
ATOM   5615  C21 POPEi 114       2.543 112.404  74.991  1.00  0.00           C
ATOM   5616  O22 POPEi 114       1.603 111.852  74.440  1.00  0.00           O
ATOM   5617  C22 POPEi 114       2.663 112.574  76.521  1.00  0.00           C
ATOM   5620  C3  POPEi 114       5.123 113.694  72.631  1.00  0.00           C
ATOM   5623  O31 POPEi 114       6.003 114.023  73.730  1.00  0.00           O
ATOM   5624  C31 POPEi 114       6.723 113.034  74.181  1.00  0.00           C
ATOM   5625  O32 POPEi 114       6.913 111.954  73.641  1.00  0.00           O
ATOM   5626  C32 POPEi 114       7.223 113.414  75.590  1.00  0.00           C
ATOM   5629  C23 POPEi 114       1.333 112.453  77.291  1.00  0.00           C
ATOM   5632  C24 POPEi 114       1.503 111.754  78.650  1.00  0.00           C
ATOM   5635  C25 POPEi 114       2.493 112.423  79.611  1.00  0.00           C
ATOM   5638  C26 POPEi 114       2.533 111.744  80.991  1.00  0.00           C
ATOM   5641  C27 POPEi 114       3.663 112.264  81.891  1.00  0.00           C
ATOM   5644  C28 POPEi 114       3.603 111.733  83.340  1.00  0.00           C
ATOM   5647  C29 POPEi 114       4.893 112.034  84.061  1.00  0.00           C
ATOM   5649 0C21 POPEi 114       5.523 111.264  84.971  1.00  0.00           C
ATOM   5651 1C21 POPEi 114       5.063 109.944  85.541  1.00  0.00           C
ATOM   5654 2C21 POPEi 114       4.393 110.133  86.910  1.00  0.00           C
ATOM   5657 3C21 POPEi 114       5.333 110.634  88.031  1.00  0.00           C
ATOM   5660 4C21 POPEi 114       4.563 111.133  89.260  1.00  0.00           C
ATOM   5663 5C21 POPEi 114       5.473 111.663  90.380  1.00  0.00           C
ATOM   5666 6C21 POPEi 114       6.263 110.553  91.070  1.00  0.00           C
ATOM   5669 7C21 POPEi 114       7.003 111.003  92.330  1.00  0.00           C
ATOM   5672 8C21 POPEi 114       7.663 109.844  93.071  1.00  0.00           C
ATOM   5676  C33 POPEi 114       6.623 112.474  76.672  1.00  0.00           C
ATOM   5679  C34 POPEi 114       6.373 113.102  78.050  1.00  0.00           C
ATOM   5682  C35 POPEi 114       7.653 113.493  78.811  1.00  0.00           C
ATOM   5685  C36 POPEi 114       7.453 113.563  80.340  1.00  0.00           C
ATOM   5688  C37 POPEi 114       8.703 113.134  81.141  1.00  0.00           C
ATOM   5691  C38 POPEi 114       8.373 112.854  82.621  1.00  0.00           C
ATOM   5694  C39 POPEi 114       9.173 113.694  83.631  1.00  0.00           C
ATOM   5697 0C31 POPEi 114      10.643 113.284  83.741  1.00  0.00           C
ATOM   5700 1C31 POPEi 114      11.253 113.643  85.111  1.00  0.00           C
ATOM   5703 2C31 POPEi 114      12.673 113.083  85.280  1.00  0.00           C
ATOM   5706 3C31 POPEi 114      13.093 112.882  86.751  1.00  0.00           C
ATOM   5709 4C31 POPEi 114      13.343 114.193  87.510  1.00  0.00           C
ATOM   5712 5C31 POPEi 114      13.783 113.923  88.951  1.00  0.00           C
ATOM   5715 6C31 POPEi 114      14.343 115.163  89.660  1.00  0.00           C
ATOM   5719  NH3 POPEj 115      81.723  60.273  80.220  1.00  0.00           N
ATOM   5723  C12 POPEj 115      81.452  59.363  79.051  1.00  0.00           C
ATOM   5726  C11 POPEj 115      82.754  58.664  78.641  1.00  0.00           C
ATOM   5729  P   POPEj 115      84.823  57.554  79.851  1.00  0.00           P
ATOM   5730  O13 POPEj 115      84.933  56.103  79.581  1.00  0.00           O
ATOM   5731  O14 POPEj 115      85.693  58.443  79.061  1.00  0.00           O
ATOM   5732  O11 POPEj 115      85.073  57.812  81.371  1.00  0.00           O
ATOM   5733  O12 POPEj 115      83.323  58.013  79.771  1.00  0.00           O
ATOM   5734  C1  POPEj 115      85.053  56.803  82.370  1.00  0.00           C
ATOM   5737  C2  POPEj 115      83.694  56.613  83.111  1.00  0.00           C
ATOM   5739  O21 POPEj 115      83.883  55.834  84.321  1.00  0.00           O
ATOM   5740  C21 POPEj 115      84.403  54.613  84.242  1.00  0.00           C
ATOM   5741  O22 POPEj 115      84.792  54.043  83.230  1.00  0.00           O
ATOM   5742  C22 POPEj 115      84.392  53.993  85.641  1.00  0.00           C
ATOM   5745  C3  POPEj 115      82.514  56.044  82.241  1.00  0.00           C
ATOM   5748  O31 POPEj 115      81.224  56.173  82.880  1.00  0.00           O
ATOM   5749  C31 POPEj 115      80.613  57.344  82.751  1.00  0.00           C
ATOM   5750  O32 POPEj 115      81.063  58.334  82.220  1.00  0.00           O
ATOM   5751  C32 POPEj 115      79.223  57.304  83.421  1.00  0.00           C
ATOM   5754  C23 POPEj 115      83.993  52.504  85.650  1.00  0.00           C
ATOM   5757  C24 POPEj 115      83.624  52.014  87.061  1.00  0.00           C
ATOM   5760  C25 POPEj 115      84.773  51.394  87.870  1.00  0.00           C
ATOM   5763  C26 POPEj 115      84.792  51.854  89.331  1.00  0.00           C
ATOM   5766  C27 POPEj 115      85.863  51.133  90.171  1.00  0.00           C
ATOM   5769  C28 POPEj 115      86.124  51.784  91.540  1.00  0.00           C
ATOM   5772  C29 POPEj 115      85.023  51.583  92.561  1.00  0.00           C
ATOM   5774 0C21 POPEj 115      85.202  51.083  93.801  1.00  0.00           C
ATOM   5776 1C21 POPEj 115      86.533  50.653  94.391  1.00  0.00           C
ATOM   5779 2C21 POPEj 115      86.562  50.733  95.930  1.00  0.00           C
ATOM   5782 3C21 POPEj 115      87.934  50.333  96.501  1.00  0.00           C
ATOM   5785 4C21 POPEj 115      87.924  50.293  98.041  1.00  0.00           C
ATOM   5788 5C21 POPEj 115      89.284  50.044  98.690  1.00  0.00           C
ATOM   5791 6C21 POPEj 115      89.883  48.673  98.340  1.00  0.00           C
ATOM   5794 7C21 POPEj 115      90.893  48.204  99.391  1.00  0.00           C
ATOM   5797 8C21 POPEj 115      91.544  46.873  99.021  1.00  0.00           C
ATOM   5801  C33 POPEj 115      78.943  56.083  84.331  1.00  0.00           C
ATOM   5804  C34 POPEj 115      77.993  56.413  85.492  1.00  0.00           C
ATOM   5807  C35 POPEj 115      78.673  57.193  86.630  1.00  0.00           C
ATOM   5810  C36 POPEj 115      77.733  57.374  87.821  1.00  0.00           C
ATOM   5813  C37 POPEj 115      78.373  58.053  89.040  1.00  0.00           C
ATOM   5816  C38 POPEj 115      77.503  57.874  90.280  1.00  0.00           C
ATOM   5819  C39 POPEj 115      78.043  58.534  91.540  1.00  0.00           C
ATOM   5822 0C31 POPEj 115      77.112  58.223  92.720  1.00  0.00           C
ATOM   5825 1C31 POPEj 115      77.534  58.853  94.051  1.00  0.00           C
ATOM   5828 2C31 POPEj 115      77.163  57.973  95.251  1.00  0.00           C
ATOM   5831 3C31 POPEj 115      78.142  56.803  95.441  1.00  0.00           C
ATOM   5834 4C31 POPEj 115      77.653  55.764  96.460  1.00  0.00           C
ATOM   5837 5C31 POPEj 115      78.593  54.553  96.581  1.00  0.00           C
ATOM   5840 6C31 POPEj 115      78.152  53.573  97.671  1.00  0.00           C
ATOM   5844  NH3 POPEk 116       1.913  31.024 120.190  1.00  0.00           N
ATOM   5848  C12 POPEk 116       2.993  30.163 120.780  1.00  0.00           C
ATOM   5851  C11 POPEk 116       3.123  28.823 120.050  1.00  0.00           C
ATOM   5854  P   POPEk 116       1.773  27.014 118.771  1.00  0.00           P
ATOM   5855  O13 POPEk 116       2.413  25.933 119.561  1.00  0.00           O
ATOM   5856  O14 POPEk 116       0.393  26.804 118.301  1.00  0.00           O
ATOM   5857  O11 POPEk 116       2.693  27.374 117.541  1.00  0.00           O
ATOM   5858  O12 POPEk 116       1.843  28.344 119.631  1.00  0.00           O
ATOM   5859  C1  POPEk 116       2.413  28.444 116.641  1.00  0.00           C
ATOM   5862  C2  POPEk 116       2.873  28.013 115.230  1.00  0.00           C
ATOM   5864  O21 POPEk 116       2.573  29.074 114.300  1.00  0.00           O
ATOM   5865  C21 POPEk 116       3.393  29.123 113.251  1.00  0.00           C
ATOM   5866  O22 POPEk 116       4.453  28.544 113.120  1.00  0.00           O
ATOM   5867  C22 POPEk 116       2.793  30.053 112.212  1.00  0.00           C
ATOM   5870  C3  POPEk 116       2.143  26.704 114.811  1.00  0.00           C
ATOM   5873  O31 POPEk 116       1.953  26.583 113.381  1.00  0.00           O
ATOM   5874  C31 POPEk 116       0.743  26.844 112.901  1.00  0.00           C
ATOM   5875  O32 POPEk 116      -0.257  27.064 113.570  1.00  0.00           O
ATOM   5876  C32 POPEk 116       0.843  26.944 111.381  1.00  0.00           C
ATOM   5879  C23 POPEk 116       3.673  31.303 112.010  1.00  0.00           C
ATOM   5882  C24 POPEk 116       3.153  32.174 110.871  1.00  0.00           C
ATOM   5885  C25 POPEk 116       3.403  31.574 109.481  1.00  0.00           C
ATOM   5888  C26 POPEk 116       3.193  32.624 108.391  1.00  0.00           C
ATOM   5891  C27 POPEk 116       3.743  32.203 107.021  1.00  0.00           C
ATOM   5894  C28 POPEk 116       3.733  33.313 105.951  1.00  0.00           C
ATOM   5897  C29 POPEk 116       4.503  34.553 106.350  1.00  0.00           C
ATOM   5899 0C21 POPEk 116       5.493  35.174 105.701  1.00  0.00           C
ATOM   5901 1C21 POPEk 116       6.073  34.824 104.351  1.00  0.00           C
ATOM   5904 2C21 POPEk 116       5.593  35.844 103.311  1.00  0.00           C
ATOM   5907 3C21 POPEk 116       5.973  35.433 101.881  1.00  0.00           C
ATOM   5910 4C21 POPEk 116       5.273  36.264 100.801  1.00  0.00           C
ATOM   5913 5C21 POPEk 116       5.583  37.764 100.850  1.00  0.00           C
ATOM   5916 6C21 POPEk 116       4.943  38.484  99.671  1.00  0.00           C
ATOM   5919 7C21 POPEk 116       5.033  40.004  99.711  1.00  0.00           C
ATOM   5922 8C21 POPEk 116       4.093  40.623  98.671  1.00  0.00           C
ATOM   5926  C33 POPEk 116      -0.107  28.003 110.780  1.00  0.00           C
ATOM   5929  C34 POPEk 116       0.353  28.433 109.381  1.00  0.00           C
ATOM   5932  C35 POPEk 116      -0.457  29.604 108.821  1.00  0.00           C
ATOM   5935  C36 POPEk 116       0.053  30.063 107.440  1.00  0.00           C
ATOM   5938  C37 POPEk 116      -0.817  31.184 106.870  1.00  0.00           C
ATOM   5941  C38 POPEk 116      -0.507  31.574 105.422  1.00  0.00           C
ATOM   5944  C39 POPEk 116      -1.574  32.514 104.831  1.00  0.00           C
ATOM   5947 0C31 POPEk 116      -1.564  32.563 103.301  1.00  0.00           C
ATOM   5950 1C31 POPEk 116      -2.814  33.233 102.720  1.00  0.00           C
ATOM   5953 2C31 POPEk 116      -2.924  33.143 101.180  1.00  0.00           C
ATOM   5956 3C31 POPEk 116      -2.734  31.723 100.640  1.00  0.00           C
ATOM   5959 4C31 POPEk 116      -3.184  31.544  99.191  1.00  0.00           C
ATOM   5962 5C31 POPEk 116      -2.424  30.403  98.501  1.00  0.00           C
ATOM   5965 6C31 POPEk 116      -3.014  29.973  97.150  1.00  0.00           C
ATOM   5969  NH3 POPEl 117       8.533  27.283  72.370  1.00  0.00           N
ATOM   5973  C12 POPEl 117       8.933  28.633  72.860  1.00  0.00           C
ATOM   5976  C11 POPEl 117       8.593  29.723  71.821  1.00  0.00           C
ATOM   5979  P   POPEl 117       9.993  31.734  72.681  1.00  0.00           P
ATOM   5980  O13 POPEl 117      11.063  30.714  72.751  1.00  0.00           O
ATOM   5981  O14 POPEl 117      10.173  32.764  71.620  1.00  0.00           O
ATOM   5982  O11 POPEl 117       9.693  32.343  74.110  1.00  0.00           O
ATOM   5983  O12 POPEl 117       8.613  31.014  72.431  1.00  0.00           O
ATOM   5984  C1  POPEl 117      10.673  32.543  75.131  1.00  0.00           C
ATOM   5987  C2  POPEl 117      10.573  31.463  76.241  1.00  0.00           C
ATOM   5989  O21 POPEl 117      11.153  31.983  77.471  1.00  0.00           O
ATOM   5990  C21 POPEl 117      10.263  32.504  78.290  1.00  0.00           C
ATOM   5991  O22 POPEl 117       9.093  32.674  78.010  1.00  0.00           O
ATOM   5992  C22 POPEl 117      10.853  32.773  79.680  1.00  0.00           C
ATOM   5995  C3  POPEl 117      11.253  30.104  75.921  1.00  0.00           C
ATOM   5998  O31 POPEl 117      10.513  28.974  76.461  1.00  0.00           O
ATOM   5999  C31 POPEl 117      10.673  28.793  77.760  1.00  0.00           C
ATOM   6000  O32 POPEl 117      11.453  29.424  78.461  1.00  0.00           O
ATOM   6001  C32 POPEl 117       9.743  27.724  78.300  1.00  0.00           C
ATOM   6004  C23 POPEl 117       9.853  33.453  80.650  1.00  0.00           C
ATOM   6007  C24 POPEl 117      10.243  33.414  82.131  1.00  0.00           C
ATOM   6010  C25 POPEl 117       9.973  32.063  82.801  1.00  0.00           C
ATOM   6013  C26 POPEl 117      10.263  32.063  84.312  1.00  0.00           C
ATOM   6016  C27 POPEl 117       9.723  30.793  85.000  1.00  0.00           C
ATOM   6019  C28 POPEl 117      10.263  30.573  86.431  1.00  0.00           C
ATOM   6022  C29 POPEl 117      11.703  30.133  86.400  1.00  0.00           C
ATOM   6024 0C21 POPEl 117      12.713  30.604  87.150  1.00  0.00           C
ATOM   6026 1C21 POPEl 117      12.613  31.623  88.260  1.00  0.00           C
ATOM   6029 2C21 POPEl 117      13.953  31.793  89.011  1.00  0.00           C
ATOM   6032 3C21 POPEl 117      13.803  32.123  90.501  1.00  0.00           C
ATOM   6035 4C21 POPEl 117      15.133  31.953  91.250  1.00  0.00           C
ATOM   6038 5C21 POPEl 117      14.983  31.833  92.780  1.00  0.00           C
ATOM   6041 6C21 POPEl 117      14.863  33.184  93.501  1.00  0.00           C
ATOM   6044 7C21 POPEl 117      14.703  33.014  95.010  1.00  0.00           C
ATOM   6047 8C21 POPEl 117      14.983  34.293  95.811  1.00  0.00           C
ATOM   6051  C33 POPEl 117       8.993  28.223  79.561  1.00  0.00           C
ATOM   6054  C34 POPEl 117       8.763  27.143  80.620  1.00  0.00           C
ATOM   6057  C35 POPEl 117       7.733  26.094  80.201  1.00  0.00           C
ATOM   6060  C36 POPEl 117       7.353  25.124  81.330  1.00  0.00           C
ATOM   6063  C37 POPEl 117       6.063  24.354  81.001  1.00  0.00           C
ATOM   6066  C38 POPEl 117       5.803  23.133  81.891  1.00  0.00           C
ATOM   6069  C39 POPEl 117       5.403  23.484  83.330  1.00  0.00           C
ATOM   6072 0C31 POPEl 117       4.943  22.253  84.110  1.00  0.00           C
ATOM   6075 1C31 POPEl 117       4.553  22.573  85.562  1.00  0.00           C
ATOM   6078 2C31 POPEl 117       3.993  21.354  86.311  1.00  0.00           C
ATOM   6081 3C31 POPEl 117       3.893  21.553  87.831  1.00  0.00           C
ATOM   6084 4C31 POPEl 117       3.063  22.764  88.260  1.00  0.00           C
ATOM   6087 5C31 POPEl 117       3.023  22.934  89.790  1.00  0.00           C
ATOM   6090 6C31 POPEl 117       2.383  24.243  90.240  1.00  0.00           C
ATOM   6094  NH3 POPEm 118      49.253  78.644 116.001  1.00  0.00           N
ATOM   6098  C12 POPEm 118      48.883  80.084 116.271  1.00  0.00           C
ATOM   6101  C11 POPEm 118      48.712  80.903 114.980  1.00  0.00           C
ATOM   6104  P   POPEm 118      49.144  83.454 115.682  1.00  0.00           P
ATOM   6105  O13 POPEm 118      48.153  84.552 115.780  1.00  0.00           O
ATOM   6106  O14 POPEm 118      49.923  83.162 116.900  1.00  0.00           O
ATOM   6107  O11 POPEm 118      50.123  83.703 114.460  1.00  0.00           O
ATOM   6108  O12 POPEm 118      48.253  82.214 115.281  1.00  0.00           O
ATOM   6109  C1  POPEm 118      50.123  85.023 113.870  1.00  0.00           C
ATOM   6112  C2  POPEm 118      50.854  85.053 112.500  1.00  0.00           C
ATOM   6114  O21 POPEm 118      50.183  84.123 111.630  1.00  0.00           O
ATOM   6115  C21 POPEm 118      50.643  83.964 110.410  1.00  0.00           C
ATOM   6116  O22 POPEm 118      51.142  82.934 109.980  1.00  0.00           O
ATOM   6117  C22 POPEm 118      50.272  85.154 109.521  1.00  0.00           C
ATOM   6120  C3  POPEm 118      52.383  84.772 112.661  1.00  0.00           C
ATOM   6123  O31 POPEm 118      53.063  84.764 111.381  1.00  0.00           O
ATOM   6124  C31 POPEm 118      54.323  84.324 111.431  1.00  0.00           C
ATOM   6125  O32 POPEm 118      54.962  84.132 112.440  1.00  0.00           O
ATOM   6126  C32 POPEm 118      54.853  84.154 110.000  1.00  0.00           C
ATOM   6129  C23 POPEm 118      49.302  84.753 108.371  1.00  0.00           C
ATOM   6132  C24 POPEm 118      49.523  85.583 107.100  1.00  0.00           C
ATOM   6135  C25 POPEm 118      48.473  85.333 106.001  1.00  0.00           C
ATOM   6138  C26 POPEm 118      48.723  86.224 104.771  1.00  0.00           C
ATOM   6141  C27 POPEm 118      47.733  86.063 103.602  1.00  0.00           C
ATOM   6144  C28 POPEm 118      48.143  86.924 102.391  1.00  0.00           C
ATOM   6147  C29 POPEm 118      47.243  86.982 101.180  1.00  0.00           C
ATOM   6149 0C21 POPEm 118      46.924  88.113 100.510  1.00  0.00           C
ATOM   6151 1C21 POPEm 118      47.413  89.503 100.830  1.00  0.00           C
ATOM   6154 2C21 POPEm 118      47.633  90.443  99.631  1.00  0.00           C
ATOM   6157 3C21 POPEm 118      46.342  90.863  98.900  1.00  0.00           C
ATOM   6160 4C21 POPEm 118      46.583  92.064  97.961  1.00  0.00           C
ATOM   6163 5C21 POPEm 118      45.464  92.313  96.940  1.00  0.00           C
ATOM   6166 6C21 POPEm 118      44.074  92.533  97.541  1.00  0.00           C
ATOM   6169 7C21 POPEm 118      43.073  93.044  96.501  1.00  0.00           C
ATOM   6172 8C21 POPEm 118      41.623  93.092  97.001  1.00  0.00           C
ATOM   6176  C33 POPEm 118      55.493  82.773 109.730  1.00  0.00           C
ATOM   6179  C34 POPEm 118      54.543  81.623 109.331  1.00  0.00           C
ATOM   6182  C35 POPEm 118      55.313  80.364 108.870  1.00  0.00           C
ATOM   6185  C36 POPEm 118      54.503  79.323 108.070  1.00  0.00           C
ATOM   6188  C37 POPEm 118      55.394  78.203 107.492  1.00  0.00           C
ATOM   6191  C38 POPEm 118      54.653  77.144 106.641  1.00  0.00           C
ATOM   6194  C39 POPEm 118      55.543  75.934 106.291  1.00  0.00           C
ATOM   6197 0C31 POPEm 118      54.813  74.844 105.480  1.00  0.00           C
ATOM   6200 1C31 POPEm 118      55.674  73.583 105.230  1.00  0.00           C
ATOM   6203 2C31 POPEm 118      54.913  72.504 104.440  1.00  0.00           C
ATOM   6206 3C31 POPEm 118      55.743  71.254 104.081  1.00  0.00           C
ATOM   6209 4C31 POPEm 118      56.233  70.444 105.290  1.00  0.00           C
ATOM   6212 5C31 POPEm 118      56.503  68.964 104.951  1.00  0.00           C
ATOM   6215 6C31 POPEm 118      57.043  68.132 106.120  1.00  0.00           C
ATOM   6219  NH3 POPEn 119      94.693 101.203  75.690  1.00  0.00           N
ATOM   6223  C12 POPEn 119      93.363 100.504  75.590  1.00  0.00           C
ATOM   6226  C11 POPEn 119      93.523  99.023  75.211  1.00  0.00           C
ATOM   6229  P   POPEn 119      92.433  97.323  73.521  1.00  0.00           P
ATOM   6230  O13 POPEn 119      91.574  97.453  72.320  1.00  0.00           O
ATOM   6231  O14 POPEn 119      93.823  96.884  73.311  1.00  0.00           O
ATOM   6232  O11 POPEn 119      91.732  96.313  74.491  1.00  0.00           O
ATOM   6233  O12 POPEn 119      92.463  98.694  74.312  1.00  0.00           O
ATOM   6234  C1  POPEn 119      90.914  96.754  75.581  1.00  0.00           C
ATOM   6237  C2  POPEn 119      90.674  95.553  76.521  1.00  0.00           C
ATOM   6239  O21 POPEn 119      89.893  95.923  77.681  1.00  0.00           O
ATOM   6240  C21 POPEn 119      90.494  96.544  78.690  1.00  0.00           C
ATOM   6241  O22 POPEn 119      91.603  97.034  78.690  1.00  0.00           O
ATOM   6242  C22 POPEn 119      89.512  96.544  79.870  1.00  0.00           C
ATOM   6245  C3  POPEn 119      92.024  94.834  76.840  1.00  0.00           C
ATOM   6248  O31 POPEn 119      91.964  93.883  77.931  1.00  0.00           O
ATOM   6249  C31 POPEn 119      93.122  93.214  78.050  1.00  0.00           C
ATOM   6250  O32 POPEn 119      94.033  93.274  77.241  1.00  0.00           O
ATOM   6251  C32 POPEn 119      93.174  92.544  79.421  1.00  0.00           C
ATOM   6254  C23 POPEn 119      90.193  96.852  81.221  1.00  0.00           C
ATOM   6257  C24 POPEn 119      89.214  96.803  82.400  1.00  0.00           C
ATOM   6260  C25 POPEn 119      89.904  97.003  83.750  1.00  0.00           C
ATOM   6263  C26 POPEn 119      88.983  96.794  84.971  1.00  0.00           C
ATOM   6266  C27 POPEn 119      89.792  96.614  86.260  1.00  0.00           C
ATOM   6269  C28 POPEn 119      89.112  97.143  87.541  1.00  0.00           C
ATOM   6272  C29 POPEn 119      87.994  96.283  88.071  1.00  0.00           C
ATOM   6274 0C21 POPEn 119      87.973  95.693  89.281  1.00  0.00           C
ATOM   6276 1C21 POPEn 119      89.074  95.753  90.311  1.00  0.00           C
ATOM   6279 2C21 POPEn 119      89.004  94.664  91.411  1.00  0.00           C
ATOM   6282 3C21 POPEn 119      87.702  94.692  92.230  1.00  0.00           C
ATOM   6285 4C21 POPEn 119      87.743  93.794  93.480  1.00  0.00           C
ATOM   6288 5C21 POPEn 119      86.364  93.662  94.141  1.00  0.00           C
ATOM   6291 6C21 POPEn 119      86.334  92.673  95.311  1.00  0.00           C
ATOM   6294 7C21 POPEn 119      86.784  93.293  96.651  1.00  0.00           C
ATOM   6297 8C21 POPEn 119      86.612  92.334  97.831  1.00  0.00           C
ATOM   6301  C33 POPEn 119      93.533  91.043  79.421  1.00  0.00           C
ATOM   6304  C34 POPEn 119      92.353  90.084  79.172  1.00  0.00           C
ATOM   6307  C35 POPEn 119      91.253  90.074  80.230  1.00  0.00           C
ATOM   6310  C36 POPEn 119      91.744  89.714  81.641  1.00  0.00           C
ATOM   6313  C37 POPEn 119      90.642  89.912  82.691  1.00  0.00           C
ATOM   6316  C38 POPEn 119      91.194  90.053  84.102  1.00  0.00           C
ATOM   6319  C39 POPEn 119      91.393  88.703  84.781  1.00  0.00           C
ATOM   6322 0C31 POPEn 119      92.413  88.764  85.910  1.00  0.00           C
ATOM   6325 1C31 POPEn 119      92.553  87.423  86.641  1.00  0.00           C
ATOM   6328 2C31 POPEn 119      91.264  87.024  87.370  1.00  0.00           C
ATOM   6331 3C31 POPEn 119      91.413  85.742  88.201  1.00  0.00           C
ATOM   6334 4C31 POPEn 119      91.744  84.513  87.360  1.00  0.00           C
ATOM   6337 5C31 POPEn 119      91.773  83.242  88.211  1.00  0.00           C
ATOM   6340 6C31 POPEn 119      92.024  81.982  87.381  1.00  0.00           C
ATOM   6344  NH3 POPEo 120      67.223  86.842  74.051  1.00  0.00           N
ATOM   6348  C12 POPEo 120      66.523  86.313  72.840  1.00  0.00           C
ATOM   6351  C11 POPEo 120      65.212  87.064  72.611  1.00  0.00           C
ATOM   6354  P   POPEo 120      62.862  86.423  73.521  1.00  0.00           P
ATOM   6355  O13 POPEo 120      62.163  87.334  72.601  1.00  0.00           O
ATOM   6356  O14 POPEo 120      62.793  84.993  73.160  1.00  0.00           O
ATOM   6357  O11 POPEo 120      62.234  86.604  74.980  1.00  0.00           O
ATOM   6358  O12 POPEo 120      64.362  86.873  73.741  1.00  0.00           O
ATOM   6359  C1  POPEo 120      62.962  86.644  76.201  1.00  0.00           C
ATOM   6362  C2  POPEo 120      62.083  87.253  77.340  1.00  0.00           C
ATOM   6364  O21 POPEo 120      62.953  87.964  78.241  1.00  0.00           O
ATOM   6365  C21 POPEo 120      62.362  88.993  78.861  1.00  0.00           C
ATOM   6366  O22 POPEo 120      61.163  89.184  78.921  1.00  0.00           O
ATOM   6367  C22 POPEo 120      63.443  89.974  79.321  1.00  0.00           C
ATOM   6370  C3  POPEo 120      61.272  86.113  78.031  1.00  0.00           C
ATOM   6373  O31 POPEo 120      60.352  86.453  79.090  1.00  0.00           O
ATOM   6374  C31 POPEo 120      59.162  86.884  78.660  1.00  0.00           C
ATOM   6375  O32 POPEo 120      58.903  87.204  77.521  1.00  0.00           O
ATOM   6376  C32 POPEo 120      58.104  86.684  79.741  1.00  0.00           C
ATOM   6379  C23 POPEo 120      63.484  90.273  80.830  1.00  0.00           C
ATOM   6382  C24 POPEo 120      64.913  90.662  81.250  1.00  0.00           C
ATOM   6385  C25 POPEo 120      65.083  91.094  82.710  1.00  0.00           C
ATOM   6388  C26 POPEo 120      64.612  92.514  83.041  1.00  0.00           C
ATOM   6391  C27 POPEo 120      64.892  92.824  84.521  1.00  0.00           C
ATOM   6394  C28 POPEo 120      64.523  94.244  84.981  1.00  0.00           C
ATOM   6397  C29 POPEo 120      64.863  94.363  86.451  1.00  0.00           C
ATOM   6399 0C21 POPEo 120      64.173  95.014  87.400  1.00  0.00           C
ATOM   6401 1C21 POPEo 120      62.933  95.844  87.201  1.00  0.00           C
ATOM   6404 2C21 POPEo 120      62.983  97.122  88.062  1.00  0.00           C
ATOM   6407 3C21 POPEo 120      62.913  96.833  89.561  1.00  0.00           C
ATOM   6410 4C21 POPEo 120      62.473  98.064  90.370  1.00  0.00           C
ATOM   6413 5C21 POPEo 120      61.922  97.703  91.760  1.00  0.00           C
ATOM   6416 6C21 POPEo 120      62.973  97.164  92.740  1.00  0.00           C
ATOM   6419 7C21 POPEo 120      62.392  96.964  94.141  1.00  0.00           C
ATOM   6422 8C21 POPEo 120      63.413  96.474  95.171  1.00  0.00           C
ATOM   6426  C33 POPEo 120      57.163  87.894  79.991  1.00  0.00           C
ATOM   6429  C34 POPEo 120      57.803  88.983  80.861  1.00  0.00           C
ATOM   6432  C35 POPEo 120      58.182  88.514  82.271  1.00  0.00           C
ATOM   6435  C36 POPEo 120      57.313  89.053  83.421  1.00  0.00           C
ATOM   6438  C37 POPEo 120      58.163  89.263  84.680  1.00  0.00           C
ATOM   6441  C38 POPEo 120      57.362  89.552  85.961  1.00  0.00           C
ATOM   6444  C39 POPEo 120      58.253  89.503  87.220  1.00  0.00           C
ATOM   6447 0C31 POPEo 120      59.403  90.513  87.190  1.00  0.00           C
ATOM   6450 1C31 POPEo 120      60.464  90.254  88.281  1.00  0.00           C
ATOM   6453 2C31 POPEo 120      61.662  91.203  88.120  1.00  0.00           C
ATOM   6456 3C31 POPEo 120      61.592  92.433  89.030  1.00  0.00           C
ATOM   6459 4C31 POPEo 120      62.093  92.143  90.441  1.00  0.00           C
ATOM   6462 5C31 POPEo 120      62.163  93.403  91.311  1.00  0.00           C
ATOM   6465 6C31 POPEo 120      62.703  93.123  92.710  1.00  0.00           C
ATOM   6469  NH3 POPEp 121     112.503  39.273  75.701  1.00  0.00           N
ATOM   6473  C12 POPEp 121     113.843  39.004  75.080  1.00  0.00           C
ATOM   6476  C11 POPEp 121     114.863  38.514  76.111  1.00  0.00           C
ATOM   6479  P   POPEp 121     117.064  37.094  76.181  1.00  0.00           P
ATOM   6480  O13 POPEp 121     116.744  35.703  76.531  1.00  0.00           O
ATOM   6481  O14 POPEp 121     118.243  37.364  75.321  1.00  0.00           O
ATOM   6482  O11 POPEp 121     117.183  37.964  77.501  1.00  0.00           O
ATOM   6483  O12 POPEp 121     115.833  37.743  75.422  1.00  0.00           O
ATOM   6484  C1  POPEp 121     117.913  37.514  78.641  1.00  0.00           C
ATOM   6487  C2  POPEp 121     116.933  37.403  79.830  1.00  0.00           C
ATOM   6489  O21 POPEp 121     117.573  37.394  81.120  1.00  0.00           O
ATOM   6490  C21 POPEp 121     118.134  36.254  81.490  1.00  0.00           C
ATOM   6491  O22 POPEp 121     118.523  35.363  80.760  1.00  0.00           O
ATOM   6492  C22 POPEp 121     118.174  36.163  83.020  1.00  0.00           C
ATOM   6495  C3  POPEp 121     115.914  36.243  79.641  1.00  0.00           C
ATOM   6498  O31 POPEp 121     115.173  36.014  80.861  1.00  0.00           O
ATOM   6499  C31 POPEp 121     114.273  35.043  80.751  1.00  0.00           C
ATOM   6500  O32 POPEp 121     114.023  34.393  79.741  1.00  0.00           O
ATOM   6501  C32 POPEp 121     113.523  34.843  82.080  1.00  0.00           C
ATOM   6504  C23 POPEp 121     119.594  35.844  83.540  1.00  0.00           C
ATOM   6507  C24 POPEp 121     120.553  37.053  83.510  1.00  0.00           C
ATOM   6510  C25 POPEp 121     120.184  38.184  84.480  1.00  0.00           C
ATOM   6513  C26 POPEp 121     120.202  37.743  85.951  1.00  0.00           C
ATOM   6516  C27 POPEp 121     120.103  38.934  86.931  1.00  0.00           C
ATOM   6519  C28 POPEp 121     120.312  38.563  88.410  1.00  0.00           C
ATOM   6522  C29 POPEp 121     121.702  38.013  88.650  1.00  0.00           C
ATOM   6524 0C21 POPEp 121     122.104  37.343  89.741  1.00  0.00           C
ATOM   6526 1C21 POPEp 121     121.294  37.074  90.980  1.00  0.00           C
ATOM   6529 2C21 POPEp 121     122.104  37.514  92.220  1.00  0.00           C
ATOM   6532 3C21 POPEp 121     121.404  37.174  93.540  1.00  0.00           C
ATOM   6535 4C21 POPEp 121     122.283  37.524  94.751  1.00  0.00           C
ATOM   6538 5C21 POPEp 121     121.632  37.203  96.110  1.00  0.00           C
ATOM   6541 6C21 POPEp 121     121.483  35.703  96.390  1.00  0.00           C
ATOM   6544 7C21 POPEp 121     120.723  35.413  97.691  1.00  0.00           C
ATOM   6547 8C21 POPEp 121     120.473  33.924  97.922  1.00  0.00           C
ATOM   6551  C33 POPEp 121     113.843  35.824  83.241  1.00  0.00           C
ATOM   6554  C34 POPEp 121     112.733  35.813  84.300  1.00  0.00           C
ATOM   6557  C35 POPEp 121     113.044  36.613  85.571  1.00  0.00           C
ATOM   6560  C36 POPEp 121     111.803  36.694  86.470  1.00  0.00           C
ATOM   6563  C37 POPEp 121     112.133  36.843  87.971  1.00  0.00           C
ATOM   6566  C38 POPEp 121     110.863  37.053  88.811  1.00  0.00           C
ATOM   6569  C39 POPEp 121     111.063  36.813  90.311  1.00  0.00           C
ATOM   6572 0C31 POPEp 121     111.224  35.333  90.681  1.00  0.00           C
ATOM   6575 1C31 POPEp 121     111.303  35.103  92.190  1.00  0.00           C
ATOM   6578 2C31 POPEp 121     111.784  33.694  92.551  1.00  0.00           C
ATOM   6581 3C31 POPEp 121     111.924  33.464  94.061  1.00  0.00           C
ATOM   6584 4C31 POPEp 121     112.393  32.043  94.391  1.00  0.00           C
ATOM   6587 5C31 POPEp 121     112.603  31.823  95.891  1.00  0.00           C
ATOM   6590 6C31 POPEp 121     112.952  30.384  96.260  1.00  0.00           C
ATOM   6594  NH3 POPEq 122      57.642  60.403  82.351  1.00  0.00           N
ATOM   6598  C12 POPEq 122      58.263  61.264  81.271  1.00  0.00           C
ATOM   6601  C11 POPEq 122      59.583  61.973  81.651  1.00  0.00           C
ATOM   6604  P   POPEq 122      60.793  61.624  79.331  1.00  0.00           P
ATOM   6605  O13 POPEq 122      59.883  61.632  78.160  1.00  0.00           O
ATOM   6606  O14 POPEq 122      62.203  61.983  79.071  1.00  0.00           O
ATOM   6607  O11 POPEq 122      60.803  60.184  79.960  1.00  0.00           O
ATOM   6608  O12 POPEq 122      60.194  62.533  80.480  1.00  0.00           O
ATOM   6609  C1  POPEq 122      61.983  59.763  80.671  1.00  0.00           C
ATOM   6612  C2  POPEq 122      61.653  58.484  81.480  1.00  0.00           C
ATOM   6614  O21 POPEq 122      60.723  58.734  82.561  1.00  0.00           O
ATOM   6615  C21 POPEq 122      61.233  59.303  83.661  1.00  0.00           C
ATOM   6616  O22 POPEq 122      62.283  59.903  83.731  1.00  0.00           O
ATOM   6617  C22 POPEq 122      60.293  58.973  84.820  1.00  0.00           C
ATOM   6620  C3  POPEq 122      62.873  57.663  81.940  1.00  0.00           C
ATOM   6623  O31 POPEq 122      62.403  56.434  82.510  1.00  0.00           O
ATOM   6624  C31 POPEq 122      62.553  56.203  83.801  1.00  0.00           C
ATOM   6625  O32 POPEq 122      63.043  56.964  84.620  1.00  0.00           O
ATOM   6626  C32 POPEq 122      62.132  54.763  84.051  1.00  0.00           C
ATOM   6629  C23 POPEq 122      60.633  59.773  86.091  1.00  0.00           C
ATOM   6632  C24 POPEq 122      59.944  59.214  87.341  1.00  0.00           C
ATOM   6635  C25 POPEq 122      60.513  57.874  87.801  1.00  0.00           C
ATOM   6638  C26 POPEq 122      60.703  57.804  89.321  1.00  0.00           C
ATOM   6641  C27 POPEq 122      61.483  56.554  89.751  1.00  0.00           C
ATOM   6644  C28 POPEq 122      62.053  56.684  91.180  1.00  0.00           C
ATOM   6647  C29 POPEq 122      63.063  55.613  91.501  1.00  0.00           C
ATOM   6649 0C21 POPEq 122      64.043  55.693  92.411  1.00  0.00           C
ATOM   6651 1C21 POPEq 122      64.333  56.854  93.340  1.00  0.00           C
ATOM   6654 2C21 POPEq 122      65.843  57.133  93.510  1.00  0.00           C
ATOM   6657 3C21 POPEq 122      66.453  57.924  92.351  1.00  0.00           C
ATOM   6660 4C21 POPEq 122      67.963  58.183  92.510  1.00  0.00           C
ATOM   6663 5C21 POPEq 122      68.854  56.964  92.190  1.00  0.00           C
ATOM   6666 6C21 POPEq 122      70.323  57.214  92.541  1.00  0.00           C
ATOM   6669 7C21 POPEq 122      71.243  56.044  92.201  1.00  0.00           C
ATOM   6672 8C21 POPEq 122      72.663  56.243  92.730  1.00  0.00           C
ATOM   6676  C33 POPEq 122      62.073  54.343  85.541  1.00  0.00           C
ATOM   6679  C34 POPEq 122      61.903  52.824  85.690  1.00  0.00           C
ATOM   6682  C35 POPEq 122      61.883  52.344  87.160  1.00  0.00           C
ATOM   6685  C36 POPEq 122      61.833  50.813  87.260  1.00  0.00           C
ATOM   6688  C37 POPEq 122      61.803  50.273  88.701  1.00  0.00           C
ATOM   6691  C38 POPEq 122      61.782  48.743  88.771  1.00  0.00           C
ATOM   6694  C39 POPEq 122      62.023  48.153  90.161  1.00  0.00           C
ATOM   6697 0C31 POPEq 122      61.943  46.624  90.121  1.00  0.00           C
ATOM   6700 1C31 POPEq 122      62.243  45.924  91.451  1.00  0.00           C
ATOM   6703 2C31 POPEq 122      62.423  44.403  91.271  1.00  0.00           C
ATOM   6706 3C31 POPEq 122      62.173  43.633  92.570  1.00  0.00           C
ATOM   6709 4C31 POPEq 122      62.273  42.104  92.421  1.00  0.00           C
ATOM   6712 5C31 POPEq 122      61.793  41.383  93.690  1.00  0.00           C
ATOM   6715 6C31 POPEq 122      61.852  39.864  93.591  1.00  0.00           C
ATOM   6719  NH3 POPEr 123      76.673  98.363  75.901  1.00  0.00           N
ATOM   6723  C12 POPEr 123      77.862  99.223  76.291  1.00  0.00           C
ATOM   6726  C11 POPEr 123      77.754  99.673  77.760  1.00  0.00           C
ATOM   6729  P   POPEr 123      78.152 102.214  78.160  1.00  0.00           P
ATOM   6730  O13 POPEr 123      79.243 103.123  78.570  1.00  0.00           O
ATOM   6731  O14 POPEr 123      77.322 102.514  76.961  1.00  0.00           O
ATOM   6732  O11 POPEr 123      77.132 102.064  79.381  1.00  0.00           O
ATOM   6733  O12 POPEr 123      78.673 100.732  78.031  1.00  0.00           O
ATOM   6734  C1  POPEr 123      76.553 103.263  79.900  1.00  0.00           C
ATOM   6737  C2  POPEr 123      76.133 103.092  81.371  1.00  0.00           C
ATOM   6739  O21 POPEr 123      75.513 104.314  81.831  1.00  0.00           O
ATOM   6740  C21 POPEr 123      74.233 104.214  82.150  1.00  0.00           C
ATOM   6741  O22 POPEr 123      73.523 103.263  81.900  1.00  0.00           O
ATOM   6742  C22 POPEr 123      73.753 105.483  82.840  1.00  0.00           C
ATOM   6745  C3  POPEr 123      77.343 102.803  82.300  1.00  0.00           C
ATOM   6748  O31 POPEr 123      76.904 102.952  83.680  1.00  0.00           O
ATOM   6749  C31 POPEr 123      77.233 104.104  84.251  1.00  0.00           C
ATOM   6750  O32 POPEr 123      78.133 104.834  83.881  1.00  0.00           O
ATOM   6751  C32 POPEr 123      76.284 104.443  85.391  1.00  0.00           C
ATOM   6754  C23 POPEr 123      72.604 105.254  83.861  1.00  0.00           C
ATOM   6757  C24 POPEr 123      71.873 106.562  84.201  1.00  0.00           C
ATOM   6760  C25 POPEr 123      72.783 107.644  84.811  1.00  0.00           C
ATOM   6763  C26 POPEr 123      73.502 107.204  86.101  1.00  0.00           C
ATOM   6766  C27 POPEr 123      74.483 108.263  86.630  1.00  0.00           C
ATOM   6769  C28 POPEr 123      73.833 109.613  87.021  1.00  0.00           C
ATOM   6772  C29 POPEr 123      72.653 109.454  87.951  1.00  0.00           C
ATOM   6774 0C21 POPEr 123      72.643 109.664  89.281  1.00  0.00           C
ATOM   6776 1C21 POPEr 123      73.813 110.124  90.100  1.00  0.00           C
ATOM   6779 2C21 POPEr 123      74.793 108.993  90.471  1.00  0.00           C
ATOM   6782 3C21 POPEr 123      76.043 109.524  91.180  1.00  0.00           C
ATOM   6785 4C21 POPEr 123      76.243 108.923  92.580  1.00  0.00           C
ATOM   6788 5C21 POPEr 123      77.403 109.603  93.311  1.00  0.00           C
ATOM   6791 6C21 POPEr 123      77.712 108.964  94.660  1.00  0.00           C
ATOM   6794 7C21 POPEr 123      77.312 109.844  95.851  1.00  0.00           C
ATOM   6797 8C21 POPEr 123      77.604 109.132  97.171  1.00  0.00           C
ATOM   6801  C33 POPEr 123      76.072 103.314  86.421  1.00  0.00           C
ATOM   6804  C34 POPEr 123      74.923 103.633  87.370  1.00  0.00           C
ATOM   6807  C35 POPEr 123      74.583 102.493  88.340  1.00  0.00           C
ATOM   6810  C36 POPEr 123      73.362 102.854  89.201  1.00  0.00           C
ATOM   6813  C37 POPEr 123      72.963 101.754  90.201  1.00  0.00           C
ATOM   6816  C38 POPEr 123      71.683 102.103  90.980  1.00  0.00           C
ATOM   6819  C39 POPEr 123      71.904 102.773  92.351  1.00  0.00           C
ATOM   6822 0C31 POPEr 123      72.793 104.023  92.320  1.00  0.00           C
ATOM   6825 1C31 POPEr 123      72.852 104.734  93.680  1.00  0.00           C
ATOM   6828 2C31 POPEr 123      74.093 105.623  93.830  1.00  0.00           C
ATOM   6831 3C31 POPEr 123      74.294 106.143  95.261  1.00  0.00           C
ATOM   6834 4C31 POPEr 123      73.283 107.234  95.660  1.00  0.00           C
ATOM   6837 5C31 POPEr 123      73.983 108.414  96.340  1.00  0.00           C
ATOM   6840 6C31 POPEr 123      73.063 109.583  96.711  1.00  0.00           C
ATOM   6844  NH3 POPEs 124      90.793 113.613 118.221  1.00  0.00           N
ATOM   6848  C12 POPEs 124      89.944 113.092 117.090  1.00  0.00           C
ATOM   6851  C11 POPEs 124      89.913 111.562 117.080  1.00  0.00           C
ATOM   6854  P   POPEs 124      87.643 110.382 116.551  1.00  0.00           P
ATOM   6855  O13 POPEs 124      87.894 108.953 116.831  1.00  0.00           O
ATOM   6856  O14 POPEs 124      87.094 111.162 117.671  1.00  0.00           O
ATOM   6857  O11 POPEs 124      86.654 110.483 115.321  1.00  0.00           O
ATOM   6858  O12 POPEs 124      89.004 111.094 116.090  1.00  0.00           O
ATOM   6859  C1  POPEs 124      87.104 110.394 113.970  1.00  0.00           C
ATOM   6862  C2  POPEs 124      85.914 110.784 113.062  1.00  0.00           C
ATOM   6864  O21 POPEs 124      86.194 110.602 111.651  1.00  0.00           O
ATOM   6865  C21 POPEs 124      86.973 111.493 111.070  1.00  0.00           C
ATOM   6866  O22 POPEs 124      87.533 112.423 111.610  1.00  0.00           O
ATOM   6867  C22 POPEs 124      87.104 111.183 109.561  1.00  0.00           C
ATOM   6870  C3  POPEs 124      85.342 112.183 113.511  1.00  0.00           C
ATOM   6873  O31 POPEs 124      84.232 112.593 112.701  1.00  0.00           O
ATOM   6874  C31 POPEs 124      83.393 113.454 113.251  1.00  0.00           C
ATOM   6875  O32 POPEs 124      83.393 113.834 114.411  1.00  0.00           O
ATOM   6876  C32 POPEs 124      82.423 113.953 112.170  1.00  0.00           C
ATOM   6879  C23 POPEs 124      87.383 112.484 108.771  1.00  0.00           C
ATOM   6882  C24 POPEs 124      87.783 112.313 107.290  1.00  0.00           C
ATOM   6885  C25 POPEs 124      86.644 112.064 106.300  1.00  0.00           C
ATOM   6888  C26 POPEs 124      86.933 112.673 104.910  1.00  0.00           C
ATOM   6891  C27 POPEs 124      85.782 112.484 103.911  1.00  0.00           C
ATOM   6894  C28 POPEs 124      86.094 112.994 102.492  1.00  0.00           C
ATOM   6897  C29 POPEs 124      84.863 112.843 101.620  1.00  0.00           C
ATOM   6899 0C21 POPEs 124      84.773 112.234 100.422  1.00  0.00           C
ATOM   6901 1C21 POPEs 124      85.893 111.593  99.620  1.00  0.00           C
ATOM   6904 2C21 POPEs 124      85.943 110.063  99.781  1.00  0.00           C
ATOM   6907 3C21 POPEs 124      84.753 109.314  99.151  1.00  0.00           C
ATOM   6910 4C21 POPEs 124      84.443 107.973  99.830  1.00  0.00           C
ATOM   6913 5C21 POPEs 124      83.803 108.144 101.221  1.00  0.00           C
ATOM   6916 6C21 POPEs 124      83.523 106.824 101.932  1.00  0.00           C
ATOM   6919 7C21 POPEs 124      83.174 107.024 103.410  1.00  0.00           C
ATOM   6922 8C21 POPEs 124      83.134 105.723 104.211  1.00  0.00           C
ATOM   6926  C33 POPEs 124      82.393 113.083 110.891  1.00  0.00           C
ATOM   6929  C34 POPEs 124      81.213 113.423 109.960  1.00  0.00           C
ATOM   6932  C35 POPEs 124      81.423 114.714 109.151  1.00  0.00           C
ATOM   6935  C36 POPEs 124      82.123 114.492 107.790  1.00  0.00           C
ATOM   6938  C37 POPEs 124      82.164 115.793 106.971  1.00  0.00           C
ATOM   6941  C38 POPEs 124      82.693 115.634 105.541  1.00  0.00           C
ATOM   6944  C39 POPEs 124      82.133 116.702 104.600  1.00  0.00           C
ATOM   6947 0C31 POPEs 124      82.862 116.803 103.260  1.00  0.00           C
ATOM   6950 1C31 POPEs 124      82.094 117.703 102.290  1.00  0.00           C
ATOM   6953 2C31 POPEs 124      82.794 117.934 100.941  1.00  0.00           C
ATOM   6956 3C31 POPEs 124      81.833 118.643  99.960  1.00  0.00           C
ATOM   6959 4C31 POPEs 124      82.334 118.662  98.510  1.00  0.00           C
ATOM   6962 5C31 POPEs 124      81.224 119.083  97.541  1.00  0.00           C
ATOM   6965 6C31 POPEs 124      81.612 118.943  96.070  1.00  0.00           C
ATOM   6969  NH3 POPEt 125      85.963  53.903  80.631  1.00  0.00           N
ATOM   6973  C12 POPEt 125      87.374  54.384  80.881  1.00  0.00           C
ATOM   6976  C11 POPEt 125      88.044  54.773  79.550  1.00  0.00           C
ATOM   6979  P   POPEt 125      88.454  52.304  78.690  1.00  0.00           P
ATOM   6980  O13 POPEt 125      88.983  51.894  77.381  1.00  0.00           O
ATOM   6981  O14 POPEt 125      89.314  52.094  79.861  1.00  0.00           O
ATOM   6982  O11 POPEt 125      87.094  51.562  78.980  1.00  0.00           O
ATOM   6983  O12 POPEt 125      87.913  53.764  78.561  1.00  0.00           O
ATOM   6984  C1  POPEt 125      86.833  50.293  79.561  1.00  0.00           C
ATOM   6987  C2  POPEt 125      86.194  50.403  80.991  1.00  0.00           C
ATOM   6989  O21 POPEt 125      87.032  51.114  81.921  1.00  0.00           O
ATOM   6990  C21 POPEt 125      88.174  50.543  82.281  1.00  0.00           C
ATOM   6991  O22 POPEt 125      88.663  49.534  81.791  1.00  0.00           O
ATOM   6992  C22 POPEt 125      88.794  51.304  83.451  1.00  0.00           C
ATOM   6995  C3  POPEt 125      85.714  49.054  81.610  1.00  0.00           C
ATOM   6998  O31 POPEt 125      84.443  48.694  81.050  1.00  0.00           O
ATOM   6999  C31 POPEt 125      83.584  47.804  81.602  1.00  0.00           C
ATOM   7000  O32 POPEt 125      82.533  47.504  81.050  1.00  0.00           O
ATOM   7001  C32 POPEt 125      84.014  47.183  82.931  1.00  0.00           C
ATOM   7004  C23 POPEt 125      87.924  51.224  84.730  1.00  0.00           C
ATOM   7007  C24 POPEt 125      88.183  52.374  85.711  1.00  0.00           C
ATOM   7010  C25 POPEt 125      89.564  52.383  86.390  1.00  0.00           C
ATOM   7013  C26 POPEt 125      89.524  53.264  87.650  1.00  0.00           C
ATOM   7016  C27 POPEt 125      90.873  53.544  88.321  1.00  0.00           C
ATOM   7019  C28 POPEt 125      90.674  54.473  89.540  1.00  0.00           C
ATOM   7022  C29 POPEt 125      91.913  54.833  90.301  1.00  0.00           C
ATOM   7024 0C21 POPEt 125      92.003  55.074  91.630  1.00  0.00           C
ATOM   7026 1C21 POPEt 125      90.863  55.044  92.621  1.00  0.00           C
ATOM   7029 2C21 POPEt 125      91.203  54.403  93.980  1.00  0.00           C
ATOM   7032 3C21 POPEt 125      89.953  54.343  94.881  1.00  0.00           C
ATOM   7035 4C21 POPEt 125      90.254  54.074  96.371  1.00  0.00           C
ATOM   7038 5C21 POPEt 125      88.974  54.104  97.211  1.00  0.00           C
ATOM   7041 6C21 POPEt 125      89.223  54.083  98.731  1.00  0.00           C
ATOM   7044 7C21 POPEt 125      87.924  54.144  99.540  1.00  0.00           C
ATOM   7047 8C21 POPEt 125      88.122  54.083 101.050  1.00  0.00           C
ATOM   7051  C33 POPEt 125      82.794  46.854  83.830  1.00  0.00           C
ATOM   7054  C34 POPEt 125      83.214  46.124  85.121  1.00  0.00           C
ATOM   7057  C35 POPEt 125      83.314  47.043  86.340  1.00  0.00           C
ATOM   7060  C36 POPEt 125      83.883  46.333  87.570  1.00  0.00           C
ATOM   7063  C37 POPEt 125      83.694  47.113  88.881  1.00  0.00           C
ATOM   7066  C38 POPEt 125      84.333  46.383  90.070  1.00  0.00           C
ATOM   7069  C39 POPEt 125      84.132  47.094  91.411  1.00  0.00           C
ATOM   7072 0C31 POPEt 125      84.904  46.374  92.521  1.00  0.00           C
ATOM   7075 1C31 POPEt 125      84.693  47.003  93.900  1.00  0.00           C
ATOM   7078 2C31 POPEt 125      85.482  46.254  94.981  1.00  0.00           C
ATOM   7081 3C31 POPEt 125      85.154  46.684  96.411  1.00  0.00           C
ATOM   7084 4C31 POPEt 125      85.873  45.803  97.430  1.00  0.00           C
ATOM   7087 5C31 POPEt 125      85.373  45.993  98.871  1.00  0.00           C
ATOM   7090 6C31 POPEt 125      85.993  44.993  99.851  1.00  0.00           C
ATOM   7094  NH3 POPEu 126      40.833 106.504  73.840  1.00  0.00           N
ATOM   7098  C12 POPEu 126      39.883 107.663  73.781  1.00  0.00           C
ATOM   7101  C11 POPEu 126      40.342 108.874  74.611  1.00  0.00           C
ATOM   7104  P   POPEu 126      39.913 111.203  73.590  1.00  0.00           P
ATOM   7105  O13 POPEu 126      40.503 110.653  72.340  1.00  0.00           O
ATOM   7106  O14 POPEu 126      38.892 112.264  73.471  1.00  0.00           O
ATOM   7107  O11 POPEu 126      41.124 111.723  74.471  1.00  0.00           O
ATOM   7108  O12 POPEu 126      39.403 109.953  74.440  1.00  0.00           O
ATOM   7109  C1  POPEu 126      41.023 112.824  75.381  1.00  0.00           C
ATOM   7112  C2  POPEu 126      40.523 112.374  76.781  1.00  0.00           C
ATOM   7114  O21 POPEu 126      40.163 113.403  77.711  1.00  0.00           O
ATOM   7115  C21 POPEu 126      40.513 114.653  77.690  1.00  0.00           C
ATOM   7116  O22 POPEu 126      41.142 115.264  76.840  1.00  0.00           O
ATOM   7117  C22 POPEu 126      40.033 115.284  79.001  1.00  0.00           C
ATOM   7120  C3  POPEu 126      41.493 111.394  77.491  1.00  0.00           C
ATOM   7123  O31 POPEu 126      41.124 111.243  78.881  1.00  0.00           O
ATOM   7124  C31 POPEu 126      40.653 110.103  79.331  1.00  0.00           C
ATOM   7125  O32 POPEu 126      40.663 109.023  78.771  1.00  0.00           O
ATOM   7126  C32 POPEu 126      39.973 110.424  80.671  1.00  0.00           C
ATOM   7129  C23 POPEu 126      40.543 114.534  80.261  1.00  0.00           C
ATOM   7132  C24 POPEu 126      39.703 114.783  81.530  1.00  0.00           C
ATOM   7135  C25 POPEu 126      38.283 114.202  81.460  1.00  0.00           C
ATOM   7138  C26 POPEu 126      37.362 114.692  82.590  1.00  0.00           C
ATOM   7141  C27 POPEu 126      37.153 113.654  83.701  1.00  0.00           C
ATOM   7144  C28 POPEu 126      36.223 114.144  84.820  1.00  0.00           C
ATOM   7147  C29 POPEu 126      36.883 115.214  85.650  1.00  0.00           C
ATOM   7149 0C21 POPEu 126      36.252 116.113  86.441  1.00  0.00           C
ATOM   7151 1C21 POPEu 126      34.763 116.224  86.660  1.00  0.00           C
ATOM   7154 2C21 POPEu 126      34.283 115.452  87.901  1.00  0.00           C
ATOM   7157 3C21 POPEu 126      34.784 115.993  89.251  1.00  0.00           C
ATOM   7160 4C21 POPEu 126      34.182 115.203  90.422  1.00  0.00           C
ATOM   7163 5C21 POPEu 126      34.223 115.933  91.770  1.00  0.00           C
ATOM   7166 6C21 POPEu 126      35.633 116.203  92.311  1.00  0.00           C
ATOM   7169 7C21 POPEu 126      35.563 116.912  93.661  1.00  0.00           C
ATOM   7172 8C21 POPEu 126      36.933 117.113  94.291  1.00  0.00           C
ATOM   7176  C33 POPEu 126      40.264 109.513  81.881  1.00  0.00           C
ATOM   7179  C34 POPEu 126      39.263 109.893  82.971  1.00  0.00           C
ATOM   7182  C35 POPEu 126      39.513 109.272  84.351  1.00  0.00           C
ATOM   7185  C36 POPEu 126      38.443 109.783  85.321  1.00  0.00           C
ATOM   7188  C37 POPEu 126      38.642 109.294  86.760  1.00  0.00           C
ATOM   7191  C38 POPEu 126      37.683 109.993  87.720  1.00  0.00           C
ATOM   7194  C39 POPEu 126      37.683 109.324  89.090  1.00  0.00           C
ATOM   7197 0C31 POPEu 126      37.053 110.154  90.210  1.00  0.00           C
ATOM   7200 1C31 POPEu 126      36.873 109.294  91.470  1.00  0.00           C
ATOM   7203 2C31 POPEu 126      36.303 110.033  92.681  1.00  0.00           C
ATOM   7206 3C31 POPEu 126      35.983 109.062  93.820  1.00  0.00           C
ATOM   7209 4C31 POPEu 126      35.293 109.734  95.010  1.00  0.00           C
ATOM   7212 5C31 POPEu 126      35.133 108.783  96.201  1.00  0.00           C
ATOM   7215 6C31 POPEu 126      34.413 109.424  97.400  1.00  0.00           C
ATOM   7219  NH3 POPEv 127      96.213   7.394 115.731  1.00  0.00           N
ATOM   7223  C12 POPEv 127      95.922   8.864 115.671  1.00  0.00           C
ATOM   7226  C11 POPEv 127      97.133   9.713 116.081  1.00  0.00           C
ATOM   7229  P   POPEv 127      97.803  12.243 116.350  1.00  0.00           P
ATOM   7230  O13 POPEv 127      97.234  13.144 117.381  1.00  0.00           O
ATOM   7231  O14 POPEv 127      99.184  11.724 116.521  1.00  0.00           O
ATOM   7232  O11 POPEv 127      97.833  13.103 115.031  1.00  0.00           O
ATOM   7233  O12 POPEv 127      96.784  11.094 115.970  1.00  0.00           O
ATOM   7234  C1  POPEv 127      96.612  13.643 114.501  1.00  0.00           C
ATOM   7237  C2  POPEv 127      96.863  14.253 113.101  1.00  0.00           C
ATOM   7239  O21 POPEv 127      95.854  15.223 112.860  1.00  0.00           O
ATOM   7240  C21 POPEv 127      95.984  16.553 112.831  1.00  0.00           C
ATOM   7241  O22 POPEv 127      95.023  17.293 112.730  1.00  0.00           O
ATOM   7242  C22 POPEv 127      97.423  17.073 112.980  1.00  0.00           C
ATOM   7245  C3  POPEv 127      96.794  13.183 111.981  1.00  0.00           C
ATOM   7248  O31 POPEv 127      96.784  13.784 110.661  1.00  0.00           O
ATOM   7249  C31 POPEv 127      97.943  14.324 110.311  1.00  0.00           C
ATOM   7250  O32 POPEv 127      98.974  14.243 110.962  1.00  0.00           O
ATOM   7251  C32 POPEv 127      97.794  15.134 109.040  1.00  0.00           C
ATOM   7254  C23 POPEv 127      97.503  18.624 112.941  1.00  0.00           C
ATOM   7257  C24 POPEv 127      98.913  19.214 113.070  1.00  0.00           C
ATOM   7260  C25 POPEv 127      98.963  20.764 113.131  1.00  0.00           C
ATOM   7263  C26 POPEv 127      98.724  21.493 111.791  1.00  0.00           C
ATOM   7266  C27 POPEv 127      99.023  23.003 111.851  1.00  0.00           C
ATOM   7269  C28 POPEv 127      99.062  23.714 110.471  1.00  0.00           C
ATOM   7272  C29 POPEv 127      97.693  23.813 109.831  1.00  0.00           C
ATOM   7274 0C21 POPEv 127      97.123  24.913 109.300  1.00  0.00           C
ATOM   7276 1C21 POPEv 127      97.713  26.303 109.211  1.00  0.00           C
ATOM   7279 2C21 POPEv 127      98.323  26.593 107.831  1.00  0.00           C
ATOM   7282 3C21 POPEv 127      97.304  26.553 106.680  1.00  0.00           C
ATOM   7285 4C21 POPEv 127      97.882  27.083 105.360  1.00  0.00           C
ATOM   7288 5C21 POPEv 127      99.004  26.203 104.790  1.00  0.00           C
ATOM   7291 6C21 POPEv 127      99.583  26.784 103.491  1.00  0.00           C
ATOM   7294 7C21 POPEv 127     100.642  25.873 102.860  1.00  0.00           C
ATOM   7297 8C21 POPEv 127     101.364  26.553 101.701  1.00  0.00           C
ATOM   7301  C33 POPEv 127      99.144  15.764 108.660  1.00  0.00           C
ATOM   7304  C34 POPEv 127      99.074  16.644 107.410  1.00  0.00           C
ATOM   7307  C35 POPEv 127     100.464  16.954 106.861  1.00  0.00           C
ATOM   7310  C36 POPEv 127     100.452  17.653 105.500  1.00  0.00           C
ATOM   7313  C37 POPEv 127     101.803  17.503 104.781  1.00  0.00           C
ATOM   7316  C38 POPEv 127     101.824  18.073 103.350  1.00  0.00           C
ATOM   7319  C39 POPEv 127     100.604  17.643 102.541  1.00  0.00           C
ATOM   7322 0C31 POPEv 127     100.814  17.663 101.021  1.00  0.00           C
ATOM   7325 1C31 POPEv 127      99.512  17.284 100.301  1.00  0.00           C
ATOM   7328 2C31 POPEv 127      99.683  16.993  98.801  1.00  0.00           C
ATOM   7331 3C31 POPEv 127     100.574  15.774  98.531  1.00  0.00           C
ATOM   7334 4C31 POPEv 127     100.553  15.353  97.061  1.00  0.00           C
ATOM   7337 5C31 POPEv 127     101.674  14.363  96.711  1.00  0.00           C
ATOM   7340 6C31 POPEv 127     101.583  13.854  95.271  1.00  0.00           C
ATOM   7344  NH3 POPEw 128     124.202  41.493 116.870  1.00  0.00           N
ATOM   7348  C12 POPEw 128     124.354  42.903 117.370  1.00  0.00           C
ATOM   7351  C11 POPEw 128     123.253  43.764 116.760  1.00  0.00           C
ATOM   7354  P   POPEw 128     122.603  46.254 116.470  1.00  0.00           P
ATOM   7355  O13 POPEw 128     121.264  46.094 117.111  1.00  0.00           O
ATOM   7356  O14 POPEw 128     123.323  47.544 116.531  1.00  0.00           O
ATOM   7357  O11 POPEw 128     122.463  45.793 114.960  1.00  0.00           O
ATOM   7358  O12 POPEw 128     123.563  45.124 117.030  1.00  0.00           O
ATOM   7359  C1  POPEw 128     121.763  46.554 113.980  1.00  0.00           C
ATOM   7362  C2  POPEw 128     121.054  45.604 112.961  1.00  0.00           C
ATOM   7364  O21 POPEw 128     120.823  46.333 111.742  1.00  0.00           O
ATOM   7365  C21 POPEw 128     120.613  45.553 110.690  1.00  0.00           C
ATOM   7366  O22 POPEw 128     120.553  44.343 110.682  1.00  0.00           O
ATOM   7367  C22 POPEw 128     120.424  46.473 109.481  1.00  0.00           C
ATOM   7370  C3  POPEw 128     119.743  44.993 113.570  1.00  0.00           C
ATOM   7373  O31 POPEw 128     118.613  45.023 112.661  1.00  0.00           O
ATOM   7374  C31 POPEw 128     117.873  46.124 112.720  1.00  0.00           C
ATOM   7375  O32 POPEw 128     117.943  46.973 113.581  1.00  0.00           O
ATOM   7376  C32 POPEw 128     116.903  46.184 111.521  1.00  0.00           C
ATOM   7379  C23 POPEw 128     120.264  45.704 108.161  1.00  0.00           C
ATOM   7382  C24 POPEw 128     119.923  46.644 107.001  1.00  0.00           C
ATOM   7385  C25 POPEw 128     119.363  45.943 105.771  1.00  0.00           C
ATOM   7388  C26 POPEw 128     120.342  44.993 105.071  1.00  0.00           C
ATOM   7391  C27 POPEw 128     120.154  44.993 103.550  1.00  0.00           C
ATOM   7394  C28 POPEw 128     120.093  43.583 102.930  1.00  0.00           C
ATOM   7397  C29 POPEw 128     119.993  43.673 101.431  1.00  0.00           C
ATOM   7399 0C21 POPEw 128     118.864  43.594 100.690  1.00  0.00           C
ATOM   7401 1C21 POPEw 128     117.474  43.383 101.242  1.00  0.00           C
ATOM   7404 2C21 POPEw 128     116.353  43.843 100.281  1.00  0.00           C
ATOM   7407 3C21 POPEw 128     116.133  45.363 100.271  1.00  0.00           C
ATOM   7410 4C21 POPEw 128     114.844  45.723  99.521  1.00  0.00           C
ATOM   7413 5C21 POPEw 128     114.532  47.224  99.471  1.00  0.00           C
ATOM   7416 6C21 POPEw 128     115.502  47.983  98.570  1.00  0.00           C
ATOM   7419 7C21 POPEw 128     114.993  49.373  98.160  1.00  0.00           C
ATOM   7422 8C21 POPEw 128     115.823  49.953  97.031  1.00  0.00           C
ATOM   7426  C33 POPEw 128     116.334  47.614 111.271  1.00  0.00           C
ATOM   7429  C34 POPEw 128     115.494  47.703 109.971  1.00  0.00           C
ATOM   7432  C35 POPEw 128     114.863  49.093 109.751  1.00  0.00           C
ATOM   7435  C36 POPEw 128     114.112  49.223 108.410  1.00  0.00           C
ATOM   7438  C37 POPEw 128     113.402  50.583 108.221  1.00  0.00           C
ATOM   7441  C38 POPEw 128     112.413  50.613 107.030  1.00  0.00           C
ATOM   7444  C39 POPEw 128     113.053  50.743 105.640  1.00  0.00           C
ATOM   7447 0C31 POPEw 128     113.034  52.183 105.080  1.00  0.00           C
ATOM   7450 1C31 POPEw 128     113.563  52.304 103.641  1.00  0.00           C
ATOM   7453 2C31 POPEw 128     113.864  53.754 103.231  1.00  0.00           C
ATOM   7456 3C31 POPEw 128     113.773  53.993 101.721  1.00  0.00           C
ATOM   7459 4C31 POPEw 128     114.483  55.273 101.242  1.00  0.00           C
ATOM   7462 5C31 POPEw 128     114.384  55.464  99.720  1.00  0.00           C
ATOM   7465 6C31 POPEw 128     115.544  56.264  99.130  1.00  0.00           C
ATOM   7469  NH3 POPEx 129      91.393  79.743 117.480  1.00  0.00           N
ATOM   7473  C12 POPEx 129      90.922  81.124 117.141  1.00  0.00           C
ATOM   7476  C11 POPEx 129      91.623  81.654 115.871  1.00  0.00           C
ATOM   7479  P   POPEx 129      90.044  83.662 115.260  1.00  0.00           P
ATOM   7480  O13 POPEx 129      89.004  83.263 116.242  1.00  0.00           O
ATOM   7481  O14 POPEx 129      90.163  85.114 114.960  1.00  0.00           O
ATOM   7482  O11 POPEx 129      89.834  82.973 113.850  1.00  0.00           O
ATOM   7483  O12 POPEx 129      91.443  83.064 115.721  1.00  0.00           O
ATOM   7484  C1  POPEx 129      90.902  83.044 112.891  1.00  0.00           C
ATOM   7487  C2  POPEx 129      90.424  83.563 111.521  1.00  0.00           C
ATOM   7489  O21 POPEx 129      91.514  83.433 110.601  1.00  0.00           O
ATOM   7490  C21 POPEx 129      91.163  83.423 109.320  1.00  0.00           C
ATOM   7491  O22 POPEx 129      90.044  83.232 108.881  1.00  0.00           O
ATOM   7492  C22 POPEx 129      92.393  83.794 108.491  1.00  0.00           C
ATOM   7495  C3  POPEx 129      90.014  85.053 111.660  1.00  0.00           C
ATOM   7498  O31 POPEx 129      89.874  85.763 110.410  1.00  0.00           O
ATOM   7499  C31 POPEx 129      88.703  85.763 109.800  1.00  0.00           C
ATOM   7500  O32 POPEx 129      87.673  85.254 110.211  1.00  0.00           O
ATOM   7501  C32 POPEx 129      88.794  86.632 108.550  1.00  0.00           C
ATOM   7504  C23 POPEx 129      92.633  82.833 107.311  1.00  0.00           C
ATOM   7507  C24 POPEx 129      91.752  83.184 106.110  1.00  0.00           C
ATOM   7510  C25 POPEx 129      91.924  82.204 104.960  1.00  0.00           C
ATOM   7513  C26 POPEx 129      90.743  82.272 103.990  1.00  0.00           C
ATOM   7516  C27 POPEx 129      90.774  81.143 102.961  1.00  0.00           C
ATOM   7519  C28 POPEx 129      89.443  81.022 102.191  1.00  0.00           C
ATOM   7522  C29 POPEx 129      89.413  79.784 101.340  1.00  0.00           C
ATOM   7524 0C21 POPEx 129      89.244  79.693 100.010  1.00  0.00           C
ATOM   7526 1C21 POPEx 129      89.023  80.833  99.040  1.00  0.00           C
ATOM   7529 2C21 POPEx 129      90.143  80.933  97.992  1.00  0.00           C
ATOM   7532 3C21 POPEx 129      91.504  81.324  98.591  1.00  0.00           C
ATOM   7535 4C21 POPEx 129      92.584  81.663  97.541  1.00  0.00           C
ATOM   7538 5C21 POPEx 129      93.443  80.483  97.050  1.00  0.00           C
ATOM   7541 6C21 POPEx 129      92.733  79.533  96.080  1.00  0.00           C
ATOM   7544 7C21 POPEx 129      93.743  78.714  95.261  1.00  0.00           C
ATOM   7547 8C21 POPEx 129      93.093  77.684  94.331  1.00  0.00           C
ATOM   7551  C33 POPEx 129      88.613  85.824 107.251  1.00  0.00           C
ATOM   7554  C34 POPEx 129      88.433  86.744 106.050  1.00  0.00           C
ATOM   7557  C35 POPEx 129      88.513  85.973 104.730  1.00  0.00           C
ATOM   7560  C36 POPEx 129      88.204  86.884 103.540  1.00  0.00           C
ATOM   7563  C37 POPEx 129      88.473  86.224 102.191  1.00  0.00           C
ATOM   7566  C38 POPEx 129      88.122  87.132 101.011  1.00  0.00           C
ATOM   7569  C39 POPEx 129      86.632  87.132 100.690  1.00  0.00           C
ATOM   7572 0C31 POPEx 129      86.264  88.232  99.690  1.00  0.00           C
ATOM   7575 1C31 POPEx 129      84.834  88.064  99.181  1.00  0.00           C
ATOM   7578 2C31 POPEx 129      84.443  89.174  98.201  1.00  0.00           C
ATOM   7581 3C31 POPEx 129      83.134  88.883  97.460  1.00  0.00           C
ATOM   7584 4C31 POPEx 129      81.884  88.803  98.351  1.00  0.00           C
ATOM   7587 5C31 POPEx 129      80.663  88.363  97.541  1.00  0.00           C
ATOM   7590 6C31 POPEx 129      79.354  88.442  98.311  1.00  0.00           C
ATOM   7594  NH3 POPEy 130      -0.127  90.513 114.611  1.00  0.00           N
ATOM   7598  C12 POPEy 130       0.473  91.784 115.150  1.00  0.00           C
ATOM   7601  C11 POPEy 130       1.173  91.523 116.490  1.00  0.00           C
ATOM   7604  P   POPEy 130       3.743  91.273 116.050  1.00  0.00           P
ATOM   7605  O13 POPEy 130       3.653  92.754 115.951  1.00  0.00           O
ATOM   7606  O14 POPEy 130       4.753  90.674 116.960  1.00  0.00           O
ATOM   7607  O11 POPEy 130       4.053  90.714 114.590  1.00  0.00           O
ATOM   7608  O12 POPEy 130       2.303  90.662 116.330  1.00  0.00           O
ATOM   7609  C1  POPEy 130       5.243  91.213 113.940  1.00  0.00           C
ATOM   7612  C2  POPEy 130       4.923  91.824 112.541  1.00  0.00           C
ATOM   7614  O21 POPEy 130       6.063  92.024 111.680  1.00  0.00           O
ATOM   7615  C21 POPEy 130       6.983  92.873 112.100  1.00  0.00           C
ATOM   7616  O22 POPEy 130       7.263  93.134 113.251  1.00  0.00           O
ATOM   7617  C22 POPEy 130       7.643  93.624 110.941  1.00  0.00           C
ATOM   7620  C3  POPEy 130       4.053  93.123 112.600  1.00  0.00           C
ATOM   7623  O31 POPEy 130       4.013  93.813 111.330  1.00  0.00           O
ATOM   7624  C31 POPEy 130       3.413  93.144 110.340  1.00  0.00           C
ATOM   7625  O32 POPEy 130       2.723  92.143 110.492  1.00  0.00           O
ATOM   7626  C32 POPEy 130       3.903  93.713 109.001  1.00  0.00           C
ATOM   7629  C23 POPEy 130       7.893  92.873 109.611  1.00  0.00           C
ATOM   7632  C24 POPEy 130       8.393  93.894 108.581  1.00  0.00           C
ATOM   7635  C25 POPEy 130       9.533  93.382 107.681  1.00  0.00           C
ATOM   7638  C26 POPEy 130       9.113  92.283 106.701  1.00  0.00           C
ATOM   7641  C27 POPEy 130      10.253  91.964 105.731  1.00  0.00           C
ATOM   7644  C28 POPEy 130       9.983  90.742 104.840  1.00  0.00           C
ATOM   7647  C29 POPEy 130       9.073  91.022 103.671  1.00  0.00           C
ATOM   7649 0C21 POPEy 130       8.933  90.203 102.611  1.00  0.00           C
ATOM   7651 1C21 POPEy 130       9.613  88.864 102.480  1.00  0.00           C
ATOM   7654 2C21 POPEy 130       8.873  87.904 101.521  1.00  0.00           C
ATOM   7657 3C21 POPEy 130       9.093  88.263 100.041  1.00  0.00           C
ATOM   7660 4C21 POPEy 130       8.243  87.423  99.071  1.00  0.00           C
ATOM   7663 5C21 POPEy 130       8.803  86.014  98.840  1.00  0.00           C
ATOM   7666 6C21 POPEy 130       7.993  85.203  97.821  1.00  0.00           C
ATOM   7669 7C21 POPEy 130       8.703  83.913  97.411  1.00  0.00           C
ATOM   7672 8C21 POPEy 130       7.823  82.973  96.590  1.00  0.00           C
ATOM   7676  C33 POPEy 130       3.013  94.854 108.462  1.00  0.00           C
ATOM   7679  C34 POPEy 130       3.473  95.473 107.131  1.00  0.00           C
ATOM   7682  C35 POPEy 130       4.923  95.993 107.080  1.00  0.00           C
ATOM   7685  C36 POPEy 130       5.233  97.094 108.111  1.00  0.00           C
ATOM   7688  C37 POPEy 130       6.693  97.584 108.081  1.00  0.00           C
ATOM   7691  C38 POPEy 130       6.903  98.953 107.410  1.00  0.00           C
ATOM   7694  C39 POPEy 130       6.613  99.014 105.891  1.00  0.00           C
ATOM   7697 0C31 POPEy 130       7.493  98.074 105.050  1.00  0.00           C
ATOM   7700 1C31 POPEy 130       7.433  98.333 103.531  1.00  0.00           C
ATOM   7703 2C31 POPEy 130       8.113  99.653 103.140  1.00  0.00           C
ATOM   7706 3C31 POPEy 130       8.293  99.893 101.641  1.00  0.00           C
ATOM   7709 4C31 POPEy 130       8.763 101.324 101.340  1.00  0.00           C
ATOM   7712 5C31 POPEy 130       9.123 101.514  99.860  1.00  0.00           C
ATOM   7715 6C31 POPEy 130       9.493 102.943  99.461  1.00  0.00           C
ATOM   7719  NH3 POPEz 131      94.923  39.314 120.962  1.00  0.00           N
ATOM   7723  C12 POPEz 131      95.854  40.483 120.741  1.00  0.00           C
ATOM   7726  C11 POPEz 131      97.213  40.194 121.421  1.00  0.00           C
ATOM   7729  P   POPEz 131      97.994  38.054 122.690  1.00  0.00           P
ATOM   7730  O13 POPEz 131      97.514  37.164 123.760  1.00  0.00           O
ATOM   7731  O14 POPEz 131      99.392  38.503 122.730  1.00  0.00           O
ATOM   7732  O11 POPEz 131      97.624  37.383 121.311  1.00  0.00           O
ATOM   7733  O12 POPEz 131      97.073  39.333 122.561  1.00  0.00           O
ATOM   7734  C1  POPEz 131      98.533  36.934 120.311  1.00  0.00           C
ATOM   7737  C2  POPEz 131      97.833  36.854 118.921  1.00  0.00           C
ATOM   7739  O21 POPEz 131      96.924  35.723 118.881  1.00  0.00           O
ATOM   7740  C21 POPEz 131      95.653  36.034 119.021  1.00  0.00           C
ATOM   7741  O22 POPEz 131      95.202  37.104 119.400  1.00  0.00           O
ATOM   7742  C22 POPEz 131      94.804  34.934 118.371  1.00  0.00           C
ATOM   7745  C3  POPEz 131      98.843  36.703 117.740  1.00  0.00           C
ATOM   7748  O31 POPEz 131      98.193  36.624 116.440  1.00  0.00           O
ATOM   7749  C31 POPEz 131      97.824  37.804 115.941  1.00  0.00           C
ATOM   7750  O32 POPEz 131      98.074  38.883 116.431  1.00  0.00           O
ATOM   7751  C32 POPEz 131      96.973  37.624 114.680  1.00  0.00           C
ATOM   7754  C23 POPEz 131      94.633  33.624 119.151  1.00  0.00           C
ATOM   7757  C24 POPEz 131      94.284  32.444 118.221  1.00  0.00           C
ATOM   7760  C25 POPEz 131      93.153  32.734 117.230  1.00  0.00           C
ATOM   7763  C26 POPEz 131      92.693  31.493 116.451  1.00  0.00           C
ATOM   7766  C27 POPEz 131      91.654  31.864 115.380  1.00  0.00           C
ATOM   7769  C28 POPEz 131      90.973  30.674 114.680  1.00  0.00           C
ATOM   7772  C29 POPEz 131      89.974  31.214 113.701  1.00  0.00           C
ATOM   7774 0C21 POPEz 131      89.454  30.614 112.620  1.00  0.00           C
ATOM   7776 1C21 POPEz 131      89.743  29.214 112.131  1.00  0.00           C
ATOM   7779 2C21 POPEz 131      89.074  28.983 110.760  1.00  0.00           C
ATOM   7782 3C21 POPEz 131      89.223  27.553 110.230  1.00  0.00           C
ATOM   7785 4C21 POPEz 131      88.883  27.434 108.730  1.00  0.00           C
ATOM   7788 5C21 POPEz 131      87.463  27.873 108.371  1.00  0.00           C
ATOM   7791 6C21 POPEz 131      87.292  28.073 106.861  1.00  0.00           C
ATOM   7794 7C21 POPEz 131      85.883  28.544 106.510  1.00  0.00           C
ATOM   7797 8C21 POPEz 131      85.714  28.874 105.021  1.00  0.00           C
ATOM   7801  C33 POPEz 131      95.902  38.734 114.540  1.00  0.00           C
ATOM   7804  C34 POPEz 131      96.224  39.804 113.501  1.00  0.00           C
ATOM   7807  C35 POPEz 131      95.353  39.664 112.241  1.00  0.00           C
ATOM   7810  C36 POPEz 131      95.753  40.723 111.221  1.00  0.00           C
ATOM   7813  C37 POPEz 131      94.874  40.784 109.960  1.00  0.00           C
ATOM   7816  C38 POPEz 131      95.482  41.803 109.001  1.00  0.00           C
ATOM   7819  C39 POPEz 131      94.743  41.983 107.671  1.00  0.00           C
ATOM   7822 0C31 POPEz 131      93.323  42.544 107.811  1.00  0.00           C
ATOM   7825 1C31 POPEz 131      92.824  43.123 106.480  1.00  0.00           C
ATOM   7828 2C31 POPEz 131      91.303  43.284 106.400  1.00  0.00           C
ATOM   7831 3C31 POPEz 131      90.863  43.953 105.090  1.00  0.00           C
ATOM   7834 4C31 POPEz 131      90.823  45.483 105.161  1.00  0.00           C
ATOM   7837 5C31 POPEz 131      90.674  46.124 103.771  1.00  0.00           C
ATOM   7840 6C31 POPEz 131      90.513  47.644 103.800  1.00  0.00           C
ATOM   7844  NH3 POPE0 132     109.543  64.534  79.031  1.00  0.00           N
ATOM   7848  C12 POPE0 132     110.413  63.633  79.861  1.00  0.00           C
ATOM   7851  C11 POPE0 132     111.463  62.913  79.001  1.00  0.00           C
ATOM   7854  P   POPE0 132     113.643  63.373  77.620  1.00  0.00           P
ATOM   7855  O13 POPE0 132     113.874  61.954  77.922  1.00  0.00           O
ATOM   7856  O14 POPE0 132     113.542  63.743  76.190  1.00  0.00           O
ATOM   7857  O11 POPE0 132     114.753  64.254  78.340  1.00  0.00           O
ATOM   7858  O12 POPE0 132     112.323  63.864  78.370  1.00  0.00           O
ATOM   7859  C1  POPE0 132     115.803  63.643  79.110  1.00  0.00           C
ATOM   7862  C2  POPE0 132     115.634  63.843  80.641  1.00  0.00           C
ATOM   7864  O21 POPE0 132     116.574  62.953  81.250  1.00  0.00           O
ATOM   7865  C21 POPE0 132     117.024  63.303  82.430  1.00  0.00           C
ATOM   7866  O22 POPE0 132     117.012  64.434  82.901  1.00  0.00           O
ATOM   7867  C22 POPE0 132     117.624  62.073  83.111  1.00  0.00           C
ATOM   7870  C3  POPE0 132     114.214  63.493  81.161  1.00  0.00           C
ATOM   7873  O31 POPE0 132     114.014  63.773  82.570  1.00  0.00           O
ATOM   7874  C31 POPE0 132     113.262  64.833  82.860  1.00  0.00           C
ATOM   7875  O32 POPE0 132     112.882  65.684  82.071  1.00  0.00           O
ATOM   7876  C32 POPE0 132     112.824  64.784  84.331  1.00  0.00           C
ATOM   7879  C23 POPE0 132     117.273  62.043  84.611  1.00  0.00           C
ATOM   7882  C24 POPE0 132     117.223  60.653  85.240  1.00  0.00           C
ATOM   7885  C25 POPE0 132     116.863  60.653  86.730  1.00  0.00           C
ATOM   7888  C26 POPE0 132     117.982  61.133  87.671  1.00  0.00           C
ATOM   7891  C27 POPE0 132     117.444  61.534  89.051  1.00  0.00           C
ATOM   7894  C28 POPE0 132     118.554  61.943  90.041  1.00  0.00           C
ATOM   7897  C29 POPE0 132     117.994  62.523  91.320  1.00  0.00           C
ATOM   7899 0C21 POPE0 132     118.282  62.154  92.590  1.00  0.00           C
ATOM   7901 1C21 POPE0 132     119.273  61.103  93.041  1.00  0.00           C
ATOM   7904 2C21 POPE0 132     119.993  61.523  94.351  1.00  0.00           C
ATOM   7907 3C21 POPE0 132     121.033  62.644  94.151  1.00  0.00           C
ATOM   7910 4C21 POPE0 132     121.574  63.233  95.461  1.00  0.00           C
ATOM   7913 5C21 POPE0 132     120.482  63.923  96.301  1.00  0.00           C
ATOM   7916 6C21 POPE0 132     121.023  64.714  97.492  1.00  0.00           C
ATOM   7919 7C21 POPE0 132     119.883  65.284  98.351  1.00  0.00           C
ATOM   7922 8C21 POPE0 132     120.362  66.184  99.491  1.00  0.00           C
ATOM   7926  C33 POPE0 132     113.904  65.254  85.331  1.00  0.00           C
ATOM   7929  C34 POPE0 132     113.473  65.044  86.791  1.00  0.00           C
ATOM   7932  C35 POPE0 132     113.823  66.184  87.771  1.00  0.00           C
ATOM   7935  C36 POPE0 132     115.312  66.333  88.111  1.00  0.00           C
ATOM   7938  C37 POPE0 132     115.613  67.184  89.351  1.00  0.00           C
ATOM   7941  C38 POPE0 132     117.104  67.504  89.451  1.00  0.00           C
ATOM   7944  C39 POPE0 132     117.573  68.044  90.811  1.00  0.00           C
ATOM   7947 0C31 POPE0 132     117.404  67.022  91.951  1.00  0.00           C
ATOM   7950 1C31 POPE0 132     118.274  67.353  93.171  1.00  0.00           C
ATOM   7953 2C31 POPE0 132     118.113  66.324  94.312  1.00  0.00           C
ATOM   7956 3C31 POPE0 132     116.903  66.583  95.220  1.00  0.00           C
ATOM   7959 4C31 POPE0 132     117.143  67.754  96.190  1.00  0.00           C
ATOM   7962 5C31 POPE0 132     116.103  67.894  97.300  1.00  0.00           C
ATOM   7965 6C31 POPE0 132     116.434  69.043  98.251  1.00  0.00           C
ATOM   7969  NH3 POPE1 133      43.484  65.034  81.141  1.00  0.00           N
ATOM   7973  C12 POPE1 133      42.313  65.114  82.090  1.00  0.00           C
ATOM   7976  C11 POPE1 133      41.212  64.054  81.831  1.00  0.00           C
ATOM   7979  P   POPE1 133      39.263  63.414  80.201  1.00  0.00           P
ATOM   7980  O13 POPE1 133      38.764  63.802  78.861  1.00  0.00           O
ATOM   7981  O14 POPE1 133      39.543  61.993  80.410  1.00  0.00           O
ATOM   7982  O11 POPE1 133      38.104  63.813  81.180  1.00  0.00           O
ATOM   7983  O12 POPE1 133      40.503  64.324  80.620  1.00  0.00           O
ATOM   7984  C1  POPE1 133      37.802  65.173  81.451  1.00  0.00           C
ATOM   7987  C2  POPE1 133      36.493  65.233  82.251  1.00  0.00           C
ATOM   7989  O21 POPE1 133      36.373  66.562  82.771  1.00  0.00           O
ATOM   7990  C21 POPE1 133      35.123  66.983  82.910  1.00  0.00           C
ATOM   7991  O22 POPE1 133      34.124  66.324  82.720  1.00  0.00           O
ATOM   7992  C22 POPE1 133      35.153  68.413  83.421  1.00  0.00           C
ATOM   7995  C3  POPE1 133      36.503  64.173  83.400  1.00  0.00           C
ATOM   7998  O31 POPE1 133      35.202  63.874  83.921  1.00  0.00           O
ATOM   7999  C31 POPE1 133      34.873  64.464  85.061  1.00  0.00           C
ATOM   8000  O32 POPE1 133      35.473  65.382  85.590  1.00  0.00           O
ATOM   8001  C32 POPE1 133      33.633  63.764  85.611  1.00  0.00           C
ATOM   8004  C23 POPE1 133      33.733  69.004  83.510  1.00  0.00           C
ATOM   8007  C24 POPE1 133      33.723  70.304  84.321  1.00  0.00           C
ATOM   8010  C25 POPE1 133      34.333  71.443  83.510  1.00  0.00           C
ATOM   8013  C26 POPE1 133      34.182  72.824  84.160  1.00  0.00           C
ATOM   8016  C27 POPE1 133      32.714  73.202  84.361  1.00  0.00           C
ATOM   8019  C28 POPE1 133      32.514  74.724  84.451  1.00  0.00           C
ATOM   8022  C29 POPE1 133      31.033  75.034  84.410  1.00  0.00           C
ATOM   8024 0C21 POPE1 133      30.253  75.324  85.461  1.00  0.00           C
ATOM   8026 1C21 POPE1 133      30.693  75.444  86.900  1.00  0.00           C
ATOM   8029 2C21 POPE1 133      30.362  76.812  87.510  1.00  0.00           C
ATOM   8032 3C21 POPE1 133      30.903  78.014  86.721  1.00  0.00           C
ATOM   8035 4C21 POPE1 133      30.523  79.334  87.391  1.00  0.00           C
ATOM   8038 5C21 POPE1 133      30.473  80.522  86.431  1.00  0.00           C
ATOM   8041 6C21 POPE1 133      30.083  81.814  87.160  1.00  0.00           C
ATOM   8044 7C21 POPE1 133      29.753  82.964  86.210  1.00  0.00           C
ATOM   8047 8C21 POPE1 133      29.473  84.272  86.961  1.00  0.00           C
ATOM   8051  C33 POPE1 133      33.674  63.594  87.131  1.00  0.00           C
ATOM   8054  C34 POPE1 133      33.043  64.754  87.901  1.00  0.00           C
ATOM   8057  C35 POPE1 133      33.452  64.693  89.370  1.00  0.00           C
ATOM   8060  C36 POPE1 133      32.683  65.674  90.251  1.00  0.00           C
ATOM   8063  C37 POPE1 133      33.193  65.574  91.691  1.00  0.00           C
ATOM   8066  C38 POPE1 133      32.333  66.333  92.691  1.00  0.00           C
ATOM   8069  C39 POPE1 133      32.653  65.913  94.130  1.00  0.00           C
ATOM   8072 0C31 POPE1 133      31.823  66.694  95.150  1.00  0.00           C
ATOM   8075 1C31 POPE1 133      32.053  66.243  96.602  1.00  0.00           C
ATOM   8078 2C31 POPE1 133      31.283  67.144  97.561  1.00  0.00           C
ATOM   8081 3C31 POPE1 133      31.353  66.723  99.030  1.00  0.00           C
ATOM   8084 4C31 POPE1 133      30.633  67.764  99.900  1.00  0.00           C
ATOM   8087 5C31 POPE1 133      30.403  67.373 101.361  1.00  0.00           C
ATOM   8090 6C31 POPE1 133      29.633  68.453 102.121  1.00  0.00           C
ATOM   8094  NH3 POPE2 134     118.383  45.924 117.191  1.00  0.00           N
ATOM   8098  C12 POPE2 134     118.402  47.253 117.870  1.00  0.00           C
ATOM   8101  C11 POPE2 134     118.843  48.323 116.870  1.00  0.00           C
ATOM   8104  P   POPE2 134     119.424  50.844 116.881  1.00  0.00           P
ATOM   8105  O13 POPE2 134     120.873  50.844 117.141  1.00  0.00           O
ATOM   8106  O14 POPE2 134     118.624  52.024 117.241  1.00  0.00           O
ATOM   8107  O11 POPE2 134     119.112  50.553 115.352  1.00  0.00           O
ATOM   8108  O12 POPE2 134     118.783  49.563 117.550  1.00  0.00           O
ATOM   8109  C1  POPE2 134     118.904  51.624 114.432  1.00  0.00           C
ATOM   8112  C2  POPE2 134     119.652  51.403 113.081  1.00  0.00           C
ATOM   8114  O21 POPE2 134     118.703  51.674 112.030  1.00  0.00           O
ATOM   8115  C21 POPE2 134     119.174  52.294 110.962  1.00  0.00           C
ATOM   8116  O22 POPE2 134     120.213  52.934 110.900  1.00  0.00           O
ATOM   8117  C22 POPE2 134     118.174  51.964 109.840  1.00  0.00           C
ATOM   8120  C3  POPE2 134     120.233  49.963 112.891  1.00  0.00           C
ATOM   8123  O31 POPE2 134     121.523  49.984 112.261  1.00  0.00           O
ATOM   8124  C31 POPE2 134     121.654  49.874 110.970  1.00  0.00           C
ATOM   8125  O32 POPE2 134     120.762  49.743 110.141  1.00  0.00           O
ATOM   8126  C32 POPE2 134     123.153  49.864 110.661  1.00  0.00           C
ATOM   8129  C23 POPE2 134     118.563  52.453 108.420  1.00  0.00           C
ATOM   8132  C24 POPE2 134     118.064  51.473 107.340  1.00  0.00           C
ATOM   8135  C25 POPE2 134     118.613  51.784 105.941  1.00  0.00           C
ATOM   8138  C26 POPE2 134     117.873  52.882 105.161  1.00  0.00           C
ATOM   8141  C27 POPE2 134     118.633  53.233 103.870  1.00  0.00           C
ATOM   8144  C28 POPE2 134     117.794  54.043 102.870  1.00  0.00           C
ATOM   8147  C29 POPE2 134     118.654  54.534 101.730  1.00  0.00           C
ATOM   8149 0C21 POPE2 134     118.643  54.083 100.471  1.00  0.00           C
ATOM   8151 1C21 POPE2 134     117.743  53.004  99.930  1.00  0.00           C
ATOM   8154 2C21 POPE2 134     117.964  52.733  98.430  1.00  0.00           C
ATOM   8157 3C21 POPE2 134     119.333  52.123  98.101  1.00  0.00           C
ATOM   8160 4C21 POPE2 134     119.443  51.593  96.651  1.00  0.00           C
ATOM   8163 5C21 POPE2 134     119.202  52.644  95.550  1.00  0.00           C
ATOM   8166 6C21 POPE2 134     120.254  53.764  95.531  1.00  0.00           C
ATOM   8169 7C21 POPE2 134     120.424  54.403  94.151  1.00  0.00           C
ATOM   8172 8C21 POPE2 134     121.374  55.613  94.160  1.00  0.00           C
ATOM   8176  C33 POPE2 134     123.724  48.424 110.731  1.00  0.00           C
ATOM   8179  C34 POPE2 134     125.103  48.354 111.411  1.00  0.00           C
ATOM   8182  C35 POPE2 134     126.294  48.554 110.461  1.00  0.00           C
ATOM   8185  C36 POPE2 134     126.512  47.353 109.510  1.00  0.00           C
ATOM   8188  C37 POPE2 134     127.820  47.493 108.710  1.00  0.00           C
ATOM   8191  C38 POPE2 134     128.100  46.304 107.781  1.00  0.00           C
ATOM   8194  C39 POPE2 134     127.152  46.203 106.571  1.00  0.00           C
ATOM   8197 0C31 POPE2 134     127.273  47.403 105.611  1.00  0.00           C
ATOM   8200 1C31 POPE2 134     126.603  47.144 104.250  1.00  0.00           C
ATOM   8203 2C31 POPE2 134     126.803  48.323 103.290  1.00  0.00           C
ATOM   8206 3C31 POPE2 134     126.744  47.953 101.800  1.00  0.00           C
ATOM   8209 4C31 POPE2 134     125.452  47.243 101.370  1.00  0.00           C
ATOM   8212 5C31 POPE2 134     125.443  46.943  99.860  1.00  0.00           C
ATOM   8215 6C31 POPE2 134     124.184  46.213  99.391  1.00  0.00           C
ATOM   8219  NH3 POPE3 135      26.013   8.163 112.661  1.00  0.00           N
ATOM   8223  C12 POPE3 135      27.013   7.053 112.941  1.00  0.00           C
ATOM   8226  C11 POPE3 135      26.703   6.293 114.242  1.00  0.00           C
ATOM   8229  P   POPE3 135      28.493   4.413 114.751  1.00  0.00           P
ATOM   8230  O13 POPE3 135      28.893   5.293 115.850  1.00  0.00           O
ATOM   8231  O14 POPE3 135      28.283   2.984 115.031  1.00  0.00           O
ATOM   8232  O11 POPE3 135      29.493   4.613 113.531  1.00  0.00           O
ATOM   8233  O12 POPE3 135      27.112   4.924 114.120  1.00  0.00           O
ATOM   8234  C1  POPE3 135      30.483   3.614 113.210  1.00  0.00           C
ATOM   8237  C2  POPE3 135      31.083   3.744 111.760  1.00  0.00           C
ATOM   8239  O21 POPE3 135      32.473   4.143 111.760  1.00  0.00           O
ATOM   8240  C21 POPE3 135      33.353   3.163 111.971  1.00  0.00           C
ATOM   8241  O22 POPE3 135      33.153   2.154 112.620  1.00  0.00           O
ATOM   8242  C22 POPE3 135      34.643   3.433 111.190  1.00  0.00           C
ATOM   8245  C3  POPE3 135      30.263   4.743 110.871  1.00  0.00           C
ATOM   8248  O31 POPE3 135      31.013   5.293 109.781  1.00  0.00           O
ATOM   8249  C31 POPE3 135      31.003   4.664 108.620  1.00  0.00           C
ATOM   8250  O32 POPE3 135      30.263   3.753 108.301  1.00  0.00           O
ATOM   8251  C32 POPE3 135      32.182   5.194 107.801  1.00  0.00           C
ATOM   8254  C23 POPE3 135      34.903   2.353 110.100  1.00  0.00           C
ATOM   8257  C24 POPE3 135      35.613   2.894 108.840  1.00  0.00           C
ATOM   8260  C25 POPE3 135      35.813   1.823 107.751  1.00  0.00           C
ATOM   8263  C26 POPE3 135      36.063   2.373 106.330  1.00  0.00           C
ATOM   8266  C27 POPE3 135      36.083   1.224 105.301  1.00  0.00           C
ATOM   8269  C28 POPE3 135      35.723   1.623 103.850  1.00  0.00           C
ATOM   8272  C29 POPE3 135      35.153   0.403 103.150  1.00  0.00           C
ATOM   8274 0C21 POPE3 135      35.323  -0.027 101.890  1.00  0.00           C
ATOM   8276 1C21 POPE3 135      36.133   0.573 100.780  1.00  0.00           C
ATOM   8279 2C21 POPE3 135      37.123  -0.447 100.201  1.00  0.00           C
ATOM   8282 3C21 POPE3 135      37.483  -0.187  98.731  1.00  0.00           C
ATOM   8285 4C21 POPE3 135      38.624  -1.097  98.251  1.00  0.00           C
ATOM   8288 5C21 POPE3 135      39.003  -0.877  96.781  1.00  0.00           C
ATOM   8291 6C21 POPE3 135      40.363  -1.507  96.451  1.00  0.00           C
ATOM   8294 7C21 POPE3 135      40.773  -1.337  94.981  1.00  0.00           C
ATOM   8297 8C21 POPE3 135      42.182  -1.867  94.690  1.00  0.00           C
ATOM   8301  C33 POPE3 135      32.483   4.394 106.510  1.00  0.00           C
ATOM   8304  C34 POPE3 135      31.483   4.634 105.370  1.00  0.00           C
ATOM   8307  C35 POPE3 135      31.952   3.944 104.071  1.00  0.00           C
ATOM   8310  C36 POPE3 135      30.973   4.074 102.901  1.00  0.00           C
ATOM   8313  C37 POPE3 135      31.583   3.533 101.590  1.00  0.00           C
ATOM   8316  C38 POPE3 135      30.733   3.813 100.340  1.00  0.00           C
ATOM   8319  C39 POPE3 135      31.553   3.784  99.040  1.00  0.00           C
ATOM   8322 0C31 POPE3 135      32.293   2.454  98.801  1.00  0.00           C
ATOM   8325 1C31 POPE3 135      33.133   2.484  97.521  1.00  0.00           C
ATOM   8328 2C31 POPE3 135      33.713   1.123  97.101  1.00  0.00           C
ATOM   8331 3C31 POPE3 135      34.303   1.193  95.681  1.00  0.00           C
ATOM   8334 4C31 POPE3 135      34.772  -0.157  95.131  1.00  0.00           C
ATOM   8337 5C31 POPE3 135      34.772  -0.157  93.591  1.00  0.00           C
ATOM   8340 6C31 POPE3 135      35.043  -1.517  92.951  1.00  0.00           C
ATOM   8344  NH3 POPE4 136      46.693  23.333 118.671  1.00  0.00           N
ATOM   8348  C12 POPE4 136      47.163  22.234 117.760  1.00  0.00           C
ATOM   8351  C11 POPE4 136      48.203  21.374 118.480  1.00  0.00           C
ATOM   8354  P   POPE4 136      48.484  18.743 118.410  1.00  0.00           P
ATOM   8355  O13 POPE4 136      49.432  18.703 119.540  1.00  0.00           O
ATOM   8356  O14 POPE4 136      47.153  18.174 118.690  1.00  0.00           O
ATOM   8357  O11 POPE4 136      49.144  17.953 117.220  1.00  0.00           O
ATOM   8358  O12 POPE4 136      48.383  20.163 117.751  1.00  0.00           O
ATOM   8359  C1  POPE4 136      48.273  17.563 116.160  1.00  0.00           C
ATOM   8362  C2  POPE4 136      49.032  16.733 115.120  1.00  0.00           C
ATOM   8364  O21 POPE4 136      48.243  16.823 113.921  1.00  0.00           O
ATOM   8365  C21 POPE4 136      47.613  15.804 113.391  1.00  0.00           C
ATOM   8366  O22 POPE4 136      47.563  14.663 113.791  1.00  0.00           O
ATOM   8367  C22 POPE4 136      46.773  16.344 112.241  1.00  0.00           C
ATOM   8370  C3  POPE4 136      49.453  15.333 115.690  1.00  0.00           C
ATOM   8373  O31 POPE4 136      50.383  14.663 114.820  1.00  0.00           O
ATOM   8374  C31 POPE4 136      50.212  13.373 114.590  1.00  0.00           C
ATOM   8375  O32 POPE4 136      49.383  12.643 115.111  1.00  0.00           O
ATOM   8376  C32 POPE4 136      51.223  12.953 113.521  1.00  0.00           C
ATOM   8379  C23 POPE4 136      46.784  15.413 111.011  1.00  0.00           C
ATOM   8382  C24 POPE4 136      47.863  15.743 109.971  1.00  0.00           C
ATOM   8385  C25 POPE4 136      47.653  14.893 108.721  1.00  0.00           C
ATOM   8388  C26 POPE4 136      48.563  15.123 107.521  1.00  0.00           C
ATOM   8391  C27 POPE4 136      47.953  14.424 106.291  1.00  0.00           C
ATOM   8394  C28 POPE4 136      48.973  13.784 105.331  1.00  0.00           C
ATOM   8397  C29 POPE4 136      49.993  14.774 104.840  1.00  0.00           C
ATOM   8399 0C21 POPE4 136      50.862  14.563 103.840  1.00  0.00           C
ATOM   8401 1C21 POPE4 136      50.993  13.283 103.050  1.00  0.00           C
ATOM   8404 2C21 POPE4 136      52.452  12.814 103.020  1.00  0.00           C
ATOM   8407 3C21 POPE4 136      52.653  11.583 102.121  1.00  0.00           C
ATOM   8410 4C21 POPE4 136      54.113  11.113 102.061  1.00  0.00           C
ATOM   8413 5C21 POPE4 136      55.072  12.123 101.391  1.00  0.00           C
ATOM   8416 6C21 POPE4 136      54.653  12.443  99.951  1.00  0.00           C
ATOM   8419 7C21 POPE4 136      55.743  13.174  99.160  1.00  0.00           C
ATOM   8422 8C21 POPE4 136      55.324  13.363  97.701  1.00  0.00           C
ATOM   8426  C33 POPE4 136      51.182  13.843 112.241  1.00  0.00           C
ATOM   8429  C34 POPE4 136      51.953  15.174 112.360  1.00  0.00           C
ATOM   8432  C35 POPE4 136      51.223  16.383 111.742  1.00  0.00           C
ATOM   8435  C36 POPE4 136      51.563  16.623 110.260  1.00  0.00           C
ATOM   8438  C37 POPE4 136      50.883  17.873 109.660  1.00  0.00           C
ATOM   8441  C38 POPE4 136      51.403  18.194 108.251  1.00  0.00           C
ATOM   8444  C39 POPE4 136      50.453  19.014 107.370  1.00  0.00           C
ATOM   8447 0C31 POPE4 136      50.123  20.424 107.901  1.00  0.00           C
ATOM   8450 1C31 POPE4 136      49.183  21.203 106.960  1.00  0.00           C
ATOM   8453 2C31 POPE4 136      49.892  22.153 105.991  1.00  0.00           C
ATOM   8456 3C31 POPE4 136      50.243  23.514 106.602  1.00  0.00           C
ATOM   8459 4C31 POPE4 136      50.682  24.553 105.550  1.00  0.00           C
ATOM   8462 5C31 POPE4 136      50.903  25.954 106.160  1.00  0.00           C
ATOM   8465 6C31 POPE4 136      51.264  27.034 105.141  1.00  0.00           C
ATOM   8469  NH3 POPE5 137     128.479  74.173 114.650  1.00  0.00           N
ATOM   8473  C12 POPE5 137     127.183  73.424 114.551  1.00  0.00           C
ATOM   8476  C11 POPE5 137     127.323  71.904 114.691  1.00  0.00           C
ATOM   8479  P   POPE5 137     125.902  69.743 114.400  1.00  0.00           P
ATOM   8480  O13 POPE5 137     126.903  69.054 115.251  1.00  0.00           O
ATOM   8481  O14 POPE5 137     124.503  69.303 114.521  1.00  0.00           O
ATOM   8482  O11 POPE5 137     126.383  69.703 112.891  1.00  0.00           O
ATOM   8483  O12 POPE5 137     126.023  71.313 114.650  1.00  0.00           O
ATOM   8484  C1  POPE5 137     126.063  68.623 112.021  1.00  0.00           C
ATOM   8487  C2  POPE5 137     124.633  68.703 111.421  1.00  0.00           C
ATOM   8489  O21 POPE5 137     124.564  67.812 110.301  1.00  0.00           O
ATOM   8490  C21 POPE5 137     124.792  66.534 110.541  1.00  0.00           C
ATOM   8491  O22 POPE5 137     125.574  65.842 109.910  1.00  0.00           O
ATOM   8492  C22 POPE5 137     123.893  65.993 111.651  1.00  0.00           C
ATOM   8495  C3  POPE5 137     124.273  70.124 110.900  1.00  0.00           C
ATOM   8498  O31 POPE5 137     122.943  70.114 110.331  1.00  0.00           O
ATOM   8499  C31 POPE5 137     121.983  70.693 111.021  1.00  0.00           C
ATOM   8500  O32 POPE5 137     122.113  71.374 112.021  1.00  0.00           O
ATOM   8501  C32 POPE5 137     120.663  70.483 110.271  1.00  0.00           C
ATOM   8504  C23 POPE5 137     123.673  64.474 111.510  1.00  0.00           C
ATOM   8507  C24 POPE5 137     122.493  63.993 112.360  1.00  0.00           C
ATOM   8510  C25 POPE5 137     122.353  62.463 112.440  1.00  0.00           C
ATOM   8513  C26 POPE5 137     122.374  61.763 111.081  1.00  0.00           C
ATOM   8516  C27 POPE5 137     121.863  60.312 111.151  1.00  0.00           C
ATOM   8519  C28 POPE5 137     122.083  59.573 109.831  1.00  0.00           C
ATOM   8522  C29 POPE5 137     121.234  58.334 109.712  1.00  0.00           C
ATOM   8524 0C21 POPE5 137     121.063  57.644 108.570  1.00  0.00           C
ATOM   8526 1C21 POPE5 137     121.714  57.964 107.251  1.00  0.00           C
ATOM   8529 2C21 POPE5 137     120.693  58.144 106.102  1.00  0.00           C
ATOM   8532 3C21 POPE5 137     121.413  58.223 104.751  1.00  0.00           C
ATOM   8535 4C21 POPE5 137     120.452  58.223 103.550  1.00  0.00           C
ATOM   8538 5C21 POPE5 137     121.203  57.964 102.241  1.00  0.00           C
ATOM   8541 6C21 POPE5 137     120.312  57.964 100.991  1.00  0.00           C
ATOM   8544 7C21 POPE5 137     121.033  57.344  99.790  1.00  0.00           C
ATOM   8547 8C21 POPE5 137     120.213  57.333  98.491  1.00  0.00           C
ATOM   8551  C33 POPE5 137     119.433  71.044 111.021  1.00  0.00           C
ATOM   8554  C34 POPE5 137     118.104  70.854 110.271  1.00  0.00           C
ATOM   8557  C35 POPE5 137     118.193  71.214 108.781  1.00  0.00           C
ATOM   8560  C36 POPE5 137     116.843  71.333 108.070  1.00  0.00           C
ATOM   8563  C37 POPE5 137     117.032  71.733 106.590  1.00  0.00           C
ATOM   8566  C38 POPE5 137     115.733  72.063 105.861  1.00  0.00           C
ATOM   8569  C39 POPE5 137     114.853  70.842 105.581  1.00  0.00           C
ATOM   8572 0C31 POPE5 137     113.603  71.214 104.761  1.00  0.00           C
ATOM   8575 1C31 POPE5 137     112.693  70.004 104.540  1.00  0.00           C
ATOM   8578 2C31 POPE5 137     111.383  70.353 103.811  1.00  0.00           C
ATOM   8581 3C31 POPE5 137     111.574  70.714 102.331  1.00  0.00           C
ATOM   8584 4C31 POPE5 137     110.362  70.324 101.480  1.00  0.00           C
ATOM   8587 5C31 POPE5 137     110.653  70.453  99.981  1.00  0.00           C
ATOM   8590 6C31 POPE5 137     109.543  69.864  99.110  1.00  0.00           C
ATOM   8594  NH3 POPE6 138       6.783  33.473  72.531  1.00  0.00           N
ATOM   8598  C12 POPE6 138       7.573  34.613  73.131  1.00  0.00           C
ATOM   8601  C11 POPE6 138       7.653  35.833  72.190  1.00  0.00           C
ATOM   8604  P   POPE6 138       6.193  37.583  73.491  1.00  0.00           P
ATOM   8605  O13 POPE6 138       6.343  39.004  73.110  1.00  0.00           O
ATOM   8606  O14 POPE6 138       4.903  37.144  74.080  1.00  0.00           O
ATOM   8607  O11 POPE6 138       7.363  37.194  74.480  1.00  0.00           O
ATOM   8608  O12 POPE6 138       6.483  36.644  72.251  1.00  0.00           O
ATOM   8609  C1  POPE6 138       7.363  37.324  75.901  1.00  0.00           C
ATOM   8612  C2  POPE6 138       8.843  37.434  76.391  1.00  0.00           C
ATOM   8614  O21 POPE6 138       8.863  37.734  77.811  1.00  0.00           O
ATOM   8615  C21 POPE6 138       9.833  37.164  78.531  1.00  0.00           C
ATOM   8616  O22 POPE6 138      10.743  36.484  78.101  1.00  0.00           O
ATOM   8617  C22 POPE6 138       9.643  37.514  80.000  1.00  0.00           C
ATOM   8620  C3  POPE6 138       9.563  38.554  75.590  1.00  0.00           C
ATOM   8623  O31 POPE6 138      10.903  38.813  76.061  1.00  0.00           O
ATOM   8624  C31 POPE6 138      11.813  37.874  75.730  1.00  0.00           C
ATOM   8625  O32 POPE6 138      11.633  36.964  74.940  1.00  0.00           O
ATOM   8626  C32 POPE6 138      13.093  38.194  76.491  1.00  0.00           C
ATOM   8629  C23 POPE6 138      10.943  37.333  80.830  1.00  0.00           C
ATOM   8632  C24 POPE6 138      10.923  38.143  82.131  1.00  0.00           C
ATOM   8635  C25 POPE6 138      10.003  37.583  83.221  1.00  0.00           C
ATOM   8638  C26 POPE6 138      10.723  36.663  84.221  1.00  0.00           C
ATOM   8641  C27 POPE6 138       9.793  36.174  85.352  1.00  0.00           C
ATOM   8644  C28 POPE6 138      10.553  35.343  86.400  1.00  0.00           C
ATOM   8647  C29 POPE6 138       9.653  34.833  87.500  1.00  0.00           C
ATOM   8649 0C21 POPE6 138       9.853  34.993  88.830  1.00  0.00           C
ATOM   8651 1C21 POPE6 138      11.013  35.733  89.451  1.00  0.00           C
ATOM   8654 2C21 POPE6 138      10.733  36.333  90.851  1.00  0.00           C
ATOM   8657 3C21 POPE6 138      11.083  35.394  92.010  1.00  0.00           C
ATOM   8660 4C21 POPE6 138      10.983  36.083  93.391  1.00  0.00           C
ATOM   8663 5C21 POPE6 138      11.263  35.124  94.561  1.00  0.00           C
ATOM   8666 6C21 POPE6 138      11.263  35.813  95.940  1.00  0.00           C
ATOM   8669 7C21 POPE6 138      11.173  34.813  97.101  1.00  0.00           C
ATOM   8672 8C21 POPE6 138      10.873  35.484  98.451  1.00  0.00           C
ATOM   8676  C33 POPE6 138      14.103  37.034  76.551  1.00  0.00           C
ATOM   8679  C34 POPE6 138      15.533  37.514  76.851  1.00  0.00           C
ATOM   8682  C35 POPE6 138      16.383  36.374  77.421  1.00  0.00           C
ATOM   8685  C36 POPE6 138      17.853  36.703  77.730  1.00  0.00           C
ATOM   8688  C37 POPE6 138      18.603  35.583  78.471  1.00  0.00           C
ATOM   8691  C38 POPE6 138      19.503  36.133  79.581  1.00  0.00           C
ATOM   8694  C39 POPE6 138      20.333  35.043  80.271  1.00  0.00           C
ATOM   8697 0C31 POPE6 138      21.073  35.593  81.501  1.00  0.00           C
ATOM   8700 1C31 POPE6 138      21.513  34.514  82.491  1.00  0.00           C
ATOM   8703 2C31 POPE6 138      21.913  35.144  83.840  1.00  0.00           C
ATOM   8706 3C31 POPE6 138      22.063  34.153  85.000  1.00  0.00           C
ATOM   8709 4C31 POPE6 138      23.104  33.043  84.790  1.00  0.00           C
ATOM   8712 5C31 POPE6 138      23.493  32.383  86.131  1.00  0.00           C
ATOM   8715 6C31 POPE6 138      24.483  31.223  86.040  1.00  0.00           C
ATOM   8719  NH3 POPE7 139     127.931  62.224 117.650  1.00  0.00           N
ATOM   8723  C12 POPE7 139     127.143  62.273 118.900  1.00  0.00           C
ATOM   8726  C11 POPE7 139     125.674  62.344 118.521  1.00  0.00           C
ATOM   8729  P   POPE7 139     124.723  60.194 119.660  1.00  0.00           P
ATOM   8730  O13 POPE7 139     125.952  59.604 120.230  1.00  0.00           O
ATOM   8731  O14 POPE7 139     123.454  60.063 120.380  1.00  0.00           O
ATOM   8732  O11 POPE7 139     124.493  59.743 118.150  1.00  0.00           O
ATOM   8733  O12 POPE7 139     124.904  61.754 119.530  1.00  0.00           O
ATOM   8734  C1  POPE7 139     124.273  58.354 117.870  1.00  0.00           C
ATOM   8737  C2  POPE7 139     125.273  57.784 116.820  1.00  0.00           C
ATOM   8739  O21 POPE7 139     125.213  58.544 115.611  1.00  0.00           O
ATOM   8740  C21 POPE7 139     125.873  59.683 115.541  1.00  0.00           C
ATOM   8741  O22 POPE7 139     126.684  60.133 116.330  1.00  0.00           O
ATOM   8742  C22 POPE7 139     125.413  60.394 114.270  1.00  0.00           C
ATOM   8745  C3  POPE7 139     124.904  56.313 116.490  1.00  0.00           C
ATOM   8748  O31 POPE7 139     125.922  55.653 115.721  1.00  0.00           O
ATOM   8749  C31 POPE7 139     126.154  56.013 114.451  1.00  0.00           C
ATOM   8750  O32 POPE7 139     127.283  56.103 113.990  1.00  0.00           O
ATOM   8751  C32 POPE7 139     124.883  56.164 113.610  1.00  0.00           C
ATOM   8754  C23 POPE7 139     126.452  61.413 113.771  1.00  0.00           C
ATOM   8757  C24 POPE7 139     126.232  61.773 112.290  1.00  0.00           C
ATOM   8760  C25 POPE7 139     126.744  60.693 111.340  1.00  0.00           C
ATOM   8763  C26 POPE7 139     126.533  61.034 109.852  1.00  0.00           C
ATOM   8766  C27 POPE7 139     127.693  60.473 109.010  1.00  0.00           C
ATOM   8769  C28 POPE7 139     127.413  60.473 107.500  1.00  0.00           C
ATOM   8772  C29 POPE7 139     128.661  60.023 106.770  1.00  0.00           C
ATOM   8774 0C21 POPE7 139     128.859  58.824 106.201  1.00  0.00           C
ATOM   8776 1C21 POPE7 139     127.870  57.684 106.180  1.00  0.00           C
ATOM   8779 2C21 POPE7 139     126.833  57.833 105.061  1.00  0.00           C
ATOM   8782 3C21 POPE7 139     127.404  57.663 103.641  1.00  0.00           C
ATOM   8785 4C21 POPE7 139     126.273  57.463 102.620  1.00  0.00           C
ATOM   8788 5C21 POPE7 139     126.752  56.954 101.260  1.00  0.00           C
ATOM   8791 6C21 POPE7 139     125.583  56.343 100.461  1.00  0.00           C
ATOM   8794 7C21 POPE7 139     126.003  55.803  99.090  1.00  0.00           C
ATOM   8797 8C21 POPE7 139     124.883  55.033  98.410  1.00  0.00           C
ATOM   8801  C33 POPE7 139     125.213  56.094 112.090  1.00  0.00           C
ATOM   8804  C34 POPE7 139     123.983  56.133 111.171  1.00  0.00           C
ATOM   8807  C35 POPE7 139     124.354  56.294 109.680  1.00  0.00           C
ATOM   8810  C36 POPE7 139     124.553  54.984 108.891  1.00  0.00           C
ATOM   8813  C37 POPE7 139     123.243  54.193 108.721  1.00  0.00           C
ATOM   8816  C38 POPE7 139     123.134  53.443 107.381  1.00  0.00           C
ATOM   8819  C39 POPE7 139     122.754  54.363 106.210  1.00  0.00           C
ATOM   8822 0C31 POPE7 139     122.733  53.624 104.860  1.00  0.00           C
ATOM   8825 1C31 POPE7 139     122.353  54.524 103.671  1.00  0.00           C
ATOM   8828 2C31 POPE7 139     122.043  53.734 102.391  1.00  0.00           C
ATOM   8831 3C31 POPE7 139     123.214  52.903 101.851  1.00  0.00           C
ATOM   8834 4C31 POPE7 139     122.812  52.053 100.640  1.00  0.00           C
ATOM   8837 5C31 POPE7 139     123.963  51.173 100.140  1.00  0.00           C
ATOM   8840 6C31 POPE7 139     123.523  50.153  99.081  1.00  0.00           C
ATOM   8844  NH3 POPE8 140     123.484 106.014  72.811  1.00  0.00           N
ATOM   8848  C12 POPE8 140     123.113 107.354  73.361  1.00  0.00           C
ATOM   8851  C11 POPE8 140     121.752 107.773  72.821  1.00  0.00           C
ATOM   8854  P   POPE8 140     119.294 107.043  72.671  1.00  0.00           P
ATOM   8855  O13 POPE8 140     118.422 105.993  73.241  1.00  0.00           O
ATOM   8856  O14 POPE8 140     119.333 107.204  71.210  1.00  0.00           O
ATOM   8857  O11 POPE8 140     118.934 108.433  73.290  1.00  0.00           O
ATOM   8858  O12 POPE8 140     120.774 106.794  73.171  1.00  0.00           O
ATOM   8859  C1  POPE8 140     118.383 108.594  74.601  1.00  0.00           C
ATOM   8862  C2  POPE8 140     119.532 108.734  75.620  1.00  0.00           C
ATOM   8864  O21 POPE8 140     119.123 108.464  76.961  1.00  0.00           O
ATOM   8865  C21 POPE8 140     118.282 109.314  77.531  1.00  0.00           C
ATOM   8866  O22 POPE8 140     117.702 110.243  76.991  1.00  0.00           O
ATOM   8867  C22 POPE8 140     118.183 108.964  79.010  1.00  0.00           C
ATOM   8870  C3  POPE8 140     120.342 110.063  75.461  1.00  0.00           C
ATOM   8873  O31 POPE8 140     121.714 109.834  75.811  1.00  0.00           O
ATOM   8874  C31 POPE8 140     121.903 109.723  77.131  1.00  0.00           C
ATOM   8875  O32 POPE8 140     121.312 110.354  77.992  1.00  0.00           O
ATOM   8876  C32 POPE8 140     122.873 108.573  77.391  1.00  0.00           C
ATOM   8879  C23 POPE8 140     117.794 110.133  79.931  1.00  0.00           C
ATOM   8882  C24 POPE8 140     117.773 109.714  81.411  1.00  0.00           C
ATOM   8885  C25 POPE8 140     119.092 109.163  81.971  1.00  0.00           C
ATOM   8888  C26 POPE8 140     120.294 110.084  81.730  1.00  0.00           C
ATOM   8891  C27 POPE8 140     121.553 109.664  82.500  1.00  0.00           C
ATOM   8894  C28 POPE8 140     121.463 109.893  84.021  1.00  0.00           C
ATOM   8897  C29 POPE8 140     122.743 109.443  84.690  1.00  0.00           C
ATOM   8899 0C21 POPE8 140     123.414 110.084  85.650  1.00  0.00           C
ATOM   8901 1C21 POPE8 140     122.982 111.364  86.320  1.00  0.00           C
ATOM   8904 2C21 POPE8 140     123.633 111.504  87.710  1.00  0.00           C
ATOM   8907 3C21 POPE8 140     123.253 110.394  88.701  1.00  0.00           C
ATOM   8910 4C21 POPE8 140     124.023 110.483  90.021  1.00  0.00           C
ATOM   8913 5C21 POPE8 140     123.703 111.754  90.821  1.00  0.00           C
ATOM   8916 6C21 POPE8 140     124.252 111.723  92.251  1.00  0.00           C
ATOM   8919 7C21 POPE8 140     123.542 112.764  93.131  1.00  0.00           C
ATOM   8922 8C21 POPE8 140     123.904 112.673  94.611  1.00  0.00           C
ATOM   8926  C33 POPE8 140     122.743 107.994  78.821  1.00  0.00           C
ATOM   8929  C34 POPE8 140     123.613 106.733  78.980  1.00  0.00           C
ATOM   8932  C35 POPE8 140     124.023 106.443  80.431  1.00  0.00           C
ATOM   8935  C36 POPE8 140     122.842 106.043  81.311  1.00  0.00           C
ATOM   8938  C37 POPE8 140     123.233 106.003  82.790  1.00  0.00           C
ATOM   8941  C38 POPE8 140     122.043 105.693  83.690  1.00  0.00           C
ATOM   8944  C39 POPE8 140     122.393 105.723  85.181  1.00  0.00           C
ATOM   8947 0C31 POPE8 140     121.143 105.653  86.050  1.00  0.00           C
ATOM   8950 1C31 POPE8 140     121.434 105.923  87.531  1.00  0.00           C
ATOM   8953 2C31 POPE8 140     120.243 105.522  88.410  1.00  0.00           C
ATOM   8956 3C31 POPE8 140     120.202 106.243  89.760  1.00  0.00           C
ATOM   8959 4C31 POPE8 140     121.483 106.113  90.601  1.00  0.00           C
ATOM   8962 5C31 POPE8 140     121.253 106.663  92.010  1.00  0.00           C
ATOM   8965 6C31 POPE8 140     122.493 106.593  92.891  1.00  0.00           C
ATOM   8969  NH3 POPE9 141      36.503  13.313 116.610  1.00  0.00           N
ATOM   8973  C12 POPE9 141      35.103  12.783 116.531  1.00  0.00           C
ATOM   8976  C11 POPE9 141      34.093  13.823 115.991  1.00  0.00           C
ATOM   8979  P   POPE9 141      31.763  13.133 114.831  1.00  0.00           P
ATOM   8980  O13 POPE9 141      30.483  12.663 115.380  1.00  0.00           O
ATOM   8981  O14 POPE9 141      31.633  14.424 114.102  1.00  0.00           O
ATOM   8982  O11 POPE9 141      32.354  12.024 113.870  1.00  0.00           O
ATOM   8983  O12 POPE9 141      32.772  13.293 116.040  1.00  0.00           O
ATOM   8984  C1  POPE9 141      32.123  10.624 114.102  1.00  0.00           C
ATOM   8987  C2  POPE9 141      31.783   9.854 112.771  1.00  0.00           C
ATOM   8989  O21 POPE9 141      32.583  10.303 111.660  1.00  0.00           O
ATOM   8990  C21 POPE9 141      33.892  10.134 111.800  1.00  0.00           C
ATOM   8991  O22 POPE9 141      34.473   9.633 112.751  1.00  0.00           O
ATOM   8992  C22 POPE9 141      34.573  10.724 110.550  1.00  0.00           C
ATOM   8995  C3  POPE9 141      30.253  10.023 112.460  1.00  0.00           C
ATOM   8998  O31 POPE9 141      29.833   9.543 111.151  1.00  0.00           O
ATOM   8999  C31 POPE9 141      28.543   9.693 110.881  1.00  0.00           C
ATOM   9000  O32 POPE9 141      27.683  10.034 111.680  1.00  0.00           O
ATOM   9001  C32 POPE9 141      28.213   9.224 109.460  1.00  0.00           C
ATOM   9004  C23 POPE9 141      36.043  10.303 110.360  1.00  0.00           C
ATOM   9007  C24 POPE9 141      36.534  10.524 108.911  1.00  0.00           C
ATOM   9010  C25 POPE9 141      36.013   9.424 107.961  1.00  0.00           C
ATOM   9013  C26 POPE9 141      36.694   9.333 106.590  1.00  0.00           C
ATOM   9016  C27 POPE9 141      36.363   8.003 105.871  1.00  0.00           C
ATOM   9019  C28 POPE9 141      37.202   7.694 104.611  1.00  0.00           C
ATOM   9022  C29 POPE9 141      37.424   6.214 104.361  1.00  0.00           C
ATOM   9024 0C21 POPE9 141      36.883   5.443 103.410  1.00  0.00           C
ATOM   9026 1C21 POPE9 141      35.883   5.863 102.370  1.00  0.00           C
ATOM   9029 2C21 POPE9 141      36.483   5.774 100.962  1.00  0.00           C
ATOM   9032 3C21 POPE9 141      35.463   6.104  99.860  1.00  0.00           C
ATOM   9035 4C21 POPE9 141      36.043   5.723  98.491  1.00  0.00           C
ATOM   9038 5C21 POPE9 141      35.142   6.014  97.290  1.00  0.00           C
ATOM   9041 6C21 POPE9 141      35.663   5.224  96.080  1.00  0.00           C
ATOM   9044 7C21 POPE9 141      35.343   5.853  94.720  1.00  0.00           C
ATOM   9047 8C21 POPE9 141      35.763   4.953  93.550  1.00  0.00           C
ATOM   9051  C33 POPE9 141      29.452   8.893 108.602  1.00  0.00           C
ATOM   9054  C34 POPE9 141      29.103   8.743 107.111  1.00  0.00           C
ATOM   9057  C35 POPE9 141      30.353   8.623 106.230  1.00  0.00           C
ATOM   9060  C36 POPE9 141      30.053   8.714 104.730  1.00  0.00           C
ATOM   9063  C37 POPE9 141      31.333   8.854 103.891  1.00  0.00           C
ATOM   9066  C38 POPE9 141      31.083   9.363 102.471  1.00  0.00           C
ATOM   9069  C39 POPE9 141      32.342   9.503 101.610  1.00  0.00           C
ATOM   9072 0C31 POPE9 141      32.093  10.104 100.220  1.00  0.00           C
ATOM   9075 1C31 POPE9 141      33.313   9.893  99.331  1.00  0.00           C
ATOM   9078 2C31 POPE9 141      33.233  10.624  97.992  1.00  0.00           C
ATOM   9081 3C31 POPE9 141      34.424  10.314  97.061  1.00  0.00           C
ATOM   9084 4C31 POPE9 141      34.003  10.403  95.590  1.00  0.00           C
ATOM   9087 5C31 POPE9 141      35.063   9.953  94.580  1.00  0.00           C
ATOM   9090 6C31 POPE9 141      34.523   9.934  93.141  1.00  0.00           C
ATOM   9094  NH3 POPE  142      41.353  32.613 117.460  1.00  0.00           N
ATOM   9098  C12 POPE  142      42.043  33.874 117.910  1.00  0.00           C
ATOM   9101  C11 POPE  142      43.523  33.894 117.531  1.00  0.00           C
ATOM   9104  P   POPE  142      44.783  35.413 119.281  1.00  0.00           P
ATOM   9105  O13 POPE  142      44.543  36.833 119.572  1.00  0.00           O
ATOM   9106  O14 POPE  142      44.273  34.444 120.271  1.00  0.00           O
ATOM   9107  O11 POPE  142      46.313  35.183 119.071  1.00  0.00           O
ATOM   9108  O12 POPE  142      44.092  35.133 117.880  1.00  0.00           O
ATOM   9109  C1  POPE  142      46.843  34.243 118.140  1.00  0.00           C
ATOM   9112  C2  POPE  142      46.983  34.843 116.730  1.00  0.00           C
ATOM   9114  O21 POPE  142      47.833  33.953 116.021  1.00  0.00           O
ATOM   9115  C21 POPE  142      47.673  33.874 114.720  1.00  0.00           C
ATOM   9116  O22 POPE  142      46.813  34.444 114.061  1.00  0.00           O
ATOM   9117  C22 POPE  142      48.783  32.933 114.191  1.00  0.00           C
ATOM   9120  C3  POPE  142      47.623  36.264 116.781  1.00  0.00           C
ATOM   9123  O31 POPE  142      47.663  36.893 115.480  1.00  0.00           O
ATOM   9124  C31 POPE  142      46.473  37.403 115.131  1.00  0.00           C
ATOM   9125  O32 POPE  142      45.482  37.464 115.850  1.00  0.00           O
ATOM   9126  C32 POPE  142      46.503  37.833 113.671  1.00  0.00           C
ATOM   9129  C23 POPE  142      48.752  32.683 112.671  1.00  0.00           C
ATOM   9132  C24 POPE  142      50.043  32.034 112.131  1.00  0.00           C
ATOM   9135  C25 POPE  142      50.022  31.864 110.590  1.00  0.00           C
ATOM   9138  C26 POPE  142      51.403  31.743 109.910  1.00  0.00           C
ATOM   9141  C27 POPE  142      51.272  31.614 108.381  1.00  0.00           C
ATOM   9144  C28 POPE  142      52.522  32.034 107.580  1.00  0.00           C
ATOM   9147  C29 POPE  142      53.712  31.114 107.681  1.00  0.00           C
ATOM   9149 0C21 POPE  142      55.002  31.514 107.730  1.00  0.00           C
ATOM   9151 1C21 POPE  142      55.443  32.953 107.681  1.00  0.00           C
ATOM   9154 2C21 POPE  142      56.943  33.194 107.381  1.00  0.00           C
ATOM   9157 3C21 POPE  142      57.374  33.023 105.910  1.00  0.00           C
ATOM   9160 4C21 POPE  142      56.563  33.883 104.930  1.00  0.00           C
ATOM   9163 5C21 POPE  142      57.343  34.293 103.671  1.00  0.00           C
ATOM   9166 6C21 POPE  142      58.343  35.433 103.921  1.00  0.00           C
ATOM   9169 7C21 POPE  142      59.153  35.813 102.681  1.00  0.00           C
ATOM   9172 8C21 POPE  142      60.153  36.944 102.951  1.00  0.00           C
ATOM   9176  C33 POPE  142      45.092  38.264 113.190  1.00  0.00           C
ATOM   9179  C34 POPE  142      44.833  37.953 111.711  1.00  0.00           C
ATOM   9182  C35 POPE  142      45.623  38.813 110.731  1.00  0.00           C
ATOM   9185  C36 POPE  142      45.272  38.464 109.291  1.00  0.00           C
ATOM   9188  C37 POPE  142      46.093  39.223 108.251  1.00  0.00           C
ATOM   9191  C38 POPE  142      45.653  38.853 106.831  1.00  0.00           C
ATOM   9194  C39 POPE  142      46.403  39.594 105.721  1.00  0.00           C
ATOM   9197 0C31 POPE  142      46.083  39.014 104.340  1.00  0.00           C
ATOM   9200 1C31 POPE  142      46.703  39.813 103.190  1.00  0.00           C
ATOM   9203 2C31 POPE  142      46.473  39.174 101.812  1.00  0.00           C
ATOM   9206 3C31 POPE  142      47.213  37.854 101.571  1.00  0.00           C
ATOM   9209 4C31 POPE  142      48.743  38.023 101.490  1.00  0.00           C
ATOM   9212 5C31 POPE  142      49.483  36.734 101.141  1.00  0.00           C
ATOM   9215 6C31 POPE  142      51.002  36.864 101.271  1.00  0.00           C
ATOM   9219  NH3 POPE  143     100.933  25.633  74.910  1.00  0.00           N
ATOM   9223  C12 POPE  143     102.123  26.243  74.181  1.00  0.00           C
ATOM   9226  C11 POPE  143     103.402  26.404  75.050  1.00  0.00           C
ATOM   9229  P   POPE  143     105.254  28.034  74.150  1.00  0.00           P
ATOM   9230  O13 POPE  143     106.243  28.114  73.050  1.00  0.00           O
ATOM   9231  O14 POPE  143     104.144  29.004  74.211  1.00  0.00           O
ATOM   9232  O11 POPE  143     106.042  28.174  75.510  1.00  0.00           O
ATOM   9233  O12 POPE  143     104.583  26.604  74.251  1.00  0.00           O
ATOM   9234  C1  POPE  143     107.183  27.324  75.730  1.00  0.00           C
ATOM   9237  C2  POPE  143     107.643  27.503  77.190  1.00  0.00           C
ATOM   9239  O21 POPE  143     107.824  26.233  77.830  1.00  0.00           O
ATOM   9240  C21 POPE  143     108.993  25.653  77.660  1.00  0.00           C
ATOM   9241  O22 POPE  143     109.893  26.033  76.930  1.00  0.00           O
ATOM   9242  C22 POPE  143     109.074  24.473  78.631  1.00  0.00           C
ATOM   9245  C3  POPE  143     106.523  28.233  77.970  1.00  0.00           C
ATOM   9248  O31 POPE  143     106.833  28.414  79.370  1.00  0.00           O
ATOM   9249  C31 POPE  143     105.774  28.243  80.161  1.00  0.00           C
ATOM   9250  O32 POPE  143     105.124  29.163  80.641  1.00  0.00           O
ATOM   9251  C32 POPE  143     105.434  26.753  80.321  1.00  0.00           C
ATOM   9254  C23 POPE  143     110.294  24.523  79.590  1.00  0.00           C
ATOM   9257  C24 POPE  143     110.173  23.503  80.730  1.00  0.00           C
ATOM   9260  C25 POPE  143     111.404  23.484  81.660  1.00  0.00           C
ATOM   9263  C26 POPE  143     111.334  22.403  82.751  1.00  0.00           C
ATOM   9266  C27 POPE  143     112.633  22.283  83.580  1.00  0.00           C
ATOM   9269  C28 POPE  143     112.553  21.274  84.751  1.00  0.00           C
ATOM   9272  C29 POPE  143     111.644  21.784  85.840  1.00  0.00           C
ATOM   9274 0C21 POPE  143     111.684  21.463  87.150  1.00  0.00           C
ATOM   9276 1C21 POPE  143     112.562  20.443  87.831  1.00  0.00           C
ATOM   9279 2C21 POPE  143     111.752  19.783  88.970  1.00  0.00           C
ATOM   9282 3C21 POPE  143     112.493  18.653  89.711  1.00  0.00           C
ATOM   9285 4C21 POPE  143     111.583  17.993  90.751  1.00  0.00           C
ATOM   9288 5C21 POPE  143     112.253  16.833  91.511  1.00  0.00           C
ATOM   9291 6C21 POPE  143     112.273  15.553  90.660  1.00  0.00           C
ATOM   9294 7C21 POPE  143     112.724  14.324  91.451  1.00  0.00           C
ATOM   9297 8C21 POPE  143     112.824  13.074  90.571  1.00  0.00           C
ATOM   9301  C33 POPE  143     104.863  26.393  81.711  1.00  0.00           C
ATOM   9304  C34 POPE  143     104.944  24.894  82.050  1.00  0.00           C
ATOM   9307  C35 POPE  143     103.904  24.044  81.311  1.00  0.00           C
ATOM   9310  C36 POPE  143     103.864  22.573  81.781  1.00  0.00           C
ATOM   9313  C37 POPE  143     102.573  21.874  81.301  1.00  0.00           C
ATOM   9316  C38 POPE  143     102.453  20.354  81.501  1.00  0.00           C
ATOM   9319  C39 POPE  143     102.614  19.883  82.951  1.00  0.00           C
ATOM   9322 0C31 POPE  143     104.014  19.333  83.230  1.00  0.00           C
ATOM   9325 1C31 POPE  143     104.123  18.714  84.631  1.00  0.00           C
ATOM   9328 2C31 POPE  143     104.984  17.454  84.671  1.00  0.00           C
ATOM   9331 3C31 POPE  143     104.294  16.214  84.071  1.00  0.00           C
ATOM   9334 4C31 POPE  143     105.124  14.934  84.242  1.00  0.00           C
ATOM   9337 5C31 POPE  143     104.392  13.693  83.710  1.00  0.00           C
ATOM   9340 6C31 POPE  143     105.224  12.403  83.801  1.00  0.00           C
ATOM   9344  NH3 POPE  144     115.464  51.754  73.471  1.00  0.00           N
ATOM   9348  C12 POPE  144     114.174  52.113  72.821  1.00  0.00           C
ATOM   9351  C11 POPE  144     113.934  53.633  72.801  1.00  0.00           C
ATOM   9354  P   POPE  144     111.562  54.703  72.870  1.00  0.00           P
ATOM   9355  O13 POPE  144     112.094  56.054  73.211  1.00  0.00           O
ATOM   9356  O14 POPE  144     110.283  54.613  72.151  1.00  0.00           O
ATOM   9357  O11 POPE  144     111.443  53.843  74.172  1.00  0.00           O
ATOM   9358  O12 POPE  144     112.684  53.874  72.141  1.00  0.00           O
ATOM   9359  C1  POPE  144     110.914  54.373  75.381  1.00  0.00           C
ATOM   9362  C2  POPE  144     111.163  53.344  76.501  1.00  0.00           C
ATOM   9364  O21 POPE  144     111.303  53.973  77.771  1.00  0.00           O
ATOM   9365  C21 POPE  144     110.264  54.563  78.281  1.00  0.00           C
ATOM   9366  O22 POPE  144     109.163  54.683  77.760  1.00  0.00           O
ATOM   9367  C22 POPE  144     110.634  55.023  79.690  1.00  0.00           C
ATOM   9370  C3  POPE  144     112.493  52.583  76.230  1.00  0.00           C
ATOM   9373  O31 POPE  144     112.924  51.793  77.361  1.00  0.00           O
ATOM   9374  C31 POPE  144     113.983  51.054  77.021  1.00  0.00           C
ATOM   9375  O32 POPE  144     114.473  51.034  75.901  1.00  0.00           O
ATOM   9376  C32 POPE  144     114.503  50.312  78.250  1.00  0.00           C
ATOM   9379  C23 POPE  144     112.083  54.644  80.111  1.00  0.00           C
ATOM   9382  C24 POPE  144     112.533  55.293  81.431  1.00  0.00           C
ATOM   9385  C25 POPE  144     114.033  55.044  81.701  1.00  0.00           C
ATOM   9388  C26 POPE  144     114.324  53.673  82.330  1.00  0.00           C
ATOM   9391  C27 POPE  144     115.814  53.323  82.311  1.00  0.00           C
ATOM   9394  C28 POPE  144     116.294  52.514  83.531  1.00  0.00           C
ATOM   9397  C29 POPE  144     115.663  51.143  83.610  1.00  0.00           C
ATOM   9399 0C21 POPE  144     115.893  50.264  84.601  1.00  0.00           C
ATOM   9401 1C21 POPE  144     116.814  50.483  85.771  1.00  0.00           C
ATOM   9404 2C21 POPE  144     118.034  49.534  85.741  1.00  0.00           C
ATOM   9407 3C21 POPE  144     117.654  48.074  85.970  1.00  0.00           C
ATOM   9410 4C21 POPE  144     118.853  47.123  86.050  1.00  0.00           C
ATOM   9413 5C21 POPE  144     118.393  45.683  86.250  1.00  0.00           C
ATOM   9416 6C21 POPE  144     119.524  44.654  86.171  1.00  0.00           C
ATOM   9419 7C21 POPE  144     118.983  43.223  86.271  1.00  0.00           C
ATOM   9422 8C21 POPE  144     119.883  42.203  85.590  1.00  0.00           C
ATOM   9426  C33 POPE  144     115.173  48.953  77.941  1.00  0.00           C
ATOM   9429  C34 POPE  144     116.423  48.713  78.811  1.00  0.00           C
ATOM   9432  C35 POPE  144     116.143  48.664  80.321  1.00  0.00           C
ATOM   9435  C36 POPE  144     115.494  47.353  80.771  1.00  0.00           C
ATOM   9438  C37 POPE  144     115.294  47.313  82.290  1.00  0.00           C
ATOM   9441  C38 POPE  144     114.623  46.023  82.801  1.00  0.00           C
ATOM   9444  C39 POPE  144     113.734  46.294  84.021  1.00  0.00           C
ATOM   9447 0C31 POPE  144     113.013  45.044  84.550  1.00  0.00           C
ATOM   9450 1C31 POPE  144     112.094  45.343  85.751  1.00  0.00           C
ATOM   9453 2C31 POPE  144     111.562  44.113  86.501  1.00  0.00           C
ATOM   9456 3C31 POPE  144     110.774  43.123  85.631  1.00  0.00           C
ATOM   9459 4C31 POPE  144     110.033  42.034  86.431  1.00  0.00           C
ATOM   9462 5C31 POPE  144     109.284  41.013  85.550  1.00  0.00           C
ATOM   9465 6C31 POPE  144     110.193  40.103  84.711  1.00  0.00           C
ATOM   9469  NH3 POPE  145      61.353   5.124 116.350  1.00  0.00           N
ATOM   9473  C12 POPE  145      60.373   4.014 116.120  1.00  0.00           C
ATOM   9476  C11 POPE  145      60.194   3.694 114.631  1.00  0.00           C
ATOM   9479  P   POPE  145      60.002   1.063 114.421  1.00  0.00           P
ATOM   9480  O13 POPE  145      61.333   1.063 113.781  1.00  0.00           O
ATOM   9481  O14 POPE  145      59.862   0.493 115.771  1.00  0.00           O
ATOM   9482  O11 POPE  145      58.923   0.403 113.470  1.00  0.00           O
ATOM   9483  O12 POPE  145      59.403   2.523 114.501  1.00  0.00           O
ATOM   9484  C1  POPE  145      59.102   0.333 112.051  1.00  0.00           C
ATOM   9487  C2  POPE  145      58.073   1.184 111.260  1.00  0.00           C
ATOM   9489  O21 POPE  145      58.484   1.323 109.891  1.00  0.00           O
ATOM   9490  C21 POPE  145      58.333   0.283 109.110  1.00  0.00           C
ATOM   9491  O22 POPE  145      57.933  -0.827 109.440  1.00  0.00           O
ATOM   9492  C22 POPE  145      58.712   0.773 107.711  1.00  0.00           C
ATOM   9495  C3  POPE  145      57.953   2.623 111.831  1.00  0.00           C
ATOM   9498  O31 POPE  145      57.234   3.503 110.920  1.00  0.00           O
ATOM   9499  C31 POPE  145      57.743   4.714 110.790  1.00  0.00           C
ATOM   9500  O32 POPE  145      58.653   5.174 111.480  1.00  0.00           O
ATOM   9501  C32 POPE  145      57.123   5.454 109.621  1.00  0.00           C
ATOM   9504  C23 POPE  145      59.232  -0.297 106.721  1.00  0.00           C
ATOM   9507  C24 POPE  145      59.443   0.313 105.321  1.00  0.00           C
ATOM   9510  C25 POPE  145      60.282   1.603 105.340  1.00  0.00           C
ATOM   9513  C26 POPE  145      60.443   2.283 103.970  1.00  0.00           C
ATOM   9516  C27 POPE  145      61.093   3.654 104.130  1.00  0.00           C
ATOM   9519  C28 POPE  145      61.124   4.513 102.860  1.00  0.00           C
ATOM   9522  C29 POPE  145      62.053   3.934 101.831  1.00  0.00           C
ATOM   9524 0C21 POPE  145      63.312   4.344 101.581  1.00  0.00           C
ATOM   9526 1C21 POPE  145      64.073   5.454 102.251  1.00  0.00           C
ATOM   9529 2C21 POPE  145      65.212   4.944 103.161  1.00  0.00           C
ATOM   9532 3C21 POPE  145      66.223   4.033 102.430  1.00  0.00           C
ATOM   9535 4C21 POPE  145      67.563   3.884 103.171  1.00  0.00           C
ATOM   9538 5C21 POPE  145      68.553   5.013 102.852  1.00  0.00           C
ATOM   9541 6C21 POPE  145      69.993   4.613 103.161  1.00  0.00           C
ATOM   9544 7C21 POPE  145      71.023   5.583 102.550  1.00  0.00           C
ATOM   9547 8C21 POPE  145      72.452   5.043 102.571  1.00  0.00           C
ATOM   9551  C33 POPE  145      57.263   4.693 108.290  1.00  0.00           C
ATOM   9554  C34 POPE  145      56.683   5.523 107.141  1.00  0.00           C
ATOM   9557  C35 POPE  145      56.613   4.753 105.811  1.00  0.00           C
ATOM   9560  C36 POPE  145      55.883   5.543 104.712  1.00  0.00           C
ATOM   9563  C37 POPE  145      56.683   6.733 104.160  1.00  0.00           C
ATOM   9566  C38 POPE  145      55.823   7.713 103.340  1.00  0.00           C
ATOM   9569  C39 POPE  145      55.053   7.063 102.180  1.00  0.00           C
ATOM   9572 0C31 POPE  145      55.953   6.514 101.061  1.00  0.00           C
ATOM   9575 1C31 POPE  145      55.153   5.684 100.051  1.00  0.00           C
ATOM   9578 2C31 POPE  145      55.993   5.264  98.830  1.00  0.00           C
ATOM   9581 3C31 POPE  145      55.153   4.574  97.740  1.00  0.00           C
ATOM   9584 4C31 POPE  145      54.743   3.133  98.090  1.00  0.00           C
ATOM   9587 5C31 POPE  145      53.772   2.533  97.061  1.00  0.00           C
ATOM   9590 6C31 POPE  145      53.554   1.023  97.230  1.00  0.00           C
ATOM   9594  NH3 POPE  146      53.733 104.594 115.801  1.00  0.00           N
ATOM   9598  C12 POPE  146      54.523 105.824 116.171  1.00  0.00           C
ATOM   9601  C11 POPE  146      53.603 106.833 116.870  1.00  0.00           C
ATOM   9604  P   POPE  146      51.013 106.604 116.510  1.00  0.00           P
ATOM   9605  O13 POPE  146      50.993 105.133 116.451  1.00  0.00           O
ATOM   9606  O14 POPE  146      50.583 107.304 117.730  1.00  0.00           O
ATOM   9607  O11 POPE  146      50.173 107.192 115.321  1.00  0.00           O
ATOM   9608  O12 POPE  146      52.452 107.064 116.070  1.00  0.00           O
ATOM   9609  C1  POPE  146      50.282 106.744 113.970  1.00  0.00           C
ATOM   9612  C2  POPE  146      49.473 107.733 113.111  1.00  0.00           C
ATOM   9614  O21 POPE  146      49.243 107.204 111.800  1.00  0.00           O
ATOM   9615  C21 POPE  146      48.193 107.703 111.141  1.00  0.00           C
ATOM   9616  O22 POPE  146      47.362 108.473 111.581  1.00  0.00           O
ATOM   9617  C22 POPE  146      48.323 107.214 109.701  1.00  0.00           C
ATOM   9620  C3  POPE  146      50.293 109.044 113.050  1.00  0.00           C
ATOM   9623  O31 POPE  146      49.612 110.154 112.440  1.00  0.00           O
ATOM   9624  C31 POPE  146      48.743 110.753 113.251  1.00  0.00           C
ATOM   9625  O32 POPE  146      48.343 110.343 114.320  1.00  0.00           O
ATOM   9626  C32 POPE  146      48.432 112.122 112.681  1.00  0.00           C
ATOM   9629  C23 POPE  146      47.462 107.973 108.660  1.00  0.00           C
ATOM   9632  C24 POPE  146      47.603 107.272 107.300  1.00  0.00           C
ATOM   9635  C25 POPE  146      46.773 107.873 106.160  1.00  0.00           C
ATOM   9638  C26 POPE  146      47.374 107.453 104.811  1.00  0.00           C
ATOM   9641  C27 POPE  146      46.714 108.083 103.570  1.00  0.00           C
ATOM   9644  C28 POPE  146      47.702 108.353 102.421  1.00  0.00           C
ATOM   9647  C29 POPE  146      48.523 107.132 102.051  1.00  0.00           C
ATOM   9649 0C21 POPE  146      48.842 106.702 100.822  1.00  0.00           C
ATOM   9651 1C21 POPE  146      48.473 107.354  99.521  1.00  0.00           C
ATOM   9654 2C21 POPE  146      49.563 107.164  98.440  1.00  0.00           C
ATOM   9657 3C21 POPE  146      49.653 105.723  97.891  1.00  0.00           C
ATOM   9660 4C21 POPE  146      50.612 105.634  96.701  1.00  0.00           C
ATOM   9663 5C21 POPE  146      50.623 104.254  96.021  1.00  0.00           C
ATOM   9666 6C21 POPE  146      51.683 104.184  94.921  1.00  0.00           C
ATOM   9669 7C21 POPE  146      51.693 102.864  94.151  1.00  0.00           C
ATOM   9672 8C21 POPE  146      52.922 102.703  93.251  1.00  0.00           C
ATOM   9676  C33 POPE  146      47.603 112.083 111.391  1.00  0.00           C
ATOM   9679  C34 POPE  146      47.182 113.514 111.061  1.00  0.00           C
ATOM   9682  C35 POPE  146      46.403 113.654 109.761  1.00  0.00           C
ATOM   9685  C36 POPE  146      47.273 113.363 108.531  1.00  0.00           C
ATOM   9688  C37 POPE  146      46.514 113.554 107.220  1.00  0.00           C
ATOM   9691  C38 POPE  146      47.333 113.034 106.040  1.00  0.00           C
ATOM   9694  C39 POPE  146      46.563 113.083 104.730  1.00  0.00           C
ATOM   9697 0C31 POPE  146      47.383 112.584 103.531  1.00  0.00           C
ATOM   9700 1C31 POPE  146      46.473 112.234 102.352  1.00  0.00           C
ATOM   9703 2C31 POPE  146      47.203 112.013 101.021  1.00  0.00           C
ATOM   9706 3C31 POPE  146      46.342 111.264  99.981  1.00  0.00           C
ATOM   9709 4C31 POPE  146      44.862 111.684  99.981  1.00  0.00           C
ATOM   9712 5C31 POPE  146      43.993 110.863  99.040  1.00  0.00           C
ATOM   9715 6C31 POPE  146      42.533 110.833  99.501  1.00  0.00           C
ATOM   9719  NH3 POPE  147     116.843  91.723  74.951  1.00  0.00           N
ATOM   9723  C12 POPE  147     115.653  91.434  74.102  1.00  0.00           C
ATOM   9726  C11 POPE  147     114.553  90.723  74.900  1.00  0.00           C
ATOM   9729  P   POPE  147     115.273  88.703  76.440  1.00  0.00           P
ATOM   9730  O13 POPE  147     115.753  87.323  76.260  1.00  0.00           O
ATOM   9731  O14 POPE  147     116.173  89.673  77.101  1.00  0.00           O
ATOM   9732  O11 POPE  147     113.874  88.673  77.190  1.00  0.00           O
ATOM   9733  O12 POPE  147     114.853  89.333  75.050  1.00  0.00           O
ATOM   9734  C1  POPE  147     113.773  88.184  78.531  1.00  0.00           C
ATOM   9737  C2  POPE  147     114.092  89.303  79.540  1.00  0.00           C
ATOM   9739  O21 POPE  147     113.454  89.074  80.800  1.00  0.00           O
ATOM   9740  C21 POPE  147     114.202  88.493  81.730  1.00  0.00           C
ATOM   9741  O22 POPE  147     115.224  87.864  81.551  1.00  0.00           O
ATOM   9742  C22 POPE  147     113.603  88.904  83.090  1.00  0.00           C
ATOM   9745  C3  POPE  147     113.563  90.653  78.980  1.00  0.00           C
ATOM   9748  O31 POPE  147     113.673  91.693  79.971  1.00  0.00           O
ATOM   9749  C31 POPE  147     112.533  91.992  80.581  1.00  0.00           C
ATOM   9750  O32 POPE  147     111.413  91.754  80.140  1.00  0.00           O
ATOM   9751  C32 POPE  147     112.853  92.533  81.971  1.00  0.00           C
ATOM   9754  C23 POPE  147     114.303  88.344  84.351  1.00  0.00           C
ATOM   9757  C24 POPE  147     114.343  89.303  85.550  1.00  0.00           C
ATOM   9760  C25 POPE  147     114.033  88.613  86.891  1.00  0.00           C
ATOM   9763  C26 POPE  147     114.132  89.543  88.111  1.00  0.00           C
ATOM   9766  C27 POPE  147     114.303  88.753  89.410  1.00  0.00           C
ATOM   9769  C28 POPE  147     114.564  89.643  90.641  1.00  0.00           C
ATOM   9772  C29 POPE  147     114.804  88.773  91.851  1.00  0.00           C
ATOM   9774 0C21 POPE  147     114.384  89.004  93.101  1.00  0.00           C
ATOM   9776 1C21 POPE  147     113.584  90.193  93.580  1.00  0.00           C
ATOM   9779 2C21 POPE  147     113.083  89.963  95.010  1.00  0.00           C
ATOM   9782 3C21 POPE  147     112.334  91.173  95.601  1.00  0.00           C
ATOM   9785 4C21 POPE  147     112.024  90.993  97.090  1.00  0.00           C
ATOM   9788 5C21 POPE  147     112.994  91.702  98.050  1.00  0.00           C
ATOM   9791 6C21 POPE  147     114.464  91.334  97.840  1.00  0.00           C
ATOM   9794 7C21 POPE  147     115.382  92.003  98.861  1.00  0.00           C
ATOM   9797 8C21 POPE  147     116.863  91.772  98.570  1.00  0.00           C
ATOM   9801  C33 POPE  147     112.183  93.883  82.311  1.00  0.00           C
ATOM   9804  C34 POPE  147     111.884  94.062  83.811  1.00  0.00           C
ATOM   9807  C35 POPE  147     113.064  93.834  84.771  1.00  0.00           C
ATOM   9810  C36 POPE  147     112.693  94.184  86.231  1.00  0.00           C
ATOM   9813  C37 POPE  147     113.853  93.983  87.211  1.00  0.00           C
ATOM   9816  C38 POPE  147     113.703  94.753  88.540  1.00  0.00           C
ATOM   9819  C39 POPE  147     112.713  94.144  89.540  1.00  0.00           C
ATOM   9822 0C31 POPE  147     112.463  95.084  90.741  1.00  0.00           C
ATOM   9825 1C31 POPE  147     111.533  94.464  91.800  1.00  0.00           C
ATOM   9828 2C31 POPE  147     111.253  95.404  92.992  1.00  0.00           C
ATOM   9831 3C31 POPE  147     112.003  94.974  94.270  1.00  0.00           C
ATOM   9834 4C31 POPE  147     111.674  95.833  95.501  1.00  0.00           C
ATOM   9837 5C31 POPE  147     112.292  95.243  96.781  1.00  0.00           C
ATOM   9840 6C31 POPE  147     112.453  96.243  97.922  1.00  0.00           C
ATOM   9844  NH3 POPE  148     124.074  -2.844 114.641  1.00  0.00           N
ATOM   9848  C12 POPE  148     123.654  -1.667 115.461  1.00  0.00           C
ATOM   9851  C11 POPE  148     124.524  -0.467 115.131  1.00  0.00           C
ATOM   9854  P   POPE  148     123.673   2.013 115.340  1.00  0.00           P
ATOM   9855  O13 POPE  148     122.924   2.734 116.370  1.00  0.00           O
ATOM   9856  O14 POPE  148     124.853   2.694 114.720  1.00  0.00           O
ATOM   9857  O11 POPE  148     122.693   1.673 114.151  1.00  0.00           O
ATOM   9858  O12 POPE  148     124.123   0.623 115.930  1.00  0.00           O
ATOM   9859  C1  POPE  148     122.994   1.743 112.760  1.00  0.00           C
ATOM   9862  C2  POPE  148     122.514   3.043 112.051  1.00  0.00           C
ATOM   9864  O21 POPE  148     123.393   3.303 110.930  1.00  0.00           O
ATOM   9865  C21 POPE  148     123.074   2.553 109.870  1.00  0.00           C
ATOM   9866  O22 POPE  148     122.204   1.714 109.820  1.00  0.00           O
ATOM   9867  C22 POPE  148     124.033   2.894 108.721  1.00  0.00           C
ATOM   9870  C3  POPE  148     122.423   4.304 112.971  1.00  0.00           C
ATOM   9873  O31 POPE  148     122.413   5.543 112.220  1.00  0.00           O
ATOM   9874  C31 POPE  148     123.603   6.114 112.072  1.00  0.00           C
ATOM   9875  O32 POPE  148     124.643   5.723 112.580  1.00  0.00           O
ATOM   9876  C32 POPE  148     123.463   7.343 111.180  1.00  0.00           C
ATOM   9879  C23 POPE  148     123.624   2.273 107.352  1.00  0.00           C
ATOM   9882  C24 POPE  148     124.844   1.983 106.461  1.00  0.00           C
ATOM   9885  C25 POPE  148     124.503   1.173 105.190  1.00  0.00           C
ATOM   9888  C26 POPE  148     123.663   1.944 104.172  1.00  0.00           C
ATOM   9891  C27 POPE  148     123.503   1.154 102.860  1.00  0.00           C
ATOM   9894  C28 POPE  148     122.584   1.813 101.820  1.00  0.00           C
ATOM   9897  C29 POPE  148     123.193   3.013 101.120  1.00  0.00           C
ATOM   9899 0C21 POPE  148     123.743   3.003  99.891  1.00  0.00           C
ATOM   9901 1C21 POPE  148     123.934   1.813  98.990  1.00  0.00           C
ATOM   9904 2C21 POPE  148     122.684   1.503  98.141  1.00  0.00           C
ATOM   9907 3C21 POPE  148     122.943   0.403  97.101  1.00  0.00           C
ATOM   9910 4C21 POPE  148     121.663  -0.217  96.530  1.00  0.00           C
ATOM   9913 5C21 POPE  148     120.733   0.793  95.840  1.00  0.00           C
ATOM   9916 6C21 POPE  148     119.473   0.123  95.290  1.00  0.00           C
ATOM   9919 7C21 POPE  148     118.764   0.953  94.211  1.00  0.00           C
ATOM   9922 8C21 POPE  148     117.544   0.263  93.610  1.00  0.00           C
ATOM   9926  C33 POPE  148     124.804   8.083 110.951  1.00  0.00           C
ATOM   9929  C34 POPE  148     125.863   7.273 110.190  1.00  0.00           C
ATOM   9932  C35 POPE  148     125.413   6.723 108.830  1.00  0.00           C
ATOM   9935  C36 POPE  148     125.114   7.814 107.801  1.00  0.00           C
ATOM   9938  C37 POPE  148     124.773   7.224 106.421  1.00  0.00           C
ATOM   9941  C38 POPE  148     124.763   8.253 105.281  1.00  0.00           C
ATOM   9944  C39 POPE  148     126.183   8.604 104.820  1.00  0.00           C
ATOM   9947 0C31 POPE  148     126.232   9.573 103.631  1.00  0.00           C
ATOM   9950 1C31 POPE  148     127.673   9.734 103.111  1.00  0.00           C
ATOM   9953 2C31 POPE  148     127.740  10.474 101.770  1.00  0.00           C
ATOM   9956 3C31 POPE  148     129.060  10.214 101.040  1.00  0.00           C
ATOM   9959 4C31 POPE  148     129.030  10.733  99.601  1.00  0.00           C
ATOM   9962 5C31 POPE  148     130.331  10.423  98.840  1.00  0.00           C
ATOM   9965 6C31 POPE  148     130.159  10.524  97.320  1.00  0.00           C
ATOM   9969  NH3 POPE  149      80.922  20.814 121.890  1.00  0.00           N
ATOM   9973  C12 POPE  149      80.863  19.983 123.161  1.00  0.00           C
ATOM   9976  C11 POPE  149      81.063  18.484 122.922  1.00  0.00           C
ATOM   9979  P   POPE  149      81.443  16.223 124.201  1.00  0.00           P
ATOM   9980  O13 POPE  149      82.573  15.733 125.010  1.00  0.00           O
ATOM   9981  O14 POPE  149      80.084  15.743 124.551  1.00  0.00           O
ATOM   9982  O11 POPE  149      81.714  15.844 122.681  1.00  0.00           O
ATOM   9983  O12 POPE  149      81.434  17.813 124.141  1.00  0.00           O
ATOM   9984  C1  POPE  149      83.064  16.003 122.191  1.00  0.00           C
ATOM   9987  C2  POPE  149      83.142  15.603 120.690  1.00  0.00           C
ATOM   9989  O21 POPE  149      84.503  15.464 120.211  1.00  0.00           O
ATOM   9990  C21 POPE  149      85.283  16.503 120.080  1.00  0.00           C
ATOM   9991  O22 POPE  149      85.084  17.614 120.550  1.00  0.00           O
ATOM   9992  C22 POPE  149      86.474  16.194 119.151  1.00  0.00           C
ATOM   9995  C3  POPE  149      82.273  16.523 119.781  1.00  0.00           C
ATOM   9998  O31 POPE  149      82.474  16.184 118.400  1.00  0.00           O
ATOM   9999  C31 POPE  149      82.032  17.063 117.510  1.00  0.00           C
ATOM  10000  O32 POPE  149      81.364  18.044 117.740  1.00  0.00           O
ATOM  10001  C32 POPE  149      82.503  16.644 116.120  1.00  0.00           C
ATOM  10004  C23 POPE  149      86.294  16.784 117.711  1.00  0.00           C
ATOM  10007  C24 POPE  149      87.273  16.303 116.630  1.00  0.00           C
ATOM  10010  C25 POPE  149      86.924  16.743 115.201  1.00  0.00           C
ATOM  10013  C26 POPE  149      87.444  18.153 114.831  1.00  0.00           C
ATOM  10016  C27 POPE  149      87.273  18.514 113.340  1.00  0.00           C
ATOM  10019  C28 POPE  149      88.363  19.483 112.852  1.00  0.00           C
ATOM  10022  C29 POPE  149      88.083  20.133 111.521  1.00  0.00           C
ATOM  10024 0C21 POPE  149      88.584  19.804 110.311  1.00  0.00           C
ATOM  10026 1C21 POPE  149      89.512  18.663 109.971  1.00  0.00           C
ATOM  10029 2C21 POPE  149      88.923  17.794 108.840  1.00  0.00           C
ATOM  10032 3C21 POPE  149      89.834  16.623 108.410  1.00  0.00           C
ATOM  10035 4C21 POPE  149      89.163  15.704 107.370  1.00  0.00           C
ATOM  10038 5C21 POPE  149      89.023  16.323 105.970  1.00  0.00           C
ATOM  10041 6C21 POPE  149      88.002  15.583 105.080  1.00  0.00           C
ATOM  10044 7C21 POPE  149      87.713  16.333 103.771  1.00  0.00           C
ATOM  10047 8C21 POPE  149      86.644  15.683 102.891  1.00  0.00           C
ATOM  10051  C33 POPE  149      82.913  17.864 115.251  1.00  0.00           C
ATOM  10054  C34 POPE  149      82.724  17.573 113.760  1.00  0.00           C
ATOM  10057  C35 POPE  149      81.264  17.703 113.311  1.00  0.00           C
ATOM  10060  C36 POPE  149      80.922  16.883 112.061  1.00  0.00           C
ATOM  10063  C37 POPE  149      79.463  17.063 111.590  1.00  0.00           C
ATOM  10066  C38 POPE  149      79.033  15.904 110.682  1.00  0.00           C
ATOM  10069  C39 POPE  149      77.592  15.854 110.161  1.00  0.00           C
ATOM  10072 0C31 POPE  149      77.462  15.064 108.840  1.00  0.00           C
ATOM  10075 1C31 POPE  149      77.643  13.534 108.980  1.00  0.00           C
ATOM  10078 2C31 POPE  149      78.292  12.884 107.740  1.00  0.00           C
ATOM  10081 3C31 POPE  149      77.493  13.124 106.451  1.00  0.00           C
ATOM  10084 4C31 POPE  149      78.203  12.564 105.201  1.00  0.00           C
ATOM  10087 5C31 POPE  149      77.392  12.833 103.921  1.00  0.00           C
ATOM  10090 6C31 POPE  149      78.174  12.523 102.631  1.00  0.00           C
ATOM  10094  NH3 POPE  150     123.633  34.723  74.830  1.00  0.00           N
ATOM  10098  C12 POPE  150     123.694  33.544  73.881  1.00  0.00           C
ATOM  10101  C11 POPE  150     124.834  33.684  72.860  1.00  0.00           C
ATOM  10104  P   POPE  150     126.773  31.964  72.460  1.00  0.00           P
ATOM  10105  O13 POPE  150     126.872  30.484  72.460  1.00  0.00           O
ATOM  10106  O14 POPE  150     127.433  32.664  71.330  1.00  0.00           O
ATOM  10107  O11 POPE  150     127.223  32.514  73.881  1.00  0.00           O
ATOM  10108  O12 POPE  150     125.243  32.374  72.451  1.00  0.00           O
ATOM  10109  C1  POPE  150     127.880  31.734  74.870  1.00  0.00           C
ATOM  10112  C2  POPE  150     127.273  31.953  76.291  1.00  0.00           C
ATOM  10114  O21 POPE  150     128.219  31.413  77.221  1.00  0.00           O
ATOM  10115  C21 POPE  150     128.349  31.964  78.410  1.00  0.00           C
ATOM  10116  O22 POPE  150     127.850  32.993  78.800  1.00  0.00           O
ATOM  10117  C22 POPE  150     129.160  30.984  79.290  1.00  0.00           C
ATOM  10120  C3  POPE  150     125.902  31.264  76.431  1.00  0.00           C
ATOM  10123  O31 POPE  150     125.413  31.333  77.790  1.00  0.00           O
ATOM  10124  C31 POPE  150     124.904  32.524  78.141  1.00  0.00           C
ATOM  10125  O32 POPE  150     124.594  33.414  77.361  1.00  0.00           O
ATOM  10126  C32 POPE  150     124.773  32.483  79.680  1.00  0.00           C
ATOM  10129  C23 POPE  150     129.700  31.544  80.620  1.00  0.00           C
ATOM  10132  C24 POPE  150     130.690  30.563  81.281  1.00  0.00           C
ATOM  10135  C25 POPE  150     130.100  29.764  82.451  1.00  0.00           C
ATOM  10138  C26 POPE  150     130.171  30.513  83.791  1.00  0.00           C
ATOM  10141  C27 POPE  150     129.420  29.804  84.930  1.00  0.00           C
ATOM  10144  C28 POPE  150     129.829  30.264  86.350  1.00  0.00           C
ATOM  10147  C29 POPE  150     129.641  31.743  86.602  1.00  0.00           C
ATOM  10149 0C21 POPE  150     128.941  32.304  87.611  1.00  0.00           C
ATOM  10151 1C21 POPE  150     128.230  31.563  88.710  1.00  0.00           C
ATOM  10154 2C21 POPE  150     127.990  32.424  89.981  1.00  0.00           C
ATOM  10157 3C21 POPE  150     129.270  32.813  90.741  1.00  0.00           C
ATOM  10160 4C21 POPE  150     129.960  31.634  91.451  1.00  0.00           C
ATOM  10163 5C21 POPE  150     129.770  31.653  92.971  1.00  0.00           C
ATOM  10166 6C21 POPE  150     130.370  30.413  93.641  1.00  0.00           C
ATOM  10169 7C21 POPE  150     130.220  30.413  95.171  1.00  0.00           C
ATOM  10172 8C21 POPE  150     130.959  29.263  95.861  1.00  0.00           C
ATOM  10176  C33 POPE  150     124.773  33.813  80.510  1.00  0.00           C
ATOM  10179  C34 POPE  150     125.494  33.624  81.870  1.00  0.00           C
ATOM  10182  C35 POPE  150     125.014  34.493  83.071  1.00  0.00           C
ATOM  10185  C36 POPE  150     123.724  33.953  83.721  1.00  0.00           C
ATOM  10188  C37 POPE  150     123.603  33.993  85.261  1.00  0.00           C
ATOM  10191  C38 POPE  150     122.204  33.473  85.660  1.00  0.00           C
ATOM  10194  C39 POPE  150     122.133  32.563  86.900  1.00  0.00           C
ATOM  10197 0C31 POPE  150     122.584  33.223  88.211  1.00  0.00           C
ATOM  10200 1C31 POPE  150     122.404  32.294  89.421  1.00  0.00           C
ATOM  10203 2C31 POPE  150     122.803  32.984  90.741  1.00  0.00           C
ATOM  10206 3C31 POPE  150     122.754  32.063  91.971  1.00  0.00           C
ATOM  10209 4C31 POPE  150     123.943  31.103  92.061  1.00  0.00           C
ATOM  10212 5C31 POPE  150     124.033  30.384  93.410  1.00  0.00           C
ATOM  10215 6C31 POPE  150     125.353  29.623  93.601  1.00  0.00           C
ATOM  10219  NH3 POPE  151      54.663 113.783  75.971  1.00  0.00           N
ATOM  10223  C12 POPE  151      54.913 114.044  74.511  1.00  0.00           C
ATOM  10226  C11 POPE  151      54.533 115.494  74.120  1.00  0.00           C
ATOM  10229  P   POPE  151      55.682 117.693  73.351  1.00  0.00           P
ATOM  10230  O13 POPE  151      56.563 117.952  72.201  1.00  0.00           O
ATOM  10231  O14 POPE  151      54.284 118.153  73.221  1.00  0.00           O
ATOM  10232  O11 POPE  151      56.313 118.263  74.680  1.00  0.00           O
ATOM  10233  O12 POPE  151      55.663 116.113  73.531  1.00  0.00           O
ATOM  10234  C1  POPE  151      56.883 117.484  75.750  1.00  0.00           C
ATOM  10237  C2  POPE  151      56.283 117.854  77.151  1.00  0.00           C
ATOM  10239  O21 POPE  151      57.193 118.724  77.852  1.00  0.00           O
ATOM  10240  C21 POPE  151      58.174 118.223  78.590  1.00  0.00           C
ATOM  10241  O22 POPE  151      58.493 117.052  78.681  1.00  0.00           O
ATOM  10242  C22 POPE  151      58.813 119.363  79.391  1.00  0.00           C
ATOM  10245  C3  POPE  151      55.793 116.553  77.910  1.00  0.00           C
ATOM  10248  O31 POPE  151      55.663 116.574  79.340  1.00  0.00           O
ATOM  10249  C31 POPE  151      54.833 117.393  79.960  1.00  0.00           C
ATOM  10250  O32 POPE  151      54.302 118.382  79.500  1.00  0.00           O
ATOM  10251  C32 POPE  151      54.713 116.903  81.411  1.00  0.00           C
ATOM  10254  C23 POPE  151      58.873 119.014  80.891  1.00  0.00           C
ATOM  10257  C24 POPE  151      59.333 120.173  81.781  1.00  0.00           C
ATOM  10260  C25 POPE  151      59.583 119.734  83.230  1.00  0.00           C
ATOM  10263  C26 POPE  151      58.313 119.394  84.030  1.00  0.00           C
ATOM  10266  C27 POPE  151      58.673 118.753  85.380  1.00  0.00           C
ATOM  10269  C28 POPE  151      57.483 118.113  86.120  1.00  0.00           C
ATOM  10272  C29 POPE  151      56.723 119.083  86.991  1.00  0.00           C
ATOM  10274 0C21 POPE  151      56.353 118.883  88.271  1.00  0.00           C
ATOM  10276 1C21 POPE  151      56.563 117.603  89.051  1.00  0.00           C
ATOM  10279 2C21 POPE  151      57.922 117.563  89.771  1.00  0.00           C
ATOM  10282 3C21 POPE  151      57.993 118.372  91.070  1.00  0.00           C
ATOM  10285 4C21 POPE  151      59.373 118.263  91.742  1.00  0.00           C
ATOM  10288 5C21 POPE  151      59.443 118.883  93.150  1.00  0.00           C
ATOM  10291 6C21 POPE  151      60.352 120.114  93.230  1.00  0.00           C
ATOM  10294 7C21 POPE  151      60.482 120.644  94.671  1.00  0.00           C
ATOM  10297 8C21 POPE  151      61.413 121.842  94.800  1.00  0.00           C
ATOM  10301  C33 POPE  151      54.313 118.022  82.400  1.00  0.00           C
ATOM  10304  C34 POPE  151      53.863 117.503  83.771  1.00  0.00           C
ATOM  10307  C35 POPE  151      53.443 118.643  84.711  1.00  0.00           C
ATOM  10310  C36 POPE  151      52.764 118.153  85.991  1.00  0.00           C
ATOM  10313  C37 POPE  151      52.553 119.303  86.980  1.00  0.00           C
ATOM  10316  C38 POPE  151      51.683 118.943  88.201  1.00  0.00           C
ATOM  10319  C39 POPE  151      52.263 117.784  89.030  1.00  0.00           C
ATOM  10322 0C31 POPE  151      51.433 117.514  90.290  1.00  0.00           C
ATOM  10325 1C31 POPE  151      52.063 116.423  91.171  1.00  0.00           C
ATOM  10328 2C31 POPE  151      51.124 115.923  92.281  1.00  0.00           C
ATOM  10331 3C31 POPE  151      50.604 117.034  93.201  1.00  0.00           C
ATOM  10334 4C31 POPE  151      49.862 116.443  94.410  1.00  0.00           C
ATOM  10337 5C31 POPE  151      49.543 117.474  95.492  1.00  0.00           C
ATOM  10340 6C31 POPE  151      49.022 116.814  96.781  1.00  0.00           C
ATOM  10344  NH3 POPE  152     114.532  32.094  78.271  1.00  0.00           N
ATOM  10348  C12 POPE  152     115.003  32.754  76.991  1.00  0.00           C
ATOM  10351  C11 POPE  152     113.983  32.574  75.861  1.00  0.00           C
ATOM  10354  P   POPE  152     112.523  30.364  75.910  1.00  0.00           P
ATOM  10355  O13 POPE  152     111.303  31.194  75.851  1.00  0.00           O
ATOM  10356  O14 POPE  152     112.603  29.114  75.111  1.00  0.00           O
ATOM  10357  O11 POPE  152     112.764  30.053  77.431  1.00  0.00           O
ATOM  10358  O12 POPE  152     113.783  31.203  75.550  1.00  0.00           O
ATOM  10359  C1  POPE  152     112.024  28.983  78.071  1.00  0.00           C
ATOM  10362  C2  POPE  152     111.404  29.434  79.421  1.00  0.00           C
ATOM  10364  O21 POPE  152     110.513  28.393  79.861  1.00  0.00           O
ATOM  10365  C21 POPE  152     110.254  28.414  81.171  1.00  0.00           C
ATOM  10366  O22 POPE  152     110.814  29.114  81.991  1.00  0.00           O
ATOM  10367  C22 POPE  152     109.103  27.503  81.551  1.00  0.00           C
ATOM  10370  C3  POPE  152     110.653  30.814  79.290  1.00  0.00           C
ATOM  10373  O31 POPE  152     110.103  31.344  80.531  1.00  0.00           O
ATOM  10374  C31 POPE  152     111.023  31.833  81.381  1.00  0.00           C
ATOM  10375  O32 POPE  152     112.204  31.983  81.101  1.00  0.00           O
ATOM  10376  C32 POPE  152     110.434  32.083  82.771  1.00  0.00           C
ATOM  10379  C23 POPE  152     109.392  26.833  82.910  1.00  0.00           C
ATOM  10382  C24 POPE  152     108.204  25.973  83.330  1.00  0.00           C
ATOM  10385  C25 POPE  152     108.402  25.233  84.660  1.00  0.00           C
ATOM  10388  C26 POPE  152     107.493  24.014  84.720  1.00  0.00           C
ATOM  10391  C27 POPE  152     107.533  23.293  86.070  1.00  0.00           C
ATOM  10394  C28 POPE  152     106.632  22.034  86.061  1.00  0.00           C
ATOM  10397  C29 POPE  152     106.374  21.274  87.330  1.00  0.00           C
ATOM  10399 0C21 POPE  152     106.943  21.323  88.561  1.00  0.00           C
ATOM  10401 1C21 POPE  152     108.064  22.174  89.110  1.00  0.00           C
ATOM  10404 2C21 POPE  152     107.553  23.083  90.251  1.00  0.00           C
ATOM  10407 3C21 POPE  152     107.213  22.344  91.551  1.00  0.00           C
ATOM  10410 4C21 POPE  152     106.234  23.114  92.440  1.00  0.00           C
ATOM  10413 5C21 POPE  152     106.714  24.514  92.860  1.00  0.00           C
ATOM  10416 6C21 POPE  152     105.683  25.243  93.731  1.00  0.00           C
ATOM  10419 7C21 POPE  152     106.013  26.723  93.931  1.00  0.00           C
ATOM  10422 8C21 POPE  152     105.003  27.434  94.841  1.00  0.00           C
ATOM  10426  C33 POPE  152     111.483  32.014  83.900  1.00  0.00           C
ATOM  10429  C34 POPE  152     110.873  32.144  85.301  1.00  0.00           C
ATOM  10432  C35 POPE  152     111.892  32.304  86.441  1.00  0.00           C
ATOM  10435  C36 POPE  152     112.643  31.014  86.840  1.00  0.00           C
ATOM  10438  C37 POPE  152     113.673  31.274  87.951  1.00  0.00           C
ATOM  10441  C38 POPE  152     114.232  30.003  88.610  1.00  0.00           C
ATOM  10444  C39 POPE  152     113.333  29.483  89.741  1.00  0.00           C
ATOM  10447 0C31 POPE  152     113.963  28.333  90.541  1.00  0.00           C
ATOM  10450 1C31 POPE  152     113.104  27.934  91.751  1.00  0.00           C
ATOM  10453 2C31 POPE  152     113.584  26.663  92.471  1.00  0.00           C
ATOM  10456 3C31 POPE  152     114.944  26.793  93.181  1.00  0.00           C
ATOM  10459 4C31 POPE  152     114.963  27.813  94.331  1.00  0.00           C
ATOM  10462 5C31 POPE  152     116.213  27.683  95.210  1.00  0.00           C
ATOM  10465 6C31 POPE  152     116.234  28.653  96.400  1.00  0.00           C
ATOM  10469  NH3 POPE  153     131.770  36.624  75.160  1.00  0.00           N
ATOM  10473  C12 POPE  153     130.869  37.624  74.500  1.00  0.00           C
ATOM  10476  C11 POPE  153     129.379  37.453  74.870  1.00  0.00           C
ATOM  10479  P   POPE  153     127.093  38.453  74.010  1.00  0.00           P
ATOM  10480  O13 POPE  153     126.713  39.864  73.760  1.00  0.00           O
ATOM  10481  O14 POPE  153     126.713  37.444  73.001  1.00  0.00           O
ATOM  10482  O11 POPE  153     126.583  37.984  75.441  1.00  0.00           O
ATOM  10483  O12 POPE  153     128.660  38.473  74.201  1.00  0.00           O
ATOM  10484  C1  POPE  153     125.943  38.903  76.330  1.00  0.00           C
ATOM  10487  C2  POPE  153     126.934  39.633  77.300  1.00  0.00           C
ATOM  10489  O21 POPE  153     126.702  39.363  78.710  1.00  0.00           O
ATOM  10490  C21 POPE  153     125.503  39.563  79.211  1.00  0.00           C
ATOM  10491  O22 POPE  153     124.503  39.903  78.611  1.00  0.00           O
ATOM  10492  C22 POPE  153     125.512  39.214  80.701  1.00  0.00           C
ATOM  10495  C3  POPE  153     126.993  41.164  77.021  1.00  0.00           C
ATOM  10498  O31 POPE  153     127.723  41.863  78.050  1.00  0.00           O
ATOM  10499  C31 POPE  153     129.040  41.693  78.031  1.00  0.00           C
ATOM  10500  O32 POPE  153     129.671  41.133  77.160  1.00  0.00           O
ATOM  10501  C32 POPE  153     129.650  42.313  79.281  1.00  0.00           C
ATOM  10504  C23 POPE  153     124.083  39.062  81.291  1.00  0.00           C
ATOM  10507  C24 POPE  153     124.062  38.794  82.801  1.00  0.00           C
ATOM  10510  C25 POPE  153     124.583  39.963  83.650  1.00  0.00           C
ATOM  10513  C26 POPE  153     124.183  39.833  85.131  1.00  0.00           C
ATOM  10516  C27 POPE  153     124.934  40.813  86.050  1.00  0.00           C
ATOM  10519  C28 POPE  153     124.542  40.674  87.541  1.00  0.00           C
ATOM  10522  C29 POPE  153     123.313  41.444  87.941  1.00  0.00           C
ATOM  10524 0C21 POPE  153     123.044  41.933  89.172  1.00  0.00           C
ATOM  10526 1C21 POPE  153     123.882  41.743  90.422  1.00  0.00           C
ATOM  10529 2C21 POPE  153     124.583  43.023  90.961  1.00  0.00           C
ATOM  10532 3C21 POPE  153     125.544  43.633  89.940  1.00  0.00           C
ATOM  10535 4C21 POPE  153     126.343  44.844  90.431  1.00  0.00           C
ATOM  10538 5C21 POPE  153     127.223  45.382  89.300  1.00  0.00           C
ATOM  10541 6C21 POPE  153     127.683  46.833  89.461  1.00  0.00           C
ATOM  10544 7C21 POPE  153     127.403  47.684  88.211  1.00  0.00           C
ATOM  10547 8C21 POPE  153     127.930  49.113  88.300  1.00  0.00           C
ATOM  10551  C33 POPE  153     129.449  41.423  80.531  1.00  0.00           C
ATOM  10554  C34 POPE  153     130.010  42.084  81.800  1.00  0.00           C
ATOM  10557  C35 POPE  153     129.650  41.343  83.101  1.00  0.00           C
ATOM  10560  C36 POPE  153     129.799  42.234  84.340  1.00  0.00           C
ATOM  10563  C37 POPE  153     129.531  41.534  85.681  1.00  0.00           C
ATOM  10566  C38 POPE  153     129.549  42.533  86.840  1.00  0.00           C
ATOM  10569  C39 POPE  153     129.490  41.903  88.251  1.00  0.00           C
ATOM  10572 0C31 POPE  153     128.220  41.094  88.510  1.00  0.00           C
ATOM  10575 1C31 POPE  153     128.051  40.714  90.000  1.00  0.00           C
ATOM  10578 2C31 POPE  153     127.152  39.493  90.210  1.00  0.00           C
ATOM  10581 3C31 POPE  153     126.963  39.113  91.681  1.00  0.00           C
ATOM  10584 4C31 POPE  153     126.254  37.764  91.840  1.00  0.00           C
ATOM  10587 5C31 POPE  153     126.303  37.214  93.271  1.00  0.00           C
ATOM  10590 6C31 POPE  153     125.743  35.793  93.400  1.00  0.00           C
ATOM  10594  NH3 POPE  154      47.663  13.424  74.711  1.00  0.00           N
ATOM  10598  C12 POPE  154      47.712  12.263  73.751  1.00  0.00           C
ATOM  10601  C11 POPE  154      48.694  12.523  72.571  1.00  0.00           C
ATOM  10604  P   POPE  154      51.023  12.814  73.861  1.00  0.00           P
ATOM  10605  O13 POPE  154      51.182  11.354  73.840  1.00  0.00           O
ATOM  10606  O14 POPE  154      52.283  13.573  73.721  1.00  0.00           O
ATOM  10607  O11 POPE  154      50.282  13.283  75.190  1.00  0.00           O
ATOM  10608  O12 POPE  154      49.874  13.283  72.891  1.00  0.00           O
ATOM  10609  C1  POPE  154      50.693  14.424  75.951  1.00  0.00           C
ATOM  10612  C2  POPE  154      50.443  14.184  77.471  1.00  0.00           C
ATOM  10614  O21 POPE  154      51.252  15.114  78.211  1.00  0.00           O
ATOM  10615  C21 POPE  154      50.674  15.674  79.260  1.00  0.00           C
ATOM  10616  O22 POPE  154      49.523  15.483  79.631  1.00  0.00           O
ATOM  10617  C22 POPE  154      51.653  16.594  79.991  1.00  0.00           C
ATOM  10620  C3  POPE  154      50.854  12.733  77.852  1.00  0.00           C
ATOM  10623  O31 POPE  154      50.153  12.243  79.010  1.00  0.00           O
ATOM  10624  C31 POPE  154      50.723  12.424  80.171  1.00  0.00           C
ATOM  10625  O32 POPE  154      51.763  13.014  80.401  1.00  0.00           O
ATOM  10626  C32 POPE  154      49.853  11.774  81.241  1.00  0.00           C
ATOM  10629  C23 POPE  154      51.083  17.194  81.311  1.00  0.00           C
ATOM  10632  C24 POPE  154      52.143  17.833  82.220  1.00  0.00           C
ATOM  10635  C25 POPE  154      51.633  18.124  83.650  1.00  0.00           C
ATOM  10638  C26 POPE  154      52.712  18.653  84.611  1.00  0.00           C
ATOM  10641  C27 POPE  154      52.322  18.393  86.080  1.00  0.00           C
ATOM  10644  C28 POPE  154      53.034  19.293  87.111  1.00  0.00           C
ATOM  10647  C29 POPE  154      52.444  19.093  88.491  1.00  0.00           C
ATOM  10649 0C21 POPE  154      52.982  19.393  89.680  1.00  0.00           C
ATOM  10651 1C21 POPE  154      54.333  20.043  89.930  1.00  0.00           C
ATOM  10654 2C21 POPE  154      55.212  19.174  90.840  1.00  0.00           C
ATOM  10657 3C21 POPE  154      56.574  19.833  91.161  1.00  0.00           C
ATOM  10660 4C21 POPE  154      57.333  19.104  92.281  1.00  0.00           C
ATOM  10663 5C21 POPE  154      56.854  19.543  93.680  1.00  0.00           C
ATOM  10666 6C21 POPE  154      57.623  18.854  94.820  1.00  0.00           C
ATOM  10669 7C21 POPE  154      57.073  19.234  96.201  1.00  0.00           C
ATOM  10672 8C21 POPE  154      57.973  18.813  97.351  1.00  0.00           C
ATOM  10676  C33 POPE  154      49.483  12.803  82.311  1.00  0.00           C
ATOM  10679  C34 POPE  154      48.123  12.523  82.961  1.00  0.00           C
ATOM  10682  C35 POPE  154      47.712  13.674  83.890  1.00  0.00           C
ATOM  10685  C36 POPE  154      46.333  13.424  84.491  1.00  0.00           C
ATOM  10688  C37 POPE  154      46.043  14.303  85.711  1.00  0.00           C
ATOM  10691  C38 POPE  154      44.682  13.944  86.320  1.00  0.00           C
ATOM  10694  C39 POPE  154      44.413  14.594  87.681  1.00  0.00           C
ATOM  10697 0C31 POPE  154      45.342  14.094  88.791  1.00  0.00           C
ATOM  10700 1C31 POPE  154      45.002  14.704  90.161  1.00  0.00           C
ATOM  10703 2C31 POPE  154      46.103  14.424  91.190  1.00  0.00           C
ATOM  10706 3C31 POPE  154      46.252  15.503  92.271  1.00  0.00           C
ATOM  10709 4C31 POPE  154      46.854  16.813  91.751  1.00  0.00           C
ATOM  10712 5C31 POPE  154      47.563  17.623  92.840  1.00  0.00           C
ATOM  10715 6C31 POPE  154      48.303  18.833  92.281  1.00  0.00           C
ATOM  10719  NH3 POPE  155      18.943  10.353 113.570  1.00  0.00           N
ATOM  10723  C12 POPE  155      20.033  10.223 114.572  1.00  0.00           C
ATOM  10726  C11 POPE  155      21.143   9.333 114.001  1.00  0.00           C
ATOM  10729  P   POPE  155      23.293  10.653 113.400  1.00  0.00           P
ATOM  10730  O13 POPE  155      23.063  11.903 114.130  1.00  0.00           O
ATOM  10731  O14 POPE  155      24.053   9.563 114.051  1.00  0.00           O
ATOM  10732  O11 POPE  155      23.983  10.863 112.001  1.00  0.00           O
ATOM  10733  O12 POPE  155      21.913  10.003 112.971  1.00  0.00           O
ATOM  10734  C1  POPE  155      24.333  12.193 111.590  1.00  0.00           C
ATOM  10737  C2  POPE  155      24.443  12.243 110.050  1.00  0.00           C
ATOM  10739  O21 POPE  155      24.493  13.594 109.551  1.00  0.00           O
ATOM  10740  C21 POPE  155      23.353  14.253 109.540  1.00  0.00           C
ATOM  10741  O22 POPE  155      22.483  14.243 110.391  1.00  0.00           O
ATOM  10742  C22 POPE  155      23.113  14.804 108.120  1.00  0.00           C
ATOM  10745  C3  POPE  155      23.323  11.403 109.381  1.00  0.00           C
ATOM  10748  O31 POPE  155      23.403  11.523 107.951  1.00  0.00           O
ATOM  10749  C31 POPE  155      22.723  10.633 107.251  1.00  0.00           C
ATOM  10750  O32 POPE  155      22.013   9.763 107.720  1.00  0.00           O
ATOM  10751  C32 POPE  155      22.923  10.954 105.760  1.00  0.00           C
ATOM  10754  C23 POPE  155      23.983  15.974 107.600  1.00  0.00           C
ATOM  10757  C24 POPE  155      23.174  16.803 106.602  1.00  0.00           C
ATOM  10760  C25 POPE  155      23.863  18.063 106.040  1.00  0.00           C
ATOM  10763  C26 POPE  155      25.103  17.753 105.201  1.00  0.00           C
ATOM  10766  C27 POPE  155      25.372  18.833 104.141  1.00  0.00           C
ATOM  10769  C28 POPE  155      26.563  18.514 103.221  1.00  0.00           C
ATOM  10772  C29 POPE  155      26.373  17.243 102.430  1.00  0.00           C
ATOM  10774 0C21 POPE  155      26.013  17.113 101.141  1.00  0.00           C
ATOM  10776 1C21 POPE  155      25.702  18.213 100.161  1.00  0.00           C
ATOM  10779 2C21 POPE  155      26.713  18.194  98.990  1.00  0.00           C
ATOM  10782 3C21 POPE  155      26.473  17.094  97.941  1.00  0.00           C
ATOM  10785 4C21 POPE  155      27.453  17.213  96.770  1.00  0.00           C
ATOM  10788 5C21 POPE  155      26.883  16.663  95.461  1.00  0.00           C
ATOM  10791 6C21 POPE  155      27.763  16.973  94.242  1.00  0.00           C
ATOM  10794 7C21 POPE  155      27.043  16.703  92.922  1.00  0.00           C
ATOM  10797 8C21 POPE  155      27.933  16.913  91.691  1.00  0.00           C
ATOM  10801  C33 POPE  155      22.872   9.753 104.800  1.00  0.00           C
ATOM  10804  C34 POPE  155      22.923  10.233 103.340  1.00  0.00           C
ATOM  10807  C35 POPE  155      22.473   9.194 102.311  1.00  0.00           C
ATOM  10810  C36 POPE  155      22.483   9.753 100.881  1.00  0.00           C
ATOM  10813  C37 POPE  155      22.123   8.684  99.841  1.00  0.00           C
ATOM  10816  C38 POPE  155      21.963   9.253  98.430  1.00  0.00           C
ATOM  10819  C39 POPE  155      23.253   9.784  97.790  1.00  0.00           C
ATOM  10822 0C31 POPE  155      23.003  10.273  96.361  1.00  0.00           C
ATOM  10825 1C31 POPE  155      24.263  10.793  95.660  1.00  0.00           C
ATOM  10828 2C31 POPE  155      23.983  11.193  94.201  1.00  0.00           C
ATOM  10831 3C31 POPE  155      25.153  11.924  93.521  1.00  0.00           C
ATOM  10834 4C31 POPE  155      26.443  11.104  93.470  1.00  0.00           C
ATOM  10837 5C31 POPE  155      27.573  11.844  92.751  1.00  0.00           C
ATOM  10840 6C31 POPE  155      28.883  11.054  92.790  1.00  0.00           C
ATOM  10844  NH3 POPE  156      90.023   5.034 119.191  1.00  0.00           N
ATOM  10848  C12 POPE  156      89.363   6.374 119.361  1.00  0.00           C
ATOM  10851  C11 POPE  156      90.413   7.473 119.580  1.00  0.00           C
ATOM  10854  P   POPE  156      91.364   9.683 118.710  1.00  0.00           P
ATOM  10855  O13 POPE  156      91.154  10.524 119.910  1.00  0.00           O
ATOM  10856  O14 POPE  156      92.693   9.064 118.531  1.00  0.00           O
ATOM  10857  O11 POPE  156      91.084  10.553 117.440  1.00  0.00           O
ATOM  10858  O12 POPE  156      90.233   8.554 118.671  1.00  0.00           O
ATOM  10859  C1  POPE  156      90.723   9.964 116.190  1.00  0.00           C
ATOM  10862  C2  POPE  156      89.333  10.503 115.780  1.00  0.00           C
ATOM  10864  O21 POPE  156      88.663   9.663 114.831  1.00  0.00           O
ATOM  10865  C21 POPE  156      89.223   9.454 113.660  1.00  0.00           C
ATOM  10866  O22 POPE  156      90.373   9.704 113.330  1.00  0.00           O
ATOM  10867  C22 POPE  156      88.204   8.714 112.790  1.00  0.00           C
ATOM  10870  C3  POPE  156      89.392  11.993 115.331  1.00  0.00           C
ATOM  10873  O31 POPE  156      88.053  12.514 115.201  1.00  0.00           O
ATOM  10874  C31 POPE  156      87.603  12.753 114.001  1.00  0.00           C
ATOM  10875  O32 POPE  156      88.223  12.614 112.961  1.00  0.00           O
ATOM  10876  C32 POPE  156      86.154  13.204 114.110  1.00  0.00           C
ATOM  10879  C23 POPE  156      88.724   8.483 111.361  1.00  0.00           C
ATOM  10882  C24 POPE  156      88.603   9.724 110.480  1.00  0.00           C
ATOM  10885  C25 POPE  156      89.184   9.474 109.090  1.00  0.00           C
ATOM  10888  C26 POPE  156      88.974  10.663 108.140  1.00  0.00           C
ATOM  10891  C27 POPE  156      89.672  10.444 106.791  1.00  0.00           C
ATOM  10894  C28 POPE  156      88.934  11.094 105.611  1.00  0.00           C
ATOM  10897  C29 POPE  156      89.753  10.933 104.351  1.00  0.00           C
ATOM  10899 0C21 POPE  156      90.674  11.793 103.891  1.00  0.00           C
ATOM  10901 1C21 POPE  156      91.084  13.094 104.540  1.00  0.00           C
ATOM  10904 2C21 POPE  156      92.553  13.053 105.000  1.00  0.00           C
ATOM  10907 3C21 POPE  156      92.973  14.403 105.590  1.00  0.00           C
ATOM  10910 4C21 POPE  156      94.433  14.413 106.090  1.00  0.00           C
ATOM  10913 5C21 POPE  156      94.883  15.823 106.521  1.00  0.00           C
ATOM  10916 6C21 POPE  156      94.154  16.313 107.781  1.00  0.00           C
ATOM  10919 7C21 POPE  156      94.392  17.794 108.062  1.00  0.00           C
ATOM  10922 8C21 POPE  156      93.523  18.313 109.211  1.00  0.00           C
ATOM  10926  C33 POPE  156      85.714  14.003 112.860  1.00  0.00           C
ATOM  10929  C34 POPE  156      84.223  13.884 112.580  1.00  0.00           C
ATOM  10932  C35 POPE  156      83.773  14.753 111.400  1.00  0.00           C
ATOM  10935  C36 POPE  156      84.573  14.514 110.111  1.00  0.00           C
ATOM  10938  C37 POPE  156      83.993  15.303 108.921  1.00  0.00           C
ATOM  10941  C38 POPE  156      85.062  15.674 107.880  1.00  0.00           C
ATOM  10944  C39 POPE  156      84.503  16.553 106.760  1.00  0.00           C
ATOM  10947 0C31 POPE  156      83.683  15.764 105.741  1.00  0.00           C
ATOM  10950 1C31 POPE  156      82.724  16.614 104.910  1.00  0.00           C
ATOM  10953 2C31 POPE  156      83.323  17.854 104.242  1.00  0.00           C
ATOM  10956 3C31 POPE  156      82.213  18.653 103.540  1.00  0.00           C
ATOM  10959 4C31 POPE  156      82.663  19.964 102.901  1.00  0.00           C
ATOM  10962 5C31 POPE  156      81.443  20.714 102.352  1.00  0.00           C
ATOM  10965 6C31 POPE  156      81.773  21.793 101.321  1.00  0.00           C
ATOM  10969  NH3 POPE  157      59.843  31.544 119.781  1.00  0.00           N
ATOM  10973  C12 POPE  157      59.003  31.813 120.970  1.00  0.00           C
ATOM  10976  C11 POPE  157      58.962  33.303 121.311  1.00  0.00           C
ATOM  10979  P   POPE  157      58.233  35.493 120.061  1.00  0.00           P
ATOM  10980  O13 POPE  157      57.343  36.233 120.980  1.00  0.00           O
ATOM  10981  O14 POPE  157      59.653  35.924 120.010  1.00  0.00           O
ATOM  10982  O11 POPE  157      57.543  35.563 118.641  1.00  0.00           O
ATOM  10983  O12 POPE  157      58.123  33.964 120.370  1.00  0.00           O
ATOM  10984  C1  POPE  157      57.653  34.473 117.701  1.00  0.00           C
ATOM  10987  C2  POPE  157      58.143  35.024 116.340  1.00  0.00           C
ATOM  10989  O21 POPE  157      58.612  33.933 115.520  1.00  0.00           O
ATOM  10990  C21 POPE  157      58.263  33.984 114.242  1.00  0.00           C
ATOM  10991  O22 POPE  157      57.444  34.734 113.742  1.00  0.00           O
ATOM  10992  C22 POPE  157      59.172  33.014 113.470  1.00  0.00           C
ATOM  10995  C3  POPE  157      59.333  35.973 116.620  1.00  0.00           C
ATOM  10998  O31 POPE  157      59.843  36.604 115.430  1.00  0.00           O
ATOM  10999  C31 POPE  157      60.793  37.473 115.741  1.00  0.00           C
ATOM  11000  O32 POPE  157      61.272  37.613 116.861  1.00  0.00           O
ATOM  11001  C32 POPE  157      61.103  38.344 114.540  1.00  0.00           C
ATOM  11004  C23 POPE  157      58.523  32.194 112.320  1.00  0.00           C
ATOM  11007  C24 POPE  157      59.623  31.734 111.350  1.00  0.00           C
ATOM  11010  C25 POPE  157      59.193  30.893 110.120  1.00  0.00           C
ATOM  11013  C26 POPE  157      60.272  30.954 109.031  1.00  0.00           C
ATOM  11016  C27 POPE  157      59.962  30.254 107.701  1.00  0.00           C
ATOM  11019  C28 POPE  157      61.033  30.594 106.630  1.00  0.00           C
ATOM  11022  C29 POPE  157      60.924  29.734 105.401  1.00  0.00           C
ATOM  11024 0C21 POPE  157      60.682  30.113 104.130  1.00  0.00           C
ATOM  11026 1C21 POPE  157      60.493  31.523 103.631  1.00  0.00           C
ATOM  11029 2C21 POPE  157      60.984  31.684 102.170  1.00  0.00           C
ATOM  11032 3C21 POPE  157      60.014  31.144 101.102  1.00  0.00           C
ATOM  11035 4C21 POPE  157      58.752  32.004 100.962  1.00  0.00           C
ATOM  11038 5C21 POPE  157      57.883  31.663  99.741  1.00  0.00           C
ATOM  11041 6C21 POPE  157      56.802  32.734  99.510  1.00  0.00           C
ATOM  11044 7C21 POPE  157      55.883  32.424  98.321  1.00  0.00           C
ATOM  11047 8C21 POPE  157      54.833  33.503  98.062  1.00  0.00           C
ATOM  11051  C33 POPE  157      61.602  37.553 113.330  1.00  0.00           C
ATOM  11054  C34 POPE  157      61.873  38.493 112.150  1.00  0.00           C
ATOM  11057  C35 POPE  157      62.663  37.833 111.021  1.00  0.00           C
ATOM  11060  C36 POPE  157      63.043  38.843 109.930  1.00  0.00           C
ATOM  11063  C37 POPE  157      63.853  38.184 108.811  1.00  0.00           C
ATOM  11066  C38 POPE  157      64.273  39.174 107.711  1.00  0.00           C
ATOM  11069  C39 POPE  157      63.143  39.584 106.750  1.00  0.00           C
ATOM  11072 0C31 POPE  157      63.663  40.574 105.710  1.00  0.00           C
ATOM  11075 1C31 POPE  157      62.694  40.844 104.540  1.00  0.00           C
ATOM  11078 2C31 POPE  157      63.283  41.833 103.521  1.00  0.00           C
ATOM  11081 3C31 POPE  157      63.273  43.284 104.010  1.00  0.00           C
ATOM  11084 4C31 POPE  157      64.474  44.104 103.511  1.00  0.00           C
ATOM  11087 5C31 POPE  157      64.443  45.543 104.021  1.00  0.00           C
ATOM  11090 6C31 POPE  157      65.812  46.224 104.071  1.00  0.00           C
ATOM  11094  NH3 POPE  158      65.673  99.114  74.940  1.00  0.00           N
ATOM  11098  C12 POPE  158      64.263  99.093  74.430  1.00  0.00           C
ATOM  11101  C11 POPE  158      63.733 100.522  74.281  1.00  0.00           C
ATOM  11104  P   POPE  158      64.353 102.574  72.741  1.00  0.00           P
ATOM  11105  O13 POPE  158      65.593 103.223  72.271  1.00  0.00           O
ATOM  11106  O14 POPE  158      63.423 102.094  71.711  1.00  0.00           O
ATOM  11107  O11 POPE  158      63.593 103.514  73.760  1.00  0.00           O
ATOM  11108  O12 POPE  158      64.743 101.343  73.671  1.00  0.00           O
ATOM  11109  C1  POPE  158      64.233 104.643  74.370  1.00  0.00           C
ATOM  11112  C2  POPE  158      63.862 104.753  75.861  1.00  0.00           C
ATOM  11114  O21 POPE  158      64.833 105.592  76.501  1.00  0.00           O
ATOM  11115  C21 POPE  158      64.663 106.143  77.701  1.00  0.00           C
ATOM  11116  O22 POPE  158      65.593 106.464  78.440  1.00  0.00           O
ATOM  11117  C22 POPE  158      63.213 106.453  78.071  1.00  0.00           C
ATOM  11120  C3  POPE  158      63.903 103.353  76.501  1.00  0.00           C
ATOM  11123  O31 POPE  158      63.764 103.423  77.931  1.00  0.00           O
ATOM  11124  C31 POPE  158      63.883 102.223  78.491  1.00  0.00           C
ATOM  11125  O32 POPE  158      64.173 101.194  77.891  1.00  0.00           O
ATOM  11126  C32 POPE  158      63.554 102.334  79.971  1.00  0.00           C
ATOM  11129  C23 POPE  158      63.182 107.663  79.031  1.00  0.00           C
ATOM  11132  C24 POPE  158      61.903 107.743  79.870  1.00  0.00           C
ATOM  11135  C25 POPE  158      61.852 106.684  80.991  1.00  0.00           C
ATOM  11138  C26 POPE  158      62.773 107.013  82.180  1.00  0.00           C
ATOM  11141  C27 POPE  158      62.873 105.844  83.181  1.00  0.00           C
ATOM  11144  C28 POPE  158      63.873 106.104  84.331  1.00  0.00           C
ATOM  11147  C29 POPE  158      63.393 107.122  85.331  1.00  0.00           C
ATOM  11149 0C21 POPE  158      62.973 106.873  86.581  1.00  0.00           C
ATOM  11151 1C21 POPE  158      62.813 105.513  87.220  1.00  0.00           C
ATOM  11154 2C21 POPE  158      61.483 105.364  87.992  1.00  0.00           C
ATOM  11157 3C21 POPE  158      60.253 105.872  87.220  1.00  0.00           C
ATOM  11160 4C21 POPE  158      58.923 105.254  87.671  1.00  0.00           C
ATOM  11163 5C21 POPE  158      58.702 105.214  89.191  1.00  0.00           C
ATOM  11166 6C21 POPE  158      57.362 104.574  89.550  1.00  0.00           C
ATOM  11169 7C21 POPE  158      57.213 104.263  91.040  1.00  0.00           C
ATOM  11172 8C21 POPE  158      55.913 103.503  91.350  1.00  0.00           C
ATOM  11176  C33 POPE  158      62.033 102.153  80.161  1.00  0.00           C
ATOM  11179  C34 POPE  158      61.522 102.624  81.530  1.00  0.00           C
ATOM  11182  C35 POPE  158      60.002 102.493  81.630  1.00  0.00           C
ATOM  11185  C36 POPE  158      59.373 103.403  82.701  1.00  0.00           C
ATOM  11188  C37 POPE  158      57.842 103.324  82.650  1.00  0.00           C
ATOM  11191  C38 POPE  158      57.104 104.193  83.671  1.00  0.00           C
ATOM  11194  C39 POPE  158      55.583 104.053  83.470  1.00  0.00           C
ATOM  11197 0C31 POPE  158      54.713 104.734  84.540  1.00  0.00           C
ATOM  11200 1C31 POPE  158      53.223 104.653  84.172  1.00  0.00           C
ATOM  11203 2C31 POPE  158      52.263 104.993  85.321  1.00  0.00           C
ATOM  11206 3C31 POPE  158      52.313 106.464  85.781  1.00  0.00           C
ATOM  11209 4C31 POPE  158      51.212 106.763  86.812  1.00  0.00           C
ATOM  11212 5C31 POPE  158      51.093 108.253  87.171  1.00  0.00           C
ATOM  11215 6C31 POPE  158      49.973 108.522  88.181  1.00  0.00           C
ATOM  11219  NH3 POPE  159      73.513  18.454 118.961  1.00  0.00           N
ATOM  11223  C12 POPE  159      73.423  17.864 120.331  1.00  0.00           C
ATOM  11226  C11 POPE  159      72.563  16.583 120.311  1.00  0.00           C
ATOM  11229  P   POPE  159      70.343  16.134 118.990  1.00  0.00           P
ATOM  11230  O13 POPE  159      70.473  14.683 119.201  1.00  0.00           O
ATOM  11231  O14 POPE  159      68.973  16.694 118.911  1.00  0.00           O
ATOM  11232  O11 POPE  159      71.104  16.503 117.641  1.00  0.00           O
ATOM  11233  O12 POPE  159      71.193  16.924 120.061  1.00  0.00           O
ATOM  11234  C1  POPE  159      70.303  16.333 116.451  1.00  0.00           C
ATOM  11237  C2  POPE  159      70.953  15.444 115.380  1.00  0.00           C
ATOM  11239  O21 POPE  159      70.113  15.514 114.211  1.00  0.00           O
ATOM  11240  C21 POPE  159      70.373  16.534 113.400  1.00  0.00           C
ATOM  11241  O22 POPE  159      71.233  17.384 113.581  1.00  0.00           O
ATOM  11242  C22 POPE  159      69.404  16.544 112.230  1.00  0.00           C
ATOM  11245  C3  POPE  159      71.053  13.964 115.811  1.00  0.00           C
ATOM  11248  O31 POPE  159      71.794  13.204 114.811  1.00  0.00           O
ATOM  11249  C31 POPE  159      73.112  13.333 114.992  1.00  0.00           C
ATOM  11250  O32 POPE  159      73.642  13.964 115.891  1.00  0.00           O
ATOM  11251  C32 POPE  159      73.883  12.614 113.881  1.00  0.00           C
ATOM  11254  C23 POPE  159      70.143  16.724 110.891  1.00  0.00           C
ATOM  11257  C24 POPE  159      69.183  17.104 109.761  1.00  0.00           C
ATOM  11260  C25 POPE  159      69.822  17.043 108.361  1.00  0.00           C
ATOM  11263  C26 POPE  159      70.953  18.063 108.171  1.00  0.00           C
ATOM  11266  C27 POPE  159      71.753  17.864 106.870  1.00  0.00           C
ATOM  11269  C28 POPE  159      73.083  18.633 106.861  1.00  0.00           C
ATOM  11272  C29 POPE  159      74.093  18.034 107.821  1.00  0.00           C
ATOM  11274 0C21 POPE  159      75.433  18.024 107.661  1.00  0.00           C
ATOM  11276 1C21 POPE  159      76.202  18.624 106.521  1.00  0.00           C
ATOM  11279 2C21 POPE  159      77.613  18.044 106.330  1.00  0.00           C
ATOM  11282 3C21 POPE  159      78.584  18.413 107.471  1.00  0.00           C
ATOM  11285 4C21 POPE  159      80.033  18.063 107.150  1.00  0.00           C
ATOM  11288 5C21 POPE  159      81.003  18.283 108.322  1.00  0.00           C
ATOM  11291 6C21 POPE  159      81.294  19.753 108.660  1.00  0.00           C
ATOM  11294 7C21 POPE  159      82.123  19.883 109.940  1.00  0.00           C
ATOM  11297 8C21 POPE  159      82.584  21.303 110.260  1.00  0.00           C
ATOM  11301  C33 POPE  159      74.703  13.623 113.050  1.00  0.00           C
ATOM  11304  C34 POPE  159      73.924  14.253 111.890  1.00  0.00           C
ATOM  11307  C35 POPE  159      73.903  13.344 110.650  1.00  0.00           C
ATOM  11310  C36 POPE  159      73.263  14.014 109.432  1.00  0.00           C
ATOM  11313  C37 POPE  159      73.303  13.124 108.182  1.00  0.00           C
ATOM  11316  C38 POPE  159      72.143  13.413 107.230  1.00  0.00           C
ATOM  11319  C39 POPE  159      72.203  12.623 105.920  1.00  0.00           C
ATOM  11322 0C31 POPE  159      73.312  13.074 104.960  1.00  0.00           C
ATOM  11325 1C31 POPE  159      73.044  14.454 104.340  1.00  0.00           C
ATOM  11328 2C31 POPE  159      74.183  14.924 103.420  1.00  0.00           C
ATOM  11331 3C31 POPE  159      73.743  16.014 102.430  1.00  0.00           C
ATOM  11334 4C31 POPE  159      73.213  17.274 103.120  1.00  0.00           C
ATOM  11337 5C31 POPE  159      72.773  18.354 102.121  1.00  0.00           C
ATOM  11340 6C31 POPE  159      72.223  19.604 102.821  1.00  0.00           C
ATOM  11344  NH3 POPE  160       8.123 128.971  72.090  1.00  0.00           N
ATOM  11348  C12 POPE  160       7.383 127.990  71.221  1.00  0.00           C
ATOM  11351  C11 POPE  160       7.533 126.523  71.691  1.00  0.00           C
ATOM  11354  P   POPE  160       9.333 124.704  72.190  1.00  0.00           P
ATOM  11355  O13 POPE  160       8.123 123.904  72.451  1.00  0.00           O
ATOM  11356  O14 POPE  160      10.363 124.093  71.321  1.00  0.00           O
ATOM  11357  O11 POPE  160      10.003 125.144  73.580  1.00  0.00           O
ATOM  11358  O12 POPE  160       8.893 126.104  71.590  1.00  0.00           O
ATOM  11359  C1  POPE  160      11.273 125.824  73.531  1.00  0.00           C
ATOM  11362  C2  POPE  160      12.053 125.893  74.891  1.00  0.00           C
ATOM  11364  O21 POPE  160      11.173 126.353  75.940  1.00  0.00           O
ATOM  11365  C21 POPE  160      11.573 126.113  77.180  1.00  0.00           C
ATOM  11366  O22 POPE  160      12.523 125.434  77.521  1.00  0.00           O
ATOM  11367  C22 POPE  160      10.713 126.894  78.160  1.00  0.00           C
ATOM  11370  C3  POPE  160      13.273 126.863  74.721  1.00  0.00           C
ATOM  11373  O31 POPE  160      14.273 126.752  75.771  1.00  0.00           O
ATOM  11374  C31 POPE  160      14.333 127.750  76.641  1.00  0.00           C
ATOM  11375  O32 POPE  160      13.703 128.781  76.602  1.00  0.00           O
ATOM  11376  C32 POPE  160      15.343 127.400  77.741  1.00  0.00           C
ATOM  11379  C23 POPE  160      10.263 126.073  79.391  1.00  0.00           C
ATOM  11382  C24 POPE  160       9.213 126.863  80.181  1.00  0.00           C
ATOM  11385  C25 POPE  160       8.853 126.273  81.540  1.00  0.00           C
ATOM  11388  C26 POPE  160       9.963 126.493  82.570  1.00  0.00           C
ATOM  11391  C27 POPE  160       9.523 126.183  84.011  1.00  0.00           C
ATOM  11394  C28 POPE  160      10.523 126.674  85.070  1.00  0.00           C
ATOM  11397  C29 POPE  160      11.913 126.124  84.851  1.00  0.00           C
ATOM  11399 0C21 POPE  160      12.423 125.003  85.391  1.00  0.00           C
ATOM  11401 1C21 POPE  160      11.693 124.062  86.311  1.00  0.00           C
ATOM  11404 2C21 POPE  160      12.053 124.314  87.780  1.00  0.00           C
ATOM  11407 3C21 POPE  160      11.423 123.253  88.690  1.00  0.00           C
ATOM  11410 4C21 POPE  160      11.743 123.464  90.181  1.00  0.00           C
ATOM  11413 5C21 POPE  160      10.913 124.574  90.840  1.00  0.00           C
ATOM  11416 6C21 POPE  160      11.023 124.552  92.370  1.00  0.00           C
ATOM  11419 7C21 POPE  160       9.873 125.284  93.062  1.00  0.00           C
ATOM  11422 8C21 POPE  160      10.013 125.294  94.580  1.00  0.00           C
ATOM  11426  C33 POPE  160      15.543 128.561  78.751  1.00  0.00           C
ATOM  11429  C34 POPE  160      16.573 128.251  79.840  1.00  0.00           C
ATOM  11432  C35 POPE  160      17.483 129.449  80.171  1.00  0.00           C
ATOM  11435  C36 POPE  160      18.453 129.160  81.320  1.00  0.00           C
ATOM  11438  C37 POPE  160      19.693 130.070  81.281  1.00  0.00           C
ATOM  11441  C38 POPE  160      20.693 129.771  82.411  1.00  0.00           C
ATOM  11444  C39 POPE  160      20.043 129.861  83.791  1.00  0.00           C
ATOM  11447 0C31 POPE  160      21.033 130.081  84.930  1.00  0.00           C
ATOM  11450 1C31 POPE  160      20.272 130.191  86.260  1.00  0.00           C
ATOM  11453 2C31 POPE  160      21.123 130.620  87.451  1.00  0.00           C
ATOM  11456 3C31 POPE  160      20.243 131.111  88.620  1.00  0.00           C
ATOM  11459 4C31 POPE  160      19.243 130.070  89.141  1.00  0.00           C
ATOM  11462 5C31 POPE  160      18.253 130.690  90.140  1.00  0.00           C
ATOM  11465 6C31 POPE  160      17.213 129.720  90.701  1.00  0.00           C
ATOM  11469  NH3 POPE  161      12.433  39.674 116.061  1.00  0.00           N
ATOM  11473  C12 POPE  161      13.453  38.874 116.812  1.00  0.00           C
ATOM  11476  C11 POPE  161      12.853  37.973 117.922  1.00  0.00           C
ATOM  11479  P   POPE  161      14.923  36.403 118.070  1.00  0.00           P
ATOM  11480  O13 POPE  161      16.043  37.264 117.620  1.00  0.00           O
ATOM  11481  O14 POPE  161      15.213  35.293 119.001  1.00  0.00           O
ATOM  11482  O11 POPE  161      14.153  35.883 116.800  1.00  0.00           O
ATOM  11483  O12 POPE  161      13.883  37.383 118.721  1.00  0.00           O
ATOM  11484  C1  POPE  161      14.123  34.473 116.551  1.00  0.00           C
ATOM  11487  C2  POPE  161      13.793  34.214 115.071  1.00  0.00           C
ATOM  11489  O21 POPE  161      12.373  34.273 114.860  1.00  0.00           O
ATOM  11490  C21 POPE  161      11.863  35.354 114.351  1.00  0.00           C
ATOM  11491  O22 POPE  161      12.423  36.444 114.211  1.00  0.00           O
ATOM  11492  C22 POPE  161      10.463  35.043 113.800  1.00  0.00           C
ATOM  11495  C3  POPE  161      14.313  32.813 114.621  1.00  0.00           C
ATOM  11498  O31 POPE  161      13.763  32.324 113.381  1.00  0.00           O
ATOM  11499  C31 POPE  161      14.273  32.574 112.170  1.00  0.00           C
ATOM  11500  O32 POPE  161      14.003  31.913 111.180  1.00  0.00           O
ATOM  11501  C32 POPE  161      15.103  33.863 112.121  1.00  0.00           C
ATOM  11504  C23 POPE  161      10.333  35.424 112.300  1.00  0.00           C
ATOM  11507  C24 POPE  161      11.103  34.483 111.370  1.00  0.00           C
ATOM  11510  C25 POPE  161      11.543  35.133 110.041  1.00  0.00           C
ATOM  11513  C26 POPE  161      10.393  35.493 109.081  1.00  0.00           C
ATOM  11516  C27 POPE  161      10.913  36.093 107.760  1.00  0.00           C
ATOM  11519  C28 POPE  161       9.813  36.394 106.721  1.00  0.00           C
ATOM  11522  C29 POPE  161      10.193  37.543 105.811  1.00  0.00           C
ATOM  11524 0C21 POPE  161      10.453  37.504 104.491  1.00  0.00           C
ATOM  11526 1C21 POPE  161      10.473  36.293 103.590  1.00  0.00           C
ATOM  11529 2C21 POPE  161      11.853  36.023 102.961  1.00  0.00           C
ATOM  11532 3C21 POPE  161      12.283  37.014 101.861  1.00  0.00           C
ATOM  11535 4C21 POPE  161      13.533  36.504 101.131  1.00  0.00           C
ATOM  11538 5C21 POPE  161      14.063  37.424 100.021  1.00  0.00           C
ATOM  11541 6C21 POPE  161      15.293  36.813  99.331  1.00  0.00           C
ATOM  11544 7C21 POPE  161      15.783  37.594  98.111  1.00  0.00           C
ATOM  11547 8C21 POPE  161      17.093  37.034  97.531  1.00  0.00           C
ATOM  11551  C33 POPE  161      15.653  34.163 110.710  1.00  0.00           C
ATOM  11554  C34 POPE  161      16.243  35.583 110.611  1.00  0.00           C
ATOM  11557  C35 POPE  161      15.203  36.644 110.230  1.00  0.00           C
ATOM  11560  C36 POPE  161      15.853  37.993 109.881  1.00  0.00           C
ATOM  11563  C37 POPE  161      14.823  39.124 109.701  1.00  0.00           C
ATOM  11566  C38 POPE  161      15.483  40.464 109.340  1.00  0.00           C
ATOM  11569  C39 POPE  161      14.483  41.583 109.031  1.00  0.00           C
ATOM  11572 0C31 POPE  161      14.153  42.453 110.260  1.00  0.00           C
ATOM  11575 1C31 POPE  161      13.383  43.724 109.870  1.00  0.00           C
ATOM  11578 2C31 POPE  161      13.053  44.604 111.090  1.00  0.00           C
ATOM  11581 3C31 POPE  161      12.053  45.733 110.801  1.00  0.00           C
ATOM  11584 4C31 POPE  161      10.683  45.214 110.352  1.00  0.00           C
ATOM  11587 5C31 POPE  161       9.573  46.273 110.401  1.00  0.00           C
ATOM  11590 6C31 POPE  161       8.193  45.714 110.021  1.00  0.00           C
ATOM  11594  NH3 POPE  162      22.863  75.943 115.520  1.00  0.00           N
ATOM  11598  C12 POPE  162      21.803  75.034 116.120  1.00  0.00           C
ATOM  11601  C11 POPE  162      20.893  75.753 117.160  1.00  0.00           C
ATOM  11604  P   POPE  162      18.503  76.493 116.321  1.00  0.00           P
ATOM  11605  O13 POPE  162      18.333  75.163 115.721  1.00  0.00           O
ATOM  11606  O14 POPE  162      17.673  76.834 117.500  1.00  0.00           O
ATOM  11607  O11 POPE  162      18.153  77.633 115.290  1.00  0.00           O
ATOM  11608  O12 POPE  162      20.043  76.764 116.590  1.00  0.00           O
ATOM  11609  C1  POPE  162      17.893  77.434 113.911  1.00  0.00           C
ATOM  11612  C2  POPE  162      18.783  78.364 113.062  1.00  0.00           C
ATOM  11614  O21 POPE  162      18.343  78.302 111.680  1.00  0.00           O
ATOM  11615  C21 POPE  162      18.733  77.254 110.991  1.00  0.00           C
ATOM  11616  O22 POPE  162      19.283  76.254 111.411  1.00  0.00           O
ATOM  11617  C22 POPE  162      18.483  77.523 109.510  1.00  0.00           C
ATOM  11620  C3  POPE  162      20.313  78.084 113.290  1.00  0.00           C
ATOM  11623  O31 POPE  162      21.113  78.453 112.131  1.00  0.00           O
ATOM  11624  C31 POPE  162      22.223  77.723 112.030  1.00  0.00           C
ATOM  11625  O32 POPE  162      22.683  77.034 112.930  1.00  0.00           O
ATOM  11626  C32 POPE  162      22.783  77.824 110.611  1.00  0.00           C
ATOM  11629  C23 POPE  162      19.273  76.534 108.620  1.00  0.00           C
ATOM  11632  C24 POPE  162      19.682  77.174 107.290  1.00  0.00           C
ATOM  11635  C25 POPE  162      20.503  76.224 106.411  1.00  0.00           C
ATOM  11638  C26 POPE  162      21.063  76.934 105.181  1.00  0.00           C
ATOM  11641  C27 POPE  162      21.763  76.013 104.172  1.00  0.00           C
ATOM  11644  C28 POPE  162      22.243  76.812 102.951  1.00  0.00           C
ATOM  11647  C29 POPE  162      22.872  75.964 101.870  1.00  0.00           C
ATOM  11649 0C21 POPE  162      22.253  75.562 100.741  1.00  0.00           C
ATOM  11651 1C21 POPE  162      20.803  75.813 100.401  1.00  0.00           C
ATOM  11654 2C21 POPE  162      20.202  74.794  99.410  1.00  0.00           C
ATOM  11657 3C21 POPE  162      20.563  75.074  97.931  1.00  0.00           C
ATOM  11660 4C21 POPE  162      19.823  74.173  96.921  1.00  0.00           C
ATOM  11663 5C21 POPE  162      18.293  74.343  96.951  1.00  0.00           C
ATOM  11666 6C21 POPE  162      17.533  73.513  95.900  1.00  0.00           C
ATOM  11669 7C21 POPE  162      16.013  73.623  96.141  1.00  0.00           C
ATOM  11672 8C21 POPE  162      15.133  72.764  95.230  1.00  0.00           C
ATOM  11676  C33 POPE  162      24.323  77.693 110.570  1.00  0.00           C
ATOM  11679  C34 POPE  162      24.893  77.313 109.191  1.00  0.00           C
ATOM  11682  C35 POPE  162      25.023  78.453 108.171  1.00  0.00           C
ATOM  11685  C36 POPE  162      26.013  78.084 107.051  1.00  0.00           C
ATOM  11688  C37 POPE  162      26.043  79.083 105.891  1.00  0.00           C
ATOM  11691  C38 POPE  162      26.833  78.544 104.680  1.00  0.00           C
ATOM  11694  C39 POPE  162      26.613  79.353 103.400  1.00  0.00           C
ATOM  11697 0C31 POPE  162      26.973  78.574 102.131  1.00  0.00           C
ATOM  11700 1C31 POPE  162      26.283  79.124 100.861  1.00  0.00           C
ATOM  11703 2C31 POPE  162      25.943  78.022  99.851  1.00  0.00           C
ATOM  11706 3C31 POPE  162      27.163  77.272  99.270  1.00  0.00           C
ATOM  11709 4C31 POPE  162      27.973  78.133  98.290  1.00  0.00           C
ATOM  11712 5C31 POPE  162      29.122  77.353  97.640  1.00  0.00           C
ATOM  11715 6C31 POPE  162      29.693  78.074  96.411  1.00  0.00           C
ATOM  11719  NH3 POPE  163      54.713 128.570  77.221  1.00  0.00           N
ATOM  11723  C12 POPE  163      56.033 129.290  77.131  1.00  0.00           C
ATOM  11726  C11 POPE  163      56.182 130.311  78.261  1.00  0.00           C
ATOM  11729  P   POPE  163      58.083 132.040  78.851  1.00  0.00           P
ATOM  11730  O13 POPE  163      59.263 132.550  78.131  1.00  0.00           O
ATOM  11731  O14 POPE  163      57.283 133.051  79.570  1.00  0.00           O
ATOM  11732  O11 POPE  163      58.593 130.900  79.840  1.00  0.00           O
ATOM  11733  O12 POPE  163      57.193 131.220  77.860  1.00  0.00           O
ATOM  11734  C1  POPE  163      59.074 131.290  81.131  1.00  0.00           C
ATOM  11737  C2  POPE  163      59.383 130.031  81.980  1.00  0.00           C
ATOM  11739  O21 POPE  163      60.072 130.400  83.171  1.00  0.00           O
ATOM  11740  C21 POPE  163      59.293 130.590  84.201  1.00  0.00           C
ATOM  11741  O22 POPE  163      58.063 130.560  84.201  1.00  0.00           O
ATOM  11742  C22 POPE  163      60.163 130.861  85.431  1.00  0.00           C
ATOM  11745  C3  POPE  163      60.272 129.010  81.241  1.00  0.00           C
ATOM  11748  O31 POPE  163      60.713 127.941  82.101  1.00  0.00           O
ATOM  11749  C31 POPE  163      59.743 127.084  82.400  1.00  0.00           C
ATOM  11750  O32 POPE  163      58.633 127.074  81.910  1.00  0.00           O
ATOM  11751  C32 POPE  163      60.253 126.123  83.461  1.00  0.00           C
ATOM  11754  C23 POPE  163      59.383 131.430  86.641  1.00  0.00           C
ATOM  11757  C24 POPE  163      60.063 131.201  88.001  1.00  0.00           C
ATOM  11760  C25 POPE  163      60.022 129.740  88.480  1.00  0.00           C
ATOM  11763  C26 POPE  163      60.733 129.500  89.820  1.00  0.00           C
ATOM  11766  C27 POPE  163      60.464 128.090  90.380  1.00  0.00           C
ATOM  11769  C28 POPE  163      61.373 127.660  91.540  1.00  0.00           C
ATOM  11772  C29 POPE  163      61.223 128.501  92.780  1.00  0.00           C
ATOM  11774 0C21 POPE  163      61.913 128.340  93.921  1.00  0.00           C
ATOM  11776 1C21 POPE  163      62.973 127.290  94.181  1.00  0.00           C
ATOM  11779 2C21 POPE  163      64.404 127.790  93.871  1.00  0.00           C
ATOM  11782 3C21 POPE  163      64.822 129.021  94.690  1.00  0.00           C
ATOM  11785 4C21 POPE  163      66.212 129.561  94.312  1.00  0.00           C
ATOM  11788 5C21 POPE  163      66.523 130.921  94.940  1.00  0.00           C
ATOM  11791 6C21 POPE  163      67.053 130.831  96.371  1.00  0.00           C
ATOM  11794 7C21 POPE  163      67.223 132.211  97.021  1.00  0.00           C
ATOM  11797 8C21 POPE  163      67.873 132.161  98.400  1.00  0.00           C
ATOM  11801  C33 POPE  163      59.232 125.803  84.571  1.00  0.00           C
ATOM  11804  C34 POPE  163      58.892 126.983  85.501  1.00  0.00           C
ATOM  11807  C35 POPE  163      59.083 126.643  86.991  1.00  0.00           C
ATOM  11810  C36 POPE  163      58.354 125.393  87.492  1.00  0.00           C
ATOM  11813  C37 POPE  163      58.803 125.004  88.911  1.00  0.00           C
ATOM  11816  C38 POPE  163      58.293 123.614  89.312  1.00  0.00           C
ATOM  11819  C39 POPE  163      58.702 123.193  90.730  1.00  0.00           C
ATOM  11822 0C31 POPE  163      58.052 124.053  91.821  1.00  0.00           C
ATOM  11825 1C31 POPE  163      58.003 123.334  93.171  1.00  0.00           C
ATOM  11828 2C31 POPE  163      57.033 124.003  94.141  1.00  0.00           C
ATOM  11831 3C31 POPE  163      56.854 123.214  95.441  1.00  0.00           C
ATOM  11834 4C31 POPE  163      55.763 123.843  96.311  1.00  0.00           C
ATOM  11837 5C31 POPE  163      55.482 123.063  97.580  1.00  0.00           C
ATOM  11840 6C31 POPE  163      54.473 123.793  98.461  1.00  0.00           C
ATOM  11844  NH3 POPE  164       0.113  28.974  72.361  1.00  0.00           N
ATOM  11848  C12 POPE  164       1.533  29.483  72.521  1.00  0.00           C
ATOM  11851  C11 POPE  164       1.563  31.024  72.501  1.00  0.00           C
ATOM  11854  P   POPE  164       3.523  31.823  74.090  1.00  0.00           P
ATOM  11855  O13 POPE  164       3.693  30.493  74.690  1.00  0.00           O
ATOM  11856  O14 POPE  164       4.723  32.674  73.980  1.00  0.00           O
ATOM  11857  O11 POPE  164       2.443  32.633  74.931  1.00  0.00           O
ATOM  11858  O12 POPE  164       2.883  31.583  72.660  1.00  0.00           O
ATOM  11859  C1  POPE  164       2.243  32.294  76.311  1.00  0.00           C
ATOM  11862  C2  POPE  164       2.893  33.293  77.320  1.00  0.00           C
ATOM  11864  O21 POPE  164       1.933  34.333  77.571  1.00  0.00           O
ATOM  11865  C21 POPE  164       1.813  34.674  78.851  1.00  0.00           C
ATOM  11866  O22 POPE  164       2.473  34.214  79.771  1.00  0.00           O
ATOM  11867  C22 POPE  164       0.783  35.773  79.021  1.00  0.00           C
ATOM  11870  C3  POPE  164       4.243  33.903  76.860  1.00  0.00           C
ATOM  11873  O31 POPE  164       4.933  34.594  77.931  1.00  0.00           O
ATOM  11874  C31 POPE  164       4.633  35.863  78.171  1.00  0.00           C
ATOM  11875  O32 POPE  164       3.813  36.534  77.571  1.00  0.00           O
ATOM  11876  C32 POPE  164       5.533  36.363  79.312  1.00  0.00           C
ATOM  11879  C23 POPE  164       0.223  35.754  80.461  1.00  0.00           C
ATOM  11882  C24 POPE  164      -0.617  36.993  80.790  1.00  0.00           C
ATOM  11885  C25 POPE  164      -1.307  36.883  82.160  1.00  0.00           C
ATOM  11888  C26 POPE  164      -0.357  36.694  83.351  1.00  0.00           C
ATOM  11891  C27 POPE  164      -1.137  36.563  84.660  1.00  0.00           C
ATOM  11894  C28 POPE  164      -0.267  36.714  85.921  1.00  0.00           C
ATOM  11897  C29 POPE  164      -1.137  36.583  87.141  1.00  0.00           C
ATOM  11899 0C21 POPE  164      -0.747  36.374  88.400  1.00  0.00           C
ATOM  11901 1C21 POPE  164       0.663  36.293  88.941  1.00  0.00           C
ATOM  11904 2C21 POPE  164       0.813  37.094  90.251  1.00  0.00           C
ATOM  11907 3C21 POPE  164       1.643  36.383  91.330  1.00  0.00           C
ATOM  11910 4C21 POPE  164       1.653  37.153  92.661  1.00  0.00           C
ATOM  11913 5C21 POPE  164       2.263  36.353  93.820  1.00  0.00           C
ATOM  11916 6C21 POPE  164       1.303  35.333  94.451  1.00  0.00           C
ATOM  11919 7C21 POPE  164       0.293  35.944  95.422  1.00  0.00           C
ATOM  11922 8C21 POPE  164      -0.797  34.953  95.851  1.00  0.00           C
ATOM  11926  C33 POPE  164       4.843  37.183  80.422  1.00  0.00           C
ATOM  11929  C34 POPE  164       4.323  36.303  81.561  1.00  0.00           C
ATOM  11932  C35 POPE  164       4.063  37.083  82.852  1.00  0.00           C
ATOM  11935  C36 POPE  164       3.583  36.214  84.030  1.00  0.00           C
ATOM  11938  C37 POPE  164       4.623  35.203  84.531  1.00  0.00           C
ATOM  11941  C38 POPE  164       4.083  34.264  85.611  1.00  0.00           C
ATOM  11944  C39 POPE  164       5.223  33.574  86.371  1.00  0.00           C
ATOM  11947 0C31 POPE  164       4.753  32.594  87.451  1.00  0.00           C
ATOM  11950 1C31 POPE  164       5.943  31.964  88.190  1.00  0.00           C
ATOM  11953 2C31 POPE  164       5.553  31.144  89.431  1.00  0.00           C
ATOM  11956 3C31 POPE  164       4.473  30.083  89.191  1.00  0.00           C
ATOM  11959 4C31 POPE  164       4.253  29.214  90.441  1.00  0.00           C
ATOM  11962 5C31 POPE  164       2.963  28.393  90.380  1.00  0.00           C
ATOM  11965 6C31 POPE  164       2.643  27.663  91.691  1.00  0.00           C
ATOM  11969  NH3 POPE  165      16.323  27.613  75.010  1.00  0.00           N
ATOM  11973  C12 POPE  165      16.083  26.743  73.800  1.00  0.00           C
ATOM  11976  C11 POPE  165      17.193  25.714  73.531  1.00  0.00           C
ATOM  11979  P   POPE  165      19.063  25.563  75.321  1.00  0.00           P
ATOM  11980  O13 POPE  165      20.483  25.973  75.381  1.00  0.00           O
ATOM  11981  O14 POPE  165      18.163  25.993  76.410  1.00  0.00           O
ATOM  11982  O11 POPE  165      18.913  23.993  75.111  1.00  0.00           O
ATOM  11983  O12 POPE  165      18.463  26.133  74.001  1.00  0.00           O
ATOM  11984  C1  POPE  165      18.493  23.104  76.141  1.00  0.00           C
ATOM  11987  C2  POPE  165      19.633  22.113  76.540  1.00  0.00           C
ATOM  11989  O21 POPE  165      19.323  21.504  77.811  1.00  0.00           O
ATOM  11990  C21 POPE  165      18.353  20.594  77.790  1.00  0.00           C
ATOM  11991  O22 POPE  165      17.823  20.143  76.790  1.00  0.00           O
ATOM  11992  C22 POPE  165      17.963  20.254  79.230  1.00  0.00           C
ATOM  11995  C3  POPE  165      20.993  22.864  76.660  1.00  0.00           C
ATOM  11998  O31 POPE  165      22.053  22.064  77.211  1.00  0.00           O
ATOM  11999  C31 POPE  165      22.603  21.184  76.381  1.00  0.00           C
ATOM  12000  O32 POPE  165      22.143  20.833  75.301  1.00  0.00           O
ATOM  12001  C32 POPE  165      23.883  20.663  77.011  1.00  0.00           C
ATOM  12004  C23 POPE  165      18.883  19.223  79.960  1.00  0.00           C
ATOM  12007  C24 POPE  165      18.713  19.374  81.480  1.00  0.00           C
ATOM  12010  C25 POPE  165      19.183  18.213  82.391  1.00  0.00           C
ATOM  12013  C26 POPE  165      20.493  18.484  83.141  1.00  0.00           C
ATOM  12016  C27 POPE  165      20.903  17.384  84.130  1.00  0.00           C
ATOM  12019  C28 POPE  165      22.283  17.653  84.781  1.00  0.00           C
ATOM  12022  C29 POPE  165      22.872  16.464  85.492  1.00  0.00           C
ATOM  12024 0C21 POPE  165      22.533  16.034  86.721  1.00  0.00           C
ATOM  12026 1C21 POPE  165      21.473  16.653  87.590  1.00  0.00           C
ATOM  12029 2C21 POPE  165      21.683  16.464  89.102  1.00  0.00           C
ATOM  12032 3C21 POPE  165      22.783  17.344  89.720  1.00  0.00           C
ATOM  12035 4C21 POPE  165      22.313  17.903  91.070  1.00  0.00           C
ATOM  12038 5C21 POPE  165      23.393  18.573  91.921  1.00  0.00           C
ATOM  12041 6C21 POPE  165      24.213  19.634  91.180  1.00  0.00           C
ATOM  12044 7C21 POPE  165      24.863  20.643  92.131  1.00  0.00           C
ATOM  12047 8C21 POPE  165      25.663  21.734  91.421  1.00  0.00           C
ATOM  12051  C33 POPE  165      23.963  19.134  76.991  1.00  0.00           C
ATOM  12054  C34 POPE  165      25.223  18.633  77.701  1.00  0.00           C
ATOM  12057  C35 POPE  165      25.173  17.153  78.081  1.00  0.00           C
ATOM  12060  C36 POPE  165      25.233  16.223  76.870  1.00  0.00           C
ATOM  12063  C37 POPE  165      25.043  14.753  77.281  1.00  0.00           C
ATOM  12066  C38 POPE  165      25.233  13.814  76.090  1.00  0.00           C
ATOM  12069  C39 POPE  165      24.963  12.333  76.391  1.00  0.00           C
ATOM  12072 0C31 POPE  165      25.663  11.844  77.660  1.00  0.00           C
ATOM  12075 1C31 POPE  165      25.483  10.344  77.891  1.00  0.00           C
ATOM  12078 2C31 POPE  165      25.973   9.893  79.271  1.00  0.00           C
ATOM  12081 3C31 POPE  165      25.493   8.483  79.660  1.00  0.00           C
ATOM  12084 4C31 POPE  165      25.674   7.453  78.531  1.00  0.00           C
ATOM  12087 5C31 POPE  165      25.403   6.014  78.951  1.00  0.00           C
ATOM  12090 6C31 POPE  165      25.453   5.034  77.781  1.00  0.00           C
ATOM  12094  NH3 POPE  166     120.902 129.429  71.260  1.00  0.00           N
ATOM  12098  C12 POPE  166     120.844 127.971  70.891  1.00  0.00           C
ATOM  12101  C11 POPE  166     121.434 127.750  69.491  1.00  0.00           C
ATOM  12104  P   POPE  166     122.073 125.303  68.741  1.00  0.00           P
ATOM  12105  O13 POPE  166     121.343 124.014  68.580  1.00  0.00           O
ATOM  12106  O14 POPE  166     122.994 125.723  67.660  1.00  0.00           O
ATOM  12107  O11 POPE  166     122.894 125.264  70.090  1.00  0.00           O
ATOM  12108  O12 POPE  166     121.042 126.464  69.001  1.00  0.00           O
ATOM  12109  C1  POPE  166     123.454 123.974  70.410  1.00  0.00           C
ATOM  12112  C2  POPE  166     124.103 123.934  71.811  1.00  0.00           C
ATOM  12114  O21 POPE  166     123.093 124.263  72.790  1.00  0.00           O
ATOM  12115  C21 POPE  166     123.344 123.694  73.961  1.00  0.00           C
ATOM  12116  O22 POPE  166     124.184 122.833  74.160  1.00  0.00           O
ATOM  12117  C22 POPE  166     122.514 124.363  75.050  1.00  0.00           C
ATOM  12120  C3  POPE  166     125.324 124.912  71.910  1.00  0.00           C
ATOM  12123  O31 POPE  166     125.762 125.114  73.271  1.00  0.00           O
ATOM  12124  C31 POPE  166     126.993 124.723  73.601  1.00  0.00           C
ATOM  12125  O32 POPE  166     127.860 124.373  72.821  1.00  0.00           O
ATOM  12126  C32 POPE  166     127.172 124.893  75.111  1.00  0.00           C
ATOM  12129  C23 POPE  166     123.253 124.223  76.400  1.00  0.00           C
ATOM  12132  C24 POPE  166     122.413 124.664  77.590  1.00  0.00           C
ATOM  12135  C25 POPE  166     123.093 124.352  78.931  1.00  0.00           C
ATOM  12138  C26 POPE  166     123.243 125.583  79.840  1.00  0.00           C
ATOM  12141  C27 POPE  166     124.403 125.413  80.840  1.00  0.00           C
ATOM  12144  C28 POPE  166     124.583 126.604  81.800  1.00  0.00           C
ATOM  12147  C29 POPE  166     124.984 127.869  81.080  1.00  0.00           C
ATOM  12149 0C21 POPE  166     125.513 128.971  81.630  1.00  0.00           C
ATOM  12151 1C21 POPE  166     125.793 129.200  83.101  1.00  0.00           C
ATOM  12154 2C21 POPE  166     125.003 130.410  83.610  1.00  0.00           C
ATOM  12157 3C21 POPE  166     125.482 130.900  84.981  1.00  0.00           C
ATOM  12160 4C21 POPE  166     124.664 132.081  85.510  1.00  0.00           C
ATOM  12163 5C21 POPE  166     123.233 131.700  85.921  1.00  0.00           C
ATOM  12166 6C21 POPE  166     122.523 132.801  86.711  1.00  0.00           C
ATOM  12169 7C21 POPE  166     121.283 132.271  87.440  1.00  0.00           C
ATOM  12172 8C21 POPE  166     120.613 133.320  88.311  1.00  0.00           C
ATOM  12176  C33 POPE  166     127.133 123.573  75.910  1.00  0.00           C
ATOM  12179  C34 POPE  166     127.024 123.834  77.421  1.00  0.00           C
ATOM  12182  C35 POPE  166     127.032 122.553  78.271  1.00  0.00           C
ATOM  12185  C36 POPE  166     126.833 122.873  79.751  1.00  0.00           C
ATOM  12188  C37 POPE  166     127.334 121.803  80.730  1.00  0.00           C
ATOM  12191  C38 POPE  166     127.393 122.363  82.160  1.00  0.00           C
ATOM  12194  C39 POPE  166     128.199 121.514  83.150  1.00  0.00           C
ATOM  12197 0C31 POPE  166     127.383 120.464  83.921  1.00  0.00           C
ATOM  12200 1C31 POPE  166     127.603 120.623  85.441  1.00  0.00           C
ATOM  12203 2C31 POPE  166     127.003 119.513  86.311  1.00  0.00           C
ATOM  12206 3C31 POPE  166     127.283 119.743  87.811  1.00  0.00           C
ATOM  12209 4C31 POPE  166     127.172 118.464  88.650  1.00  0.00           C
ATOM  12212 5C31 POPE  166     127.413 118.703  90.150  1.00  0.00           C
ATOM  12215 6C31 POPE  166     128.020 117.493  90.870  1.00  0.00           C
ATOM  12219  NH3 POPE  167      26.113 131.971 112.451  1.00  0.00           N
ATOM  12223  C12 POPE  167      25.723 130.641 113.050  1.00  0.00           C
ATOM  12226  C11 POPE  167      25.973 129.480 112.061  1.00  0.00           C
ATOM  12229  P   POPE  167      28.243 129.781 110.780  1.00  0.00           P
ATOM  12230  O13 POPE  167      27.663 131.111 110.461  1.00  0.00           O
ATOM  12231  O14 POPE  167      29.673 129.760 111.141  1.00  0.00           O
ATOM  12232  O11 POPE  167      27.963 128.760 109.600  1.00  0.00           O
ATOM  12233  O12 POPE  167      27.373 129.210 111.960  1.00  0.00           O
ATOM  12234  C1  POPE  167      28.843 127.660 109.370  1.00  0.00           C
ATOM  12237  C2  POPE  167      29.693 127.880 108.081  1.00  0.00           C
ATOM  12239  O21 POPE  167      30.463 126.693 107.781  1.00  0.00           O
ATOM  12240  C21 POPE  167      31.593 126.523 108.451  1.00  0.00           C
ATOM  12241  O22 POPE  167      31.924 127.084 109.491  1.00  0.00           O
ATOM  12242  C22 POPE  167      32.443 125.483 107.740  1.00  0.00           C
ATOM  12245  C3  POPE  167      30.543 129.201 108.101  1.00  0.00           C
ATOM  12248  O31 POPE  167      31.703 129.160 107.241  1.00  0.00           O
ATOM  12249  C31 POPE  167      31.752 129.640 106.001  1.00  0.00           C
ATOM  12250  O32 POPE  167      32.813 129.861 105.422  1.00  0.00           O
ATOM  12251  C32 POPE  167      30.413 129.850 105.301  1.00  0.00           C
ATOM  12254  C23 POPE  167      33.952 125.813 107.821  1.00  0.00           C
ATOM  12257  C24 POPE  167      34.833 125.253 106.691  1.00  0.00           C
ATOM  12260  C25 POPE  167      34.612 125.983 105.360  1.00  0.00           C
ATOM  12263  C26 POPE  167      33.693 125.233 104.390  1.00  0.00           C
ATOM  12266  C27 POPE  167      33.383 126.044 103.131  1.00  0.00           C
ATOM  12269  C28 POPE  167      32.383 125.293 102.230  1.00  0.00           C
ATOM  12272  C29 POPE  167      32.103 126.013 100.941  1.00  0.00           C
ATOM  12274 0C21 POPE  167      32.473 125.623  99.701  1.00  0.00           C
ATOM  12276 1C21 POPE  167      33.263 124.394  99.340  1.00  0.00           C
ATOM  12279 2C21 POPE  167      34.553 124.714  98.561  1.00  0.00           C
ATOM  12282 3C21 POPE  167      34.313 125.063  97.080  1.00  0.00           C
ATOM  12285 4C21 POPE  167      35.604 125.343  96.281  1.00  0.00           C
ATOM  12288 5C21 POPE  167      36.663 124.243  96.441  1.00  0.00           C
ATOM  12291 6C21 POPE  167      37.772 124.273  95.380  1.00  0.00           C
ATOM  12294 7C21 POPE  167      39.003 123.454  95.800  1.00  0.00           C
ATOM  12297 8C21 POPE  167      39.944 123.103  94.641  1.00  0.00           C
ATOM  12301  C33 POPE  167      30.473 129.310 103.850  1.00  0.00           C
ATOM  12304  C34 POPE  167      29.183 129.561 103.070  1.00  0.00           C
ATOM  12307  C35 POPE  167      29.113 128.800 101.750  1.00  0.00           C
ATOM  12310  C36 POPE  167      27.913 129.240 100.891  1.00  0.00           C
ATOM  12313  C37 POPE  167      27.803 128.460  99.580  1.00  0.00           C
ATOM  12316  C38 POPE  167      26.843 129.080  98.561  1.00  0.00           C
ATOM  12319  C39 POPE  167      25.423 128.490  98.570  1.00  0.00           C
ATOM  12322 0C31 POPE  167      24.603 128.880  97.320  1.00  0.00           C
ATOM  12325 1C31 POPE  167      24.463 130.391  97.120  1.00  0.00           C
ATOM  12328 2C31 POPE  167      23.863 130.790  95.760  1.00  0.00           C
ATOM  12331 3C31 POPE  167      22.323 130.760  95.711  1.00  0.00           C
ATOM  12334 4C31 POPE  167      21.773 132.050  95.100  1.00  0.00           C
ATOM  12337 5C31 POPE  167      20.243 132.070  94.971  1.00  0.00           C
ATOM  12340 6C31 POPE  167      19.713 133.430  94.491  1.00  0.00           C
ATOM  12344  NH3 POPE  168     105.593  54.473  76.501  1.00  0.00           N
ATOM  12348  C12 POPE  168     105.003  55.733  75.891  1.00  0.00           C
ATOM  12351  C11 POPE  168     104.014  56.453  76.840  1.00  0.00           C
ATOM  12354  P   POPE  168     102.234  58.233  75.930  1.00  0.00           P
ATOM  12355  O13 POPE  168     102.474  59.254  74.891  1.00  0.00           O
ATOM  12356  O14 POPE  168     101.343  57.084  75.641  1.00  0.00           O
ATOM  12357  O11 POPE  168     101.744  59.034  77.211  1.00  0.00           O
ATOM  12358  O12 POPE  168     103.683  57.723  76.311  1.00  0.00           O
ATOM  12359  C1  POPE  168     101.644  58.474  78.521  1.00  0.00           C
ATOM  12362  C2  POPE  168     101.203  59.584  79.531  1.00  0.00           C
ATOM  12364  O21 POPE  168     101.523  59.343  80.910  1.00  0.00           O
ATOM  12365  C21 POPE  168     101.073  58.233  81.480  1.00  0.00           C
ATOM  12366  O22 POPE  168     100.452  57.333  80.940  1.00  0.00           O
ATOM  12367  C22 POPE  168     101.413  58.293  82.980  1.00  0.00           C
ATOM  12370  C3  POPE  168      99.734  60.103  79.360  1.00  0.00           C
ATOM  12373  O31 POPE  168      98.753  59.363  80.121  1.00  0.00           O
ATOM  12374  C31 POPE  168      98.153  58.363  79.491  1.00  0.00           C
ATOM  12375  O32 POPE  168      98.323  58.074  78.311  1.00  0.00           O
ATOM  12376  C32 POPE  168      97.223  57.603  80.461  1.00  0.00           C
ATOM  12379  C23 POPE  168     101.163  56.964  83.750  1.00  0.00           C
ATOM  12382  C24 POPE  168     100.373  57.034  85.061  1.00  0.00           C
ATOM  12385  C25 POPE  168     101.023  57.934  86.101  1.00  0.00           C
ATOM  12388  C26 POPE  168     100.604  57.593  87.541  1.00  0.00           C
ATOM  12391  C27 POPE  168     101.393  58.424  88.570  1.00  0.00           C
ATOM  12394  C28 POPE  168     101.173  57.934  90.010  1.00  0.00           C
ATOM  12397  C29 POPE  168      99.773  58.183  90.520  1.00  0.00           C
ATOM  12399 0C21 POPE  168      99.413  58.144  91.821  1.00  0.00           C
ATOM  12401 1C21 POPE  168     100.342  57.824  92.971  1.00  0.00           C
ATOM  12404 2C21 POPE  168      99.874  58.414  94.312  1.00  0.00           C
ATOM  12407 3C21 POPE  168      99.813  59.953  94.331  1.00  0.00           C
ATOM  12410 4C21 POPE  168      99.543  60.504  95.741  1.00  0.00           C
ATOM  12413 5C21 POPE  168      99.333  62.024  95.771  1.00  0.00           C
ATOM  12416 6C21 POPE  168     100.534  62.863  95.331  1.00  0.00           C
ATOM  12419 7C21 POPE  168     100.213  64.363  95.280  1.00  0.00           C
ATOM  12422 8C21 POPE  168     101.404  65.233  94.870  1.00  0.00           C
ATOM  12426  C33 POPE  168      97.213  58.093  81.931  1.00  0.00           C
ATOM  12429  C34 POPE  168      96.283  57.273  82.860  1.00  0.00           C
ATOM  12432  C35 POPE  168      96.154  57.903  84.260  1.00  0.00           C
ATOM  12435  C36 POPE  168      95.084  57.253  85.150  1.00  0.00           C
ATOM  12438  C37 POPE  168      94.564  58.204  86.242  1.00  0.00           C
ATOM  12441  C38 POPE  168      94.853  57.764  87.681  1.00  0.00           C
ATOM  12444  C39 POPE  168      94.223  58.724  88.701  1.00  0.00           C
ATOM  12447 0C31 POPE  168      94.564  58.424  90.171  1.00  0.00           C
ATOM  12450 1C31 POPE  168      93.883  59.443  91.080  1.00  0.00           C
ATOM  12453 2C31 POPE  168      94.543  59.644  92.451  1.00  0.00           C
ATOM  12456 3C31 POPE  168      94.454  58.443  93.391  1.00  0.00           C
ATOM  12459 4C31 POPE  168      94.753  58.853  94.841  1.00  0.00           C
ATOM  12462 5C31 POPE  168      94.652  57.694  95.830  1.00  0.00           C
ATOM  12465 6C31 POPE  168      94.874  58.134  97.281  1.00  0.00           C
ATOM  12469  NH3 POPE  169     107.982 110.964 118.251  1.00  0.00           N
ATOM  12473  C12 POPE  169     109.284 111.043 117.492  1.00  0.00           C
ATOM  12476  C11 POPE  169     109.062 111.054 115.962  1.00  0.00           C
ATOM  12479  P   POPE  169     107.143 109.294 115.581  1.00  0.00           P
ATOM  12480  O13 POPE  169     107.043 108.624 116.900  1.00  0.00           O
ATOM  12481  O14 POPE  169     106.303 110.473 115.370  1.00  0.00           O
ATOM  12482  O11 POPE  169     106.913 108.263 114.440  1.00  0.00           O
ATOM  12483  O12 POPE  169     108.643 109.783 115.441  1.00  0.00           O
ATOM  12484  C1  POPE  169     107.842 107.894 113.441  1.00  0.00           C
ATOM  12487  C2  POPE  169     108.044 106.353 113.441  1.00  0.00           C
ATOM  12489  O21 POPE  169     107.952 105.833 112.111  1.00  0.00           O
ATOM  12490  C21 POPE  169     108.893 106.264 111.311  1.00  0.00           C
ATOM  12491  O22 POPE  169     109.823 107.003 111.590  1.00  0.00           O
ATOM  12492  C22 POPE  169     108.603 105.742 109.901  1.00  0.00           C
ATOM  12495  C3  POPE  169     106.964 105.653 114.291  1.00  0.00           C
ATOM  12498  O31 POPE  169     106.964 104.223 114.061  1.00  0.00           O
ATOM  12499  C31 POPE  169     105.914 103.794 113.371  1.00  0.00           C
ATOM  12500  O32 POPE  169     104.953 104.434 113.000  1.00  0.00           O
ATOM  12501  C32 POPE  169     106.103 102.334 113.031  1.00  0.00           C
ATOM  12504  C23 POPE  169     108.153 106.912 108.990  1.00  0.00           C
ATOM  12507  C24 POPE  169     108.443 106.663 107.510  1.00  0.00           C
ATOM  12510  C25 POPE  169     107.964 107.843 106.660  1.00  0.00           C
ATOM  12513  C26 POPE  169     108.703 107.964 105.321  1.00  0.00           C
ATOM  12516  C27 POPE  169     108.163 109.144 104.491  1.00  0.00           C
ATOM  12519  C28 POPE  169     108.952 109.403 103.201  1.00  0.00           C
ATOM  12522  C29 POPE  169     108.864 108.242 102.230  1.00  0.00           C
ATOM  12524 0C21 POPE  169     109.583 108.134 101.102  1.00  0.00           C
[truncated: 1,698,828 more chars]
