# Supplementary material for: Characterizing Membrane Association and Periplasmic Transfer of Bacterial Lipoproteins through Molecular Dynamics Simulations
Source: Structure. 2020 Apr 7;28(4):475–487.e3. doi: 10.1016/j.str.2020.01.012 (PMC7139219; doi:10.1016/j.str.2020.01.012)
Supplement: Data S1. Final Coordinates from Simulations (Y–Z), Related to Figure 3 [file mmc3.zip › Y-Z/YUAE-4-atomistic.pdb]

TITLE     Protein
REMARK    THIS IS A SIMULATION BOX
CRYST1  129.291  129.291  208.777  90.00  90.00  90.00 P 1           1
MODEL        1
ATOM      1  N   CYSTA   1      69.396  49.676 121.489  1.00  0.00           N
ATOM      3  CA  CYSTA   1      69.665  48.256 121.468  1.00  0.00           C
ATOM      5  C   CYSTA   1      70.367  47.806 122.748  1.00  0.00           C
ATOM      6  O   CYSTA   1      70.086  48.285 123.849  1.00  0.00           O
ATOM      7  CB  CYSTA   1      70.416  47.885 120.139  1.00  0.00           C
ATOM     10  SG  CYSTA   1      69.387  46.945 118.968  1.00  0.00           S
ATOM     11  C1  CYSTA   1      69.376  45.466 120.019  1.00  0.00           C
ATOM     14  CA1 CYSTA   1      68.476  50.175 120.659  1.00  0.00           C
ATOM     15  OA1 CYSTA   1      67.536  49.496 120.299  1.00  0.00           O
ATOM     16  CA2 CYSTA   1      68.646  51.525 120.029  1.00  0.00           C
ATOM     19  C11 CYSTA   1      68.856  44.146 119.409  1.00  0.00           C
ATOM     21  O11 CYSTA   1      69.396  43.906 118.109  1.00  0.00           O
ATOM     22  CX1 CYSTA   1      70.646  43.516 118.109  1.00  0.00           C
ATOM     23  OX1 CYSTA   1      71.346  43.335 119.089  1.00  0.00           O
ATOM     24  CX2 CYSTA   1      71.087  43.285 116.679  1.00  0.00           C
ATOM     27  C12 CYSTA   1      67.316  44.086 119.348  1.00  0.00           C
ATOM     30  O12 CYSTA   1      66.876  42.826 118.779  1.00  0.00           O
ATOM     31  CD1 CYSTA   1      66.636  42.905 117.488  1.00  0.00           C
ATOM     32  OD1 CYSTA   1      66.626  43.916 116.809  1.00  0.00           O
ATOM     33  CD2 CYSTA   1      66.396  41.486 117.009  1.00  0.00           C
ATOM     36  CA3 CYSTA   1      70.146  51.866 119.919  1.00  0.00           C
ATOM     39  CA4 CYSTA   1      70.445  53.096 119.059  1.00  0.00           C
ATOM     42  CA5 CYSTA   1      71.956  53.285 118.858  1.00  0.00           C
ATOM     45  CA6 CYSTA   1      72.426  53.106 117.409  1.00  0.00           C
ATOM     48  CA7 CYSTA   1      72.436  51.666 116.869  1.00  0.00           C
ATOM     51  CA8 CYSTA   1      71.116  51.156 116.279  1.00  0.00           C
ATOM     54  CA9 CYSTA   1      71.316  50.186 115.089  1.00  0.00           C
ATOM     57 0CA1 CYSTA   1      71.715  50.926 113.799  1.00  0.00           C
ATOM     60 1CA1 CYSTA   1      72.136  50.016 112.628  1.00  0.00           C
ATOM     63 2CA1 CYSTA   1      72.625  50.856 111.439  1.00  0.00           C
ATOM     66 3CA1 CYSTA   1      73.257  50.076 110.279  1.00  0.00           C
ATOM     69 4CA1 CYSTA   1      72.266  49.306 109.389  1.00  0.00           C
ATOM     72 5CA1 CYSTA   1      72.965  48.715 108.159  1.00  0.00           C
ATOM     75 6CA1 CYSTA   1      72.056  47.905 107.229  1.00  0.00           C
ATOM     79  CD3 CYSTA   1      65.826  41.446 115.578  1.00  0.00           C
ATOM     82  CD4 CYSTA   1      64.335  41.806 115.538  1.00  0.00           C
ATOM     85  CD5 CYSTA   1      63.825  42.056 114.109  1.00  0.00           C
ATOM     88  CD6 CYSTA   1      64.195  40.986 113.069  1.00  0.00           C
ATOM     91  CD7 CYSTA   1      65.576  41.196 112.419  1.00  0.00           C
ATOM     94  CD8 CYSTA   1      65.716  40.526 111.049  1.00  0.00           C
ATOM     97  CD9 CYSTA   1      67.136  40.646 110.449  1.00  0.00           C
ATOM    100 0CD1 CYSTA   1      67.676  42.085 110.449  1.00  0.00           C
ATOM    103 1CD1 CYSTA   1      69.066  42.236 109.809  1.00  0.00           C
ATOM    106 2CD1 CYSTA   1      69.716  43.545 110.279  1.00  0.00           C
ATOM    109 3CD1 CYSTA   1      71.106  43.826 109.708  1.00  0.00           C
ATOM    112 4CD1 CYSTA   1      71.796  44.936 110.519  1.00  0.00           C
ATOM    115 5CD1 CYSTA   1      73.126  45.405 109.929  1.00  0.00           C
ATOM    118 6CD1 CYSTA   1      73.875  46.355 110.857  1.00  0.00           C
ATOM    122  CX3 CYSTA   1      70.165  42.295 115.928  1.00  0.00           C
ATOM    125  CX4 CYSTA   1      70.856  41.616 114.739  1.00  0.00           C
ATOM    128  CX5 CYSTA   1      70.456  40.146 114.629  1.00  0.00           C
ATOM    131  CX6 CYSTA   1      71.426  39.296 113.799  1.00  0.00           C
ATOM    134  CX7 CYSTA   1      71.445  37.836 114.278  1.00  0.00           C
ATOM    137  CX8 CYSTA   1      72.277  36.896 113.389  1.00  0.00           C
ATOM    140  CX9 CYSTA   1      73.746  36.945 113.738  1.00  0.00           C
ATOM    142 0CX1 CYSTA   1      74.826  37.316 113.019  1.00  0.00           C
ATOM    144 1CX1 CYSTA   1      75.006  37.806 111.599  1.00  0.00           C
ATOM    147 2CX1 CYSTA   1      73.826  37.736 110.619  1.00  0.00           C
ATOM    150 3CX1 CYSTA   1      74.236  38.056 109.188  1.00  0.00           C
ATOM    153 4CX1 CYSTA   1      73.046  37.986 108.217  1.00  0.00           C
ATOM    156 5CX1 CYSTA   1      73.345  38.646 106.869  1.00  0.00           C
ATOM    159 6CX1 CYSTA   1      72.656  37.936 105.699  1.00  0.00           C
ATOM    162 7CX1 CYSTA   1      73.036  38.556 104.359  1.00  0.00           C
ATOM    165 8CX1 CYSTA   1      72.916  37.586 103.178  1.00  0.00           C
ATOM    169  N   SER A   2      71.276  46.815 122.639  1.00  0.00           N
ATOM    171  CA  SER A   2      71.286  45.625 123.458  1.00  0.00           C
ATOM    173  CB  SER A   2      71.687  44.366 122.639  1.00  0.00           C
ATOM    176  OG  SER A   2      70.585  43.535 122.258  1.00  0.00           O
ATOM    178  C   SER A   2      72.046  45.635 124.769  1.00  0.00           C
ATOM    179  O   SER A   2      72.736  46.556 125.199  1.00  0.00           O
ATOM    180  N   SER A   3      71.826  44.496 125.449  1.00  0.00           N
ATOM    182  CA  SER A   3      71.835  44.216 126.859  1.00  0.00           C
ATOM    184  CB  SER A   3      72.477  45.236 127.817  1.00  0.00           C
ATOM    187  OG  SER A   3      73.875  45.245 127.639  1.00  0.00           O
ATOM    189  C   SER A   3      70.405  44.166 127.248  1.00  0.00           C
ATOM    190  O   SER A   3      69.766  45.186 127.429  1.00  0.00           O
ATOM    191  N   ASN A   4      69.805  43.006 127.468  1.00  0.00           N
ATOM    193  CA  ASN A   4      69.816  41.806 126.648  1.00  0.00           C
ATOM    195  CB  ASN A   4      68.936  40.705 127.309  1.00  0.00           C
ATOM    198  CG  ASN A   4      67.976  41.296 128.349  1.00  0.00           C
ATOM    199  OD1 ASN A   4      68.156  41.186 129.559  1.00  0.00           O
ATOM    200  ND2 ASN A   4      66.966  42.066 127.888  1.00  0.00           N
ATOM    203  C   ASN A   4      69.286  42.136 125.268  1.00  0.00           C
ATOM    204  O   ASN A   4      68.436  42.995 125.128  1.00  0.00           O
ATOM    205  N   ARG A   5      69.805  41.586 124.179  1.00  0.00           N
ATOM    207  CA  ARG A   5      70.227  40.215 124.089  1.00  0.00           C
ATOM    209  CB  ARG A   5      69.187  39.346 123.368  1.00  0.00           C
ATOM    212  CG  ARG A   5      68.546  39.925 122.099  1.00  0.00           C
ATOM    215  CD  ARG A   5      67.835  38.766 121.419  1.00  0.00           C
ATOM    218  NE  ARG A   5      66.937  39.286 120.349  1.00  0.00           N
ATOM    220  CZ  ARG A   5      66.195  38.436 119.659  1.00  0.00           C
ATOM    221  NH1 ARG A   5      65.125  38.885 119.049  1.00  0.00           N
ATOM    224  NH2 ARG A   5      66.426  37.136 119.639  1.00  0.00           N
ATOM    227  C   ARG A   5      71.547  40.016 123.389  1.00  0.00           C
ATOM    228  O   ARG A   5      72.036  38.885 123.379  1.00  0.00           O
ATOM    229  N   PHE A   6      72.186  41.056 122.829  1.00  0.00           N
ATOM    231  CA  PHE A   6      73.616  40.965 122.608  1.00  0.00           C
ATOM    233  CB  PHE A   6      74.106  40.256 121.339  1.00  0.00           C
ATOM    236  CG  PHE A   6      73.506  40.576 119.988  1.00  0.00           C
ATOM    237  CD1 PHE A   6      72.186  40.205 119.649  1.00  0.00           C
ATOM    239  CE1 PHE A   6      71.816  40.035 118.308  1.00  0.00           C
ATOM    241  CZ  PHE A   6      72.776  40.215 117.299  1.00  0.00           C
ATOM    243  CD2 PHE A   6      74.415  40.835 118.949  1.00  0.00           C
ATOM    245  CE2 PHE A   6      74.055  40.625 117.618  1.00  0.00           C
ATOM    247  C   PHE A   6      74.485  42.155 123.028  1.00  0.00           C
ATOM    248  O   PHE A   6      74.387  43.265 122.508  1.00  0.00           O
ATOM    249  N   ALA A   7      75.416  41.976 123.979  1.00  0.00           N
ATOM    251  CA  ALA A   7      75.416  40.905 124.959  1.00  0.00           C
ATOM    253  CB  ALA A   7      76.426  39.776 124.649  1.00  0.00           C
ATOM    257  C   ALA A   7      75.585  41.486 126.328  1.00  0.00           C
ATOM    258  O   ALA A   7      75.416  42.686 126.518  1.00  0.00           O
ATOM    259  N   SER A   8      75.777  40.585 127.299  1.00  0.00           N
ATOM    261  CA  SER A   8      75.096  40.616 128.598  1.00  0.00           C
ATOM    263  CB  SER A   8      74.977  41.965 129.348  1.00  0.00           C
ATOM    266  OG  SER A   8      76.246  42.506 129.689  1.00  0.00           O
ATOM    268  C   SER A   8      73.695  40.026 128.548  1.00  0.00           C
ATOM    269  O   SER A   8      72.835  40.436 127.758  1.00  0.00           O
ATOM    270  N   ARG A   9      73.485  39.035 129.428  1.00  0.00           N
ATOM    272  CA  ARG A   9      72.277  38.586 130.089  1.00  0.00           C
ATOM    274  CB  ARG A   9      72.636  38.275 131.559  1.00  0.00           C
ATOM    277  CG  ARG A   9      73.165  39.436 132.438  1.00  0.00           C
ATOM    280  CD  ARG A   9      72.076  40.315 133.089  1.00  0.00           C
ATOM    283  NE  ARG A   9      72.086  41.625 132.368  1.00  0.00           N
ATOM    285  CZ  ARG A   9      72.695  42.705 132.839  1.00  0.00           C
ATOM    286  NH1 ARG A   9      73.206  43.586 131.999  1.00  0.00           N
ATOM    289  NH2 ARG A   9      72.856  42.976 134.098  1.00  0.00           N
ATOM    292  C   ARG A   9      70.976  39.385 130.059  1.00  0.00           C
ATOM    293  O   ARG A   9      70.985  40.616 130.038  1.00  0.00           O
ATOM    294  N   ASP A  10      69.805  38.706 130.128  1.00  0.00           N
ATOM    296  CA  ASP A  10      69.485  37.425 129.508  1.00  0.00           C
ATOM    298  CB  ASP A  10      69.746  36.146 130.379  1.00  0.00           C
ATOM    301  CG  ASP A  10      69.166  36.096 131.788  1.00  0.00           C
ATOM    302  OD1 ASP A  10      68.695  34.976 132.129  1.00  0.00           O
ATOM    303  OD2 ASP A  10      69.345  37.066 132.559  1.00  0.00           O
ATOM    304  C   ASP A  10      68.036  37.556 129.068  1.00  0.00           C
ATOM    305  O   ASP A  10      67.146  37.866 129.848  1.00  0.00           O
ATOM    306  N   ALA A  11      67.706  37.495 127.768  1.00  0.00           N
ATOM    308  CA  ALA A  11      67.776  36.366 126.879  1.00  0.00           C
ATOM    310  CB  ALA A  11      67.086  35.125 127.479  1.00  0.00           C
ATOM    314  C   ALA A  11      67.016  36.835 125.629  1.00  0.00           C
ATOM    315  O   ALA A  11      66.507  37.955 125.598  1.00  0.00           O
ATOM    316  N   ASN A  12      66.855  36.056 124.549  1.00  0.00           N
ATOM    318  CA  ASN A  12      67.665  34.926 124.089  1.00  0.00           C
ATOM    320  CB  ASN A  12      66.937  33.536 124.079  1.00  0.00           C
ATOM    323  CG  ASN A  12      65.426  33.616 123.828  1.00  0.00           C
ATOM    324  OD1 ASN A  12      64.586  33.135 124.599  1.00  0.00           O
ATOM    325  ND2 ASN A  12      65.036  34.285 122.718  1.00  0.00           N
ATOM    328  C   ASN A  12      68.165  35.306 122.699  1.00  0.00           C
ATOM    329  O   ASN A  12      67.396  35.765 121.859  1.00  0.00           O
ATOM    330  N   ALA A  13      69.475  35.306 122.419  1.00  0.00           N
ATOM    332  CA  ALA A  13      70.265  34.105 122.258  1.00  0.00           C
ATOM    334  CB  ALA A  13      70.125  33.706 120.769  1.00  0.00           C
ATOM    338  C   ALA A  13      71.726  34.396 122.589  1.00  0.00           C
ATOM    339  O   ALA A  13      72.586  33.536 122.429  1.00  0.00           O
ATOM    340  N   THR A  14      72.016  35.596 123.147  1.00  0.00           N
ATOM    342  CA  THR A  14      73.306  35.986 123.729  1.00  0.00           C
ATOM    344  CB  THR A  14      73.446  35.616 125.209  1.00  0.00           C
ATOM    346  OG1 THR A  14      74.236  36.556 125.919  1.00  0.00           O
ATOM    348  CG2 THR A  14      73.956  34.206 125.489  1.00  0.00           C
ATOM    352  C   THR A  14      74.446  35.765 122.758  1.00  0.00           C
ATOM    353  O   THR A  14      75.405  35.016 122.938  1.00  0.00           O
ATOM    354  N   TYR A  15      74.257  36.406 121.589  1.00  0.00           N
ATOM    356  CA  TYR A  15      74.915  36.136 120.329  1.00  0.00           C
ATOM    358  CB  TYR A  15      74.345  37.066 119.219  1.00  0.00           C
ATOM    361  CG  TYR A  15      73.126  36.486 118.568  1.00  0.00           C
ATOM    362  CD1 TYR A  15      73.296  35.706 117.409  1.00  0.00           C
ATOM    364  CE1 TYR A  15      72.186  35.226 116.707  1.00  0.00           C
ATOM    366  CZ  TYR A  15      70.896  35.535 117.149  1.00  0.00           C
ATOM    367  OH  TYR A  15      69.805  35.016 116.439  1.00  0.00           O
ATOM    369  CD2 TYR A  15      71.826  36.806 118.989  1.00  0.00           C
ATOM    371  CE2 TYR A  15      70.716  36.346 118.279  1.00  0.00           C
ATOM    373  C   TYR A  15      76.415  36.285 120.379  1.00  0.00           C
ATOM    374  O   TYR A  15      77.165  35.565 119.729  1.00  0.00           O
ATOM    375  N   VAL A  16      76.926  37.256 121.159  1.00  0.00           N
ATOM    377  CA  VAL A  16      78.326  37.625 121.147  1.00  0.00           C
ATOM    379  CB  VAL A  16      78.516  39.135 121.159  1.00  0.00           C
ATOM    381  CG1 VAL A  16      79.946  39.525 120.738  1.00  0.00           C
ATOM    385  CG2 VAL A  16      77.576  39.696 120.089  1.00  0.00           C
ATOM    389  C   VAL A  16      79.007  36.926 122.309  1.00  0.00           C
ATOM    390  O   VAL A  16      80.007  37.355 122.868  1.00  0.00           O
ATOM    391  N   ASN A  17      78.406  35.785 122.699  1.00  0.00           N
ATOM    393  CA  ASN A  17      78.665  35.086 123.927  1.00  0.00           C
ATOM    395  CB  ASN A  17      80.117  34.496 123.959  1.00  0.00           C
ATOM    398  CG  ASN A  17      80.247  33.226 123.109  1.00  0.00           C
ATOM    399  OD1 ASN A  17      81.236  32.486 123.238  1.00  0.00           O
ATOM    400  ND2 ASN A  17      79.236  32.866 122.299  1.00  0.00           N
ATOM    403  C   ASN A  17      78.225  35.916 125.118  1.00  0.00           C
ATOM    404  O   ASN A  17      77.176  36.556 125.099  1.00  0.00           O
ATOM    405  N   THR A  18      78.926  35.855 126.258  1.00  0.00           N
ATOM    407  CA  THR A  18      78.476  36.535 127.459  1.00  0.00           C
ATOM    409  CB  THR A  18      77.485  35.646 128.229  1.00  0.00           C
ATOM    411  OG1 THR A  18      76.776  36.266 129.298  1.00  0.00           O
ATOM    413  CG2 THR A  18      78.105  34.346 128.738  1.00  0.00           C
ATOM    417  C   THR A  18      79.736  36.986 128.189  1.00  0.00           C
ATOM    418  O   THR A  18      79.976  36.705 129.368  1.00  0.00           O
ATOM    419  N   GLN A  19      80.637  37.675 127.459  1.00  0.00           N
ATOM    421  CA  GLN A  19      80.516  39.116 127.368  1.00  0.00           C
ATOM    423  CB  GLN A  19      81.637  39.686 128.268  1.00  0.00           C
ATOM    426  CG  GLN A  19      81.415  41.116 128.818  1.00  0.00           C
ATOM    429  CD  GLN A  19      82.385  41.495 129.949  1.00  0.00           C
ATOM    430  OE1 GLN A  19      82.426  42.646 130.379  1.00  0.00           O
ATOM    431  NE2 GLN A  19      83.186  40.526 130.449  1.00  0.00           N
ATOM    434  C   GLN A  19      80.595  39.595 125.919  1.00  0.00           C
ATOM    435  O   GLN A  19      79.785  39.186 125.108  1.00  0.00           O
ATOM    436  N   LEU A  20      81.476  40.576 125.619  1.00  0.00           N
ATOM    438  CA  LEU A  20      81.396  41.406 124.428  1.00  0.00           C
ATOM    440  CB  LEU A  20      82.047  40.835 123.147  1.00  0.00           C
ATOM    443  CG  LEU A  20      83.437  41.425 122.839  1.00  0.00           C
ATOM    445  CD1 LEU A  20      83.896  40.926 121.468  1.00  0.00           C
ATOM    449  CD2 LEU A  20      84.485  41.096 123.898  1.00  0.00           C
ATOM    453  C   LEU A  20      80.096  42.155 124.158  1.00  0.00           C
ATOM    454  O   LEU A  20      78.986  41.666 123.939  1.00  0.00           O
ATOM    455  N   LYS A  21      80.196  43.475 124.199  1.00  0.00           N
ATOM    457  CA  LYS A  21      79.055  44.346 124.239  1.00  0.00           C
ATOM    459  CB  LYS A  21      79.257  45.315 125.419  1.00  0.00           C
ATOM    462  CG  LYS A  21      79.455  44.506 126.729  1.00  0.00           C
ATOM    465  CD  LYS A  21      79.676  45.346 127.989  1.00  0.00           C
ATOM    468  CE  LYS A  21      80.347  44.546 129.118  1.00  0.00           C
ATOM    471  NZ  LYS A  21      80.667  45.366 130.309  1.00  0.00           N
ATOM    475  C   LYS A  21      78.915  44.896 122.839  1.00  0.00           C
ATOM    476  O   LYS A  21      79.387  45.975 122.479  1.00  0.00           O
ATOM    477  N   ILE A  22      78.326  44.046 121.979  1.00  0.00           N
ATOM    479  CA  ILE A  22      77.945  44.335 120.619  1.00  0.00           C
ATOM    481  CB  ILE A  22      78.956  43.875 119.549  1.00  0.00           C
ATOM    483  CG2 ILE A  22      78.266  43.545 118.209  1.00  0.00           C
ATOM    487  CG1 ILE A  22      80.037  44.956 119.298  1.00  0.00           C
ATOM    490  CD  ILE A  22      81.196  44.465 118.409  1.00  0.00           C
ATOM    494  C   ILE A  22      76.585  43.706 120.438  1.00  0.00           C
ATOM    495  O   ILE A  22      76.415  42.556 120.799  1.00  0.00           O
ATOM    496  N   ILE A  23      75.556  44.406 119.897  1.00  0.00           N
ATOM    498  CA  ILE A  23      75.605  45.765 119.397  1.00  0.00           C
ATOM    500  CB  ILE A  23      74.696  45.975 118.159  1.00  0.00           C
ATOM    502  CG2 ILE A  23      73.246  46.436 118.438  1.00  0.00           C
ATOM    506  CG1 ILE A  23      75.437  46.815 117.079  1.00  0.00           C
ATOM    509  CD  ILE A  23      74.845  46.695 115.668  1.00  0.00           C
ATOM    513  C   ILE A  23      75.416  46.716 120.589  1.00  0.00           C
ATOM    514  O   ILE A  23      74.316  46.745 121.159  1.00  0.00           O
ATOM    515  N   PRO A  24      76.445  47.476 121.039  1.00  0.00           N
ATOM    516  CD  PRO A  24      77.555  47.896 120.177  1.00  0.00           C
ATOM    519  CA  PRO A  24      76.266  48.446 122.129  1.00  0.00           C
ATOM    521  CB  PRO A  24      76.806  49.736 121.529  1.00  0.00           C
ATOM    524  CG  PRO A  24      77.945  49.296 120.629  1.00  0.00           C
ATOM    527  C   PRO A  24      76.687  48.125 123.598  1.00  0.00           C
ATOM    528  O   PRO A  24      76.835  46.965 123.968  1.00  0.00           O
ATOM    529  N   ARG A  25      76.747  49.195 124.439  1.00  0.00           N
ATOM    531  CA  ARG A  25      76.906  49.385 125.899  1.00  0.00           C
ATOM    533  CB  ARG A  25      78.316  49.385 126.567  1.00  0.00           C
ATOM    536  CG  ARG A  25      78.856  50.835 126.809  1.00  0.00           C
ATOM    539  CD  ARG A  25      80.016  50.956 127.809  1.00  0.00           C
ATOM    542  NE  ARG A  25      80.266  52.386 128.199  1.00  0.00           N
ATOM    544  CZ  ARG A  25      81.376  52.766 128.839  1.00  0.00           C
ATOM    545  NH1 ARG A  25      81.527  54.035 129.169  1.00  0.00           N
ATOM    548  NH2 ARG A  25      82.346  51.916 129.129  1.00  0.00           N
ATOM    551  C   ARG A  25      75.746  49.385 126.909  1.00  0.00           C
ATOM    552  O   ARG A  25      75.957  49.715 128.078  1.00  0.00           O
ATOM    553  N   SER A  26      74.475  49.175 126.518  1.00  0.00           N
ATOM    555  CA  SER A  26      73.326  49.925 127.058  1.00  0.00           C
ATOM    557  CB  SER A  26      72.235  49.995 125.969  1.00  0.00           C
ATOM    560  OG  SER A  26      71.016  50.666 126.229  1.00  0.00           O
ATOM    562  C   SER A  26      72.765  49.525 128.389  1.00  0.00           C
ATOM    563  O   SER A  26      71.655  49.016 128.529  1.00  0.00           O
ATOM    564  N   GLN A  27      73.506  49.725 129.488  1.00  0.00           N
ATOM    566  CA  GLN A  27      73.296  48.846 130.609  1.00  0.00           C
ATOM    568  CB  GLN A  27      73.415  47.366 130.118  1.00  0.00           C
ATOM    571  CG  GLN A  27      74.387  46.406 130.839  1.00  0.00           C
ATOM    574  CD  GLN A  27      75.876  46.486 130.457  1.00  0.00           C
ATOM    575  OE1 GLN A  27      76.676  45.686 130.949  1.00  0.00           O
ATOM    576  NE2 GLN A  27      76.246  47.366 129.508  1.00  0.00           N
ATOM    579  C   GLN A  27      74.206  49.155 131.788  1.00  0.00           C
ATOM    580  O   GLN A  27      75.376  49.476 131.609  1.00  0.00           O
ATOM    581  N   GLU A  28      73.735  49.065 133.048  1.00  0.00           N
ATOM    583  CA  GLU A  28      72.366  49.056 133.519  1.00  0.00           C
ATOM    585  CB  GLU A  28      71.536  47.796 133.118  1.00  0.00           C
ATOM    588  CG  GLU A  28      71.445  46.556 134.059  1.00  0.00           C
ATOM    591  CD  GLU A  28      72.746  46.086 134.689  1.00  0.00           C
ATOM    592  OE1 GLU A  28      72.776  46.035 135.949  1.00  0.00           O
ATOM    593  OE2 GLU A  28      73.656  45.666 133.958  1.00  0.00           O
ATOM    594  C   GLU A  28      72.386  49.315 135.018  1.00  0.00           C
ATOM    595  O   GLU A  28      73.415  49.715 135.559  1.00  0.00           O
ATOM    596  N   LYS A  29      71.256  49.146 135.758  1.00  0.00           N
ATOM    598  CA  LYS A  29      69.915  49.585 135.439  1.00  0.00           C
ATOM    600  CB  LYS A  29      68.816  48.465 135.488  1.00  0.00           C
ATOM    603  CG  LYS A  29      68.836  47.616 136.779  1.00  0.00           C
ATOM    606  CD  LYS A  29      68.126  46.245 136.678  1.00  0.00           C
ATOM    609  CE  LYS A  29      68.977  45.146 136.029  1.00  0.00           C
ATOM    612  NZ  LYS A  29      68.386  43.826 136.309  1.00  0.00           N
ATOM    616  C   LYS A  29      69.586  50.726 136.359  1.00  0.00           C
ATOM    617  O   LYS A  29      69.076  50.546 137.459  1.00  0.00           O
ATOM    618  N   ILE A  30      69.837  51.955 135.889  1.00  0.00           N
ATOM    620  CA  ILE A  30      69.226  53.125 136.479  1.00  0.00           C
ATOM    622  CB  ILE A  30      70.055  54.396 136.299  1.00  0.00           C
ATOM    624  CG2 ILE A  30      69.236  55.606 135.787  1.00  0.00           C
ATOM    628  CG1 ILE A  30      70.735  54.696 137.639  1.00  0.00           C
ATOM    631  CD  ILE A  30      71.695  55.886 137.589  1.00  0.00           C
ATOM    635  C   ILE A  30      67.846  53.226 135.939  1.00  0.00           C
ATOM    636  O   ILE A  30      67.606  53.125 134.738  1.00  0.00           O
ATOM    637  N   GLN A  31      66.887  53.296 136.868  1.00  0.00           N
ATOM    639  CA  GLN A  31      65.516  53.006 136.579  1.00  0.00           C
ATOM    641  CB  GLN A  31      65.215  51.586 137.129  1.00  0.00           C
ATOM    644  CG  GLN A  31      63.797  51.045 136.819  1.00  0.00           C
ATOM    647  CD  GLN A  31      63.636  49.535 136.958  1.00  0.00           C
ATOM    648  OE1 GLN A  31      62.547  49.016 136.738  1.00  0.00           O
ATOM    649  NE2 GLN A  31      64.707  48.776 137.329  1.00  0.00           N
ATOM    652  C   GLN A  31      64.676  54.065 137.238  1.00  0.00           C
ATOM    653  O   GLN A  31      64.696  54.186 138.469  1.00  0.00           O
ATOM    654  N   ALA A  32      63.927  54.946 136.559  1.00  0.00           N
ATOM    656  CA  ALA A  32      63.657  55.205 135.148  1.00  0.00           C
ATOM    658  CB  ALA A  32      63.457  53.995 134.199  1.00  0.00           C
ATOM    662  C   ALA A  32      62.356  55.986 135.189  1.00  0.00           C
ATOM    663  O   ALA A  32      61.297  55.495 135.538  1.00  0.00           O
ATOM    664  N   GLN A  33      62.367  57.295 134.928  1.00  0.00           N
ATOM    666  CA  GLN A  33      62.916  57.866 133.729  1.00  0.00           C
ATOM    668  CB  GLN A  33      61.806  58.646 132.979  1.00  0.00           C
ATOM    671  CG  GLN A  33      61.445  58.116 131.559  1.00  0.00           C
ATOM    674  CD  GLN A  33      60.946  56.666 131.419  1.00  0.00           C
ATOM    675  OE1 GLN A  33      60.957  56.116 130.318  1.00  0.00           O
ATOM    676  NE2 GLN A  33      60.535  56.006 132.529  1.00  0.00           N
ATOM    679  C   GLN A  33      64.126  58.726 134.109  1.00  0.00           C
ATOM    680  O   GLN A  33      64.595  58.686 135.239  1.00  0.00           O
ATOM    681  N   SER A  34      64.676  59.515 133.169  1.00  0.00           N
ATOM    683  CA  SER A  34      65.796  60.406 133.419  1.00  0.00           C
ATOM    685  CB  SER A  34      67.106  60.026 132.689  1.00  0.00           C
ATOM    688  OG  SER A  34      66.845  59.515 131.389  1.00  0.00           O
ATOM    690  C   SER A  34      65.386  61.796 133.029  1.00  0.00           C
ATOM    691  O   SER A  34      65.687  62.316 131.967  1.00  0.00           O
ATOM    692  N   GLN A  35      64.586  62.406 133.919  1.00  0.00           N
ATOM    694  CA  GLN A  35      63.576  63.376 133.598  1.00  0.00           C
ATOM    696  CB  GLN A  35      62.216  62.696 133.229  1.00  0.00           C
ATOM    699  CG  GLN A  35      61.117  62.476 134.328  1.00  0.00           C
ATOM    702  CD  GLN A  35      61.576  61.896 135.669  1.00  0.00           C
ATOM    703  OE1 GLN A  35      61.006  62.165 136.729  1.00  0.00           O
ATOM    704  NE2 GLN A  35      62.625  61.055 135.647  1.00  0.00           N
ATOM    707  C   GLN A  35      63.457  64.215 134.868  1.00  0.00           C
ATOM    708  O   GLN A  35      63.945  63.836 135.939  1.00  0.00           O
ATOM    709  N   CYS A  36      62.826  65.385 134.859  1.00  0.00           N
ATOM    711  CA  CYS A  36      62.566  66.275 133.749  1.00  0.00           C
ATOM    713  CB  CYS A  36      61.106  66.206 133.217  1.00  0.00           C
ATOM    716  SG  CYS A  36      59.856  66.336 134.537  1.00  0.00           S
ATOM    718  C   CYS A  36      62.887  67.634 134.319  1.00  0.00           C
ATOM    719  O   CYS A  36      62.937  67.766 135.538  1.00  0.00           O
ATOM    720  N   SER A  37      63.176  68.665 133.508  1.00  0.00           N
ATOM    722  CA  SER A  37      63.746  69.915 134.048  1.00  0.00           C
ATOM    724  CB  SER A  37      65.246  70.006 133.688  1.00  0.00           C
ATOM    727  OG  SER A  37      65.926  70.986 134.467  1.00  0.00           O
ATOM    729  C   SER A  37      63.035  71.186 133.579  1.00  0.00           C
ATOM    730  O   SER A  37      63.355  72.285 134.029  1.00  0.00           O
ATOM    731  N   ARG A  38      62.007  71.055 132.717  1.00  0.00           N
ATOM    733  CA  ARG A  38      61.125  72.126 132.258  1.00  0.00           C
ATOM    735  CB  ARG A  38      61.687  72.896 131.038  1.00  0.00           C
ATOM    738  CG  ARG A  38      63.116  73.486 131.159  1.00  0.00           C
ATOM    741  CD  ARG A  38      63.436  74.484 130.038  1.00  0.00           C
ATOM    744  NE  ARG A  38      64.906  74.726 129.999  1.00  0.00           N
ATOM    746  CZ  ARG A  38      65.526  75.425 129.048  1.00  0.00           C
ATOM    747  NH1 ARG A  38      66.786  75.756 129.219  1.00  0.00           N
ATOM    750  NH2 ARG A  38      64.926  75.836 127.957  1.00  0.00           N
ATOM    753  C   ARG A  38      60.567  73.046 133.339  1.00  0.00           C
ATOM    754  O   ARG A  38      60.356  72.586 134.458  1.00  0.00           O
ATOM    755  N   SER A  39      60.335  74.335 133.008  1.00  0.00           N
ATOM    757  CA  SER A  39      60.476  75.494 133.889  1.00  0.00           C
ATOM    759  CB  SER A  39      60.177  75.266 135.398  1.00  0.00           C
ATOM    762  OG  SER A  39      58.836  74.816 135.659  1.00  0.00           O
ATOM    764  C   SER A  39      59.727  76.675 133.258  1.00  0.00           C
ATOM    765  O   SER A  39      59.345  76.586 132.089  1.00  0.00           O
ATOM    766  N   PHE A  40      59.496  77.816 133.967  1.00  0.00           N
ATOM    768  CA  PHE A  40      58.666  78.926 133.508  1.00  0.00           C
ATOM    770  CB  PHE A  40      57.266  78.954 134.199  1.00  0.00           C
ATOM    773  CG  PHE A  40      56.486  77.704 133.878  1.00  0.00           C
ATOM    774  CD1 PHE A  40      56.227  77.385 132.538  1.00  0.00           C
ATOM    776  CE1 PHE A  40      55.486  76.244 132.208  1.00  0.00           C
ATOM    778  CZ  PHE A  40      55.016  75.396 133.217  1.00  0.00           C
ATOM    780  CD2 PHE A  40      55.957  76.884 134.888  1.00  0.00           C
ATOM    782  CE2 PHE A  40      55.247  75.715 134.559  1.00  0.00           C
ATOM    784  C   PHE A  40      59.345  80.285 133.678  1.00  0.00           C
ATOM    785  O   PHE A  40      60.405  80.386 134.298  1.00  0.00           O
ATOM    786  N   SER A  41      58.797  81.366 133.059  1.00  0.00           N
ATOM    788  CA  SER A  41      59.475  82.665 132.928  1.00  0.00           C
ATOM    790  CB  SER A  41      60.396  82.704 131.678  1.00  0.00           C
ATOM    793  OG  SER A  41      61.676  82.176 131.999  1.00  0.00           O
ATOM    795  C   SER A  41      58.617  83.936 132.848  1.00  0.00           C
ATOM    796  O   SER A  41      59.146  85.015 133.078  1.00  0.00           O
ATOM    797  N   LEU A  42      57.305  83.876 132.518  1.00  0.00           N
ATOM    799  CA  LEU A  42      56.486  85.076 132.298  1.00  0.00           C
ATOM    801  CB  LEU A  42      56.227  85.445 130.799  1.00  0.00           C
ATOM    804  CG  LEU A  42      57.416  86.035 130.029  1.00  0.00           C
ATOM    806  CD1 LEU A  42      57.547  85.565 128.579  1.00  0.00           C
ATOM    810  CD2 LEU A  42      57.297  87.556 129.909  1.00  0.00           C
ATOM    814  C   LEU A  42      55.096  84.836 132.839  1.00  0.00           C
ATOM    815  O   LEU A  42      54.566  83.736 132.708  1.00  0.00           O
ATOM    816  N   LEU A  43      54.426  85.896 133.357  1.00  0.00           N
ATOM    818  CA  LEU A  43      53.035  85.855 133.818  1.00  0.00           C
ATOM    820  CB  LEU A  43      52.496  87.266 134.219  1.00  0.00           C
ATOM    823  CG  LEU A  43      53.095  87.985 135.457  1.00  0.00           C
ATOM    825  CD1 LEU A  43      52.986  87.115 136.707  1.00  0.00           C
ATOM    829  CD2 LEU A  43      54.527  88.516 135.298  1.00  0.00           C
ATOM    833  C   LEU A  43      52.045  85.326 132.758  1.00  0.00           C
ATOM    834  O   LEU A  43      51.136  84.556 133.048  1.00  0.00           O
ATOM    835  N   GLN A  44      52.245  85.765 131.499  1.00  0.00           N
ATOM    837  CA  GLN A  44      51.255  85.695 130.449  1.00  0.00           C
ATOM    839  CB  GLN A  44      51.357  86.975 129.568  1.00  0.00           C
ATOM    842  CG  GLN A  44      52.756  87.275 128.989  1.00  0.00           C
ATOM    845  CD  GLN A  44      52.715  88.446 127.989  1.00  0.00           C
ATOM    846  OE1 GLN A  44      52.035  89.455 128.178  1.00  0.00           O
ATOM    847  NE2 GLN A  44      53.485  88.326 126.879  1.00  0.00           N
ATOM    850  C   GLN A  44      51.416  84.455 129.589  1.00  0.00           C
ATOM    851  O   GLN A  44      50.556  84.105 128.779  1.00  0.00           O
ATOM    852  N   LYS A  45      52.496  83.675 129.829  1.00  0.00           N
ATOM    854  CA  LYS A  45      52.636  82.326 129.309  1.00  0.00           C
ATOM    856  CB  LYS A  45      54.137  81.986 128.949  1.00  0.00           C
ATOM    859  CG  LYS A  45      54.686  80.634 129.467  1.00  0.00           C
ATOM    862  CD  LYS A  45      55.946  80.056 128.788  1.00  0.00           C
ATOM    865  CE  LYS A  45      55.676  79.175 127.549  1.00  0.00           C
ATOM    868  NZ  LYS A  45      55.276  79.986 126.389  1.00  0.00           N
ATOM    872  C   LYS A  45      51.985  81.306 130.239  1.00  0.00           C
ATOM    873  O   LYS A  45      51.747  80.176 129.839  1.00  0.00           O
ATOM    874  N   LEU A  46      51.655  81.665 131.499  1.00  0.00           N
ATOM    876  CA  LEU A  46      51.047  80.786 132.479  1.00  0.00           C
ATOM    878  CB  LEU A  46      50.966  81.546 133.828  1.00  0.00           C
ATOM    881  CG  LEU A  46      50.585  80.765 135.118  1.00  0.00           C
ATOM    883  CD1 LEU A  46      49.076  80.605 135.309  1.00  0.00           C
ATOM    887  CD2 LEU A  46      51.227  79.375 135.217  1.00  0.00           C
ATOM    891  C   LEU A  46      49.686  80.215 132.068  1.00  0.00           C
ATOM    892  O   LEU A  46      49.317  79.095 132.428  1.00  0.00           O
ATOM    893  N   ASN A  47      48.906  81.005 131.299  1.00  0.00           N
ATOM    895  CA  ASN A  47      47.687  80.555 130.628  1.00  0.00           C
ATOM    897  CB  ASN A  47      47.245  81.555 129.529  1.00  0.00           C
ATOM    900  CG  ASN A  47      45.725  81.506 129.348  1.00  0.00           C
ATOM    901  OD1 ASN A  47      44.945  81.726 130.279  1.00  0.00           O
ATOM    902  ND2 ASN A  47      45.276  81.195 128.118  1.00  0.00           N
ATOM    905  C   ASN A  47      47.695  79.126 130.068  1.00  0.00           C
ATOM    906  O   ASN A  47      48.617  78.675 129.397  1.00  0.00           O
ATOM    907  N   THR A  48      46.606  78.385 130.339  1.00  0.00           N
ATOM    909  CA  THR A  48      46.456  76.965 130.059  1.00  0.00           C
ATOM    911  CB  THR A  48      45.107  76.465 130.529  1.00  0.00           C
ATOM    913  OG1 THR A  48      44.986  76.744 131.919  1.00  0.00           O
ATOM    915  CG2 THR A  48      44.977  74.945 130.339  1.00  0.00           C
ATOM    919  C   THR A  48      46.637  76.586 128.598  1.00  0.00           C
ATOM    920  O   THR A  48      47.256  75.576 128.279  1.00  0.00           O
ATOM    921  N   ASP A  49      46.166  77.436 127.669  1.00  0.00           N
ATOM    923  CA  ASP A  49      46.266  77.255 126.218  1.00  0.00           C
ATOM    925  CB  ASP A  49      45.697  78.535 125.528  1.00  0.00           C
ATOM    928  CG  ASP A  49      44.277  78.826 125.949  1.00  0.00           C
ATOM    929  OD1 ASP A  49      43.576  77.925 126.479  1.00  0.00           O
ATOM    930  OD2 ASP A  49      43.857  80.006 125.779  1.00  0.00           O
ATOM    931  C   ASP A  49      47.706  77.065 125.779  1.00  0.00           C
ATOM    932  O   ASP A  49      48.095  76.186 125.008  1.00  0.00           O
ATOM    933  N   LYS A  50      48.596  77.886 126.358  1.00  0.00           N
ATOM    935  CA  LYS A  50      49.996  77.816 126.078  1.00  0.00           C
ATOM    937  CB  LYS A  50      50.627  79.195 126.279  1.00  0.00           C
ATOM    940  CG  LYS A  50      50.016  80.106 125.229  1.00  0.00           C
ATOM    943  CD  LYS A  50      50.746  81.426 125.099  1.00  0.00           C
ATOM    946  CE  LYS A  50      50.037  82.275 124.059  1.00  0.00           C
ATOM    949  NZ  LYS A  50      50.995  83.195 123.479  1.00  0.00           N
ATOM    953  C   LYS A  50      50.746  76.815 126.879  1.00  0.00           C
ATOM    954  O   LYS A  50      51.765  76.306 126.419  1.00  0.00           O
ATOM    955  N   PHE A  51      50.265  76.454 128.069  1.00  0.00           N
ATOM    957  CA  PHE A  51      50.767  75.305 128.788  1.00  0.00           C
ATOM    959  CB  PHE A  51      50.215  75.305 130.239  1.00  0.00           C
ATOM    962  CG  PHE A  51      50.486  73.995 130.898  1.00  0.00           C
ATOM    963  CD1 PHE A  51      51.747  73.726 131.467  1.00  0.00           C
ATOM    965  CE1 PHE A  51      52.027  72.456 131.988  1.00  0.00           C
ATOM    967  CZ  PHE A  51      51.055  71.446 131.939  1.00  0.00           C
ATOM    969  CD2 PHE A  51      49.527  72.976 130.849  1.00  0.00           C
ATOM    971  CE2 PHE A  51      49.816  71.704 131.339  1.00  0.00           C
ATOM    973  C   PHE A  51      50.535  73.995 128.019  1.00  0.00           C
ATOM    974  O   PHE A  51      51.456  73.196 127.859  1.00  0.00           O
ATOM    975  N   SER A  52      49.326  73.836 127.438  1.00  0.00           N
ATOM    977  CA  SER A  52      48.945  72.704 126.609  1.00  0.00           C
ATOM    979  CB  SER A  52      47.547  72.876 125.949  1.00  0.00           C
ATOM    982  OG  SER A  52      46.506  72.836 126.909  1.00  0.00           O
ATOM    984  C   SER A  52      49.886  72.494 125.449  1.00  0.00           C
ATOM    985  O   SER A  52      50.396  71.396 125.248  1.00  0.00           O
ATOM    986  N   MET A  53      50.195  73.555 124.699  1.00  0.00           N
ATOM    988  CA  MET A  53      51.246  73.525 123.709  1.00  0.00           C
ATOM    990  CB  MET A  53      51.146  74.805 122.839  1.00  0.00           C
ATOM    993  CG  MET A  53      49.937  74.775 121.889  1.00  0.00           C
ATOM    996  SD  MET A  53      50.026  73.426 120.659  1.00  0.00           S
ATOM    997  CE  MET A  53      48.695  74.116 119.649  1.00  0.00           C
ATOM   1001  C   MET A  53      52.656  73.345 124.229  1.00  0.00           C
ATOM   1002  O   MET A  53      53.425  72.494 123.779  1.00  0.00           O
ATOM   1003  N   TYR A  54      53.046  74.166 125.229  1.00  0.00           N
ATOM   1005  CA  TYR A  54      54.426  74.244 125.668  1.00  0.00           C
ATOM   1007  CB  TYR A  54      54.636  75.436 126.669  1.00  0.00           C
ATOM   1010  CG  TYR A  54      56.066  75.516 127.149  1.00  0.00           C
ATOM   1011  CD1 TYR A  54      57.056  75.785 126.199  1.00  0.00           C
ATOM   1013  CE1 TYR A  54      58.407  75.634 126.549  1.00  0.00           C
ATOM   1015  CZ  TYR A  54      58.776  75.285 127.839  1.00  0.00           C
ATOM   1016  OH  TYR A  54      60.146  75.134 128.078  1.00  0.00           O
ATOM   1018  CD2 TYR A  54      56.437  75.175 128.458  1.00  0.00           C
ATOM   1020  CE2 TYR A  54      57.797  75.064 128.809  1.00  0.00           C
ATOM   1022  C   TYR A  54      54.967  72.954 126.249  1.00  0.00           C
ATOM   1023  O   TYR A  54      56.076  72.546 125.909  1.00  0.00           O
ATOM   1024  N   ARG A  55      54.207  72.305 127.169  1.00  0.00           N
ATOM   1026  CA  ARG A  55      54.797  71.244 127.949  1.00  0.00           C
ATOM   1028  CB  ARG A  55      53.896  70.745 129.098  1.00  0.00           C
ATOM   1031  CG  ARG A  55      54.657  69.796 130.049  1.00  0.00           C
ATOM   1034  CD  ARG A  55      53.825  69.166 131.159  1.00  0.00           C
ATOM   1037  NE  ARG A  55      52.835  68.266 130.488  1.00  0.00           N
ATOM   1039  CZ  ARG A  55      53.067  66.976 130.229  1.00  0.00           C
ATOM   1040  NH1 ARG A  55      54.096  66.305 130.708  1.00  0.00           N
ATOM   1043  NH2 ARG A  55      52.227  66.396 129.397  1.00  0.00           N
ATOM   1046  C   ARG A  55      55.166  70.076 127.068  1.00  0.00           C
ATOM   1047  O   ARG A  55      56.287  69.576 127.139  1.00  0.00           O
ATOM   1048  N   ASN A  56      54.236  69.665 126.179  1.00  0.00           N
ATOM   1050  CA  ASN A  56      54.426  68.506 125.329  1.00  0.00           C
ATOM   1052  CB  ASN A  56      53.137  68.156 124.558  1.00  0.00           C
ATOM   1055  CG  ASN A  56      51.996  67.756 125.499  1.00  0.00           C
ATOM   1056  OD1 ASN A  56      52.175  67.046 126.498  1.00  0.00           O
ATOM   1057  ND2 ASN A  56      50.767  68.205 125.169  1.00  0.00           N
ATOM   1060  C   ASN A  56      55.595  68.626 124.389  1.00  0.00           C
ATOM   1061  O   ASN A  56      56.456  67.756 124.369  1.00  0.00           O
ATOM   1062  N   GLN A  57      55.746  69.756 123.669  1.00  0.00           N
ATOM   1064  CA  GLN A  57      56.936  69.915 122.849  1.00  0.00           C
ATOM   1066  CB  GLN A  57      56.877  71.226 122.037  1.00  0.00           C
ATOM   1069  CG  GLN A  57      58.106  71.436 121.118  1.00  0.00           C
ATOM   1072  CD  GLN A  57      58.085  72.855 120.589  1.00  0.00           C
ATOM   1073  OE1 GLN A  57      57.416  73.706 121.159  1.00  0.00           O
ATOM   1074  NE2 GLN A  57      58.867  73.156 119.529  1.00  0.00           N
ATOM   1077  C   GLN A  57      58.235  69.925 123.618  1.00  0.00           C
ATOM   1078  O   GLN A  57      59.187  69.215 123.279  1.00  0.00           O
ATOM   1079  N   PHE A  58      58.337  70.766 124.688  1.00  0.00           N
ATOM   1081  CA  PHE A  58      59.587  70.906 125.398  1.00  0.00           C
ATOM   1083  CB  PHE A  58      59.665  72.146 126.319  1.00  0.00           C
ATOM   1086  CG  PHE A  58      61.106  72.285 126.758  1.00  0.00           C
ATOM   1087  CD1 PHE A  58      62.017  72.994 125.958  1.00  0.00           C
ATOM   1089  CE1 PHE A  58      63.376  73.016 126.258  1.00  0.00           C
ATOM   1091  CZ  PHE A  58      63.867  72.305 127.368  1.00  0.00           C
ATOM   1093  CD2 PHE A  58      61.606  71.586 127.868  1.00  0.00           C
ATOM   1095  CE2 PHE A  58      62.976  71.564 128.147  1.00  0.00           C
ATOM   1097  C   PHE A  58      59.945  69.626 126.129  1.00  0.00           C
ATOM   1098  O   PHE A  58      61.087  69.175 126.138  1.00  0.00           O
ATOM   1099  N   ASP A  59      58.937  68.976 126.758  1.00  0.00           N
ATOM   1101  CA  ASP A  59      59.187  67.756 127.479  1.00  0.00           C
ATOM   1103  CB  ASP A  59      57.916  67.275 128.208  1.00  0.00           C
ATOM   1106  CG  ASP A  59      58.235  66.346 129.359  1.00  0.00           C
ATOM   1107  OD1 ASP A  59      59.317  66.506 129.979  1.00  0.00           O
ATOM   1108  OD2 ASP A  59      57.305  65.616 129.798  1.00  0.00           O
ATOM   1109  C   ASP A  59      59.686  66.666 126.549  1.00  0.00           C
ATOM   1110  O   ASP A  59      60.707  66.035 126.809  1.00  0.00           O
ATOM   1111  N   GLU A  60      59.047  66.524 125.379  1.00  0.00           N
ATOM   1113  CA  GLU A  60      59.475  65.626 124.348  1.00  0.00           C
ATOM   1115  CB  GLU A  60      58.436  65.686 123.189  1.00  0.00           C
ATOM   1118  CG  GLU A  60      58.727  64.705 122.029  1.00  0.00           C
ATOM   1121  CD  GLU A  60      57.516  64.366 121.159  1.00  0.00           C
ATOM   1122  OE1 GLU A  60      56.497  65.086 121.159  1.00  0.00           O
ATOM   1123  OE2 GLU A  60      57.537  63.296 120.489  1.00  0.00           O
ATOM   1124  C   GLU A  60      60.896  65.906 123.858  1.00  0.00           C
ATOM   1125  O   GLU A  60      61.736  65.016 123.799  1.00  0.00           O
ATOM   1126  N   ILE A  61      61.246  67.176 123.539  1.00  0.00           N
ATOM   1128  CA  ILE A  61      62.547  67.516 122.999  1.00  0.00           C
ATOM   1130  CB  ILE A  61      62.526  68.875 122.289  1.00  0.00           C
ATOM   1132  CG2 ILE A  61      62.586  70.046 123.287  1.00  0.00           C
ATOM   1136  CG1 ILE A  61      63.625  68.986 121.209  1.00  0.00           C
ATOM   1139  CD  ILE A  61      63.695  70.355 120.528  1.00  0.00           C
ATOM   1143  C   ILE A  61      63.746  67.316 123.949  1.00  0.00           C
ATOM   1144  O   ILE A  61      64.766  66.766 123.539  1.00  0.00           O
ATOM   1145  N   ASN A  62      63.666  67.745 125.239  1.00  0.00           N
ATOM   1147  CA  ASN A  62      64.726  67.516 126.218  1.00  0.00           C
ATOM   1149  CB  ASN A  62      64.516  68.415 127.468  1.00  0.00           C
ATOM   1152  CG  ASN A  62      65.816  68.675 128.229  1.00  0.00           C
ATOM   1153  OD1 ASN A  62      66.906  68.266 127.839  1.00  0.00           O
ATOM   1154  ND2 ASN A  62      65.725  69.384 129.378  1.00  0.00           N
ATOM   1157  C   ASN A  62      64.866  66.046 126.648  1.00  0.00           C
ATOM   1158  O   ASN A  62      65.966  65.506 126.699  1.00  0.00           O
ATOM   1159  N   ASP A  63      63.727  65.355 126.928  1.00  0.00           N
ATOM   1161  CA  ASP A  63      63.695  63.955 127.339  1.00  0.00           C
ATOM   1163  CB  ASP A  63      62.227  63.586 127.718  1.00  0.00           C
ATOM   1166  CG  ASP A  63      62.035  62.386 128.638  1.00  0.00           C
ATOM   1167  OD1 ASP A  63      63.006  61.985 129.328  1.00  0.00           O
ATOM   1168  OD2 ASP A  63      60.876  61.926 128.788  1.00  0.00           O
ATOM   1169  C   ASP A  63      64.266  63.076 126.218  1.00  0.00           C
ATOM   1170  O   ASP A  63      65.146  62.236 126.427  1.00  0.00           O
ATOM   1171  N   ALA A  64      63.836  63.335 124.968  1.00  0.00           N
ATOM   1173  CA  ALA A  64      64.355  62.696 123.779  1.00  0.00           C
ATOM   1175  CB  ALA A  64      63.516  63.085 122.559  1.00  0.00           C
ATOM   1179  C   ALA A  64      65.816  62.945 123.479  1.00  0.00           C
ATOM   1180  O   ALA A  64      66.547  62.025 123.119  1.00  0.00           O
ATOM   1181  N   TYR A  65      66.326  64.186 123.629  1.00  0.00           N
ATOM   1183  CA  TYR A  65      67.757  64.455 123.508  1.00  0.00           C
ATOM   1185  CB  TYR A  65      68.056  65.994 123.529  1.00  0.00           C
ATOM   1188  CG  TYR A  65      69.536  66.275 123.489  1.00  0.00           C
ATOM   1189  CD1 TYR A  65      70.246  66.186 122.279  1.00  0.00           C
ATOM   1191  CE1 TYR A  65      71.646  66.285 122.269  1.00  0.00           C
ATOM   1193  CZ  TYR A  65      72.345  66.465 123.449  1.00  0.00           C
ATOM   1194  OH  TYR A  65      73.746  66.465 123.428  1.00  0.00           O
ATOM   1196  CD2 TYR A  65      70.246  66.576 124.669  1.00  0.00           C
ATOM   1198  CE2 TYR A  65      71.646  66.675 124.649  1.00  0.00           C
ATOM   1200  C   TYR A  65      68.595  63.715 124.549  1.00  0.00           C
ATOM   1201  O   TYR A  65      69.646  63.134 124.249  1.00  0.00           O
ATOM   1202  N   PHE A  66      68.146  63.675 125.818  1.00  0.00           N
ATOM   1204  CA  PHE A  66      68.766  62.826 126.809  1.00  0.00           C
ATOM   1206  CB  PHE A  66      68.286  63.186 128.238  1.00  0.00           C
ATOM   1209  CG  PHE A  66      69.226  62.596 129.279  1.00  0.00           C
ATOM   1210  CD1 PHE A  66      70.396  63.275 129.639  1.00  0.00           C
ATOM   1212  CE1 PHE A  66      71.266  62.756 130.609  1.00  0.00           C
ATOM   1214  CZ  PHE A  66      70.976  61.546 131.229  1.00  0.00           C
ATOM   1216  CD2 PHE A  66      68.945  61.375 129.909  1.00  0.00           C
ATOM   1218  CE2 PHE A  66      69.816  60.856 130.879  1.00  0.00           C
ATOM   1220  C   PHE A  66      68.625  61.346 126.489  1.00  0.00           C
ATOM   1221  O   PHE A  66      69.606  60.616 126.559  1.00  0.00           O
ATOM   1222  N   PHE A  67      67.436  60.856 126.049  1.00  0.00           N
ATOM   1224  CA  PHE A  67      67.296  59.486 125.578  1.00  0.00           C
ATOM   1226  CB  PHE A  67      65.865  59.146 125.049  1.00  0.00           C
ATOM   1229  CG  PHE A  67      64.845  59.006 126.129  1.00  0.00           C
ATOM   1230  CD1 PHE A  67      65.096  58.186 127.229  1.00  0.00           C
ATOM   1232  CE1 PHE A  67      64.106  57.955 128.189  1.00  0.00           C
ATOM   1234  CZ  PHE A  67      62.846  58.556 128.048  1.00  0.00           C
ATOM   1236  CD2 PHE A  67      63.566  59.585 125.989  1.00  0.00           C
ATOM   1238  CE2 PHE A  67      62.575  59.375 126.949  1.00  0.00           C
ATOM   1240  C   PHE A  67      68.225  59.116 124.467  1.00  0.00           C
ATOM   1241  O   PHE A  67      68.915  58.096 124.537  1.00  0.00           O
ATOM   1242  N   TYR A  68      68.336  59.956 123.419  1.00  0.00           N
ATOM   1244  CA  TYR A  68      69.286  59.736 122.348  1.00  0.00           C
ATOM   1246  CB  TYR A  68      69.117  60.746 121.179  1.00  0.00           C
ATOM   1249  CG  TYR A  68      70.036  60.396 120.029  1.00  0.00           C
ATOM   1250  CD1 TYR A  68      69.595  59.606 118.959  1.00  0.00           C
ATOM   1252  CE1 TYR A  68      70.497  59.216 117.949  1.00  0.00           C
ATOM   1254  CZ  TYR A  68      71.835  59.616 118.008  1.00  0.00           C
ATOM   1255  OH  TYR A  68      72.786  59.216 117.058  1.00  0.00           O
ATOM   1257  CD2 TYR A  68      71.386  60.796 120.059  1.00  0.00           C
ATOM   1259  CE2 TYR A  68      72.277  60.425 119.049  1.00  0.00           C
ATOM   1261  C   TYR A  68      70.706  59.706 122.859  1.00  0.00           C
ATOM   1262  O   TYR A  68      71.436  58.785 122.519  1.00  0.00           O
ATOM   1263  N   LYS A  69      71.146  60.634 123.738  1.00  0.00           N
ATOM   1265  CA  LYS A  69      72.466  60.546 124.319  1.00  0.00           C
ATOM   1267  CB  LYS A  69      72.835  61.806 125.118  1.00  0.00           C
ATOM   1270  CG  LYS A  69      74.215  61.726 125.787  1.00  0.00           C
ATOM   1273  CD  LYS A  69      74.726  63.085 126.279  1.00  0.00           C
ATOM   1276  CE  LYS A  69      75.006  64.086 125.148  1.00  0.00           C
ATOM   1279  NZ  LYS A  69      75.556  65.346 125.689  1.00  0.00           N
ATOM   1283  C   LYS A  69      72.757  59.296 125.128  1.00  0.00           C
ATOM   1284  O   LYS A  69      73.766  58.646 124.929  1.00  0.00           O
ATOM   1285  N   ARG A  70      71.816  58.836 125.979  1.00  0.00           N
ATOM   1287  CA  ARG A  70      71.946  57.526 126.599  1.00  0.00           C
ATOM   1289  CB  ARG A  70      70.735  57.165 127.499  1.00  0.00           C
ATOM   1292  CG  ARG A  70      70.437  58.166 128.629  1.00  0.00           C
ATOM   1295  CD  ARG A  70      69.326  57.775 129.607  1.00  0.00           C
ATOM   1298  NE  ARG A  70      68.436  56.716 129.039  1.00  0.00           N
ATOM   1300  CZ  ARG A  70      67.576  56.035 129.788  1.00  0.00           C
ATOM   1301  NH1 ARG A  70      67.676  56.096 131.098  1.00  0.00           N
ATOM   1304  NH2 ARG A  70      66.646  55.296 129.238  1.00  0.00           N
ATOM   1307  C   ARG A  70      72.046  56.396 125.598  1.00  0.00           C
ATOM   1308  O   ARG A  70      72.816  55.476 125.779  1.00  0.00           O
ATOM   1309  N   ASN A  71      71.216  56.425 124.549  1.00  0.00           N
ATOM   1311  CA  ASN A  71      71.216  55.445 123.489  1.00  0.00           C
ATOM   1313  CB  ASN A  71      69.915  55.515 122.659  1.00  0.00           C
ATOM   1316  CG  ASN A  71      68.686  55.296 123.549  1.00  0.00           C
ATOM   1317  OD1 ASN A  71      68.706  54.636 124.589  1.00  0.00           O
ATOM   1318  ND2 ASN A  71      67.546  55.866 123.109  1.00  0.00           N
ATOM   1321  C   ASN A  71      72.445  55.455 122.589  1.00  0.00           C
ATOM   1322  O   ASN A  71      72.997  54.406 122.299  1.00  0.00           O
ATOM   1323  N   VAL A  72      72.945  56.586 122.089  1.00  0.00           N
ATOM   1325  CA  VAL A  72      74.126  56.576 121.229  1.00  0.00           C
ATOM   1327  CB  VAL A  72      74.296  57.875 120.457  1.00  0.00           C
ATOM   1329  CG1 VAL A  72      74.656  59.046 121.389  1.00  0.00           C
ATOM   1333  CG2 VAL A  72      75.335  57.696 119.339  1.00  0.00           C
ATOM   1337  C   VAL A  72      75.405  56.136 121.928  1.00  0.00           C
ATOM   1338  O   VAL A  72      76.095  55.236 121.439  1.00  0.00           O
ATOM   1339  N   ASP A  73      75.656  56.625 123.168  1.00  0.00           N
ATOM   1341  CA  ASP A  73      76.655  56.116 124.079  1.00  0.00           C
ATOM   1343  CB  ASP A  73      76.576  56.885 125.438  1.00  0.00           C
ATOM   1346  CG  ASP A  73      76.806  58.405 125.449  1.00  0.00           C
ATOM   1347  OD1 ASP A  73      76.887  59.065 124.389  1.00  0.00           O
ATOM   1348  OD2 ASP A  73      76.835  58.925 126.609  1.00  0.00           O
ATOM   1349  C   ASP A  73      76.426  54.616 124.369  1.00  0.00           C
ATOM   1350  O   ASP A  73      77.345  53.846 124.659  1.00  0.00           O
ATOM   1351  N   LEU A  74      75.117  54.256 124.369  1.00  0.00           N
ATOM   1353  CA  LEU A  74      74.475  53.036 124.828  1.00  0.00           C
ATOM   1355  CB  LEU A  74      74.786  51.745 123.968  1.00  0.00           C
ATOM   1358  CG  LEU A  74      73.776  51.035 122.969  1.00  0.00           C
ATOM   1360  CD1 LEU A  74      73.415  49.546 123.199  1.00  0.00           C
ATOM   1364  CD2 LEU A  74      72.436  51.666 122.639  1.00  0.00           C
ATOM   1368  C   LEU A  74      74.756  52.936 126.349  1.00  0.00           C
ATOM   1369  O   LEU A  74      75.777  52.416 126.809  1.00  0.00           O
ATOM   1370  N   MET A  75      73.826  53.415 127.188  1.00  0.00           N
ATOM   1372  CA  MET A  75      73.956  53.456 128.638  1.00  0.00           C
ATOM   1374  CB  MET A  75      74.055  54.936 129.118  1.00  0.00           C
ATOM   1377  CG  MET A  75      75.335  55.666 128.678  1.00  0.00           C
ATOM   1380  SD  MET A  75      76.835  55.026 129.467  1.00  0.00           S
ATOM   1381  CE  MET A  75      77.896  56.436 129.029  1.00  0.00           C
ATOM   1385  C   MET A  75      72.746  52.846 129.319  1.00  0.00           C
ATOM   1386  O   MET A  75      72.786  52.436 130.488  1.00  0.00           O
ATOM   1387  N   ASN A  76      71.606  52.745 128.618  1.00  0.00           N
ATOM   1389  CA  ASN A  76      70.356  52.406 129.238  1.00  0.00           C
ATOM   1391  CB  ASN A  76      69.665  53.656 129.798  1.00  0.00           C
ATOM   1394  CG  ASN A  76      70.316  54.056 131.109  1.00  0.00           C
ATOM   1395  OD1 ASN A  76      70.165  53.366 132.118  1.00  0.00           O
ATOM   1396  ND2 ASN A  76      71.076  55.175 131.098  1.00  0.00           N
ATOM   1399  C   ASN A  76      69.345  51.745 128.339  1.00  0.00           C
ATOM   1400  O   ASN A  76      68.625  52.425 127.618  1.00  0.00           O
ATOM   1401  N   LYS A  77      69.276  50.396 128.458  1.00  0.00           N
ATOM   1403  CA  LYS A  77      68.536  49.426 127.659  1.00  0.00           C
ATOM   1405  CB  LYS A  77      68.117  48.176 128.488  1.00  0.00           C
ATOM   1408  CG  LYS A  77      69.276  47.486 129.229  1.00  0.00           C
ATOM   1411  CD  LYS A  77      68.867  46.166 129.928  1.00  0.00           C
ATOM   1414  CE  LYS A  77      68.286  46.326 131.328  1.00  0.00           C
ATOM   1417  NZ  LYS A  77      67.736  45.046 131.828  1.00  0.00           N
ATOM   1421  C   LYS A  77      67.356  49.866 126.809  1.00  0.00           C
ATOM   1422  O   LYS A  77      66.576  50.736 127.188  1.00  0.00           O
ATOM   1423  N   ASP A  78      67.165  49.186 125.668  1.00  0.00           N
ATOM   1425  CA  ASP A  78      66.006  49.366 124.818  1.00  0.00           C
ATOM   1427  CB  ASP A  78      66.106  48.326 123.669  1.00  0.00           C
ATOM   1430  CG  ASP A  78      66.195  46.896 124.158  1.00  0.00           C
ATOM   1431  OD1 ASP A  78      67.326  46.455 124.467  1.00  0.00           O
ATOM   1432  OD2 ASP A  78      65.136  46.226 124.319  1.00  0.00           O
ATOM   1433  C   ASP A  78      64.686  49.226 125.609  1.00  0.00           C
ATOM   1434  O   ASP A  78      63.806  50.096 125.538  1.00  0.00           O
ATOM   1435  N   SER A  79      64.606  48.186 126.468  1.00  0.00           N
ATOM   1437  CA  SER A  79      63.657  47.916 127.537  1.00  0.00           C
ATOM   1439  CB  SER A  79      64.085  46.666 128.357  1.00  0.00           C
ATOM   1442  OG  SER A  79      64.326  45.536 127.519  1.00  0.00           O
ATOM   1444  C   SER A  79      63.376  49.006 128.568  1.00  0.00           C
ATOM   1445  O   SER A  79      62.467  48.846 129.389  1.00  0.00           O
ATOM   1446  N   LYS A  80      64.136  50.125 128.598  1.00  0.00           N
ATOM   1448  CA  LYS A  80      63.936  51.226 129.537  1.00  0.00           C
ATOM   1450  CB  LYS A  80      65.265  51.616 130.229  1.00  0.00           C
ATOM   1453  CG  LYS A  80      66.027  50.506 130.958  1.00  0.00           C
ATOM   1456  CD  LYS A  80      67.356  51.086 131.467  1.00  0.00           C
ATOM   1459  CE  LYS A  80      68.356  50.056 131.958  1.00  0.00           C
ATOM   1462  NZ  LYS A  80      69.686  50.695 131.979  1.00  0.00           N
ATOM   1466  C   LYS A  80      63.407  52.506 128.818  1.00  0.00           C
ATOM   1467  OT1 LYS A  80      62.256  52.495 128.318  1.00  0.00           O
ATOM   1468  OT2 LYS A  80      64.136  53.535 128.788  1.00  0.00           O
ATOM   1469  NH3 POPEB  81      45.886  14.066 121.378  1.00  0.00           N
ATOM   1473  C12 POPEB  81      46.465  15.406 121.729  1.00  0.00           C
ATOM   1476  C11 POPEB  81      45.735  16.046 122.908  1.00  0.00           C
ATOM   1479  P   POPEB  81      45.896  18.656 122.659  1.00  0.00           P
ATOM   1480  O13 POPEB  81      46.076  19.736 123.659  1.00  0.00           O
ATOM   1481  O14 POPEB  81      46.576  18.916 121.368  1.00  0.00           O
ATOM   1482  O11 POPEB  81      44.366  18.416 122.379  1.00  0.00           O
ATOM   1483  O12 POPEB  81      46.367  17.276 123.238  1.00  0.00           O
ATOM   1484  C1  POPEB  81      43.587  19.456 121.809  1.00  0.00           C
ATOM   1487  C2  POPEB  81      43.566  19.256 120.268  1.00  0.00           C
ATOM   1489  O21 POPEB  81      43.965  20.366 119.449  1.00  0.00           O
ATOM   1490  C21 POPEB  81      43.727  21.616 119.748  1.00  0.00           C
ATOM   1491  O22 POPEB  81      43.085  22.045 120.689  1.00  0.00           O
ATOM   1492  C22 POPEB  81      44.475  22.456 118.718  1.00  0.00           C
ATOM   1495  C3  POPEB  81      42.256  18.566 119.779  1.00  0.00           C
ATOM   1498  O31 POPEB  81      42.066  18.726 118.357  1.00  0.00           O
ATOM   1499  C31 POPEB  81      42.965  18.106 117.608  1.00  0.00           C
ATOM   1500  O32 POPEB  81      43.727  17.226 117.979  1.00  0.00           O
ATOM   1501  C32 POPEB  81      42.945  18.646 116.188  1.00  0.00           C
ATOM   1504  C23 POPEB  81      43.997  23.916 118.578  1.00  0.00           C
ATOM   1507  C24 POPEB  81      45.056  24.786 117.879  1.00  0.00           C
ATOM   1510  C25 POPEB  81      45.595  24.196 116.559  1.00  0.00           C
ATOM   1513  C26 POPEB  81      44.485  23.925 115.538  1.00  0.00           C
ATOM   1516  C27 POPEB  81      44.986  23.125 114.328  1.00  0.00           C
ATOM   1519  C28 POPEB  81      43.896  22.906 113.259  1.00  0.00           C
ATOM   1522  C29 POPEB  81      43.267  24.176 112.739  1.00  0.00           C
ATOM   1524 0C21 POPEB  81      43.916  25.175 112.129  1.00  0.00           C
ATOM   1526 1C21 POPEB  81      45.375  25.186 111.769  1.00  0.00           C
ATOM   1529 2C21 POPEB  81      45.686  26.236 110.699  1.00  0.00           C
ATOM   1532 3C21 POPEB  81      47.035  26.036 109.999  1.00  0.00           C
ATOM   1535 4C21 POPEB  81      47.337  27.196 109.049  1.00  0.00           C
ATOM   1538 5C21 POPEB  81      48.285  26.826 107.908  1.00  0.00           C
ATOM   1541 6C21 POPEB  81      48.606  28.035 107.019  1.00  0.00           C
ATOM   1544 7C21 POPEB  81      49.256  27.646 105.689  1.00  0.00           C
ATOM   1547 8C21 POPEB  81      49.475  28.855 104.779  1.00  0.00           C
ATOM   1551  C33 POPEB  81      41.536  18.896 115.598  1.00  0.00           C
ATOM   1554  C34 POPEB  81      41.556  19.896 114.439  1.00  0.00           C
ATOM   1557  C35 POPEB  81      42.516  19.536 113.287  1.00  0.00           C
ATOM   1560  C36 POPEB  81      42.066  18.356 112.419  1.00  0.00           C
ATOM   1563  C37 POPEB  81      43.176  17.886 111.468  1.00  0.00           C
ATOM   1566  C38 POPEB  81      42.677  17.196 110.177  1.00  0.00           C
ATOM   1569  C39 POPEB  81      41.965  18.125 109.179  1.00  0.00           C
ATOM   1572 0C31 POPEB  81      42.786  19.375 108.828  1.00  0.00           C
ATOM   1575 1C31 POPEB  81      42.157  20.266 107.748  1.00  0.00           C
ATOM   1578 2C31 POPEB  81      43.076  21.455 107.429  1.00  0.00           C
ATOM   1581 3C31 POPEB  81      42.356  22.605 106.707  1.00  0.00           C
ATOM   1584 4C31 POPEB  81      43.285  23.795 106.419  1.00  0.00           C
ATOM   1587 5C31 POPEB  81      42.596  24.886 105.578  1.00  0.00           C
ATOM   1590 6C31 POPEB  81      43.566  25.795 104.839  1.00  0.00           C
ATOM   1594  NH3 POPEC  82      90.937 122.135  81.348  1.00  0.00           N
ATOM   1598  C12 POPEC  82      90.016 120.965  81.358  1.00  0.00           C
ATOM   1601  C11 POPEC  82      90.086 120.285  79.988  1.00  0.00           C
ATOM   1604  P   POPEC  82      87.586 119.925  79.479  1.00  0.00           P
ATOM   1605  O13 POPEC  82      87.786 121.286  78.939  1.00  0.00           O
ATOM   1606  O14 POPEC  82      86.766 118.954  78.729  1.00  0.00           O
ATOM   1607  O11 POPEC  82      87.017 120.006  80.958  1.00  0.00           O
ATOM   1608  O12 POPEC  82      89.027 119.326  79.809  1.00  0.00           O
ATOM   1609  C1  POPEC  82      85.646 120.396  81.169  1.00  0.00           C
ATOM   1612  C2  POPEC  82      85.046 119.785  82.468  1.00  0.00           C
ATOM   1614  O21 POPEC  82      86.035 119.906  83.519  1.00  0.00           O
ATOM   1615  C21 POPEC  82      85.557 120.116  84.729  1.00  0.00           C
ATOM   1616  O22 POPEC  82      84.377 120.236  85.028  1.00  0.00           O
ATOM   1617  C22 POPEC  82      86.707 120.215  85.729  1.00  0.00           C
ATOM   1620  C3  POPEC  82      84.636 118.296  82.269  1.00  0.00           C
ATOM   1623  O31 POPEC  82      84.625 117.585  83.529  1.00  0.00           O
ATOM   1624  C31 POPEC  82      85.406 116.525  83.638  1.00  0.00           C
ATOM   1625  O32 POPEC  82      85.867 115.885  82.717  1.00  0.00           O
ATOM   1626  C32 POPEC  82      85.715 116.286  85.118  1.00  0.00           C
ATOM   1629  C23 POPEC  82      86.227 120.296  87.188  1.00  0.00           C
ATOM   1632  C24 POPEC  82      85.706 118.965  87.768  1.00  0.00           C
ATOM   1635  C25 POPEC  82      84.956 119.206  89.089  1.00  0.00           C
ATOM   1638  C26 POPEC  82      84.566 117.936  89.869  1.00  0.00           C
ATOM   1641  C27 POPEC  82      83.846 118.315  91.179  1.00  0.00           C
ATOM   1644  C28 POPEC  82      83.635 117.164  92.188  1.00  0.00           C
ATOM   1647  C29 POPEC  82      82.976 117.686  93.438  1.00  0.00           C
ATOM   1649 0C21 POPEC  82      82.567 116.975  94.508  1.00  0.00           C
ATOM   1651 1C21 POPEC  82      82.665 115.485  94.748  1.00  0.00           C
ATOM   1654 2C21 POPEC  82      81.287 114.796  94.809  1.00  0.00           C
ATOM   1657 3C21 POPEC  82      80.336 115.256  95.938  1.00  0.00           C
ATOM   1660 4C21 POPEC  82      79.316 114.186  96.398  1.00  0.00           C
ATOM   1663 5C21 POPEC  82      78.415 113.554  95.308  1.00  0.00           C
ATOM   1666 6C21 POPEC  82      77.305 114.475  94.779  1.00  0.00           C
ATOM   1669 7C21 POPEC  82      76.356 113.765  93.799  1.00  0.00           C
ATOM   1672 8C21 POPEC  82      75.146 114.615  93.409  1.00  0.00           C
ATOM   1676  C33 POPEC  82      86.527 114.994  85.398  1.00  0.00           C
ATOM   1679  C34 POPEC  82      87.227 115.085  86.769  1.00  0.00           C
ATOM   1682  C35 POPEC  82      88.167 113.915  87.038  1.00  0.00           C
ATOM   1685  C36 POPEC  82      89.027 114.156  88.299  1.00  0.00           C
ATOM   1688  C37 POPEC  82      88.605 113.296  89.499  1.00  0.00           C
ATOM   1691  C38 POPEC  82      89.406 113.605  90.758  1.00  0.00           C
ATOM   1694  C39 POPEC  82      88.967 114.885  91.488  1.00  0.00           C
ATOM   1697 0C31 POPEC  82      89.897 115.155  92.677  1.00  0.00           C
ATOM   1700 1C31 POPEC  82      89.605 116.465  93.409  1.00  0.00           C
ATOM   1703 2C31 POPEC  82      90.366 116.516  94.739  1.00  0.00           C
ATOM   1706 3C31 POPEC  82      90.056 117.756  95.569  1.00  0.00           C
ATOM   1709 4C31 POPEC  82      91.007 118.936  95.299  1.00  0.00           C
ATOM   1712 5C31 POPEC  82      90.616 120.225  96.019  1.00  0.00           C
ATOM   1715 6C31 POPEC  82      91.637 121.356  95.828  1.00  0.00           C
ATOM   1719  NH3 POPED  83      67.076 120.576  82.668  1.00  0.00           N
ATOM   1723  C12 POPED  83      66.445 119.916  81.459  1.00  0.00           C
ATOM   1726  C11 POPED  83      65.476 118.726  81.769  1.00  0.00           C
ATOM   1729  P   POPED  83      62.856 119.215  81.339  1.00  0.00           P
ATOM   1730  O13 POPED  83      62.687 120.605  80.868  1.00  0.00           O
ATOM   1731  O14 POPED  83      62.806 118.065  80.398  1.00  0.00           O
ATOM   1732  O11 POPED  83      61.806 118.946  82.488  1.00  0.00           O
ATOM   1733  O12 POPED  83      64.176 119.115  82.199  1.00  0.00           O
ATOM   1734  C1  POPED  83      61.125 119.986  83.209  1.00  0.00           C
ATOM   1737  C2  POPED  83      61.087 119.664  84.739  1.00  0.00           C
ATOM   1739  O21 POPED  83      60.066 120.386  85.479  1.00  0.00           O
ATOM   1740  C21 POPED  83      60.286 121.665  85.749  1.00  0.00           C
ATOM   1741  O22 POPED  83      61.136 122.366  85.217  1.00  0.00           O
ATOM   1742  C22 POPED  83      59.207 122.196  86.707  1.00  0.00           C
ATOM   1745  C3  POPED  83      62.505 119.766  85.378  1.00  0.00           C
ATOM   1748  O31 POPED  83      62.486 119.556  86.798  1.00  0.00           O
ATOM   1749  C31 POPED  83      62.375 118.265  87.139  1.00  0.00           C
ATOM   1750  O32 POPED  83      62.277 117.345  86.339  1.00  0.00           O
ATOM   1751  C32 POPED  83      62.505 118.134  88.647  1.00  0.00           C
ATOM   1754  C23 POPED  83      59.665 123.096  87.889  1.00  0.00           C
ATOM   1757  C24 POPED  83      58.566 123.134  88.967  1.00  0.00           C
ATOM   1760  C25 POPED  83      58.606 124.215  90.059  1.00  0.00           C
ATOM   1763  C26 POPED  83      59.766 124.025  91.029  1.00  0.00           C
ATOM   1766  C27 POPED  83      59.735 124.986  92.229  1.00  0.00           C
ATOM   1769  C28 POPED  83      61.136 125.257  92.817  1.00  0.00           C
ATOM   1772  C29 POPED  83      61.646 124.135  93.699  1.00  0.00           C
ATOM   1774 0C21 POPED  83      62.547 124.266  94.678  1.00  0.00           C
ATOM   1776 1C21 POPED  83      63.277 125.527  95.089  1.00  0.00           C
ATOM   1779 2C21 POPED  83      62.887 125.997  96.508  1.00  0.00           C
ATOM   1782 3C21 POPED  83      63.106 124.937  97.599  1.00  0.00           C
ATOM   1785 4C21 POPED  83      63.186 125.527  99.018  1.00  0.00           C
ATOM   1788 5C21 POPED  83      61.905 126.246  99.467  1.00  0.00           C
ATOM   1791 6C21 POPED  83      62.115 127.016 100.779  1.00  0.00           C
ATOM   1794 7C21 POPED  83      60.915 127.896 101.147  1.00  0.00           C
ATOM   1797 8C21 POPED  83      61.166 128.797 102.368  1.00  0.00           C
ATOM   1801  C33 POPED  83      61.877 116.835  89.219  1.00  0.00           C
ATOM   1804  C34 POPED  83      62.056 116.735  90.737  1.00  0.00           C
ATOM   1807  C35 POPED  83      61.016 117.564  91.498  1.00  0.00           C
ATOM   1810  C36 POPED  83      61.497 118.146  92.839  1.00  0.00           C
ATOM   1813  C37 POPED  83      60.585 119.296  93.288  1.00  0.00           C
ATOM   1816  C38 POPED  83      60.985 119.966  94.608  1.00  0.00           C
ATOM   1819  C39 POPED  83      60.486 119.215  95.849  1.00  0.00           C
ATOM   1822 0C31 POPED  83      60.627 120.036  97.129  1.00  0.00           C
ATOM   1825 1C31 POPED  83      60.117 119.296  98.368  1.00  0.00           C
ATOM   1828 2C31 POPED  83      60.335 120.056  99.678  1.00  0.00           C
ATOM   1831 3C31 POPED  83      59.415 121.275  99.848  1.00  0.00           C
ATOM   1834 4C31 POPED  83      59.665 122.024 101.159  1.00  0.00           C
ATOM   1837 5C31 POPED  83      58.657 123.166 101.389  1.00  0.00           C
ATOM   1840 6C31 POPED  83      58.875 123.926 102.699  1.00  0.00           C
ATOM   1844  NH3 POPEE  84      97.397  34.026  77.769  1.00  0.00           N
ATOM   1848  C12 POPEE  84      97.265  32.946  76.719  1.00  0.00           C
ATOM   1851  C11 POPEE  84      96.336  31.766  77.099  1.00  0.00           C
ATOM   1854  P   POPEE  84      95.277  29.586  75.949  1.00  0.00           P
ATOM   1855  O13 POPEE  84      93.876  29.886  75.599  1.00  0.00           O
ATOM   1856  O14 POPEE  84      95.916  28.546  75.099  1.00  0.00           O
ATOM   1857  O11 POPEE  84      95.217  29.116  77.449  1.00  0.00           O
ATOM   1858  O12 POPEE  84      96.236  30.856  75.999  1.00  0.00           O
ATOM   1859  C1  POPEE  84      95.807  27.886  77.858  1.00  0.00           C
ATOM   1862  C2  POPEE  84      96.187  27.896  79.368  1.00  0.00           C
ATOM   1864  O21 POPEE  84      95.196  27.215  80.189  1.00  0.00           O
ATOM   1865  C21 POPEE  84      94.517  27.836  81.119  1.00  0.00           C
ATOM   1866  O22 POPEE  84      94.116  28.986  81.129  1.00  0.00           O
ATOM   1867  C22 POPEE  84      94.345  26.875  82.288  1.00  0.00           C
ATOM   1870  C3  POPEE  84      96.686  29.285  79.828  1.00  0.00           C
ATOM   1873  O31 POPEE  84      97.105  29.266  81.208  1.00  0.00           O
ATOM   1874  C31 POPEE  84      97.197  30.506  81.688  1.00  0.00           C
ATOM   1875  O32 POPEE  84      97.057  31.525  81.049  1.00  0.00           O
ATOM   1876  C32 POPEE  84      97.496  30.436  83.188  1.00  0.00           C
ATOM   1879  C23 POPEE  84      94.027  27.635  83.589  1.00  0.00           C
ATOM   1882  C24 POPEE  84      94.547  26.916  84.839  1.00  0.00           C
ATOM   1885  C25 POPEE  84      96.077  27.026  84.979  1.00  0.00           C
ATOM   1888  C26 POPEE  84      96.527  26.546  86.348  1.00  0.00           C
ATOM   1891  C27 POPEE  84      98.036  26.696  86.618  1.00  0.00           C
ATOM   1894  C28 POPEE  84      98.375  26.136  88.008  1.00  0.00           C
ATOM   1897  C29 POPEE  84      99.827  26.266  88.389  1.00  0.00           C
ATOM   1899 0C21 POPEE  84     100.305  26.756  89.549  1.00  0.00           C
ATOM   1901 1C21 POPEE  84      99.485  27.256  90.718  1.00  0.00           C
ATOM   1904 2C21 POPEE  84     100.177  26.976  92.068  1.00  0.00           C
ATOM   1907 3C21 POPEE  84     101.436  27.846  92.299  1.00  0.00           C
ATOM   1910 4C21 POPEE  84     102.707  27.036  92.579  1.00  0.00           C
ATOM   1913 5C21 POPEE  84     102.777  26.496  94.008  1.00  0.00           C
ATOM   1916 6C21 POPEE  84     104.126  25.846  94.339  1.00  0.00           C
ATOM   1919 7C21 POPEE  84     104.336  25.686  95.849  1.00  0.00           C
ATOM   1922 8C21 POPEE  84     105.656  25.035  96.218  1.00  0.00           C
ATOM   1926  C33 POPEE  84      97.066  31.706  83.949  1.00  0.00           C
ATOM   1929  C34 POPEE  84      95.956  31.425  84.958  1.00  0.00           C
ATOM   1932  C35 POPEE  84      96.457  30.826  86.278  1.00  0.00           C
ATOM   1935  C36 POPEE  84      97.076  31.885  87.188  1.00  0.00           C
ATOM   1938  C37 POPEE  84      97.157  31.446  88.659  1.00  0.00           C
ATOM   1941  C38 POPEE  84      97.346  32.636  89.599  1.00  0.00           C
ATOM   1944  C39 POPEE  84      98.806  33.056  89.809  1.00  0.00           C
ATOM   1947 0C31 POPEE  84      98.857  34.336  90.639  1.00  0.00           C
ATOM   1950 1C31 POPEE  84     100.257  34.896  90.889  1.00  0.00           C
ATOM   1953 2C31 POPEE  84     100.156  36.326  91.439  1.00  0.00           C
ATOM   1956 3C31 POPEE  84     101.497  37.056  91.539  1.00  0.00           C
ATOM   1959 4C31 POPEE  84     102.265  36.786  92.839  1.00  0.00           C
ATOM   1962 5C31 POPEE  84     103.326  37.866  93.069  1.00  0.00           C
ATOM   1965 6C31 POPEE  84     104.156  37.605  94.328  1.00  0.00           C
ATOM   1969  NH3 POPEF  85     121.406  65.314  76.029  1.00  0.00           N
ATOM   1973  C12 POPEF  85     121.135  63.875  75.678  1.00  0.00           C
ATOM   1976  C11 POPEF  85     122.426  63.046  75.519  1.00  0.00           C
ATOM   1979  P   POPEF  85     122.736  62.616  72.949  1.00  0.00           P
ATOM   1980  O13 POPEF  85     121.266  62.456  72.909  1.00  0.00           O
ATOM   1981  O14 POPEF  85     123.396  63.285  71.809  1.00  0.00           O
ATOM   1982  O11 POPEF  85     123.277  61.136  73.068  1.00  0.00           O
ATOM   1983  O12 POPEF  85     123.127  63.326  74.309  1.00  0.00           O
ATOM   1984  C1  POPEF  85     124.536  60.856  73.669  1.00  0.00           C
ATOM   1987  C2  POPEF  85     124.506  59.426  74.309  1.00  0.00           C
ATOM   1989  O21 POPEF  85     124.937  59.416  75.678  1.00  0.00           O
ATOM   1990  C21 POPEF  85     126.166  59.866  75.929  1.00  0.00           C
ATOM   1991  O22 POPEF  85     126.956  60.285  75.089  1.00  0.00           O
ATOM   1992  C22 POPEF  85     126.476  59.736  77.419  1.00  0.00           C
ATOM   1995  C3  POPEF  85     125.257  58.376  73.429  1.00  0.00           C
ATOM   1998  O31 POPEF  85     125.305  57.076  74.049  1.00  0.00           O
ATOM   1999  C31 POPEF  85     124.256  56.285  73.799  1.00  0.00           C
ATOM   2000  O32 POPEF  85     123.277  56.646  73.159  1.00  0.00           O
ATOM   2001  C32 POPEF  85     124.557  54.906  74.368  1.00  0.00           C
ATOM   2004  C23 POPEF  85     126.956  61.076  77.998  1.00  0.00           C
ATOM   2007  C24 POPEF  85     125.807  62.006  78.409  1.00  0.00           C
ATOM   2010  C25 POPEF  85     125.257  61.656  79.788  1.00  0.00           C
ATOM   2013  C26 POPEF  85     124.636  62.846  80.529  1.00  0.00           C
ATOM   2016  C27 POPEF  85     124.547  62.596  82.038  1.00  0.00           C
ATOM   2019  C28 POPEF  85     124.107  63.836  82.849  1.00  0.00           C
ATOM   2022  C29 POPEF  85     122.665  64.175  82.589  1.00  0.00           C
ATOM   2024 0C21 POPEF  85     121.756  64.586  83.498  1.00  0.00           C
ATOM   2026 1C21 POPEF  85     121.985  64.826  84.979  1.00  0.00           C
ATOM   2029 2C21 POPEF  85     122.105  66.326  85.308  1.00  0.00           C
ATOM   2032 3C21 POPEF  85     120.956  67.186  84.748  1.00  0.00           C
ATOM   2035 4C21 POPEF  85     120.656  68.486  85.508  1.00  0.00           C
ATOM   2038 5C21 POPEF  85     121.826  69.476  85.639  1.00  0.00           C
ATOM   2041 6C21 POPEF  85     122.646  69.275  86.919  1.00  0.00           C
ATOM   2044 7C21 POPEF  85     123.717  70.346  87.129  1.00  0.00           C
ATOM   2047 8C21 POPEF  85     124.557  70.096  88.389  1.00  0.00           C
ATOM   2051  C33 POPEF  85     123.396  53.885  74.419  1.00  0.00           C
ATOM   2054  C34 POPEF  85     122.637  53.976  75.739  1.00  0.00           C
ATOM   2057  C35 POPEF  85     121.826  52.715  76.089  1.00  0.00           C
ATOM   2060  C36 POPEF  85     121.796  52.526  77.608  1.00  0.00           C
ATOM   2063  C37 POPEF  85     121.066  51.266  78.068  1.00  0.00           C
ATOM   2066  C38 POPEF  85     121.066  51.146  79.599  1.00  0.00           C
ATOM   2069  C39 POPEF  85     120.867  49.725  80.118  1.00  0.00           C
ATOM   2072 0C31 POPEF  85     120.676  49.725  81.639  1.00  0.00           C
ATOM   2075 1C31 POPEF  85     120.077  48.415  82.169  1.00  0.00           C
ATOM   2078 2C31 POPEF  85     119.816  48.494  83.679  1.00  0.00           C
ATOM   2081 3C31 POPEF  85     119.387  47.155  84.288  1.00  0.00           C
ATOM   2084 4C31 POPEF  85     119.097  47.316  85.779  1.00  0.00           C
ATOM   2087 5C31 POPEF  85     118.757  46.006  86.488  1.00  0.00           C
ATOM   2090 6C31 POPEF  85     118.486  46.226  87.979  1.00  0.00           C
ATOM   2094  NH3 POPEG  86      80.357  41.336  80.308  1.00  0.00           N
ATOM   2098  C12 POPEG  86      81.336  42.236  79.618  1.00  0.00           C
ATOM   2101  C11 POPEG  86      81.346  43.596  80.308  1.00  0.00           C
ATOM   2104  P   POPEG  86      82.747  45.765  80.398  1.00  0.00           P
ATOM   2105  O13 POPEG  86      84.176  46.045  80.199  1.00  0.00           O
ATOM   2106  O14 POPEG  86      81.796  46.856  80.059  1.00  0.00           O
ATOM   2107  O11 POPEG  86      82.507  45.536  81.919  1.00  0.00           O
ATOM   2108  O12 POPEG  86      82.385  44.385  79.729  1.00  0.00           O
ATOM   2109  C1  POPEG  86      83.486  45.056  82.808  1.00  0.00           C
ATOM   2112  C2  POPEG  86      83.006  45.445  84.219  1.00  0.00           C
ATOM   2114  O21 POPEG  86      83.696  44.886  85.339  1.00  0.00           O
ATOM   2115  C21 POPEG  86      84.885  44.346  85.289  1.00  0.00           C
ATOM   2116  O22 POPEG  86      85.566  44.105  84.319  1.00  0.00           O
ATOM   2117  C22 POPEG  86      85.317  44.166  86.749  1.00  0.00           C
ATOM   2120  C3  POPEG  86      81.486  45.135  84.339  1.00  0.00           C
ATOM   2123  O31 POPEG  86      81.035  44.846  85.669  1.00  0.00           O
ATOM   2124  C31 POPEG  86      80.797  45.896  86.427  1.00  0.00           C
ATOM   2125  O32 POPEG  86      80.956  47.066  86.109  1.00  0.00           O
ATOM   2126  C32 POPEG  86      80.257  45.405  87.768  1.00  0.00           C
ATOM   2129  C23 POPEG  86      86.656  43.415  86.959  1.00  0.00           C
ATOM   2132  C24 POPEG  86      87.166  43.605  88.398  1.00  0.00           C
ATOM   2135  C25 POPEG  86      86.087  43.316  89.438  1.00  0.00           C
ATOM   2138  C26 POPEG  86      86.546  43.156  90.889  1.00  0.00           C
ATOM   2141  C27 POPEG  86      85.357  42.826  91.809  1.00  0.00           C
ATOM   2144  C28 POPEG  86      85.735  42.416  93.249  1.00  0.00           C
ATOM   2147  C29 POPEG  86      86.317  41.026  93.299  1.00  0.00           C
ATOM   2149 0C21 POPEG  86      86.446  40.236  94.379  1.00  0.00           C
ATOM   2151 1C21 POPEG  86      86.077  40.546  95.809  1.00  0.00           C
ATOM   2154 2C21 POPEG  86      85.317  39.406  96.518  1.00  0.00           C
ATOM   2157 3C21 POPEG  86      86.056  38.056  96.549  1.00  0.00           C
ATOM   2160 4C21 POPEG  86      85.387  37.015  97.449  1.00  0.00           C
ATOM   2163 5C21 POPEG  86      85.727  37.176  98.939  1.00  0.00           C
ATOM   2166 6C21 POPEG  86      84.837  36.326  99.859  1.00  0.00           C
ATOM   2169 7C21 POPEG  86      85.266  36.396 101.328  1.00  0.00           C
ATOM   2172 8C21 POPEG  86      84.356  35.586 102.258  1.00  0.00           C
ATOM   2176  C33 POPEG  86      81.257  44.465  88.489  1.00  0.00           C
ATOM   2179  C34 POPEG  86      80.786  43.976  89.879  1.00  0.00           C
ATOM   2182  C35 POPEG  86      79.446  43.226  89.879  1.00  0.00           C
ATOM   2185  C36 POPEG  86      78.977  42.785  91.278  1.00  0.00           C
ATOM   2188  C37 POPEG  86      77.436  42.756  91.378  1.00  0.00           C
ATOM   2191  C38 POPEG  86      76.867  42.295  92.738  1.00  0.00           C
ATOM   2194  C39 POPEG  86      77.176  43.195  93.949  1.00  0.00           C
ATOM   2197 0C31 POPEG  86      76.256  42.846  95.128  1.00  0.00           C
ATOM   2200 1C31 POPEG  86      76.736  43.345  96.498  1.00  0.00           C
ATOM   2203 2C31 POPEG  86      75.957  42.696  97.659  1.00  0.00           C
ATOM   2206 3C31 POPEG  86      76.826  42.366  98.868  1.00  0.00           C
ATOM   2209 4C31 POPEG  86      77.286  43.596  99.669  1.00  0.00           C
ATOM   2212 5C31 POPEG  86      78.426  43.246 100.629  1.00  0.00           C
ATOM   2215 6C31 POPEG  86      78.716  44.326 101.679  1.00  0.00           C
ATOM   2219  NH3 POPEH  87      47.547  25.436  81.269  1.00  0.00           N
ATOM   2223  C12 POPEH  87      47.266  26.636  80.419  1.00  0.00           C
ATOM   2226  C11 POPEH  87      47.496  27.906  81.249  1.00  0.00           C
ATOM   2229  P   POPEH  87      45.896  29.496  79.887  1.00  0.00           P
ATOM   2230  O13 POPEH  87      46.016  29.696  78.438  1.00  0.00           O
ATOM   2231  O14 POPEH  87      44.875  28.536  80.359  1.00  0.00           O
ATOM   2232  O11 POPEH  87      45.686  30.886  80.609  1.00  0.00           O
ATOM   2233  O12 POPEH  87      47.316  29.086  80.479  1.00  0.00           O
ATOM   2234  C1  POPEH  87      45.816  31.006  82.038  1.00  0.00           C
ATOM   2237  C2  POPEH  87      45.265  32.366  82.528  1.00  0.00           C
ATOM   2239  O21 POPEH  87      44.727  32.236  83.858  1.00  0.00           O
ATOM   2240  C21 POPEH  87      45.616  32.356  84.839  1.00  0.00           C
ATOM   2241  O22 POPEH  87      46.817  32.476  84.708  1.00  0.00           O
ATOM   2242  C22 POPEH  87      44.856  32.406  86.169  1.00  0.00           C
ATOM   2245  C3  POPEH  87      44.166  32.896  81.549  1.00  0.00           C
ATOM   2248  O31 POPEH  87      43.076  33.625  82.169  1.00  0.00           O
ATOM   2249  C31 POPEH  87      43.415  34.646  82.929  1.00  0.00           C
ATOM   2250  O32 POPEH  87      44.535  35.125  83.008  1.00  0.00           O
ATOM   2251  C32 POPEH  87      42.216  35.146  83.718  1.00  0.00           C
ATOM   2254  C23 POPEH  87      45.506  31.576  87.309  1.00  0.00           C
ATOM   2257  C24 POPEH  87      44.507  31.355  88.449  1.00  0.00           C
ATOM   2260  C25 POPEH  87      44.996  30.436  89.568  1.00  0.00           C
ATOM   2263  C26 POPEH  87      45.595  31.176  90.769  1.00  0.00           C
ATOM   2266  C27 POPEH  87      45.075  30.646  92.108  1.00  0.00           C
ATOM   2269  C28 POPEH  87      45.457  31.556  93.288  1.00  0.00           C
ATOM   2272  C29 POPEH  87      44.996  31.036  94.618  1.00  0.00           C
ATOM   2274 0C21 POPEH  87      43.755  31.146  95.147  1.00  0.00           C
ATOM   2276 1C21 POPEH  87      42.566  31.816  94.499  1.00  0.00           C
ATOM   2279 2C21 POPEH  87      41.747  32.675  95.479  1.00  0.00           C
ATOM   2282 3C21 POPEH  87      42.477  33.936  95.979  1.00  0.00           C
ATOM   2285 4C21 POPEH  87      41.515  34.956  96.609  1.00  0.00           C
ATOM   2288 5C21 POPEH  87      42.146  36.315  96.928  1.00  0.00           C
ATOM   2291 6C21 POPEH  87      42.905  36.926  95.737  1.00  0.00           C
ATOM   2294 7C21 POPEH  87      43.267  38.405  95.919  1.00  0.00           C
ATOM   2297 8C21 POPEH  87      44.106  38.955  94.758  1.00  0.00           C
ATOM   2301  C33 POPEH  87      42.547  35.596  85.168  1.00  0.00           C
ATOM   2304  C34 POPEH  87      41.506  35.046  86.147  1.00  0.00           C
ATOM   2307  C35 POPEH  87      41.785  35.376  87.618  1.00  0.00           C
ATOM   2310  C36 POPEH  87      40.785  34.656  88.538  1.00  0.00           C
ATOM   2313  C37 POPEH  87      40.985  34.995  90.019  1.00  0.00           C
ATOM   2316  C38 POPEH  87      39.945  34.315  90.928  1.00  0.00           C
ATOM   2319  C39 POPEH  87      40.117  32.785  90.989  1.00  0.00           C
ATOM   2322 0C31 POPEH  87      39.335  32.175  92.148  1.00  0.00           C
ATOM   2325 1C31 POPEH  87      39.576  30.676  92.269  1.00  0.00           C
ATOM   2328 2C31 POPEH  87      38.986  30.105  93.559  1.00  0.00           C
ATOM   2331 3C31 POPEH  87      39.616  28.756  93.918  1.00  0.00           C
ATOM   2334 4C31 POPEH  87      39.125  28.216  95.248  1.00  0.00           C
ATOM   2337 5C31 POPEH  87      39.916  26.986  95.688  1.00  0.00           C
ATOM   2340 6C31 POPEH  87      39.507  26.525  97.079  1.00  0.00           C
ATOM   2344  NH3 POPEI  88      64.926 107.366  82.989  1.00  0.00           N
ATOM   2348  C12 POPEI  88      65.696 106.566  81.979  1.00  0.00           C
ATOM   2351  C11 POPEI  88      67.076 106.186  82.528  1.00  0.00           C
ATOM   2354  P   POPEI  88      69.117 107.406  81.467  1.00  0.00           P
ATOM   2355  O13 POPEI  88      68.646 106.866  80.177  1.00  0.00           O
ATOM   2356  O14 POPEI  88      69.566 108.814  81.459  1.00  0.00           O
ATOM   2357  O11 POPEI  88      70.236 106.475  82.059  1.00  0.00           O
ATOM   2358  O12 POPEI  88      67.945 107.316  82.537  1.00  0.00           O
ATOM   2359  C1  POPEI  88      70.735 106.525  83.389  1.00  0.00           C
ATOM   2362  C2  POPEI  88      70.055 105.465  84.279  1.00  0.00           C
ATOM   2364  O21 POPEI  88      70.746 105.406  85.548  1.00  0.00           O
ATOM   2365  C21 POPEI  88      69.956 105.296  86.618  1.00  0.00           C
ATOM   2366  O22 POPEI  88      68.746 105.365  86.599  1.00  0.00           O
ATOM   2367  C22 POPEI  88      70.816 105.155  87.889  1.00  0.00           C
ATOM   2370  C3  POPEI  88      70.136 104.076  83.589  1.00  0.00           C
ATOM   2373  O31 POPEI  88      69.566 103.065  84.449  1.00  0.00           O
ATOM   2374  C31 POPEI  88      68.206 103.046  84.398  1.00  0.00           C
ATOM   2375  O32 POPEI  88      67.576 103.406  83.428  1.00  0.00           O
ATOM   2376  C32 POPEI  88      67.625 102.536  85.709  1.00  0.00           C
ATOM   2379  C23 POPEI  88      70.055 105.336  89.239  1.00  0.00           C
ATOM   2382  C24 POPEI  88      70.146 104.105  90.159  1.00  0.00           C
ATOM   2385  C25 POPEI  88      69.406 104.296  91.498  1.00  0.00           C
ATOM   2388  C26 POPEI  88      69.187 102.965  92.239  1.00  0.00           C
ATOM   2391  C27 POPEI  88      68.095 103.035  93.318  1.00  0.00           C
ATOM   2394  C28 POPEI  88      68.527 103.645  94.659  1.00  0.00           C
ATOM   2397  C29 POPEI  88      67.396 103.586  95.669  1.00  0.00           C
ATOM   2399 0C21 POPEI  88      67.337 102.845  96.788  1.00  0.00           C
ATOM   2401 1C21 POPEI  88      68.386 101.884  97.309  1.00  0.00           C
ATOM   2404 2C21 POPEI  88      69.085 102.425  98.578  1.00  0.00           C
ATOM   2407 3C21 POPEI  88      69.837 103.736  98.329  1.00  0.00           C
ATOM   2410 4C21 POPEI  88      70.595 104.215  99.568  1.00  0.00           C
ATOM   2413 5C21 POPEI  88      71.386 105.505  99.309  1.00  0.00           C
ATOM   2416 6C21 POPEI  88      72.027 106.016 100.589  1.00  0.00           C
ATOM   2419 7C21 POPEI  88      73.036 107.146 100.398  1.00  0.00           C
ATOM   2422 8C21 POPEI  88      73.625 107.606 101.729  1.00  0.00           C
ATOM   2426  C33 POPEI  88      66.436 101.576  85.457  1.00  0.00           C
ATOM   2429  C34 POPEI  88      66.195 100.585  86.599  1.00  0.00           C
ATOM   2432  C35 POPEI  88      66.106 101.244  87.979  1.00  0.00           C
ATOM   2435  C36 POPEI  88      65.816 100.246  89.099  1.00  0.00           C
ATOM   2438  C37 POPEI  88      65.786 100.926  90.479  1.00  0.00           C
ATOM   2441  C38 POPEI  88      65.605  99.925  91.628  1.00  0.00           C
ATOM   2444  C39 POPEI  88      64.195  99.335  91.707  1.00  0.00           C
ATOM   2447 0C31 POPEI  88      64.036  98.476  92.957  1.00  0.00           C
ATOM   2450 1C31 POPEI  88      62.726  97.676  92.969  1.00  0.00           C
ATOM   2453 2C31 POPEI  88      62.666  96.706  94.158  1.00  0.00           C
ATOM   2456 3C31 POPEI  88      62.256  97.385  95.479  1.00  0.00           C
ATOM   2459 4C31 POPEI  88      60.735  97.406  95.699  1.00  0.00           C
ATOM   2462 5C31 POPEI  88      60.346  96.945  97.107  1.00  0.00           C
ATOM   2465 6C31 POPEI  88      58.836  96.744  97.309  1.00  0.00           C
ATOM   2469  NH3 POPEJ  89     109.867  88.026 120.839  1.00  0.00           N
ATOM   2473  C12 POPEJ  89     110.557  88.035 122.178  1.00  0.00           C
ATOM   2476  C11 POPEJ  89     112.076  87.925 122.019  1.00  0.00           C
ATOM   2479  P   POPEJ  89     112.617  85.386 122.208  1.00  0.00           P
ATOM   2480  O13 POPEJ  89     111.906  85.616 123.489  1.00  0.00           O
ATOM   2481  O14 POPEJ  89     114.036  84.986 122.258  1.00  0.00           O
ATOM   2482  O11 POPEJ  89     111.826  84.276 121.427  1.00  0.00           O
ATOM   2483  O12 POPEJ  89     112.456  86.726 121.339  1.00  0.00           O
ATOM   2484  C1  POPEJ  89     111.135  84.515 120.209  1.00  0.00           C
ATOM   2487  C2  POPEJ  89     112.125  84.804 119.049  1.00  0.00           C
ATOM   2489  O21 POPEJ  89     111.467  84.956 117.768  1.00  0.00           O
ATOM   2490  C21 POPEJ  89     110.606  85.926 117.608  1.00  0.00           C
ATOM   2491  O22 POPEJ  89     109.967  86.496 118.479  1.00  0.00           O
ATOM   2492  C22 POPEJ  89     110.546  86.306 116.129  1.00  0.00           C
ATOM   2495  C3  POPEJ  89     113.206  83.675 118.949  1.00  0.00           C
ATOM   2498  O31 POPEJ  89     113.997  83.786 117.758  1.00  0.00           O
ATOM   2499  C31 POPEJ  89     114.816  84.816 117.709  1.00  0.00           C
ATOM   2500  O32 POPEJ  89     115.137  85.535 118.638  1.00  0.00           O
ATOM   2501  C32 POPEJ  89     115.207  85.015 116.249  1.00  0.00           C
ATOM   2504  C23 POPEJ  89     110.317  87.826 115.969  1.00  0.00           C
ATOM   2507  C24 POPEJ  89     110.046  88.236 114.509  1.00  0.00           C
ATOM   2510  C25 POPEJ  89     109.605  89.705 114.328  1.00  0.00           C
ATOM   2513  C26 POPEJ  89     110.686  90.745 114.678  1.00  0.00           C
ATOM   2516  C27 POPEJ  89     110.156  92.176 114.909  1.00  0.00           C
ATOM   2519  C28 POPEJ  89     111.275  93.186 115.248  1.00  0.00           C
ATOM   2522  C29 POPEJ  89     110.735  94.445 115.889  1.00  0.00           C
ATOM   2524 0C21 POPEJ  89     110.697  95.705 115.419  1.00  0.00           C
ATOM   2526 1C21 POPEJ  89     111.187  96.265 114.099  1.00  0.00           C
ATOM   2529 2C21 POPEJ  89     110.777  95.585 112.768  1.00  0.00           C
ATOM   2532 3C21 POPEJ  89     109.387  95.965 112.239  1.00  0.00           C
ATOM   2535 4C21 POPEJ  89     109.126  95.305 110.868  1.00  0.00           C
ATOM   2538 5C21 POPEJ  89     107.857  95.796 110.148  1.00  0.00           C
ATOM   2541 6C21 POPEJ  89     107.626  95.056 108.819  1.00  0.00           C
ATOM   2544 7C21 POPEJ  89     106.327  95.425 108.098  1.00  0.00           C
ATOM   2547 8C21 POPEJ  89     106.187  96.916 107.729  1.00  0.00           C
ATOM   2551  C33 POPEJ  89     114.697  86.366 115.717  1.00  0.00           C
ATOM   2554  C34 POPEJ  89     114.636  86.415 114.188  1.00  0.00           C
ATOM   2557  C35 POPEJ  89     114.377  87.845 113.718  1.00  0.00           C
ATOM   2560  C36 POPEJ  89     114.837  88.116 112.289  1.00  0.00           C
ATOM   2563  C37 POPEJ  89     114.926  89.626 112.029  1.00  0.00           C
ATOM   2566  C38 POPEJ  89     115.637  89.936 110.717  1.00  0.00           C
ATOM   2569  C39 POPEJ  89     115.706  91.446 110.457  1.00  0.00           C
ATOM   2572 0C31 POPEJ  89     116.607  91.805 109.278  1.00  0.00           C
ATOM   2575 1C31 POPEJ  89     115.926  91.866 107.898  1.00  0.00           C
ATOM   2578 2C31 POPEJ  89     115.715  90.476 107.279  1.00  0.00           C
ATOM   2581 3C31 POPEJ  89     115.257  90.505 105.818  1.00  0.00           C
ATOM   2584 4C31 POPEJ  89     116.317  91.076 104.859  1.00  0.00           C
ATOM   2587 5C31 POPEJ  89     115.837  91.105 103.409  1.00  0.00           C
ATOM   2590 6C31 POPEJ  89     116.786  91.855 102.479  1.00  0.00           C
ATOM   2594  NH3 POPEK  90      92.646  27.256  76.148  1.00  0.00           N
ATOM   2598  C12 POPEK  90      91.257  27.766  75.868  1.00  0.00           C
ATOM   2601  C11 POPEK  90      90.226  26.636  75.688  1.00  0.00           C
ATOM   2604  P   POPEK  90      87.945  26.236  76.919  1.00  0.00           P
ATOM   2605  O13 POPEK  90      86.667  26.945  77.169  1.00  0.00           O
ATOM   2606  O14 POPEK  90      87.876  24.866  76.368  1.00  0.00           O
ATOM   2607  O11 POPEK  90      88.717  26.206  78.299  1.00  0.00           O
ATOM   2608  O12 POPEK  90      88.906  27.096  75.999  1.00  0.00           O
ATOM   2609  C1  POPEK  90      89.587  25.146  78.679  1.00  0.00           C
ATOM   2612  C2  POPEK  90      89.237  24.646  80.098  1.00  0.00           C
ATOM   2614  O21 POPEK  90      89.736  25.625  81.008  1.00  0.00           O
ATOM   2615  C21 POPEK  90      89.046  25.826  82.099  1.00  0.00           C
ATOM   2616  O22 POPEK  90      88.027  25.246  82.439  1.00  0.00           O
ATOM   2617  C22 POPEK  90      89.785  26.885  82.919  1.00  0.00           C
ATOM   2620  C3  POPEK  90      89.855  23.256  80.408  1.00  0.00           C
ATOM   2623  O31 POPEK  90      89.146  22.646  81.508  1.00  0.00           O
ATOM   2624  C31 POPEK  90      89.876  22.056  82.449  1.00  0.00           C
ATOM   2625  O32 POPEK  90      91.077  21.856  82.429  1.00  0.00           O
ATOM   2626  C32 POPEK  90      88.915  21.706  83.598  1.00  0.00           C
ATOM   2629  C23 POPEK  90      88.976  27.416  84.118  1.00  0.00           C
ATOM   2632  C24 POPEK  90      89.706  28.496  84.919  1.00  0.00           C
ATOM   2635  C25 POPEK  90      88.827  29.116  86.019  1.00  0.00           C
ATOM   2638  C26 POPEK  90      88.676  28.236  87.269  1.00  0.00           C
ATOM   2641  C27 POPEK  90      87.537  28.745  88.169  1.00  0.00           C
ATOM   2644  C28 POPEK  90      87.245  27.876  89.409  1.00  0.00           C
ATOM   2647  C29 POPEK  90      88.367  27.856  90.419  1.00  0.00           C
ATOM   2649 0C21 POPEK  90      88.426  28.546  91.579  1.00  0.00           C
ATOM   2651 1C21 POPEK  90      87.397  29.526  92.089  1.00  0.00           C
ATOM   2654 2C21 POPEK  90      86.626  29.046  93.339  1.00  0.00           C
ATOM   2657 3C21 POPEK  90      87.405  29.186  94.659  1.00  0.00           C
ATOM   2660 4C21 POPEK  90      86.546  29.796  95.779  1.00  0.00           C
ATOM   2663 5C21 POPEK  90      87.337  30.135  97.058  1.00  0.00           C
ATOM   2666 6C21 POPEK  90      86.536  31.036  97.999  1.00  0.00           C
ATOM   2669 7C21 POPEK  90      87.346  31.525  99.207  1.00  0.00           C
ATOM   2672 8C21 POPEK  90      86.686  32.706  99.938  1.00  0.00           C
ATOM   2676  C33 POPEK  90      89.436  22.176  84.968  1.00  0.00           C
ATOM   2679  C34 POPEK  90      89.605  23.695  85.049  1.00  0.00           C
ATOM   2682  C35 POPEK  90      89.666  24.226  86.488  1.00  0.00           C
ATOM   2685  C36 POPEK  90      91.066  24.176  87.108  1.00  0.00           C
ATOM   2688  C37 POPEK  90      91.015  24.356  88.629  1.00  0.00           C
ATOM   2691  C38 POPEK  90      92.346  24.826  89.229  1.00  0.00           C
ATOM   2694  C39 POPEK  90      92.367  24.656  90.758  1.00  0.00           C
ATOM   2697 0C31 POPEK  90      93.696  25.056  91.409  1.00  0.00           C
ATOM   2700 1C31 POPEK  90      93.857  24.506  92.817  1.00  0.00           C
ATOM   2703 2C31 POPEK  90      95.096  25.056  93.538  1.00  0.00           C
ATOM   2706 3C31 POPEK  90      95.445  24.246  94.799  1.00  0.00           C
ATOM   2709 4C31 POPEK  90      94.296  24.186  95.809  1.00  0.00           C
ATOM   2712 5C31 POPEK  90      94.527  23.166  96.928  1.00  0.00           C
ATOM   2715 6C31 POPEK  90      93.346  23.076  97.888  1.00  0.00           C
ATOM   2719  NH3 POPEL  91      59.356  98.016  81.488  1.00  0.00           N
ATOM   2723  C12 POPEL  91      60.527  97.785  80.569  1.00  0.00           C
ATOM   2726  C11 POPEL  91      61.437  96.656  81.068  1.00  0.00           C
ATOM   2729  P   POPEL  91      64.036  97.186  81.159  1.00  0.00           P
ATOM   2730  O13 POPEL  91      64.446  95.765  81.299  1.00  0.00           O
ATOM   2731  O14 POPEL  91      64.146  97.805  79.809  1.00  0.00           O
ATOM   2732  O11 POPEL  91      64.816  98.026  82.258  1.00  0.00           O
ATOM   2733  O12 POPEL  91      62.556  97.235  81.688  1.00  0.00           O
ATOM   2734  C1  POPEL  91      65.006  97.466  83.578  1.00  0.00           C
ATOM   2737  C2  POPEL  91      64.085  98.055  84.688  1.00  0.00           C
ATOM   2739  O21 POPEL  91      64.546  97.576  85.968  1.00  0.00           O
ATOM   2740  C21 POPEL  91      64.076  96.426  86.378  1.00  0.00           C
ATOM   2741  O22 POPEL  91      63.436  95.596  85.737  1.00  0.00           O
ATOM   2742  C22 POPEL  91      64.456  96.244  87.839  1.00  0.00           C
ATOM   2745  C3  POPEL  91      62.537  97.886  84.487  1.00  0.00           C
ATOM   2748  O31 POPEL  91      61.796  97.994  85.737  1.00  0.00           O
ATOM   2749  C31 POPEL  91      60.655  97.326  85.769  1.00  0.00           C
ATOM   2750  O32 POPEL  91      60.166  96.706  84.828  1.00  0.00           O
ATOM   2751  C32 POPEL  91      59.956  97.506  87.108  1.00  0.00           C
ATOM   2754  C23 POPEL  91      63.976  94.875  88.339  1.00  0.00           C
ATOM   2757  C24 POPEL  91      64.236  94.626  89.828  1.00  0.00           C
ATOM   2760  C25 POPEL  91      65.725  94.646  90.177  1.00  0.00           C
ATOM   2763  C26 POPEL  91      66.136  95.926  90.928  1.00  0.00           C
ATOM   2766  C27 POPEL  91      67.656  95.946  91.147  1.00  0.00           C
ATOM   2769  C28 POPEL  91      68.117  97.046  92.118  1.00  0.00           C
ATOM   2772  C29 POPEL  91      69.387  96.675  92.849  1.00  0.00           C
ATOM   2774 0C21 POPEL  91      69.456  95.715  93.787  1.00  0.00           C
ATOM   2776 1C21 POPEL  91      68.306  94.866  94.279  1.00  0.00           C
ATOM   2779 2C21 POPEL  91      68.126  94.885  95.809  1.00  0.00           C
ATOM   2782 3C21 POPEL  91      69.247  94.146  96.559  1.00  0.00           C
ATOM   2785 4C21 POPEL  91      69.566  94.766  97.929  1.00  0.00           C
ATOM   2788 5C21 POPEL  91      70.316  96.105  97.779  1.00  0.00           C
ATOM   2791 6C21 POPEL  91      70.386  96.916  99.079  1.00  0.00           C
ATOM   2794 7C21 POPEL  91      70.976  98.306  98.799  1.00  0.00           C
ATOM   2797 8C21 POPEL  91      71.136  99.235  99.999  1.00  0.00           C
ATOM   2801  C33 POPEL  91      60.335  96.506  88.229  1.00  0.00           C
ATOM   2804  C34 POPEL  91      61.006  97.156  89.449  1.00  0.00           C
ATOM   2807  C35 POPEL  91      60.066  97.985  90.359  1.00  0.00           C
ATOM   2810  C36 POPEL  91      59.137  97.105  91.199  1.00  0.00           C
ATOM   2813  C37 POPEL  91      58.355  97.805  92.328  1.00  0.00           C
ATOM   2816  C38 POPEL  91      57.416  96.805  93.038  1.00  0.00           C
ATOM   2819  C39 POPEL  91      56.465  97.406  94.089  1.00  0.00           C
ATOM   2822 0C31 POPEL  91      55.346  96.415  94.459  1.00  0.00           C
ATOM   2825 1C31 POPEL  91      54.207  97.036  95.289  1.00  0.00           C
ATOM   2828 2C31 POPEL  91      54.317  96.796  96.809  1.00  0.00           C
ATOM   2831 3C31 POPEL  91      53.986  95.355  97.248  1.00  0.00           C
ATOM   2834 4C31 POPEL  91      52.537  94.925  96.979  1.00  0.00           C
ATOM   2837 5C31 POPEL  91      51.866  94.305  98.209  1.00  0.00           C
ATOM   2840 6C31 POPEL  91      50.437  93.814  97.957  1.00  0.00           C
ATOM   2844  NH3 POPEM  92      32.286  74.406  76.669  1.00  0.00           N
ATOM   2848  C12 POPEM  92      31.906  74.425  75.209  1.00  0.00           C
ATOM   2851  C11 POPEM  92      30.527  75.076  74.979  1.00  0.00           C
ATOM   2854  P   POPEM  92      28.637  74.226  76.599  1.00  0.00           P
ATOM   2855  O13 POPEM  92      27.957  75.526  76.709  1.00  0.00           O
ATOM   2856  O14 POPEM  92      27.806  73.025  76.779  1.00  0.00           O
ATOM   2857  O11 POPEM  92      29.857  74.186  77.629  1.00  0.00           O
ATOM   2858  O12 POPEM  92      29.457  74.166  75.239  1.00  0.00           O
ATOM   2859  C1  POPEM  92      29.846  73.275  78.729  1.00  0.00           C
ATOM   2862  C2  POPEM  92      30.947  73.695  79.739  1.00  0.00           C
ATOM   2864  O21 POPEM  92      30.956  72.876  80.909  1.00  0.00           O
ATOM   2865  C21 POPEM  92      31.586  71.736  80.828  1.00  0.00           C
ATOM   2866  O22 POPEM  92      32.035  71.226  79.809  1.00  0.00           O
ATOM   2867  C22 POPEM  92      31.697  71.175  82.258  1.00  0.00           C
ATOM   2870  C3  POPEM  92      30.736  75.146  80.217  1.00  0.00           C
ATOM   2873  O31 POPEM  92      31.826  75.565  81.068  1.00  0.00           O
ATOM   2874  C31 POPEM  92      31.626  75.484  82.388  1.00  0.00           C
ATOM   2875  O32 POPEM  92      30.606  75.125  82.938  1.00  0.00           O
ATOM   2876  C32 POPEM  92      32.855  76.046  83.089  1.00  0.00           C
ATOM   2879  C23 POPEM  92      30.376  71.314  83.059  1.00  0.00           C
ATOM   2882  C24 POPEM  92      30.536  71.116  84.578  1.00  0.00           C
ATOM   2885  C25 POPEM  92      31.316  72.244  85.289  1.00  0.00           C
ATOM   2888  C26 POPEM  92      31.056  72.244  86.798  1.00  0.00           C
ATOM   2891  C27 POPEM  92      31.886  73.234  87.639  1.00  0.00           C
ATOM   2894  C28 POPEM  92      31.446  73.186  89.118  1.00  0.00           C
ATOM   2897  C29 POPEM  92      32.316  74.035  90.009  1.00  0.00           C
ATOM   2899 0C21 POPEM  92      31.937  75.025  90.828  1.00  0.00           C
ATOM   2901 1C21 POPEM  92      30.527  75.476  91.089  1.00  0.00           C
ATOM   2904 2C21 POPEM  92      30.376  76.076  92.499  1.00  0.00           C
ATOM   2907 3C21 POPEM  92      28.946  76.576  92.738  1.00  0.00           C
ATOM   2910 4C21 POPEM  92      28.856  77.704  93.769  1.00  0.00           C
ATOM   2913 5C21 POPEM  92      29.356  77.336  95.168  1.00  0.00           C
ATOM   2916 6C21 POPEM  92      28.956  78.406  96.188  1.00  0.00           C
ATOM   2919 7C21 POPEM  92      29.797  78.376  97.459  1.00  0.00           C
ATOM   2922 8C21 POPEM  92      29.375  79.455  98.458  1.00  0.00           C
ATOM   2926  C33 POPEM  92      32.486  76.955  84.279  1.00  0.00           C
ATOM   2929  C34 POPEM  92      32.195  76.145  85.538  1.00  0.00           C
ATOM   2932  C35 POPEM  92      31.607  76.975  86.679  1.00  0.00           C
ATOM   2935  C36 POPEM  92      32.596  77.925  87.359  1.00  0.00           C
ATOM   2938  C37 POPEM  92      31.986  78.505  88.638  1.00  0.00           C
ATOM   2941  C38 POPEM  92      32.977  79.285  89.499  1.00  0.00           C
ATOM   2944  C39 POPEM  92      32.457  79.455  90.938  1.00  0.00           C
ATOM   2947 0C31 POPEM  92      33.457  80.186  91.847  1.00  0.00           C
ATOM   2950 1C31 POPEM  92      33.707  79.455  93.169  1.00  0.00           C
ATOM   2953 2C31 POPEM  92      34.797  80.155  93.998  1.00  0.00           C
ATOM   2956 3C31 POPEM  92      35.317  79.315  95.177  1.00  0.00           C
ATOM   2959 4C31 POPEM  92      34.265  79.086  96.279  1.00  0.00           C
ATOM   2962 5C31 POPEM  92      34.786  78.175  97.388  1.00  0.00           C
ATOM   2965 6C31 POPEM  92      33.696  77.775  98.379  1.00  0.00           C
ATOM   2969  NH3 POPEN  93      68.126  81.846 126.349  1.00  0.00           N
ATOM   2973  C12 POPEN  93      69.146  80.756 126.169  1.00  0.00           C
ATOM   2976  C11 POPEN  93      69.756  80.345 127.519  1.00  0.00           C
ATOM   2979  P   POPEN  93      71.937  78.986 126.879  1.00  0.00           P
ATOM   2980  O13 POPEN  93      72.776  80.116 127.339  1.00  0.00           O
ATOM   2981  O14 POPEN  93      72.415  77.585 127.099  1.00  0.00           O
ATOM   2982  O11 POPEN  93      71.606  79.175 125.349  1.00  0.00           O
ATOM   2983  O12 POPEN  93      70.456  79.095 127.438  1.00  0.00           O
ATOM   2984  C1  POPEN  93      70.786  78.245 124.649  1.00  0.00           C
ATOM   2987  C2  POPEN  93      71.055  78.345 123.129  1.00  0.00           C
ATOM   2989  O21 POPEN  93      70.046  77.634 122.397  1.00  0.00           O
ATOM   2990  C21 POPEN  93      69.956  76.326 122.459  1.00  0.00           C
ATOM   2991  O22 POPEN  93      70.605  75.565 123.178  1.00  0.00           O
ATOM   2992  C22 POPEN  93      68.965  75.906 121.368  1.00  0.00           C
ATOM   2995  C3  POPEN  93      72.526  77.936 122.768  1.00  0.00           C
ATOM   2998  O31 POPEN  93      72.606  76.896 121.798  1.00  0.00           O
ATOM   2999  C31 POPEN  93      72.617  77.205 120.519  1.00  0.00           C
ATOM   3000  O32 POPEN  93      72.496  78.326 120.059  1.00  0.00           O
ATOM   3001  C32 POPEN  93      72.846  75.884 119.769  1.00  0.00           C
ATOM   3004  C23 POPEN  93      68.676  74.396 121.349  1.00  0.00           C
ATOM   3007  C24 POPEN  93      67.926  73.946 120.089  1.00  0.00           C
ATOM   3010  C25 POPEN  93      66.465  74.436 120.029  1.00  0.00           C
ATOM   3013  C26 POPEN  93      65.725  73.936 118.779  1.00  0.00           C
ATOM   3016  C27 POPEN  93      64.206  73.896 118.979  1.00  0.00           C
ATOM   3019  C28 POPEN  93      63.436  73.326 117.758  1.00  0.00           C
ATOM   3022  C29 POPEN  93      63.345  74.326 116.638  1.00  0.00           C
ATOM   3024 0C21 POPEN  93      62.407  75.285 116.508  1.00  0.00           C
ATOM   3026 1C21 POPEN  93      61.255  75.554 117.438  1.00  0.00           C
ATOM   3029 2C21 POPEN  93      59.907  75.576 116.699  1.00  0.00           C
ATOM   3032 3C21 POPEN  93      59.447  74.186 116.238  1.00  0.00           C
ATOM   3035 4C21 POPEN  93      57.976  74.204 115.787  1.00  0.00           C
ATOM   3038 5C21 POPEN  93      57.386  72.814 115.528  1.00  0.00           C
ATOM   3041 6C21 POPEN  93      56.047  72.906 114.789  1.00  0.00           C
ATOM   3044 7C21 POPEN  93      55.465  71.524 114.459  1.00  0.00           C
ATOM   3047 8C21 POPEN  93      54.067  71.586 113.849  1.00  0.00           C
ATOM   3051  C33 POPEN  93      72.436  75.855 118.287  1.00  0.00           C
ATOM   3054  C34 POPEN  93      73.235  74.785 117.537  1.00  0.00           C
ATOM   3057  C35 POPEN  93      72.536  74.376 116.249  1.00  0.00           C
ATOM   3060  C36 POPEN  93      73.246  73.266 115.449  1.00  0.00           C
ATOM   3063  C37 POPEN  93      72.466  73.006 114.158  1.00  0.00           C
ATOM   3066  C38 POPEN  93      72.997  71.855 113.299  1.00  0.00           C
ATOM   3069  C39 POPEN  93      72.216  71.796 111.988  1.00  0.00           C
ATOM   3072 0C31 POPEN  93      72.636  70.656 111.049  1.00  0.00           C
ATOM   3075 1C31 POPEN  93      71.826  70.675 109.748  1.00  0.00           C
ATOM   3078 2C31 POPEN  93      72.277  69.616 108.718  1.00  0.00           C
ATOM   3081 3C31 POPEN  93      73.616  69.915 108.038  1.00  0.00           C
ATOM   3084 4C31 POPEN  93      73.616  71.235 107.248  1.00  0.00           C
ATOM   3087 5C31 POPEN  93      74.805  71.384 106.299  1.00  0.00           C
ATOM   3090 6C31 POPEN  93      74.805  72.704 105.519  1.00  0.00           C
ATOM   3094  NH3 POPEO  94      44.837  33.436 121.859  1.00  0.00           N
ATOM   3098  C12 POPEO  94      44.265  32.695 123.038  1.00  0.00           C
ATOM   3101  C11 POPEO  94      43.516  33.656 123.979  1.00  0.00           C
ATOM   3104  P   POPEO  94      41.106  34.596 124.169  1.00  0.00           P
ATOM   3105  O13 POPEO  94      40.195  33.436 124.079  1.00  0.00           O
ATOM   3106  O14 POPEO  94      41.515  35.046 125.528  1.00  0.00           O
ATOM   3107  O11 POPEO  94      40.457  35.806 123.368  1.00  0.00           O
ATOM   3108  O12 POPEO  94      42.426  34.296 123.308  1.00  0.00           O
ATOM   3109  C1  POPEO  94      39.595  35.456 122.258  1.00  0.00           C
ATOM   3112  C2  POPEO  94      39.856  36.336 121.019  1.00  0.00           C
ATOM   3114  O21 POPEO  94      39.786  35.516 119.839  1.00  0.00           O
ATOM   3115  C21 POPEO  94      38.576  35.446 119.278  1.00  0.00           C
ATOM   3116  O22 POPEO  94      37.596  36.035 119.699  1.00  0.00           O
ATOM   3117  C22 POPEO  94      38.656  34.706 117.957  1.00  0.00           C
ATOM   3120  C3  POPEO  94      41.266  36.996 121.089  1.00  0.00           C
ATOM   3123  O31 POPEO  94      41.596  37.675 119.859  1.00  0.00           O
ATOM   3124  C31 POPEO  94      42.095  37.006 118.787  1.00  0.00           C
ATOM   3125  O32 POPEO  94      42.045  37.436 117.659  1.00  0.00           O
ATOM   3126  C32 POPEO  94      42.826  35.706 119.169  1.00  0.00           C
ATOM   3129  C23 POPEO  94      37.695  35.316 116.897  1.00  0.00           C
ATOM   3132  C24 POPEO  94      38.277  35.256 115.479  1.00  0.00           C
ATOM   3135  C25 POPEO  94      38.457  33.836 114.949  1.00  0.00           C
ATOM   3138  C26 POPEO  94      38.707  33.766 113.438  1.00  0.00           C
ATOM   3141  C27 POPEO  94      38.907  32.315 112.957  1.00  0.00           C
ATOM   3144  C28 POPEO  94      38.736  32.136 111.439  1.00  0.00           C
ATOM   3147  C29 POPEO  94      39.546  33.096 110.598  1.00  0.00           C
ATOM   3149 0C21 POPEO  94      39.166  33.656 109.439  1.00  0.00           C
ATOM   3151 1C21 POPEO  94      37.867  33.436 108.699  1.00  0.00           C
ATOM   3154 2C21 POPEO  94      37.187  34.736 108.199  1.00  0.00           C
ATOM   3157 3C21 POPEO  94      38.136  35.666 107.419  1.00  0.00           C
ATOM   3160 4C21 POPEO  94      37.406  36.705 106.567  1.00  0.00           C
ATOM   3163 5C21 POPEO  94      38.355  37.836 106.118  1.00  0.00           C
ATOM   3166 6C21 POPEO  94      37.747  38.745 105.049  1.00  0.00           C
ATOM   3169 7C21 POPEO  94      38.547  40.035 104.839  1.00  0.00           C
ATOM   3172 8C21 POPEO  94      38.056  40.866 103.647  1.00  0.00           C
ATOM   3176  C33 POPEO  94      43.495  34.976 117.989  1.00  0.00           C
ATOM   3179  C34 POPEO  94      44.485  33.925 118.529  1.00  0.00           C
ATOM   3182  C35 POPEO  94      45.086  32.965 117.479  1.00  0.00           C
ATOM   3185  C36 POPEO  94      45.247  33.565 116.078  1.00  0.00           C
ATOM   3188  C37 POPEO  94      46.106  32.706 115.148  1.00  0.00           C
ATOM   3191  C38 POPEO  94      45.676  32.846 113.679  1.00  0.00           C
ATOM   3194  C39 POPEO  94      46.506  31.996 112.699  1.00  0.00           C
ATOM   3197 0C31 POPEO  94      47.887  32.566 112.368  1.00  0.00           C
ATOM   3200 1C31 POPEO  94      48.466  31.945 111.089  1.00  0.00           C
ATOM   3203 2C31 POPEO  94      49.967  31.656 111.159  1.00  0.00           C
ATOM   3206 3C31 POPEO  94      50.676  31.676 109.799  1.00  0.00           C
ATOM   3209 4C31 POPEO  94      50.686  33.065 109.138  1.00  0.00           C
ATOM   3212 5C31 POPEO  94      51.567  33.135 107.888  1.00  0.00           C
ATOM   3215 6C31 POPEO  94      51.437  34.465 107.139  1.00  0.00           C
ATOM   3219  NH3 POPEP  95      60.595 113.265  84.968  1.00  0.00           N
ATOM   3223  C12 POPEP  95      61.146 114.664  85.128  1.00  0.00           C
ATOM   3226  C11 POPEP  95      60.785 115.666  83.998  1.00  0.00           C
ATOM   3229  P   POPEP  95      58.646 114.785  82.717  1.00  0.00           P
ATOM   3230  O13 POPEP  95      58.485 113.436  83.299  1.00  0.00           O
ATOM   3231  O14 POPEP  95      58.155 115.085  81.358  1.00  0.00           O
ATOM   3232  O11 POPEP  95      57.976 115.796  83.759  1.00  0.00           O
ATOM   3233  O12 POPEP  95      60.226 115.056  82.829  1.00  0.00           O
ATOM   3234  C1  POPEP  95      56.585 115.765  84.139  1.00  0.00           C
ATOM   3237  C2  POPEP  95      56.346 115.476  85.669  1.00  0.00           C
ATOM   3239  O21 POPEP  95      56.236 116.706  86.439  1.00  0.00           O
ATOM   3240  C21 POPEP  95      55.506 116.605  87.559  1.00  0.00           C
ATOM   3241  O22 POPEP  95      54.587 115.826  87.717  1.00  0.00           O
ATOM   3242  C22 POPEP  95      56.016 117.546  88.647  1.00  0.00           C
ATOM   3245  C3  POPEP  95      57.486 114.615  86.259  1.00  0.00           C
ATOM   3248  O31 POPEP  95      57.305 114.315  87.659  1.00  0.00           O
ATOM   3249  C31 POPEP  95      58.386 113.726  88.169  1.00  0.00           C
ATOM   3250  O32 POPEP  95      59.377 113.414  87.519  1.00  0.00           O
ATOM   3251  C32 POPEP  95      58.165 113.446  89.648  1.00  0.00           C
ATOM   3254  C23 POPEP  95      56.227 116.766  89.968  1.00  0.00           C
ATOM   3257  C24 POPEP  95      56.887 117.546  91.119  1.00  0.00           C
ATOM   3260  C25 POPEP  95      55.995 118.635  91.739  1.00  0.00           C
ATOM   3263  C26 POPEP  95      56.747 119.495  92.768  1.00  0.00           C
ATOM   3266  C27 POPEP  95      55.855 120.605  93.358  1.00  0.00           C
ATOM   3269  C28 POPEP  95      56.617 121.686  94.158  1.00  0.00           C
ATOM   3272  C29 POPEP  95      57.087 121.236  95.519  1.00  0.00           C
ATOM   3274 0C21 POPEP  95      57.087 121.955  96.658  1.00  0.00           C
ATOM   3276 1C21 POPEP  95      56.646 123.396  96.839  1.00  0.00           C
ATOM   3279 2C21 POPEP  95      57.835 124.326  97.159  1.00  0.00           C
ATOM   3282 3C21 POPEP  95      57.367 125.727  97.589  1.00  0.00           C
ATOM   3285 4C21 POPEP  95      58.547 126.657  97.949  1.00  0.00           C
ATOM   3288 5C21 POPEP  95      58.127 128.036  98.479  1.00  0.00           C
ATOM   3291 6C21 POPEP  95      57.346 127.977  99.799  1.00  0.00           C
ATOM   3294 7C21 POPEP  95      57.157 129.346 100.449  1.00  0.00           C
ATOM   3297 8C21 POPEP  95      56.336 129.277 101.739  1.00  0.00           C
ATOM   3301  C33 POPEP  95      59.146 114.255  90.538  1.00  0.00           C
ATOM   3304  C34 POPEP  95      58.997 113.915  92.029  1.00  0.00           C
ATOM   3307  C35 POPEP  95      59.047 112.406  92.258  1.00  0.00           C
ATOM   3310  C36 POPEP  95      59.436 111.975  93.669  1.00  0.00           C
ATOM   3313  C37 POPEP  95      59.447 110.436  93.759  1.00  0.00           C
ATOM   3316  C38 POPEP  95      59.867 109.866  95.118  1.00  0.00           C
ATOM   3319  C39 POPEP  95      61.006 110.656  95.758  1.00  0.00           C
ATOM   3322 0C31 POPEP  95      61.655 109.986  96.967  1.00  0.00           C
ATOM   3325 1C31 POPEP  95      60.746 109.936  98.209  1.00  0.00           C
ATOM   3328 2C31 POPEP  95      61.547 109.745  99.499  1.00  0.00           C
ATOM   3331 3C31 POPEP  95      60.707 109.885 100.779  1.00  0.00           C
ATOM   3334 4C31 POPEP  95      60.156 111.306 100.998  1.00  0.00           C
ATOM   3337 5C31 POPEP  95      59.457 111.465 102.359  1.00  0.00           C
ATOM   3340 6C31 POPEP  95      58.606 112.725 102.459  1.00  0.00           C
ATOM   3344  NH3 POPEQ  96     102.817  20.465 119.579  1.00  0.00           N
ATOM   3348  C12 POPEQ  96     103.267  19.136 118.998  1.00  0.00           C
ATOM   3351  C11 POPEQ  96     102.066  18.195 118.688  1.00  0.00           C
ATOM   3354  P   POPEQ  96     103.066  15.826 119.298  1.00  0.00           P
ATOM   3355  O13 POPEQ  96     102.327  14.536 119.278  1.00  0.00           O
ATOM   3356  O14 POPEQ  96     103.256  16.416 120.629  1.00  0.00           O
ATOM   3357  O11 POPEQ  96     104.506  15.606 118.688  1.00  0.00           O
ATOM   3358  O12 POPEQ  96     102.467  16.885 118.287  1.00  0.00           O
ATOM   3359  C1  POPEQ  96     104.785  14.436 117.929  1.00  0.00           C
ATOM   3362  C2  POPEQ  96     105.907  14.776 116.928  1.00  0.00           C
ATOM   3364  O21 POPEQ  96     105.855  14.076 115.678  1.00  0.00           O
ATOM   3365  C21 POPEQ  96     105.546  12.806 115.598  1.00  0.00           C
ATOM   3366  O22 POPEQ  96     105.236  12.056 116.508  1.00  0.00           O
ATOM   3367  C22 POPEQ  96     105.667  12.426 114.118  1.00  0.00           C
ATOM   3370  C3  POPEQ  96     107.316  14.716 117.569  1.00  0.00           C
ATOM   3373  O31 POPEQ  96     108.346  15.076 116.609  1.00  0.00           O
ATOM   3374  C31 POPEQ  96     108.915  14.036 115.998  1.00  0.00           C
ATOM   3375  O32 POPEQ  96     108.817  12.876 116.328  1.00  0.00           O
ATOM   3376  C32 POPEQ  96     109.666  14.506 114.758  1.00  0.00           C
ATOM   3379  C23 POPEQ  96     105.995  10.936 113.868  1.00  0.00           C
ATOM   3382  C24 POPEQ  96     104.827  10.176 113.217  1.00  0.00           C
ATOM   3385  C25 POPEQ  96     105.096   9.746 111.769  1.00  0.00           C
ATOM   3388  C26 POPEQ  96     105.277  10.916 110.787  1.00  0.00           C
ATOM   3391  C27 POPEQ  96     105.746  10.466 109.397  1.00  0.00           C
ATOM   3394  C28 POPEQ  96     106.096  11.676 108.508  1.00  0.00           C
ATOM   3397  C29 POPEQ  96     106.507  11.276 107.099  1.00  0.00           C
ATOM   3399 0C21 POPEQ  96     105.846  11.556 105.958  1.00  0.00           C
ATOM   3401 1C21 POPEQ  96     104.536  12.286 105.829  1.00  0.00           C
ATOM   3404 2C21 POPEQ  96     103.495  11.506 105.008  1.00  0.00           C
ATOM   3407 3C21 POPEQ  96     103.766  11.446 103.498  1.00  0.00           C
ATOM   3410 4C21 POPEQ  96     102.525  10.966 102.729  1.00  0.00           C
ATOM   3413 5C21 POPEQ  96     102.766  10.736 101.238  1.00  0.00           C
ATOM   3416 6C21 POPEQ  96     101.536  10.156 100.519  1.00  0.00           C
ATOM   3419 7C21 POPEQ  96     101.786   9.906  99.029  1.00  0.00           C
ATOM   3422 8C21 POPEQ  96     101.637  11.166  98.168  1.00  0.00           C
ATOM   3426  C33 POPEQ  96     109.067  13.916 113.458  1.00  0.00           C
ATOM   3429  C34 POPEQ  96     109.996  14.126 112.258  1.00  0.00           C
ATOM   3432  C35 POPEQ  96     109.226  14.126 110.938  1.00  0.00           C
ATOM   3435  C36 POPEQ  96     110.137  14.406 109.739  1.00  0.00           C
ATOM   3438  C37 POPEQ  96     109.356  14.546 108.428  1.00  0.00           C
ATOM   3441  C38 POPEQ  96     110.117  15.356 107.368  1.00  0.00           C
ATOM   3444  C39 POPEQ  96     109.387  15.446 106.019  1.00  0.00           C
ATOM   3447 0C31 POPEQ  96     109.316  14.086 105.299  1.00  0.00           C
ATOM   3450 1C31 POPEQ  96     108.827  14.196 103.849  1.00  0.00           C
ATOM   3453 2C31 POPEQ  96     108.936  12.856 103.119  1.00  0.00           C
ATOM   3456 3C31 POPEQ  96     108.515  12.916 101.638  1.00  0.00           C
ATOM   3459 4C31 POPEQ  96     109.436  13.766 100.759  1.00  0.00           C
ATOM   3462 5C31 POPEQ  96     109.097  13.636  99.269  1.00  0.00           C
ATOM   3465 6C31 POPEQ  96     109.926  14.556  98.368  1.00  0.00           C
ATOM   3469  NH3 POPER  97      26.257  38.306 119.799  1.00  0.00           N
ATOM   3473  C12 POPER  97      24.965  37.535 119.699  1.00  0.00           C
ATOM   3476  C11 POPER  97      23.816  38.285 120.408  1.00  0.00           C
ATOM   3479  P   POPER  97      21.686  37.085 119.428  1.00  0.00           P
ATOM   3480  O13 POPER  97      21.756  36.126 120.538  1.00  0.00           O
ATOM   3481  O14 POPER  97      20.357  37.586 119.049  1.00  0.00           O
ATOM   3482  O11 POPER  97      22.346  36.446 118.159  1.00  0.00           O
ATOM   3483  O12 POPER  97      22.606  38.326 119.659  1.00  0.00           O
ATOM   3484  C1  POPER  97      21.456  35.855 117.199  1.00  0.00           C
ATOM   3487  C2  POPER  97      22.236  35.195 116.029  1.00  0.00           C
ATOM   3489  O21 POPER  97      21.306  34.756 115.029  1.00  0.00           O
ATOM   3490  C21 POPER  97      20.527  33.726 115.329  1.00  0.00           C
ATOM   3491  O22 POPER  97      20.527  33.096 116.368  1.00  0.00           O
ATOM   3492  C22 POPER  97      19.566  33.486 114.158  1.00  0.00           C
ATOM   3495  C3  POPER  97      23.286  34.116 116.449  1.00  0.00           C
ATOM   3498  O31 POPER  97      23.396  33.026 115.519  1.00  0.00           O
ATOM   3499  C31 POPER  97      23.905  33.125 114.288  1.00  0.00           C
ATOM   3500  O32 POPER  97      23.626  32.346 113.389  1.00  0.00           O
ATOM   3501  C32 POPER  97      24.937  34.266 114.099  1.00  0.00           C
ATOM   3504  C23 POPER  97      20.255  33.546 112.779  1.00  0.00           C
ATOM   3507  C24 POPER  97      19.236  33.676 111.648  1.00  0.00           C
ATOM   3510  C25 POPER  97      19.925  33.846 110.299  1.00  0.00           C
ATOM   3513  C26 POPER  97      18.946  34.116 109.169  1.00  0.00           C
ATOM   3516  C27 POPER  97      19.666  34.066 107.817  1.00  0.00           C
ATOM   3519  C28 POPER  97      18.765  34.445 106.638  1.00  0.00           C
ATOM   3522  C29 POPER  97      18.306  35.876 106.749  1.00  0.00           C
ATOM   3524 0C21 POPER  97      18.857  36.955 106.179  1.00  0.00           C
ATOM   3526 1C21 POPER  97      20.076  36.986 105.268  1.00  0.00           C
ATOM   3529 2C21 POPER  97      19.856  37.905 104.059  1.00  0.00           C
ATOM   3532 3C21 POPER  97      18.915  37.316 102.999  1.00  0.00           C
ATOM   3535 4C21 POPER  97      18.416  38.356 101.988  1.00  0.00           C
ATOM   3538 5C21 POPER  97      19.526  39.025 101.169  1.00  0.00           C
ATOM   3541 6C21 POPER  97      18.986  40.046 100.159  1.00  0.00           C
ATOM   3544 7C21 POPER  97      20.076  40.606  99.229  1.00  0.00           C
ATOM   3547 8C21 POPER  97      19.575  41.716  98.318  1.00  0.00           C
ATOM   3551  C33 POPER  97      25.606  34.226 112.689  1.00  0.00           C
ATOM   3554  C34 POPER  97      26.075  35.606 112.159  1.00  0.00           C
ATOM   3557  C35 POPER  97      26.716  35.576 110.749  1.00  0.00           C
ATOM   3560  C36 POPER  97      25.956  36.416 109.708  1.00  0.00           C
ATOM   3563  C37 POPER  97      26.586  36.406 108.299  1.00  0.00           C
ATOM   3566  C38 POPER  97      25.756  37.215 107.279  1.00  0.00           C
ATOM   3569  C39 POPER  97      26.207  37.006 105.829  1.00  0.00           C
ATOM   3572 0C31 POPER  97      25.317  37.745 104.809  1.00  0.00           C
ATOM   3575 1C31 POPER  97      25.596  37.336 103.357  1.00  0.00           C
ATOM   3578 2C31 POPER  97      24.906  38.265 102.328  1.00  0.00           C
ATOM   3581 3C31 POPER  97      24.887  37.705 100.899  1.00  0.00           C
ATOM   3584 4C31 POPER  97      26.207  37.076 100.429  1.00  0.00           C
ATOM   3587 5C31 POPER  97      26.215  36.776  98.927  1.00  0.00           C
ATOM   3590 6C31 POPER  97      27.446  35.994  98.469  1.00  0.00           C
ATOM   3594  NH3 POPES  98      95.837  19.715  78.357  1.00  0.00           N
ATOM   3598  C12 POPES  98      95.637  21.036  77.669  1.00  0.00           C
ATOM   3601  C11 POPES  98      94.146  21.316  77.468  1.00  0.00           C
ATOM   3604  P   POPES  98      93.556  23.776  78.089  1.00  0.00           P
ATOM   3605  O13 POPES  98      93.796  25.105  77.488  1.00  0.00           O
ATOM   3606  O14 POPES  98      92.157  23.476  78.438  1.00  0.00           O
ATOM   3607  O11 POPES  98      94.517  23.546  79.349  1.00  0.00           O
ATOM   3608  O12 POPES  98      93.997  22.675  77.058  1.00  0.00           O
ATOM   3609  C1  POPES  98      93.976  23.206  80.639  1.00  0.00           C
ATOM   3612  C2  POPES  98      94.996  22.416  81.498  1.00  0.00           C
ATOM   3614  O21 POPES  98      94.316  21.616  82.479  1.00  0.00           O
ATOM   3615  C21 POPES  98      94.007  22.115  83.669  1.00  0.00           C
ATOM   3616  O22 POPES  98      94.046  23.286  83.988  1.00  0.00           O
ATOM   3617  C22 POPES  98      93.507  20.965  84.559  1.00  0.00           C
ATOM   3620  C3  POPES  98      96.196  23.246  82.049  1.00  0.00           C
ATOM   3623  O31 POPES  98      97.017  22.406  82.878  1.00  0.00           O
ATOM   3624  C31 POPES  98      98.146  22.956  83.299  1.00  0.00           C
ATOM   3625  O32 POPES  98      98.486  24.106  83.048  1.00  0.00           O
ATOM   3626  C32 POPES  98      98.915  21.966  84.169  1.00  0.00           C
ATOM   3629  C23 POPES  98      93.817  21.136  86.059  1.00  0.00           C
ATOM   3632  C24 POPES  98      93.046  20.135  86.938  1.00  0.00           C
ATOM   3635  C25 POPES  98      93.176  20.446  88.438  1.00  0.00           C
ATOM   3638  C26 POPES  98      92.306  19.576  89.347  1.00  0.00           C
ATOM   3641  C27 POPES  98      92.276  20.126  90.788  1.00  0.00           C
ATOM   3644  C28 POPES  98      91.196  19.526  91.698  1.00  0.00           C
ATOM   3647  C29 POPES  98      91.536  18.166  92.269  1.00  0.00           C
ATOM   3649 0C21 POPES  98      92.245  17.965  93.398  1.00  0.00           C
ATOM   3651 1C21 POPES  98      92.876  19.066  94.219  1.00  0.00           C
ATOM   3654 2C21 POPES  98      93.647  18.566  95.457  1.00  0.00           C
ATOM   3657 3C21 POPES  98      92.726  18.096  96.589  1.00  0.00           C
ATOM   3660 4C21 POPES  98      93.486  17.705  97.868  1.00  0.00           C
ATOM   3663 5C21 POPES  98      94.186  16.336  97.768  1.00  0.00           C
ATOM   3666 6C21 POPES  98      94.846  15.936  99.089  1.00  0.00           C
ATOM   3669 7C21 POPES  98      95.156  14.436  99.188  1.00  0.00           C
ATOM   3672 8C21 POPES  98      96.026  14.076 100.388  1.00  0.00           C
ATOM   3676  C33 POPES  98      98.235  21.736  85.538  1.00  0.00           C
ATOM   3679  C34 POPES  98      99.016  22.356  86.707  1.00  0.00           C
ATOM   3682  C35 POPES  98      98.267  22.296  88.048  1.00  0.00           C
ATOM   3685  C36 POPES  98      99.116  22.705  89.269  1.00  0.00           C
ATOM   3688  C37 POPES  98     100.007  21.606  89.869  1.00  0.00           C
ATOM   3691  C38 POPES  98     100.746  22.006  91.159  1.00  0.00           C
ATOM   3694  C39 POPES  98      99.797  22.496  92.258  1.00  0.00           C
ATOM   3697 0C31 POPES  98     100.436  22.666  93.647  1.00  0.00           C
ATOM   3700 1C31 POPES  98      99.436  23.316  94.618  1.00  0.00           C
ATOM   3703 2C31 POPES  98      99.727  23.076  96.109  1.00  0.00           C
ATOM   3706 3C31 POPES  98     100.926  23.855  96.648  1.00  0.00           C
ATOM   3709 4C31 POPES  98     100.965  23.836  98.189  1.00  0.00           C
ATOM   3712 5C31 POPES  98     102.076  24.715  98.769  1.00  0.00           C
ATOM   3715 6C31 POPES  98     102.066  24.796 100.299  1.00  0.00           C
ATOM   3719  NH3 POPET  99      60.795  21.106 124.099  1.00  0.00           N
ATOM   3723  C12 POPET  99      61.125  20.616 122.718  1.00  0.00           C
ATOM   3726  C11 POPET  99      62.445  21.256 122.269  1.00  0.00           C
ATOM   3729  P   POPET  99      63.506  19.706 120.449  1.00  0.00           P
ATOM   3730  O13 POPET  99      64.786  19.666 121.188  1.00  0.00           O
ATOM   3731  O14 POPET  99      62.677  18.506 120.619  1.00  0.00           O
ATOM   3732  O11 POPET  99      63.755  19.965 118.927  1.00  0.00           O
ATOM   3733  O12 POPET  99      62.695  20.976 120.899  1.00  0.00           O
ATOM   3734  C1  POPET  99      64.546  19.106 118.129  1.00  0.00           C
ATOM   3737  C2  POPET  99      65.617  19.976 117.438  1.00  0.00           C
ATOM   3739  O21 POPET  99      66.336  19.196 116.479  1.00  0.00           O
ATOM   3740  C21 POPET  99      65.886  18.966 115.239  1.00  0.00           C
ATOM   3741  O22 POPET  99      66.477  18.236 114.459  1.00  0.00           O
ATOM   3742  C22 POPET  99      64.586  19.676 114.848  1.00  0.00           C
ATOM   3745  C3  POPET  99      66.585  20.546 118.529  1.00  0.00           C
ATOM   3748  O31 POPET  99      67.876  20.916 118.019  1.00  0.00           O
ATOM   3749  C31 POPET  99      67.905  22.086 117.359  1.00  0.00           C
ATOM   3750  O32 POPET  99      66.956  22.846 117.239  1.00  0.00           O
ATOM   3751  C32 POPET  99      69.306  22.286 116.778  1.00  0.00           C
ATOM   3754  C23 POPET  99      64.166  19.396 113.389  1.00  0.00           C
ATOM   3757  C24 POPET  99      62.806  20.016 113.069  1.00  0.00           C
ATOM   3760  C25 POPET  99      62.537  20.216 111.579  1.00  0.00           C
ATOM   3763  C26 POPET  99      62.076  19.025 110.729  1.00  0.00           C
ATOM   3766  C27 POPET  99      62.007  19.496 109.258  1.00  0.00           C
ATOM   3769  C28 POPET  99      61.777  18.376 108.249  1.00  0.00           C
ATOM   3772  C29 POPET  99      60.367  17.856 108.269  1.00  0.00           C
ATOM   3774 0C21 POPET  99      59.907  16.896 107.449  1.00  0.00           C
ATOM   3776 1C21 POPET  99      60.735  16.176 106.409  1.00  0.00           C
ATOM   3779 2C21 POPET  99      60.465  16.686 104.968  1.00  0.00           C
ATOM   3782 3C21 POPET  99      60.826  18.166 104.758  1.00  0.00           C
ATOM   3785 4C21 POPET  99      60.437  18.676 103.368  1.00  0.00           C
ATOM   3788 5C21 POPET  99      61.526  18.496 102.299  1.00  0.00           C
ATOM   3791 6C21 POPET  99      60.957  18.666 100.889  1.00  0.00           C
ATOM   3794 7C21 POPET  99      61.936  18.365  99.748  1.00  0.00           C
ATOM   3797 8C21 POPET  99      61.246  18.346  98.379  1.00  0.00           C
ATOM   3801  C33 POPET  99      69.345  23.256 115.578  1.00  0.00           C
ATOM   3804  C34 POPET  99      68.945  22.556 114.269  1.00  0.00           C
ATOM   3807  C35 POPET  99      68.706  23.526 113.098  1.00  0.00           C
ATOM   3810  C36 POPET  99      67.356  24.246 113.209  1.00  0.00           C
ATOM   3813  C37 POPET  99      66.876  24.875 111.897  1.00  0.00           C
ATOM   3816  C38 POPET  99      65.437  25.366 112.029  1.00  0.00           C
ATOM   3819  C39 POPET  99      64.766  25.596 110.668  1.00  0.00           C
ATOM   3822 0C31 POPET  99      65.215  26.906 110.029  1.00  0.00           C
ATOM   3825 1C31 POPET  99      64.306  27.266 108.849  1.00  0.00           C
ATOM   3828 2C31 POPET  99      64.615  28.656 108.299  1.00  0.00           C
ATOM   3831 3C31 POPET  99      63.396  29.285 107.608  1.00  0.00           C
ATOM   3834 4C31 POPET  99      62.646  28.326 106.688  1.00  0.00           C
ATOM   3837 5C31 POPET  99      61.625  29.056 105.818  1.00  0.00           C
ATOM   3840 6C31 POPET  99      60.707  28.125 105.029  1.00  0.00           C
ATOM   3844  NH3 POPEU 100      49.176 117.275  85.609  1.00  0.00           N
ATOM   3848  C12 POPEU 100      49.926 115.976  85.678  1.00  0.00           C
ATOM   3851  C11 POPEU 100      50.206 115.336  84.309  1.00  0.00           C
ATOM   3854  P   POPEU 100      51.826 113.186  84.599  1.00  0.00           P
ATOM   3855  O13 POPEU 100      51.637 111.785  84.169  1.00  0.00           O
ATOM   3856  O14 POPEU 100      52.937 113.866  83.868  1.00  0.00           O
ATOM   3857  O11 POPEU 100      52.165 113.225  86.138  1.00  0.00           O
ATOM   3858  O12 POPEU 100      50.457 113.946  84.428  1.00  0.00           O
ATOM   3859  C1  POPEU 100      51.166 113.296  87.169  1.00  0.00           C
ATOM   3862  C2  POPEU 100      51.655 112.686  88.519  1.00  0.00           C
ATOM   3864  O21 POPEU 100      50.746 113.175  89.538  1.00  0.00           O
ATOM   3865  C21 POPEU 100      50.585 112.366  90.569  1.00  0.00           C
ATOM   3866  O22 POPEU 100      51.016 111.226  90.648  1.00  0.00           O
ATOM   3867  C22 POPEU 100      49.797 113.085  91.679  1.00  0.00           C
ATOM   3870  C3  POPEU 100      53.127 113.096  88.858  1.00  0.00           C
ATOM   3873  O31 POPEU 100      53.706 112.186  89.828  1.00  0.00           O
ATOM   3874  C31 POPEU 100      54.447 112.715  90.788  1.00  0.00           C
ATOM   3875  O32 POPEU 100      54.716 113.896  90.919  1.00  0.00           O
ATOM   3876  C32 POPEU 100      54.956 111.605  91.707  1.00  0.00           C
ATOM   3879  C23 POPEU 100      50.136 112.494  93.069  1.00  0.00           C
ATOM   3882  C24 POPEU 100      49.345 113.076  94.269  1.00  0.00           C
ATOM   3885  C25 POPEU 100      47.887 112.616  94.359  1.00  0.00           C
ATOM   3888  C26 POPEU 100      47.337 112.646  95.799  1.00  0.00           C
ATOM   3891  C27 POPEU 100      45.795 112.606  95.849  1.00  0.00           C
ATOM   3894  C28 POPEU 100      45.226 112.425  97.269  1.00  0.00           C
ATOM   3897  C29 POPEU 100      43.727 112.665  97.318  1.00  0.00           C
ATOM   3899 0C21 POPEU 100      42.776 111.896  97.898  1.00  0.00           C
ATOM   3901 1C21 POPEU 100      42.965 110.585  98.618  1.00  0.00           C
ATOM   3904 2C21 POPEU 100      41.957 109.486  98.217  1.00  0.00           C
ATOM   3907 3C21 POPEU 100      40.777 109.355  99.199  1.00  0.00           C
ATOM   3910 4C21 POPEU 100      39.916 108.105  98.939  1.00  0.00           C
ATOM   3913 5C21 POPEU 100      38.875 107.855 100.029  1.00  0.00           C
ATOM   3916 6C21 POPEU 100      39.437 107.164 101.279  1.00  0.00           C
ATOM   3919 7C21 POPEU 100      38.415 107.095 102.429  1.00  0.00           C
ATOM   3922 8C21 POPEU 100      38.886 106.326 103.669  1.00  0.00           C
ATOM   3926  C33 POPEU 100      55.256 112.126  93.139  1.00  0.00           C
ATOM   3929  C34 POPEU 100      55.326 110.976  94.158  1.00  0.00           C
ATOM   3932  C35 POPEU 100      56.087 111.346  95.438  1.00  0.00           C
ATOM   3935  C36 POPEU 100      55.876 110.345  96.579  1.00  0.00           C
ATOM   3938  C37 POPEU 100      57.017 110.406  97.599  1.00  0.00           C
ATOM   3941  C38 POPEU 100      56.567 110.565  99.049  1.00  0.00           C
ATOM   3944  C39 POPEU 100      56.146 109.244  99.699  1.00  0.00           C
ATOM   3947 0C31 POPEU 100      56.096 109.346 101.229  1.00  0.00           C
ATOM   3950 1C31 POPEU 100      55.515 108.096 101.889  1.00  0.00           C
ATOM   3953 2C31 POPEU 100      55.995 107.906 103.329  1.00  0.00           C
ATOM   3956 3C31 POPEU 100      54.886 107.456 104.298  1.00  0.00           C
ATOM   3959 4C31 POPEU 100      53.927 108.595 104.688  1.00  0.00           C
ATOM   3962 5C31 POPEU 100      52.986 108.205 105.839  1.00  0.00           C
ATOM   3965 6C31 POPEU 100      52.076 109.355 106.287  1.00  0.00           C
ATOM   3969  NH3 POPEV 101      83.127  95.025 120.969  1.00  0.00           N
ATOM   3973  C12 POPEV 101      83.946  94.025 120.209  1.00  0.00           C
ATOM   3976  C11 POPEV 101      83.876  92.686 120.928  1.00  0.00           C
ATOM   3979  P   POPEV 101      81.236  92.235 120.639  1.00  0.00           P
ATOM   3980  O13 POPEV 101      81.056  93.525 121.339  1.00  0.00           O
ATOM   3981  O14 POPEV 101      80.576  91.046 121.209  1.00  0.00           O
ATOM   3982  O11 POPEV 101      80.855  92.436 119.118  1.00  0.00           O
ATOM   3983  O12 POPEV 101      82.766  91.916 120.508  1.00  0.00           O
ATOM   3984  C1  POPEV 101      81.126  91.405 118.147  1.00  0.00           C
ATOM   3987  C2  POPEV 101      82.516  91.576 117.438  1.00  0.00           C
ATOM   3989  O21 POPEV 101      82.486  92.506 116.339  1.00  0.00           O
ATOM   3990  C21 POPEV 101      81.877  92.105 115.239  1.00  0.00           C
ATOM   3991  O22 POPEV 101      81.117  91.166 115.118  1.00  0.00           O
ATOM   3992  C22 POPEV 101      82.385  92.936 114.049  1.00  0.00           C
ATOM   3995  C3  POPEV 101      83.197  90.215 117.058  1.00  0.00           C
ATOM   3998  O31 POPEV 101      84.646  90.316 116.967  1.00  0.00           O
ATOM   3999  C31 POPEV 101      85.146  90.425 115.729  1.00  0.00           C
ATOM   4000  O32 POPEV 101      84.477  90.585 114.719  1.00  0.00           O
ATOM   4001  C32 POPEV 101      86.656  90.176 115.738  1.00  0.00           C
ATOM   4004  C23 POPEV 101      81.747  94.335 113.927  1.00  0.00           C
ATOM   4007  C24 POPEV 101      82.076  95.056 112.618  1.00  0.00           C
ATOM   4010  C25 POPEV 101      83.526  95.555 112.479  1.00  0.00           C
ATOM   4013  C26 POPEV 101      84.506  94.506 111.928  1.00  0.00           C
ATOM   4016  C27 POPEV 101      85.527  95.106 110.938  1.00  0.00           C
ATOM   4019  C28 POPEV 101      86.376  94.025 110.239  1.00  0.00           C
ATOM   4022  C29 POPEV 101      87.285  94.626 109.188  1.00  0.00           C
ATOM   4024 0C21 POPEV 101      87.236  94.406 107.859  1.00  0.00           C
ATOM   4026 1C21 POPEV 101      86.257  93.535 107.107  1.00  0.00           C
ATOM   4029 2C21 POPEV 101      86.856  92.176 106.688  1.00  0.00           C
ATOM   4032 3C21 POPEV 101      88.076  92.255 105.749  1.00  0.00           C
ATOM   4035 4C21 POPEV 101      88.647  90.876 105.398  1.00  0.00           C
ATOM   4038 5C21 POPEV 101      87.826  90.064 104.379  1.00  0.00           C
ATOM   4041 6C21 POPEV 101      88.456  88.695 104.129  1.00  0.00           C
ATOM   4044 7C21 POPEV 101      87.726  87.836 103.098  1.00  0.00           C
ATOM   4047 8C21 POPEV 101      88.587  86.656 102.639  1.00  0.00           C
ATOM   4051  C33 POPEV 101      87.477  91.384 115.218  1.00  0.00           C
ATOM   4054  C34 POPEV 101      88.946  91.054 114.897  1.00  0.00           C
ATOM   4057  C35 POPEV 101      89.167  90.146 113.679  1.00  0.00           C
ATOM   4060  C36 POPEV 101      88.736  90.756 112.339  1.00  0.00           C
ATOM   4063  C37 POPEV 101      88.036  89.726 111.427  1.00  0.00           C
ATOM   4066  C38 POPEV 101      87.707  90.266 110.029  1.00  0.00           C
ATOM   4069  C39 POPEV 101      87.006  89.226 109.138  1.00  0.00           C
ATOM   4072 0C31 POPEV 101      85.527  89.025 109.467  1.00  0.00           C
ATOM   4075 1C31 POPEV 101      84.806  88.105 108.469  1.00  0.00           C
ATOM   4078 2C31 POPEV 101      83.307  87.985 108.769  1.00  0.00           C
ATOM   4081 3C31 POPEV 101      82.537  87.006 107.859  1.00  0.00           C
ATOM   4084 4C31 POPEV 101      82.516  87.406 106.378  1.00  0.00           C
ATOM   4087 5C31 POPEV 101      83.465  86.566 105.519  1.00  0.00           C
ATOM   4090 6C31 POPEV 101      83.326  86.835 104.018  1.00  0.00           C
ATOM   4094  NH3 POPEW 102      38.777  96.046 124.109  1.00  0.00           N
ATOM   4098  C12 POPEW 102      38.177  97.135 123.279  1.00  0.00           C
ATOM   4101  C11 POPEW 102      38.707  98.525 123.669  1.00  0.00           C
ATOM   4104  P   POPEW 102      41.055  99.735 123.959  1.00  0.00           P
ATOM   4105  O13 POPEW 102      40.335 100.985 123.679  1.00  0.00           O
ATOM   4106  O14 POPEW 102      41.915  99.696 125.159  1.00  0.00           O
ATOM   4107  O11 POPEW 102      41.985  99.406 122.709  1.00  0.00           O
ATOM   4108  O12 POPEW 102      40.096  98.476 123.979  1.00  0.00           O
ATOM   4109  C1  POPEW 102      41.346  98.965 121.498  1.00  0.00           C
ATOM   4112  C2  POPEW 102      42.035  99.495 120.199  1.00  0.00           C
ATOM   4114  O21 POPEW 102      42.575 100.806 120.457  1.00  0.00           O
ATOM   4115  C21 POPEW 102      43.376 101.454 119.589  1.00  0.00           C
ATOM   4116  O22 POPEW 102      43.536 102.665 119.669  1.00  0.00           O
ATOM   4117  C22 POPEW 102      44.166 100.576 118.629  1.00  0.00           C
ATOM   4120  C3  POPEW 102      41.036  99.465 118.998  1.00  0.00           C
ATOM   4123  O31 POPEW 102      39.786 100.176 119.179  1.00  0.00           O
ATOM   4124  C31 POPEW 102      39.797 101.446 118.769  1.00  0.00           C
ATOM   4125  O32 POPEW 102      40.746 102.196 118.849  1.00  0.00           O
ATOM   4126  C32 POPEW 102      38.547 101.755 117.969  1.00  0.00           C
ATOM   4129  C23 POPEW 102      45.195 101.426 117.829  1.00  0.00           C
ATOM   4132  C24 POPEW 102      45.527 100.946 116.419  1.00  0.00           C
ATOM   4135  C25 POPEW 102      44.296 100.885 115.508  1.00  0.00           C
ATOM   4138  C26 POPEW 102      44.646 100.445 114.089  1.00  0.00           C
ATOM   4141  C27 POPEW 102      43.396 100.296 113.217  1.00  0.00           C
ATOM   4144  C28 POPEW 102      43.746 100.355 111.729  1.00  0.00           C
ATOM   4147  C29 POPEW 102      42.505 100.316 110.879  1.00  0.00           C
ATOM   4149 0C21 POPEW 102      42.467  99.845 109.618  1.00  0.00           C
ATOM   4151 1C21 POPEW 102      43.646  99.296 108.849  1.00  0.00           C
ATOM   4154 2C21 POPEW 102      43.225  98.125 107.949  1.00  0.00           C
ATOM   4157 3C21 POPEW 102      44.426  97.494 107.248  1.00  0.00           C
ATOM   4160 4C21 POPEW 102      44.096  96.195 106.508  1.00  0.00           C
ATOM   4163 5C21 POPEW 102      42.976  96.314 105.457  1.00  0.00           C
ATOM   4166 6C21 POPEW 102      43.306  97.316 104.328  1.00  0.00           C
ATOM   4169 7C21 POPEW 102      42.277  97.285 103.199  1.00  0.00           C
ATOM   4172 8C21 POPEW 102      42.547  98.326 102.107  1.00  0.00           C
ATOM   4176  C33 POPEW 102      38.926 102.076 116.498  1.00  0.00           C
ATOM   4179  C34 POPEW 102      37.706 102.056 115.578  1.00  0.00           C
ATOM   4182  C35 POPEW 102      37.676 103.186 114.549  1.00  0.00           C
ATOM   4185  C36 POPEW 102      38.646 103.096 113.357  1.00  0.00           C
ATOM   4188  C37 POPEW 102      38.266 104.175 112.348  1.00  0.00           C
ATOM   4191  C38 POPEW 102      39.166 104.326 111.109  1.00  0.00           C
ATOM   4194  C39 POPEW 102      38.477 105.116 109.968  1.00  0.00           C
ATOM   4197 0C31 POPEW 102      37.785 106.415 110.419  1.00  0.00           C
ATOM   4200 1C31 POPEW 102      36.856 107.036 109.369  1.00  0.00           C
ATOM   4203 2C31 POPEW 102      37.297 108.406 108.839  1.00  0.00           C
ATOM   4206 3C31 POPEW 102      37.887 108.355 107.429  1.00  0.00           C
ATOM   4209 4C31 POPEW 102      38.326 109.745 106.949  1.00  0.00           C
ATOM   4212 5C31 POPEW 102      38.777 109.775 105.489  1.00  0.00           C
ATOM   4215 6C31 POPEW 102      39.567 111.025 105.128  1.00  0.00           C
ATOM   4219  NH3 POPEX 103      46.666  21.836 122.299  1.00  0.00           N
ATOM   4223  C12 POPEX 103      47.477  22.626 123.249  1.00  0.00           C
ATOM   4226  C11 POPEX 103      48.225  23.666 122.429  1.00  0.00           C
ATOM   4229  P   POPEX 103      48.137  25.876 123.769  1.00  0.00           P
ATOM   4230  O13 POPEX 103      46.715  25.546 123.998  1.00  0.00           O
ATOM   4231  O14 POPEX 103      48.857  26.506 124.888  1.00  0.00           O
ATOM   4232  O11 POPEX 103      48.246  26.776 122.499  1.00  0.00           O
ATOM   4233  O12 POPEX 103      48.906  24.566 123.279  1.00  0.00           O
ATOM   4234  C1  POPEX 103      49.485  27.386 122.159  1.00  0.00           C
ATOM   4237  C2  POPEX 103      49.215  28.536 121.169  1.00  0.00           C
ATOM   4239  O21 POPEX 103      48.886  27.965 119.879  1.00  0.00           O
ATOM   4240  C21 POPEX 103      47.646  28.246 119.499  1.00  0.00           C
ATOM   4241  O22 POPEX 103      46.806  28.836 120.139  1.00  0.00           O
ATOM   4242  C22 POPEX 103      47.516  27.916 118.019  1.00  0.00           C
ATOM   4245  C3  POPEX 103      50.426  29.506 121.019  1.00  0.00           C
ATOM   4248  O31 POPEX 103      50.457  30.216 119.758  1.00  0.00           O
ATOM   4249  C31 POPEX 103      49.527  31.156 119.629  1.00  0.00           C
ATOM   4250  O32 POPEX 103      48.606  31.366 120.398  1.00  0.00           O
ATOM   4251  C32 POPEX 103      49.805  31.936 118.349  1.00  0.00           C
ATOM   4254  C23 POPEX 103      46.195  28.516 117.488  1.00  0.00           C
ATOM   4257  C24 POPEX 103      46.036  28.456 115.969  1.00  0.00           C
ATOM   4260  C25 POPEX 103      44.615  28.876 115.598  1.00  0.00           C
ATOM   4263  C26 POPEX 103      44.366  29.086 114.099  1.00  0.00           C
ATOM   4266  C27 POPEX 103      42.926  29.576 113.849  1.00  0.00           C
ATOM   4269  C28 POPEX 103      42.666  30.016 112.397  1.00  0.00           C
ATOM   4272  C29 POPEX 103      42.765  28.866 111.419  1.00  0.00           C
ATOM   4274 0C21 POPEX 103      43.407  28.855 110.239  1.00  0.00           C
ATOM   4276 1C21 POPEX 103      44.137  29.995 109.589  1.00  0.00           C
ATOM   4279 2C21 POPEX 103      43.596  30.275 108.178  1.00  0.00           C
ATOM   4282 3C21 POPEX 103      42.126  30.756 108.139  1.00  0.00           C
ATOM   4285 4C21 POPEX 103      41.695  31.026 106.699  1.00  0.00           C
ATOM   4288 5C21 POPEX 103      40.226  31.446 106.559  1.00  0.00           C
ATOM   4291 6C21 POPEX 103      39.736  31.466 105.099  1.00  0.00           C
ATOM   4294 7C21 POPEX 103      39.646  30.066 104.467  1.00  0.00           C
ATOM   4297 8C21 POPEX 103      39.035  30.045 103.069  1.00  0.00           C
ATOM   4301  C33 POPEX 103      49.535  31.086 117.089  1.00  0.00           C
ATOM   4304  C34 POPEX 103      49.867  31.836 115.787  1.00  0.00           C
ATOM   4307  C35 POPEX 103      51.367  31.956 115.457  1.00  0.00           C
ATOM   4310  C36 POPEX 103      51.905  30.795 114.607  1.00  0.00           C
ATOM   4313  C37 POPEX 103      53.407  30.956 114.288  1.00  0.00           C
ATOM   4316  C38 POPEX 103      54.036  29.746 113.589  1.00  0.00           C
ATOM   4319  C39 POPEX 103      53.687  29.576 112.089  1.00  0.00           C
ATOM   4322 0C31 POPEX 103      54.485  28.406 111.508  1.00  0.00           C
ATOM   4325 1C31 POPEX 103      54.265  28.066 110.029  1.00  0.00           C
ATOM   4328 2C31 POPEX 103      55.075  26.816 109.649  1.00  0.00           C
ATOM   4331 3C31 POPEX 103      54.797  26.256 108.259  1.00  0.00           C
ATOM   4334 4C31 POPEX 103      55.465  27.045 107.129  1.00  0.00           C
ATOM   4337 5C31 POPEX 103      55.187  26.436 105.749  1.00  0.00           C
ATOM   4340 6C31 POPEX 103      55.925  27.146 104.618  1.00  0.00           C
ATOM   4344  NH3 POPEY 104      38.875  97.095  81.418  1.00  0.00           N
ATOM   4348  C12 POPEY 104      38.687  95.906  80.519  1.00  0.00           C
ATOM   4351  C11 POPEY 104      37.687  94.895  81.129  1.00  0.00           C
ATOM   4354  P   POPEY 104      35.617  95.116  79.568  1.00  0.00           P
ATOM   4355  O13 POPEY 104      35.945  95.686  78.229  1.00  0.00           O
ATOM   4356  O14 POPEY 104      34.386  94.296  79.729  1.00  0.00           O
ATOM   4357  O11 POPEY 104      35.576  96.326  80.589  1.00  0.00           O
ATOM   4358  O12 POPEY 104      36.846  94.335  80.118  1.00  0.00           O
ATOM   4359  C1  POPEY 104      34.527  97.285  80.529  1.00  0.00           C
ATOM   4362  C2  POPEY 104      34.826  98.505  81.449  1.00  0.00           C
ATOM   4364  O21 POPEY 104      34.567  98.166  82.829  1.00  0.00           O
ATOM   4365  C21 POPEY 104      35.636  97.696  83.479  1.00  0.00           C
ATOM   4366  O22 POPEY 104      36.756  97.646  82.999  1.00  0.00           O
ATOM   4367  C22 POPEY 104      35.236  97.215  84.879  1.00  0.00           C
ATOM   4370  C3  POPEY 104      33.916  99.696  81.019  1.00  0.00           C
ATOM   4373  O31 POPEY 104      34.026 100.946  81.719  1.00  0.00           O
ATOM   4374  C31 POPEY 104      34.846 101.095  82.729  1.00  0.00           C
ATOM   4375  O32 POPEY 104      36.027 100.786  82.758  1.00  0.00           O
ATOM   4376  C32 POPEY 104      34.015 101.735  83.839  1.00  0.00           C
ATOM   4379  C23 POPEY 104      36.416  96.735  85.779  1.00  0.00           C
ATOM   4382  C24 POPEY 104      36.965  97.796  86.739  1.00  0.00           C
ATOM   4385  C25 POPEY 104      36.337  97.715  88.139  1.00  0.00           C
ATOM   4388  C26 POPEY 104      37.027  98.605  89.188  1.00  0.00           C
ATOM   4391  C27 POPEY 104      36.695  98.186  90.639  1.00  0.00           C
ATOM   4394  C28 POPEY 104      37.527  98.926  91.707  1.00  0.00           C
ATOM   4397  C29 POPEY 104      37.546  98.175  93.029  1.00  0.00           C
ATOM   4399 0C21 POPEY 104      37.006  98.576  94.198  1.00  0.00           C
ATOM   4401 1C21 POPEY 104      36.267  99.875  94.438  1.00  0.00           C
ATOM   4404 2C21 POPEY 104      35.445  99.895  95.737  1.00  0.00           C
ATOM   4407 3C21 POPEY 104      34.137  99.086  95.699  1.00  0.00           C
ATOM   4410 4C21 POPEY 104      33.215  99.436  96.879  1.00  0.00           C
ATOM   4413 5C21 POPEY 104      31.816  98.814  96.819  1.00  0.00           C
ATOM   4416 6C21 POPEY 104      31.797  97.285  96.999  1.00  0.00           C
ATOM   4419 7C21 POPEY 104      30.376  96.735  97.199  1.00  0.00           C
ATOM   4422 8C21 POPEY 104      30.326  95.204  97.299  1.00  0.00           C
ATOM   4426  C33 POPEY 104      34.516 101.366  85.248  1.00  0.00           C
ATOM   4429  C34 POPEY 104      33.486 101.626  86.348  1.00  0.00           C
ATOM   4432  C35 POPEY 104      34.166 101.546  87.717  1.00  0.00           C
ATOM   4435  C36 POPEY 104      33.236 101.884  88.889  1.00  0.00           C
ATOM   4438  C37 POPEY 104      33.997 101.726  90.217  1.00  0.00           C
ATOM   4441  C38 POPEY 104      33.146 102.065  91.439  1.00  0.00           C
ATOM   4444  C39 POPEY 104      31.916 101.175  91.567  1.00  0.00           C
ATOM   4447 0C31 POPEY 104      31.207 101.384  92.908  1.00  0.00           C
ATOM   4450 1C31 POPEY 104      30.046 100.415  93.118  1.00  0.00           C
ATOM   4453 2C31 POPEY 104      29.326 100.705  94.438  1.00  0.00           C
ATOM   4456 3C31 POPEY 104      28.277  99.646  94.788  1.00  0.00           C
ATOM   4459 4C31 POPEY 104      27.515 100.046  96.068  1.00  0.00           C
ATOM   4462 5C31 POPEY 104      26.375  99.086  96.409  1.00  0.00           C
ATOM   4465 6C31 POPEY 104      25.606  99.506  97.659  1.00  0.00           C
ATOM   4469  NH3 POPEZ 105      96.336  73.866  77.879  1.00  0.00           N
ATOM   4473  C12 POPEZ 105      94.986  74.055  78.468  1.00  0.00           C
ATOM   4476  C11 POPEZ 105      93.967  73.326  77.589  1.00  0.00           C
ATOM   4479  P   POPEZ 105      91.707  72.726  78.749  1.00  0.00           P
ATOM   4480  O13 POPEZ 105      90.487  73.436  79.169  1.00  0.00           O
ATOM   4481  O14 POPEZ 105      91.586  71.454  77.989  1.00  0.00           O
ATOM   4482  O11 POPEZ 105      92.637  72.436  79.988  1.00  0.00           O
ATOM   4483  O12 POPEZ 105      92.656  73.726  77.949  1.00  0.00           O
ATOM   4484  C1  POPEZ 105      92.537  73.245  81.169  1.00  0.00           C
ATOM   4487  C2  POPEZ 105      91.607  72.616  82.239  1.00  0.00           C
ATOM   4489  O21 POPEZ 105      92.076  72.994  83.538  1.00  0.00           O
ATOM   4490  C21 POPEZ 105      91.656  74.146  84.008  1.00  0.00           C
ATOM   4491  O22 POPEZ 105      91.007  74.985  83.409  1.00  0.00           O
ATOM   4492  C22 POPEZ 105      92.187  74.266  85.448  1.00  0.00           C
ATOM   4495  C3  POPEZ 105      91.586  71.055  82.148  1.00  0.00           C
ATOM   4498  O31 POPEZ 105      91.336  70.416  83.438  1.00  0.00           O
ATOM   4499  C31 POPEZ 105      92.416  69.925  84.039  1.00  0.00           C
ATOM   4500  O32 POPEZ 105      93.547  69.896  83.578  1.00  0.00           O
ATOM   4501  C32 POPEZ 105      92.057  69.396  85.429  1.00  0.00           C
ATOM   4504  C23 POPEZ 105      91.327  75.156  86.378  1.00  0.00           C
ATOM   4507  C24 POPEZ 105      90.466  74.384  87.397  1.00  0.00           C
ATOM   4510  C25 POPEZ 105      91.257  73.726  88.559  1.00  0.00           C
ATOM   4513  C26 POPEZ 105      90.516  73.785  89.897  1.00  0.00           C
ATOM   4516  C27 POPEZ 105      91.236  73.025  91.038  1.00  0.00           C
ATOM   4519  C28 POPEZ 105      90.855  71.535  91.179  1.00  0.00           C
ATOM   4522  C29 POPEZ 105      89.477  71.305  91.739  1.00  0.00           C
ATOM   4524 0C21 POPEZ 105      89.137  71.226  93.038  1.00  0.00           C
ATOM   4526 1C21 POPEZ 105      90.037  71.425  94.239  1.00  0.00           C
ATOM   4529 2C21 POPEZ 105      89.377  72.355  95.279  1.00  0.00           C
ATOM   4532 3C21 POPEZ 105      90.207  72.586  96.567  1.00  0.00           C
ATOM   4535 4C21 POPEZ 105      89.536  73.646  97.459  1.00  0.00           C
ATOM   4538 5C21 POPEZ 105      90.396  74.204  98.609  1.00  0.00           C
ATOM   4541 6C21 POPEZ 105      90.676  73.215  99.748  1.00  0.00           C
ATOM   4544 7C21 POPEZ 105      91.236  73.906 101.008  1.00  0.00           C
ATOM   4547 8C21 POPEZ 105      91.656  72.936 102.107  1.00  0.00           C
ATOM   4551  C33 POPEZ 105      92.957  70.064  86.479  1.00  0.00           C
ATOM   4554  C34 POPEZ 105      92.917  69.384  87.849  1.00  0.00           C
ATOM   4557  C35 POPEZ 105      93.706  70.236  88.848  1.00  0.00           C
ATOM   4560  C36 POPEZ 105      93.857  69.626  90.248  1.00  0.00           C
ATOM   4563  C37 POPEZ 105      94.557  70.626  91.179  1.00  0.00           C
ATOM   4566  C38 POPEZ 105      94.905  70.064  92.559  1.00  0.00           C
ATOM   4569  C39 POPEZ 105      93.727  70.125  93.538  1.00  0.00           C
ATOM   4572 0C31 POPEZ 105      94.146  69.676  94.939  1.00  0.00           C
ATOM   4575 1C31 POPEZ 105      93.016  69.816  95.968  1.00  0.00           C
ATOM   4578 2C31 POPEZ 105      93.456  69.366  97.368  1.00  0.00           C
ATOM   4581 3C31 POPEZ 105      92.446  69.705  98.469  1.00  0.00           C
ATOM   4584 4C31 POPEZ 105      91.096  68.986  98.308  1.00  0.00           C
ATOM   4587 5C31 POPEZ 105      90.117  69.306  99.449  1.00  0.00           C
ATOM   4590 6C31 POPEZ 105      88.766  68.595  99.288  1.00  0.00           C
ATOM   4594  NH3 POPEa 106       5.116  24.796 121.129  1.00  0.00           N
ATOM   4598  C12 POPEa 106       3.965  25.416 120.368  1.00  0.00           C
ATOM   4601  C11 POPEa 106       4.175  26.916 120.037  1.00  0.00           C
ATOM   4604  P   POPEa 106       6.675  26.996 119.309  1.00  0.00           P
ATOM   4605  O13 POPEa 106       6.946  25.546 119.207  1.00  0.00           O
ATOM   4606  O14 POPEa 106       6.957  27.605 120.629  1.00  0.00           O
ATOM   4607  O11 POPEa 106       7.375  27.846 118.178  1.00  0.00           O
ATOM   4608  O12 POPEa 106       5.135  27.166 119.008  1.00  0.00           O
ATOM   4609  C1  POPEa 106       7.285  29.276 118.299  1.00  0.00           C
ATOM   4612  C2  POPEa 106       8.116  30.006 117.199  1.00  0.00           C
ATOM   4614  O21 POPEa 106       7.745  29.656 115.849  1.00  0.00           O
ATOM   4615  C21 POPEa 106       6.506  30.016 115.559  1.00  0.00           C
ATOM   4616  O22 POPEa 106       5.826  30.786 116.218  1.00  0.00           O
ATOM   4617  C22 POPEa 106       6.007  29.276 114.319  1.00  0.00           C
ATOM   4620  C3  POPEa 106       9.606  29.686 117.379  1.00  0.00           C
ATOM   4623  O31 POPEa 106      10.406  30.576 116.567  1.00  0.00           O
ATOM   4624  C31 POPEa 106      11.036  30.026 115.548  1.00  0.00           C
ATOM   4625  O32 POPEa 106      11.016  28.855 115.229  1.00  0.00           O
ATOM   4626  C32 POPEa 106      11.715  31.136 114.739  1.00  0.00           C
ATOM   4629  C23 POPEa 106       6.876  29.456 113.059  1.00  0.00           C
ATOM   4632  C24 POPEa 106       6.245  28.836 111.809  1.00  0.00           C
ATOM   4635  C25 POPEa 106       7.116  28.906 110.538  1.00  0.00           C
ATOM   4638  C26 POPEa 106       7.505  30.316 110.078  1.00  0.00           C
ATOM   4641  C27 POPEa 106       7.726  30.376 108.559  1.00  0.00           C
ATOM   4644  C28 POPEa 106       8.356  31.696 108.078  1.00  0.00           C
ATOM   4647  C29 POPEa 106       8.076  31.936 106.609  1.00  0.00           C
ATOM   4649 0C21 POPEa 106       8.925  31.866 105.569  1.00  0.00           C
ATOM   4651 1C21 POPEa 106      10.396  31.506 105.589  1.00  0.00           C
ATOM   4654 2C21 POPEa 106      10.715  30.356 104.607  1.00  0.00           C
ATOM   4657 3C21 POPEa 106      12.236  30.166 104.449  1.00  0.00           C
ATOM   4660 4C21 POPEa 106      12.646  29.285 103.249  1.00  0.00           C
ATOM   4663 5C21 POPEa 106      12.045  27.876 103.308  1.00  0.00           C
ATOM   4666 6C21 POPEa 106      12.696  26.945 102.279  1.00  0.00           C
ATOM   4669 7C21 POPEa 106      12.095  25.535 102.328  1.00  0.00           C
ATOM   4672 8C21 POPEa 106      12.806  24.545 101.419  1.00  0.00           C
ATOM   4676  C33 POPEa 106      12.255  30.625 113.389  1.00  0.00           C
ATOM   4679  C34 POPEa 106      12.345  31.736 112.318  1.00  0.00           C
ATOM   4682  C35 POPEa 106      12.796  31.226 110.938  1.00  0.00           C
ATOM   4685  C36 POPEa 106      12.076  29.945 110.489  1.00  0.00           C
ATOM   4688  C37 POPEa 106      12.186  29.656 108.989  1.00  0.00           C
ATOM   4691  C38 POPEa 106      11.616  28.276 108.638  1.00  0.00           C
ATOM   4694  C39 POPEa 106      12.667  27.156 108.679  1.00  0.00           C
ATOM   4697 0C31 POPEa 106      13.376  26.986 107.328  1.00  0.00           C
ATOM   4700 1C31 POPEa 106      14.396  25.846 107.279  1.00  0.00           C
ATOM   4703 2C31 POPEa 106      14.856  25.576 105.849  1.00  0.00           C
ATOM   4706 3C31 POPEa 106      15.646  24.266 105.668  1.00  0.00           C
ATOM   4709 4C31 POPEa 106      16.015  24.066 104.188  1.00  0.00           C
ATOM   4712 5C31 POPEa 106      16.446  22.635 103.858  1.00  0.00           C
ATOM   4715 6C31 POPEa 106      16.595  22.406 102.348  1.00  0.00           C
ATOM   4719  NH3 POPEb 107      37.747  54.995 121.339  1.00  0.00           N
ATOM   4723  C12 POPEb 107      38.715  54.476 122.348  1.00  0.00           C
ATOM   4726  C11 POPEb 107      39.736  53.545 121.679  1.00  0.00           C
ATOM   4729  P   POPEb 107      38.196  51.546 121.188  1.00  0.00           P
ATOM   4730  O13 POPEb 107      38.285  50.396 120.258  1.00  0.00           O
ATOM   4731  O14 POPEb 107      38.527  51.276 122.599  1.00  0.00           O
ATOM   4732  O11 POPEb 107      36.756  52.236 121.068  1.00  0.00           O
ATOM   4733  O12 POPEb 107      39.125  52.715 120.678  1.00  0.00           O
ATOM   4734  C1  POPEb 107      35.625  51.506 120.538  1.00  0.00           C
ATOM   4737  C2  POPEb 107      35.017  52.085 119.219  1.00  0.00           C
ATOM   4739  O21 POPEb 107      36.066  52.465 118.329  1.00  0.00           O
ATOM   4740  C21 POPEb 107      36.617  51.465 117.677  1.00  0.00           C
ATOM   4741  O22 POPEb 107      36.277  50.285 117.729  1.00  0.00           O
ATOM   4742  C22 POPEb 107      37.666  52.056 116.739  1.00  0.00           C
ATOM   4745  C3  POPEb 107      34.067  53.306 119.397  1.00  0.00           C
ATOM   4748  O31 POPEb 107      33.586  53.756 118.098  1.00  0.00           O
ATOM   4749  C31 POPEb 107      34.286  54.725 117.519  1.00  0.00           C
ATOM   4750  O32 POPEb 107      35.006  55.526 118.109  1.00  0.00           O
ATOM   4751  C32 POPEb 107      34.166  54.576 116.008  1.00  0.00           C
ATOM   4754  C23 POPEb 107      38.496  50.986 116.019  1.00  0.00           C
ATOM   4757  C24 POPEb 107      39.675  51.616 115.258  1.00  0.00           C
ATOM   4760  C25 POPEb 107      39.256  52.446 114.029  1.00  0.00           C
ATOM   4763  C26 POPEb 107      38.875  51.576 112.817  1.00  0.00           C
ATOM   4766  C27 POPEb 107      38.637  52.396 111.539  1.00  0.00           C
ATOM   4769  C28 POPEb 107      38.285  51.546 110.299  1.00  0.00           C
ATOM   4772  C29 POPEb 107      39.396  50.616 109.868  1.00  0.00           C
ATOM   4774 0C21 POPEb 107      39.605  50.116 108.638  1.00  0.00           C
ATOM   4776 1C21 POPEb 107      38.746  50.326 107.419  1.00  0.00           C
ATOM   4779 2C21 POPEb 107      39.486  51.056 106.269  1.00  0.00           C
ATOM   4782 3C21 POPEb 107      38.626  51.126 104.988  1.00  0.00           C
ATOM   4785 4C21 POPEb 107      39.195  51.976 103.839  1.00  0.00           C
ATOM   4788 5C21 POPEb 107      40.606  51.556 103.409  1.00  0.00           C
ATOM   4791 6C21 POPEb 107      41.066  52.146 102.058  1.00  0.00           C
ATOM   4794 7C21 POPEb 107      42.437  51.616 101.589  1.00  0.00           C
ATOM   4797 8C21 POPEb 107      42.887  52.066 100.199  1.00  0.00           C
ATOM   4801  C33 POPEb 107      34.617  55.826 115.229  1.00  0.00           C
ATOM   4804  C34 POPEb 107      34.777  55.556 113.729  1.00  0.00           C
ATOM   4807  C35 POPEb 107      34.996  56.826 112.898  1.00  0.00           C
ATOM   4810  C36 POPEb 107      35.387  56.516 111.449  1.00  0.00           C
ATOM   4813  C37 POPEb 107      34.826  57.526 110.438  1.00  0.00           C
ATOM   4816  C38 POPEb 107      33.375  57.215 110.037  1.00  0.00           C
ATOM   4819  C39 POPEb 107      32.765  58.275 109.109  1.00  0.00           C
ATOM   4822 0C31 POPEb 107      33.266  58.236 107.659  1.00  0.00           C
ATOM   4825 1C31 POPEb 107      33.106  59.606 106.988  1.00  0.00           C
ATOM   4828 2C31 POPEb 107      33.247  59.616 105.457  1.00  0.00           C
ATOM   4831 3C31 POPEb 107      32.195  58.756 104.748  1.00  0.00           C
ATOM   4834 4C31 POPEb 107      32.016  59.135 103.269  1.00  0.00           C
ATOM   4837 5C31 POPEb 107      31.215  58.096 102.488  1.00  0.00           C
ATOM   4840 6C31 POPEb 107      30.956  58.516 101.039  1.00  0.00           C
ATOM   4844  NH3 POPEc 108      23.256  16.736  77.188  1.00  0.00           N
ATOM   4848  C12 POPEc 108      22.157  17.616  76.639  1.00  0.00           C
ATOM   4851  C11 POPEc 108      22.646  18.906  75.968  1.00  0.00           C
ATOM   4854  P   POPEc 108      23.516  21.285  76.288  1.00  0.00           P
ATOM   4855  O13 POPEc 108      24.375  21.016  75.108  1.00  0.00           O
ATOM   4856  O14 POPEc 108      22.367  22.176  76.049  1.00  0.00           O
ATOM   4857  O11 POPEc 108      24.375  22.015  77.379  1.00  0.00           O
ATOM   4858  O12 POPEc 108      23.096  19.886  76.919  1.00  0.00           O
ATOM   4859  C1  POPEc 108      25.585  21.476  77.898  1.00  0.00           C
ATOM   4862  C2  POPEc 108      25.477  21.355  79.428  1.00  0.00           C
ATOM   4864  O21 POPEc 108      26.777  21.506  80.019  1.00  0.00           O
ATOM   4865  C21 POPEc 108      26.707  21.926  81.278  1.00  0.00           C
ATOM   4866  O22 POPEc 108      25.807  22.605  81.729  1.00  0.00           O
ATOM   4867  C22 POPEc 108      27.876  21.385  82.089  1.00  0.00           C
ATOM   4870  C3  POPEc 108      24.867  19.996  79.879  1.00  0.00           C
ATOM   4873  O31 POPEc 108      24.425  20.086  81.249  1.00  0.00           O
ATOM   4874  C31 POPEc 108      23.156  20.386  81.389  1.00  0.00           C
ATOM   4875  O32 POPEc 108      22.316  20.376  80.499  1.00  0.00           O
ATOM   4876  C32 POPEc 108      22.896  20.926  82.789  1.00  0.00           C
ATOM   4879  C23 POPEc 108      28.085  22.156  83.419  1.00  0.00           C
ATOM   4882  C24 POPEc 108      28.896  21.326  84.428  1.00  0.00           C
ATOM   4885  C25 POPEc 108      29.565  22.156  85.529  1.00  0.00           C
ATOM   4888  C26 POPEc 108      30.317  21.276  86.549  1.00  0.00           C
ATOM   4891  C27 POPEc 108      31.245  22.086  87.468  1.00  0.00           C
ATOM   4894  C28 POPEc 108      31.686  21.276  88.699  1.00  0.00           C
ATOM   4897  C29 POPEc 108      32.446  22.056  89.739  1.00  0.00           C
ATOM   4899 0C21 POPEc 108      32.176  22.076  91.059  1.00  0.00           C
ATOM   4901 1C21 POPEc 108      31.096  21.276  91.739  1.00  0.00           C
ATOM   4904 2C21 POPEc 108      31.156  21.385  93.279  1.00  0.00           C
ATOM   4907 3C21 POPEc 108      30.625  22.726  93.809  1.00  0.00           C
ATOM   4910 4C21 POPEc 108      30.736  22.846  95.329  1.00  0.00           C
ATOM   4913 5C21 POPEc 108      30.106  24.136  95.868  1.00  0.00           C
ATOM   4916 6C21 POPEc 108      30.547  24.476  97.299  1.00  0.00           C
ATOM   4919 7C21 POPEc 108      29.797  25.686  97.879  1.00  0.00           C
ATOM   4922 8C21 POPEc 108      30.447  26.236  99.158  1.00  0.00           C
ATOM   4926  C33 POPEc 108      21.995  19.986  83.619  1.00  0.00           C
ATOM   4929  C34 POPEc 108      21.595  20.676  84.919  1.00  0.00           C
ATOM   4932  C35 POPEc 108      20.937  19.766  85.949  1.00  0.00           C
ATOM   4935  C36 POPEc 108      20.707  20.546  87.239  1.00  0.00           C
ATOM   4938  C37 POPEc 108      20.477  19.656  88.458  1.00  0.00           C
ATOM   4941  C38 POPEc 108      20.836  20.396  89.739  1.00  0.00           C
ATOM   4944  C39 POPEc 108      20.726  19.486  90.958  1.00  0.00           C
ATOM   4947 0C31 POPEc 108      21.335  20.135  92.208  1.00  0.00           C
ATOM   4950 1C31 POPEc 108      21.056  19.326  93.468  1.00  0.00           C
ATOM   4953 2C31 POPEc 108      19.867  19.836  94.288  1.00  0.00           C
ATOM   4956 3C31 POPEc 108      18.556  19.976  93.498  1.00  0.00           C
ATOM   4959 4C31 POPEc 108      17.356  20.326  94.389  1.00  0.00           C
ATOM   4962 5C31 POPEc 108      16.015  20.296  93.638  1.00  0.00           C
ATOM   4965 6C31 POPEc 108      14.805  20.496  94.549  1.00  0.00           C
ATOM   4969  NH3 POPEd 109      69.696  75.476  81.859  1.00  0.00           N
ATOM   4973  C12 POPEd 109      69.566  74.866  80.499  1.00  0.00           C
ATOM   4976  C11 POPEd 109      68.117  74.925  80.009  1.00  0.00           C
ATOM   4979  P   POPEd 109      66.915  72.704  80.709  1.00  0.00           P
ATOM   4980  O13 POPEd 109      67.945  72.116  79.809  1.00  0.00           O
ATOM   4981  O14 POPEd 109      65.476  72.564  80.378  1.00  0.00           O
ATOM   4982  O11 POPEd 109      67.126  72.126  82.169  1.00  0.00           O
ATOM   4983  O12 POPEd 109      67.235  74.256  80.919  1.00  0.00           O
ATOM   4984  C1  POPEd 109      67.076  72.916  83.358  1.00  0.00           C
ATOM   4987  C2  POPEd 109      65.687  73.595  83.568  1.00  0.00           C
ATOM   4989  O21 POPEd 109      65.656  74.315  84.809  1.00  0.00           O
ATOM   4990  C21 POPEd 109      66.227  75.494  84.788  1.00  0.00           C
ATOM   4991  O22 POPEd 109      66.715  76.046  83.809  1.00  0.00           O
ATOM   4992  C22 POPEd 109      66.087  76.175  86.159  1.00  0.00           C
ATOM   4995  C3  POPEd 109      64.496  72.605  83.538  1.00  0.00           C
ATOM   4998  O31 POPEd 109      64.276  71.884  84.779  1.00  0.00           O
ATOM   4999  C31 POPEd 109      63.485  72.485  85.648  1.00  0.00           C
ATOM   5000  O32 POPEd 109      63.006  73.605  85.569  1.00  0.00           O
ATOM   5001  C32 POPEd 109      63.207  71.516  86.788  1.00  0.00           C
ATOM   5004  C23 POPEd 109      67.366  76.975  86.508  1.00  0.00           C
ATOM   5007  C24 POPEd 109      67.216  78.005  87.639  1.00  0.00           C
ATOM   5010  C25 POPEd 109      66.915  77.406  89.018  1.00  0.00           C
ATOM   5013  C26 POPEd 109      66.235  78.455  89.897  1.00  0.00           C
ATOM   5016  C27 POPEd 109      65.886  77.965  91.309  1.00  0.00           C
ATOM   5019  C28 POPEd 109      66.975  78.286  92.339  1.00  0.00           C
ATOM   5022  C29 POPEd 109      67.016  79.745  92.689  1.00  0.00           C
ATOM   5024 0C21 POPEd 109      66.715  80.296  93.878  1.00  0.00           C
ATOM   5026 1C21 POPEd 109      66.305  79.565  95.139  1.00  0.00           C
ATOM   5029 2C21 POPEd 109      67.086  80.046  96.378  1.00  0.00           C
ATOM   5032 3C21 POPEd 109      66.687  81.465  96.819  1.00  0.00           C
ATOM   5035 4C21 POPEd 109      67.216  81.855  98.199  1.00  0.00           C
ATOM   5038 5C21 POPEd 109      66.766  80.914  99.319  1.00  0.00           C
ATOM   5041 6C21 POPEd 109      66.676  81.636 100.668  1.00  0.00           C
ATOM   5044 7C21 POPEd 109      66.415  80.686 101.848  1.00  0.00           C
ATOM   5047 8C21 POPEd 109      65.276  81.166 102.739  1.00  0.00           C
ATOM   5051  C33 POPEd 109      61.796  70.896  86.669  1.00  0.00           C
ATOM   5054  C34 POPEd 109      61.536  69.686  87.579  1.00  0.00           C
ATOM   5057  C35 POPEd 109      60.876  70.006  88.927  1.00  0.00           C
ATOM   5060  C36 POPEd 109      61.826  70.576  89.988  1.00  0.00           C
ATOM   5063  C37 POPEd 109      61.236  70.516  91.409  1.00  0.00           C
ATOM   5066  C38 POPEd 109      62.216  70.986  92.479  1.00  0.00           C
ATOM   5069  C39 POPEd 109      61.765  70.646  93.909  1.00  0.00           C
ATOM   5072 0C31 POPEd 109      62.726  71.165  94.999  1.00  0.00           C
ATOM   5075 1C31 POPEd 109      63.027  72.665  94.839  1.00  0.00           C
ATOM   5078 2C31 POPEd 109      63.625  73.345  96.078  1.00  0.00           C
ATOM   5081 3C31 POPEd 109      63.816  74.845  95.809  1.00  0.00           C
ATOM   5084 4C31 POPEd 109      63.986  75.686  97.079  1.00  0.00           C
ATOM   5087 5C31 POPEd 109      63.906  77.186  96.769  1.00  0.00           C
ATOM   5090 6C31 POPEd 109      64.055  78.105  97.979  1.00  0.00           C
ATOM   5094  NH3 POPEe 110     106.155 118.505  79.968  1.00  0.00           N
ATOM   5098  C12 POPEe 110     105.616 117.915  78.688  1.00  0.00           C
ATOM   5101  C11 POPEe 110     104.286 117.176  78.919  1.00  0.00           C
ATOM   5104  P   POPEe 110     102.426 116.086  77.409  1.00  0.00           P
ATOM   5105  O13 POPEe 110     101.686 116.525  76.209  1.00  0.00           O
ATOM   5106  O14 POPEe 110     103.016 114.726  77.419  1.00  0.00           O
ATOM   5107  O11 POPEe 110     101.486 116.275  78.688  1.00  0.00           O
ATOM   5108  O12 POPEe 110     103.587 117.115  77.678  1.00  0.00           O
ATOM   5109  C1  POPEe 110     101.507 115.326  79.758  1.00  0.00           C
ATOM   5112  C2  POPEe 110     101.227 116.005  81.138  1.00  0.00           C
ATOM   5114  O21 POPEe 110     101.155 114.994  82.178  1.00  0.00           O
ATOM   5115  C21 POPEe 110     102.346 114.656  82.659  1.00  0.00           C
ATOM   5116  O22 POPEe 110     103.416 115.056  82.248  1.00  0.00           O
ATOM   5117  C22 POPEe 110     102.146 113.736  83.889  1.00  0.00           C
ATOM   5120  C3  POPEe 110      99.897 116.835  81.147  1.00  0.00           C
ATOM   5123  O31 POPEe 110      99.447 117.135  82.499  1.00  0.00           O
ATOM   5124  C31 POPEe 110      98.477 116.366  82.999  1.00  0.00           C
ATOM   5125  O32 POPEe 110      97.896 115.465  82.397  1.00  0.00           O
ATOM   5126  C32 POPEe 110      98.206 116.776  84.449  1.00  0.00           C
ATOM   5129  C23 POPEe 110     102.117 114.524  85.217  1.00  0.00           C
ATOM   5132  C24 POPEe 110     101.646 113.726  86.449  1.00  0.00           C
ATOM   5135  C25 POPEe 110     102.586 112.596  86.898  1.00  0.00           C
ATOM   5138  C26 POPEe 110     102.416 112.235  88.389  1.00  0.00           C
ATOM   5141  C27 POPEe 110     103.456 111.216  88.868  1.00  0.00           C
ATOM   5144  C28 POPEe 110     103.316 110.855  90.368  1.00  0.00           C
ATOM   5147  C29 POPEe 110     103.626 109.396  90.569  1.00  0.00           C
ATOM   5149 0C21 POPEe 110     104.126 108.756  91.639  1.00  0.00           C
ATOM   5151 1C21 POPEe 110     104.496 109.335  92.969  1.00  0.00           C
ATOM   5154 2C21 POPEe 110     103.736 108.656  94.118  1.00  0.00           C
ATOM   5157 3C21 POPEe 110     104.456 108.846  95.457  1.00  0.00           C
ATOM   5160 4C21 POPEe 110     103.617 108.345  96.638  1.00  0.00           C
ATOM   5163 5C21 POPEe 110     104.396 108.376  97.949  1.00  0.00           C
ATOM   5166 6C21 POPEe 110     103.526 108.026  99.158  1.00  0.00           C
ATOM   5169 7C21 POPEe 110     104.256 108.236 100.489  1.00  0.00           C
ATOM   5172 8C21 POPEe 110     103.367 108.035 101.719  1.00  0.00           C
ATOM   5176  C33 POPEe 110      97.017 116.016  85.069  1.00  0.00           C
ATOM   5179  C34 POPEe 110      96.936 116.125  86.599  1.00  0.00           C
ATOM   5182  C35 POPEe 110      96.135 117.336  87.108  1.00  0.00           C
ATOM   5185  C36 POPEe 110      95.926 117.255  88.629  1.00  0.00           C
ATOM   5188  C37 POPEe 110      94.736 118.096  89.109  1.00  0.00           C
ATOM   5191  C38 POPEe 110      94.885 118.576  90.559  1.00  0.00           C
ATOM   5194  C39 POPEe 110      94.697 117.494  91.639  1.00  0.00           C
ATOM   5197 0C31 POPEe 110      95.086 118.055  93.008  1.00  0.00           C
ATOM   5200 1C31 POPEe 110      94.916 117.046  94.148  1.00  0.00           C
ATOM   5203 2C31 POPEe 110      95.595 117.486  95.457  1.00  0.00           C
ATOM   5206 3C31 POPEe 110      95.096 118.846  95.958  1.00  0.00           C
ATOM   5209 4C31 POPEe 110      95.627 119.206  97.348  1.00  0.00           C
ATOM   5212 5C31 POPEe 110      94.897 120.436  97.919  1.00  0.00           C
ATOM   5215 6C31 POPEe 110      95.436 120.876  99.269  1.00  0.00           C
ATOM   5219  NH3 POPEf 111     114.846  56.156  74.629  1.00  0.00           N
ATOM   5223  C12 POPEf 111     113.887  56.156  73.468  1.00  0.00           C
ATOM   5226  C11 POPEf 111     113.495  57.596  73.118  1.00  0.00           C
ATOM   5229  P   POPEf 111     111.117  58.316  73.849  1.00  0.00           P
ATOM   5230  O13 POPEf 111     110.637  57.056  73.258  1.00  0.00           O
ATOM   5231  O14 POPEf 111     110.907  59.566  73.078  1.00  0.00           O
ATOM   5232  O11 POPEf 111     110.466  58.556  75.269  1.00  0.00           O
ATOM   5233  O12 POPEf 111     112.665  58.135  74.159  1.00  0.00           O
ATOM   5234  C1  POPEf 111     110.487  57.495  76.238  1.00  0.00           C
ATOM   5237  C2  POPEf 111     109.905  58.015  77.578  1.00  0.00           C
ATOM   5239  O21 POPEf 111     110.126  57.076  78.659  1.00  0.00           O
ATOM   5240  C21 POPEf 111     111.317  57.206  79.248  1.00  0.00           C
ATOM   5241  O22 POPEf 111     112.236  57.896  78.849  1.00  0.00           O
ATOM   5242  C22 POPEf 111     111.317  56.486  80.597  1.00  0.00           C
ATOM   5245  C3  POPEf 111     108.386  58.326  77.499  1.00  0.00           C
ATOM   5248  O31 POPEf 111     107.997  59.166  78.598  1.00  0.00           O
ATOM   5249  C31 POPEf 111     107.306  58.626  79.589  1.00  0.00           C
ATOM   5250  O32 POPEf 111     106.796  57.516  79.599  1.00  0.00           O
ATOM   5251  C32 POPEf 111     107.276  59.595  80.779  1.00  0.00           C
ATOM   5254  C23 POPEf 111     111.555  57.486  81.769  1.00  0.00           C
ATOM   5257  C24 POPEf 111     112.826  57.196  82.579  1.00  0.00           C
ATOM   5260  C25 POPEf 111     112.617  56.096  83.619  1.00  0.00           C
ATOM   5263  C26 POPEf 111     113.857  55.796  84.479  1.00  0.00           C
ATOM   5266  C27 POPEf 111     113.587  54.636  85.448  1.00  0.00           C
ATOM   5269  C28 POPEf 111     114.806  54.276  86.319  1.00  0.00           C
ATOM   5272  C29 POPEf 111     114.566  52.955  87.019  1.00  0.00           C
ATOM   5274 0C21 POPEf 111     114.557  52.736  88.349  1.00  0.00           C
ATOM   5276 1C21 POPEf 111     114.816  53.766  89.419  1.00  0.00           C
ATOM   5279 2C21 POPEf 111     115.056  53.085  90.769  1.00  0.00           C
ATOM   5282 3C21 POPEf 111     115.317  54.096  91.898  1.00  0.00           C
ATOM   5285 4C21 POPEf 111     115.406  53.426  93.288  1.00  0.00           C
ATOM   5288 5C21 POPEf 111     116.507  52.366  93.379  1.00  0.00           C
ATOM   5291 6C21 POPEf 111     116.616  51.745  94.769  1.00  0.00           C
ATOM   5294 7C21 POPEf 111     117.766  50.726  94.848  1.00  0.00           C
ATOM   5297 8C21 POPEf 111     117.786  49.976  96.169  1.00  0.00           C
ATOM   5301  C33 POPEf 111     108.655  59.725  81.479  1.00  0.00           C
ATOM   5304  C34 POPEf 111     108.655  60.756  82.639  1.00  0.00           C
ATOM   5307  C35 POPEf 111     108.477  60.116  84.018  1.00  0.00           C
ATOM   5310  C36 POPEf 111     108.076  61.116  85.128  1.00  0.00           C
ATOM   5313  C37 POPEf 111     109.086  61.245  86.278  1.00  0.00           C
ATOM   5316  C38 POPEf 111     108.635  62.236  87.369  1.00  0.00           C
ATOM   5319  C39 POPEf 111     107.537  61.686  88.299  1.00  0.00           C
ATOM   5322 0C31 POPEf 111     107.125  62.666  89.419  1.00  0.00           C
ATOM   5325 1C31 POPEf 111     106.047  62.076  90.329  1.00  0.00           C
ATOM   5328 2C31 POPEf 111     105.676  62.966  91.518  1.00  0.00           C
ATOM   5331 3C31 POPEf 111     106.346  62.565  92.839  1.00  0.00           C
ATOM   5334 4C31 POPEf 111     107.726  63.195  93.059  1.00  0.00           C
ATOM   5337 5C31 POPEf 111     108.346  62.715  94.379  1.00  0.00           C
ATOM   5340 6C31 POPEf 111     109.617  63.475  94.758  1.00  0.00           C
ATOM   5344  NH3 POPEg 112      93.375 116.525 119.488  1.00  0.00           N
ATOM   5348  C12 POPEg 112      93.887 116.945 120.839  1.00  0.00           C
ATOM   5351  C11 POPEg 112      95.417 116.955 120.889  1.00  0.00           C
ATOM   5354  P   POPEg 112      96.686 118.835 122.269  1.00  0.00           P
ATOM   5355  O13 POPEg 112      96.796 119.175 123.699  1.00  0.00           O
ATOM   5356  O14 POPEg 112      97.936 118.505 121.579  1.00  0.00           O
ATOM   5357  O11 POPEg 112      95.937 119.994 121.498  1.00  0.00           O
ATOM   5358  O12 POPEg 112      95.756 117.564 122.118  1.00  0.00           O
ATOM   5359  C1  POPEg 112      96.376 120.465 120.229  1.00  0.00           C
ATOM   5362  C2  POPEg 112      95.296 120.155 119.188  1.00  0.00           C
ATOM   5364  O21 POPEg 112      95.926 119.966 117.908  1.00  0.00           O
ATOM   5365  C21 POPEg 112      95.396 118.996 117.178  1.00  0.00           C
ATOM   5366  O22 POPEg 112      94.625 118.146 117.589  1.00  0.00           O
ATOM   5367  C22 POPEg 112      95.816 119.175 115.717  1.00  0.00           C
ATOM   5370  C3  POPEg 112      94.186 121.244 119.158  1.00  0.00           C
ATOM   5373  O31 POPEg 112      92.966 120.686 118.647  1.00  0.00           O
ATOM   5374  C31 POPEg 112      92.747 120.836 117.348  1.00  0.00           C
ATOM   5375  O32 POPEg 112      93.416 121.516 116.589  1.00  0.00           O
ATOM   5376  C32 POPEg 112      91.567 119.945 116.959  1.00  0.00           C
ATOM   5379  C23 POPEg 112      95.277 118.065 114.779  1.00  0.00           C
ATOM   5382  C24 POPEg 112      94.785 118.635 113.438  1.00  0.00           C
ATOM   5385  C25 POPEg 112      95.916 119.146 112.519  1.00  0.00           C
ATOM   5388  C26 POPEg 112      96.597 118.026 111.719  1.00  0.00           C
ATOM   5391  C27 POPEg 112      95.727 117.466 110.578  1.00  0.00           C
ATOM   5394  C28 POPEg 112      96.206 116.095 110.078  1.00  0.00           C
ATOM   5397  C29 POPEg 112      95.156 115.476 109.188  1.00  0.00           C
ATOM   5399 0C21 POPEg 112      95.266 115.285 107.859  1.00  0.00           C
ATOM   5401 1C21 POPEg 112      96.486 115.585 107.029  1.00  0.00           C
ATOM   5404 2C21 POPEg 112      96.536 117.046 106.539  1.00  0.00           C
ATOM   5407 3C21 POPEg 112      97.887 117.355 105.879  1.00  0.00           C
ATOM   5410 4C21 POPEg 112      97.857 118.546 104.919  1.00  0.00           C
ATOM   5413 5C21 POPEg 112      97.586 119.885 105.619  1.00  0.00           C
ATOM   5416 6C21 POPEg 112      97.567 121.066 104.629  1.00  0.00           C
ATOM   5419 7C21 POPEg 112      97.297 122.395 105.339  1.00  0.00           C
ATOM   5422 8C21 POPEg 112      97.346 123.635 104.439  1.00  0.00           C
ATOM   5426  C33 POPEg 112      91.686 119.475 115.499  1.00  0.00           C
ATOM   5429  C34 POPEg 112      90.487 118.635 115.037  1.00  0.00           C
ATOM   5432  C35 POPEg 112      90.595 118.225 113.559  1.00  0.00           C
ATOM   5435  C36 POPEg 112      90.277 119.375 112.589  1.00  0.00           C
ATOM   5438  C37 POPEg 112      90.686 119.126 111.138  1.00  0.00           C
ATOM   5441  C38 POPEg 112      92.215 119.016 110.998  1.00  0.00           C
ATOM   5444  C39 POPEg 112      92.766 119.524 109.659  1.00  0.00           C
ATOM   5447 0C31 POPEg 112      92.297 118.736 108.428  1.00  0.00           C
ATOM   5450 1C31 POPEg 112      93.036 119.215 107.178  1.00  0.00           C
ATOM   5453 2C31 POPEg 112      92.486 118.635 105.868  1.00  0.00           C
ATOM   5456 3C31 POPEg 112      91.187 119.285 105.368  1.00  0.00           C
ATOM   5459 4C31 POPEg 112      91.336 120.765 104.988  1.00  0.00           C
ATOM   5462 5C31 POPEg 112      90.096 121.326 104.278  1.00  0.00           C
ATOM   5465 6C31 POPEg 112      90.207 122.785 103.858  1.00  0.00           C
ATOM   5469  NH3 POPEh 113     102.707  73.126 121.229  1.00  0.00           N
ATOM   5473  C12 POPEh 113     103.946  73.814 121.749  1.00  0.00           C
ATOM   5476  C11 POPEh 113     103.957  75.305 121.339  1.00  0.00           C
ATOM   5479  P   POPEh 113     106.476  76.116 121.258  1.00  0.00           P
ATOM   5480  O13 POPEh 113     106.926  77.536 121.159  1.00  0.00           O
ATOM   5481  O14 POPEh 113     107.397  75.215 121.959  1.00  0.00           O
ATOM   5482  O11 POPEh 113     106.227  75.546 119.809  1.00  0.00           O
ATOM   5483  O12 POPEh 113     105.046  76.024 121.909  1.00  0.00           O
ATOM   5484  C1  POPEh 113     107.276  74.956 119.039  1.00  0.00           C
ATOM   5487  C2  POPEh 113     106.716  74.024 117.929  1.00  0.00           C
ATOM   5489  O21 POPEh 113     105.706  74.696 117.159  1.00  0.00           O
ATOM   5490  C21 POPEh 113     106.217  75.376 116.138  1.00  0.00           C
ATOM   5491  O22 POPEh 113     107.376  75.736 116.029  1.00  0.00           O
ATOM   5492  C22 POPEh 113     105.177  75.445 115.019  1.00  0.00           C
ATOM   5495  C3  POPEh 113     106.166  72.686 118.489  1.00  0.00           C
ATOM   5498  O31 POPEh 113     105.067  72.105 117.779  1.00  0.00           O
ATOM   5499  C31 POPEh 113     105.177  71.855 116.479  1.00  0.00           C
ATOM   5500  O32 POPEh 113     106.087  72.205 115.749  1.00  0.00           O
ATOM   5501  C32 POPEh 113     103.967  71.055 116.019  1.00  0.00           C
ATOM   5504  C23 POPEh 113     105.867  75.376 113.629  1.00  0.00           C
ATOM   5507  C24 POPEh 113     104.885  75.565 112.468  1.00  0.00           C
ATOM   5510  C25 POPEh 113     103.976  74.355 112.269  1.00  0.00           C
ATOM   5513  C26 POPEh 113     103.027  74.546 111.078  1.00  0.00           C
ATOM   5516  C27 POPEh 113     102.567  73.205 110.499  1.00  0.00           C
ATOM   5519  C28 POPEh 113     101.676  73.385 109.258  1.00  0.00           C
ATOM   5522  C29 POPEh 113     100.217  73.546 109.589  1.00  0.00           C
ATOM   5524 0C21 POPEh 113      99.207  73.156 108.779  1.00  0.00           C
ATOM   5526 1C21 POPEh 113      99.345  72.596 107.388  1.00  0.00           C
ATOM   5529 2C21 POPEh 113      98.326  73.196 106.398  1.00  0.00           C
ATOM   5532 3C21 POPEh 113      96.877  72.736 106.669  1.00  0.00           C
ATOM   5535 4C21 POPEh 113      95.896  73.126 105.548  1.00  0.00           C
ATOM   5538 5C21 POPEh 113      95.576  74.626 105.508  1.00  0.00           C
ATOM   5541 6C21 POPEh 113      94.636  74.985 104.348  1.00  0.00           C
ATOM   5544 7C21 POPEh 113      94.406  76.486 104.219  1.00  0.00           C
ATOM   5547 8C21 POPEh 113      93.577  76.855 102.979  1.00  0.00           C
ATOM   5551  C33 POPEh 113     104.366  70.134 114.859  1.00  0.00           C
ATOM   5554  C34 POPEh 113     103.277  69.126 114.488  1.00  0.00           C
ATOM   5557  C35 POPEh 113     103.775  68.126 113.438  1.00  0.00           C
ATOM   5560  C36 POPEh 113     103.857  68.675 112.009  1.00  0.00           C
ATOM   5563  C37 POPEh 113     104.527  67.665 111.068  1.00  0.00           C
ATOM   5566  C38 POPEh 113     104.055  67.726 109.607  1.00  0.00           C
ATOM   5569  C39 POPEh 113     104.016  69.116 108.979  1.00  0.00           C
ATOM   5572 0C31 POPEh 113     103.617  69.016 107.508  1.00  0.00           C
ATOM   5575 1C31 POPEh 113     103.267  70.366 106.848  1.00  0.00           C
ATOM   5578 2C31 POPEh 113     102.477  70.156 105.548  1.00  0.00           C
ATOM   5581 3C31 POPEh 113     102.276  71.436 104.729  1.00  0.00           C
ATOM   5584 4C31 POPEh 113     101.306  71.226 103.568  1.00  0.00           C
ATOM   5587 5C31 POPEh 113     101.296  72.385 102.569  1.00  0.00           C
ATOM   5590 6C31 POPEh 113     100.347  72.165 101.389  1.00  0.00           C
ATOM   5594  NH3 POPEi 114     107.197  41.425  76.958  1.00  0.00           N
ATOM   5598  C12 POPEi 114     107.896  40.156  76.549  1.00  0.00           C
ATOM   5601  C11 POPEi 114     108.787  39.636  77.689  1.00  0.00           C
ATOM   5604  P   POPEi 114     111.166  38.506  77.879  1.00  0.00           P
ATOM   5605  O13 POPEi 114     111.896  37.396  77.229  1.00  0.00           O
ATOM   5606  O14 POPEi 114     111.877  39.776  78.038  1.00  0.00           O
ATOM   5607  O11 POPEi 114     110.846  38.026  79.328  1.00  0.00           O
ATOM   5608  O12 POPEi 114     109.727  38.656  77.199  1.00  0.00           O
ATOM   5609  C1  POPEi 114     109.797  37.126  79.618  1.00  0.00           C
ATOM   5612  C2  POPEi 114     109.237  37.406  81.029  1.00  0.00           C
ATOM   5614  O21 POPEi 114     109.956  36.516  81.898  1.00  0.00           O
ATOM   5615  C21 POPEi 114     109.905  36.705  83.169  1.00  0.00           C
ATOM   5616  O22 POPEi 114     109.226  37.506  83.778  1.00  0.00           O
ATOM   5617  C22 POPEi 114     110.855  35.695  83.809  1.00  0.00           C
ATOM   5620  C3  POPEi 114     107.696  37.206  81.098  1.00  0.00           C
ATOM   5623  O31 POPEi 114     107.076  38.226  81.868  1.00  0.00           O
ATOM   5624  C31 POPEi 114     106.296  37.855  82.849  1.00  0.00           C
ATOM   5625  O32 POPEi 114     106.066  36.716  83.218  1.00  0.00           O
ATOM   5626  C32 POPEi 114     105.667  39.105  83.438  1.00  0.00           C
ATOM   5629  C23 POPEi 114     111.035  35.896  85.329  1.00  0.00           C
ATOM   5632  C24 POPEi 114     111.747  34.726  86.008  1.00  0.00           C
ATOM   5635  C25 POPEi 114     110.855  33.476  86.098  1.00  0.00           C
ATOM   5638  C26 POPEi 114     111.576  32.236  86.648  1.00  0.00           C
ATOM   5641  C27 POPEi 114     110.606  31.046  86.729  1.00  0.00           C
ATOM   5644  C28 POPEi 114     111.287  29.706  87.049  1.00  0.00           C
ATOM   5647  C29 POPEi 114     110.286  28.576  86.949  1.00  0.00           C
ATOM   5649 0C21 POPEi 114     109.797  27.856  87.969  1.00  0.00           C
ATOM   5651 1C21 POPEi 114     110.165  28.026  89.419  1.00  0.00           C
ATOM   5654 2C21 POPEi 114     109.307  29.076  90.159  1.00  0.00           C
ATOM   5657 3C21 POPEi 114     107.966  28.546  90.688  1.00  0.00           C
ATOM   5660 4C21 POPEi 114     106.845  28.486  89.639  1.00  0.00           C
ATOM   5663 5C21 POPEi 114     105.916  27.296  89.888  1.00  0.00           C
ATOM   5666 6C21 POPEi 114     104.897  27.096  88.769  1.00  0.00           C
ATOM   5669 7C21 POPEi 114     104.207  25.746  88.889  1.00  0.00           C
ATOM   5672 8C21 POPEi 114     103.346  25.416  87.668  1.00  0.00           C
ATOM   5676  C33 POPEi 114     105.257  38.976  84.909  1.00  0.00           C
ATOM   5679  C34 POPEi 114     104.967  40.366  85.489  1.00  0.00           C
ATOM   5682  C35 POPEi 114     104.447  40.306  86.928  1.00  0.00           C
ATOM   5685  C36 POPEi 114     103.906  41.655  87.388  1.00  0.00           C
ATOM   5688  C37 POPEi 114     102.966  41.576  88.609  1.00  0.00           C
ATOM   5691  C38 POPEi 114     102.206  42.875  88.809  1.00  0.00           C
ATOM   5694  C39 POPEi 114     101.266  42.855  90.019  1.00  0.00           C
ATOM   5697 0C31 POPEi 114     100.086  43.785  89.748  1.00  0.00           C
ATOM   5700 1C31 POPEi 114      99.326  44.256  90.989  1.00  0.00           C
ATOM   5703 2C31 POPEi 114      98.106  45.065  90.538  1.00  0.00           C
ATOM   5706 3C31 POPEi 114      97.376  45.765  91.679  1.00  0.00           C
ATOM   5709 4C31 POPEi 114      96.087  46.436  91.199  1.00  0.00           C
ATOM   5712 5C31 POPEi 114      95.277  47.046  92.348  1.00  0.00           C
ATOM   5715 6C31 POPEi 114      93.997  47.736  91.898  1.00  0.00           C
ATOM   5719  NH3 POPEj 115      -0.594  60.595  72.858  1.00  0.00           N
ATOM   5723  C12 POPEj 115       0.286  61.516  72.049  1.00  0.00           C
ATOM   5726  C11 POPEj 115       1.626  61.826  72.739  1.00  0.00           C
ATOM   5729  P   POPEj 115       1.826  64.384  72.249  1.00  0.00           P
ATOM   5730  O13 POPEj 115       1.106  64.756  71.008  1.00  0.00           O
ATOM   5731  O14 POPEj 115       2.966  65.256  72.599  1.00  0.00           O
ATOM   5732  O11 POPEj 115       0.796  64.266  73.449  1.00  0.00           O
ATOM   5733  O12 POPEj 115       2.326  62.906  72.099  1.00  0.00           O
ATOM   5734  C1  POPEj 115       0.706  65.245  74.489  1.00  0.00           C
ATOM   5737  C2  POPEj 115       1.846  65.105  75.549  1.00  0.00           C
ATOM   5739  O21 POPEj 115       1.376  64.495  76.779  1.00  0.00           O
ATOM   5740  C21 POPEj 115       0.606  65.236  77.589  1.00  0.00           C
ATOM   5741  O22 POPEj 115       0.096  66.296  77.309  1.00  0.00           O
ATOM   5742  C22 POPEj 115       0.656  64.595  78.998  1.00  0.00           C
ATOM   5745  C3  POPEj 115       2.656  66.436  75.739  1.00  0.00           C
ATOM   5748  O31 POPEj 115       4.026  66.256  76.188  1.00  0.00           O
ATOM   5749  C31 POPEj 115       4.147  66.086  77.508  1.00  0.00           C
ATOM   5750  O32 POPEj 115       3.236  66.086  78.299  1.00  0.00           O
ATOM   5751  C32 POPEj 115       5.615  66.016  77.919  1.00  0.00           C
ATOM   5754  C23 POPEj 115      -0.705  64.105  79.558  1.00  0.00           C
ATOM   5757  C24 POPEj 115      -0.795  64.146  81.098  1.00  0.00           C
ATOM   5760  C25 POPEj 115       0.196  63.246  81.847  1.00  0.00           C
ATOM   5763  C26 POPEj 115      -0.184  61.744  81.847  1.00  0.00           C
ATOM   5766  C27 POPEj 115       0.856  60.926  82.628  1.00  0.00           C
ATOM   5769  C28 POPEj 115       0.496  59.436  82.799  1.00  0.00           C
ATOM   5772  C29 POPEj 115      -0.394  59.256  83.988  1.00  0.00           C
ATOM   5774 0C21 POPEj 115      -0.414  58.205  84.839  1.00  0.00           C
ATOM   5776 1C21 POPEj 115       0.466  56.976  84.769  1.00  0.00           C
ATOM   5779 2C21 POPEj 115       1.116  56.666  86.119  1.00  0.00           C
ATOM   5782 3C21 POPEj 115       0.106  56.116  87.129  1.00  0.00           C
ATOM   5785 4C21 POPEj 115       0.636  56.096  88.568  1.00  0.00           C
ATOM   5788 5C21 POPEj 115      -0.454  55.596  89.519  1.00  0.00           C
ATOM   5791 6C21 POPEj 115      -0.254  56.066  90.958  1.00  0.00           C
ATOM   5794 7C21 POPEj 115      -1.426  55.625  91.839  1.00  0.00           C
ATOM   5797 8C21 POPEj 115      -1.355  56.175  93.258  1.00  0.00           C
ATOM   5801  C33 POPEj 115       5.795  66.756  79.269  1.00  0.00           C
ATOM   5804  C34 POPEj 115       7.246  66.955  79.708  1.00  0.00           C
ATOM   5807  C35 POPEj 115       7.846  65.726  80.398  1.00  0.00           C
ATOM   5810  C36 POPEj 115       9.196  65.994  81.089  1.00  0.00           C
ATOM   5813  C37 POPEj 115       9.925  64.696  81.467  1.00  0.00           C
ATOM   5816  C38 POPEj 115      11.306  64.896  82.099  1.00  0.00           C
ATOM   5819  C39 POPEj 115      11.957  63.566  82.488  1.00  0.00           C
ATOM   5822 0C31 POPEj 115      13.406  63.776  82.929  1.00  0.00           C
ATOM   5825 1C31 POPEj 115      14.046  62.565  83.619  1.00  0.00           C
ATOM   5828 2C31 POPEj 115      15.455  62.836  84.188  1.00  0.00           C
ATOM   5831 3C31 POPEj 115      15.535  64.006  85.189  1.00  0.00           C
ATOM   5834 4C31 POPEj 115      14.776  63.736  86.508  1.00  0.00           C
ATOM   5837 5C31 POPEj 115      14.936  64.885  87.519  1.00  0.00           C
ATOM   5840 6C31 POPEj 115      14.425  64.535  88.918  1.00  0.00           C
ATOM   5844  NH3 POPEk 116       2.505  85.796 120.647  1.00  0.00           N
ATOM   5848  C12 POPEk 116       2.265  84.346 120.279  1.00  0.00           C
ATOM   5851  C11 POPEk 116       3.486  83.485 120.589  1.00  0.00           C
ATOM   5854  P   POPEk 116       5.475  84.255 122.049  1.00  0.00           P
ATOM   5855  O13 POPEk 116       5.615  84.994 123.318  1.00  0.00           O
ATOM   5856  O14 POPEk 116       6.286  83.046 121.819  1.00  0.00           O
ATOM   5857  O11 POPEk 116       5.637  85.296 120.899  1.00  0.00           O
ATOM   5858  O12 POPEk 116       3.975  83.826 121.889  1.00  0.00           O
ATOM   5859  C1  POPEk 116       6.897  85.946 120.738  1.00  0.00           C
ATOM   5862  C2  POPEk 116       7.627  85.425 119.467  1.00  0.00           C
ATOM   5864  O21 POPEk 116       6.707  85.056 118.428  1.00  0.00           O
ATOM   5865  C21 POPEk 116       6.096  86.095 117.888  1.00  0.00           C
ATOM   5866  O22 POPEk 116       6.196  87.255 118.259  1.00  0.00           O
ATOM   5867  C22 POPEk 116       5.166  85.646 116.758  1.00  0.00           C
ATOM   5870  C3  POPEk 116       8.556  84.226 119.799  1.00  0.00           C
ATOM   5873  O31 POPEk 116       9.276  83.744 118.638  1.00  0.00           O
ATOM   5874  C31 POPEk 116       8.736  82.696 118.048  1.00  0.00           C
ATOM   5875  O32 POPEk 116       7.695  82.135 118.368  1.00  0.00           O
ATOM   5876  C32 POPEk 116       9.675  82.176 116.959  1.00  0.00           C
ATOM   5879  C23 POPEk 116       5.556  84.315 116.059  1.00  0.00           C
ATOM   5882  C24 POPEk 116       4.426  83.744 115.199  1.00  0.00           C
ATOM   5885  C25 POPEk 116       3.896  84.676 114.099  1.00  0.00           C
ATOM   5888  C26 POPEk 116       2.676  84.066 113.409  1.00  0.00           C
ATOM   5891  C27 POPEk 116       1.826  85.116 112.699  1.00  0.00           C
ATOM   5894  C28 POPEk 116       0.706  84.475 111.848  1.00  0.00           C
ATOM   5897  C29 POPEk 116      -0.194  85.505 111.218  1.00  0.00           C
ATOM   5899 0C21 POPEk 116       0.086  86.216 110.118  1.00  0.00           C
ATOM   5901 1C21 POPEk 116       1.355  86.145 109.298  1.00  0.00           C
ATOM   5904 2C21 POPEk 116       1.275  85.096 108.168  1.00  0.00           C
ATOM   5907 3C21 POPEk 116       0.006  85.165 107.279  1.00  0.00           C
ATOM   5910 4C21 POPEk 116      -0.174  86.496 106.529  1.00  0.00           C
ATOM   5913 5C21 POPEk 116      -0.094  86.335 105.008  1.00  0.00           C
ATOM   5916 6C21 POPEk 116       1.326  86.035 104.529  1.00  0.00           C
ATOM   5919 7C21 POPEk 116       1.376  85.565 103.069  1.00  0.00           C
ATOM   5922 8C21 POPEk 116       2.796  85.305 102.589  1.00  0.00           C
ATOM   5926  C33 POPEk 116       9.156  80.865 116.309  1.00  0.00           C
ATOM   5929  C34 POPEk 116      10.036  80.316 115.189  1.00  0.00           C
ATOM   5932  C35 POPEk 116      10.116  81.296 114.008  1.00  0.00           C
ATOM   5935  C36 POPEk 116      10.986  80.845 112.829  1.00  0.00           C
ATOM   5938  C37 POPEk 116      10.856  81.896 111.729  1.00  0.00           C
ATOM   5941  C38 POPEk 116      11.666  81.646 110.457  1.00  0.00           C
ATOM   5944  C39 POPEk 116      11.297  82.704 109.418  1.00  0.00           C
ATOM   5947 0C31 POPEk 116      11.806  82.425 107.999  1.00  0.00           C
ATOM   5950 1C31 POPEk 116      11.036  83.286 106.988  1.00  0.00           C
ATOM   5953 2C31 POPEk 116      11.466  83.055 105.548  1.00  0.00           C
ATOM   5956 3C31 POPEk 116      10.455  83.656 104.558  1.00  0.00           C
ATOM   5959 4C31 POPEk 116       9.266  82.736 104.288  1.00  0.00           C
ATOM   5962 5C31 POPEk 116       8.396  83.236 103.139  1.00  0.00           C
ATOM   5965 6C31 POPEk 116       7.495  82.135 102.578  1.00  0.00           C
ATOM   5969  NH3 POPEl 117      55.826  87.845  80.749  1.00  0.00           N
ATOM   5973  C12 POPEl 117      56.066  87.024  81.979  1.00  0.00           C
ATOM   5976  C11 POPEl 117      56.027  85.505  81.679  1.00  0.00           C
ATOM   5979  P   POPEl 117      53.617  84.785  82.359  1.00  0.00           P
ATOM   5980  O13 POPEl 117      53.316  83.336  82.208  1.00  0.00           O
ATOM   5981  O14 POPEl 117      53.285  85.756  81.278  1.00  0.00           O
ATOM   5982  O11 POPEl 117      53.035  85.296  83.718  1.00  0.00           O
ATOM   5983  O12 POPEl 117      55.187  84.855  82.628  1.00  0.00           O
ATOM   5984  C1  POPEl 117      53.186  84.576  84.929  1.00  0.00           C
ATOM   5987  C2  POPEl 117      53.965  85.355  86.019  1.00  0.00           C
ATOM   5989  O21 POPEl 117      53.046  86.166  86.758  1.00  0.00           O
ATOM   5990  C21 POPEl 117      52.586  87.285  86.259  1.00  0.00           C
ATOM   5991  O22 POPEl 117      52.945  87.855  85.248  1.00  0.00           O
ATOM   5992  C22 POPEl 117      51.536  87.796  87.248  1.00  0.00           C
ATOM   5995  C3  POPEl 117      55.256  86.076  85.508  1.00  0.00           C
ATOM   5998  O31 POPEl 117      55.915  86.715  86.618  1.00  0.00           O
ATOM   5999  C31 POPEl 117      56.445  87.906  86.378  1.00  0.00           C
ATOM   6000  O32 POPEl 117      56.655  88.385  85.279  1.00  0.00           O
ATOM   6001  C32 POPEl 117      56.765  88.554  87.717  1.00  0.00           C
ATOM   6004  C23 POPEl 117      50.845  89.095  86.798  1.00  0.00           C
ATOM   6007  C24 POPEl 117      50.075  89.816  87.919  1.00  0.00           C
ATOM   6010  C25 POPEl 117      48.636  89.335  88.169  1.00  0.00           C
ATOM   6013  C26 POPEl 117      48.495  87.896  88.659  1.00  0.00           C
ATOM   6016  C27 POPEl 117      47.146  87.704  89.368  1.00  0.00           C
ATOM   6019  C28 POPEl 117      46.915  86.256  89.809  1.00  0.00           C
ATOM   6022  C29 POPEl 117      45.686  86.186  90.678  1.00  0.00           C
ATOM   6024 0C21 POPEl 117      45.637  85.786  91.968  1.00  0.00           C
ATOM   6026 1C21 POPEl 117      46.796  85.355  92.829  1.00  0.00           C
ATOM   6029 2C21 POPEl 117      46.756  85.965  94.249  1.00  0.00           C
ATOM   6032 3C21 POPEl 117      45.465  85.666  95.019  1.00  0.00           C
ATOM   6035 4C21 POPEl 117      45.527  86.105  96.479  1.00  0.00           C
ATOM   6038 5C21 POPEl 117      44.137  86.236  97.107  1.00  0.00           C
ATOM   6041 6C21 POPEl 117      44.195  86.686  98.568  1.00  0.00           C
ATOM   6044 7C21 POPEl 117      42.817  86.715  99.249  1.00  0.00           C
ATOM   6047 8C21 POPEl 117      42.887  87.086 100.729  1.00  0.00           C
ATOM   6051  C33 POPEl 117      55.567  88.546  88.699  1.00  0.00           C
ATOM   6054  C34 POPEl 117      56.006  88.835  90.139  1.00  0.00           C
ATOM   6057  C35 POPEl 117      56.765  87.665  90.788  1.00  0.00           C
ATOM   6060  C36 POPEl 117      57.375  88.055  92.129  1.00  0.00           C
ATOM   6063  C37 POPEl 117      58.295  86.975  92.709  1.00  0.00           C
ATOM   6066  C38 POPEl 117      59.387  87.556  93.598  1.00  0.00           C
ATOM   6069  C39 POPEl 117      60.416  86.496  94.008  1.00  0.00           C
ATOM   6072 0C31 POPEl 117      59.937  85.565  95.118  1.00  0.00           C
ATOM   6075 1C31 POPEl 117      60.777  84.296  95.147  1.00  0.00           C
ATOM   6078 2C31 POPEl 117      60.585  83.465  96.427  1.00  0.00           C
ATOM   6081 3C31 POPEl 117      61.117  84.165  97.677  1.00  0.00           C
ATOM   6084 4C31 POPEl 117      61.427  83.175  98.799  1.00  0.00           C
ATOM   6087 5C31 POPEl 117      62.186  83.846  99.949  1.00  0.00           C
ATOM   6090 6C31 POPEl 117      62.607  82.855 101.019  1.00  0.00           C
ATOM   6094  NH3 POPEm 118      71.887 120.914 125.218  1.00  0.00           N
ATOM   6098  C12 POPEm 118      71.186 119.925 126.109  1.00  0.00           C
ATOM   6101  C11 POPEm 118      71.027 120.494 127.537  1.00  0.00           C
ATOM   6104  P   POPEm 118      68.977 122.156 127.149  1.00  0.00           P
ATOM   6105  O13 POPEm 118      68.016 121.145 127.659  1.00  0.00           O
ATOM   6106  O14 POPEm 118      68.716 123.576 127.479  1.00  0.00           O
ATOM   6107  O11 POPEm 118      69.007 121.986 125.559  1.00  0.00           O
ATOM   6108  O12 POPEm 118      70.476 121.805 127.559  1.00  0.00           O
ATOM   6109  C1  POPEm 118      67.746 121.535 125.008  1.00  0.00           C
ATOM   6112  C2  POPEm 118      67.576 121.766 123.479  1.00  0.00           C
ATOM   6114  O21 POPEm 118      67.757 120.565 122.709  1.00  0.00           O
ATOM   6115  C21 POPEm 118      68.965 120.256 122.289  1.00  0.00           C
ATOM   6116  O22 POPEm 118      70.026 120.535 122.829  1.00  0.00           O
ATOM   6117  C22 POPEm 118      68.776 119.605 120.909  1.00  0.00           C
ATOM   6120  C3  POPEm 118      68.296 123.026 122.919  1.00  0.00           C
ATOM   6123  O31 POPEm 118      68.066 123.236 121.508  1.00  0.00           O
ATOM   6124  C31 POPEm 118      66.906 123.835 121.209  1.00  0.00           C
ATOM   6125  O32 POPEm 118      65.966 123.954 121.979  1.00  0.00           O
ATOM   6126  C32 POPEm 118      66.966 124.367 119.769  1.00  0.00           C
ATOM   6129  C23 POPEm 118      69.845 118.554 120.538  1.00  0.00           C
ATOM   6132  C24 POPEm 118      69.665 118.026 119.109  1.00  0.00           C
ATOM   6135  C25 POPEm 118      69.696 119.086 118.008  1.00  0.00           C
ATOM   6138  C26 POPEm 118      70.016 118.535 116.599  1.00  0.00           C
ATOM   6141  C27 POPEm 118      68.996 117.536 116.049  1.00  0.00           C
ATOM   6144  C28 POPEm 118      69.367 117.036 114.629  1.00  0.00           C
ATOM   6147  C29 POPEm 118      69.206 118.046 113.519  1.00  0.00           C
ATOM   6149 0C21 POPEm 118      68.936 117.766 112.229  1.00  0.00           C
ATOM   6151 1C21 POPEm 118      68.716 116.396 111.629  1.00  0.00           C
ATOM   6154 2C21 POPEm 118      70.016 115.725 111.129  1.00  0.00           C
ATOM   6157 3C21 POPEm 118      70.826 116.546 110.118  1.00  0.00           C
ATOM   6160 4C21 POPEm 118      71.966 115.736 109.488  1.00  0.00           C
ATOM   6163 5C21 POPEm 118      71.526 114.976 108.229  1.00  0.00           C
ATOM   6166 6C21 POPEm 118      72.506 113.876 107.809  1.00  0.00           C
ATOM   6169 7C21 POPEm 118      71.996 113.076 106.599  1.00  0.00           C
ATOM   6172 8C21 POPEm 118      72.896 111.884 106.279  1.00  0.00           C
ATOM   6176  C33 POPEm 118      66.256 123.516 118.679  1.00  0.00           C
ATOM   6179  C34 POPEm 118      66.835 122.095 118.508  1.00  0.00           C
ATOM   6182  C35 POPEm 118      66.276 121.314 117.299  1.00  0.00           C
ATOM   6185  C36 POPEm 118      64.796 120.914 117.429  1.00  0.00           C
ATOM   6188  C37 POPEm 118      64.266 120.085 116.229  1.00  0.00           C
ATOM   6191  C38 POPEm 118      65.076 118.826 115.909  1.00  0.00           C
ATOM   6194  C39 POPEm 118      64.355 117.845 114.979  1.00  0.00           C
ATOM   6197 0C31 POPEm 118      64.166 118.365 113.549  1.00  0.00           C
ATOM   6200 1C31 POPEm 118      63.355 117.385 112.699  1.00  0.00           C
ATOM   6203 2C31 POPEm 118      63.067 117.896 111.287  1.00  0.00           C
ATOM   6206 3C31 POPEm 118      64.296 117.906 110.379  1.00  0.00           C
ATOM   6209 4C31 POPEm 118      63.936 118.265 108.939  1.00  0.00           C
ATOM   6212 5C31 POPEm 118      65.156 118.265 108.008  1.00  0.00           C
ATOM   6215 6C31 POPEm 118      64.826 118.716 106.589  1.00  0.00           C
ATOM   6219  NH3 POPEn 119      24.335 129.566  79.159  1.00  0.00           N
ATOM   6223  C12 POPEn 119      25.406 129.146  80.139  1.00  0.00           C
ATOM   6226  C11 POPEn 119      26.637 128.557  79.428  1.00  0.00           C
ATOM   6229  P   POPEn 119      29.076 128.417  80.349  1.00  0.00           P
ATOM   6230  O13 POPEn 119      29.895 127.547  79.479  1.00  0.00           O
ATOM   6231  O14 POPEn 119      29.227 129.876  80.159  1.00  0.00           O
ATOM   6232  O11 POPEn 119      29.586 128.077  81.798  1.00  0.00           O
ATOM   6233  O12 POPEn 119      27.546 128.007  80.378  1.00  0.00           O
ATOM   6234  C1  POPEn 119      28.946 127.096  82.618  1.00  0.00           C
ATOM   6237  C2  POPEn 119      28.245 127.767  83.848  1.00  0.00           C
ATOM   6239  O21 POPEn 119      28.207 126.926  85.009  1.00  0.00           O
ATOM   6240  C21 POPEn 119      27.747 125.706  84.869  1.00  0.00           C
ATOM   6241  O22 POPEn 119      27.146 125.267  83.909  1.00  0.00           O
ATOM   6242  C22 POPEn 119      28.167 124.887  86.089  1.00  0.00           C
ATOM   6245  C3  POPEn 119      26.875 128.436  83.529  1.00  0.00           C
ATOM   6248  O31 POPEn 119      26.396 129.207  84.659  1.00  0.00           O
ATOM   6249  C31 POPEn 119      27.046 130.357  84.859  1.00  0.00           C
ATOM   6250  O32 POPEn 119      27.915 130.796  84.128  1.00  0.00           O
ATOM   6251  C32 POPEn 119      26.567 130.997  86.147  1.00  0.00           C
ATOM   6254  C23 POPEn 119      29.687 124.966  86.439  1.00  0.00           C
ATOM   6257  C24 POPEn 119      30.076 126.106  87.388  1.00  0.00           C
ATOM   6260  C25 POPEn 119      29.486 125.947  88.809  1.00  0.00           C
ATOM   6263  C26 POPEn 119      29.906 127.076  89.758  1.00  0.00           C
ATOM   6266  C27 POPEn 119      29.037 127.096  91.029  1.00  0.00           C
ATOM   6269  C28 POPEn 119      29.457 128.156  92.059  1.00  0.00           C
ATOM   6272  C29 POPEn 119      29.286 129.577  91.579  1.00  0.00           C
ATOM   6274 0C21 POPEn 119      29.665 130.676  92.269  1.00  0.00           C
ATOM   6276 1C21 POPEn 119      30.326 130.646  93.629  1.00  0.00           C
ATOM   6279 2C21 POPEn 119      29.277 130.656  94.758  1.00  0.00           C
ATOM   6282 3C21 POPEn 119      29.887 130.257  96.109  1.00  0.00           C
ATOM   6285 4C21 POPEn 119      28.806 130.007  97.178  1.00  0.00           C
ATOM   6288 5C21 POPEn 119      29.346 129.346  98.458  1.00  0.00           C
ATOM   6291 6C21 POPEn 119      30.155 130.307  99.328  1.00  0.00           C
ATOM   6294 7C21 POPEn 119      30.636 129.646 100.629  1.00  0.00           C
ATOM   6297 8C21 POPEn 119      31.375 130.607 101.559  1.00  0.00           C
ATOM   6301  C33 POPEn 119      27.655 130.977  87.248  1.00  0.00           C
ATOM   6304  C34 POPEn 119      27.197 131.646  88.549  1.00  0.00           C
ATOM   6307  C35 POPEn 119      25.956 130.997  89.179  1.00  0.00           C
ATOM   6310  C36 POPEn 119      25.687 131.497  90.597  1.00  0.00           C
ATOM   6313  C37 POPEn 119      24.486 130.816  91.249  1.00  0.00           C
ATOM   6316  C38 POPEn 119      24.356 131.137  92.748  1.00  0.00           C
ATOM   6319  C39 POPEn 119      25.345 130.387  93.659  1.00  0.00           C
ATOM   6322 0C31 POPEn 119      25.035 128.887  93.787  1.00  0.00           C
ATOM   6325 1C31 POPEn 119      25.937 128.176  94.809  1.00  0.00           C
ATOM   6328 2C31 POPEn 119      25.527 126.727  95.108  1.00  0.00           C
ATOM   6331 3C31 POPEn 119      25.715 125.767  93.918  1.00  0.00           C
ATOM   6334 4C31 POPEn 119      25.357 124.315  94.269  1.00  0.00           C
ATOM   6337 5C31 POPEn 119      25.287 123.406  93.029  1.00  0.00           C
ATOM   6340 6C31 POPEn 119      25.056 121.925  93.379  1.00  0.00           C
ATOM   6344  NH3 POPEo 120      15.116  74.355  74.368  1.00  0.00           N
ATOM   6348  C12 POPEo 120      15.806  73.215  75.049  1.00  0.00           C
ATOM   6351  C11 POPEo 120      15.107  71.855  74.909  1.00  0.00           C
ATOM   6354  P   POPEo 120      12.667  72.366  75.638  1.00  0.00           P
ATOM   6355  O13 POPEo 120      13.046  73.706  76.109  1.00  0.00           O
ATOM   6356  O14 POPEo 120      11.265  72.176  75.189  1.00  0.00           O
ATOM   6357  O11 POPEo 120      13.005  71.296  76.719  1.00  0.00           O
ATOM   6358  O12 POPEo 120      13.716  71.976  74.528  1.00  0.00           O
ATOM   6359  C1  POPEo 120      12.016  70.806  77.618  1.00  0.00           C
ATOM   6362  C2  POPEo 120      12.705  70.646  78.979  1.00  0.00           C
ATOM   6364  O21 POPEo 120      11.736  70.715  80.049  1.00  0.00           O
ATOM   6365  C21 POPEo 120      11.627  69.605  80.749  1.00  0.00           C
ATOM   6366  O22 POPEo 120      11.946  68.494  80.378  1.00  0.00           O
ATOM   6367  C22 POPEo 120      11.026  69.915  82.118  1.00  0.00           C
ATOM   6370  C3  POPEo 120      13.745  71.785  79.148  1.00  0.00           C
ATOM   6373  O31 POPEo 120      13.816  72.236  80.508  1.00  0.00           O
ATOM   6374  C31 POPEo 120      14.845  71.915  81.229  1.00  0.00           C
ATOM   6375  O32 POPEo 120      15.886  71.406  80.849  1.00  0.00           O
ATOM   6376  C32 POPEo 120      14.446  72.205  82.659  1.00  0.00           C
ATOM   6379  C23 POPEo 120      11.867  69.266  83.237  1.00  0.00           C
ATOM   6382  C24 POPEo 120      11.297  69.595  84.629  1.00  0.00           C
ATOM   6385  C25 POPEo 120      12.076  68.906  85.749  1.00  0.00           C
ATOM   6388  C26 POPEo 120      11.505  69.266  87.129  1.00  0.00           C
ATOM   6391  C27 POPEo 120      12.236  68.576  88.299  1.00  0.00           C
ATOM   6394  C28 POPEo 120      12.646  69.546  89.419  1.00  0.00           C
ATOM   6397  C29 POPEo 120      11.476  70.256  90.059  1.00  0.00           C
ATOM   6399 0C21 POPEo 120      10.826  69.896  91.179  1.00  0.00           C
ATOM   6401 1C21 POPEo 120      11.125  68.686  92.038  1.00  0.00           C
ATOM   6404 2C21 POPEo 120      11.055  68.976  93.549  1.00  0.00           C
ATOM   6407 3C21 POPEo 120       9.615  69.256  94.029  1.00  0.00           C
ATOM   6410 4C21 POPEo 120       9.486  69.306  95.548  1.00  0.00           C
ATOM   6413 5C21 POPEo 120       8.036  69.556  95.998  1.00  0.00           C
ATOM   6416 6C21 POPEo 120       7.087  68.396  95.669  1.00  0.00           C
ATOM   6419 7C21 POPEo 120       5.637  68.715  96.039  1.00  0.00           C
ATOM   6422 8C21 POPEo 120       4.646  67.696  95.457  1.00  0.00           C
ATOM   6426  C33 POPEo 120      15.446  71.726  83.708  1.00  0.00           C
ATOM   6429  C34 POPEo 120      14.945  72.156  85.089  1.00  0.00           C
ATOM   6432  C35 POPEo 120      16.036  72.736  85.979  1.00  0.00           C
ATOM   6435  C36 POPEo 120      15.427  73.396  87.208  1.00  0.00           C
ATOM   6438  C37 POPEo 120      16.415  74.244  88.019  1.00  0.00           C
ATOM   6441  C38 POPEo 120      15.725  74.805  89.269  1.00  0.00           C
ATOM   6444  C39 POPEo 120      16.675  75.576  90.199  1.00  0.00           C
ATOM   6447 0C31 POPEo 120      16.056  75.744  91.589  1.00  0.00           C
ATOM   6450 1C31 POPEo 120      17.087  75.866  92.717  1.00  0.00           C
ATOM   6453 2C31 POPEo 120      16.486  75.445  94.067  1.00  0.00           C
ATOM   6456 3C31 POPEo 120      17.456  75.585  95.238  1.00  0.00           C
ATOM   6459 4C31 POPEo 120      16.946  74.876  96.498  1.00  0.00           C
ATOM   6462 5C31 POPEo 120      17.866  75.035  97.709  1.00  0.00           C
ATOM   6465 6C31 POPEo 120      17.437  74.204  98.919  1.00  0.00           C
ATOM   6469  NH3 POPEp 121     124.876  28.056  77.177  1.00  0.00           N
ATOM   6473  C12 POPEp 121     125.396  29.306  77.818  1.00  0.00           C
ATOM   6476  C11 POPEp 121     125.715  30.416  76.799  1.00  0.00           C
ATOM   6479  P   POPEp 121     126.135  32.965  76.639  1.00  0.00           P
ATOM   6480  O13 POPEp 121     126.896  32.706  75.409  1.00  0.00           O
ATOM   6481  O14 POPEp 121     124.797  33.556  76.479  1.00  0.00           O
ATOM   6482  O11 POPEp 121     126.936  33.986  77.569  1.00  0.00           O
ATOM   6483  O12 POPEp 121     126.047  31.626  77.488  1.00  0.00           O
ATOM   6484  C1  POPEp 121     127.405  33.726  78.889  1.00  0.00           C
ATOM   6487  C2  POPEp 121     126.597  34.556  79.929  1.00  0.00           C
ATOM   6489  O21 POPEp 121     127.426  35.256  80.879  1.00  0.00           O
ATOM   6490  C21 POPEp 121     127.906  36.406  80.398  1.00  0.00           C
ATOM   6491  O22 POPEp 121     127.805  36.765  79.239  1.00  0.00           O
ATOM   6492  C22 POPEp 121     128.526  37.225  81.529  1.00  0.00           C
ATOM   6495  C3  POPEp 121     125.527  33.695  80.648  1.00  0.00           C
ATOM   6498  O31 POPEp 121     124.776  34.406  81.658  1.00  0.00           O
ATOM   6499  C31 POPEp 121     124.007  35.396  81.218  1.00  0.00           C
ATOM   6500  O32 POPEp 121     123.967  35.816  80.079  1.00  0.00           O
ATOM   6501  C32 POPEp 121     123.246  35.946  82.429  1.00  0.00           C
ATOM   6504  C23 POPEp 121     127.456  37.986  82.359  1.00  0.00           C
ATOM   6507  C24 POPEp 121     128.016  38.706  83.598  1.00  0.00           C
ATOM   6510  C25 POPEp 121     128.266  37.766  84.788  1.00  0.00           C
ATOM   6513  C26 POPEp 121     128.605  38.486  86.098  1.00  0.00           C
ATOM   6516  C27 POPEp 121     129.128  37.526  87.178  1.00  0.00           C
ATOM   6519  C28 POPEp 121     128.635  37.855  88.609  1.00  0.00           C
ATOM   6522  C29 POPEp 121     129.158  36.856  89.608  1.00  0.00           C
ATOM   6524 0C21 POPEp 121     128.665  36.605  90.839  1.00  0.00           C
ATOM   6526 1C21 POPEp 121     127.467  37.266  91.479  1.00  0.00           C
ATOM   6529 2C21 POPEp 121     127.836  38.436  92.409  1.00  0.00           C
ATOM   6532 3C21 POPEp 121     128.697  38.046  93.619  1.00  0.00           C
ATOM   6535 4C21 POPEp 121     129.036  39.265  94.499  1.00  0.00           C
ATOM   6538 5C21 POPEp 121     129.867  38.906  95.737  1.00  0.00           C
ATOM   6541 6C21 POPEp 121     130.477  40.146  96.409  1.00  0.00           C
ATOM   6544 7C21 POPEp 121     131.028  39.866  97.809  1.00  0.00           C
ATOM   6547 8C21 POPEp 121     131.768  41.056  98.428  1.00  0.00           C
ATOM   6551  C33 POPEp 121     122.577  37.316  82.188  1.00  0.00           C
ATOM   6554  C34 POPEp 121     122.105  38.036  83.458  1.00  0.00           C
ATOM   6557  C35 POPEp 121     123.256  38.316  84.438  1.00  0.00           C
ATOM   6560  C36 POPEp 121     123.316  39.785  84.897  1.00  0.00           C
ATOM   6563  C37 POPEp 121     124.596  40.096  85.669  1.00  0.00           C
ATOM   6566  C38 POPEp 121     124.706  39.375  87.019  1.00  0.00           C
ATOM   6569  C39 POPEp 121     123.746  39.936  88.069  1.00  0.00           C
ATOM   6572 0C31 POPEp 121     124.097  39.496  89.487  1.00  0.00           C
ATOM   6575 1C31 POPEp 121     123.495  40.436  90.538  1.00  0.00           C
ATOM   6578 2C31 POPEp 121     123.896  40.076  91.968  1.00  0.00           C
ATOM   6581 3C31 POPEp 121     123.176  40.946  93.008  1.00  0.00           C
ATOM   6584 4C31 POPEp 121     123.617  40.635  94.438  1.00  0.00           C
ATOM   6587 5C31 POPEp 121     122.747  41.385  95.457  1.00  0.00           C
ATOM   6590 6C31 POPEp 121     123.146  41.096  96.909  1.00  0.00           C
ATOM   6594  NH3 POPEq 122     110.056  61.835  74.539  1.00  0.00           N
ATOM   6598  C12 POPEq 122     108.766  62.326  73.928  1.00  0.00           C
ATOM   6601  C11 POPEq 122     107.665  61.256  73.949  1.00  0.00           C
ATOM   6604  P   POPEq 122     105.317  62.506  74.019  1.00  0.00           P
ATOM   6605  O13 POPEq 122     104.967  63.745  73.278  1.00  0.00           O
ATOM   6606  O14 POPEq 122     104.237  61.525  74.288  1.00  0.00           O
ATOM   6607  O11 POPEq 122     105.956  62.906  75.409  1.00  0.00           O
ATOM   6608  O12 POPEq 122     106.507  61.744  73.289  1.00  0.00           O
ATOM   6609  C1  POPEq 122     105.296  62.444  76.599  1.00  0.00           C
ATOM   6612  C2  POPEq 122     106.217  62.465  77.858  1.00  0.00           C
ATOM   6614  O21 POPEq 122     106.135  63.726  78.559  1.00  0.00           O
ATOM   6615  C21 POPEq 122     105.056  63.826  79.318  1.00  0.00           C
ATOM   6616  O22 POPEq 122     104.046  63.156  79.229  1.00  0.00           O
ATOM   6617  C22 POPEq 122     105.426  64.744  80.479  1.00  0.00           C
ATOM   6620  C3  POPEq 122     107.677  62.116  77.499  1.00  0.00           C
ATOM   6623  O31 POPEq 122     108.566  62.146  78.648  1.00  0.00           O
ATOM   6624  C31 POPEq 122     109.816  61.845  78.299  1.00  0.00           C
ATOM   6625  O32 POPEq 122     110.146  61.425  77.208  1.00  0.00           O
ATOM   6626  C32 POPEq 122     110.756  62.206  79.458  1.00  0.00           C
ATOM   6629  C23 POPEq 122     104.377  64.686  81.589  1.00  0.00           C
ATOM   6632  C24 POPEq 122     104.926  65.196  82.929  1.00  0.00           C
ATOM   6635  C25 POPEq 122     103.817  65.745  83.839  1.00  0.00           C
ATOM   6638  C26 POPEq 122     103.927  65.256  85.279  1.00  0.00           C
ATOM   6641  C27 POPEq 122     103.066  66.076  86.238  1.00  0.00           C
ATOM   6644  C28 POPEq 122     103.146  65.535  87.668  1.00  0.00           C
ATOM   6647  C29 POPEq 122     102.245  66.355  88.559  1.00  0.00           C
ATOM   6649 0C21 POPEq 122     102.617  67.086  89.629  1.00  0.00           C
ATOM   6651 1C21 POPEq 122     104.007  67.256  90.199  1.00  0.00           C
ATOM   6654 2C21 POPEq 122     104.216  66.384  91.459  1.00  0.00           C
ATOM   6657 3C21 POPEq 122     103.286  66.736  92.628  1.00  0.00           C
ATOM   6660 4C21 POPEq 122     103.526  65.866  93.868  1.00  0.00           C
ATOM   6663 5C21 POPEq 122     102.367  65.965  94.869  1.00  0.00           C
ATOM   6666 6C21 POPEq 122     102.437  64.915  95.989  1.00  0.00           C
ATOM   6669 7C21 POPEq 122     101.155  64.866  96.839  1.00  0.00           C
ATOM   6672 8C21 POPEq 122     101.296  63.946  98.048  1.00  0.00           C
ATOM   6676  C33 POPEq 122     112.006  61.306  79.537  1.00  0.00           C
ATOM   6679  C34 POPEq 122     112.456  61.055  80.989  1.00  0.00           C
ATOM   6682  C35 POPEq 122     113.137  62.256  81.648  1.00  0.00           C
ATOM   6685  C36 POPEq 122     112.966  62.295  83.178  1.00  0.00           C
ATOM   6688  C37 POPEq 122     113.696  63.494  83.799  1.00  0.00           C
ATOM   6691  C38 POPEq 122     113.137  63.986  85.139  1.00  0.00           C
ATOM   6694  C39 POPEq 122     113.346  63.006  86.287  1.00  0.00           C
ATOM   6697 0C31 POPEq 122     112.766  63.535  87.598  1.00  0.00           C
ATOM   6700 1C31 POPEq 122     113.076  62.646  88.799  1.00  0.00           C
ATOM   6703 2C31 POPEq 122     112.477  63.195  90.098  1.00  0.00           C
ATOM   6706 3C31 POPEq 122     112.747  62.316  91.329  1.00  0.00           C
ATOM   6709 4C31 POPEq 122     112.017  60.965  91.269  1.00  0.00           C
ATOM   6712 5C31 POPEq 122     112.265  60.105  92.509  1.00  0.00           C
ATOM   6715 6C31 POPEq 122     111.476  58.806  92.488  1.00  0.00           C
ATOM   6719  NH3 POPEr 123     107.376  92.525  79.349  1.00  0.00           N
ATOM   6723  C12 POPEr 123     106.396  93.315  78.529  1.00  0.00           C
ATOM   6726  C11 POPEr 123     105.406  93.975  79.467  1.00  0.00           C
ATOM   6729  P   POPEr 123     103.346  95.546  79.379  1.00  0.00           P
ATOM   6730  O13 POPEr 123     103.775  96.945  79.148  1.00  0.00           O
ATOM   6731  O14 POPEr 123     102.017  95.134  78.897  1.00  0.00           O
ATOM   6732  O11 POPEr 123     103.477  95.236  80.928  1.00  0.00           O
ATOM   6733  O12 POPEr 123     104.426  94.626  78.688  1.00  0.00           O
ATOM   6734  C1  POPEr 123     102.306  94.916  81.688  1.00  0.00           C
ATOM   6737  C2  POPEr 123     102.397  95.365  83.188  1.00  0.00           C
ATOM   6739  O21 POPEr 123     101.457  94.556  83.939  1.00  0.00           O
ATOM   6740  C21 POPEr 123     101.826  94.276  85.199  1.00  0.00           C
ATOM   6741  O22 POPEr 123     102.917  94.515  85.678  1.00  0.00           O
ATOM   6742  C22 POPEr 123     100.676  93.535  85.898  1.00  0.00           C
ATOM   6745  C3  POPEr 123     102.087  96.896  83.328  1.00  0.00           C
ATOM   6748  O31 POPEr 123     101.695  97.255  84.678  1.00  0.00           O
ATOM   6749  C31 POPEr 123     101.597  98.554  84.919  1.00  0.00           C
ATOM   6750  O32 POPEr 123     101.926  99.455  84.158  1.00  0.00           O
ATOM   6751  C32 POPEr 123     101.026  98.775  86.319  1.00  0.00           C
ATOM   6754  C23 POPEr 123     101.117  92.425  86.889  1.00  0.00           C
ATOM   6757  C24 POPEr 123     101.206  92.855  88.358  1.00  0.00           C
ATOM   6760  C25 POPEr 123     102.507  93.616  88.679  1.00  0.00           C
ATOM   6763  C26 POPEr 123     102.646  93.975  90.168  1.00  0.00           C
ATOM   6766  C27 POPEr 123     103.946  94.745  90.419  1.00  0.00           C
ATOM   6769  C28 POPEr 123     104.167  95.096  91.898  1.00  0.00           C
ATOM   6772  C29 POPEr 123     105.466  95.836  92.049  1.00  0.00           C
ATOM   6774 0C21 POPEr 123     106.376  95.656  93.008  1.00  0.00           C
ATOM   6776 1C21 POPEr 123     106.287  94.726  94.198  1.00  0.00           C
ATOM   6779 2C21 POPEr 123     106.965  95.376  95.408  1.00  0.00           C
ATOM   6782 3C21 POPEr 123     107.105  94.425  96.609  1.00  0.00           C
ATOM   6785 4C21 POPEr 123     107.945  95.085  97.718  1.00  0.00           C
ATOM   6788 5C21 POPEr 123     108.346  94.126  98.858  1.00  0.00           C
ATOM   6791 6C21 POPEr 123     109.426  93.134  98.419  1.00  0.00           C
ATOM   6794 7C21 POPEr 123     110.126  92.445  99.589  1.00  0.00           C
ATOM   6797 8C21 POPEr 123     111.317  91.615  99.129  1.00  0.00           C
ATOM   6801  C33 POPEr 123     101.646 100.046  86.968  1.00  0.00           C
ATOM   6804  C34 POPEr 123     101.206 100.345  88.419  1.00  0.00           C
ATOM   6807  C35 POPEr 123     101.346  99.146  89.347  1.00  0.00           C
ATOM   6810  C36 POPEr 123     101.516  99.445  90.849  1.00  0.00           C
ATOM   6813  C37 POPEr 123     101.486  98.125  91.648  1.00  0.00           C
ATOM   6816  C38 POPEr 123     102.076  98.205  93.059  1.00  0.00           C
ATOM   6819  C39 POPEr 123     101.187  98.915  94.089  1.00  0.00           C
ATOM   6822 0C31 POPEr 123     101.637  98.635  95.529  1.00  0.00           C
ATOM   6825 1C31 POPEr 123     100.566  98.946  96.589  1.00  0.00           C
ATOM   6828 2C31 POPEr 123      99.417  97.925  96.579  1.00  0.00           C
ATOM   6831 3C31 POPEr 123      98.267  98.265  97.537  1.00  0.00           C
ATOM   6834 4C31 POPEr 123      97.215  97.135  97.559  1.00  0.00           C
ATOM   6837 5C31 POPEr 123      96.007  97.456  98.449  1.00  0.00           C
ATOM   6840 6C31 POPEr 123      95.016  96.296  98.559  1.00  0.00           C
ATOM   6844  NH3 POPEs 124     102.646  97.626 123.959  1.00  0.00           N
ATOM   6848  C12 POPEs 124     102.206  99.046 123.688  1.00  0.00           C
ATOM   6851  C11 POPEs 124     102.316  99.425 122.199  1.00  0.00           C
ATOM   6854  P   POPEs 124     101.096 101.735 122.388  1.00  0.00           P
ATOM   6855  O13 POPEs 124      99.837 101.776 123.147  1.00  0.00           O
ATOM   6856  O14 POPEs 124     102.337 102.105 123.119  1.00  0.00           O
ATOM   6857  O11 POPEs 124     100.977 102.655 121.098  1.00  0.00           O
ATOM   6858  O12 POPEs 124     101.275 100.296 121.788  1.00  0.00           O
ATOM   6859  C1  POPEs 124     101.287 102.226 119.758  1.00  0.00           C
ATOM   6862  C2  POPEs 124     102.617 102.855 119.249  1.00  0.00           C
ATOM   6864  O21 POPEs 124     103.027 102.355 117.957  1.00  0.00           O
ATOM   6865  C21 POPEs 124     102.136 102.375 116.988  1.00  0.00           C
ATOM   6866  O22 POPEs 124     101.436 101.436 116.669  1.00  0.00           O
ATOM   6867  C22 POPEs 124     102.215 103.706 116.238  1.00  0.00           C
ATOM   6870  C3  POPEs 124     103.817 102.665 120.218  1.00  0.00           C
ATOM   6873  O31 POPEs 124     105.086 103.005 119.607  1.00  0.00           O
ATOM   6874  C31 POPEs 124     105.317 104.305 119.519  1.00  0.00           C
ATOM   6875  O32 POPEs 124     104.557 105.186 119.897  1.00  0.00           O
ATOM   6876  C32 POPEs 124     106.616 104.586 118.787  1.00  0.00           C
ATOM   6879  C23 POPEs 124     103.046 103.554 114.949  1.00  0.00           C
ATOM   6882  C24 POPEs 124     103.227 104.895 114.219  1.00  0.00           C
ATOM   6885  C25 POPEs 124     104.036 104.775 112.929  1.00  0.00           C
ATOM   6888  C26 POPEs 124     104.316 106.156 112.289  1.00  0.00           C
ATOM   6891  C27 POPEs 124     103.547 106.376 110.979  1.00  0.00           C
ATOM   6894  C28 POPEs 124     103.887 107.715 110.279  1.00  0.00           C
ATOM   6897  C29 POPEs 124     105.347 107.836 109.949  1.00  0.00           C
ATOM   6899 0C21 POPEs 124     105.947 107.486 108.799  1.00  0.00           C
ATOM   6901 1C21 POPEs 124     105.277 106.916 107.578  1.00  0.00           C
ATOM   6904 2C21 POPEs 124     106.236 106.866 106.378  1.00  0.00           C
ATOM   6907 3C21 POPEs 124     105.576 106.314 105.108  1.00  0.00           C
ATOM   6910 4C21 POPEs 124     106.597 105.656 104.179  1.00  0.00           C
ATOM   6913 5C21 POPEs 124     105.995 105.256 102.817  1.00  0.00           C
ATOM   6916 6C21 POPEs 124     106.917 104.305 102.029  1.00  0.00           C
ATOM   6919 7C21 POPEs 124     106.387 103.975 100.629  1.00  0.00           C
ATOM   6922 8C21 POPEs 124     106.836 104.976  99.549  1.00  0.00           C
ATOM   6926  C33 POPEs 124     106.376 105.625 117.677  1.00  0.00           C
ATOM   6929  C34 POPEs 124     107.617 105.965 116.848  1.00  0.00           C
ATOM   6932  C35 POPEs 124     107.206 106.615 115.508  1.00  0.00           C
ATOM   6935  C36 POPEs 124     108.176 107.676 114.968  1.00  0.00           C
ATOM   6938  C37 POPEs 124     109.587 107.156 114.629  1.00  0.00           C
ATOM   6941  C38 POPEs 124     110.305 107.985 113.539  1.00  0.00           C
ATOM   6944  C39 POPEs 124     110.226 109.495 113.799  1.00  0.00           C
ATOM   6947 0C31 POPEs 124     111.126 110.415 112.957  1.00  0.00           C
ATOM   6950 1C31 POPEs 124     111.026 111.866 113.458  1.00  0.00           C
ATOM   6953 2C31 POPEs 124     112.215 112.775 113.129  1.00  0.00           C
ATOM   6956 3C31 POPEs 124     112.215 114.016 114.039  1.00  0.00           C
ATOM   6959 4C31 POPEs 124     113.486 114.866 113.898  1.00  0.00           C
ATOM   6962 5C31 POPEs 124     113.495 116.025 114.909  1.00  0.00           C
ATOM   6965 6C31 POPEs 124     114.846 116.755 114.988  1.00  0.00           C
ATOM   6969  NH3 POPEt 125      10.036  81.156  75.979  1.00  0.00           N
ATOM   6973  C12 POPEt 125      11.116  80.546  75.118  1.00  0.00           C
ATOM   6976  C11 POPEt 125      10.766  79.095  74.749  1.00  0.00           C
ATOM   6979  P   POPEt 125      12.087  76.884  74.388  1.00  0.00           P
ATOM   6980  O13 POPEt 125      10.965  76.206  73.688  1.00  0.00           O
ATOM   6981  O14 POPEt 125      13.447  76.415  74.049  1.00  0.00           O
ATOM   6982  O11 POPEt 125      11.776  76.656  75.889  1.00  0.00           O
ATOM   6983  O12 POPEt 125      11.946  78.446  74.239  1.00  0.00           O
ATOM   6984  C1  POPEt 125      12.456  77.385  76.897  1.00  0.00           C
ATOM   6987  C2  POPEt 125      11.845  76.925  78.208  1.00  0.00           C
ATOM   6989  O21 POPEt 125      12.337  77.805  79.229  1.00  0.00           O
ATOM   6990  C21 POPEt 125      11.425  78.096  80.139  1.00  0.00           C
ATOM   6991  O22 POPEt 125      10.286  77.696  80.159  1.00  0.00           O
ATOM   6992  C22 POPEt 125      12.016  79.066  81.129  1.00  0.00           C
ATOM   6995  C3  POPEt 125      12.226  75.436  78.438  1.00  0.00           C
ATOM   6998  O31 POPEt 125      12.076  75.006  79.799  1.00  0.00           O
ATOM   6999  C31 POPEt 125      10.897  74.465  80.079  1.00  0.00           C
ATOM   7000  O32 POPEt 125       9.956  74.376  79.309  1.00  0.00           O
ATOM   7001  C32 POPEt 125      10.936  74.046  81.549  1.00  0.00           C
ATOM   7004  C23 POPEt 125      11.806  78.546  82.559  1.00  0.00           C
ATOM   7007  C24 POPEt 125      12.337  79.524  83.598  1.00  0.00           C
ATOM   7010  C25 POPEt 125      12.345  78.896  84.988  1.00  0.00           C
ATOM   7013  C26 POPEt 125      12.226  79.956  86.078  1.00  0.00           C
ATOM   7016  C27 POPEt 125      12.026  79.346  87.458  1.00  0.00           C
ATOM   7019  C28 POPEt 125      11.885  80.445  88.519  1.00  0.00           C
ATOM   7022  C29 POPEt 125      11.566  79.836  89.848  1.00  0.00           C
ATOM   7024 0C21 POPEt 125      10.385  79.916  90.489  1.00  0.00           C
ATOM   7026 1C21 POPEt 125       9.156  80.625  89.988  1.00  0.00           C
ATOM   7029 2C21 POPEt 125       9.156  82.146  90.217  1.00  0.00           C
ATOM   7032 3C21 POPEt 125       9.437  82.564  91.669  1.00  0.00           C
ATOM   7035 4C21 POPEt 125       8.707  83.856  92.089  1.00  0.00           C
ATOM   7038 5C21 POPEt 125       9.016  85.085  91.218  1.00  0.00           C
ATOM   7041 6C21 POPEt 125       8.066  86.256  91.539  1.00  0.00           C
ATOM   7044 7C21 POPEt 125       7.397  86.835  90.289  1.00  0.00           C
ATOM   7047 8C21 POPEt 125       6.196  87.725  90.629  1.00  0.00           C
ATOM   7051  C33 POPEt 125      10.167  75.025  82.449  1.00  0.00           C
ATOM   7054  C34 POPEt 125      10.865  75.274  83.787  1.00  0.00           C
ATOM   7057  C35 POPEt 125      10.845  74.055  84.718  1.00  0.00           C
ATOM   7060  C36 POPEt 125      11.226  74.425  86.159  1.00  0.00           C
ATOM   7063  C37 POPEt 125      10.707  73.406  87.178  1.00  0.00           C
ATOM   7066  C38 POPEt 125      10.696  73.915  88.619  1.00  0.00           C
ATOM   7069  C39 POPEt 125      12.076  74.016  89.279  1.00  0.00           C
ATOM   7072 0C31 POPEt 125      11.965  74.525  90.729  1.00  0.00           C
ATOM   7075 1C31 POPEt 125      12.656  73.616  91.749  1.00  0.00           C
ATOM   7078 2C31 POPEt 125      12.506  74.146  93.178  1.00  0.00           C
ATOM   7081 3C31 POPEt 125      13.135  73.226  94.229  1.00  0.00           C
ATOM   7084 4C31 POPEt 125      13.005  73.775  95.648  1.00  0.00           C
ATOM   7087 5C31 POPEt 125      13.656  72.855  96.699  1.00  0.00           C
ATOM   7090 6C31 POPEt 125      13.587  73.415  98.119  1.00  0.00           C
ATOM   7094  NH3 POPEu 126     112.416 103.035  77.449  1.00  0.00           N
ATOM   7098  C12 POPEu 126     111.947 104.305  78.078  1.00  0.00           C
ATOM   7101  C11 POPEu 126     112.285 105.465  77.129  1.00  0.00           C
ATOM   7104  P   POPEu 126     112.617 107.805  78.208  1.00  0.00           P
ATOM   7105  O13 POPEu 126     113.757 108.134  77.339  1.00  0.00           O
ATOM   7106  O14 POPEu 126     111.826 108.965  78.679  1.00  0.00           O
ATOM   7107  O11 POPEu 126     113.277 107.056  79.428  1.00  0.00           O
ATOM   7108  O12 POPEu 126     111.707 106.686  77.599  1.00  0.00           O
ATOM   7109  C1  POPEu 126     112.577 106.755  80.629  1.00  0.00           C
ATOM   7112  C2  POPEu 126     113.095 107.634  81.788  1.00  0.00           C
ATOM   7114  O21 POPEu 126     113.006 106.855  82.999  1.00  0.00           O
ATOM   7115  C21 POPEu 126     112.057 107.036  83.889  1.00  0.00           C
ATOM   7116  O22 POPEu 126     111.056 107.736  83.787  1.00  0.00           O
ATOM   7117  C22 POPEu 126     112.316 106.125  85.089  1.00  0.00           C
ATOM   7120  C3  POPEu 126     112.477 109.076  81.779  1.00  0.00           C
ATOM   7123  O31 POPEu 126     112.777 109.796  82.989  1.00  0.00           O
ATOM   7124  C31 POPEu 126     111.965 110.836  83.188  1.00  0.00           C
ATOM   7125  O32 POPEu 126     111.206 111.314  82.369  1.00  0.00           O
ATOM   7126  C32 POPEu 126     112.087 111.314  84.629  1.00  0.00           C
ATOM   7129  C23 POPEu 126     112.626 106.936  86.358  1.00  0.00           C
ATOM   7132  C24 POPEu 126     113.976 107.655  86.299  1.00  0.00           C
ATOM   7135  C25 POPEu 126     114.417 108.175  87.677  1.00  0.00           C
ATOM   7138  C26 POPEu 126     115.916 108.035  87.938  1.00  0.00           C
ATOM   7141  C27 POPEu 126     116.296 108.046  89.428  1.00  0.00           C
ATOM   7144  C28 POPEu 126     117.805 107.836  89.629  1.00  0.00           C
ATOM   7147  C29 POPEu 126     118.156 107.445  91.038  1.00  0.00           C
ATOM   7149 0C21 POPEu 126     118.967 108.076  91.909  1.00  0.00           C
ATOM   7151 1C21 POPEu 126     119.757 109.346  91.688  1.00  0.00           C
ATOM   7154 2C21 POPEu 126     121.266 109.175  91.959  1.00  0.00           C
ATOM   7157 3C21 POPEu 126     121.597 108.645  93.368  1.00  0.00           C
ATOM   7160 4C21 POPEu 126     123.106 108.666  93.659  1.00  0.00           C
ATOM   7163 5C21 POPEu 126     123.477 107.676  94.769  1.00  0.00           C
ATOM   7166 6C21 POPEu 126     124.996 107.596  94.988  1.00  0.00           C
ATOM   7169 7C21 POPEu 126     125.406 106.326  95.729  1.00  0.00           C
ATOM   7172 8C21 POPEu 126     126.906 106.035  95.648  1.00  0.00           C
ATOM   7176  C33 POPEu 126     110.746 111.095  85.339  1.00  0.00           C
ATOM   7179  C34 POPEu 126     110.686 111.776  86.698  1.00  0.00           C
ATOM   7182  C35 POPEu 126     109.296 111.706  87.339  1.00  0.00           C
ATOM   7185  C36 POPEu 126     108.337 112.845  86.949  1.00  0.00           C
ATOM   7188  C37 POPEu 126     107.197 112.994  87.979  1.00  0.00           C
ATOM   7191  C38 POPEu 126     106.176 114.115  87.709  1.00  0.00           C
ATOM   7194  C39 POPEu 126     106.766 115.516  87.509  1.00  0.00           C
ATOM   7197 0C31 POPEu 126     105.756 116.465  86.839  1.00  0.00           C
ATOM   7200 1C31 POPEu 126     106.436 117.715  86.249  1.00  0.00           C
ATOM   7203 2C31 POPEu 126     105.656 118.315  85.069  1.00  0.00           C
ATOM   7206 3C31 POPEu 126     106.415 119.445  84.368  1.00  0.00           C
ATOM   7209 4C31 POPEu 126     106.656 120.656  85.289  1.00  0.00           C
ATOM   7212 5C31 POPEu 126     107.057 121.906  84.499  1.00  0.00           C
ATOM   7215 6C31 POPEu 126     107.036 123.175  85.349  1.00  0.00           C
ATOM   7219  NH3 POPEv 127     103.967  81.525 121.688  1.00  0.00           N
ATOM   7223  C12 POPEv 127     104.247  80.305 122.519  1.00  0.00           C
ATOM   7226  C11 POPEv 127     103.386  80.376 123.779  1.00  0.00           C
ATOM   7229  P   POPEv 127     100.947  79.506 123.428  1.00  0.00           P
ATOM   7230  O13 POPEv 127     101.346  78.446 122.468  1.00  0.00           O
ATOM   7231  O14 POPEv 127     100.735  79.126 124.839  1.00  0.00           O
ATOM   7232  O11 POPEv 127      99.687  80.266 122.868  1.00  0.00           O
ATOM   7233  O12 POPEv 127     102.036  80.666 123.399  1.00  0.00           O
ATOM   7234  C1  POPEv 127      99.237  80.186 121.518  1.00  0.00           C
ATOM   7237  C2  POPEv 127      98.896  81.595 120.998  1.00  0.00           C
ATOM   7239  O21 POPEv 127      98.116  81.446 119.779  1.00  0.00           O
ATOM   7240  C21 POPEv 127      97.525  82.585 119.439  1.00  0.00           C
ATOM   7241  O22 POPEv 127      97.146  83.436 120.218  1.00  0.00           O
ATOM   7242  C22 POPEv 127      97.617  82.766 117.919  1.00  0.00           C
ATOM   7245  C3  POPEv 127     100.186  82.476 120.787  1.00  0.00           C
ATOM   7248  O31 POPEv 127     100.196  83.245 119.558  1.00  0.00           O
ATOM   7249  C31 POPEv 127     100.466  84.536 119.558  1.00  0.00           C
ATOM   7250  O32 POPEv 127     100.746  85.215 120.528  1.00  0.00           O
ATOM   7251  C32 POPEv 127     100.336  85.056 118.119  1.00  0.00           C
ATOM   7254  C23 POPEv 127      96.807  81.805 117.029  1.00  0.00           C
ATOM   7257  C24 POPEv 127      97.367  81.815 115.598  1.00  0.00           C
ATOM   7260  C25 POPEv 127      96.567  80.946 114.629  1.00  0.00           C
ATOM   7263  C26 POPEv 127      97.215  80.946 113.229  1.00  0.00           C
ATOM   7266  C27 POPEv 127      96.406  80.176 112.188  1.00  0.00           C
ATOM   7269  C28 POPEv 127      97.187  80.036 110.857  1.00  0.00           C
ATOM   7272  C29 POPEv 127      96.446  79.195 109.848  1.00  0.00           C
ATOM   7274 0C21 POPEv 127      96.457  79.366 108.519  1.00  0.00           C
ATOM   7276 1C21 POPEv 127      97.187  80.436 107.748  1.00  0.00           C
ATOM   7279 2C21 POPEv 127      98.635  80.046 107.379  1.00  0.00           C
ATOM   7282 3C21 POPEv 127      99.237  80.995 106.339  1.00  0.00           C
ATOM   7285 4C21 POPEv 127     100.686  80.656 105.969  1.00  0.00           C
ATOM   7288 5C21 POPEv 127     101.317  81.675 104.988  1.00  0.00           C
ATOM   7291 6C21 POPEv 127     100.676  81.665 103.589  1.00  0.00           C
ATOM   7294 7C21 POPEv 127     101.296  82.704 102.648  1.00  0.00           C
ATOM   7297 8C21 POPEv 127     100.646  82.746 101.258  1.00  0.00           C
ATOM   7301  C33 POPEv 127     100.266  86.595 118.008  1.00  0.00           C
ATOM   7304  C34 POPEv 127     100.177  87.115 116.559  1.00  0.00           C
ATOM   7307  C35 POPEv 127      99.007  86.535 115.729  1.00  0.00           C
ATOM   7310  C36 POPEv 127      98.647  87.395 114.499  1.00  0.00           C
ATOM   7313  C37 POPEv 127      97.355  86.955 113.779  1.00  0.00           C
ATOM   7316  C38 POPEv 127      97.006  87.796 112.529  1.00  0.00           C
ATOM   7319  C39 POPEv 127      95.586  87.476 111.999  1.00  0.00           C
ATOM   7322 0C31 POPEv 127      95.247  88.055 110.609  1.00  0.00           C
ATOM   7325 1C31 POPEv 127      93.757  87.876 110.248  1.00  0.00           C
ATOM   7328 2C31 POPEv 127      93.346  88.455 108.878  1.00  0.00           C
ATOM   7331 3C31 POPEv 127      93.757  87.576 107.689  1.00  0.00           C
ATOM   7334 4C31 POPEv 127      93.137  88.016 106.358  1.00  0.00           C
ATOM   7337 5C31 POPEv 127      93.666  87.215 105.159  1.00  0.00           C
ATOM   7340 6C31 POPEv 127      93.206  87.756 103.799  1.00  0.00           C
ATOM   7344  NH3 POPEw 128       9.825  69.976 118.269  1.00  0.00           N
ATOM   7348  C12 POPEw 128       8.556  70.016 119.049  1.00  0.00           C
ATOM   7351  C11 POPEw 128       7.325  69.994 118.139  1.00  0.00           C
ATOM   7354  P   POPEw 128       5.877  72.076 118.839  1.00  0.00           P
ATOM   7355  O13 POPEw 128       4.426  72.244 119.049  1.00  0.00           O
ATOM   7356  O14 POPEw 128       6.786  72.785 119.779  1.00  0.00           O
ATOM   7357  O11 POPEw 128       6.207  72.605 117.379  1.00  0.00           O
ATOM   7358  O12 POPEw 128       6.226  70.546 118.828  1.00  0.00           O
ATOM   7359  C1  POPEw 128       5.366  73.695 116.909  1.00  0.00           C
ATOM   7362  C2  POPEw 128       5.716  74.166 115.457  1.00  0.00           C
ATOM   7364  O21 POPEw 128       4.587  74.055 114.579  1.00  0.00           O
ATOM   7365  C21 POPEw 128       4.285  72.885 114.059  1.00  0.00           C
ATOM   7366  O22 POPEw 128       4.806  71.815 114.328  1.00  0.00           O
ATOM   7367  C22 POPEw 128       3.186  73.085 112.989  1.00  0.00           C
ATOM   7370  C3  POPEw 128       7.035  73.546 114.919  1.00  0.00           C
ATOM   7373  O31 POPEw 128       7.296  73.836 113.519  1.00  0.00           O
ATOM   7374  C31 POPEw 128       7.576  75.105 113.269  1.00  0.00           C
ATOM   7375  O32 POPEw 128       7.606  76.006 114.089  1.00  0.00           O
ATOM   7376  C32 POPEw 128       7.997  75.285 111.809  1.00  0.00           C
ATOM   7379  C23 POPEw 128       3.686  73.796 111.707  1.00  0.00           C
ATOM   7382  C24 POPEw 128       2.575  74.116 110.678  1.00  0.00           C
ATOM   7385  C25 POPEw 128       1.466  75.055 111.179  1.00  0.00           C
ATOM   7388  C26 POPEw 128       0.626  75.686 110.049  1.00  0.00           C
ATOM   7391  C27 POPEw 128      -0.635  76.405 110.559  1.00  0.00           C
ATOM   7394  C28 POPEw 128      -1.525  76.936 109.409  1.00  0.00           C
ATOM   7397  C29 POPEw 128      -2.956  77.196 109.828  1.00  0.00           C
ATOM   7399 0C21 POPEw 128      -4.055  76.955 109.089  1.00  0.00           C
ATOM   7401 1C21 POPEw 128      -4.036  76.446 107.669  1.00  0.00           C
ATOM   7404 2C21 POPEw 128      -3.946  74.915 107.537  1.00  0.00           C
ATOM   7407 3C21 POPEw 128      -5.286  74.166 107.618  1.00  0.00           C
ATOM   7410 4C21 POPEw 128      -5.936  73.884 106.258  1.00  0.00           C
ATOM   7413 5C21 POPEw 128      -6.986  72.774 106.328  1.00  0.00           C
ATOM   7416 6C21 POPEw 128      -7.435  72.266 104.949  1.00  0.00           C
ATOM   7419 7C21 POPEw 128      -8.415  71.095 105.059  1.00  0.00           C
ATOM   7422 8C21 POPEw 128      -8.925  70.565 103.718  1.00  0.00           C
ATOM   7426  C33 POPEw 128       7.206  74.455 110.769  1.00  0.00           C
ATOM   7429  C34 POPEw 128       7.965  74.396 109.428  1.00  0.00           C
ATOM   7432  C35 POPEw 128       7.175  73.766 108.269  1.00  0.00           C
ATOM   7435  C36 POPEw 128       8.026  73.706 106.988  1.00  0.00           C
ATOM   7438  C37 POPEw 128       7.257  73.134 105.779  1.00  0.00           C
ATOM   7441  C38 POPEw 128       7.997  73.234 104.418  1.00  0.00           C
ATOM   7444  C39 POPEw 128       9.247  72.355 104.339  1.00  0.00           C
ATOM   7447 0C31 POPEw 128       9.925  72.266 102.957  1.00  0.00           C
ATOM   7450 1C31 POPEw 128      11.446  72.086 103.119  1.00  0.00           C
ATOM   7453 2C31 POPEw 128      12.186  71.835 101.798  1.00  0.00           C
ATOM   7456 3C31 POPEw 128      12.016  70.416 101.249  1.00  0.00           C
ATOM   7459 4C31 POPEw 128      12.726  70.226  99.897  1.00  0.00           C
ATOM   7462 5C31 POPEw 128      12.375  68.896  99.219  1.00  0.00           C
ATOM   7465 6C31 POPEw 128      12.955  68.775  97.809  1.00  0.00           C
ATOM   7469  NH3 POPEx 129     127.726   3.356 121.658  1.00  0.00           N
ATOM   7473  C12 POPEx 129     128.887   3.136 120.738  1.00  0.00           C
ATOM   7476  C11 POPEx 129     128.908   1.696 120.199  1.00  0.00           C
ATOM   7479  P   POPEx 129     126.436   0.966 119.558  1.00  0.00           P
ATOM   7480  O13 POPEx 129     126.427  -0.394 120.128  1.00  0.00           O
ATOM   7481  O14 POPEx 129     125.756   2.006 120.368  1.00  0.00           O
ATOM   7482  O11 POPEx 129     125.767   0.876 118.129  1.00  0.00           O
ATOM   7483  O12 POPEx 129     127.896   1.466 119.229  1.00  0.00           O
ATOM   7484  C1  POPEx 129     126.586   0.886 116.949  1.00  0.00           C
ATOM   7487  C2  POPEx 129     125.706   0.696 115.678  1.00  0.00           C
ATOM   7489  O21 POPEx 129     126.327   1.276 114.519  1.00  0.00           O
ATOM   7490  C21 POPEx 129     127.215   0.496 113.939  1.00  0.00           C
ATOM   7491  O22 POPEx 129     127.726  -0.504 114.449  1.00  0.00           O
ATOM   7492  C22 POPEx 129     127.456   1.006 112.519  1.00  0.00           C
ATOM   7495  C3  POPEx 129     124.307   1.346 115.899  1.00  0.00           C
ATOM   7498  O31 POPEx 129     123.717   1.956 114.739  1.00  0.00           O
ATOM   7499  C31 POPEx 129     123.326   1.196 113.738  1.00  0.00           C
ATOM   7500  O32 POPEx 129     123.355  -0.024 113.688  1.00  0.00           O
ATOM   7501  C32 POPEx 129     122.726   2.146 112.699  1.00  0.00           C
ATOM   7504  C23 POPEx 129     128.355   0.066 111.688  1.00  0.00           C
ATOM   7507  C24 POPEx 129     128.337   0.446 110.209  1.00  0.00           C
ATOM   7510  C25 POPEx 129     129.307  -0.394 109.369  1.00  0.00           C
ATOM   7513  C26 POPEx 129     129.438   0.136 107.938  1.00  0.00           C
ATOM   7516  C27 POPEx 129     130.527  -0.604 107.159  1.00  0.00           C
ATOM   7519  C28 POPEx 129     130.846   0.066 105.808  1.00  0.00           C
ATOM   7522  C29 POPEx 129     132.126  -0.494 105.239  1.00  0.00           C
ATOM   7524 0C21 POPEx 129     133.127   0.226 104.688  1.00  0.00           C
ATOM   7526 1C21 POPEx 129     133.107   1.726 104.499  1.00  0.00           C
ATOM   7529 2C21 POPEx 129     134.408   2.246 103.849  1.00  0.00           C
ATOM   7532 3C21 POPEx 129     134.648   1.696 102.438  1.00  0.00           C
ATOM   7535 4C21 POPEx 129     135.858   2.316 101.739  1.00  0.00           C
ATOM   7538 5C21 POPEx 129     137.217   1.796 102.208  1.00  0.00           C
ATOM   7541 6C21 POPEx 129     138.298   2.276 101.249  1.00  0.00           C
ATOM   7544 7C21 POPEx 129     139.678   1.666 101.479  1.00  0.00           C
ATOM   7547 8C21 POPEx 129     140.697   2.146 100.438  1.00  0.00           C
ATOM   7551  C33 POPEx 129     122.726   1.656 111.229  1.00  0.00           C
ATOM   7554  C34 POPEx 129     122.017   2.706 110.339  1.00  0.00           C
ATOM   7557  C35 POPEx 129     122.227   2.526 108.828  1.00  0.00           C
ATOM   7560  C36 POPEx 129     123.655   2.816 108.357  1.00  0.00           C
ATOM   7563  C37 POPEx 129     123.736   2.926 106.839  1.00  0.00           C
ATOM   7566  C38 POPEx 129     125.177   2.816 106.309  1.00  0.00           C
ATOM   7569  C39 POPEx 129     125.236   2.846 104.769  1.00  0.00           C
ATOM   7572 0C31 POPEx 129     126.516   2.226 104.207  1.00  0.00           C
ATOM   7575 1C31 POPEx 129     126.457   2.046 102.689  1.00  0.00           C
ATOM   7578 2C31 POPEx 129     127.777   1.536 102.118  1.00  0.00           C
ATOM   7581 3C31 POPEx 129     127.707   1.296 100.609  1.00  0.00           C
ATOM   7584 4C31 POPEx 129     129.077   0.956 100.049  1.00  0.00           C
ATOM   7587 5C31 POPEx 129     129.107   0.756  98.529  1.00  0.00           C
ATOM   7590 6C31 POPEx 129     130.518   0.406  98.048  1.00  0.00           C
ATOM   7594  NH3 POPEy 130      20.287  65.955 117.359  1.00  0.00           N
ATOM   7598  C12 POPEy 130      21.226  64.885 117.879  1.00  0.00           C
ATOM   7601  C11 POPEy 130      21.856  63.995 116.798  1.00  0.00           C
ATOM   7604  P   POPEy 130      23.796  62.745 118.069  1.00  0.00           P
ATOM   7605  O13 POPEy 130      24.197  63.345 119.369  1.00  0.00           O
ATOM   7606  O14 POPEy 130      22.776  61.675 118.129  1.00  0.00           O
ATOM   7607  O11 POPEy 130      25.056  62.155 117.328  1.00  0.00           O
ATOM   7608  O12 POPEy 130      23.256  63.836 117.058  1.00  0.00           O
ATOM   7609  C1  POPEy 130      25.217  61.985 115.928  1.00  0.00           C
ATOM   7612  C2  POPEy 130      25.786  60.576 115.598  1.00  0.00           C
ATOM   7614  O21 POPEy 130      26.607  60.646 114.409  1.00  0.00           O
ATOM   7615  C21 POPEy 130      27.416  59.585 114.288  1.00  0.00           C
ATOM   7616  O22 POPEy 130      27.646  58.785 115.177  1.00  0.00           O
ATOM   7617  C22 POPEy 130      28.027  59.525 112.879  1.00  0.00           C
ATOM   7620  C3  POPEy 130      24.657  59.525 115.388  1.00  0.00           C
ATOM   7623  O31 POPEy 130      23.816  59.965 114.298  1.00  0.00           O
ATOM   7624  C31 POPEy 130      22.556  59.556 114.339  1.00  0.00           C
ATOM   7625  O32 POPEy 130      22.127  58.675 115.049  1.00  0.00           O
ATOM   7626  C32 POPEy 130      21.707  60.436 113.409  1.00  0.00           C
ATOM   7629  C23 POPEy 130      27.566  58.316 112.009  1.00  0.00           C
ATOM   7632  C24 POPEy 130      26.285  58.586 111.199  1.00  0.00           C
ATOM   7635  C25 POPEy 130      25.485  57.316 110.839  1.00  0.00           C
ATOM   7638  C26 POPEy 130      26.245  56.285 109.968  1.00  0.00           C
ATOM   7641  C27 POPEy 130      25.596  54.896 110.089  1.00  0.00           C
ATOM   7644  C28 POPEy 130      26.187  53.776 109.207  1.00  0.00           C
ATOM   7647  C29 POPEy 130      25.515  52.456 109.529  1.00  0.00           C
ATOM   7649 0C21 POPEy 130      24.727  51.716 108.729  1.00  0.00           C
ATOM   7651 1C21 POPEy 130      24.396  51.965 107.279  1.00  0.00           C
ATOM   7654 2C21 POPEy 130      24.326  50.656 106.468  1.00  0.00           C
ATOM   7657 3C21 POPEy 130      25.636  49.855 106.489  1.00  0.00           C
ATOM   7660 4C21 POPEy 130      25.585  48.656 105.519  1.00  0.00           C
ATOM   7663 5C21 POPEy 130      26.896  47.855 105.479  1.00  0.00           C
ATOM   7666 6C21 POPEy 130      27.176  47.076 106.758  1.00  0.00           C
ATOM   7669 7C21 POPEy 130      28.377  46.136 106.629  1.00  0.00           C
ATOM   7672 8C21 POPEy 130      28.675  45.355 107.908  1.00  0.00           C
ATOM   7676  C33 POPEy 130      22.465  61.315 112.379  1.00  0.00           C
ATOM   7679  C34 POPEy 130      22.655  60.676 110.998  1.00  0.00           C
ATOM   7682  C35 POPEy 130      23.575  61.525 110.099  1.00  0.00           C
ATOM   7685  C36 POPEy 130      23.345  61.406 108.589  1.00  0.00           C
ATOM   7688  C37 POPEy 130      24.037  62.556 107.817  1.00  0.00           C
ATOM   7691  C38 POPEy 130      23.997  62.436 106.287  1.00  0.00           C
ATOM   7694  C39 POPEy 130      24.486  63.726 105.609  1.00  0.00           C
ATOM   7697 0C31 POPEy 130      24.797  63.576 104.109  1.00  0.00           C
ATOM   7700 1C31 POPEy 130      25.296  64.906 103.519  1.00  0.00           C
ATOM   7703 2C31 POPEy 130      26.016  64.756 102.169  1.00  0.00           C
ATOM   7706 3C31 POPEy 130      26.486  66.105 101.579  1.00  0.00           C
ATOM   7709 4C31 POPEy 130      27.585  66.815 102.388  1.00  0.00           C
ATOM   7712 5C31 POPEy 130      27.736  68.285 101.999  1.00  0.00           C
ATOM   7715 6C31 POPEy 130      28.757  69.035 102.859  1.00  0.00           C
ATOM   7719  NH3 POPEz 131      22.806 115.686 121.238  1.00  0.00           N
ATOM   7723  C12 POPEz 131      22.016 114.986 122.328  1.00  0.00           C
ATOM   7726  C11 POPEz 131      20.886 115.865 122.929  1.00  0.00           C
ATOM   7729  P   POPEz 131      18.915 114.315 123.787  1.00  0.00           P
ATOM   7730  O13 POPEz 131      18.906 113.125 124.688  1.00  0.00           O
ATOM   7731  O14 POPEz 131      17.696 115.155 123.809  1.00  0.00           O
ATOM   7732  O11 POPEz 131      19.175 113.796 122.328  1.00  0.00           O
ATOM   7733  O12 POPEz 131      20.217 115.196 124.008  1.00  0.00           O
ATOM   7734  C1  POPEz 131      18.306 114.066 121.258  1.00  0.00           C
ATOM   7737  C2  POPEz 131      18.656 113.105 120.118  1.00  0.00           C
ATOM   7739  O21 POPEz 131      17.636 113.175 119.099  1.00  0.00           O
ATOM   7740  C21 POPEz 131      17.995 113.866 118.028  1.00  0.00           C
ATOM   7741  O22 POPEz 131      18.957 114.605 117.929  1.00  0.00           O
ATOM   7742  C22 POPEz 131      16.986 113.595 116.928  1.00  0.00           C
ATOM   7745  C3  POPEz 131      18.736 111.656 120.678  1.00  0.00           C
ATOM   7748  O31 POPEz 131      18.536 110.634 119.678  1.00  0.00           O
ATOM   7749  C31 POPEz 131      19.596 110.415 118.909  1.00  0.00           C
ATOM   7750  O32 POPEz 131      20.617 111.086 118.878  1.00  0.00           O
ATOM   7751  C32 POPEz 131      19.367 109.126 118.129  1.00  0.00           C
ATOM   7754  C23 POPEz 131      17.527 114.025 115.559  1.00  0.00           C
ATOM   7757  C24 POPEz 131      16.486 113.826 114.467  1.00  0.00           C
ATOM   7760  C25 POPEz 131      17.015 114.136 113.069  1.00  0.00           C
ATOM   7763  C26 POPEz 131      17.346 115.605 112.839  1.00  0.00           C
ATOM   7766  C27 POPEz 131      17.816 115.836 111.398  1.00  0.00           C
ATOM   7769  C28 POPEz 131      17.986 117.336 111.068  1.00  0.00           C
ATOM   7772  C29 POPEz 131      16.876 117.865 110.209  1.00  0.00           C
ATOM   7774 0C21 POPEz 131      16.876 117.836 108.858  1.00  0.00           C
ATOM   7776 1C21 POPEz 131      17.966 117.275 107.989  1.00  0.00           C
ATOM   7779 2C21 POPEz 131      18.716 118.396 107.248  1.00  0.00           C
ATOM   7782 3C21 POPEz 131      19.797 117.855 106.309  1.00  0.00           C
ATOM   7785 4C21 POPEz 131      20.527 118.975 105.569  1.00  0.00           C
ATOM   7788 5C21 POPEz 131      21.686 118.485 104.688  1.00  0.00           C
ATOM   7791 6C21 POPEz 131      21.257 117.536 103.568  1.00  0.00           C
ATOM   7794 7C21 POPEz 131      22.446 117.095 102.699  1.00  0.00           C
ATOM   7797 8C21 POPEz 131      22.046 116.346 101.427  1.00  0.00           C
ATOM   7801  C33 POPEz 131      18.736 109.396 116.758  1.00  0.00           C
ATOM   7804  C34 POPEz 131      18.505 108.076 116.019  1.00  0.00           C
ATOM   7807  C35 POPEz 131      17.966 108.274 114.599  1.00  0.00           C
ATOM   7810  C36 POPEz 131      18.896 109.025 113.638  1.00  0.00           C
ATOM   7813  C37 POPEz 131      18.556 108.686 112.178  1.00  0.00           C
ATOM   7816  C38 POPEz 131      19.425 109.425 111.159  1.00  0.00           C
ATOM   7819  C39 POPEz 131      20.745 108.726 110.799  1.00  0.00           C
ATOM   7822 0C31 POPEz 131      21.526 109.536 109.758  1.00  0.00           C
ATOM   7825 1C31 POPEz 131      22.845 108.915 109.278  1.00  0.00           C
ATOM   7828 2C31 POPEz 131      23.426 109.766 108.139  1.00  0.00           C
ATOM   7831 3C31 POPEz 131      24.727 109.235 107.529  1.00  0.00           C
ATOM   7834 4C31 POPEz 131      24.586 107.876 106.839  1.00  0.00           C
ATOM   7837 5C31 POPEz 131      25.646 107.665 105.749  1.00  0.00           C
ATOM   7840 6C31 POPEz 131      25.667 106.244 105.177  1.00  0.00           C
ATOM   7844  NH3 POPE0 132     120.527  75.146  72.748  1.00  0.00           N
ATOM   7848  C12 POPE0 132     119.905  76.496  72.919  1.00  0.00           C
ATOM   7851  C11 POPE0 132     120.826  77.596  72.379  1.00  0.00           C
ATOM   7854  P   POPE0 132     121.317  80.106  72.699  1.00  0.00           P
ATOM   7855  O13 POPE0 132     122.736  79.836  73.019  1.00  0.00           O
ATOM   7856  O14 POPE0 132     121.077  80.695  71.379  1.00  0.00           O
ATOM   7857  O11 POPE0 132     120.767  81.125  73.769  1.00  0.00           O
ATOM   7858  O12 POPE0 132     120.417  78.835  72.928  1.00  0.00           O
ATOM   7859  C1  POPE0 132     120.366  80.736  75.089  1.00  0.00           C
ATOM   7862  C2  POPE0 132     121.357  81.226  76.179  1.00  0.00           C
ATOM   7864  O21 POPE0 132     120.595  81.855  77.218  1.00  0.00           O
ATOM   7865  C21 POPE0 132     120.536  81.216  78.349  1.00  0.00           C
ATOM   7866  O22 POPE0 132     120.995  80.116  78.598  1.00  0.00           O
ATOM   7867  C22 POPE0 132     119.846  82.164  79.328  1.00  0.00           C
ATOM   7870  C3  POPE0 132     122.416  82.255  75.719  1.00  0.00           C
ATOM   7873  O31 POPE0 132     123.655  82.015  76.409  1.00  0.00           O
ATOM   7874  C31 POPE0 132     123.727  82.385  77.678  1.00  0.00           C
ATOM   7875  O32 POPE0 132     122.906  83.055  78.278  1.00  0.00           O
ATOM   7876  C32 POPE0 132     125.016  81.766  78.217  1.00  0.00           C
ATOM   7879  C23 POPE0 132     119.387  81.506  80.629  1.00  0.00           C
ATOM   7882  C24 POPE0 132     119.237  82.564  81.729  1.00  0.00           C
ATOM   7885  C25 POPE0 132     118.857  81.955  83.078  1.00  0.00           C
ATOM   7888  C26 POPE0 132     117.376  81.595  83.139  1.00  0.00           C
ATOM   7891  C27 POPE0 132     116.816  81.376  84.549  1.00  0.00           C
ATOM   7894  C28 POPE0 132     116.555  82.676  85.349  1.00  0.00           C
ATOM   7897  C29 POPE0 132     117.766  83.406  85.879  1.00  0.00           C
ATOM   7899 0C21 POPE0 132     118.655  82.915  86.758  1.00  0.00           C
ATOM   7901 1C21 POPE0 132     118.515  81.586  87.449  1.00  0.00           C
ATOM   7904 2C21 POPE0 132     119.156  81.615  88.839  1.00  0.00           C
ATOM   7907 3C21 POPE0 132     118.727  80.436  89.708  1.00  0.00           C
ATOM   7910 4C21 POPE0 132     119.785  80.015  90.737  1.00  0.00           C
ATOM   7913 5C21 POPE0 132     120.305  81.156  91.628  1.00  0.00           C
ATOM   7916 6C21 POPE0 132     121.576  80.745  92.388  1.00  0.00           C
ATOM   7919 7C21 POPE0 132     122.227  81.896  93.148  1.00  0.00           C
ATOM   7922 8C21 POPE0 132     123.577  81.525  93.778  1.00  0.00           C
ATOM   7926  C33 POPE0 132     125.007  81.506  79.739  1.00  0.00           C
ATOM   7929  C34 POPE0 132     125.837  80.266  80.118  1.00  0.00           C
ATOM   7932  C35 POPE0 132     126.257  80.225  81.599  1.00  0.00           C
ATOM   7935  C36 POPE0 132     125.016  80.155  82.499  1.00  0.00           C
ATOM   7938  C37 POPE0 132     125.247  80.196  84.008  1.00  0.00           C
ATOM   7941  C38 POPE0 132     123.876  80.266  84.718  1.00  0.00           C
ATOM   7944  C39 POPE0 132     123.946  80.585  86.218  1.00  0.00           C
ATOM   7947 0C31 POPE0 132     124.226  79.326  87.038  1.00  0.00           C
ATOM   7950 1C31 POPE0 132     124.477  79.605  88.529  1.00  0.00           C
ATOM   7953 2C31 POPE0 132     124.237  78.345  89.368  1.00  0.00           C
ATOM   7956 3C31 POPE0 132     124.745  78.465  90.809  1.00  0.00           C
ATOM   7959 4C31 POPE0 132     126.287  78.426  90.909  1.00  0.00           C
ATOM   7962 5C31 POPE0 132     126.777  78.256  92.348  1.00  0.00           C
ATOM   7965 6C31 POPE0 132     128.297  78.116  92.439  1.00  0.00           C
ATOM   7969  NH3 POPE1 133     124.636  91.025  80.299  1.00  0.00           N
ATOM   7973  C12 POPE1 133     124.816  90.256  79.008  1.00  0.00           C
ATOM   7976  C11 POPE1 133     125.016  91.175  77.769  1.00  0.00           C
ATOM   7979  P   POPE1 133     123.706  93.436  78.147  1.00  0.00           P
ATOM   7980  O13 POPE1 133     124.016  94.475  77.148  1.00  0.00           O
ATOM   7981  O14 POPE1 133     122.397  93.446  78.809  1.00  0.00           O
ATOM   7982  O11 POPE1 133     124.827  93.436  79.279  1.00  0.00           O
ATOM   7983  O12 POPE1 133     123.876  91.986  77.519  1.00  0.00           O
ATOM   7984  C1  POPE1 133     125.676  94.565  79.528  1.00  0.00           C
ATOM   7987  C2  POPE1 133     125.305  95.326  80.839  1.00  0.00           C
ATOM   7989  O21 POPE1 133     126.236  95.096  81.919  1.00  0.00           O
ATOM   7990  C21 POPE1 133     126.246  93.905  82.509  1.00  0.00           C
ATOM   7991  O22 POPE1 133     126.227  92.826  81.959  1.00  0.00           O
ATOM   7992  C22 POPE1 133     126.236  94.226  84.039  1.00  0.00           C
ATOM   7995  C3  POPE1 133     123.817  95.116  81.278  1.00  0.00           C
ATOM   7998  O31 POPE1 133     123.566  95.705  82.579  1.00  0.00           O
ATOM   7999  C31 POPE1 133     122.567  95.126  83.249  1.00  0.00           C
ATOM   8000  O32 POPE1 133     121.926  94.165  82.859  1.00  0.00           O
ATOM   8001  C32 POPE1 133     122.525  95.686  84.669  1.00  0.00           C
ATOM   8004  C23 POPE1 133     126.546  93.085  85.037  1.00  0.00           C
ATOM   8007  C24 POPE1 133     125.956  93.306  86.459  1.00  0.00           C
ATOM   8010  C25 POPE1 133     126.396  94.576  87.218  1.00  0.00           C
ATOM   8013  C26 POPE1 133     125.896  94.586  88.689  1.00  0.00           C
ATOM   8016  C27 POPE1 133     126.126  95.936  89.409  1.00  0.00           C
ATOM   8019  C28 POPE1 133     125.436  96.035  90.788  1.00  0.00           C
ATOM   8022  C29 POPE1 133     126.126  95.275  91.898  1.00  0.00           C
ATOM   8024 0C21 POPE1 133     126.476  95.756  93.109  1.00  0.00           C
ATOM   8026 1C21 POPE1 133     126.227  97.146  93.629  1.00  0.00           C
ATOM   8029 2C21 POPE1 133     126.296  97.255  95.168  1.00  0.00           C
ATOM   8032 3C21 POPE1 133     125.156  96.516  95.889  1.00  0.00           C
ATOM   8035 4C21 POPE1 133     125.296  96.475  97.429  1.00  0.00           C
ATOM   8038 5C21 POPE1 133     125.165  97.836  98.119  1.00  0.00           C
ATOM   8041 6C21 POPE1 133     125.207  97.715  99.649  1.00  0.00           C
ATOM   8044 7C21 POPE1 133     125.126  99.076 100.359  1.00  0.00           C
ATOM   8047 8C21 POPE1 133     124.897  98.954 101.869  1.00  0.00           C
ATOM   8051  C33 POPE1 133     121.096  95.926  85.168  1.00  0.00           C
ATOM   8054  C34 POPE1 133     121.015  96.054  86.688  1.00  0.00           C
ATOM   8057  C35 POPE1 133     121.996  97.105  87.248  1.00  0.00           C
ATOM   8060  C36 POPE1 133     121.777  97.336  88.749  1.00  0.00           C
ATOM   8063  C37 POPE1 133     122.696  98.414  89.319  1.00  0.00           C
ATOM   8066  C38 POPE1 133     122.327  98.675  90.779  1.00  0.00           C
ATOM   8069  C39 POPE1 133     123.326  99.524  91.549  1.00  0.00           C
ATOM   8072 0C31 POPE1 133     122.966  99.556  93.038  1.00  0.00           C
ATOM   8075 1C31 POPE1 133     123.957 100.355  93.878  1.00  0.00           C
ATOM   8078 2C31 POPE1 133     123.547 100.376  95.349  1.00  0.00           C
ATOM   8081 3C31 POPE1 133     124.517 101.166  96.209  1.00  0.00           C
ATOM   8084 4C31 POPE1 133     123.857 101.744  97.468  1.00  0.00           C
ATOM   8087 5C31 POPE1 133     124.837 102.546  98.318  1.00  0.00           C
ATOM   8090 6C31 POPE1 133     124.146 103.195  99.519  1.00  0.00           C
ATOM   8094  NH3 POPE2 134      87.906 123.744 122.159  1.00  0.00           N
ATOM   8098  C12 POPE2 134      86.707 124.066 121.328  1.00  0.00           C
ATOM   8101  C11 POPE2 134      85.436 123.535 122.029  1.00  0.00           C
ATOM   8104  P   POPE2 134      85.846 120.926 121.918  1.00  0.00           P
ATOM   8105  O13 POPE2 134      84.986 119.945 122.608  1.00  0.00           O
ATOM   8106  O14 POPE2 134      87.117 121.286 122.589  1.00  0.00           O
ATOM   8107  O11 POPE2 134      86.266 120.396 120.489  1.00  0.00           O
ATOM   8108  O12 POPE2 134      85.046 122.245 121.589  1.00  0.00           O
ATOM   8109  C1  POPE2 134      85.546 119.445 119.699  1.00  0.00           C
ATOM   8112  C2  POPE2 134      84.527 120.116 118.729  1.00  0.00           C
ATOM   8114  O21 POPE2 134      84.266 119.335 117.537  1.00  0.00           O
ATOM   8115  C21 POPE2 134      85.137 119.406 116.529  1.00  0.00           C
ATOM   8116  O22 POPE2 134      86.287 119.785 116.599  1.00  0.00           O
ATOM   8117  C22 POPE2 134      84.456 118.986 115.209  1.00  0.00           C
ATOM   8120  C3  POPE2 134      84.885 121.595 118.399  1.00  0.00           C
ATOM   8123  O31 POPE2 134      83.997 122.164 117.419  1.00  0.00           O
ATOM   8124  C31 POPE2 134      82.757 122.466 117.779  1.00  0.00           C
ATOM   8125  O32 POPE2 134      81.786 122.304 117.058  1.00  0.00           O
ATOM   8126  C32 POPE2 134      82.646 123.236 119.099  1.00  0.00           C
ATOM   8129  C23 POPE2 134      83.836 120.106 114.339  1.00  0.00           C
ATOM   8132  C24 POPE2 134      82.836 119.524 113.308  1.00  0.00           C
ATOM   8135  C25 POPE2 134      82.057 120.576 112.488  1.00  0.00           C
ATOM   8138  C26 POPE2 134      80.875 119.994 111.688  1.00  0.00           C
ATOM   8141  C27 POPE2 134      80.007 121.086 111.049  1.00  0.00           C
ATOM   8144  C28 POPE2 134      78.676 120.585 110.457  1.00  0.00           C
ATOM   8147  C29 POPE2 134      78.875 119.664 109.278  1.00  0.00           C
ATOM   8149 0C21 POPE2 134      78.546 119.895 107.989  1.00  0.00           C
ATOM   8151 1C21 POPE2 134      77.905 121.125 107.397  1.00  0.00           C
ATOM   8154 2C21 POPE2 134      78.676 121.586 106.138  1.00  0.00           C
ATOM   8157 3C21 POPE2 134      77.965 122.704 105.379  1.00  0.00           C
ATOM   8160 4C21 POPE2 134      78.826 123.326 104.258  1.00  0.00           C
ATOM   8163 5C21 POPE2 134      79.316 122.326 103.199  1.00  0.00           C
ATOM   8166 6C21 POPE2 134      80.086 123.026 102.068  1.00  0.00           C
ATOM   8169 7C21 POPE2 134      80.686 122.056 101.049  1.00  0.00           C
ATOM   8172 8C21 POPE2 134      81.546 122.746  99.999  1.00  0.00           C
ATOM   8176  C33 POPE2 134      82.006 122.345 120.189  1.00  0.00           C
ATOM   8179  C34 POPE2 134      81.227 123.105 121.279  1.00  0.00           C
ATOM   8182  C35 POPE2 134      80.165 124.076 120.759  1.00  0.00           C
ATOM   8185  C36 POPE2 134      79.326 123.516 119.599  1.00  0.00           C
ATOM   8188  C37 POPE2 134      77.965 124.186 119.459  1.00  0.00           C
ATOM   8191  C38 POPE2 134      77.095 123.426 118.458  1.00  0.00           C
ATOM   8194  C39 POPE2 134      75.706 124.035 118.287  1.00  0.00           C
ATOM   8197 0C31 POPE2 134      75.725 125.407 117.599  1.00  0.00           C
ATOM   8200 1C31 POPE2 134      74.316 125.947 117.379  1.00  0.00           C
ATOM   8203 2C31 POPE2 134      74.296 127.276 116.638  1.00  0.00           C
ATOM   8206 3C31 POPE2 134      73.137 128.175 117.079  1.00  0.00           C
ATOM   8209 4C31 POPE2 134      71.747 127.515 116.988  1.00  0.00           C
ATOM   8212 5C31 POPE2 134      70.746 128.266 117.868  1.00  0.00           C
ATOM   8215 6C31 POPE2 134      69.367 127.636 118.028  1.00  0.00           C
ATOM   8219  NH3 POPE3 135      67.445  89.866 124.418  1.00  0.00           N
ATOM   8223  C12 POPE3 135      68.396  88.786 124.859  1.00  0.00           C
ATOM   8226  C11 POPE3 135      67.596  87.585 125.398  1.00  0.00           C
ATOM   8229  P   POPE3 135      68.257  85.085 125.839  1.00  0.00           P
ATOM   8230  O13 POPE3 135      69.106  84.326 126.788  1.00  0.00           O
ATOM   8231  O14 POPE3 135      66.826  84.726 125.818  1.00  0.00           O
ATOM   8232  O11 POPE3 135      68.826  84.775 124.409  1.00  0.00           O
ATOM   8233  O12 POPE3 135      68.457  86.646 126.039  1.00  0.00           O
ATOM   8234  C1  POPE3 135      68.126  84.055 123.389  1.00  0.00           C
ATOM   8237  C2  POPE3 135      67.186  84.976 122.599  1.00  0.00           C
ATOM   8239  O21 POPE3 135      66.655  84.215 121.498  1.00  0.00           O
ATOM   8240  C21 POPE3 135      65.696  84.826 120.839  1.00  0.00           C
ATOM   8241  O22 POPE3 135      65.206  85.906 121.129  1.00  0.00           O
ATOM   8242  C22 POPE3 135      65.265  84.016 119.607  1.00  0.00           C
ATOM   8245  C3  POPE3 135      67.876  86.306 122.178  1.00  0.00           C
ATOM   8248  O31 POPE3 135      68.665  86.186 120.969  1.00  0.00           O
ATOM   8249  C31 POPE3 135      68.836  87.345 120.359  1.00  0.00           C
ATOM   8250  O32 POPE3 135      68.406  88.426 120.749  1.00  0.00           O
ATOM   8251  C32 POPE3 135      69.665  87.105 119.118  1.00  0.00           C
ATOM   8254  C23 POPE3 135      66.266  84.016 118.428  1.00  0.00           C
ATOM   8257  C24 POPE3 135      65.576  83.576 117.129  1.00  0.00           C
ATOM   8260  C25 POPE3 135      66.436  83.826 115.879  1.00  0.00           C
ATOM   8263  C26 POPE3 135      65.676  83.586 114.568  1.00  0.00           C
ATOM   8266  C27 POPE3 135      66.515  83.965 113.349  1.00  0.00           C
ATOM   8269  C28 POPE3 135      65.735  83.946 112.009  1.00  0.00           C
ATOM   8272  C29 POPE3 135      65.546  82.546 111.479  1.00  0.00           C
ATOM   8274 0C21 POPE3 135      65.845  82.126 110.229  1.00  0.00           C
ATOM   8276 1C21 POPE3 135      66.356  82.985 109.099  1.00  0.00           C
ATOM   8279 2C21 POPE3 135      67.876  83.236 109.079  1.00  0.00           C
ATOM   8282 3C21 POPE3 135      68.735  82.056 108.578  1.00  0.00           C
ATOM   8285 4C21 POPE3 135      70.236  82.395 108.629  1.00  0.00           C
ATOM   8288 5C21 POPE3 135      71.176  81.195 108.839  1.00  0.00           C
ATOM   8291 6C21 POPE3 135      71.356  80.326 107.599  1.00  0.00           C
ATOM   8294 7C21 POPE3 135      72.526  79.335 107.709  1.00  0.00           C
ATOM   8297 8C21 POPE3 135      72.797  78.586 106.398  1.00  0.00           C
ATOM   8301  C33 POPE3 135      68.915  87.196 117.768  1.00  0.00           C
ATOM   8304  C34 POPE3 135      69.936  87.406 116.648  1.00  0.00           C
ATOM   8307  C35 POPE3 135      69.367  87.616 115.239  1.00  0.00           C
ATOM   8310  C36 POPE3 135      70.497  87.976 114.269  1.00  0.00           C
ATOM   8313  C37 POPE3 135      70.026  88.396 112.868  1.00  0.00           C
ATOM   8316  C38 POPE3 135      71.146  89.055 112.037  1.00  0.00           C
ATOM   8319  C39 POPE3 135      71.596  90.436 112.559  1.00  0.00           C
ATOM   8322 0C31 POPE3 135      70.556  91.555 112.359  1.00  0.00           C
ATOM   8325 1C31 POPE3 135      71.136  92.956 112.618  1.00  0.00           C
ATOM   8328 2C31 POPE3 135      71.436  93.236 114.099  1.00  0.00           C
ATOM   8331 3C31 POPE3 135      72.086  94.615 114.348  1.00  0.00           C
ATOM   8334 4C31 POPE3 135      71.336  95.786 113.688  1.00  0.00           C
ATOM   8337 5C31 POPE3 135      71.887  97.156 114.079  1.00  0.00           C
ATOM   8340 6C31 POPE3 135      71.276  98.306 113.269  1.00  0.00           C
ATOM   8344  NH3 POPE4 136      69.326  19.515 120.078  1.00  0.00           N
ATOM   8348  C12 POPE4 136      68.945  19.036 121.449  1.00  0.00           C
ATOM   8351  C11 POPE4 136      68.616  17.545 121.427  1.00  0.00           C
ATOM   8354  P   POPE4 136      67.686  16.366 123.598  1.00  0.00           P
ATOM   8355  O13 POPE4 136      66.796  17.465 123.998  1.00  0.00           O
ATOM   8356  O14 POPE4 136      68.266  15.536 124.678  1.00  0.00           O
ATOM   8357  O11 POPE4 136      66.896  15.466 122.599  1.00  0.00           O
ATOM   8358  O12 POPE4 136      68.826  16.976 122.718  1.00  0.00           O
ATOM   8359  C1  POPE4 136      67.606  14.496 121.819  1.00  0.00           C
ATOM   8362  C2  POPE4 136      66.626  13.596 121.029  1.00  0.00           C
ATOM   8364  O21 POPE4 136      66.687  13.836 119.599  1.00  0.00           O
ATOM   8365  C21 POPE4 136      66.165  14.936 119.109  1.00  0.00           C
ATOM   8366  O22 POPE4 136      65.766  15.906 119.729  1.00  0.00           O
ATOM   8367  C22 POPE4 136      66.046  14.776 117.578  1.00  0.00           C
ATOM   8370  C3  POPE4 136      65.186  13.686 121.609  1.00  0.00           C
ATOM   8373  O31 POPE4 136      64.286  12.866 120.849  1.00  0.00           O
ATOM   8374  C31 POPE4 136      64.257  11.606 121.229  1.00  0.00           C
ATOM   8375  O32 POPE4 136      64.866  11.126 122.169  1.00  0.00           O
ATOM   8376  C32 POPE4 136      63.316  10.846 120.279  1.00  0.00           C
ATOM   8379  C23 POPE4 136      64.576  14.926 117.118  1.00  0.00           C
ATOM   8382  C24 POPE4 136      64.306  14.476 115.668  1.00  0.00           C
ATOM   8385  C25 POPE4 136      65.146  15.236 114.629  1.00  0.00           C
ATOM   8388  C26 POPE4 136      64.496  15.356 113.238  1.00  0.00           C
ATOM   8391  C27 POPE4 136      64.945  14.316 112.199  1.00  0.00           C
ATOM   8394  C28 POPE4 136      64.316  14.626 110.818  1.00  0.00           C
ATOM   8397  C29 POPE4 136      64.686  13.666 109.719  1.00  0.00           C
ATOM   8399 0C21 POPE4 136      64.886  14.016 108.428  1.00  0.00           C
ATOM   8401 1C21 POPE4 136      64.756  15.416 107.888  1.00  0.00           C
ATOM   8404 2C21 POPE4 136      64.896  15.566 106.368  1.00  0.00           C
ATOM   8407 3C21 POPE4 136      64.915  17.045 105.958  1.00  0.00           C
ATOM   8410 4C21 POPE4 136      65.076  17.286 104.449  1.00  0.00           C
ATOM   8413 5C21 POPE4 136      65.305  18.766 104.118  1.00  0.00           C
ATOM   8416 6C21 POPE4 136      65.297  19.086 102.618  1.00  0.00           C
ATOM   8419 7C21 POPE4 136      65.445  20.596 102.348  1.00  0.00           C
ATOM   8422 8C21 POPE4 136      65.006  21.036 100.949  1.00  0.00           C
ATOM   8426  C33 POPE4 136      64.076   9.896 119.319  1.00  0.00           C
ATOM   8429  C34 POPE4 136      64.226  10.446 117.879  1.00  0.00           C
ATOM   8432  C35 POPE4 136      63.295   9.736 116.879  1.00  0.00           C
ATOM   8435  C36 POPE4 136      63.176  10.446 115.519  1.00  0.00           C
ATOM   8438  C37 POPE4 136      62.736   9.506 114.379  1.00  0.00           C
ATOM   8441  C38 POPE4 136      62.786  10.176 112.999  1.00  0.00           C
ATOM   8444  C39 POPE4 136      61.556  11.036 112.669  1.00  0.00           C
ATOM   8447 0C31 POPE4 136      61.756  11.836 111.368  1.00  0.00           C
ATOM   8450 1C31 POPE4 136      60.567  12.736 111.008  1.00  0.00           C
ATOM   8453 2C31 POPE4 136      59.387  11.996 110.359  1.00  0.00           C
ATOM   8456 3C31 POPE4 136      59.576  11.746 108.849  1.00  0.00           C
ATOM   8459 4C31 POPE4 136      58.376  11.026 108.217  1.00  0.00           C
ATOM   8462 5C31 POPE4 136      58.555  10.806 106.707  1.00  0.00           C
ATOM   8465 6C31 POPE4 136      57.396  10.056 106.059  1.00  0.00           C
ATOM   8469  NH3 POPE5 137      27.086  24.756 121.778  1.00  0.00           N
ATOM   8473  C12 POPE5 137      26.096  23.616 121.869  1.00  0.00           C
ATOM   8476  C11 POPE5 137      26.437  22.456 120.938  1.00  0.00           C
ATOM   8479  P   POPE5 137      28.196  20.576 120.659  1.00  0.00           P
ATOM   8480  O13 POPE5 137      29.235  20.936 119.669  1.00  0.00           O
ATOM   8481  O14 POPE5 137      28.556  19.596 121.699  1.00  0.00           O
ATOM   8482  O11 POPE5 137      26.925  20.016 119.888  1.00  0.00           O
ATOM   8483  O12 POPE5 137      27.725  21.945 121.279  1.00  0.00           O
ATOM   8484  C1  POPE5 137      26.995  19.375 118.618  1.00  0.00           C
ATOM   8487  C2  POPE5 137      26.207  20.135 117.549  1.00  0.00           C
ATOM   8489  O21 POPE5 137      25.907  19.166 116.529  1.00  0.00           O
ATOM   8490  C21 POPE5 137      24.646  19.136 116.109  1.00  0.00           C
ATOM   8491  O22 POPE5 137      23.736  19.846 116.518  1.00  0.00           O
ATOM   8492  C22 POPE5 137      24.506  17.965 115.118  1.00  0.00           C
ATOM   8495  C3  POPE5 137      27.036  21.316 116.979  1.00  0.00           C
ATOM   8498  O31 POPE5 137      26.187  22.406 116.579  1.00  0.00           O
ATOM   8499  C31 POPE5 137      25.656  22.256 115.379  1.00  0.00           C
ATOM   8500  O32 POPE5 137      25.956  21.385 114.579  1.00  0.00           O
ATOM   8501  C32 POPE5 137      24.606  23.336 115.159  1.00  0.00           C
ATOM   8504  C23 POPE5 137      23.266  18.016 114.179  1.00  0.00           C
ATOM   8507  C24 POPE5 137      23.345  19.126 113.129  1.00  0.00           C
ATOM   8510  C25 POPE5 137      22.076  19.226 112.258  1.00  0.00           C
ATOM   8513  C26 POPE5 137      21.906  18.076 111.249  1.00  0.00           C
ATOM   8516  C27 POPE5 137      20.576  18.176 110.469  1.00  0.00           C
ATOM   8519  C28 POPE5 137      20.317  16.996 109.519  1.00  0.00           C
ATOM   8522  C29 POPE5 137      21.126  17.066 108.249  1.00  0.00           C
ATOM   8524 0C21 POPE5 137      20.656  17.276 106.999  1.00  0.00           C
ATOM   8526 1C21 POPE5 137      19.216  17.496 106.609  1.00  0.00           C
ATOM   8529 2C21 POPE5 137      18.997  18.596 105.559  1.00  0.00           C
ATOM   8532 3C21 POPE5 137      19.437  18.216 104.138  1.00  0.00           C
ATOM   8535 4C21 POPE5 137      18.726  19.056 103.069  1.00  0.00           C
ATOM   8538 5C21 POPE5 137      19.146  18.706 101.629  1.00  0.00           C
ATOM   8541 6C21 POPE5 137      18.346  19.515 100.598  1.00  0.00           C
ATOM   8544 7C21 POPE5 137      18.826  19.316  99.158  1.00  0.00           C
ATOM   8547 8C21 POPE5 137      18.056  20.175  98.147  1.00  0.00           C
ATOM   8551  C33 POPE5 137      24.476  23.676 113.659  1.00  0.00           C
ATOM   8554  C34 POPE5 137      23.687  24.956 113.428  1.00  0.00           C
ATOM   8557  C35 POPE5 137      23.207  25.135 111.979  1.00  0.00           C
ATOM   8560  C36 POPE5 137      24.367  25.336 110.989  1.00  0.00           C
ATOM   8563  C37 POPE5 137      23.856  25.556 109.558  1.00  0.00           C
ATOM   8566  C38 POPE5 137      24.976  25.686 108.519  1.00  0.00           C
ATOM   8569  C39 POPE5 137      25.675  27.056 108.519  1.00  0.00           C
ATOM   8572 0C31 POPE5 137      24.906  28.156 107.758  1.00  0.00           C
ATOM   8575 1C31 POPE5 137      25.625  28.625 106.479  1.00  0.00           C
ATOM   8578 2C31 POPE5 137      25.466  27.666 105.299  1.00  0.00           C
ATOM   8581 3C31 POPE5 137      24.207  27.916 104.459  1.00  0.00           C
ATOM   8584 4C31 POPE5 137      24.216  29.276 103.749  1.00  0.00           C
ATOM   8587 5C31 POPE5 137      23.256  29.285 102.559  1.00  0.00           C
ATOM   8590 6C31 POPE5 137      23.146  30.625 101.828  1.00  0.00           C
ATOM   8594  NH3 POPE6 138      24.246  39.995  76.498  1.00  0.00           N
ATOM   8598  C12 POPE6 138      23.846  40.026  75.049  1.00  0.00           C
ATOM   8601  C11 POPE6 138      22.546  39.226  74.819  1.00  0.00           C
ATOM   8604  P   POPE6 138      19.976  39.265  75.229  1.00  0.00           P
ATOM   8605  O13 POPE6 138      18.997  40.296  75.649  1.00  0.00           O
ATOM   8606  O14 POPE6 138      19.916  38.806  73.828  1.00  0.00           O
ATOM   8607  O11 POPE6 138      19.816  38.056  76.209  1.00  0.00           O
ATOM   8608  O12 POPE6 138      21.446  39.806  75.519  1.00  0.00           O
ATOM   8609  C1  POPE6 138      19.747  38.146  77.629  1.00  0.00           C
ATOM   8612  C2  POPE6 138      21.026  38.736  78.269  1.00  0.00           C
ATOM   8614  O21 POPE6 138      21.486  38.036  79.419  1.00  0.00           O
ATOM   8615  C21 POPE6 138      20.646  37.696  80.368  1.00  0.00           C
ATOM   8616  O22 POPE6 138      19.476  38.056  80.479  1.00  0.00           O
ATOM   8617  C22 POPE6 138      21.456  36.896  81.397  1.00  0.00           C
ATOM   8620  C3  POPE6 138      20.956  40.266  78.529  1.00  0.00           C
ATOM   8623  O31 POPE6 138      22.287  40.765  78.779  1.00  0.00           O
ATOM   8624  C31 POPE6 138      22.766  41.026  80.009  1.00  0.00           C
ATOM   8625  O32 POPE6 138      23.946  41.116  80.248  1.00  0.00           O
ATOM   8626  C32 POPE6 138      21.665  41.226  81.059  1.00  0.00           C
ATOM   8629  C23 POPE6 138      20.696  36.256  82.589  1.00  0.00           C
ATOM   8632  C24 POPE6 138      21.697  35.936  83.718  1.00  0.00           C
ATOM   8635  C25 POPE6 138      21.086  35.446  85.037  1.00  0.00           C
ATOM   8638  C26 POPE6 138      22.146  35.135  86.119  1.00  0.00           C
ATOM   8641  C27 POPE6 138      22.796  36.375  86.758  1.00  0.00           C
ATOM   8644  C28 POPE6 138      23.986  36.086  87.717  1.00  0.00           C
ATOM   8647  C29 POPE6 138      23.696  35.275  88.959  1.00  0.00           C
ATOM   8649 0C21 POPE6 138      23.637  35.715  90.238  1.00  0.00           C
ATOM   8651 1C21 POPE6 138      23.765  37.136  90.718  1.00  0.00           C
ATOM   8654 2C21 POPE6 138      22.687  37.535  91.739  1.00  0.00           C
ATOM   8657 3C21 POPE6 138      22.646  39.056  91.987  1.00  0.00           C
ATOM   8660 4C21 POPE6 138      21.556  39.476  92.989  1.00  0.00           C
ATOM   8663 5C21 POPE6 138      21.037  40.905  92.789  1.00  0.00           C
ATOM   8666 6C21 POPE6 138      22.116  41.986  92.919  1.00  0.00           C
ATOM   8669 7C21 POPE6 138      21.595  43.386  92.579  1.00  0.00           C
ATOM   8672 8C21 POPE6 138      22.666  44.486  92.699  1.00  0.00           C
ATOM   8676  C33 POPE6 138      22.227  41.546  82.458  1.00  0.00           C
ATOM   8679  C34 POPE6 138      21.126  41.565  83.529  1.00  0.00           C
ATOM   8682  C35 POPE6 138      20.886  42.966  84.109  1.00  0.00           C
ATOM   8685  C36 POPE6 138      20.287  43.976  83.129  1.00  0.00           C
ATOM   8688  C37 POPE6 138      20.015  45.336  83.799  1.00  0.00           C
ATOM   8691  C38 POPE6 138      21.296  46.006  84.339  1.00  0.00           C
ATOM   8694  C39 POPE6 138      21.595  45.775  85.828  1.00  0.00           C
ATOM   8697 0C31 POPE6 138      20.556  46.406  86.769  1.00  0.00           C
ATOM   8700 1C31 POPE6 138      20.937  46.266  88.249  1.00  0.00           C
ATOM   8703 2C31 POPE6 138      20.007  47.056  89.179  1.00  0.00           C
ATOM   8706 3C31 POPE6 138      18.697  46.315  89.499  1.00  0.00           C
ATOM   8709 4C31 POPE6 138      18.777  45.536  90.818  1.00  0.00           C
ATOM   8712 5C31 POPE6 138      17.556  44.636  91.049  1.00  0.00           C
ATOM   8715 6C31 POPE6 138      17.585  43.936  92.409  1.00  0.00           C
ATOM   8719  NH3 POPE7 139      20.287  13.126 119.568  1.00  0.00           N
ATOM   8723  C12 POPE7 139      20.886  12.226 120.609  1.00  0.00           C
ATOM   8726  C11 POPE7 139      22.346  11.926 120.248  1.00  0.00           C
ATOM   8729  P   POPE7 139      24.557  11.316 121.518  1.00  0.00           P
ATOM   8730  O13 POPE7 139      24.787  12.366 122.537  1.00  0.00           O
ATOM   8731  O14 POPE7 139      25.135   9.986 121.788  1.00  0.00           O
ATOM   8732  O11 POPE7 139      25.187  11.926 120.199  1.00  0.00           O
ATOM   8733  O12 POPE7 139      23.006  11.156 121.258  1.00  0.00           O
ATOM   8734  C1  POPE7 139      25.287  11.196 118.979  1.00  0.00           C
ATOM   8737  C2  POPE7 139      24.736  12.026 117.799  1.00  0.00           C
ATOM   8739  O21 POPE7 139      24.286  11.146 116.769  1.00  0.00           O
ATOM   8740  C21 POPE7 139      25.146  10.596 115.938  1.00  0.00           C
ATOM   8741  O22 POPE7 139      26.356  10.736 115.958  1.00  0.00           O
ATOM   8742  C22 POPE7 139      24.335   9.756 114.968  1.00  0.00           C
ATOM   8745  C3  POPE7 139      25.675  13.186 117.339  1.00  0.00           C
ATOM   8748  O31 POPE7 139      25.176  13.726 116.109  1.00  0.00           O
ATOM   8749  C31 POPE7 139      25.966  14.346 115.239  1.00  0.00           C
ATOM   8750  O32 POPE7 139      25.646  14.566 114.079  1.00  0.00           O
ATOM   8751  C32 POPE7 139      27.287  14.886 115.799  1.00  0.00           C
ATOM   8754  C23 POPE7 139      25.117   8.666 114.219  1.00  0.00           C
ATOM   8757  C24 POPE7 139      24.256   7.416 114.029  1.00  0.00           C
ATOM   8760  C25 POPE7 139      24.665   6.576 112.809  1.00  0.00           C
ATOM   8763  C26 POPE7 139      23.997   7.056 111.518  1.00  0.00           C
ATOM   8766  C27 POPE7 139      24.227   6.096 110.339  1.00  0.00           C
ATOM   8769  C28 POPE7 139      23.407   6.456 109.089  1.00  0.00           C
ATOM   8772  C29 POPE7 139      23.607   5.426 108.008  1.00  0.00           C
ATOM   8774 0C21 POPE7 139      24.046   5.666 106.758  1.00  0.00           C
ATOM   8776 1C21 POPE7 139      24.425   7.006 106.209  1.00  0.00           C
ATOM   8779 2C21 POPE7 139      25.155   6.916 104.859  1.00  0.00           C
ATOM   8782 3C21 POPE7 139      25.687   8.286 104.439  1.00  0.00           C
ATOM   8785 4C21 POPE7 139      26.426   8.256 103.109  1.00  0.00           C
ATOM   8788 5C21 POPE7 139      27.076   9.596 102.739  1.00  0.00           C
ATOM   8791 6C21 POPE7 139      26.075  10.746 102.628  1.00  0.00           C
ATOM   8794 7C21 POPE7 139      26.746  12.096 102.328  1.00  0.00           C
ATOM   8797 8C21 POPE7 139      25.745  13.256 102.299  1.00  0.00           C
ATOM   8801  C33 POPE7 139      28.047  15.596 114.649  1.00  0.00           C
ATOM   8804  C34 POPE7 139      29.375  16.215 115.089  1.00  0.00           C
ATOM   8807  C35 POPE7 139      30.596  15.746 114.258  1.00  0.00           C
ATOM   8810  C36 POPE7 139      30.515  16.076 112.758  1.00  0.00           C
ATOM   8813  C37 POPE7 139      31.746  15.626 111.967  1.00  0.00           C
ATOM   8816  C38 POPE7 139      31.637  15.946 110.469  1.00  0.00           C
ATOM   8819  C39 POPE7 139      32.797  15.446 109.607  1.00  0.00           C
ATOM   8822 0C31 POPE7 139      32.687  15.976 108.168  1.00  0.00           C
ATOM   8825 1C31 POPE7 139      33.816  15.486 107.239  1.00  0.00           C
ATOM   8828 2C31 POPE7 139      35.117  16.295 107.318  1.00  0.00           C
ATOM   8831 3C31 POPE7 139      34.996  17.716 106.758  1.00  0.00           C
ATOM   8834 4C31 POPE7 139      36.356  18.426 106.618  1.00  0.00           C
ATOM   8837 5C31 POPE7 139      36.215  19.956 106.559  1.00  0.00           C
ATOM   8840 6C31 POPE7 139      37.566  20.686 106.529  1.00  0.00           C
ATOM   8844  NH3 POPE8 140      42.575  68.296  83.479  1.00  0.00           N
ATOM   8848  C12 POPE8 140      43.576  67.176  83.449  1.00  0.00           C
ATOM   8851  C11 POPE8 140      43.617  66.346  84.758  1.00  0.00           C
ATOM   8854  P   POPE8 140      43.956  63.726  84.409  1.00  0.00           P
ATOM   8855  O13 POPE8 140      44.475  63.134  83.169  1.00  0.00           O
ATOM   8856  O14 POPE8 140      44.207  62.986  85.669  1.00  0.00           O
ATOM   8857  O11 POPE8 140      42.396  63.875  84.219  1.00  0.00           O
ATOM   8858  O12 POPE8 140      44.465  65.215  84.599  1.00  0.00           O
ATOM   8859  C1  POPE8 140      41.536  62.896  84.788  1.00  0.00           C
ATOM   8862  C2  POPE8 140      41.055  63.396  86.159  1.00  0.00           C
ATOM   8864  O21 POPE8 140      40.595  62.256  86.889  1.00  0.00           O
ATOM   8865  C21 POPE8 140      40.515  62.285  88.229  1.00  0.00           C
ATOM   8866  O22 POPE8 140      39.797  61.535  88.858  1.00  0.00           O
ATOM   8867  C22 POPE8 140      41.445  63.285  88.949  1.00  0.00           C
ATOM   8870  C3  POPE8 140      39.956  64.495  85.998  1.00  0.00           C
ATOM   8873  O31 POPE8 140      39.175  64.626  87.199  1.00  0.00           O
ATOM   8874  C31 POPE8 140      37.846  64.535  87.078  1.00  0.00           C
ATOM   8875  O32 POPE8 140      37.227  64.565  86.029  1.00  0.00           O
ATOM   8876  C32 POPE8 140      37.227  64.344  88.458  1.00  0.00           C
ATOM   8879  C23 POPE8 140      41.236  63.246  90.489  1.00  0.00           C
ATOM   8882  C24 POPE8 140      42.235  64.105  91.278  1.00  0.00           C
ATOM   8885  C25 POPE8 140      42.266  63.855  92.799  1.00  0.00           C
ATOM   8888  C26 POPE8 140      40.896  63.925  93.489  1.00  0.00           C
ATOM   8891  C27 POPE8 140      40.896  63.356  94.919  1.00  0.00           C
ATOM   8894  C28 POPE8 140      41.357  64.326  96.029  1.00  0.00           C
ATOM   8897  C29 POPE8 140      42.846  64.484  96.159  1.00  0.00           C
ATOM   8899 0C21 POPE8 140      43.466  65.016  97.229  1.00  0.00           C
ATOM   8901 1C21 POPE8 140      42.786  65.585  98.449  1.00  0.00           C
ATOM   8904 2C21 POPE8 140      42.846  64.646  99.669  1.00  0.00           C
ATOM   8907 3C21 POPE8 140      42.146  65.274 100.889  1.00  0.00           C
ATOM   8910 4C21 POPE8 140      41.866  64.296 102.037  1.00  0.00           C
ATOM   8913 5C21 POPE8 140      43.116  63.916 102.849  1.00  0.00           C
ATOM   8916 6C21 POPE8 140      42.736  63.235 104.169  1.00  0.00           C
ATOM   8919 7C21 POPE8 140      43.906  63.195 105.169  1.00  0.00           C
ATOM   8922 8C21 POPE8 140      43.485  62.756 106.579  1.00  0.00           C
ATOM   8926  C33 POPE8 140      36.256  63.134  88.468  1.00  0.00           C
ATOM   8929  C34 POPE8 140      35.336  63.085  89.708  1.00  0.00           C
ATOM   8932  C35 POPE8 140      35.996  62.526  90.989  1.00  0.00           C
ATOM   8935  C36 POPE8 140      35.027  62.605  92.178  1.00  0.00           C
ATOM   8938  C37 POPE8 140      35.486  61.884  93.449  1.00  0.00           C
ATOM   8941  C38 POPE8 140      34.465  62.046  94.589  1.00  0.00           C
ATOM   8944  C39 POPE8 140      34.797  61.245  95.858  1.00  0.00           C
ATOM   8947 0C31 POPE8 140      33.926  61.656  97.068  1.00  0.00           C
ATOM   8950 1C31 POPE8 140      34.245  60.856  98.349  1.00  0.00           C
ATOM   8953 2C31 POPE8 140      33.916  61.576  99.669  1.00  0.00           C
ATOM   8956 3C31 POPE8 140      32.426  61.915  99.848  1.00  0.00           C
ATOM   8959 4C31 POPE8 140      32.117  62.586 101.188  1.00  0.00           C
ATOM   8962 5C31 POPE8 140      30.617  62.775 101.479  1.00  0.00           C
ATOM   8965 6C31 POPE8 140      30.345  63.426 102.849  1.00  0.00           C
ATOM   8969  NH3 POPE9 141      98.006  98.716 119.379  1.00  0.00           N
ATOM   8973  C12 POPE9 141      99.496  98.525 119.379  1.00  0.00           C
ATOM   8976  C11 POPE9 141      99.897  97.245 120.128  1.00  0.00           C
ATOM   8979  P   POPE9 141      99.465  96.005 122.388  1.00  0.00           P
ATOM   8980  O13 POPE9 141     100.896  95.806 122.718  1.00  0.00           O
ATOM   8981  O14 POPE9 141      98.495  96.186 123.489  1.00  0.00           O
ATOM   8982  O11 POPE9 141      98.906  94.885 121.409  1.00  0.00           O
ATOM   8983  O12 POPE9 141      99.326  97.255 121.439  1.00  0.00           O
ATOM   8984  C1  POPE9 141      99.727  93.765 121.059  1.00  0.00           C
ATOM   8987  C2  POPE9 141      99.016  92.836 120.019  1.00  0.00           C
ATOM   8989  O21 POPE9 141      99.646  93.035 118.738  1.00  0.00           O
ATOM   8990  C21 POPE9 141     100.317  92.015 118.209  1.00  0.00           C
ATOM   8991  O22 POPE9 141     100.506  90.936 118.729  1.00  0.00           O
ATOM   8992  C22 POPE9 141     100.735  92.406 116.769  1.00  0.00           C
ATOM   8995  C3  POPE9 141      97.507  93.236 119.919  1.00  0.00           C
ATOM   8998  O31 POPE9 141      96.597  92.304 119.258  1.00  0.00           O
ATOM   8999  C31 POPE9 141      96.576  92.375 117.929  1.00  0.00           C
ATOM   9000  O32 POPE9 141      97.355  92.965 117.208  1.00  0.00           O
ATOM   9001  C32 POPE9 141      95.366  91.626 117.397  1.00  0.00           C
ATOM   9004  C23 POPE9 141     100.735  91.216 115.769  1.00  0.00           C
ATOM   9007  C24 POPE9 141     101.056  91.636 114.328  1.00  0.00           C
ATOM   9010  C25 POPE9 141     101.155  90.445 113.349  1.00  0.00           C
ATOM   9013  C26 POPE9 141     100.457  90.646 111.999  1.00  0.00           C
ATOM   9016  C27 POPE9 141     100.616  89.436 111.059  1.00  0.00           C
ATOM   9019  C28 POPE9 141     100.016  89.626 109.639  1.00  0.00           C
ATOM   9022  C29 POPE9 141      98.515  89.766 109.618  1.00  0.00           C
ATOM   9024 0C21 POPE9 141      97.686  89.425 108.609  1.00  0.00           C
ATOM   9026 1C21 POPE9 141      98.076  88.876 107.258  1.00  0.00           C
ATOM   9029 2C21 POPE9 141      97.146  89.396 106.129  1.00  0.00           C
ATOM   9032 3C21 POPE9 141      97.285  90.914 105.899  1.00  0.00           C
ATOM   9035 4C21 POPE9 141      96.427  91.465 104.739  1.00  0.00           C
ATOM   9038 5C21 POPE9 141      94.937  91.586 105.089  1.00  0.00           C
ATOM   9041 6C21 POPE9 141      94.126  92.316 104.018  1.00  0.00           C
ATOM   9044 7C21 POPE9 141      92.656  92.556 104.418  1.00  0.00           C
ATOM   9047 8C21 POPE9 141      91.877  93.345 103.368  1.00  0.00           C
ATOM   9051  C33 POPE9 141      95.347  91.726 115.849  1.00  0.00           C
ATOM   9054  C34 POPE9 141      94.195  90.965 115.199  1.00  0.00           C
ATOM   9057  C35 POPE9 141      94.296  89.445 115.388  1.00  0.00           C
ATOM   9060  C36 POPE9 141      93.146  88.675 114.729  1.00  0.00           C
ATOM   9063  C37 POPE9 141      93.277  87.156 114.929  1.00  0.00           C
ATOM   9066  C38 POPE9 141      92.537  86.384 113.828  1.00  0.00           C
ATOM   9069  C39 POPE9 141      92.736  84.855 113.849  1.00  0.00           C
ATOM   9072 0C31 POPE9 141      92.866  84.296 112.419  1.00  0.00           C
ATOM   9075 1C31 POPE9 141      92.646  82.775 112.328  1.00  0.00           C
ATOM   9078 2C31 POPE9 141      93.277  82.164 111.068  1.00  0.00           C
ATOM   9081 3C31 POPE9 141      92.707  82.686 109.748  1.00  0.00           C
ATOM   9084 4C31 POPE9 141      93.375  82.036 108.529  1.00  0.00           C
ATOM   9087 5C31 POPE9 141      92.906  82.596 107.188  1.00  0.00           C
ATOM   9090 6C31 POPE9 141      93.596  81.906 106.019  1.00  0.00           C
ATOM   9094  NH3 POPE  142     116.695  86.275 121.008  1.00  0.00           N
ATOM   9098  C12 POPE  142     117.236  84.885 120.738  1.00  0.00           C
ATOM   9101  C11 POPE  142     118.676  84.664 121.238  1.00  0.00           C
ATOM   9104  P   POPE  142     119.576  82.576 119.859  1.00  0.00           P
ATOM   9105  O13 POPE  142     120.727  82.065 120.629  1.00  0.00           O
ATOM   9106  O14 POPE  142     118.297  81.875 120.089  1.00  0.00           O
ATOM   9107  O11 POPE  142     119.946  82.606 118.318  1.00  0.00           O
ATOM   9108  O12 POPE  142     119.456  84.115 120.177  1.00  0.00           O
ATOM   9109  C1  POPE  142     121.206  82.065 117.879  1.00  0.00           C
ATOM   9112  C2  POPE  142     121.716  82.756 116.579  1.00  0.00           C
ATOM   9114  O21 POPE  142     123.036  82.235 116.339  1.00  0.00           O
ATOM   9115  C21 POPE  142     123.286  81.815 115.099  1.00  0.00           C
ATOM   9116  O22 POPE  142     122.496  81.866 114.169  1.00  0.00           O
ATOM   9117  C22 POPE  142     124.687  81.206 115.069  1.00  0.00           C
ATOM   9120  C3  POPE  142     121.796  84.305 116.729  1.00  0.00           C
ATOM   9123  O31 POPE  142     122.507  84.895 115.609  1.00  0.00           O
ATOM   9124  C31 POPE  142     123.186  86.005 115.899  1.00  0.00           C
ATOM   9125  O32 POPE  142     123.146  86.605 116.959  1.00  0.00           O
ATOM   9126  C32 POPE  142     123.946  86.525 114.669  1.00  0.00           C
ATOM   9129  C23 POPE  142     125.117  80.646 113.699  1.00  0.00           C
ATOM   9132  C24 POPE  142     124.277  79.465 113.159  1.00  0.00           C
ATOM   9135  C25 POPE  142     124.097  78.306 114.158  1.00  0.00           C
ATOM   9138  C26 POPE  142     123.246  77.164 113.578  1.00  0.00           C
ATOM   9141  C27 POPE  142     124.036  76.116 112.789  1.00  0.00           C
ATOM   9144  C28 POPE  142     123.137  74.936 112.359  1.00  0.00           C
ATOM   9147  C29 POPE  142     123.927  73.805 111.788  1.00  0.00           C
ATOM   9149 0C21 POPE  142     123.507  72.855 110.928  1.00  0.00           C
ATOM   9151 1C21 POPE  142     122.117  72.675 110.368  1.00  0.00           C
ATOM   9154 2C21 POPE  142     121.656  71.195 110.329  1.00  0.00           C
ATOM   9157 3C21 POPE  142     122.617  70.296 109.529  1.00  0.00           C
ATOM   9160 4C21 POPE  142     122.047  68.906 109.219  1.00  0.00           C
ATOM   9163 5C21 POPE  142     123.027  68.035 108.419  1.00  0.00           C
ATOM   9166 6C21 POPE  142     123.167  68.465 106.949  1.00  0.00           C
ATOM   9169 7C21 POPE  142     124.296  67.756 106.209  1.00  0.00           C
ATOM   9172 8C21 POPE  142     124.426  68.186 104.739  1.00  0.00           C
ATOM   9176  C33 POPE  142     124.816  85.505 113.898  1.00  0.00           C
ATOM   9179  C34 POPE  142     124.067  84.715 112.809  1.00  0.00           C
ATOM   9182  C35 POPE  142     123.666  85.526 111.559  1.00  0.00           C
ATOM   9185  C36 POPE  142     124.765  85.656 110.489  1.00  0.00           C
ATOM   9188  C37 POPE  142     124.207  86.135 109.138  1.00  0.00           C
ATOM   9191  C38 POPE  142     125.286  86.475 108.089  1.00  0.00           C
ATOM   9194  C39 POPE  142     124.715  86.975 106.749  1.00  0.00           C
ATOM   9197 0C31 POPE  142     124.266  85.845 105.799  1.00  0.00           C
ATOM   9200 1C31 POPE  142     123.927  86.335 104.379  1.00  0.00           C
ATOM   9203 2C31 POPE  142     123.355  85.196 103.519  1.00  0.00           C
ATOM   9206 3C31 POPE  142     122.857  85.596 102.107  1.00  0.00           C
ATOM   9209 4C31 POPE  142     123.946  86.105 101.159  1.00  0.00           C
ATOM   9212 5C31 POPE  142     123.596  85.855  99.688  1.00  0.00           C
ATOM   9215 6C31 POPE  142     124.596  86.436  98.699  1.00  0.00           C
ATOM   9219  NH3 POPE  143       9.396  74.866  75.409  1.00  0.00           N
ATOM   9223  C12 POPE  143       8.417  75.806  76.069  1.00  0.00           C
ATOM   9226  C11 POPE  143       7.776  76.726  74.999  1.00  0.00           C
ATOM   9229  P   POPE  143       7.175  79.235  75.678  1.00  0.00           P
ATOM   9230  O13 POPE  143       7.505  79.845  74.368  1.00  0.00           O
ATOM   9231  O14 POPE  143       8.216  79.406  76.719  1.00  0.00           O
ATOM   9232  O11 POPE  143       5.845  79.885  76.229  1.00  0.00           O
ATOM   9233  O12 POPE  143       6.897  77.686  75.559  1.00  0.00           O
ATOM   9234  C1  POPE  143       4.686  79.195  76.699  1.00  0.00           C
ATOM   9237  C2  POPE  143       4.486  79.244  78.258  1.00  0.00           C
ATOM   9239  O21 POPE  143       4.256  80.596  78.749  1.00  0.00           O
ATOM   9240  C21 POPE  143       2.996  80.985  78.629  1.00  0.00           C
ATOM   9241  O22 POPE  143       2.135  80.445  77.949  1.00  0.00           O
ATOM   9242  C22 POPE  143       2.735  82.266  79.428  1.00  0.00           C
ATOM   9245  C3  POPE  143       5.676  78.616  79.049  1.00  0.00           C
ATOM   9248  O31 POPE  143       5.377  78.566  80.457  1.00  0.00           O
ATOM   9249  C31 POPE  143       6.035  77.665  81.169  1.00  0.00           C
ATOM   9250  O32 POPE  143       5.655  76.546  81.439  1.00  0.00           O
ATOM   9251  C32 POPE  143       7.306  78.306  81.719  1.00  0.00           C
ATOM   9254  C23 POPE  143       2.436  82.046  80.949  1.00  0.00           C
ATOM   9257  C24 POPE  143       1.856  83.306  81.639  1.00  0.00           C
ATOM   9260  C25 POPE  143       0.406  83.225  82.148  1.00  0.00           C
ATOM   9263  C26 POPE  143       0.266  82.766  83.609  1.00  0.00           C
ATOM   9266  C27 POPE  143      -1.125  83.046  84.188  1.00  0.00           C
ATOM   9269  C28 POPE  143      -1.385  82.395  85.559  1.00  0.00           C
ATOM   9272  C29 POPE  143      -0.484  82.945  86.639  1.00  0.00           C
ATOM   9274 0C21 POPE  143      -0.795  83.046  87.948  1.00  0.00           C
ATOM   9276 1C21 POPE  143      -2.095  82.606  88.568  1.00  0.00           C
ATOM   9279 2C21 POPE  143      -2.295  83.166  89.988  1.00  0.00           C
ATOM   9282 3C21 POPE  143      -1.315  82.556  90.998  1.00  0.00           C
ATOM   9285 4C21 POPE  143      -1.585  83.016  92.429  1.00  0.00           C
ATOM   9288 5C21 POPE  143      -0.615  82.375  93.428  1.00  0.00           C
ATOM   9291 6C21 POPE  143      -1.035  82.686  94.869  1.00  0.00           C
ATOM   9294 7C21 POPE  143      -0.034  82.196  95.909  1.00  0.00           C
ATOM   9297 8C21 POPE  143      -0.604  82.345  97.318  1.00  0.00           C
ATOM   9301  C33 POPE  143       7.035  79.664  82.388  1.00  0.00           C
ATOM   9304  C34 POPE  143       8.316  80.396  82.779  1.00  0.00           C
ATOM   9307  C35 POPE  143       8.066  81.866  83.159  1.00  0.00           C
ATOM   9310  C36 POPE  143       7.756  82.725  81.928  1.00  0.00           C
ATOM   9313  C37 POPE  143       7.896  84.215  82.239  1.00  0.00           C
ATOM   9316  C38 POPE  143       7.666  85.096  80.998  1.00  0.00           C
ATOM   9319  C39 POPE  143       7.806  86.605  81.259  1.00  0.00           C
ATOM   9322 0C31 POPE  143       7.346  87.076  82.647  1.00  0.00           C
ATOM   9325 1C31 POPE  143       7.616  88.566  82.889  1.00  0.00           C
ATOM   9328 2C31 POPE  143       6.466  89.486  82.429  1.00  0.00           C
ATOM   9331 3C31 POPE  143       6.826  90.976  82.499  1.00  0.00           C
ATOM   9334 4C31 POPE  143       7.217  91.486  83.897  1.00  0.00           C
ATOM   9337 5C31 POPE  143       8.016  92.785  83.809  1.00  0.00           C
ATOM   9340 6C31 POPE  143       8.715  93.166  85.118  1.00  0.00           C
ATOM   9344  NH3 POPE  144       4.695 124.046  73.609  1.00  0.00           N
ATOM   9348  C12 POPE  144       5.285 123.006  72.718  1.00  0.00           C
ATOM   9351  C11 POPE  144       6.797 122.965  72.959  1.00  0.00           C
ATOM   9354  P   POPE  144       8.497 121.925  74.589  1.00  0.00           P
ATOM   9355  O13 POPE  144       8.417 120.445  74.508  1.00  0.00           O
ATOM   9356  O14 POPE  144       9.495 122.556  73.699  1.00  0.00           O
ATOM   9357  O11 POPE  144       8.816 122.326  76.069  1.00  0.00           O
ATOM   9358  O12 POPE  144       7.066 122.525  74.288  1.00  0.00           O
ATOM   9359  C1  POPE  144       8.595 123.645  76.549  1.00  0.00           C
ATOM   9362  C2  POPE  144       9.286 123.846  77.919  1.00  0.00           C
ATOM   9364  O21 POPE  144       9.146 125.205  78.339  1.00  0.00           O
ATOM   9365  C21 POPE  144       8.036 125.507  78.967  1.00  0.00           C
ATOM   9366  O22 POPE  144       7.087 124.757  79.159  1.00  0.00           O
ATOM   9367  C22 POPE  144       8.165 126.917  79.519  1.00  0.00           C
ATOM   9370  C3  POPE  144      10.806 123.505  77.858  1.00  0.00           C
ATOM   9373  O31 POPE  144      11.546 124.095  78.967  1.00  0.00           O
ATOM   9374  C31 POPE  144      12.445 125.015  78.629  1.00  0.00           C
ATOM   9375  O32 POPE  144      12.866 125.187  77.499  1.00  0.00           O
ATOM   9376  C32 POPE  144      12.927 125.886  79.809  1.00  0.00           C
ATOM   9379  C23 POPE  144       8.126 126.937  81.059  1.00  0.00           C
ATOM   9382  C24 POPE  144       8.226 128.357  81.618  1.00  0.00           C
ATOM   9385  C25 POPE  144       7.946 128.417  83.129  1.00  0.00           C
ATOM   9388  C26 POPE  144       9.146 128.057  84.008  1.00  0.00           C
ATOM   9391  C27 POPE  144       8.765 127.776  85.469  1.00  0.00           C
ATOM   9394  C28 POPE  144      10.006 127.697  86.389  1.00  0.00           C
ATOM   9397  C29 POPE  144       9.606 127.596  87.839  1.00  0.00           C
ATOM   9399 0C21 POPE  144      10.116 128.286  88.878  1.00  0.00           C
ATOM   9401 1C21 POPE  144      11.256 129.277  88.839  1.00  0.00           C
ATOM   9404 2C21 POPE  144      12.406 128.896  89.788  1.00  0.00           C
ATOM   9407 3C21 POPE  144      12.076 129.176  91.259  1.00  0.00           C
ATOM   9410 4C21 POPE  144      13.156 128.706  92.239  1.00  0.00           C
ATOM   9413 5C21 POPE  144      12.686 128.877  93.689  1.00  0.00           C
ATOM   9416 6C21 POPE  144      13.656 128.337  94.739  1.00  0.00           C
ATOM   9419 7C21 POPE  144      13.005 128.197  96.118  1.00  0.00           C
ATOM   9422 8C21 POPE  144      13.946 127.577  97.159  1.00  0.00           C
ATOM   9426  C33 POPE  144      12.176 125.715  81.138  1.00  0.00           C
ATOM   9429  C34 POPE  144      12.696 124.537  81.979  1.00  0.00           C
ATOM   9432  C35 POPE  144      11.576 123.566  82.388  1.00  0.00           C
ATOM   9435  C36 POPE  144      10.535 124.194  83.318  1.00  0.00           C
ATOM   9438  C37 POPE  144       9.247 123.365  83.409  1.00  0.00           C
ATOM   9441  C38 POPE  144       8.156 124.025  84.258  1.00  0.00           C
ATOM   9444  C39 POPE  144       8.446 124.025  85.769  1.00  0.00           C
ATOM   9447 0C31 POPE  144       8.276 122.626  86.378  1.00  0.00           C
ATOM   9450 1C31 POPE  144       8.377 122.606  87.908  1.00  0.00           C
ATOM   9453 2C31 POPE  144       7.706 121.366  88.529  1.00  0.00           C
ATOM   9456 3C31 POPE  144       7.706 121.465  90.059  1.00  0.00           C
ATOM   9459 4C31 POPE  144       6.915 120.355  90.769  1.00  0.00           C
ATOM   9462 5C31 POPE  144       6.926 120.576  92.288  1.00  0.00           C
ATOM   9465 6C31 POPE  144       6.265 119.455  93.097  1.00  0.00           C
ATOM   9469  NH3 POPE  145      -0.334 107.775 117.199  1.00  0.00           N
ATOM   9473  C12 POPE  145       0.626 108.846 116.758  1.00  0.00           C
ATOM   9476  C11 POPE  145       1.275 109.486 117.999  1.00  0.00           C
ATOM   9479  P   POPE  145       3.106 111.286 118.618  1.00  0.00           P
ATOM   9480  O13 POPE  145       2.616 111.186 120.019  1.00  0.00           O
ATOM   9481  O14 POPE  145       4.556 111.296 118.349  1.00  0.00           O
ATOM   9482  O11 POPE  145       2.446 112.606 118.028  1.00  0.00           O
ATOM   9483  O12 POPE  145       2.436 110.225 117.639  1.00  0.00           O
ATOM   9484  C1  POPE  145       2.846 113.134 116.758  1.00  0.00           C
ATOM   9487  C2  POPE  145       1.706 113.085 115.709  1.00  0.00           C
ATOM   9489  O21 POPE  145       2.336 113.296 114.428  1.00  0.00           O
ATOM   9490  C21 POPE  145       2.116 112.345 113.539  1.00  0.00           C
ATOM   9491  O22 POPE  145       1.206 111.535 113.559  1.00  0.00           O
ATOM   9492  C22 POPE  145       3.256 112.385 112.519  1.00  0.00           C
ATOM   9495  C3  POPE  145       0.616 114.165 116.008  1.00  0.00           C
ATOM   9498  O31 POPE  145      -0.484 114.186 115.049  1.00  0.00           O
ATOM   9499  C31 POPE  145      -0.364 115.076 114.089  1.00  0.00           C
ATOM   9500  O32 POPE  145       0.606 115.796 113.889  1.00  0.00           O
ATOM   9501  C32 POPE  145      -1.615 115.155 113.229  1.00  0.00           C
ATOM   9504  C23 POPE  145       2.956 111.636 111.199  1.00  0.00           C
ATOM   9507  C24 POPE  145       4.215 111.496 110.349  1.00  0.00           C
ATOM   9510  C25 POPE  145       4.026 110.656 109.079  1.00  0.00           C
ATOM   9513  C26 POPE  145       5.396 110.305 108.469  1.00  0.00           C
ATOM   9516  C27 POPE  145       5.325 109.195 107.409  1.00  0.00           C
ATOM   9519  C28 POPE  145       6.696 108.846 106.798  1.00  0.00           C
ATOM   9522  C29 POPE  145       7.706 108.436 107.849  1.00  0.00           C
ATOM   9524 0C21 POPE  145       8.095 107.186 108.147  1.00  0.00           C
ATOM   9526 1C21 POPE  145       7.587 105.914 107.508  1.00  0.00           C
ATOM   9529 2C21 POPE  145       8.556 105.436 106.409  1.00  0.00           C
ATOM   9532 3C21 POPE  145       9.845 104.816 106.959  1.00  0.00           C
ATOM   9535 4C21 POPE  145      10.826 104.416 105.849  1.00  0.00           C
ATOM   9538 5C21 POPE  145      11.835 103.376 106.339  1.00  0.00           C
ATOM   9541 6C21 POPE  145      12.845 102.956 105.258  1.00  0.00           C
ATOM   9544 7C21 POPE  145      13.566 101.656 105.639  1.00  0.00           C
ATOM   9547 8C21 POPE  145      14.606 101.216 104.607  1.00  0.00           C
ATOM   9551  C33 POPE  145      -1.565 116.415 112.339  1.00  0.00           C
ATOM   9554  C34 POPE  145      -2.865 116.686 111.579  1.00  0.00           C
ATOM   9557  C35 POPE  145      -3.235 115.596 110.569  1.00  0.00           C
ATOM   9560  C36 POPE  145      -4.406 116.046 109.688  1.00  0.00           C
ATOM   9563  C37 POPE  145      -4.885 114.956 108.729  1.00  0.00           C
ATOM   9566  C38 POPE  145      -6.066 115.396 107.839  1.00  0.00           C
ATOM   9569  C39 POPE  145      -5.696 116.486 106.819  1.00  0.00           C
ATOM   9572 0C31 POPE  145      -6.866 116.896 105.919  1.00  0.00           C
ATOM   9575 1C31 POPE  145      -6.436 117.915 104.859  1.00  0.00           C
ATOM   9578 2C31 POPE  145      -7.575 118.765 104.288  1.00  0.00           C
ATOM   9581 3C31 POPE  145      -8.645 117.976 103.529  1.00  0.00           C
ATOM   9584 4C31 POPE  145      -9.705 118.905 102.919  1.00  0.00           C
ATOM   9587 5C31 POPE  145     -10.816 118.156 102.188  1.00  0.00           C
ATOM   9590 6C31 POPE  145     -11.825 119.086 101.508  1.00  0.00           C
ATOM   9594  NH3 POPE  146      72.956 110.246 126.949  1.00  0.00           N
ATOM   9598  C12 POPE  146      72.816 111.506 127.758  1.00  0.00           C
ATOM   9601  C11 POPE  146      72.186 111.195 129.129  1.00  0.00           C
ATOM   9604  P   POPE  146      70.016 109.826 128.479  1.00  0.00           P
ATOM   9605  O13 POPE  146      70.845 108.616 128.589  1.00  0.00           O
ATOM   9606  O14 POPE  146      68.616 109.715 128.927  1.00  0.00           O
ATOM   9607  O11 POPE  146      70.055 110.275 126.967  1.00  0.00           O
ATOM   9608  O12 POPE  146      70.766 111.076 129.068  1.00  0.00           O
ATOM   9609  C1  POPE  146      69.735 109.315 125.969  1.00  0.00           C
ATOM   9612  C2  POPE  146      69.296 110.046 124.699  1.00  0.00           C
ATOM   9614  O21 POPE  146      69.355 109.066 123.659  1.00  0.00           O
ATOM   9615  C21 POPE  146      68.206 108.716 123.129  1.00  0.00           C
ATOM   9616  O22 POPE  146      67.095 108.975 123.578  1.00  0.00           O
ATOM   9617  C22 POPE  146      68.466 108.134 121.749  1.00  0.00           C
ATOM   9620  C3  POPE  146      70.215 111.244 124.309  1.00  0.00           C
ATOM   9623  O31 POPE  146      70.096 111.454 122.898  1.00  0.00           O
ATOM   9624  C31 POPE  146      70.966 112.304 122.359  1.00  0.00           C
ATOM   9625  O32 POPE  146      71.655 113.076 122.989  1.00  0.00           O
ATOM   9626  C32 POPE  146      71.016 112.006 120.857  1.00  0.00           C
ATOM   9629  C23 POPE  146      67.466 108.736 120.759  1.00  0.00           C
ATOM   9632  C24 POPE  146      67.576 108.105 119.369  1.00  0.00           C
ATOM   9635  C25 POPE  146      68.126 109.016 118.269  1.00  0.00           C
ATOM   9638  C26 POPE  146      67.466 108.605 116.949  1.00  0.00           C
ATOM   9641  C27 POPE  146      68.146 109.086 115.659  1.00  0.00           C
ATOM   9644  C28 POPE  146      67.226 108.884 114.439  1.00  0.00           C
ATOM   9647  C29 POPE  146      66.687 107.486 114.288  1.00  0.00           C
ATOM   9649 0C21 POPE  146      66.757 106.726 113.189  1.00  0.00           C
ATOM   9651 1C21 POPE  146      67.406 107.126 111.897  1.00  0.00           C
ATOM   9654 2C21 POPE  146      67.266 106.046 110.818  1.00  0.00           C
ATOM   9657 3C21 POPE  146      65.886 106.066 110.139  1.00  0.00           C
ATOM   9660 4C21 POPE  146      65.796 107.146 109.059  1.00  0.00           C
ATOM   9663 5C21 POPE  146      66.356 106.675 107.709  1.00  0.00           C
ATOM   9666 6C21 POPE  146      65.276 106.005 106.839  1.00  0.00           C
ATOM   9669 7C21 POPE  146      65.816 105.535 105.479  1.00  0.00           C
ATOM   9672 8C21 POPE  146      64.726 105.176 104.479  1.00  0.00           C
ATOM   9676  C33 POPE  146      71.195 113.215 119.909  1.00  0.00           C
ATOM   9679  C34 POPE  146      70.646 112.845 118.529  1.00  0.00           C
ATOM   9682  C35 POPE  146      71.095 113.756 117.379  1.00  0.00           C
ATOM   9685  C36 POPE  146      70.676 113.146 116.039  1.00  0.00           C
ATOM   9688  C37 POPE  146      71.206 113.905 114.818  1.00  0.00           C
ATOM   9691  C38 POPE  146      71.566 113.016 113.618  1.00  0.00           C
ATOM   9694  C39 POPE  146      70.396 112.226 112.999  1.00  0.00           C
ATOM   9697 0C31 POPE  146      70.845 111.454 111.749  1.00  0.00           C
ATOM   9700 1C31 POPE  146      69.926 110.305 111.328  1.00  0.00           C
ATOM   9703 2C31 POPE  146      70.696 109.006 110.998  1.00  0.00           C
ATOM   9706 3C31 POPE  146      71.426 108.996 109.649  1.00  0.00           C
ATOM   9709 4C31 POPE  146      70.476 108.884 108.438  1.00  0.00           C
ATOM   9712 5C31 POPE  146      71.227 108.525 107.149  1.00  0.00           C
ATOM   9715 6C31 POPE  146      70.346 108.616 105.899  1.00  0.00           C
ATOM   9719  NH3 POPE  147      77.246  80.006  77.928  1.00  0.00           N
ATOM   9723  C12 POPE  147      78.246  78.896  77.849  1.00  0.00           C
ATOM   9726  C11 POPE  147      77.516  77.525  77.799  1.00  0.00           C
ATOM   9729  P   POPE  147      76.715  77.805  80.289  1.00  0.00           P
ATOM   9730  O13 POPE  147      78.156  77.736  80.639  1.00  0.00           O
ATOM   9731  O14 POPE  147      76.046  79.136  80.279  1.00  0.00           O
ATOM   9732  O11 POPE  147      75.946  76.726  81.138  1.00  0.00           O
ATOM   9733  O12 POPE  147      76.547  77.245  78.819  1.00  0.00           O
ATOM   9734  C1  POPE  147      75.156  76.995  82.288  1.00  0.00           C
ATOM   9737  C2  POPE  147      75.777  76.465  83.609  1.00  0.00           C
ATOM   9739  O21 POPE  147      74.845  76.805  84.639  1.00  0.00           O
ATOM   9740  C21 POPE  147      74.146  75.845  85.199  1.00  0.00           C
ATOM   9741  O22 POPE  147      74.276  74.656  85.019  1.00  0.00           O
ATOM   9742  C22 POPE  147      73.066  76.486  86.068  1.00  0.00           C
ATOM   9745  C3  POPE  147      77.126  77.146  83.979  1.00  0.00           C
ATOM   9748  O31 POPE  147      77.706  76.546  85.159  1.00  0.00           O
ATOM   9749  C31 POPE  147      77.485  76.925  86.418  1.00  0.00           C
ATOM   9750  O32 POPE  147      77.816  76.256  87.379  1.00  0.00           O
ATOM   9751  C32 POPE  147      76.816  78.306  86.567  1.00  0.00           C
ATOM   9754  C23 POPE  147      73.156  76.046  87.537  1.00  0.00           C
ATOM   9757  C24 POPE  147      72.016  76.686  88.328  1.00  0.00           C
ATOM   9760  C25 POPE  147      71.816  76.125  89.739  1.00  0.00           C
ATOM   9763  C26 POPE  147      73.007  76.376  90.678  1.00  0.00           C
ATOM   9766  C27 POPE  147      72.586  76.216  92.139  1.00  0.00           C
ATOM   9769  C28 POPE  147      73.735  76.396  93.148  1.00  0.00           C
ATOM   9772  C29 POPE  147      73.206  76.615  94.549  1.00  0.00           C
ATOM   9774 0C21 POPE  147      73.056  75.686  95.508  1.00  0.00           C
ATOM   9776 1C21 POPE  147      73.406  74.226  95.389  1.00  0.00           C
ATOM   9779 2C21 POPE  147      73.187  73.446  96.699  1.00  0.00           C
ATOM   9782 3C21 POPE  147      71.726  73.336  97.159  1.00  0.00           C
ATOM   9785 4C21 POPE  147      71.576  72.406  98.379  1.00  0.00           C
ATOM   9788 5C21 POPE  147      70.117  72.016  98.709  1.00  0.00           C
ATOM   9791 6C21 POPE  147      69.257  73.165  99.229  1.00  0.00           C
ATOM   9794 7C21 POPE  147      67.805  72.745  99.509  1.00  0.00           C
ATOM   9797 8C21 POPE  147      66.926  73.866 100.078  1.00  0.00           C
ATOM   9801  C33 POPE  147      76.566  78.666  88.059  1.00  0.00           C
ATOM   9804  C34 POPE  147      77.856  79.095  88.769  1.00  0.00           C
ATOM   9807  C35 POPE  147      77.646  79.536  90.217  1.00  0.00           C
ATOM   9810  C36 POPE  147      77.596  78.406  91.249  1.00  0.00           C
ATOM   9813  C37 POPE  147      77.665  78.954  92.689  1.00  0.00           C
ATOM   9816  C38 POPE  147      77.456  77.876  93.749  1.00  0.00           C
ATOM   9819  C39 POPE  147      77.196  78.436  95.147  1.00  0.00           C
ATOM   9822 0C31 POPE  147      76.906  77.316  96.159  1.00  0.00           C
ATOM   9825 1C31 POPE  147      76.326  77.805  97.488  1.00  0.00           C
ATOM   9828 2C31 POPE  147      75.646  76.675  98.259  1.00  0.00           C
ATOM   9831 3C31 POPE  147      75.036  77.135  99.589  1.00  0.00           C
ATOM   9834 4C31 POPE  147      74.247  76.006 100.289  1.00  0.00           C
ATOM   9837 5C31 POPE  147      73.896  76.346 101.739  1.00  0.00           C
ATOM   9840 6C31 POPE  147      73.225  75.196 102.499  1.00  0.00           C
ATOM   9844  NH3 POPE  148     123.655 106.195 118.089  1.00  0.00           N
ATOM   9848  C12 POPE  148     123.617 104.726 118.299  1.00  0.00           C
ATOM   9851  C11 POPE  148     123.346 104.384 119.779  1.00  0.00           C
ATOM   9854  P   POPE  148     123.626 101.805 119.249  1.00  0.00           P
ATOM   9855  O13 POPE  148     124.107 100.625 120.008  1.00  0.00           O
ATOM   9856  O14 POPE  148     122.257 101.715 118.669  1.00  0.00           O
ATOM   9857  O11 POPE  148     124.625 102.036 118.059  1.00  0.00           O
ATOM   9858  O12 POPE  148     123.796 103.085 120.139  1.00  0.00           O
ATOM   9859  C1  POPE  148     124.806 101.005 117.068  1.00  0.00           C
ATOM   9862  C2  POPE  148     124.477 101.496 115.629  1.00  0.00           C
ATOM   9864  O21 POPE  148     125.417 102.515 115.279  1.00  0.00           O
ATOM   9865  C21 POPE  148     125.697 102.606 113.989  1.00  0.00           C
ATOM   9866  O22 POPE  148     125.326 101.835 113.119  1.00  0.00           O
ATOM   9867  C22 POPE  148     126.586 103.814 113.738  1.00  0.00           C
ATOM   9870  C3  POPE  148     123.006 102.006 115.499  1.00  0.00           C
ATOM   9873  O31 POPE  148     122.766 102.494 114.169  1.00  0.00           O
ATOM   9874  C31 POPE  148     121.676 102.056 113.559  1.00  0.00           C
ATOM   9875  O32 POPE  148     120.735 101.465 114.067  1.00  0.00           O
ATOM   9876  C32 POPE  148     121.756 102.494 112.099  1.00  0.00           C
ATOM   9879  C23 POPE  148     125.947 104.775 112.718  1.00  0.00           C
ATOM   9882  C24 POPE  148     126.777 106.054 112.499  1.00  0.00           C
ATOM   9885  C25 POPE  148     128.146 105.765 111.889  1.00  0.00           C
ATOM   9888  C26 POPE  148     128.867 107.056 111.468  1.00  0.00           C
ATOM   9891  C27 POPE  148     130.208 106.766 110.779  1.00  0.00           C
ATOM   9894  C28 POPE  148     131.308 107.775 111.147  1.00  0.00           C
ATOM   9897  C29 POPE  148     131.828 107.546 112.549  1.00  0.00           C
ATOM   9899 0C21 POPE  148     133.096 107.665 112.957  1.00  0.00           C
ATOM   9901 1C21 POPE  148     134.268 108.134 112.129  1.00  0.00           C
ATOM   9904 2C21 POPE  148     135.217 107.006 111.699  1.00  0.00           C
ATOM   9907 3C21 POPE  148     136.138 106.496 112.817  1.00  0.00           C
ATOM   9910 4C21 POPE  148     137.247 105.576 112.279  1.00  0.00           C
ATOM   9913 5C21 POPE  148     138.318 105.186 113.318  1.00  0.00           C
ATOM   9916 6C21 POPE  148     139.377 104.235 112.748  1.00  0.00           C
ATOM   9919 7C21 POPE  148     140.338 103.675 113.799  1.00  0.00           C
ATOM   9922 8C21 POPE  148     141.286 102.596 113.269  1.00  0.00           C
ATOM   9926  C33 POPE  148     121.376 101.405 111.068  1.00  0.00           C
ATOM   9929  C34 POPE  148     121.756 101.906 109.669  1.00  0.00           C
ATOM   9932  C35 POPE  148     121.056 101.216 108.489  1.00  0.00           C
ATOM   9935  C36 POPE  148     121.296  99.705 108.428  1.00  0.00           C
ATOM   9938  C37 POPE  148     122.726  99.296 108.069  1.00  0.00           C
ATOM   9941  C38 POPE  148     123.036  97.896 108.629  1.00  0.00           C
ATOM   9944  C39 POPE  148     124.237  97.186 107.989  1.00  0.00           C
ATOM   9947 0C31 POPE  148     124.016  96.866 106.508  1.00  0.00           C
ATOM   9950 1C31 POPE  148     124.986  95.806 105.979  1.00  0.00           C
ATOM   9953 2C31 POPE  148     124.905  95.656 104.459  1.00  0.00           C
ATOM   9956 3C31 POPE  148     123.676  94.866 103.979  1.00  0.00           C
ATOM   9959 4C31 POPE  148     123.486  94.966 102.459  1.00  0.00           C
ATOM   9962 5C31 POPE  148     122.607  93.846 101.889  1.00  0.00           C
ATOM   9965 6C31 POPE  148     122.346  93.996 100.388  1.00  0.00           C
ATOM   9969  NH3 POPE  149      65.176 110.876 124.298  1.00  0.00           N
ATOM   9973  C12 POPE  149      65.326 110.064 125.569  1.00  0.00           C
ATOM   9976  C11 POPE  149      64.276 110.425 126.629  1.00  0.00           C
ATOM   9979  P   POPE  149      63.076 108.195 127.419  1.00  0.00           P
ATOM   9980  O13 POPE  149      63.646 107.006 128.059  1.00  0.00           O
ATOM   9981  O14 POPE  149      61.726 108.686 127.799  1.00  0.00           O
ATOM   9982  O11 POPE  149      63.027 107.985 125.849  1.00  0.00           O
ATOM   9983  O12 POPE  149      64.126 109.375 127.559  1.00  0.00           O
ATOM   9984  C1  POPE  149      61.817 108.215 125.108  1.00  0.00           C
ATOM   9987  C2  POPE  149      62.165 108.125 123.609  1.00  0.00           C
ATOM   9989  O21 POPE  149      61.217 108.856 122.809  1.00  0.00           O
ATOM   9990  C21 POPE  149      61.687 109.956 122.239  1.00  0.00           C
ATOM   9991  O22 POPE  149      62.726 110.516 122.549  1.00  0.00           O
ATOM   9992  C22 POPE  149      60.767 110.336 121.078  1.00  0.00           C
ATOM   9995  C3  POPE  149      62.256 106.665 123.098  1.00  0.00           C
ATOM   9998  O31 POPE  149      63.197 106.626 122.009  1.00  0.00           O
ATOM   9999  C31 POPE  149      62.715 106.675 120.779  1.00  0.00           C
ATOM  10000  O32 POPE  149      61.536 106.686 120.469  1.00  0.00           O
ATOM  10001  C32 POPE  149      63.927 106.785 119.848  1.00  0.00           C
ATOM  10004  C23 POPE  149      61.336 111.405 120.108  1.00  0.00           C
ATOM  10007  C24 POPE  149      60.286 111.755 119.049  1.00  0.00           C
ATOM  10010  C25 POPE  149      60.627 112.915 118.098  1.00  0.00           C
ATOM  10013  C26 POPE  149      61.346 112.466 116.819  1.00  0.00           C
ATOM  10016  C27 POPE  149      61.396 113.566 115.749  1.00  0.00           C
ATOM  10019  C28 POPE  149      60.125 113.656 114.879  1.00  0.00           C
ATOM  10022  C29 POPE  149      60.146 114.885 113.998  1.00  0.00           C
ATOM  10024 0C21 POPE  149      60.426 114.945 112.677  1.00  0.00           C
ATOM  10026 1C21 POPE  149      60.777 113.814 111.749  1.00  0.00           C
ATOM  10029 2C21 POPE  149      59.896 113.756 110.489  1.00  0.00           C
ATOM  10032 3C21 POPE  149      60.206 114.866 109.459  1.00  0.00           C
ATOM  10035 4C21 POPE  149      59.447 114.646 108.139  1.00  0.00           C
ATOM  10038 5C21 POPE  149      59.735 115.725 107.079  1.00  0.00           C
ATOM  10041 6C21 POPE  149      58.857 115.526 105.839  1.00  0.00           C
ATOM  10044 7C21 POPE  149      58.797 116.755 104.919  1.00  0.00           C
ATOM  10047 8C21 POPE  149      57.736 116.665 103.809  1.00  0.00           C
ATOM  10051  C33 POPE  149      63.617 107.126 118.379  1.00  0.00           C
ATOM  10054  C34 POPE  149      63.365 108.616 118.129  1.00  0.00           C
ATOM  10057  C35 POPE  149      63.355 108.965 116.629  1.00  0.00           C
ATOM  10060  C36 POPE  149      62.017 108.635 115.969  1.00  0.00           C
ATOM  10063  C37 POPE  149      62.066 108.716 114.428  1.00  0.00           C
ATOM  10066  C38 POPE  149      60.665 108.796 113.819  1.00  0.00           C
ATOM  10069  C39 POPE  149      60.426 107.876 112.608  1.00  0.00           C
ATOM  10072 0C31 POPE  149      61.287 108.205 111.389  1.00  0.00           C
ATOM  10075 1C31 POPE  149      60.845 107.416 110.139  1.00  0.00           C
ATOM  10078 2C31 POPE  149      61.896 107.466 109.018  1.00  0.00           C
ATOM  10081 3C31 POPE  149      61.445 106.846 107.689  1.00  0.00           C
ATOM  10084 4C31 POPE  149      60.735 107.826 106.749  1.00  0.00           C
ATOM  10087 5C31 POPE  149      60.686 107.304 105.299  1.00  0.00           C
ATOM  10090 6C31 POPE  149      59.707 108.076 104.397  1.00  0.00           C
ATOM  10094  NH3 POPE  150      54.766 112.146  82.839  1.00  0.00           N
ATOM  10098  C12 POPE  150      55.655 111.576  83.897  1.00  0.00           C
ATOM  10101  C11 POPE  150      55.016 110.316  84.499  1.00  0.00           C
ATOM  10104  P   POPE  150      55.206 107.945  83.309  1.00  0.00           P
ATOM  10105  O13 POPE  150      54.117 106.975  83.097  1.00  0.00           O
ATOM  10106  O14 POPE  150      56.316 107.956  82.348  1.00  0.00           O
ATOM  10107  O11 POPE  150      55.915 107.626  84.678  1.00  0.00           O
ATOM  10108  O12 POPE  150      54.626 109.416  83.458  1.00  0.00           O
ATOM  10109  C1  POPE  150      55.405 106.576  85.499  1.00  0.00           C
ATOM  10112  C2  POPE  150      56.306 106.396  86.729  1.00  0.00           C
ATOM  10114  O21 POPE  150      55.795 105.336  87.559  1.00  0.00           O
ATOM  10115  C21 POPE  150      54.735 105.555  88.328  1.00  0.00           C
ATOM  10116  O22 POPE  150      54.047 106.555  88.328  1.00  0.00           O
ATOM  10117  C22 POPE  150      54.527 104.315  89.198  1.00  0.00           C
ATOM  10120  C3  POPE  150      56.556 107.756  87.439  1.00  0.00           C
ATOM  10123  O31 POPE  150      57.196 107.556  88.708  1.00  0.00           O
ATOM  10124  C31 POPE  150      57.216 108.656  89.449  1.00  0.00           C
ATOM  10125  O32 POPE  150      57.076 109.796  89.039  1.00  0.00           O
ATOM  10126  C32 POPE  150      57.326 108.265  90.909  1.00  0.00           C
ATOM  10129  C23 POPE  150      53.095 104.165  89.748  1.00  0.00           C
ATOM  10132  C24 POPE  150      52.997 104.565  91.229  1.00  0.00           C
ATOM  10135  C25 POPE  150      51.785 103.926  91.919  1.00  0.00           C
ATOM  10138  C26 POPE  150      51.915 104.035  93.428  1.00  0.00           C
ATOM  10141  C27 POPE  150      50.886 103.175  94.179  1.00  0.00           C
ATOM  10144  C28 POPE  150      50.915 103.385  95.709  1.00  0.00           C
ATOM  10147  C29 POPE  150      52.286 103.085  96.287  1.00  0.00           C
ATOM  10149 0C21 POPE  150      52.566 102.304  97.339  1.00  0.00           C
ATOM  10151 1C21 POPE  150      51.585 101.555  98.189  1.00  0.00           C
ATOM  10154 2C21 POPE  150      52.105 100.155  98.559  1.00  0.00           C
ATOM  10157 3C21 POPE  150      51.055  99.384  99.369  1.00  0.00           C
ATOM  10160 4C21 POPE  150      51.646  98.186 100.108  1.00  0.00           C
ATOM  10163 5C21 POPE  150      50.546  97.266 100.639  1.00  0.00           C
ATOM  10166 6C21 POPE  150      51.066  96.175 101.579  1.00  0.00           C
ATOM  10169 7C21 POPE  150      50.016  95.096 101.839  1.00  0.00           C
ATOM  10172 8C21 POPE  150      50.556  93.905 102.639  1.00  0.00           C
ATOM  10176  C33 POPE  150      56.375 107.086  91.269  1.00  0.00           C
ATOM  10179  C34 POPE  150      56.166 106.936  92.768  1.00  0.00           C
ATOM  10182  C35 POPE  150      57.486 106.735  93.529  1.00  0.00           C
ATOM  10185  C36 POPE  150      57.266 106.665  95.037  1.00  0.00           C
ATOM  10188  C37 POPE  150      58.527 106.195  95.749  1.00  0.00           C
ATOM  10191  C38 POPE  150      58.396 106.156  97.279  1.00  0.00           C
ATOM  10194  C39 POPE  150      59.675 105.585  97.879  1.00  0.00           C
ATOM  10197 0C31 POPE  150      59.626 105.386  99.397  1.00  0.00           C
ATOM  10200 1C31 POPE  150      60.886 104.656  99.868  1.00  0.00           C
ATOM  10203 2C31 POPE  150      60.995 104.495 101.389  1.00  0.00           C
ATOM  10206 3C31 POPE  150      62.066 103.476 101.798  1.00  0.00           C
ATOM  10209 4C31 POPE  150      63.446 103.716 101.169  1.00  0.00           C
ATOM  10212 5C31 POPE  150      64.466 102.646 101.599  1.00  0.00           C
ATOM  10215 6C31 POPE  150      65.856 102.805 100.969  1.00  0.00           C
ATOM  10219  NH3 POPE  151      43.776 116.615  83.288  1.00  0.00           N
ATOM  10223  C12 POPE  151      42.736 117.676  83.249  1.00  0.00           C
ATOM  10226  C11 POPE  151      43.165 118.856  82.388  1.00  0.00           C
ATOM  10229  P   POPE  151      41.306 120.275  81.129  1.00  0.00           P
ATOM  10230  O13 POPE  151      42.297 120.546  80.059  1.00  0.00           O
ATOM  10231  O14 POPE  151      40.236 119.315  80.779  1.00  0.00           O
ATOM  10232  O11 POPE  151      40.676 121.615  81.669  1.00  0.00           O
ATOM  10233  O12 POPE  151      42.087 119.755  82.397  1.00  0.00           O
ATOM  10234  C1  POPE  151      41.187 122.326  82.799  1.00  0.00           C
ATOM  10237  C2  POPE  151      40.016 123.125  83.419  1.00  0.00           C
ATOM  10239  O21 POPE  151      40.476 123.936  84.519  1.00  0.00           O
ATOM  10240  C21 POPE  151      40.606 123.376  85.718  1.00  0.00           C
ATOM  10241  O22 POPE  151      40.576 122.186  85.968  1.00  0.00           O
ATOM  10242  C22 POPE  151      40.785 124.507  86.749  1.00  0.00           C
ATOM  10245  C3  POPE  151      38.806 122.186  83.729  1.00  0.00           C
ATOM  10248  O31 POPE  151      37.937 122.736  84.748  1.00  0.00           O
ATOM  10249  C31 POPE  151      36.765 122.146  84.809  1.00  0.00           C
ATOM  10250  O32 POPE  151      36.367 121.226  84.099  1.00  0.00           O
ATOM  10251  C32 POPE  151      35.986 122.665  86.008  1.00  0.00           C
ATOM  10254  C23 POPE  151      39.786 124.437  87.938  1.00  0.00           C
ATOM  10257  C24 POPE  151      39.836 125.696  88.819  1.00  0.00           C
ATOM  10260  C25 POPE  151      38.806 125.696  89.968  1.00  0.00           C
ATOM  10263  C26 POPE  151      39.356 125.155  91.299  1.00  0.00           C
ATOM  10266  C27 POPE  151      38.326 125.246  92.439  1.00  0.00           C
ATOM  10269  C28 POPE  151      38.896 124.856  93.819  1.00  0.00           C
ATOM  10272  C29 POPE  151      38.445 125.766  94.929  1.00  0.00           C
ATOM  10274 0C21 POPE  151      37.945 125.425  96.138  1.00  0.00           C
ATOM  10276 1C21 POPE  151      37.715 124.025  96.648  1.00  0.00           C
ATOM  10279 2C21 POPE  151      37.047 124.016  98.038  1.00  0.00           C
ATOM  10282 3C21 POPE  151      35.596 124.537  98.019  1.00  0.00           C
ATOM  10285 4C21 POPE  151      34.836 124.296  99.339  1.00  0.00           C
ATOM  10288 5C21 POPE  151      35.106 125.337 100.438  1.00  0.00           C
ATOM  10291 6C21 POPE  151      34.316 125.015 101.719  1.00  0.00           C
ATOM  10294 7C21 POPE  151      34.277 126.197 102.699  1.00  0.00           C
ATOM  10297 8C21 POPE  151      33.477 125.927 103.968  1.00  0.00           C
ATOM  10301  C33 POPE  151      35.515 124.126  85.938  1.00  0.00           C
ATOM  10304  C34 POPE  151      34.245 124.337  86.788  1.00  0.00           C
ATOM  10307  C35 POPE  151      34.406 123.856  88.229  1.00  0.00           C
ATOM  10310  C36 POPE  151      33.085 123.896  88.998  1.00  0.00           C
ATOM  10313  C37 POPE  151      33.256 123.465  90.457  1.00  0.00           C
ATOM  10316  C38 POPE  151      31.916 123.505  91.199  1.00  0.00           C
ATOM  10319  C39 POPE  151      32.056 123.525  92.729  1.00  0.00           C
ATOM  10322 0C31 POPE  151      30.836 124.175  93.389  1.00  0.00           C
ATOM  10325 1C31 POPE  151      31.026 124.417  94.888  1.00  0.00           C
ATOM  10328 2C31 POPE  151      29.876 125.257  95.469  1.00  0.00           C
ATOM  10331 3C31 POPE  151      30.035 125.565  96.967  1.00  0.00           C
ATOM  10334 4C31 POPE  151      30.056 124.305  97.849  1.00  0.00           C
ATOM  10337 5C31 POPE  151      30.046 124.627  99.348  1.00  0.00           C
ATOM  10340 6C31 POPE  151      29.965 123.376 100.218  1.00  0.00           C
ATOM  10344  NH3 POPE  152      51.617  72.506  81.889  1.00  0.00           N
ATOM  10348  C12 POPE  152      50.535  71.454  81.919  1.00  0.00           C
ATOM  10351  C11 POPE  152      49.426  71.756  82.957  1.00  0.00           C
ATOM  10354  P   POPE  152      48.446  69.306  83.159  1.00  0.00           P
ATOM  10355  O13 POPE  152      47.186  69.736  82.509  1.00  0.00           O
ATOM  10356  O14 POPE  152      49.457  68.555  82.397  1.00  0.00           O
ATOM  10357  O11 POPE  152      48.035  68.605  84.499  1.00  0.00           O
ATOM  10358  O12 POPE  152      49.137  70.616  83.759  1.00  0.00           O
ATOM  10359  C1  POPE  152      48.956  68.016  85.408  1.00  0.00           C
ATOM  10362  C2  POPE  152      48.425  68.256  86.847  1.00  0.00           C
ATOM  10364  O21 POPE  152      49.377  67.936  87.889  1.00  0.00           O
ATOM  10365  C21 POPE  152      49.967  66.744  87.898  1.00  0.00           C
ATOM  10366  O22 POPE  152      49.907  65.885  87.038  1.00  0.00           O
ATOM  10367  C22 POPE  152      50.777  66.605  89.188  1.00  0.00           C
ATOM  10370  C3  POPE  152      47.056  67.555  87.099  1.00  0.00           C
ATOM  10373  O31 POPE  152      46.316  68.165  88.188  1.00  0.00           O
ATOM  10374  C31 POPE  152      46.427  67.564  89.347  1.00  0.00           C
ATOM  10375  O32 POPE  152      47.105  66.586  89.608  1.00  0.00           O
ATOM  10376  C32 POPE  152      45.546  68.296  90.368  1.00  0.00           C
ATOM  10379  C23 POPE  152      51.117  65.125  89.479  1.00  0.00           C
ATOM  10382  C24 POPE  152      52.186  64.915  90.548  1.00  0.00           C
ATOM  10385  C25 POPE  152      51.785  65.285  91.987  1.00  0.00           C
ATOM  10388  C26 POPE  152      53.046  65.355  92.868  1.00  0.00           C
ATOM  10391  C27 POPE  152      52.875  65.796  94.328  1.00  0.00           C
ATOM  10394  C28 POPE  152      54.226  66.314  94.879  1.00  0.00           C
ATOM  10397  C29 POPE  152      54.285  66.446  96.368  1.00  0.00           C
ATOM  10399 0C21 POPE  152      53.806  67.476  97.089  1.00  0.00           C
ATOM  10401 1C21 POPE  152      53.046  68.665  96.559  1.00  0.00           C
ATOM  10404 2C21 POPE  152      52.045  69.215  97.589  1.00  0.00           C
ATOM  10407 3C21 POPE  152      50.707  69.635  96.967  1.00  0.00           C
ATOM  10410 4C21 POPE  152      49.595  69.885  98.008  1.00  0.00           C
ATOM  10413 5C21 POPE  152      49.846  71.076  98.949  1.00  0.00           C
ATOM  10416 6C21 POPE  152      49.576  72.436  98.299  1.00  0.00           C
ATOM  10419 7C21 POPE  152      49.665  73.576  99.319  1.00  0.00           C
ATOM  10422 8C21 POPE  152      49.296  74.945  98.738  1.00  0.00           C
ATOM  10426  C33 POPE  152      45.546  67.634  91.779  1.00  0.00           C
ATOM  10429  C34 POPE  152      44.826  68.486  92.829  1.00  0.00           C
ATOM  10432  C35 POPE  152      43.396  68.006  93.148  1.00  0.00           C
ATOM  10435  C36 POPE  152      42.646  68.995  94.058  1.00  0.00           C
ATOM  10438  C37 POPE  152      41.236  68.525  94.428  1.00  0.00           C
ATOM  10441  C38 POPE  152      40.387  69.605  95.128  1.00  0.00           C
ATOM  10444  C39 POPE  152      40.715  69.836  96.618  1.00  0.00           C
ATOM  10447 0C31 POPE  152      40.096  68.775  97.529  1.00  0.00           C
ATOM  10450 1C31 POPE  152      40.276  69.064  99.029  1.00  0.00           C
ATOM  10453 2C31 POPE  152      39.556  68.016  99.888  1.00  0.00           C
ATOM  10456 3C31 POPE  152      39.736  68.215 101.409  1.00  0.00           C
ATOM  10459 4C31 POPE  152      38.586  69.016 102.049  1.00  0.00           C
ATOM  10462 5C31 POPE  152      38.715  69.096 103.578  1.00  0.00           C
ATOM  10465 6C31 POPE  152      37.517  69.736 104.278  1.00  0.00           C
ATOM  10469  NH3 POPE  153     107.707  17.426  76.397  1.00  0.00           N
ATOM  10473  C12 POPE  153     107.707  16.455  75.248  1.00  0.00           C
ATOM  10476  C11 POPE  153     107.157  15.076  75.659  1.00  0.00           C
ATOM  10479  P   POPE  153     109.036  13.766  77.019  1.00  0.00           P
ATOM  10480  O13 POPE  153     108.386  12.586  77.618  1.00  0.00           O
ATOM  10481  O14 POPE  153     110.457  13.646  76.589  1.00  0.00           O
ATOM  10482  O11 POPE  153     108.817  15.066  77.949  1.00  0.00           O
ATOM  10483  O12 POPE  153     108.186  14.116  75.758  1.00  0.00           O
ATOM  10484  C1  POPE  153     107.847  15.066  79.029  1.00  0.00           C
ATOM  10487  C2  POPE  153     108.375  15.766  80.339  1.00  0.00           C
ATOM  10489  O21 POPE  153     109.396  14.976  80.989  1.00  0.00           O
ATOM  10490  C21 POPE  153     109.046  13.896  81.669  1.00  0.00           C
ATOM  10491  O22 POPE  153     107.945  13.406  81.749  1.00  0.00           O
ATOM  10492  C22 POPE  153     110.296  13.366  82.379  1.00  0.00           C
ATOM  10495  C3  POPE  153     107.215  16.215  81.287  1.00  0.00           C
ATOM  10498  O31 POPE  153     107.726  16.875  82.479  1.00  0.00           O
ATOM  10499  C31 POPE  153     106.866  17.726  83.038  1.00  0.00           C
ATOM  10500  O32 POPE  153     105.686  17.826  82.738  1.00  0.00           O
ATOM  10501  C32 POPE  153     107.546  18.506  84.169  1.00  0.00           C
ATOM  10504  C23 POPE  153     110.126  13.206  83.897  1.00  0.00           C
ATOM  10507  C24 POPE  153     111.467  13.356  84.629  1.00  0.00           C
ATOM  10510  C25 POPE  153     111.516  12.576  85.949  1.00  0.00           C
ATOM  10513  C26 POPE  153     110.667  13.166  87.089  1.00  0.00           C
ATOM  10516  C27 POPE  153     110.627  12.226  88.299  1.00  0.00           C
ATOM  10519  C28 POPE  153     109.937  12.826  89.538  1.00  0.00           C
ATOM  10522  C29 POPE  153     109.846  11.746  90.597  1.00  0.00           C
ATOM  10524 0C21 POPE  153     110.457  11.686  91.788  1.00  0.00           C
ATOM  10526 1C21 POPE  153     111.357  12.736  92.409  1.00  0.00           C
ATOM  10529 2C21 POPE  153     111.007  13.016  93.889  1.00  0.00           C
ATOM  10532 3C21 POPE  153     109.605  13.616  94.128  1.00  0.00           C
ATOM  10535 4C21 POPE  153     108.477  12.606  94.368  1.00  0.00           C
ATOM  10538 5C21 POPE  153     108.655  11.766  95.648  1.00  0.00           C
ATOM  10541 6C21 POPE  153     107.467  10.836  95.928  1.00  0.00           C
ATOM  10544 7C21 POPE  153     107.646  10.006  97.208  1.00  0.00           C
ATOM  10547 8C21 POPE  153     106.467   9.086  97.529  1.00  0.00           C
ATOM  10551  C33 POPE  153     107.215  20.016  84.139  1.00  0.00           C
ATOM  10554  C34 POPE  153     107.227  20.695  85.519  1.00  0.00           C
ATOM  10557  C35 POPE  153     108.566  21.316  85.949  1.00  0.00           C
ATOM  10560  C36 POPE  153     108.396  22.015  87.309  1.00  0.00           C
ATOM  10563  C37 POPE  153     109.636  22.726  87.878  1.00  0.00           C
ATOM  10566  C38 POPE  153     110.387  21.885  88.909  1.00  0.00           C
ATOM  10569  C39 POPE  153     111.406  22.726  89.678  1.00  0.00           C
ATOM  10572 0C31 POPE  153     112.227  21.926  90.688  1.00  0.00           C
ATOM  10575 1C31 POPE  153     112.957  22.856  91.658  1.00  0.00           C
ATOM  10578 2C31 POPE  153     113.906  22.136  92.618  1.00  0.00           C
ATOM  10581 3C31 POPE  153     114.506  23.096  93.647  1.00  0.00           C
ATOM  10584 4C31 POPE  153     115.557  22.406  94.529  1.00  0.00           C
ATOM  10587 5C31 POPE  153     116.117  23.326  95.618  1.00  0.00           C
ATOM  10590 6C31 POPE  153     117.066  22.596  96.559  1.00  0.00           C
ATOM  10594  NH3 POPE  154      79.236  58.176  87.339  1.00  0.00           N
ATOM  10598  C12 POPE  154      77.846  58.326  87.878  1.00  0.00           C
ATOM  10601  C11 POPE  154      76.786  58.335  86.769  1.00  0.00           C
ATOM  10604  P   POPE  154      77.715  56.806  84.848  1.00  0.00           P
ATOM  10605  O13 POPE  154      78.587  57.986  84.669  1.00  0.00           O
ATOM  10606  O14 POPE  154      76.906  56.346  83.708  1.00  0.00           O
ATOM  10607  O11 POPE  154      78.587  55.676  85.499  1.00  0.00           O
ATOM  10608  O12 POPE  154      76.736  57.116  86.038  1.00  0.00           O
ATOM  10609  C1  POPE  154      77.965  54.476  85.949  1.00  0.00           C
ATOM  10612  C2  POPE  154      77.606  54.556  87.439  1.00  0.00           C
ATOM  10614  O21 POPE  154      78.766  54.906  88.229  1.00  0.00           O
ATOM  10615  C21 POPE  154      79.596  53.916  88.519  1.00  0.00           C
ATOM  10616  O22 POPE  154      79.636  52.796  88.019  1.00  0.00           O
ATOM  10617  C22 POPE  154      80.457  54.315  89.699  1.00  0.00           C
ATOM  10620  C3  POPE  154      76.835  53.306  87.938  1.00  0.00           C
ATOM  10623  O31 POPE  154      76.806  53.326  89.379  1.00  0.00           O
ATOM  10624  C31 POPE  154      76.436  52.256  90.069  1.00  0.00           C
ATOM  10625  O32 POPE  154      75.896  52.285  91.159  1.00  0.00           O
ATOM  10626  C32 POPE  154      76.887  50.956  89.398  1.00  0.00           C
ATOM  10629  C23 POPE  154      80.326  53.285  90.849  1.00  0.00           C
ATOM  10632  C24 POPE  154      80.336  53.965  92.229  1.00  0.00           C
ATOM  10635  C25 POPE  154      80.396  52.976  93.389  1.00  0.00           C
ATOM  10638  C26 POPE  154      81.836  52.605  93.759  1.00  0.00           C
ATOM  10641  C27 POPE  154      81.917  51.605  94.929  1.00  0.00           C
ATOM  10644  C28 POPE  154      83.367  51.346  95.368  1.00  0.00           C
ATOM  10647  C29 POPE  154      83.456  50.186  96.328  1.00  0.00           C
ATOM  10649 0C21 POPE  154      83.846  50.236  97.618  1.00  0.00           C
ATOM  10651 1C21 POPE  154      84.237  51.486  98.368  1.00  0.00           C
ATOM  10654 2C21 POPE  154      84.345  51.186  99.879  1.00  0.00           C
ATOM  10657 3C21 POPE  154      84.785  52.406 100.709  1.00  0.00           C
ATOM  10660 4C21 POPE  154      84.547  52.236 102.219  1.00  0.00           C
ATOM  10663 5C21 POPE  154      85.266  51.035 102.859  1.00  0.00           C
ATOM  10666 6C21 POPE  154      86.756  51.276 103.139  1.00  0.00           C
ATOM  10669 7C21 POPE  154      87.125  50.946 104.599  1.00  0.00           C
ATOM  10672 8C21 POPE  154      88.596  51.215 104.929  1.00  0.00           C
ATOM  10676  C33 POPE  154      76.996  49.836  90.438  1.00  0.00           C
ATOM  10679  C34 POPE  154      78.187  50.035  91.378  1.00  0.00           C
ATOM  10682  C35 POPE  154      78.257  48.866  92.359  1.00  0.00           C
ATOM  10685  C36 POPE  154      79.566  48.726  93.139  1.00  0.00           C
ATOM  10688  C37 POPE  154      79.516  47.556  94.128  1.00  0.00           C
ATOM  10691  C38 POPE  154      80.807  47.386  94.919  1.00  0.00           C
ATOM  10694  C39 POPE  154      80.715  46.296  95.998  1.00  0.00           C
ATOM  10697 0C31 POPE  154      79.726  46.655  97.118  1.00  0.00           C
ATOM  10700 1C31 POPE  154      80.196  46.245  98.519  1.00  0.00           C
ATOM  10703 2C31 POPE  154      81.357  47.116  99.029  1.00  0.00           C
ATOM  10706 3C31 POPE  154      81.816  46.695 100.429  1.00  0.00           C
ATOM  10709 4C31 POPE  154      83.137  47.355 100.849  1.00  0.00           C
ATOM  10712 5C31 POPE  154      83.577  46.926 102.248  1.00  0.00           C
ATOM  10715 6C31 POPE  154      85.096  46.955 102.449  1.00  0.00           C
ATOM  10719  NH3 POPE  155      37.216   2.826 124.959  1.00  0.00           N
ATOM  10723  C12 POPE  155      37.566   1.956 123.769  1.00  0.00           C
ATOM  10726  C11 POPE  155      37.396   0.406 124.008  1.00  0.00           C
ATOM  10729  P   POPE  155      34.766   0.476 123.927  1.00  0.00           P
ATOM  10730  O13 POPE  155      33.646  -0.444 124.179  1.00  0.00           O
ATOM  10731  O14 POPE  155      34.657   1.846 124.467  1.00  0.00           O
ATOM  10732  O11 POPE  155      35.027   0.526 122.388  1.00  0.00           O
ATOM  10733  O12 POPE  155      36.137  -0.064 124.529  1.00  0.00           O
ATOM  10734  C1  POPE  155      34.286  -0.284 121.459  1.00  0.00           C
ATOM  10737  C2  POPE  155      34.265   0.406 120.069  1.00  0.00           C
ATOM  10739  O21 POPE  155      33.556  -0.374 119.089  1.00  0.00           O
ATOM  10740  C21 POPE  155      34.227  -1.324 118.479  1.00  0.00           C
ATOM  10741  O22 POPE  155      35.215  -1.904 118.898  1.00  0.00           O
ATOM  10742  C22 POPE  155      33.576  -1.594 117.107  1.00  0.00           C
ATOM  10745  C3  POPE  155      35.715   0.846 119.659  1.00  0.00           C
ATOM  10748  O31 POPE  155      35.907   1.126 118.259  1.00  0.00           O
ATOM  10749  C31 POPE  155      35.336   2.246 117.829  1.00  0.00           C
ATOM  10750  O32 POPE  155      34.595   2.966 118.469  1.00  0.00           O
ATOM  10751  C32 POPE  155      35.817   2.586 116.439  1.00  0.00           C
ATOM  10754  C23 POPE  155      34.416  -2.544 116.238  1.00  0.00           C
ATOM  10757  C24 POPE  155      33.886  -2.794 114.818  1.00  0.00           C
ATOM  10760  C25 POPE  155      34.427  -1.794 113.779  1.00  0.00           C
ATOM  10763  C26 POPE  155      34.137  -2.214 112.328  1.00  0.00           C
ATOM  10766  C27 POPE  155      34.605  -1.164 111.299  1.00  0.00           C
ATOM  10769  C28 POPE  155      34.416  -1.604 109.839  1.00  0.00           C
ATOM  10772  C29 POPE  155      34.716  -0.474 108.868  1.00  0.00           C
ATOM  10774 0C21 POPE  155      33.977  -0.064 107.829  1.00  0.00           C
ATOM  10776 1C21 POPE  155      32.676  -0.654 107.339  1.00  0.00           C
ATOM  10779 2C21 POPE  155      31.567   0.386 107.068  1.00  0.00           C
ATOM  10782 3C21 POPE  155      31.835   1.326 105.879  1.00  0.00           C
ATOM  10785 4C21 POPE  155      30.585   1.646 105.059  1.00  0.00           C
ATOM  10788 5C21 POPE  155      29.425   2.306 105.829  1.00  0.00           C
ATOM  10791 6C21 POPE  155      29.616   3.816 106.068  1.00  0.00           C
ATOM  10794 7C21 POPE  155      28.356   4.476 106.629  1.00  0.00           C
ATOM  10797 8C21 POPE  155      28.437   6.006 106.648  1.00  0.00           C
ATOM  10801  C33 POPE  155      34.727   2.366 115.388  1.00  0.00           C
ATOM  10804  C34 POPE  155      35.087   3.056 114.067  1.00  0.00           C
ATOM  10807  C35 POPE  155      34.465   2.336 112.868  1.00  0.00           C
ATOM  10810  C36 POPE  155      32.957   2.596 112.817  1.00  0.00           C
ATOM  10813  C37 POPE  155      32.256   2.026 111.589  1.00  0.00           C
ATOM  10816  C38 POPE  155      30.866   2.646 111.368  1.00  0.00           C
ATOM  10819  C39 POPE  155      30.915   4.146 111.078  1.00  0.00           C
ATOM  10822 0C31 POPE  155      29.546   4.696 110.668  1.00  0.00           C
ATOM  10825 1C31 POPE  155      29.536   6.206 110.457  1.00  0.00           C
ATOM  10828 2C31 POPE  155      28.156   6.766 110.108  1.00  0.00           C
ATOM  10831 3C31 POPE  155      28.207   8.206 109.579  1.00  0.00           C
ATOM  10834 4C31 POPE  155      26.806   8.756 109.298  1.00  0.00           C
ATOM  10837 5C31 POPE  155      26.816  10.036 108.458  1.00  0.00           C
ATOM  10840 6C31 POPE  155      25.426  10.536 108.098  1.00  0.00           C
ATOM  10844  NH3 POPE  156      45.187  97.736 123.868  1.00  0.00           N
ATOM  10848  C12 POPE  156      44.886  99.046 124.558  1.00  0.00           C
ATOM  10851  C11 POPE  156      46.117  99.956 124.649  1.00  0.00           C
ATOM  10854  P   POPE  156      48.436 100.204 125.759  1.00  0.00           P
ATOM  10855  O13 POPE  156      48.306 101.646 125.449  1.00  0.00           O
ATOM  10856  O14 POPE  156      48.906  99.895 127.118  1.00  0.00           O
ATOM  10857  O11 POPE  156      49.436  99.576 124.729  1.00  0.00           O
ATOM  10858  O12 POPE  156      47.095  99.406 125.528  1.00  0.00           O
ATOM  10859  C1  POPE  156      49.576  98.186 124.409  1.00  0.00           C
ATOM  10862  C2  POPE  156      49.475  97.976 122.879  1.00  0.00           C
ATOM  10864  O21 POPE  156      48.116  98.274 122.519  1.00  0.00           O
ATOM  10865  C21 POPE  156      47.846  98.856 121.349  1.00  0.00           C
ATOM  10866  O22 POPE  156      46.826  98.605 120.717  1.00  0.00           O
ATOM  10867  C22 POPE  156      48.857  99.925 120.949  1.00  0.00           C
ATOM  10870  C3  POPE  156      49.875  96.525 122.438  1.00  0.00           C
ATOM  10873  O31 POPE  156      49.085  96.046 121.319  1.00  0.00           O
ATOM  10874  C31 POPE  156      47.916  95.516 121.679  1.00  0.00           C
ATOM  10875  O32 POPE  156      47.537  95.365 122.829  1.00  0.00           O
ATOM  10876  C32 POPE  156      47.087  95.225 120.429  1.00  0.00           C
ATOM  10879  C23 POPE  156      48.326 100.845 119.828  1.00  0.00           C
ATOM  10882  C24 POPE  156      49.387 101.815 119.278  1.00  0.00           C
ATOM  10885  C25 POPE  156      49.076 102.336 117.859  1.00  0.00           C
ATOM  10888  C26 POPE  156      49.015 101.265 116.749  1.00  0.00           C
ATOM  10891  C27 POPE  156      50.356 100.546 116.508  1.00  0.00           C
ATOM  10894  C28 POPE  156      50.226  99.335 115.569  1.00  0.00           C
ATOM  10897  C29 POPE  156      51.576  98.706 115.309  1.00  0.00           C
ATOM  10899 0C21 POPE  156      51.806  97.564 114.629  1.00  0.00           C
ATOM  10901 1C21 POPE  156      50.735  96.735 113.968  1.00  0.00           C
ATOM  10904 2C21 POPE  156      51.266  95.745 112.919  1.00  0.00           C
ATOM  10907 3C21 POPE  156      51.796  96.415 111.629  1.00  0.00           C
ATOM  10910 4C21 POPE  156      52.426  95.415 110.647  1.00  0.00           C
ATOM  10913 5C21 POPE  156      51.456  94.355 110.118  1.00  0.00           C
ATOM  10916 6C21 POPE  156      52.165  93.256 109.319  1.00  0.00           C
ATOM  10919 7C21 POPE  156      51.217  92.115 108.927  1.00  0.00           C
ATOM  10922 8C21 POPE  156      51.926  90.906 108.318  1.00  0.00           C
ATOM  10926  C33 POPE  156      45.567  95.355 120.709  1.00  0.00           C
ATOM  10929  C34 POPE  156      44.797  95.646 119.418  1.00  0.00           C
ATOM  10932  C35 POPE  156      43.267  95.565 119.549  1.00  0.00           C
ATOM  10935  C36 POPE  156      42.566  95.985 118.249  1.00  0.00           C
ATOM  10938  C37 POPE  156      41.087  95.616 118.159  1.00  0.00           C
ATOM  10941  C38 POPE  156      40.486  95.826 116.758  1.00  0.00           C
ATOM  10944  C39 POPE  156      40.016  97.245 116.398  1.00  0.00           C
ATOM  10947 0C31 POPE  156      39.736  97.345 114.888  1.00  0.00           C
ATOM  10950 1C31 POPE  156      39.406  98.744 114.359  1.00  0.00           C
ATOM  10953 2C31 POPE  156      39.576  98.866 112.829  1.00  0.00           C
ATOM  10956 3C31 POPE  156      38.666  97.945 111.988  1.00  0.00           C
ATOM  10959 4C31 POPE  156      38.977  98.055 110.489  1.00  0.00           C
ATOM  10962 5C31 POPE  156      38.306  96.965 109.659  1.00  0.00           C
ATOM  10965 6C31 POPE  156      38.687  97.006 108.168  1.00  0.00           C
ATOM  10969  NH3 POPE  157      11.806 106.855 121.229  1.00  0.00           N
ATOM  10973  C12 POPE  157      12.305 108.245 120.969  1.00  0.00           C
ATOM  10976  C11 POPE  157      12.366 109.105 122.248  1.00  0.00           C
ATOM  10979  P   POPE  157      10.156 110.555 122.279  1.00  0.00           P
ATOM  10980  O13 POPE  157       9.896 111.326 123.508  1.00  0.00           O
ATOM  10981  O14 POPE  157       9.495 109.226 122.188  1.00  0.00           O
ATOM  10982  O11 POPE  157       9.766 111.426 121.019  1.00  0.00           O
ATOM  10983  O12 POPE  157      11.687 110.336 122.089  1.00  0.00           O
ATOM  10984  C1  POPE  157      10.646 111.846 119.968  1.00  0.00           C
ATOM  10987  C2  POPE  157       9.816 112.115 118.669  1.00  0.00           C
ATOM  10989  O21 POPE  157      10.626 112.015 117.468  1.00  0.00           O
ATOM  10990  C21 POPE  157      11.486 112.976 117.199  1.00  0.00           C
ATOM  10991  O22 POPE  157      11.656 113.996 117.829  1.00  0.00           O
ATOM  10992  C22 POPE  157      12.305 112.585 115.958  1.00  0.00           C
ATOM  10995  C3  POPE  157       8.905 113.365 118.749  1.00  0.00           C
ATOM  10998  O31 POPE  157       7.745 113.215 117.898  1.00  0.00           O
ATOM  10999  C31 POPE  157       7.825 113.666 116.658  1.00  0.00           C
ATOM  11000  O32 POPE  157       8.755 114.285 116.169  1.00  0.00           O
ATOM  11001  C32 POPE  157       6.526 113.256 115.928  1.00  0.00           C
ATOM  11004  C23 POPE  157      11.476 112.486 114.678  1.00  0.00           C
ATOM  11007  C24 POPE  157      12.095 111.586 113.589  1.00  0.00           C
ATOM  11010  C25 POPE  157      13.316 112.205 112.868  1.00  0.00           C
ATOM  11013  C26 POPE  157      13.686 111.454 111.589  1.00  0.00           C
ATOM  11016  C27 POPE  157      15.027 111.896 110.989  1.00  0.00           C
ATOM  11019  C28 POPE  157      15.406 111.175 109.688  1.00  0.00           C
ATOM  11022  C29 POPE  157      16.826 111.506 109.288  1.00  0.00           C
ATOM  11024 0C21 POPE  157      17.265 111.875 108.069  1.00  0.00           C
ATOM  11026 1C21 POPE  157      16.436 111.986 106.809  1.00  0.00           C
ATOM  11029 2C21 POPE  157      16.066 113.436 106.439  1.00  0.00           C
ATOM  11032 3C21 POPE  157      15.286 113.485 105.108  1.00  0.00           C
ATOM  11035 4C21 POPE  157      14.917 114.895 104.629  1.00  0.00           C
ATOM  11038 5C21 POPE  157      16.146 115.796 104.418  1.00  0.00           C
ATOM  11041 6C21 POPE  157      15.926 116.846 103.318  1.00  0.00           C
ATOM  11044 7C21 POPE  157      17.156 117.746 103.119  1.00  0.00           C
ATOM  11047 8C21 POPE  157      17.106 118.546 101.819  1.00  0.00           C
ATOM  11051  C33 POPE  157       6.286 113.884 114.529  1.00  0.00           C
ATOM  11054  C34 POPE  157       7.206 113.355 113.409  1.00  0.00           C
ATOM  11057  C35 POPE  157       6.646 113.616 111.988  1.00  0.00           C
ATOM  11060  C36 POPE  157       7.606 114.335 111.029  1.00  0.00           C
ATOM  11063  C37 POPE  157       6.926 115.126 109.909  1.00  0.00           C
ATOM  11066  C38 POPE  157       7.936 115.686 108.889  1.00  0.00           C
ATOM  11069  C39 POPE  157       7.547 117.056 108.329  1.00  0.00           C
ATOM  11072 0C31 POPE  157       8.345 117.425 107.068  1.00  0.00           C
ATOM  11075 1C31 POPE  157       8.266 118.926 106.758  1.00  0.00           C
ATOM  11078 2C31 POPE  157       8.816 119.335 105.379  1.00  0.00           C
ATOM  11081 3C31 POPE  157      10.247 118.876 105.078  1.00  0.00           C
ATOM  11084 4C31 POPE  157      10.316 117.655 104.148  1.00  0.00           C
ATOM  11087 5C31 POPE  157      11.705 117.445 103.529  1.00  0.00           C
ATOM  11090 6C31 POPE  157      11.726 116.356 102.449  1.00  0.00           C
ATOM  11094  NH3 POPE  158       9.816  96.875  79.467  1.00  0.00           N
ATOM  11098  C12 POPE  158      11.036  96.566  78.629  1.00  0.00           C
ATOM  11101  C11 POPE  158      12.366  96.925  79.328  1.00  0.00           C
ATOM  11104  P   POPE  158      14.856  96.046  79.458  1.00  0.00           P
ATOM  11105  O13 POPE  158      15.535  94.816  78.989  1.00  0.00           O
ATOM  11106  O14 POPE  158      15.567  97.316  79.209  1.00  0.00           O
ATOM  11107  O11 POPE  158      14.507  95.946  80.989  1.00  0.00           O
ATOM  11108  O12 POPE  158      13.397  96.076  78.819  1.00  0.00           O
ATOM  11109  C1  POPE  158      14.536  97.076  81.879  1.00  0.00           C
ATOM  11112  C2  POPE  158      15.896  97.156  82.628  1.00  0.00           C
ATOM  11114  O21 POPE  158      15.845  97.215  84.067  1.00  0.00           O
ATOM  11115  C21 POPE  158      15.316  96.206  84.699  1.00  0.00           C
ATOM  11116  O22 POPE  158      14.457  95.456  84.279  1.00  0.00           O
ATOM  11117  C22 POPE  158      15.926  96.086  86.089  1.00  0.00           C
ATOM  11120  C3  POPE  158      16.777  98.336  82.139  1.00  0.00           C
ATOM  11123  O31 POPE  158      16.187  99.635  82.388  1.00  0.00           O
ATOM  11124  C31 POPE  158      16.425 100.126  83.609  1.00  0.00           C
ATOM  11125  O32 POPE  158      17.106  99.586  84.459  1.00  0.00           O
ATOM  11126  C32 POPE  158      15.725 101.475  83.759  1.00  0.00           C
ATOM  11129  C23 POPE  158      17.255  95.296  86.038  1.00  0.00           C
ATOM  11132  C24 POPE  158      18.006  95.266  87.379  1.00  0.00           C
ATOM  11135  C25 POPE  158      17.527  94.226  88.398  1.00  0.00           C
ATOM  11138  C26 POPE  158      18.276  94.346  89.739  1.00  0.00           C
ATOM  11141  C27 POPE  158      17.736  93.376  90.799  1.00  0.00           C
ATOM  11144  C28 POPE  158      18.476  93.396  92.148  1.00  0.00           C
ATOM  11147  C29 POPE  158      19.895  92.896  92.089  1.00  0.00           C
ATOM  11149 0C21 POPE  158      20.707  92.736  93.159  1.00  0.00           C
ATOM  11151 1C21 POPE  158      20.336  93.035  94.589  1.00  0.00           C
ATOM  11154 2C21 POPE  158      20.236  91.744  95.419  1.00  0.00           C
ATOM  11157 3C21 POPE  158      19.526  91.965  96.758  1.00  0.00           C
ATOM  11160 4C21 POPE  158      19.336  90.666  97.549  1.00  0.00           C
ATOM  11163 5C21 POPE  158      18.206  90.745  98.589  1.00  0.00           C
ATOM  11166 6C21 POPE  158      18.515  91.626  99.799  1.00  0.00           C
ATOM  11169 7C21 POPE  158      17.297  91.815 100.709  1.00  0.00           C
ATOM  11172 8C21 POPE  158      17.566  92.725 101.909  1.00  0.00           C
ATOM  11176  C33 POPE  158      15.926 102.036  85.177  1.00  0.00           C
ATOM  11179  C34 POPE  158      15.446 103.476  85.389  1.00  0.00           C
ATOM  11182  C35 POPE  158      15.837 104.025  86.779  1.00  0.00           C
ATOM  11185  C36 POPE  158      17.335 104.305  86.919  1.00  0.00           C
ATOM  11188  C37 POPE  158      17.707 104.976  88.258  1.00  0.00           C
ATOM  11191  C38 POPE  158      19.226 105.186  88.389  1.00  0.00           C
ATOM  11194  C39 POPE  158      19.656 106.296  89.368  1.00  0.00           C
ATOM  11197 0C31 POPE  158      21.175 106.496  89.419  1.00  0.00           C
ATOM  11200 1C31 POPE  158      21.595 107.976  89.398  1.00  0.00           C
ATOM  11203 2C31 POPE  158      23.085 108.195  89.099  1.00  0.00           C
ATOM  11206 3C31 POPE  158      23.456 109.664  88.809  1.00  0.00           C
ATOM  11209 4C31 POPE  158      22.966 110.634  89.888  1.00  0.00           C
ATOM  11212 5C31 POPE  158      23.486 112.065  89.699  1.00  0.00           C
ATOM  11215 6C31 POPE  158      23.156 112.965  90.889  1.00  0.00           C
ATOM  11219  NH3 POPE  159      13.257  39.296 121.468  1.00  0.00           N
ATOM  11223  C12 POPE  159      11.856  39.706 121.109  1.00  0.00           C
ATOM  11226  C11 POPE  159      10.886  39.636 122.299  1.00  0.00           C
ATOM  11229  P   POPE  159       8.266  40.086 122.519  1.00  0.00           P
ATOM  11230  O13 POPE  159       8.345  39.065 123.598  1.00  0.00           O
ATOM  11231  O14 POPE  159       7.616  41.366 122.908  1.00  0.00           O
ATOM  11232  O11 POPE  159       7.476  39.506 121.279  1.00  0.00           O
ATOM  11233  O12 POPE  159       9.726  40.425 121.999  1.00  0.00           O
ATOM  11234  C1  POPE  159       8.076  39.385 119.979  1.00  0.00           C
ATOM  11237  C2  POPE  159       7.417  38.285 119.079  1.00  0.00           C
ATOM  11239  O21 POPE  159       6.245  38.756 118.379  1.00  0.00           O
ATOM  11240  C21 POPE  159       6.495  39.375 117.229  1.00  0.00           C
ATOM  11241  O22 POPE  159       7.595  39.696 116.809  1.00  0.00           O
ATOM  11242  C22 POPE  159       5.166  39.636 116.518  1.00  0.00           C
ATOM  11245  C3  POPE  159       7.066  36.986 119.888  1.00  0.00           C
ATOM  11248  O31 POPE  159       6.026  36.166 119.319  1.00  0.00           O
ATOM  11249  C31 POPE  159       6.196  35.726 118.089  1.00  0.00           C
ATOM  11250  O32 POPE  159       7.045  36.056 117.289  1.00  0.00           O
ATOM  11251  C32 POPE  159       5.116  34.686 117.789  1.00  0.00           C
ATOM  11254  C23 POPE  159       4.925  38.955 115.148  1.00  0.00           C
ATOM  11257  C24 POPE  159       3.475  39.175 114.669  1.00  0.00           C
ATOM  11260  C25 POPE  159       3.236  38.766 113.209  1.00  0.00           C
ATOM  11263  C26 POPE  159       3.876  39.736 112.208  1.00  0.00           C
ATOM  11266  C27 POPE  159       4.396  39.076 110.928  1.00  0.00           C
ATOM  11269  C28 POPE  159       5.266  40.076 110.148  1.00  0.00           C
ATOM  11272  C29 POPE  159       6.125  39.546 109.039  1.00  0.00           C
ATOM  11274 0C21 POPE  159       6.245  40.076 107.817  1.00  0.00           C
ATOM  11276 1C21 POPE  159       5.457  41.256 107.289  1.00  0.00           C
ATOM  11279 2C21 POPE  159       5.626  41.446 105.769  1.00  0.00           C
ATOM  11282 3C21 POPE  159       5.356  40.166 104.979  1.00  0.00           C
ATOM  11285 4C21 POPE  159       5.166  40.436 103.479  1.00  0.00           C
ATOM  11288 5C21 POPE  159       4.957  39.146 102.689  1.00  0.00           C
ATOM  11291 6C21 POPE  159       3.686  38.376 103.089  1.00  0.00           C
ATOM  11294 7C21 POPE  159       3.536  37.085 102.289  1.00  0.00           C
ATOM  11297 8C21 POPE  159       2.275  36.315 102.669  1.00  0.00           C
ATOM  11301  C33 POPE  159       4.476  34.886 116.389  1.00  0.00           C
ATOM  11304  C34 POPE  159       3.725  33.625 115.928  1.00  0.00           C
ATOM  11307  C35 POPE  159       2.846  33.866 114.688  1.00  0.00           C
ATOM  11310  C36 POPE  159       3.556  34.616 113.559  1.00  0.00           C
ATOM  11313  C37 POPE  159       2.725  34.666 112.269  1.00  0.00           C
ATOM  11316  C38 POPE  159       3.376  35.546 111.179  1.00  0.00           C
ATOM  11319  C39 POPE  159       3.346  34.926 109.779  1.00  0.00           C
ATOM  11322 0C31 POPE  159       4.345  33.766 109.618  1.00  0.00           C
ATOM  11325 1C31 POPE  159       4.147  32.936 108.349  1.00  0.00           C
ATOM  11328 2C31 POPE  159       4.556  33.676 107.068  1.00  0.00           C
ATOM  11331 3C31 POPE  159       4.345  32.826 105.808  1.00  0.00           C
ATOM  11334 4C31 POPE  159       4.747  33.546 104.519  1.00  0.00           C
ATOM  11337 5C31 POPE  159       4.626  32.656 103.287  1.00  0.00           C
ATOM  11340 6C31 POPE  159       4.986  33.366 101.979  1.00  0.00           C
ATOM  11344  NH3 POPE  160      76.896  33.836  80.799  1.00  0.00           N
ATOM  11348  C12 POPE  160      76.985  35.065  79.919  1.00  0.00           C
ATOM  11351  C11 POPE  160      78.415  35.695  79.848  1.00  0.00           C
ATOM  11354  P   POPE  160      78.076  38.265  79.999  1.00  0.00           P
ATOM  11355  O13 POPE  160      78.536  39.566  79.467  1.00  0.00           O
ATOM  11356  O14 POPE  160      76.646  38.205  80.389  1.00  0.00           O
ATOM  11357  O11 POPE  160      78.926  38.056  81.309  1.00  0.00           O
ATOM  11358  O12 POPE  160      78.446  36.965  79.148  1.00  0.00           O
ATOM  11359  C1  POPE  160      78.257  38.176  82.559  1.00  0.00           C
ATOM  11362  C2  POPE  160      79.276  38.146  83.689  1.00  0.00           C
ATOM  11364  O21 POPE  160      78.566  38.616  84.839  1.00  0.00           O
ATOM  11365  C21 POPE  160      78.796  37.945  85.949  1.00  0.00           C
ATOM  11366  O22 POPE  160      79.516  36.965  86.059  1.00  0.00           O
ATOM  11367  C22 POPE  160      77.965  38.535  87.089  1.00  0.00           C
ATOM  11370  C3  POPE  160      80.445  39.096  83.379  1.00  0.00           C
ATOM  11373  O31 POPE  160      81.357  39.135  84.487  1.00  0.00           O
ATOM  11374  C31 POPE  160      82.236  40.125  84.379  1.00  0.00           C
ATOM  11375  O32 POPE  160      82.337  40.856  83.409  1.00  0.00           O
ATOM  11376  C32 POPE  160      82.997  40.236  85.678  1.00  0.00           C
ATOM  11379  C23 POPE  160      78.846  39.335  88.078  1.00  0.00           C
ATOM  11382  C24 POPE  160      78.415  39.146  89.538  1.00  0.00           C
ATOM  11385  C25 POPE  160      79.606  39.146  90.519  1.00  0.00           C
ATOM  11388  C26 POPE  160      80.476  37.885  90.398  1.00  0.00           C
ATOM  11391  C27 POPE  160      81.747  37.936  91.259  1.00  0.00           C
ATOM  11394  C28 POPE  160      81.546  37.675  92.768  1.00  0.00           C
ATOM  11397  C29 POPE  160      81.066  36.266  93.029  1.00  0.00           C
ATOM  11399 0C21 POPE  160      81.676  35.306  93.759  1.00  0.00           C
ATOM  11401 1C21 POPE  160      82.957  35.425  94.538  1.00  0.00           C
ATOM  11404 2C21 POPE  160      82.896  34.666  95.879  1.00  0.00           C
ATOM  11407 3C21 POPE  160      81.887  35.246  96.869  1.00  0.00           C
ATOM  11410 4C21 POPE  160      81.826  34.426  98.159  1.00  0.00           C
ATOM  11413 5C21 POPE  160      80.706  34.875  99.099  1.00  0.00           C
ATOM  11416 6C21 POPE  160      80.487  33.886 100.239  1.00  0.00           C
ATOM  11419 7C21 POPE  160      79.195  34.175 101.008  1.00  0.00           C
ATOM  11422 8C21 POPE  160      78.676  32.995 101.828  1.00  0.00           C
ATOM  11426  C33 POPE  160      82.157  41.006  86.729  1.00  0.00           C
ATOM  11429  C34 POPE  160      82.355  40.486  88.159  1.00  0.00           C
ATOM  11432  C35 POPE  160      83.787  40.646  88.669  1.00  0.00           C
ATOM  11435  C36 POPE  160      84.547  39.326  88.868  1.00  0.00           C
ATOM  11438  C37 POPE  160      85.956  39.535  89.438  1.00  0.00           C
ATOM  11441  C38 POPE  160      86.667  38.205  89.688  1.00  0.00           C
ATOM  11444  C39 POPE  160      88.176  38.326  89.958  1.00  0.00           C
ATOM  11447 0C31 POPE  160      88.547  38.936  91.309  1.00  0.00           C
ATOM  11450 1C31 POPE  160      90.016  38.696  91.688  1.00  0.00           C
ATOM  11453 2C31 POPE  160      90.426  39.445  92.969  1.00  0.00           C
ATOM  11456 3C31 POPE  160      91.947  39.576  93.118  1.00  0.00           C
ATOM  11459 4C31 POPE  160      92.346  39.846  94.578  1.00  0.00           C
ATOM  11462 5C31 POPE  160      93.857  39.936  94.769  1.00  0.00           C
ATOM  11465 6C31 POPE  160      94.256  39.846  96.238  1.00  0.00           C
ATOM  11469  NH3 POPE  161      99.046  24.346 119.459  1.00  0.00           N
ATOM  11473  C12 POPE  161      97.686  24.256 120.078  1.00  0.00           C
ATOM  11476  C11 POPE  161      96.777  23.256 119.348  1.00  0.00           C
ATOM  11479  P   POPE  161      98.156  21.016 118.989  1.00  0.00           P
ATOM  11480  O13 POPE  161      99.456  21.606 119.339  1.00  0.00           O
ATOM  11481  O14 POPE  161      98.006  19.566 119.298  1.00  0.00           O
ATOM  11482  O11 POPE  161      97.926  21.215 117.438  1.00  0.00           O
ATOM  11483  O12 POPE  161      97.036  21.885 119.678  1.00  0.00           O
ATOM  11484  C1  POPE  161      96.646  21.176 116.798  1.00  0.00           C
ATOM  11487  C2  POPE  161      96.507  22.246 115.689  1.00  0.00           C
ATOM  11489  O21 POPE  161      95.457  21.766 114.818  1.00  0.00           O
ATOM  11490  C21 POPE  161      94.765  22.696 114.188  1.00  0.00           C
ATOM  11491  O22 POPE  161      94.986  23.896 114.219  1.00  0.00           O
ATOM  11492  C22 POPE  161      93.605  22.056 113.428  1.00  0.00           C
ATOM  11495  C3  POPE  161      97.866  22.426 114.979  1.00  0.00           C
ATOM  11498  O31 POPE  161      97.757  23.246 113.809  1.00  0.00           O
ATOM  11499  C31 POPE  161      97.747  24.556 114.018  1.00  0.00           C
ATOM  11500  O32 POPE  161      97.857  25.135 115.089  1.00  0.00           O
ATOM  11501  C32 POPE  161      97.516  25.186 112.648  1.00  0.00           C
ATOM  11504  C23 POPE  161      92.355  22.976 113.409  1.00  0.00           C
ATOM  11507  C24 POPE  161      92.477  24.226 112.519  1.00  0.00           C
ATOM  11510  C25 POPE  161      92.957  23.936 111.089  1.00  0.00           C
ATOM  11513  C26 POPE  161      92.896  25.175 110.189  1.00  0.00           C
ATOM  11516  C27 POPE  161      93.386  24.866 108.769  1.00  0.00           C
ATOM  11519  C28 POPE  161      93.197  26.066 107.829  1.00  0.00           C
ATOM  11522  C29 POPE  161      93.326  25.646 106.389  1.00  0.00           C
ATOM  11524 0C21 POPE  161      93.127  26.455 105.339  1.00  0.00           C
ATOM  11526 1C21 POPE  161      92.817  27.926 105.408  1.00  0.00           C
ATOM  11529 2C21 POPE  161      93.286  28.666 104.138  1.00  0.00           C
ATOM  11532 3C21 POPE  161      94.806  28.625 103.927  1.00  0.00           C
ATOM  11535 4C21 POPE  161      95.236  29.196 102.569  1.00  0.00           C
ATOM  11538 5C21 POPE  161      96.756  29.375 102.429  1.00  0.00           C
ATOM  11541 6C21 POPE  161      97.577  28.156 102.868  1.00  0.00           C
ATOM  11544 7C21 POPE  161      99.067  28.276 102.529  1.00  0.00           C
ATOM  11547 8C21 POPE  161      99.876  27.066 102.999  1.00  0.00           C
ATOM  11551  C33 POPE  161      97.187  26.686 112.639  1.00  0.00           C
ATOM  11554  C34 POPE  161      96.576  27.015 111.279  1.00  0.00           C
ATOM  11557  C35 POPE  161      96.707  28.476 110.849  1.00  0.00           C
ATOM  11560  C36 POPE  161      96.117  28.656 109.449  1.00  0.00           C
ATOM  11563  C37 POPE  161      96.516  29.956 108.758  1.00  0.00           C
ATOM  11566  C38 POPE  161      96.457  29.776 107.239  1.00  0.00           C
ATOM  11569  C39 POPE  161      96.626  31.066 106.439  1.00  0.00           C
ATOM  11572 0C31 POPE  161      95.336  31.896 106.389  1.00  0.00           C
ATOM  11575 1C31 POPE  161      95.305  32.855 105.199  1.00  0.00           C
ATOM  11578 2C31 POPE  161      93.896  32.995 104.599  1.00  0.00           C
ATOM  11581 3C31 POPE  161      93.887  33.706 103.238  1.00  0.00           C
ATOM  11584 4C31 POPE  161      94.016  35.226 103.339  1.00  0.00           C
ATOM  11587 5C31 POPE  161      93.876  35.906 101.967  1.00  0.00           C
ATOM  11590 6C31 POPE  161      93.836  37.436 102.058  1.00  0.00           C
ATOM  11594  NH3 POPE  162      33.407  28.656 120.668  1.00  0.00           N
ATOM  11598  C12 POPE  162      33.806  29.856 119.859  1.00  0.00           C
ATOM  11601  C11 POPE  162      35.096  30.496 120.398  1.00  0.00           C
ATOM  11604  P   POPE  162      34.646  32.986 119.809  1.00  0.00           P
ATOM  11605  O13 POPE  162      35.355  34.166 119.269  1.00  0.00           O
ATOM  11606  O14 POPE  162      34.175  33.065 121.209  1.00  0.00           O
ATOM  11607  O11 POPE  162      33.367  32.715 118.898  1.00  0.00           O
ATOM  11608  O12 POPE  162      35.457  31.636 119.618  1.00  0.00           O
ATOM  11609  C1  POPE  162      33.387  33.125 117.529  1.00  0.00           C
ATOM  11612  C2  POPE  162      34.265  32.196 116.638  1.00  0.00           C
ATOM  11614  O21 POPE  162      34.896  32.886 115.548  1.00  0.00           O
ATOM  11615  C21 POPE  162      34.156  33.625 114.748  1.00  0.00           C
ATOM  11616  O22 POPE  162      32.945  33.715 114.769  1.00  0.00           O
ATOM  11617  C22 POPE  162      35.076  34.256 113.709  1.00  0.00           C
ATOM  11620  C3  POPE  162      33.486  30.936 116.169  1.00  0.00           C
ATOM  11623  O31 POPE  162      34.396  29.886 115.779  1.00  0.00           O
ATOM  11624  C31 POPE  162      33.796  28.785 115.317  1.00  0.00           C
ATOM  11625  O32 POPE  162      32.596  28.676 115.148  1.00  0.00           O
ATOM  11626  C32 POPE  162      34.846  27.696 115.118  1.00  0.00           C
ATOM  11629  C23 POPE  162      34.375  35.306 112.809  1.00  0.00           C
ATOM  11632  C24 POPE  162      35.346  35.876 111.769  1.00  0.00           C
ATOM  11635  C25 POPE  162      34.736  37.025 110.949  1.00  0.00           C
ATOM  11638  C26 POPE  162      33.426  36.675 110.218  1.00  0.00           C
ATOM  11641  C27 POPE  162      33.606  35.596 109.138  1.00  0.00           C
ATOM  11644  C28 POPE  162      32.277  35.246 108.458  1.00  0.00           C
ATOM  11647  C29 POPE  162      32.496  34.366 107.248  1.00  0.00           C
ATOM  11649 0C21 POPE  162      31.686  34.296 106.179  1.00  0.00           C
ATOM  11651 1C21 POPE  162      30.357  35.016 106.029  1.00  0.00           C
ATOM  11654 2C21 POPE  162      29.286  34.085 105.419  1.00  0.00           C
ATOM  11657 3C21 POPE  162      29.465  33.866 103.898  1.00  0.00           C
ATOM  11660 4C21 POPE  162      28.846  32.556 103.368  1.00  0.00           C
ATOM  11663 5C21 POPE  162      29.616  31.316 103.828  1.00  0.00           C
ATOM  11666 6C21 POPE  162      29.107  30.016 103.199  1.00  0.00           C
ATOM  11669 7C21 POPE  162      29.946  28.795 103.618  1.00  0.00           C
ATOM  11672 8C21 POPE  162      29.495  27.496 102.949  1.00  0.00           C
ATOM  11676  C33 POPE  162      34.326  26.316 114.729  1.00  0.00           C
ATOM  11679  C34 POPE  162      35.506  25.326 114.629  1.00  0.00           C
ATOM  11682  C35 POPE  162      35.206  24.186 113.659  1.00  0.00           C
ATOM  11685  C36 POPE  162      35.406  24.636 112.208  1.00  0.00           C
ATOM  11688  C37 POPE  162      34.756  23.686 111.209  1.00  0.00           C
ATOM  11691  C38 POPE  162      34.976  24.146 109.769  1.00  0.00           C
ATOM  11694  C39 POPE  162      34.216  23.265 108.779  1.00  0.00           C
ATOM  11697 0C31 POPE  162      34.396  23.715 107.328  1.00  0.00           C
ATOM  11700 1C31 POPE  162      33.586  22.826 106.378  1.00  0.00           C
ATOM  11703 2C31 POPE  162      33.626  23.295 104.919  1.00  0.00           C
ATOM  11706 3C31 POPE  162      32.846  22.346 104.018  1.00  0.00           C
ATOM  11709 4C31 POPE  162      32.336  23.006 102.729  1.00  0.00           C
ATOM  11712 5C31 POPE  162      31.576  22.015 101.848  1.00  0.00           C
ATOM  11715 6C31 POPE  162      30.786  22.666 100.717  1.00  0.00           C
ATOM  11719  NH3 POPE  163      63.155 115.526  80.979  1.00  0.00           N
ATOM  11723  C12 POPE  163      64.036 114.576  80.189  1.00  0.00           C
ATOM  11726  C11 POPE  163      65.536 114.945  80.229  1.00  0.00           C
ATOM  11729  P   POPE  163      67.757 115.085  81.529  1.00  0.00           P
ATOM  11730  O13 POPE  163      68.506 113.915  80.998  1.00  0.00           O
ATOM  11731  O14 POPE  163      67.956 116.396  80.909  1.00  0.00           O
ATOM  11732  O11 POPE  163      68.146 115.225  83.048  1.00  0.00           O
ATOM  11733  O12 POPE  163      66.156 114.804  81.539  1.00  0.00           O
ATOM  11734  C1  POPE  163      68.016 116.405  83.839  1.00  0.00           C
ATOM  11737  C2  POPE  163      67.216 116.046  85.108  1.00  0.00           C
ATOM  11739  O21 POPE  163      67.496 116.875  86.249  1.00  0.00           O
ATOM  11740  C21 POPE  163      67.456 118.195  86.169  1.00  0.00           C
ATOM  11741  O22 POPE  163      67.266 118.866  85.168  1.00  0.00           O
ATOM  11742  C22 POPE  163      67.636 118.775  87.589  1.00  0.00           C
ATOM  11745  C3  POPE  163      67.526 114.565  85.489  1.00  0.00           C
ATOM  11748  O31 POPE  163      67.016 114.165  86.779  1.00  0.00           O
ATOM  11749  C31 POPE  163      67.867 113.525  87.579  1.00  0.00           C
ATOM  11750  O32 POPE  163      69.055 113.355  87.369  1.00  0.00           O
ATOM  11751  C32 POPE  163      67.136 113.096  88.829  1.00  0.00           C
ATOM  11754  C23 POPE  163      69.117 119.055  87.919  1.00  0.00           C
ATOM  11757  C24 POPE  163      69.335 119.855  89.207  1.00  0.00           C
ATOM  11760  C25 POPE  163      69.126 121.376  89.049  1.00  0.00           C
ATOM  11763  C26 POPE  163      69.696 122.186  90.229  1.00  0.00           C
ATOM  11766  C27 POPE  163      68.776 123.286  90.769  1.00  0.00           C
ATOM  11769  C28 POPE  163      69.466 124.255  91.749  1.00  0.00           C
ATOM  11772  C29 POPE  163      69.665 123.666  93.118  1.00  0.00           C
ATOM  11774 0C21 POPE  163      68.826 123.806  94.158  1.00  0.00           C
ATOM  11776 1C21 POPE  163      67.516 124.576  94.179  1.00  0.00           C
ATOM  11779 2C21 POPE  163      67.396 125.507  95.408  1.00  0.00           C
ATOM  11782 3C21 POPE  163      67.086 124.735  96.699  1.00  0.00           C
ATOM  11785 4C21 POPE  163      67.095 125.637  97.938  1.00  0.00           C
ATOM  11788 5C21 POPE  163      66.776 124.887  99.229  1.00  0.00           C
ATOM  11791 6C21 POPE  163      66.576 125.815 100.438  1.00  0.00           C
ATOM  11794 7C21 POPE  163      66.087 125.057 101.679  1.00  0.00           C
ATOM  11797 8C21 POPE  163      65.676 125.956 102.839  1.00  0.00           C
ATOM  11801  C33 POPE  163      68.076 112.626  89.968  1.00  0.00           C
ATOM  11804  C34 POPE  163      67.396 112.805  91.329  1.00  0.00           C
ATOM  11807  C35 POPE  163      67.496 114.255  91.839  1.00  0.00           C
ATOM  11810  C36 POPE  163      66.426 114.586  92.878  1.00  0.00           C
ATOM  11813  C37 POPE  163      66.415 116.076  93.258  1.00  0.00           C
ATOM  11816  C38 POPE  163      65.735 116.384  94.599  1.00  0.00           C
ATOM  11819  C39 POPE  163      64.276 115.914  94.678  1.00  0.00           C
ATOM  11822 0C31 POPE  163      63.657 116.206  96.049  1.00  0.00           C
ATOM  11825 1C31 POPE  163      62.367 115.406  96.299  1.00  0.00           C
ATOM  11828 2C31 POPE  163      61.996 115.376  97.789  1.00  0.00           C
ATOM  11831 3C31 POPE  163      60.777 114.506  98.109  1.00  0.00           C
ATOM  11834 4C31 POPE  163      59.465 115.085  97.537  1.00  0.00           C
ATOM  11837 5C31 POPE  163      58.295 114.126  97.709  1.00  0.00           C
ATOM  11840 6C31 POPE  163      56.985 114.656  97.118  1.00  0.00           C
ATOM  11844  NH3 POPE  164      80.916  76.955  80.779  1.00  0.00           N
ATOM  11848  C12 POPE  164      81.845  77.196  79.618  1.00  0.00           C
ATOM  11851  C11 POPE  164      81.576  76.236  78.449  1.00  0.00           C
ATOM  11854  P   POPE  164      83.757  75.954  76.928  1.00  0.00           P
ATOM  11855  O13 POPE  164      83.456  74.845  76.008  1.00  0.00           O
ATOM  11856  O14 POPE  164      84.706  76.975  76.428  1.00  0.00           O
ATOM  11857  O11 POPE  164      84.345  75.355  78.278  1.00  0.00           O
ATOM  11858  O12 POPE  164      82.397  76.626  77.348  1.00  0.00           O
ATOM  11859  C1  POPE  164      84.216  73.946  78.549  1.00  0.00           C
ATOM  11862  C2  POPE  164      84.186  73.665  80.069  1.00  0.00           C
ATOM  11864  O21 POPE  164      85.357  72.925  80.489  1.00  0.00           O
ATOM  11865  C21 POPE  164      86.457  73.616  80.718  1.00  0.00           C
ATOM  11866  O22 POPE  164      86.597  74.826  80.609  1.00  0.00           O
ATOM  11867  C22 POPE  164      87.516  72.675  81.287  1.00  0.00           C
ATOM  11870  C3  POPE  164      82.936  72.836  80.469  1.00  0.00           C
ATOM  11873  O31 POPE  164      82.826  72.726  81.889  1.00  0.00           O
ATOM  11874  C31 POPE  164      82.257  73.735  82.528  1.00  0.00           C
ATOM  11875  O32 POPE  164      81.796  74.736  82.008  1.00  0.00           O
ATOM  11876  C32 POPE  164      82.486  73.525  84.029  1.00  0.00           C
ATOM  11879  C23 POPE  164      87.525  72.646  82.839  1.00  0.00           C
ATOM  11882  C24 POPE  164      87.826  71.244  83.409  1.00  0.00           C
ATOM  11885  C25 POPE  164      87.836  71.175  84.949  1.00  0.00           C
ATOM  11888  C26 POPE  164      86.667  70.355  85.538  1.00  0.00           C
ATOM  11891  C27 POPE  164      86.816  70.105  87.049  1.00  0.00           C
ATOM  11894  C28 POPE  164      85.727  69.204  87.668  1.00  0.00           C
ATOM  11897  C29 POPE  164      84.517  69.965  88.148  1.00  0.00           C
ATOM  11899 0C21 POPE  164      83.787  69.705  89.249  1.00  0.00           C
ATOM  11901 1C21 POPE  164      83.967  68.535  90.199  1.00  0.00           C
ATOM  11904 2C21 POPE  164      84.605  68.896  91.549  1.00  0.00           C
ATOM  11907 3C21 POPE  164      84.406  67.766  92.579  1.00  0.00           C
ATOM  11910 4C21 POPE  164      85.226  67.945  93.868  1.00  0.00           C
ATOM  11913 5C21 POPE  164      84.956  66.835  94.888  1.00  0.00           C
ATOM  11916 6C21 POPE  164      85.846  66.955  96.129  1.00  0.00           C
ATOM  11919 7C21 POPE  164      85.616  65.836  97.149  1.00  0.00           C
ATOM  11922 8C21 POPE  164      86.597  65.885  98.318  1.00  0.00           C
ATOM  11926  C33 POPE  164      81.275  73.796  84.949  1.00  0.00           C
ATOM  11929  C34 POPE  164      81.667  73.555  86.418  1.00  0.00           C
ATOM  11932  C35 POPE  164      80.457  73.516  87.359  1.00  0.00           C
ATOM  11935  C36 POPE  164      80.855  73.415  88.848  1.00  0.00           C
ATOM  11938  C37 POPE  164      80.426  72.095  89.499  1.00  0.00           C
ATOM  11941  C38 POPE  164      80.816  71.936  90.968  1.00  0.00           C
ATOM  11944  C39 POPE  164      80.286  70.616  91.567  1.00  0.00           C
ATOM  11947 0C31 POPE  164      80.516  70.516  93.078  1.00  0.00           C
ATOM  11950 1C31 POPE  164      79.746  69.376  93.759  1.00  0.00           C
ATOM  11953 2C31 POPE  164      80.107  69.244  95.238  1.00  0.00           C
ATOM  11956 3C31 POPE  164      79.257  68.215  95.998  1.00  0.00           C
ATOM  11959 4C31 POPE  164      79.785  67.986  97.419  1.00  0.00           C
ATOM  11962 5C31 POPE  164      79.055  66.866  98.168  1.00  0.00           C
ATOM  11965 6C31 POPE  164      79.715  66.524  99.499  1.00  0.00           C
ATOM  11969  NH3 POPE  165     110.986  30.756  79.258  1.00  0.00           N
ATOM  11973  C12 POPE  165     109.527  30.836  78.949  1.00  0.00           C
ATOM  11976  C11 POPE  165     109.016  32.245  79.159  1.00  0.00           C
ATOM  11979  P   POPE  165     106.555  32.445  78.199  1.00  0.00           P
ATOM  11980  O13 POPE  165     106.816  33.796  77.669  1.00  0.00           O
ATOM  11981  O14 POPE  165     106.695  31.306  77.269  1.00  0.00           O
ATOM  11982  O11 POPE  165     105.196  32.375  79.008  1.00  0.00           O
ATOM  11983  O12 POPE  165     107.607  32.226  79.359  1.00  0.00           O
ATOM  11984  C1  POPE  165     104.967  33.465  79.938  1.00  0.00           C
ATOM  11987  C2  POPE  165     103.896  33.125  81.019  1.00  0.00           C
ATOM  11989  O21 POPE  165     103.936  34.175  82.008  1.00  0.00           O
ATOM  11990  C21 POPE  165     102.796  34.336  82.647  1.00  0.00           C
ATOM  11991  O22 POPE  165     101.676  34.076  82.229  1.00  0.00           O
ATOM  11992  C22 POPE  165     103.106  34.786  84.079  1.00  0.00           C
ATOM  11995  C3  POPE  165     104.176  31.756  81.719  1.00  0.00           C
ATOM  11998  O31 POPE  165     103.176  31.446  82.729  1.00  0.00           O
ATOM  11999  C31 POPE  165     102.656  30.226  82.668  1.00  0.00           C
ATOM  12000  O32 POPE  165     103.036  29.316  81.949  1.00  0.00           O
ATOM  12001  C32 POPE  165     101.427  30.126  83.578  1.00  0.00           C
ATOM  12004  C23 POPE  165     101.866  34.745  85.009  1.00  0.00           C
ATOM  12007  C24 POPE  165     102.215  34.756  86.508  1.00  0.00           C
ATOM  12010  C25 POPE  165     102.327  36.146  87.148  1.00  0.00           C
ATOM  12013  C26 POPE  165     100.977  36.885  87.208  1.00  0.00           C
ATOM  12016  C27 POPE  165     101.035  38.176  88.029  1.00  0.00           C
ATOM  12019  C28 POPE  165      99.765  39.056  87.969  1.00  0.00           C
ATOM  12022  C29 POPE  165      98.535  38.296  88.389  1.00  0.00           C
ATOM  12024 0C21 POPE  165      97.707  38.535  89.419  1.00  0.00           C
ATOM  12026 1C21 POPE  165      97.826  39.606  90.479  1.00  0.00           C
ATOM  12029 2C21 POPE  165      97.136  40.946  90.139  1.00  0.00           C
ATOM  12032 3C21 POPE  165      95.595  40.926  90.059  1.00  0.00           C
ATOM  12035 4C21 POPE  165      95.077  42.244  89.438  1.00  0.00           C
ATOM  12038 5C21 POPE  165      93.577  42.276  89.139  1.00  0.00           C
ATOM  12041 6C21 POPE  165      93.186  43.465  88.229  1.00  0.00           C
ATOM  12044 7C21 POPE  165      91.726  43.436  87.748  1.00  0.00           C
ATOM  12047 8C21 POPE  165      91.346  44.616  86.859  1.00  0.00           C
ATOM  12051  C33 POPE  165     101.816  30.056  85.069  1.00  0.00           C
ATOM  12054  C34 POPE  165     100.595  29.926  86.008  1.00  0.00           C
ATOM  12057  C35 POPE  165     100.986  29.786  87.488  1.00  0.00           C
ATOM  12060  C36 POPE  165     101.695  31.036  88.048  1.00  0.00           C
ATOM  12063  C37 POPE  165     102.187  30.886  89.487  1.00  0.00           C
ATOM  12066  C38 POPE  165     102.796  32.206  89.999  1.00  0.00           C
ATOM  12069  C39 POPE  165     103.375  32.146  91.418  1.00  0.00           C
ATOM  12072 0C31 POPE  165     104.905  32.226  91.449  1.00  0.00           C
ATOM  12075 1C31 POPE  165     105.436  32.816  92.768  1.00  0.00           C
ATOM  12078 2C31 POPE  165     106.965  32.965  92.789  1.00  0.00           C
ATOM  12081 3C31 POPE  165     107.696  31.626  92.929  1.00  0.00           C
ATOM  12084 4C31 POPE  165     108.596  31.546  94.179  1.00  0.00           C
ATOM  12087 5C31 POPE  165     109.186  30.156  94.389  1.00  0.00           C
ATOM  12090 6C31 POPE  165     110.086  30.066  95.629  1.00  0.00           C
ATOM  12094  NH3 POPE  166      35.527  20.746  80.139  1.00  0.00           N
ATOM  12098  C12 POPE  166      36.306  20.876  78.858  1.00  0.00           C
ATOM  12101  C11 POPE  166      37.715  20.266  78.989  1.00  0.00           C
ATOM  12104  P   POPE  166      37.727  18.046  80.419  1.00  0.00           P
ATOM  12105  O13 POPE  166      36.386  18.306  80.998  1.00  0.00           O
ATOM  12106  O14 POPE  166      38.146  16.646  80.147  1.00  0.00           O
ATOM  12107  O11 POPE  166      38.816  18.876  81.218  1.00  0.00           O
ATOM  12108  O12 POPE  166      37.695  18.836  79.049  1.00  0.00           O
ATOM  12109  C1  POPE  166      40.075  18.396  81.679  1.00  0.00           C
ATOM  12112  C2  POPE  166      40.215  18.636  83.199  1.00  0.00           C
ATOM  12114  O21 POPE  166      41.246  17.775  83.749  1.00  0.00           O
ATOM  12115  C21 POPE  166      42.416  18.336  83.939  1.00  0.00           C
ATOM  12116  O22 POPE  166      42.756  19.445  83.559  1.00  0.00           O
ATOM  12117  C22 POPE  166      43.267  17.396  84.809  1.00  0.00           C
ATOM  12120  C3  POPE  166      38.875  18.336  83.939  1.00  0.00           C
ATOM  12123  O31 POPE  166      39.166  17.766  85.238  1.00  0.00           O
ATOM  12124  C31 POPE  166      38.547  18.276  86.278  1.00  0.00           C
ATOM  12125  O32 POPE  166      37.587  19.016  86.259  1.00  0.00           O
ATOM  12126  C32 POPE  166      39.265  17.775  87.528  1.00  0.00           C
ATOM  12129  C23 POPE  166      43.755  18.096  86.098  1.00  0.00           C
ATOM  12132  C24 POPE  166      44.626  17.176  86.949  1.00  0.00           C
ATOM  12135  C25 POPE  166      45.416  17.896  88.059  1.00  0.00           C
ATOM  12138  C26 POPE  166      44.566  18.556  89.158  1.00  0.00           C
ATOM  12141  C27 POPE  166      45.445  18.906  90.368  1.00  0.00           C
ATOM  12144  C28 POPE  166      44.657  19.356  91.609  1.00  0.00           C
ATOM  12147  C29 POPE  166      45.576  19.515  92.799  1.00  0.00           C
ATOM  12149 0C21 POPE  166      45.206  19.726  94.067  1.00  0.00           C
ATOM  12151 1C21 POPE  166      43.797  19.916  94.589  1.00  0.00           C
ATOM  12154 2C21 POPE  166      43.267  18.686  95.349  1.00  0.00           C
ATOM  12157 3C21 POPE  166      42.007  19.006  96.159  1.00  0.00           C
ATOM  12160 4C21 POPE  166      41.297  17.766  96.699  1.00  0.00           C
ATOM  12163 5C21 POPE  166      39.875  18.026  97.239  1.00  0.00           C
ATOM  12166 6C21 POPE  166      39.836  18.625  98.647  1.00  0.00           C
ATOM  12169 7C21 POPE  166      38.387  18.715  99.188  1.00  0.00           C
ATOM  12172 8C21 POPE  166      38.236  19.196 100.629  1.00  0.00           C
ATOM  12176  C33 POPE  166      39.125  16.246  87.738  1.00  0.00           C
ATOM  12179  C34 POPE  166      40.476  15.536  87.849  1.00  0.00           C
ATOM  12182  C35 POPE  166      41.306  16.006  89.049  1.00  0.00           C
ATOM  12185  C36 POPE  166      42.266  14.916  89.538  1.00  0.00           C
ATOM  12188  C37 POPE  166      43.267  15.396  90.597  1.00  0.00           C
ATOM  12191  C38 POPE  166      43.806  14.246  91.449  1.00  0.00           C
ATOM  12194  C39 POPE  166      42.786  13.756  92.488  1.00  0.00           C
ATOM  12197 0C31 POPE  166      42.806  14.616  93.769  1.00  0.00           C
ATOM  12200 1C31 POPE  166      42.027  13.976  94.919  1.00  0.00           C
ATOM  12203 2C31 POPE  166      42.516  14.486  96.279  1.00  0.00           C
ATOM  12206 3C31 POPE  166      41.515  14.286  97.419  1.00  0.00           C
ATOM  12209 4C31 POPE  166      41.625  12.906  98.078  1.00  0.00           C
ATOM  12212 5C31 POPE  166      40.676  12.746  99.269  1.00  0.00           C
ATOM  12215 6C31 POPE  166      40.915  11.476 100.089  1.00  0.00           C
ATOM  12219  NH3 POPE  167      46.856  87.736 123.249  1.00  0.00           N
ATOM  12223  C12 POPE  167      48.027  88.426 123.927  1.00  0.00           C
ATOM  12226  C11 POPE  167      49.387  87.845 123.508  1.00  0.00           C
ATOM  12229  P   POPE  167      50.735  86.236 125.019  1.00  0.00           P
ATOM  12230  O13 POPE  167      51.346  86.156 126.339  1.00  0.00           O
ATOM  12231  O14 POPE  167      49.595  85.336 124.769  1.00  0.00           O
ATOM  12232  O11 POPE  167      51.835  85.836 123.927  1.00  0.00           O
ATOM  12233  O12 POPE  167      50.286  87.704 124.618  1.00  0.00           O
ATOM  12234  C1  POPE  167      53.176  85.485 124.359  1.00  0.00           C
ATOM  12237  C2  POPE  167      54.195  85.715 123.209  1.00  0.00           C
ATOM  12239  O21 POPE  167      54.605  84.515 122.529  1.00  0.00           O
ATOM  12240  C21 POPE  167      55.585  83.775 123.048  1.00  0.00           C
ATOM  12241  O22 POPE  167      55.936  83.796 124.219  1.00  0.00           O
ATOM  12242  C22 POPE  167      56.055  82.756 121.988  1.00  0.00           C
ATOM  12245  C3  POPE  167      55.396  86.615 123.679  1.00  0.00           C
ATOM  12248  O31 POPE  167      56.585  86.454 122.898  1.00  0.00           O
ATOM  12249  C31 POPE  167      56.695  86.776 121.618  1.00  0.00           C
ATOM  12250  O32 POPE  167      57.575  86.335 120.899  1.00  0.00           O
ATOM  12251  C32 POPE  167      55.655  87.766 121.118  1.00  0.00           C
ATOM  12254  C23 POPE  167      57.407  82.065 122.289  1.00  0.00           C
ATOM  12257  C24 POPE  167      58.277  81.945 121.029  1.00  0.00           C
ATOM  12260  C25 POPE  167      57.905  80.774 120.099  1.00  0.00           C
ATOM  12263  C26 POPE  167      58.555  79.475 120.559  1.00  0.00           C
ATOM  12266  C27 POPE  167      58.207  78.286 119.659  1.00  0.00           C
ATOM  12269  C28 POPE  167      58.896  76.986 120.099  1.00  0.00           C
ATOM  12272  C29 POPE  167      58.617  76.436 121.479  1.00  0.00           C
ATOM  12274 0C21 POPE  167      57.537  76.525 122.289  1.00  0.00           C
ATOM  12276 1C21 POPE  167      56.195  77.186 122.129  1.00  0.00           C
ATOM  12279 2C21 POPE  167      55.086  76.145 121.859  1.00  0.00           C
ATOM  12282 3C21 POPE  167      55.037  75.605 120.419  1.00  0.00           C
ATOM  12285 4C21 POPE  167      54.377  74.226 120.388  1.00  0.00           C
ATOM  12288 5C21 POPE  167      54.335  73.535 119.018  1.00  0.00           C
ATOM  12291 6C21 POPE  167      53.576  72.205 119.138  1.00  0.00           C
ATOM  12294 7C21 POPE  167      53.127  71.586 117.809  1.00  0.00           C
ATOM  12297 8C21 POPE  167      52.256  70.346 118.008  1.00  0.00           C
ATOM  12301  C33 POPE  167      56.106  88.245 119.719  1.00  0.00           C
ATOM  12304  C34 POPE  167      55.056  89.136 119.079  1.00  0.00           C
ATOM  12307  C35 POPE  167      53.886  88.376 118.449  1.00  0.00           C
ATOM  12310  C36 POPE  167      54.247  87.756 117.089  1.00  0.00           C
ATOM  12313  C37 POPE  167      52.986  87.385 116.309  1.00  0.00           C
ATOM  12316  C38 POPE  167      53.246  86.686 114.979  1.00  0.00           C
ATOM  12319  C39 POPE  167      51.985  86.555 114.109  1.00  0.00           C
ATOM  12322 0C31 POPE  167      50.806  85.926 114.879  1.00  0.00           C
ATOM  12325 1C31 POPE  167      49.527  85.736 114.059  1.00  0.00           C
ATOM  12328 2C31 POPE  167      48.326  85.436 114.968  1.00  0.00           C
ATOM  12331 3C31 POPE  167      47.076  84.956 114.207  1.00  0.00           C
ATOM  12334 4C31 POPE  167      46.536  85.995 113.229  1.00  0.00           C
ATOM  12337 5C31 POPE  167      45.195  85.585 112.599  1.00  0.00           C
ATOM  12340 6C31 POPE  167      44.696  86.615 111.589  1.00  0.00           C
ATOM  12344  NH3 POPE  168      48.355  60.355  82.019  1.00  0.00           N
ATOM  12348  C12 POPE  168      48.986  59.566  80.909  1.00  0.00           C
ATOM  12351  C11 POPE  168      50.066  58.576  81.409  1.00  0.00           C
ATOM  12354  P   POPE  168      51.486  59.595  83.339  1.00  0.00           P
ATOM  12355  O13 POPE  168      52.677  60.436  83.489  1.00  0.00           O
ATOM  12356  O14 POPE  168      50.236  60.096  83.939  1.00  0.00           O
ATOM  12357  O11 POPE  168      51.905  58.166  83.868  1.00  0.00           O
ATOM  12358  O12 POPE  168      51.255  59.245  81.819  1.00  0.00           O
ATOM  12359  C1  POPE  168      51.637  57.745  85.209  1.00  0.00           C
ATOM  12362  C2  POPE  168      52.566  58.376  86.287  1.00  0.00           C
ATOM  12364  O21 POPE  168      52.656  57.446  87.388  1.00  0.00           O
ATOM  12365  C21 POPE  168      53.717  57.656  88.148  1.00  0.00           C
ATOM  12366  O22 POPE  168      54.657  58.366  87.868  1.00  0.00           O
ATOM  12367  C22 POPE  168      53.587  56.846  89.449  1.00  0.00           C
ATOM  12370  C3  POPE  168      52.045  59.776  86.739  1.00  0.00           C
ATOM  12373  O31 POPE  168      52.157  60.065  88.148  1.00  0.00           O
ATOM  12374  C31 POPE  168      51.016  60.046  88.839  1.00  0.00           C
ATOM  12375  O32 POPE  168      49.967  59.525  88.508  1.00  0.00           O
ATOM  12376  C32 POPE  168      51.176  60.866  90.118  1.00  0.00           C
ATOM  12379  C23 POPE  168      54.447  57.425  90.597  1.00  0.00           C
ATOM  12382  C24 POPE  168      53.956  56.986  91.999  1.00  0.00           C
ATOM  12385  C25 POPE  168      54.636  57.756  93.139  1.00  0.00           C
ATOM  12388  C26 POPE  168      56.055  57.256  93.438  1.00  0.00           C
ATOM  12391  C27 POPE  168      56.136  56.425  94.739  1.00  0.00           C
ATOM  12394  C28 POPE  168      57.416  55.585  94.799  1.00  0.00           C
ATOM  12397  C29 POPE  168      57.505  54.744  96.049  1.00  0.00           C
ATOM  12399 0C21 POPE  168      58.576  54.595  96.848  1.00  0.00           C
ATOM  12401 1C21 POPE  168      59.945  55.205  96.699  1.00  0.00           C
ATOM  12404 2C21 POPE  168      60.437  55.915  97.979  1.00  0.00           C
ATOM  12407 3C21 POPE  168      60.655  54.976  99.169  1.00  0.00           C
ATOM  12410 4C21 POPE  168      61.187  55.686 100.429  1.00  0.00           C
ATOM  12413 5C21 POPE  168      62.706  55.596 100.639  1.00  0.00           C
ATOM  12416 6C21 POPE  168      63.207  54.166 100.849  1.00  0.00           C
ATOM  12419 7C21 POPE  168      64.546  54.116 101.589  1.00  0.00           C
ATOM  12422 8C21 POPE  168      65.117  52.696 101.707  1.00  0.00           C
ATOM  12426  C33 POPE  168      52.346  60.385  90.998  1.00  0.00           C
ATOM  12429  C34 POPE  168      52.375  61.076  92.359  1.00  0.00           C
ATOM  12432  C35 POPE  168      51.445  60.436  93.398  1.00  0.00           C
ATOM  12435  C36 POPE  168      51.536  61.175  94.729  1.00  0.00           C
ATOM  12438  C37 POPE  168      50.725  60.565  95.879  1.00  0.00           C
ATOM  12441  C38 POPE  168      50.715  61.495  97.099  1.00  0.00           C
ATOM  12444  C39 POPE  168      49.945  60.936  98.299  1.00  0.00           C
ATOM  12447 0C31 POPE  168      50.785  60.006  99.188  1.00  0.00           C
ATOM  12450 1C31 POPE  168      49.956  59.315 100.279  1.00  0.00           C
ATOM  12453 2C31 POPE  168      50.826  58.475 101.218  1.00  0.00           C
ATOM  12456 3C31 POPE  168      50.075  57.285 101.839  1.00  0.00           C
ATOM  12459 4C31 POPE  168      51.006  56.245 102.468  1.00  0.00           C
ATOM  12462 5C31 POPE  168      50.276  54.956 102.839  1.00  0.00           C
ATOM  12465 6C31 POPE  168      51.217  53.785 103.119  1.00  0.00           C
ATOM  12469  NH3 POPE  169      42.646  73.025 120.598  1.00  0.00           N
ATOM  12473  C12 POPE  169      43.836  73.566 121.319  1.00  0.00           C
ATOM  12476  C11 POPE  169      44.626  74.516 120.388  1.00  0.00           C
ATOM  12479  P   POPE  169      46.076  75.576 122.309  1.00  0.00           P
ATOM  12480  O13 POPE  169      45.326  76.035 123.498  1.00  0.00           O
ATOM  12481  O14 POPE  169      46.646  74.215 122.339  1.00  0.00           O
ATOM  12482  O11 POPE  169      47.175  76.626 121.828  1.00  0.00           O
ATOM  12483  O12 POPE  169      45.075  75.656 121.089  1.00  0.00           O
ATOM  12484  C1  POPE  169      46.806  77.876 121.238  1.00  0.00           C
ATOM  12487  C2  POPE  169      47.607  78.166 119.938  1.00  0.00           C
ATOM  12489  O21 POPE  169      47.375  79.536 119.537  1.00  0.00           O
ATOM  12490  C21 POPE  169      48.477  80.256 119.369  1.00  0.00           C
ATOM  12491  O22 POPE  169      49.457  80.236 120.099  1.00  0.00           O
ATOM  12492  C22 POPE  169      48.365  81.025 118.059  1.00  0.00           C
ATOM  12495  C3  POPE  169      47.146  77.255 118.758  1.00  0.00           C
ATOM  12498  O31 POPE  169      47.695  77.564 117.459  1.00  0.00           O
ATOM  12499  C31 POPE  169      49.015  77.416 117.279  1.00  0.00           C
ATOM  12500  O32 POPE  169      49.837  77.285 118.168  1.00  0.00           O
ATOM  12501  C32 POPE  169      49.326  77.395 115.787  1.00  0.00           C
ATOM  12504  C23 POPE  169      49.696  81.086 117.248  1.00  0.00           C
ATOM  12507  C24 POPE  169      49.457  81.605 115.829  1.00  0.00           C
ATOM  12510  C25 POPE  169      50.715  81.975 115.029  1.00  0.00           C
ATOM  12513  C26 POPE  169      51.166  80.906 114.018  1.00  0.00           C
ATOM  12516  C27 POPE  169      52.045  81.496 112.908  1.00  0.00           C
ATOM  12519  C28 POPE  169      52.367  80.505 111.769  1.00  0.00           C
ATOM  12522  C29 POPE  169      52.747  81.226 110.489  1.00  0.00           C
ATOM  12524 0C21 POPE  169      53.976  81.356 109.938  1.00  0.00           C
[truncated: 1,698,828 more chars]
