# Supplementary material for: Characterizing Membrane Association and Periplasmic Transfer of Bacterial Lipoproteins through Molecular Dynamics Simulations
Source: Structure. 2020 Apr 7;28(4):475–487.e3. doi: 10.1016/j.str.2020.01.012 (PMC7139219; doi:10.1016/j.str.2020.01.012)
Supplement: Data S1. Final Coordinates from Simulations (Y–Z), Related to Figure 3 [file mmc3.zip › Y-Z/YUAE-5-atomistic.pdb]

TITLE     Protein
REMARK    THIS IS A SIMULATION BOX
CRYST1  129.300  129.300  208.881  90.00  90.00  90.00 P 1           1
MODEL        1
ATOM      1  N   CYSTA   1      72.740  66.135 114.136  1.00  0.00           N
ATOM      3  CA  CYSTA   1      72.710  67.595 114.346  1.00  0.00           C
ATOM      5  C   CYSTA   1      71.700  68.205 115.366  1.00  0.00           C
ATOM      6  O   CYSTA   1      70.620  67.675 115.626  1.00  0.00           O
ATOM      7  CB  CYSTA   1      72.770  68.305 112.956  1.00  0.00           C
ATOM     10  SG  CYSTA   1      72.510  70.095 112.775  1.00  0.00           S
ATOM     11  C1  CYSTA   1      72.040  69.875 111.026  1.00  0.00           C
ATOM     14  CA1 CYSTA   1      71.870  65.445 113.376  1.00  0.00           C
ATOM     15  OA1 CYSTA   1      70.800  65.955 113.085  1.00  0.00           O
ATOM     16  CA2 CYSTA   1      72.080  64.045 112.826  1.00  0.00           C
ATOM     19  C11 CYSTA   1      70.520  69.865 110.705  1.00  0.00           C
ATOM     21  O11 CYSTA   1      70.030  71.215 110.746  1.00  0.00           O
ATOM     22  CX1 CYSTA   1      70.230  71.885 109.626  1.00  0.00           C
ATOM     23  OX1 CYSTA   1      70.850  71.495 108.656  1.00  0.00           O
ATOM     24  CX2 CYSTA   1      69.560  73.245 109.735  1.00  0.00           C
ATOM     27  C12 CYSTA   1      69.630  69.005 111.646  1.00  0.00           C
ATOM     30  O12 CYSTA   1      68.250  69.185 111.306  1.00  0.00           O
ATOM     31  CD1 CYSTA   1      67.770  68.355 110.406  1.00  0.00           C
ATOM     32  OD1 CYSTA   1      68.360  67.395 109.925  1.00  0.00           O
ATOM     33  CD2 CYSTA   1      66.390  68.865 109.966  1.00  0.00           C
ATOM     36  CA3 CYSTA   1      73.380  63.605 112.076  1.00  0.00           C
ATOM     39  CA4 CYSTA   1      73.870  64.405 110.855  1.00  0.00           C
ATOM     42  CA5 CYSTA   1      75.230  63.855 110.376  1.00  0.00           C
ATOM     45  CA6 CYSTA   1      75.860  64.505 109.136  1.00  0.00           C
ATOM     48  CA7 CYSTA   1      75.640  63.705 107.836  1.00  0.00           C
ATOM     51  CA8 CYSTA   1      76.740  63.955 106.785  1.00  0.00           C
ATOM     54  CA9 CYSTA   1      76.570  63.125 105.495  1.00  0.00           C
ATOM     57 0CA1 CYSTA   1      75.380  63.595 104.636  1.00  0.00           C
ATOM     60 1CA1 CYSTA   1      75.140  62.715 103.406  1.00  0.00           C
ATOM     63 2CA1 CYSTA   1      73.940  63.215 102.576  1.00  0.00           C
ATOM     66 3CA1 CYSTA   1      73.490  62.235 101.476  1.00  0.00           C
ATOM     69 4CA1 CYSTA   1      74.550  61.905 100.416  1.00  0.00           C
ATOM     72 5CA1 CYSTA   1      75.010  63.125  99.605  1.00  0.00           C
ATOM     75 6CA1 CYSTA   1      76.010  62.795  98.495  1.00  0.00           C
ATOM     79  CD3 CYSTA   1      66.230  68.885 108.426  1.00  0.00           C
ATOM     82  CD4 CYSTA   1      67.350  69.665 107.715  1.00  0.00           C
ATOM     85  CD5 CYSTA   1      67.080  69.825 106.216  1.00  0.00           C
ATOM     88  CD6 CYSTA   1      68.150  70.665 105.495  1.00  0.00           C
ATOM     91  CD7 CYSTA   1      69.460  69.895 105.256  1.00  0.00           C
ATOM     94  CD8 CYSTA   1      70.540  70.765 104.605  1.00  0.00           C
ATOM     97  CD9 CYSTA   1      71.690  69.955 103.996  1.00  0.00           C
ATOM    100 0CD1 CYSTA   1      72.550  69.175 105.006  1.00  0.00           C
ATOM    103 1CD1 CYSTA   1      73.790  68.595 104.315  1.00  0.00           C
ATOM    106 2CD1 CYSTA   1      74.820  67.985 105.275  1.00  0.00           C
ATOM    109 3CD1 CYSTA   1      76.160  67.665 104.595  1.00  0.00           C
ATOM    112 4CD1 CYSTA   1      76.930  68.935 104.186  1.00  0.00           C
ATOM    115 5CD1 CYSTA   1      78.290  68.655 103.546  1.00  0.00           C
ATOM    118 6CD1 CYSTA   1      79.120  69.925 103.286  1.00  0.00           C
ATOM    122  CX3 CYSTA   1      68.400  73.395 108.726  1.00  0.00           C
ATOM    125  CX4 CYSTA   1      67.750  74.785 108.736  1.00  0.00           C
ATOM    128  CX5 CYSTA   1      68.380  75.775 107.746  1.00  0.00           C
ATOM    131  CX6 CYSTA   1      69.830  76.135 108.065  1.00  0.00           C
ATOM    134  CX7 CYSTA   1      70.350  77.245 107.165  1.00  0.00           C
ATOM    137  CX8 CYSTA   1      71.660  77.855 107.676  1.00  0.00           C
ATOM    140  CX9 CYSTA   1      72.260  78.735 106.626  1.00  0.00           C
ATOM    142 0CX1 CYSTA   1      71.810  79.925 106.206  1.00  0.00           C
ATOM    144 1CX1 CYSTA   1      70.620  80.695 106.726  1.00  0.00           C
ATOM    147 2CX1 CYSTA   1      69.960  81.535 105.626  1.00  0.00           C
ATOM    150 3CX1 CYSTA   1      70.790  82.785 105.266  1.00  0.00           C
ATOM    153 4CX1 CYSTA   1      71.360  82.785 103.836  1.00  0.00           C
ATOM    156 5CX1 CYSTA   1      70.280  82.815 102.756  1.00  0.00           C
ATOM    159 6CX1 CYSTA   1      70.840  83.155 101.366  1.00  0.00           C
ATOM    162 7CX1 CYSTA   1      69.750  83.195 100.296  1.00  0.00           C
ATOM    165 8CX1 CYSTA   1      70.260  83.665  98.936  1.00  0.00           C
ATOM    169  N   SER A   2      72.080  69.355 115.976  1.00  0.00           N
ATOM    171  CA  SER A   2      71.320  70.225 116.896  1.00  0.00           C
ATOM    173  CB  SER A   2      69.750  70.275 116.715  1.00  0.00           C
ATOM    176  OG  SER A   2      69.110  71.205 117.606  1.00  0.00           O
ATOM    178  C   SER A   2      71.780  70.075 118.345  1.00  0.00           C
ATOM    179  O   SER A   2      72.590  69.205 118.656  1.00  0.00           O
ATOM    180  N   SER A   3      71.270  70.925 119.276  1.00  0.00           N
ATOM    182  CA  SER A   3      71.550  71.045 120.715  1.00  0.00           C
ATOM    184  CB  SER A   3      71.320  69.805 121.646  1.00  0.00           C
ATOM    187  OG  SER A   3      71.850  68.575 121.146  1.00  0.00           O
ATOM    189  C   SER A   3      72.880  71.715 121.046  1.00  0.00           C
ATOM    190  O   SER A   3      73.930  71.275 120.606  1.00  0.00           O
ATOM    191  N   ASN A   4      72.940  72.825 121.815  1.00  0.00           N
ATOM    193  CA  ASN A   4      71.910  73.455 122.676  1.00  0.00           C
ATOM    195  CB  ASN A   4      72.270  73.485 124.195  1.00  0.00           C
ATOM    198  CG  ASN A   4      73.510  74.275 124.646  1.00  0.00           C
ATOM    199  OD1 ASN A   4      73.750  74.475 125.836  1.00  0.00           O
ATOM    200  ND2 ASN A   4      74.340  74.785 123.706  1.00  0.00           N
ATOM    203  C   ASN A   4      71.530  74.855 122.215  1.00  0.00           C
ATOM    204  O   ASN A   4      71.290  75.725 123.046  1.00  0.00           O
ATOM    205  N   ARG A   5      71.530  75.125 120.896  1.00  0.00           N
ATOM    207  CA  ARG A   5      71.000  76.355 120.336  1.00  0.00           C
ATOM    209  CB  ARG A   5      72.120  77.405 120.096  1.00  0.00           C
ATOM    212  CG  ARG A   5      72.560  78.165 121.366  1.00  0.00           C
ATOM    215  CD  ARG A   5      73.910  78.875 121.226  1.00  0.00           C
ATOM    218  NE  ARG A   5      74.980  77.875 121.516  1.00  0.00           N
ATOM    220  CZ  ARG A   5      76.270  78.135 121.315  1.00  0.00           C
ATOM    221  NH1 ARG A   5      77.180  77.195 121.436  1.00  0.00           N
ATOM    224  NH2 ARG A   5      76.690  79.325 120.956  1.00  0.00           N
ATOM    227  C   ARG A   5      70.330  75.955 119.025  1.00  0.00           C
ATOM    228  O   ARG A   5      70.710  74.975 118.396  1.00  0.00           O
ATOM    229  N   PHE A   6      69.260  76.625 118.555  1.00  0.00           N
ATOM    231  CA  PHE A   6      68.730  77.895 118.965  1.00  0.00           C
ATOM    233  CB  PHE A   6      67.990  78.605 117.785  1.00  0.00           C
ATOM    236  CG  PHE A   6      68.910  79.255 116.785  1.00  0.00           C
ATOM    237  CD1 PHE A   6      70.070  78.665 116.256  1.00  0.00           C
ATOM    239  CE1 PHE A   6      70.800  79.305 115.256  1.00  0.00           C
ATOM    241  CZ  PHE A   6      70.420  80.565 114.796  1.00  0.00           C
ATOM    243  CD2 PHE A   6      68.540  80.515 116.306  1.00  0.00           C
ATOM    245  CE2 PHE A   6      69.290  81.175 115.326  1.00  0.00           C
ATOM    247  C   PHE A   6      67.720  77.715 120.065  1.00  0.00           C
ATOM    248  O   PHE A   6      67.760  78.415 121.076  1.00  0.00           O
ATOM    249  N   ALA A   7      66.820  76.745 119.855  1.00  0.00           N
ATOM    251  CA  ALA A   7      65.900  76.245 120.826  1.00  0.00           C
ATOM    253  CB  ALA A   7      64.620  75.785 120.096  1.00  0.00           C
ATOM    257  C   ALA A   7      66.510  75.045 121.525  1.00  0.00           C
ATOM    258  O   ALA A   7      67.550  74.535 121.096  1.00  0.00           O
ATOM    259  N   SER A   8      65.850  74.535 122.586  1.00  0.00           N
ATOM    261  CA  SER A   8      66.380  73.455 123.415  1.00  0.00           C
ATOM    263  CB  SER A   8      65.670  73.355 124.785  1.00  0.00           C
ATOM    266  OG  SER A   8      65.800  74.565 125.526  1.00  0.00           O
ATOM    268  C   SER A   8      66.340  72.115 122.696  1.00  0.00           C
ATOM    269  O   SER A   8      67.110  71.855 121.776  1.00  0.00           O
ATOM    270  N   ARG A   9      65.480  71.155 123.096  1.00  0.00           N
ATOM    272  CA  ARG A   9      65.620  69.815 122.546  1.00  0.00           C
ATOM    274  CB  ARG A   9      64.410  68.905 122.866  1.00  0.00           C
ATOM    277  CG  ARG A   9      63.790  69.155 124.256  1.00  0.00           C
ATOM    280  CD  ARG A   9      63.080  67.935 124.875  1.00  0.00           C
ATOM    283  NE  ARG A   9      64.090  67.045 125.556  1.00  0.00           N
ATOM    285  CZ  ARG A   9      63.840  66.475 126.726  1.00  0.00           C
ATOM    286  NH1 ARG A   9      64.810  65.825 127.316  1.00  0.00           N
ATOM    289  NH2 ARG A   9      62.670  66.555 127.316  1.00  0.00           N
ATOM    292  C   ARG A   9      66.870  69.125 123.056  1.00  0.00           C
ATOM    293  O   ARG A   9      67.620  68.555 122.266  1.00  0.00           O
ATOM    294  N   ASP A  10      67.120  69.205 124.385  1.00  0.00           N
ATOM    296  CA  ASP A  10      68.120  68.465 125.116  1.00  0.00           C
ATOM    298  CB  ASP A  10      68.190  68.935 126.596  1.00  0.00           C
ATOM    301  CG  ASP A  10      68.410  70.445 126.815  1.00  0.00           C
ATOM    302  OD1 ASP A  10      68.390  70.865 127.995  1.00  0.00           O
ATOM    303  OD2 ASP A  10      68.620  71.195 125.836  1.00  0.00           O
ATOM    304  C   ASP A  10      67.820  66.945 124.976  1.00  0.00           C
ATOM    305  O   ASP A  10      66.940  66.395 125.646  1.00  0.00           O
ATOM    306  N   ALA A  11      68.480  66.215 124.066  1.00  0.00           N
ATOM    308  CA  ALA A  11      69.670  66.605 123.326  1.00  0.00           C
ATOM    310  CB  ALA A  11      69.660  66.035 121.916  1.00  0.00           C
ATOM    314  C   ALA A  11      70.900  66.275 124.136  1.00  0.00           C
ATOM    315  O   ALA A  11      71.250  67.035 125.016  1.00  0.00           O
ATOM    316  N   ASN A  12      71.590  65.135 123.996  1.00  0.00           N
ATOM    318  CA  ASN A  12      72.430  64.795 122.855  1.00  0.00           C
ATOM    320  CB  ASN A  12      73.880  64.705 123.406  1.00  0.00           C
ATOM    323  CG  ASN A  12      74.920  63.785 122.766  1.00  0.00           C
ATOM    324  OD1 ASN A  12      75.760  64.265 122.016  1.00  0.00           O
ATOM    325  ND2 ASN A  12      74.950  62.495 123.186  1.00  0.00           N
ATOM    328  C   ASN A  12      71.940  63.565 122.105  1.00  0.00           C
ATOM    329  O   ASN A  12      72.240  63.385 120.926  1.00  0.00           O
ATOM    330  N   ALA A  13      71.050  62.775 122.715  1.00  0.00           N
ATOM    332  CA  ALA A  13      70.430  61.655 122.025  1.00  0.00           C
ATOM    334  CB  ALA A  13      70.930  60.295 122.546  1.00  0.00           C
ATOM    338  C   ALA A  13      68.920  61.745 122.115  1.00  0.00           C
ATOM    339  O   ALA A  13      68.210  60.815 122.486  1.00  0.00           O
ATOM    340  N   THR A  14      68.380  62.915 121.715  1.00  0.00           N
ATOM    342  CA  THR A  14      67.020  63.045 121.226  1.00  0.00           C
ATOM    344  CB  THR A  14      66.410  64.435 121.275  1.00  0.00           C
ATOM    346  OG1 THR A  14      66.180  64.805 122.626  1.00  0.00           O
ATOM    348  CG2 THR A  14      65.030  64.525 120.585  1.00  0.00           C
ATOM    352  C   THR A  14      67.000  62.595 119.805  1.00  0.00           C
ATOM    353  O   THR A  14      67.810  63.065 119.016  1.00  0.00           O
ATOM    354  N   TYR A  15      66.070  61.675 119.496  1.00  0.00           N
ATOM    356  CA  TYR A  15      65.740  61.125 118.205  1.00  0.00           C
ATOM    358  CB  TYR A  15      65.350  62.165 117.115  1.00  0.00           C
ATOM    361  CG  TYR A  15      66.320  63.055 116.336  1.00  0.00           C
ATOM    362  CD1 TYR A  15      65.650  64.035 115.596  1.00  0.00           C
ATOM    364  CE1 TYR A  15      66.300  64.895 114.715  1.00  0.00           C
ATOM    366  CZ  TYR A  15      67.670  64.795 114.536  1.00  0.00           C
ATOM    367  OH  TYR A  15      68.220  65.715 113.616  1.00  0.00           O
ATOM    369  CD2 TYR A  15      67.720  62.955 116.146  1.00  0.00           C
ATOM    371  CE2 TYR A  15      68.390  63.815 115.236  1.00  0.00           C
ATOM    373  C   TYR A  15      66.660  59.995 117.756  1.00  0.00           C
ATOM    374  O   TYR A  15      67.840  59.975 118.056  1.00  0.00           O
ATOM    375  N   VAL A  16      66.180  58.965 117.036  1.00  0.00           N
ATOM    377  CA  VAL A  16      64.980  58.205 117.375  1.00  0.00           C
ATOM    379  CB  VAL A  16      64.480  57.395 116.186  1.00  0.00           C
ATOM    381  CG1 VAL A  16      63.200  56.625 116.555  1.00  0.00           C
ATOM    385  CG2 VAL A  16      64.160  58.365 115.056  1.00  0.00           C
ATOM    389  C   VAL A  16      65.200  57.325 118.605  1.00  0.00           C
ATOM    390  O   VAL A  16      64.620  57.565 119.656  1.00  0.00           O
ATOM    391  N   ASN A  17      66.060  56.295 118.526  1.00  0.00           N
ATOM    393  CA  ASN A  17      66.020  55.185 119.475  1.00  0.00           C
ATOM    395  CB  ASN A  17      66.340  53.815 118.815  1.00  0.00           C
ATOM    398  CG  ASN A  17      65.440  53.405 117.646  1.00  0.00           C
ATOM    399  OD1 ASN A  17      64.560  52.555 117.805  1.00  0.00           O
ATOM    400  ND2 ASN A  17      65.720  53.915 116.426  1.00  0.00           N
ATOM    403  C   ASN A  17      67.030  55.315 120.626  1.00  0.00           C
ATOM    404  O   ASN A  17      67.240  54.345 121.336  1.00  0.00           O
ATOM    405  N   THR A  18      67.670  56.495 120.806  1.00  0.00           N
ATOM    407  CA  THR A  18      68.850  56.775 121.646  1.00  0.00           C
ATOM    409  CB  THR A  18      69.070  55.915 122.925  1.00  0.00           C
ATOM    411  OG1 THR A  18      69.530  56.665 124.055  1.00  0.00           O
ATOM    413  CG2 THR A  18      70.010  54.705 122.756  1.00  0.00           C
ATOM    417  C   THR A  18      70.060  56.825 120.736  1.00  0.00           C
ATOM    418  O   THR A  18      71.180  57.025 121.206  1.00  0.00           O
ATOM    419  N   GLN A  19      69.870  56.685 119.396  1.00  0.00           N
ATOM    421  CA  GLN A  19      71.010  56.515 118.485  1.00  0.00           C
ATOM    423  CB  GLN A  19      71.290  55.005 118.156  1.00  0.00           C
ATOM    426  CG  GLN A  19      72.720  54.755 117.596  1.00  0.00           C
ATOM    429  CD  GLN A  19      73.180  53.285 117.525  1.00  0.00           C
ATOM    430  OE1 GLN A  19      73.860  52.895 116.576  1.00  0.00           O
ATOM    431  NE2 GLN A  19      72.870  52.485 118.566  1.00  0.00           N
ATOM    434  C   GLN A  19      70.920  57.375 117.215  1.00  0.00           C
ATOM    435  O   GLN A  19      71.320  56.945 116.146  1.00  0.00           O
ATOM    436  N   LEU A  20      70.400  58.625 117.326  1.00  0.00           N
ATOM    438  CA  LEU A  20      70.740  59.795 116.506  1.00  0.00           C
ATOM    440  CB  LEU A  20      69.660  60.165 115.425  1.00  0.00           C
ATOM    443  CG  LEU A  20      69.510  59.245 114.166  1.00  0.00           C
ATOM    445  CD1 LEU A  20      68.650  59.885 113.065  1.00  0.00           C
ATOM    449  CD2 LEU A  20      68.910  57.845 114.396  1.00  0.00           C
ATOM    453  C   LEU A  20      70.930  60.845 117.635  1.00  0.00           C
ATOM    454  O   LEU A  20      70.400  60.625 118.716  1.00  0.00           O
ATOM    455  N   LYS A  21      71.710  61.955 117.606  1.00  0.00           N
ATOM    457  CA  LYS A  21      72.210  62.905 116.626  1.00  0.00           C
ATOM    459  CB  LYS A  21      72.170  64.315 117.305  1.00  0.00           C
ATOM    462  CG  LYS A  21      70.760  64.875 117.586  1.00  0.00           C
ATOM    465  CD  LYS A  21      70.750  66.175 118.415  1.00  0.00           C
ATOM    468  CE  LYS A  21      69.330  66.765 118.555  1.00  0.00           C
ATOM    471  NZ  LYS A  21      69.320  68.035 119.326  1.00  0.00           N
ATOM    475  C   LYS A  21      73.590  62.635 115.956  1.00  0.00           C
ATOM    476  O   LYS A  21      73.610  62.005 114.916  1.00  0.00           O
ATOM    477  N   ILE A  22      74.760  63.155 116.415  1.00  0.00           N
ATOM    479  CA  ILE A  22      76.000  63.215 115.606  1.00  0.00           C
ATOM    481  CB  ILE A  22      76.310  64.715 115.296  1.00  0.00           C
ATOM    483  CG2 ILE A  22      77.720  65.225 115.616  1.00  0.00           C
ATOM    487  CG1 ILE A  22      75.910  65.005 113.836  1.00  0.00           C
ATOM    490  CD  ILE A  22      76.150  66.415 113.286  1.00  0.00           C
ATOM    494  C   ILE A  22      77.220  62.425 116.175  1.00  0.00           C
ATOM    495  O   ILE A  22      77.930  62.895 117.056  1.00  0.00           O
ATOM    496  N   ILE A  23      77.500  61.155 115.766  1.00  0.00           N
ATOM    498  CA  ILE A  23      78.720  60.435 116.216  1.00  0.00           C
ATOM    500  CB  ILE A  23      80.010  61.005 115.585  1.00  0.00           C
ATOM    502  CG2 ILE A  23      81.250  60.615 116.436  1.00  0.00           C
ATOM    506  CG1 ILE A  23      80.200  60.655 114.096  1.00  0.00           C
ATOM    509  CD  ILE A  23      81.400  61.375 113.456  1.00  0.00           C
ATOM    513  C   ILE A  23      78.670  58.875 116.256  1.00  0.00           C
ATOM    514  O   ILE A  23      79.520  58.275 116.926  1.00  0.00           O
ATOM    515  N   PRO A  24      77.720  58.135 115.666  1.00  0.00           N
ATOM    516  CD  PRO A  24      77.570  58.295 114.206  1.00  0.00           C
ATOM    519  CA  PRO A  24      77.510  56.705 115.976  1.00  0.00           C
ATOM    521  CB  PRO A  24      78.020  55.985 114.745  1.00  0.00           C
ATOM    524  CG  PRO A  24      77.380  56.865 113.666  1.00  0.00           C
ATOM    527  C   PRO A  24      77.550  55.985 117.336  1.00  0.00           C
ATOM    528  O   PRO A  24      77.420  54.755 117.326  1.00  0.00           O
ATOM    529  N   ARG A  25      77.670  56.635 118.516  1.00  0.00           N
ATOM    531  CA  ARG A  25      77.570  55.945 119.796  1.00  0.00           C
ATOM    533  CB  ARG A  25      78.820  55.075 120.146  1.00  0.00           C
ATOM    536  CG  ARG A  25      78.860  53.635 119.605  1.00  0.00           C
ATOM    539  CD  ARG A  25      79.780  52.865 120.526  1.00  0.00           C
ATOM    542  NE  ARG A  25      79.950  51.485 120.016  1.00  0.00           N
ATOM    544  CZ  ARG A  25      80.770  50.645 120.606  1.00  0.00           C
ATOM    545  NH1 ARG A  25      80.880  49.425 120.156  1.00  0.00           N
ATOM    548  NH2 ARG A  25      81.430  50.935 121.706  1.00  0.00           N
ATOM    551  C   ARG A  25      77.310  56.845 121.006  1.00  0.00           C
ATOM    552  O   ARG A  25      77.910  56.675 122.056  1.00  0.00           O
ATOM    553  N   SER A  26      76.370  57.795 120.936  1.00  0.00           N
ATOM    555  CA  SER A  26      76.110  58.805 121.975  1.00  0.00           C
ATOM    557  CB  SER A  26      75.020  58.375 123.006  1.00  0.00           C
ATOM    560  OG  SER A  26      74.390  59.525 123.586  1.00  0.00           O
ATOM    562  C   SER A  26      77.340  59.485 122.616  1.00  0.00           C
ATOM    563  O   SER A  26      77.870  59.095 123.656  1.00  0.00           O
ATOM    564  N   GLN A  27      77.900  60.475 121.885  1.00  0.00           N
ATOM    566  CA  GLN A  27      79.310  60.755 121.876  1.00  0.00           C
ATOM    568  CB  GLN A  27      80.000  59.655 121.006  1.00  0.00           C
ATOM    571  CG  GLN A  27      81.450  59.925 120.535  1.00  0.00           C
ATOM    574  CD  GLN A  27      82.030  58.835 119.626  1.00  0.00           C
ATOM    575  OE1 GLN A  27      83.070  59.005 118.996  1.00  0.00           O
ATOM    576  NE2 GLN A  27      81.330  57.685 119.525  1.00  0.00           N
ATOM    579  C   GLN A  27      79.600  62.135 121.286  1.00  0.00           C
ATOM    580  O   GLN A  27      79.400  62.385 120.106  1.00  0.00           O
ATOM    581  N   GLU A  28      80.030  63.165 122.046  1.00  0.00           N
ATOM    583  CA  GLU A  28      80.650  63.255 123.365  1.00  0.00           C
ATOM    585  CB  GLU A  28      81.730  62.175 123.736  1.00  0.00           C
ATOM    588  CG  GLU A  28      82.480  62.405 125.106  1.00  0.00           C
ATOM    591  CD  GLU A  28      84.020  62.255 125.186  1.00  0.00           C
ATOM    592  OE1 GLU A  28      84.510  62.275 126.356  1.00  0.00           O
ATOM    593  OE2 GLU A  28      84.740  62.015 124.195  1.00  0.00           O
ATOM    594  C   GLU A  28      81.420  64.565 123.306  1.00  0.00           C
ATOM    595  O   GLU A  28      82.320  64.695 122.495  1.00  0.00           O
ATOM    596  N   LYS A  29      81.150  65.595 124.126  1.00  0.00           N
ATOM    598  CA  LYS A  29      79.930  65.955 124.816  1.00  0.00           C
ATOM    600  CB  LYS A  29      79.900  65.425 126.296  1.00  0.00           C
ATOM    603  CG  LYS A  29      81.000  66.045 127.186  1.00  0.00           C
ATOM    606  CD  LYS A  29      81.310  65.345 128.516  1.00  0.00           C
ATOM    609  CE  LYS A  29      82.830  65.355 128.766  1.00  0.00           C
ATOM    612  NZ  LYS A  29      83.180  64.965 130.146  1.00  0.00           N
ATOM    616  C   LYS A  29      79.990  67.495 124.816  1.00  0.00           C
ATOM    617  O   LYS A  29      81.030  68.055 125.156  1.00  0.00           O
ATOM    618  N   ILE A  30      78.910  68.215 124.436  1.00  0.00           N
ATOM    620  CA  ILE A  30      78.770  69.675 124.586  1.00  0.00           C
ATOM    622  CB  ILE A  30      79.840  70.675 124.066  1.00  0.00           C
ATOM    624  CG2 ILE A  30      80.680  71.145 125.266  1.00  0.00           C
ATOM    628  CG1 ILE A  30      80.640  70.195 122.836  1.00  0.00           C
ATOM    631  CD  ILE A  30      81.430  71.305 122.136  1.00  0.00           C
ATOM    635  C   ILE A  30      77.490  70.135 123.955  1.00  0.00           C
ATOM    636  O   ILE A  30      77.220  69.865 122.785  1.00  0.00           O
ATOM    637  N   GLN A  31      76.690  70.915 124.686  1.00  0.00           N
ATOM    639  CA  GLN A  31      76.330  70.555 126.046  1.00  0.00           C
ATOM    641  CB  GLN A  31      76.850  71.445 127.196  1.00  0.00           C
ATOM    644  CG  GLN A  31      76.260  71.155 128.616  1.00  0.00           C
ATOM    647  CD  GLN A  31      76.410  69.755 129.236  1.00  0.00           C
ATOM    648  OE1 GLN A  31      75.810  69.465 130.275  1.00  0.00           O
ATOM    649  NE2 GLN A  31      77.180  68.845 128.616  1.00  0.00           N
ATOM    652  C   GLN A  31      74.850  70.555 126.016  1.00  0.00           C
ATOM    653  O   GLN A  31      74.230  71.405 125.406  1.00  0.00           O
ATOM    654  N   ALA A  32      74.320  69.475 126.535  1.00  0.00           N
ATOM    656  CA  ALA A  32      73.620  68.575 125.666  1.00  0.00           C
ATOM    658  CB  ALA A  32      74.040  68.585 124.166  1.00  0.00           C
ATOM    662  C   ALA A  32      73.920  67.245 126.275  1.00  0.00           C
ATOM    663  O   ALA A  32      74.610  66.395 125.725  1.00  0.00           O
ATOM    664  N   GLN A  33      73.490  67.115 127.516  1.00  0.00           N
ATOM    666  CA  GLN A  33      72.530  66.125 127.906  1.00  0.00           C
ATOM    668  CB  GLN A  33      73.130  64.805 128.426  1.00  0.00           C
ATOM    671  CG  GLN A  33      73.800  63.855 127.406  1.00  0.00           C
ATOM    674  CD  GLN A  33      75.270  63.585 127.726  1.00  0.00           C
ATOM    675  OE1 GLN A  33      75.660  62.485 128.105  1.00  0.00           O
ATOM    676  NE2 GLN A  33      76.090  64.655 127.606  1.00  0.00           N
ATOM    679  C   GLN A  33      71.820  66.925 128.986  1.00  0.00           C
ATOM    680  O   GLN A  33      72.410  67.875 129.516  1.00  0.00           O
ATOM    681  N   SER A  34      70.560  66.715 129.366  1.00  0.00           N
ATOM    683  CA  SER A  34      69.550  65.715 129.126  1.00  0.00           C
ATOM    685  CB  SER A  34      68.210  66.375 129.376  1.00  0.00           C
ATOM    688  OG  SER A  34      68.190  66.665 130.755  1.00  0.00           O
ATOM    690  C   SER A  34      69.400  64.905 127.876  1.00  0.00           C
ATOM    691  O   SER A  34      69.800  65.275 126.785  1.00  0.00           O
ATOM    692  N   GLN A  35      68.810  63.715 127.995  1.00  0.00           N
ATOM    694  CA  GLN A  35      68.840  62.755 126.926  1.00  0.00           C
ATOM    696  CB  GLN A  35      69.970  61.765 127.276  1.00  0.00           C
ATOM    699  CG  GLN A  35      70.430  60.845 126.125  1.00  0.00           C
ATOM    702  CD  GLN A  35      71.800  60.185 126.356  1.00  0.00           C
ATOM    703  OE1 GLN A  35      72.290  59.405 125.526  1.00  0.00           O
ATOM    704  NE2 GLN A  35      72.470  60.475 127.495  1.00  0.00           N
ATOM    707  C   GLN A  35      67.490  62.085 126.906  1.00  0.00           C
ATOM    708  O   GLN A  35      67.070  61.545 127.925  1.00  0.00           O
ATOM    709  N   CYS A  36      66.750  62.105 125.775  1.00  0.00           N
ATOM    711  CA  CYS A  36      65.510  61.345 125.686  1.00  0.00           C
ATOM    713  CB  CYS A  36      64.260  62.205 125.946  1.00  0.00           C
ATOM    716  SG  CYS A  36      64.120  62.585 127.726  1.00  0.00           S
ATOM    718  C   CYS A  36      65.390  60.595 124.376  1.00  0.00           C
ATOM    719  O   CYS A  36      65.210  61.165 123.306  1.00  0.00           O
ATOM    720  N   SER A  37      65.450  59.255 124.455  1.00  0.00           N
ATOM    722  CA  SER A  37      65.100  58.375 123.365  1.00  0.00           C
ATOM    724  CB  SER A  37      65.620  56.925 123.535  1.00  0.00           C
ATOM    727  OG  SER A  37      65.130  56.265 124.706  1.00  0.00           O
ATOM    729  C   SER A  37      63.640  58.445 122.945  1.00  0.00           C
ATOM    730  O   SER A  37      62.680  58.045 123.616  1.00  0.00           O
ATOM    731  N   ARG A  38      63.450  59.045 121.776  1.00  0.00           N
ATOM    733  CA  ARG A  38      62.210  59.545 121.256  1.00  0.00           C
ATOM    735  CB  ARG A  38      62.430  60.975 120.715  1.00  0.00           C
ATOM    738  CG  ARG A  38      61.420  61.565 119.715  1.00  0.00           C
ATOM    741  CD  ARG A  38      61.270  63.095 119.885  1.00  0.00           C
ATOM    744  NE  ARG A  38      61.090  63.755 118.566  1.00  0.00           N
ATOM    746  CZ  ARG A  38      61.330  65.035 118.355  1.00  0.00           C
ATOM    747  NH1 ARG A  38      61.040  65.505 117.165  1.00  0.00           N
ATOM    750  NH2 ARG A  38      61.790  65.915 119.215  1.00  0.00           N
ATOM    753  C   ARG A  38      61.670  58.495 120.305  1.00  0.00           C
ATOM    754  O   ARG A  38      61.850  58.555 119.096  1.00  0.00           O
ATOM    755  N   SER A  39      61.120  57.445 120.926  1.00  0.00           N
ATOM    757  CA  SER A  39      61.380  56.065 120.556  1.00  0.00           C
ATOM    759  CB  SER A  39      61.590  55.215 121.846  1.00  0.00           C
ATOM    762  OG  SER A  39      62.080  53.915 121.566  1.00  0.00           O
ATOM    764  C   SER A  39      60.190  55.505 119.816  1.00  0.00           C
ATOM    765  O   SER A  39      59.060  55.705 120.266  1.00  0.00           O
ATOM    766  N   PHE A  40      60.410  54.825 118.666  1.00  0.00           N
ATOM    768  CA  PHE A  40      59.330  54.375 117.805  1.00  0.00           C
ATOM    770  CB  PHE A  40      59.090  55.345 116.626  1.00  0.00           C
ATOM    773  CG  PHE A  40      58.700  56.715 117.156  1.00  0.00           C
ATOM    774  CD1 PHE A  40      57.460  56.895 117.775  1.00  0.00           C
ATOM    776  CE1 PHE A  40      57.090  58.135 118.306  1.00  0.00           C
ATOM    778  CZ  PHE A  40      58.010  59.195 118.296  1.00  0.00           C
ATOM    780  CD2 PHE A  40      59.580  57.805 117.076  1.00  0.00           C
ATOM    782  CE2 PHE A  40      59.250  59.035 117.665  1.00  0.00           C
ATOM    784  C   PHE A  40      59.610  52.955 117.316  1.00  0.00           C
ATOM    785  O   PHE A  40      60.630  52.675 116.695  1.00  0.00           O
ATOM    786  N   SER A  41      58.680  52.035 117.626  1.00  0.00           N
ATOM    788  CA  SER A  41      58.940  50.605 117.565  1.00  0.00           C
ATOM    790  CB  SER A  41      59.320  50.045 118.955  1.00  0.00           C
ATOM    793  OG  SER A  41      60.590  50.545 119.366  1.00  0.00           O
ATOM    795  C   SER A  41      57.750  49.795 117.095  1.00  0.00           C
ATOM    796  O   SER A  41      57.910  48.675 116.626  1.00  0.00           O
ATOM    797  N   LEU A  42      56.520  50.335 117.136  1.00  0.00           N
ATOM    799  CA  LEU A  42      55.340  49.615 116.706  1.00  0.00           C
ATOM    801  CB  LEU A  42      54.420  49.245 117.896  1.00  0.00           C
ATOM    804  CG  LEU A  42      55.010  48.265 118.915  1.00  0.00           C
ATOM    806  CD1 LEU A  42      54.670  48.665 120.355  1.00  0.00           C
ATOM    810  CD2 LEU A  42      54.440  46.875 118.646  1.00  0.00           C
ATOM    814  C   LEU A  42      54.520  50.535 115.826  1.00  0.00           C
ATOM    815  O   LEU A  42      54.490  51.735 116.046  1.00  0.00           O
ATOM    816  N   LEU A  43      53.770  49.985 114.836  1.00  0.00           N
ATOM    818  CA  LEU A  43      52.760  50.755 114.116  1.00  0.00           C
ATOM    820  CB  LEU A  43      52.010  49.945 113.026  1.00  0.00           C
ATOM    823  CG  LEU A  43      52.810  49.445 111.796  1.00  0.00           C
ATOM    825  CD1 LEU A  43      53.560  50.565 111.055  1.00  0.00           C
ATOM    829  CD2 LEU A  43      53.750  48.295 112.136  1.00  0.00           C
ATOM    833  C   LEU A  43      51.700  51.315 115.056  1.00  0.00           C
ATOM    834  O   LEU A  43      51.310  52.475 114.956  1.00  0.00           O
ATOM    835  N   GLN A  44      51.200  50.535 116.026  1.00  0.00           N
ATOM    837  CA  GLN A  44      50.030  50.955 116.785  1.00  0.00           C
ATOM    839  CB  GLN A  44      49.290  49.695 117.305  1.00  0.00           C
ATOM    842  CG  GLN A  44      49.990  48.965 118.476  1.00  0.00           C
ATOM    845  CD  GLN A  44      49.080  47.875 119.035  1.00  0.00           C
ATOM    846  OE1 GLN A  44      47.850  47.965 118.996  1.00  0.00           O
ATOM    847  NE2 GLN A  44      49.690  46.895 119.726  1.00  0.00           N
ATOM    850  C   GLN A  44      50.380  51.835 117.986  1.00  0.00           C
ATOM    851  O   GLN A  44      49.500  52.335 118.686  1.00  0.00           O
ATOM    852  N   LYS A  45      51.690  52.035 118.275  1.00  0.00           N
ATOM    854  CA  LYS A  45      52.150  53.085 119.175  1.00  0.00           C
ATOM    856  CB  LYS A  45      53.430  52.655 119.976  1.00  0.00           C
ATOM    859  CG  LYS A  45      54.470  53.735 120.346  1.00  0.00           C
ATOM    862  CD  LYS A  45      55.410  53.395 121.525  1.00  0.00           C
ATOM    865  CE  LYS A  45      55.040  53.935 122.916  1.00  0.00           C
ATOM    868  NZ  LYS A  45      53.780  53.335 123.396  1.00  0.00           N
ATOM    872  C   LYS A  45      52.220  54.455 118.516  1.00  0.00           C
ATOM    873  O   LYS A  45      52.190  55.475 119.195  1.00  0.00           O
ATOM    874  N   LEU A  46      52.220  54.505 117.156  1.00  0.00           N
ATOM    876  CA  LEU A  46      52.290  55.725 116.376  1.00  0.00           C
ATOM    878  CB  LEU A  46      52.360  55.335 114.866  1.00  0.00           C
ATOM    881  CG  LEU A  46      52.740  56.435 113.846  1.00  0.00           C
ATOM    883  CD1 LEU A  46      51.550  57.295 113.406  1.00  0.00           C
ATOM    887  CD2 LEU A  46      53.870  57.345 114.315  1.00  0.00           C
ATOM    891  C   LEU A  46      51.140  56.655 116.656  1.00  0.00           C
ATOM    892  O   LEU A  46      51.340  57.835 116.906  1.00  0.00           O
ATOM    893  N   ASN A  47      49.900  56.115 116.706  1.00  0.00           N
ATOM    895  CA  ASN A  47      48.690  56.805 117.105  1.00  0.00           C
ATOM    897  CB  ASN A  47      47.590  55.775 117.476  1.00  0.00           C
ATOM    900  CG  ASN A  47      46.220  56.445 117.436  1.00  0.00           C
ATOM    901  OD1 ASN A  47      45.940  57.265 116.566  1.00  0.00           O
ATOM    902  ND2 ASN A  47      45.360  56.175 118.436  1.00  0.00           N
ATOM    905  C   ASN A  47      48.810  57.905 118.176  1.00  0.00           C
ATOM    906  O   ASN A  47      49.380  57.705 119.256  1.00  0.00           O
ATOM    907  N   THR A  48      48.210  59.085 117.876  1.00  0.00           N
ATOM    909  CA  THR A  48      48.370  60.325 118.625  1.00  0.00           C
ATOM    911  CB  THR A  48      47.570  61.475 118.026  1.00  0.00           C
ATOM    913  OG1 THR A  48      47.650  61.505 116.616  1.00  0.00           O
ATOM    915  CG2 THR A  48      48.100  62.825 118.535  1.00  0.00           C
ATOM    919  C   THR A  48      47.980  60.175 120.086  1.00  0.00           C
ATOM    920  O   THR A  48      48.670  60.675 120.976  1.00  0.00           O
ATOM    921  N   ASP A  49      46.930  59.385 120.376  1.00  0.00           N
ATOM    923  CA  ASP A  49      46.530  59.025 121.736  1.00  0.00           C
ATOM    925  CB  ASP A  49      45.470  57.895 121.675  1.00  0.00           C
ATOM    928  CG  ASP A  49      44.220  58.265 120.906  1.00  0.00           C
ATOM    929  OD1 ASP A  49      43.710  59.405 121.035  1.00  0.00           O
ATOM    930  OD2 ASP A  49      43.630  57.295 120.386  1.00  0.00           O
ATOM    931  C   ASP A  49      47.640  58.435 122.626  1.00  0.00           C
ATOM    932  O   ASP A  49      47.770  58.715 123.815  1.00  0.00           O
ATOM    933  N   LYS A  50      48.450  57.515 122.056  1.00  0.00           N
ATOM    935  CA  LYS A  50      49.540  56.905 122.785  1.00  0.00           C
ATOM    937  CB  LYS A  50      49.860  55.495 122.206  1.00  0.00           C
ATOM    940  CG  LYS A  50      48.690  54.495 122.326  1.00  0.00           C
ATOM    943  CD  LYS A  50      49.040  53.085 121.815  1.00  0.00           C
ATOM    946  CE  LYS A  50      47.790  52.245 121.496  1.00  0.00           C
ATOM    949  NZ  LYS A  50      48.090  50.825 121.156  1.00  0.00           N
ATOM    953  C   LYS A  50      50.770  57.795 122.805  1.00  0.00           C
ATOM    954  O   LYS A  50      51.530  57.815 123.775  1.00  0.00           O
ATOM    955  N   PHE A  51      51.000  58.585 121.745  1.00  0.00           N
ATOM    957  CA  PHE A  51      52.020  59.605 121.686  1.00  0.00           C
ATOM    959  CB  PHE A  51      52.080  60.225 120.256  1.00  0.00           C
ATOM    962  CG  PHE A  51      52.950  61.455 120.165  1.00  0.00           C
ATOM    963  CD1 PHE A  51      54.350  61.355 120.146  1.00  0.00           C
ATOM    965  CE1 PHE A  51      55.140  62.505 120.036  1.00  0.00           C
ATOM    967  CZ  PHE A  51      54.530  63.765 119.945  1.00  0.00           C
ATOM    969  CD2 PHE A  51      52.350  62.725 120.086  1.00  0.00           C
ATOM    971  CE2 PHE A  51      53.140  63.875 119.986  1.00  0.00           C
ATOM    973  C   PHE A  51      51.890  60.685 122.746  1.00  0.00           C
ATOM    974  O   PHE A  51      52.870  61.015 123.426  1.00  0.00           O
ATOM    975  N   SER A  52      50.660  61.205 122.965  1.00  0.00           N
ATOM    977  CA  SER A  52      50.360  62.185 123.996  1.00  0.00           C
ATOM    979  CB  SER A  52      48.850  62.565 124.055  1.00  0.00           C
ATOM    982  OG  SER A  52      48.470  63.305 122.896  1.00  0.00           O
ATOM    984  C   SER A  52      50.830  61.755 125.376  1.00  0.00           C
ATOM    985  O   SER A  52      51.620  62.435 126.026  1.00  0.00           O
ATOM    986  N   MET A  53      50.430  60.555 125.826  1.00  0.00           N
ATOM    988  CA  MET A  53      50.900  60.005 127.086  1.00  0.00           C
ATOM    990  CB  MET A  53      50.150  58.695 127.425  1.00  0.00           C
ATOM    993  CG  MET A  53      48.650  58.875 127.665  1.00  0.00           C
ATOM    996  SD  MET A  53      48.280  59.925 129.105  1.00  0.00           S
ATOM    997  CE  MET A  53      46.500  59.605 128.995  1.00  0.00           C
ATOM   1001  C   MET A  53      52.390  59.685 127.146  1.00  0.00           C
ATOM   1002  O   MET A  53      53.100  60.095 128.066  1.00  0.00           O
ATOM   1003  N   TYR A  54      52.880  58.935 126.135  1.00  0.00           N
ATOM   1005  CA  TYR A  54      54.230  58.455 126.096  1.00  0.00           C
ATOM   1007  CB  TYR A  54      54.400  57.475 124.896  1.00  0.00           C
ATOM   1010  CG  TYR A  54      55.800  56.945 124.836  1.00  0.00           C
ATOM   1011  CD1 TYR A  54      56.210  55.875 125.656  1.00  0.00           C
ATOM   1013  CE1 TYR A  54      57.560  55.465 125.646  1.00  0.00           C
ATOM   1015  CZ  TYR A  54      58.490  56.125 124.836  1.00  0.00           C
ATOM   1016  OH  TYR A  54      59.850  55.785 124.846  1.00  0.00           O
ATOM   1018  CD2 TYR A  54      56.750  57.595 124.025  1.00  0.00           C
ATOM   1020  CE2 TYR A  54      58.090  57.195 124.035  1.00  0.00           C
ATOM   1022  C   TYR A  54      55.270  59.555 126.066  1.00  0.00           C
ATOM   1023  O   TYR A  54      56.270  59.485 126.796  1.00  0.00           O
ATOM   1024  N   ARG A  55      55.090  60.595 125.215  1.00  0.00           N
ATOM   1026  CA  ARG A  55      56.130  61.605 125.106  1.00  0.00           C
ATOM   1028  CB  ARG A  55      55.910  62.685 124.016  1.00  0.00           C
ATOM   1031  CG  ARG A  55      57.220  63.445 123.716  1.00  0.00           C
ATOM   1034  CD  ARG A  55      57.090  64.675 122.816  1.00  0.00           C
ATOM   1037  NE  ARG A  55      56.310  65.725 123.555  1.00  0.00           N
ATOM   1039  CZ  ARG A  55      56.840  66.755 124.206  1.00  0.00           C
ATOM   1040  NH1 ARG A  55      58.130  66.965 124.346  1.00  0.00           N
ATOM   1043  NH2 ARG A  55      56.010  67.635 124.735  1.00  0.00           N
ATOM   1046  C   ARG A  55      56.330  62.365 126.396  1.00  0.00           C
ATOM   1047  O   ARG A  55      57.450  62.505 126.826  1.00  0.00           O
ATOM   1048  N   ASN A  56      55.280  62.855 127.076  1.00  0.00           N
ATOM   1050  CA  ASN A  56      55.520  63.645 128.286  1.00  0.00           C
ATOM   1052  CB  ASN A  56      54.250  64.305 128.846  1.00  0.00           C
ATOM   1055  CG  ASN A  56      53.640  65.335 127.886  1.00  0.00           C
ATOM   1056  OD1 ASN A  56      54.260  65.865 126.965  1.00  0.00           O
ATOM   1057  ND2 ASN A  56      52.340  65.595 128.126  1.00  0.00           N
ATOM   1060  C   ASN A  56      56.200  62.845 129.396  1.00  0.00           C
ATOM   1061  O   ASN A  56      57.110  63.335 130.065  1.00  0.00           O
ATOM   1062  N   GLN A  57      55.790  61.575 129.576  1.00  0.00           N
ATOM   1064  CA  GLN A  57      56.420  60.685 130.525  1.00  0.00           C
ATOM   1066  CB  GLN A  57      55.590  59.395 130.696  1.00  0.00           C
ATOM   1069  CG  GLN A  57      56.180  58.435 131.756  1.00  0.00           C
ATOM   1072  CD  GLN A  57      55.380  57.135 131.896  1.00  0.00           C
ATOM   1073  OE1 GLN A  57      54.500  56.805 131.096  1.00  0.00           O
ATOM   1074  NE2 GLN A  57      55.740  56.315 132.906  1.00  0.00           N
ATOM   1077  C   GLN A  57      57.860  60.315 130.215  1.00  0.00           C
ATOM   1078  O   GLN A  57      58.730  60.405 131.085  1.00  0.00           O
ATOM   1079  N   PHE A  58      58.140  59.895 128.976  1.00  0.00           N
ATOM   1081  CA  PHE A  58      59.480  59.495 128.596  1.00  0.00           C
ATOM   1083  CB  PHE A  58      59.460  58.595 127.336  1.00  0.00           C
ATOM   1086  CG  PHE A  58      60.800  57.935 127.196  1.00  0.00           C
ATOM   1087  CD1 PHE A  58      61.060  56.685 127.785  1.00  0.00           C
ATOM   1089  CE1 PHE A  58      62.350  56.145 127.775  1.00  0.00           C
ATOM   1091  CZ  PHE A  58      63.410  56.885 127.235  1.00  0.00           C
ATOM   1093  CD2 PHE A  58      61.860  58.635 126.596  1.00  0.00           C
ATOM   1095  CE2 PHE A  58      63.160  58.135 126.666  1.00  0.00           C
ATOM   1097  C   PHE A  58      60.380  60.715 128.415  1.00  0.00           C
ATOM   1098  O   PHE A  58      61.540  60.725 128.815  1.00  0.00           O
ATOM   1099  N   ASP A  59      59.850  61.815 127.855  1.00  0.00           N
ATOM   1101  CA  ASP A  59      60.600  63.025 127.596  1.00  0.00           C
ATOM   1103  CB  ASP A  59      59.910  63.865 126.476  1.00  0.00           C
ATOM   1106  CG  ASP A  59      60.840  64.625 125.535  1.00  0.00           C
ATOM   1107  OD1 ASP A  59      61.740  63.995 124.916  1.00  0.00           O
ATOM   1108  OD2 ASP A  59      60.580  65.835 125.316  1.00  0.00           O
ATOM   1109  C   ASP A  59      60.830  63.785 128.906  1.00  0.00           C
ATOM   1110  O   ASP A  59      61.710  64.645 128.965  1.00  0.00           O
ATOM   1111  N   GLU A  60      60.120  63.455 130.016  1.00  0.00           N
ATOM   1113  CA  GLU A  60      60.460  63.915 131.355  1.00  0.00           C
ATOM   1115  CB  GLU A  60      59.200  64.085 132.256  1.00  0.00           C
ATOM   1118  CG  GLU A  60      59.440  64.705 133.665  1.00  0.00           C
ATOM   1121  CD  GLU A  60      58.160  65.125 134.396  1.00  0.00           C
ATOM   1122  OE1 GLU A  60      57.060  65.085 133.796  1.00  0.00           O
ATOM   1123  OE2 GLU A  60      58.280  65.585 135.566  1.00  0.00           O
ATOM   1124  C   GLU A  60      61.450  63.015 132.076  1.00  0.00           C
ATOM   1125  O   GLU A  60      62.450  63.475 132.615  1.00  0.00           O
ATOM   1126  N   ILE A  61      61.240  61.685 132.165  1.00  0.00           N
ATOM   1128  CA  ILE A  61      62.070  60.855 133.066  1.00  0.00           C
ATOM   1130  CB  ILE A  61      61.410  59.525 133.406  1.00  0.00           C
ATOM   1132  CG2 ILE A  61      61.240  58.655 132.156  1.00  0.00           C
ATOM   1136  CG1 ILE A  61      62.160  58.745 134.505  1.00  0.00           C
ATOM   1139  CD  ILE A  61      61.390  57.505 134.965  1.00  0.00           C
ATOM   1143  C   ILE A  61      63.580  60.745 132.775  1.00  0.00           C
ATOM   1144  O   ILE A  61      64.400  60.775 133.695  1.00  0.00           O
ATOM   1145  N   ASN A  62      64.040  60.635 131.516  1.00  0.00           N
ATOM   1147  CA  ASN A  62      65.480  60.575 131.236  1.00  0.00           C
ATOM   1149  CB  ASN A  62      65.710  59.605 130.025  1.00  0.00           C
ATOM   1152  CG  ASN A  62      67.140  59.185 129.695  1.00  0.00           C
ATOM   1153  OD1 ASN A  62      68.120  59.295 130.445  1.00  0.00           O
ATOM   1154  ND2 ASN A  62      67.260  58.615 128.456  1.00  0.00           N
ATOM   1157  C   ASN A  62      66.070  61.985 131.076  1.00  0.00           C
ATOM   1158  O   ASN A  62      67.270  62.195 131.275  1.00  0.00           O
ATOM   1159  N   ASP A  63      65.210  63.005 130.855  1.00  0.00           N
ATOM   1161  CA  ASP A  63      65.520  64.405 131.046  1.00  0.00           C
ATOM   1163  CB  ASP A  63      64.280  65.255 130.605  1.00  0.00           C
ATOM   1166  CG  ASP A  63      64.480  66.755 130.546  1.00  0.00           C
ATOM   1167  OD1 ASP A  63      65.570  67.175 130.096  1.00  0.00           O
ATOM   1168  OD2 ASP A  63      63.500  67.515 130.796  1.00  0.00           O
ATOM   1169  C   ASP A  63      65.920  64.685 132.486  1.00  0.00           C
ATOM   1170  O   ASP A  63      67.060  65.015 132.805  1.00  0.00           O
ATOM   1171  N   ALA A  64      64.990  64.415 133.406  1.00  0.00           N
ATOM   1173  CA  ALA A  64      65.180  64.535 134.826  1.00  0.00           C
ATOM   1175  CB  ALA A  64      63.830  64.225 135.465  1.00  0.00           C
ATOM   1179  C   ALA A  64      66.300  63.665 135.416  1.00  0.00           C
ATOM   1180  O   ALA A  64      67.060  64.125 136.275  1.00  0.00           O
ATOM   1181  N   TYR A  65      66.450  62.395 134.975  1.00  0.00           N
ATOM   1183  CA  TYR A  65      67.580  61.565 135.376  1.00  0.00           C
ATOM   1185  CB  TYR A  65      67.510  60.105 134.805  1.00  0.00           C
ATOM   1188  CG  TYR A  65      68.720  59.255 135.176  1.00  0.00           C
ATOM   1189  CD1 TYR A  65      68.980  58.995 136.525  1.00  0.00           C
ATOM   1191  CE1 TYR A  65      70.180  58.375 136.915  1.00  0.00           C
ATOM   1193  CZ  TYR A  65      71.120  57.985 135.956  1.00  0.00           C
ATOM   1194  OH  TYR A  65      72.370  57.485 136.396  1.00  0.00           O
ATOM   1196  CD2 TYR A  65      69.620  58.775 134.206  1.00  0.00           C
ATOM   1198  CE2 TYR A  65      70.810  58.135 134.596  1.00  0.00           C
ATOM   1200  C   TYR A  65      68.930  62.195 135.036  1.00  0.00           C
ATOM   1201  O   TYR A  65      69.790  62.335 135.906  1.00  0.00           O
ATOM   1202  N   PHE A  66      69.160  62.645 133.786  1.00  0.00           N
ATOM   1204  CA  PHE A  66      70.480  63.175 133.476  1.00  0.00           C
ATOM   1206  CB  PHE A  66      70.790  63.055 131.956  1.00  0.00           C
ATOM   1209  CG  PHE A  66      72.200  63.505 131.686  1.00  0.00           C
ATOM   1210  CD1 PHE A  66      73.250  62.585 131.555  1.00  0.00           C
ATOM   1212  CE1 PHE A  66      74.570  63.015 131.415  1.00  0.00           C
ATOM   1214  CZ  PHE A  66      74.860  64.375 131.426  1.00  0.00           C
ATOM   1216  CD2 PHE A  66      72.500  64.875 131.616  1.00  0.00           C
ATOM   1218  CE2 PHE A  66      73.820  65.305 131.516  1.00  0.00           C
ATOM   1220  C   PHE A  66      70.690  64.565 134.076  1.00  0.00           C
ATOM   1221  O   PHE A  66      71.800  64.895 134.525  1.00  0.00           O
ATOM   1222  N   PHE A  67      69.630  65.395 134.215  1.00  0.00           N
ATOM   1224  CA  PHE A  67      69.710  66.615 134.986  1.00  0.00           C
ATOM   1226  CB  PHE A  67      68.400  67.455 134.995  1.00  0.00           C
ATOM   1229  CG  PHE A  67      68.110  68.185 133.715  1.00  0.00           C
ATOM   1230  CD1 PHE A  67      69.120  68.885 133.006  1.00  0.00           C
ATOM   1232  CE1 PHE A  67      68.810  69.595 131.835  1.00  0.00           C
ATOM   1234  CZ  PHE A  67      67.490  69.635 131.376  1.00  0.00           C
ATOM   1236  CD2 PHE A  67      66.790  68.275 133.255  1.00  0.00           C
ATOM   1238  CE2 PHE A  67      66.470  69.015 132.115  1.00  0.00           C
ATOM   1240  C   PHE A  67      70.140  66.395 136.426  1.00  0.00           C
ATOM   1241  O   PHE A  67      70.960  67.145 136.936  1.00  0.00           O
ATOM   1242  N   TYR A  68      69.640  65.325 137.086  1.00  0.00           N
ATOM   1244  CA  TYR A  68      70.100  64.955 138.415  1.00  0.00           C
ATOM   1246  CB  TYR A  68      69.240  63.785 138.976  1.00  0.00           C
ATOM   1249  CG  TYR A  68      69.600  63.495 140.416  1.00  0.00           C
ATOM   1250  CD1 TYR A  68      68.940  64.185 141.445  1.00  0.00           C
ATOM   1252  CE1 TYR A  68      69.310  63.975 142.786  1.00  0.00           C
ATOM   1254  CZ  TYR A  68      70.340  63.095 143.096  1.00  0.00           C
ATOM   1255  OH  TYR A  68      70.700  62.925 144.446  1.00  0.00           O
ATOM   1257  CD2 TYR A  68      70.610  62.575 140.746  1.00  0.00           C
ATOM   1259  CE2 TYR A  68      70.990  62.385 142.076  1.00  0.00           C
ATOM   1261  C   TYR A  68      71.590  64.615 138.426  1.00  0.00           C
ATOM   1262  O   TYR A  68      72.320  65.065 139.306  1.00  0.00           O
ATOM   1263  N   LYS A  69      72.070  63.865 137.426  1.00  0.00           N
ATOM   1265  CA  LYS A  69      73.490  63.565 137.276  1.00  0.00           C
ATOM   1267  CB  LYS A  69      73.760  62.465 136.206  1.00  0.00           C
ATOM   1270  CG  LYS A  69      75.250  62.105 136.046  1.00  0.00           C
ATOM   1273  CD  LYS A  69      75.550  60.875 135.165  1.00  0.00           C
ATOM   1276  CE  LYS A  69      75.140  59.525 135.786  1.00  0.00           C
ATOM   1279  NZ  LYS A  69      75.430  58.405 134.866  1.00  0.00           N
ATOM   1283  C   LYS A  69      74.360  64.805 137.096  1.00  0.00           C
ATOM   1284  O   LYS A  69      75.360  64.975 137.796  1.00  0.00           O
ATOM   1285  N   ARG A  70      73.970  65.785 136.245  1.00  0.00           N
ATOM   1287  CA  ARG A  70      74.730  67.035 136.156  1.00  0.00           C
ATOM   1289  CB  ARG A  70      74.100  68.075 135.176  1.00  0.00           C
ATOM   1292  CG  ARG A  70      73.870  67.595 133.745  1.00  0.00           C
ATOM   1295  CD  ARG A  70      73.710  68.715 132.706  1.00  0.00           C
ATOM   1298  NE  ARG A  70      72.750  69.745 133.215  1.00  0.00           N
ATOM   1300  CZ  ARG A  70      72.470  70.865 132.565  1.00  0.00           C
ATOM   1301  NH1 ARG A  70      72.980  71.125 131.376  1.00  0.00           N
ATOM   1304  NH2 ARG A  70      71.690  71.755 133.135  1.00  0.00           N
ATOM   1307  C   ARG A  70      74.820  67.805 137.465  1.00  0.00           C
ATOM   1308  O   ARG A  70      75.870  68.335 137.846  1.00  0.00           O
ATOM   1309  N   ASN A  71      73.670  67.945 138.146  1.00  0.00           N
ATOM   1311  CA  ASN A  71      73.580  68.725 139.355  1.00  0.00           C
ATOM   1313  CB  ASN A  71      72.100  68.895 139.756  1.00  0.00           C
ATOM   1316  CG  ASN A  71      71.340  69.655 138.665  1.00  0.00           C
ATOM   1317  OD1 ASN A  71      71.890  70.265 137.745  1.00  0.00           O
ATOM   1318  ND2 ASN A  71      69.990  69.605 138.766  1.00  0.00           N
ATOM   1321  C   ASN A  71      74.370  68.135 140.516  1.00  0.00           C
ATOM   1322  O   ASN A  71      75.090  68.835 141.215  1.00  0.00           O
ATOM   1323  N   VAL A  72      74.260  66.805 140.706  1.00  0.00           N
ATOM   1325  CA  VAL A  72      74.920  66.085 141.785  1.00  0.00           C
ATOM   1327  CB  VAL A  72      74.330  64.695 141.996  1.00  0.00           C
ATOM   1329  CG1 VAL A  72      74.730  63.695 140.896  1.00  0.00           C
ATOM   1333  CG2 VAL A  72      74.740  64.155 143.376  1.00  0.00           C
ATOM   1337  C   VAL A  72      76.430  66.065 141.656  1.00  0.00           C
ATOM   1338  O   VAL A  72      77.170  66.255 142.635  1.00  0.00           O
ATOM   1339  N   ASP A  73      76.940  65.925 140.416  1.00  0.00           N
ATOM   1341  CA  ASP A  73      78.360  65.865 140.135  1.00  0.00           C
ATOM   1343  CB  ASP A  73      78.550  65.375 138.686  1.00  0.00           C
ATOM   1346  CG  ASP A  73      78.180  63.915 138.486  1.00  0.00           C
ATOM   1347  OD1 ASP A  73      77.900  63.195 139.486  1.00  0.00           O
ATOM   1348  OD2 ASP A  73      78.210  63.475 137.305  1.00  0.00           O
ATOM   1349  C   ASP A  73      79.030  67.235 140.266  1.00  0.00           C
ATOM   1350  O   ASP A  73      80.240  67.365 140.475  1.00  0.00           O
ATOM   1351  N   LEU A  74      78.220  68.295 140.135  1.00  0.00           N
ATOM   1353  CA  LEU A  74      78.600  69.685 140.226  1.00  0.00           C
ATOM   1355  CB  LEU A  74      79.460  70.075 141.456  1.00  0.00           C
ATOM   1358  CG  LEU A  74      79.120  71.425 142.115  1.00  0.00           C
ATOM   1360  CD1 LEU A  74      79.270  72.625 141.165  1.00  0.00           C
ATOM   1364  CD2 LEU A  74      77.730  71.405 142.745  1.00  0.00           C
ATOM   1368  C   LEU A  74      79.090  70.205 138.865  1.00  0.00           C
ATOM   1369  O   LEU A  74      79.950  71.085 138.725  1.00  0.00           O
ATOM   1370  N   MET A  75      78.530  69.665 137.766  1.00  0.00           N
ATOM   1372  CA  MET A  75      78.930  70.065 136.436  1.00  0.00           C
ATOM   1374  CB  MET A  75      78.560  68.965 135.406  1.00  0.00           C
ATOM   1377  CG  MET A  75      79.100  67.565 135.706  1.00  0.00           C
ATOM   1380  SD  MET A  75      80.890  67.325 135.635  1.00  0.00           S
ATOM   1381  CE  MET A  75      80.730  65.505 135.566  1.00  0.00           C
ATOM   1385  C   MET A  75      78.260  71.355 135.976  1.00  0.00           C
ATOM   1386  O   MET A  75      78.770  72.085 135.115  1.00  0.00           O
ATOM   1387  N   ASN A  76      77.050  71.655 136.465  1.00  0.00           N
ATOM   1389  CA  ASN A  76      76.190  72.655 135.876  1.00  0.00           C
ATOM   1391  CB  ASN A  76      75.220  72.015 134.846  1.00  0.00           C
ATOM   1394  CG  ASN A  76      75.920  71.805 133.506  1.00  0.00           C
ATOM   1395  OD1 ASN A  76      75.870  72.665 132.626  1.00  0.00           O
ATOM   1396  ND2 ASN A  76      76.600  70.655 133.296  1.00  0.00           N
ATOM   1399  C   ASN A  76      75.370  73.385 136.926  1.00  0.00           C
ATOM   1400  O   ASN A  76      74.590  72.775 137.646  1.00  0.00           O
ATOM   1401  N   LYS A  77      75.510  74.725 136.975  1.00  0.00           N
ATOM   1403  CA  LYS A  77      74.680  75.635 137.726  1.00  0.00           C
ATOM   1405  CB  LYS A  77      74.880  77.115 137.276  1.00  0.00           C
ATOM   1408  CG  LYS A  77      76.310  77.655 137.406  1.00  0.00           C
ATOM   1411  CD  LYS A  77      76.430  79.065 136.816  1.00  0.00           C
ATOM   1414  CE  LYS A  77      76.600  79.065 135.296  1.00  0.00           C
ATOM   1417  NZ  LYS A  77      76.740  80.415 134.745  1.00  0.00           N
ATOM   1421  C   LYS A  77      73.180  75.365 137.686  1.00  0.00           C
ATOM   1422  O   LYS A  77      72.630  74.845 136.715  1.00  0.00           O
ATOM   1423  N   ASP A  78      72.490  75.845 138.725  1.00  0.00           N
ATOM   1425  CA  ASP A  78      71.070  75.935 138.876  1.00  0.00           C
ATOM   1427  CB  ASP A  78      70.810  76.615 140.266  1.00  0.00           C
ATOM   1430  CG  ASP A  78      71.420  78.005 140.426  1.00  0.00           C
ATOM   1431  OD1 ASP A  78      72.560  78.245 139.956  1.00  0.00           O
ATOM   1432  OD2 ASP A  78      70.790  78.875 141.085  1.00  0.00           O
ATOM   1433  C   ASP A  78      70.410  76.735 137.745  1.00  0.00           C
ATOM   1434  O   ASP A  78      69.400  76.345 137.165  1.00  0.00           O
ATOM   1435  N   SER A  79      71.050  77.855 137.385  1.00  0.00           N
ATOM   1437  CA  SER A  79      70.720  78.775 136.306  1.00  0.00           C
ATOM   1439  CB  SER A  79      71.630  80.025 136.296  1.00  0.00           C
ATOM   1442  OG  SER A  79      71.600  80.745 137.525  1.00  0.00           O
ATOM   1444  C   SER A  79      70.850  78.225 134.896  1.00  0.00           C
ATOM   1445  O   SER A  79      70.570  78.925 133.915  1.00  0.00           O
ATOM   1446  N   LYS A  80      71.300  76.965 134.726  1.00  0.00           N
ATOM   1448  CA  LYS A  80      71.320  76.295 133.456  1.00  0.00           C
ATOM   1450  CB  LYS A  80      72.660  75.555 133.246  1.00  0.00           C
ATOM   1453  CG  LYS A  80      73.940  76.395 133.316  1.00  0.00           C
ATOM   1456  CD  LYS A  80      75.120  75.425 133.296  1.00  0.00           C
ATOM   1459  CE  LYS A  80      76.510  76.035 133.376  1.00  0.00           C
ATOM   1462  NZ  LYS A  80      77.550  74.985 133.275  1.00  0.00           N
ATOM   1466  C   LYS A  80      70.160  75.265 133.336  1.00  0.00           C
ATOM   1467  OT1 LYS A  80      69.020  75.545 133.775  1.00  0.00           O
ATOM   1468  OT2 LYS A  80      70.400  74.165 132.745  1.00  0.00           O
ATOM   1469  NH3 POPEB  81      19.210  90.165 117.665  1.00  0.00           N
ATOM   1473  C12 POPEB  81      20.140  89.685 116.596  1.00  0.00           C
ATOM   1476  C11 POPEB  81      20.890  88.445 117.115  1.00  0.00           C
ATOM   1479  P   POPEB  81      19.200  86.415 117.086  1.00  0.00           P
ATOM   1480  O13 POPEB  81      19.860  85.115 117.285  1.00  0.00           O
ATOM   1481  O14 POPEB  81      17.770  86.515 117.476  1.00  0.00           O
ATOM   1482  O11 POPEB  81      19.370  86.825 115.565  1.00  0.00           O
ATOM   1483  O12 POPEB  81      20.020  87.565 117.826  1.00  0.00           O
ATOM   1484  C1  POPEB  81      18.760  86.045 114.536  1.00  0.00           C
ATOM   1487  C2  POPEB  81      19.850  85.485 113.576  1.00  0.00           C
ATOM   1489  O21 POPEB  81      19.340  85.145 112.276  1.00  0.00           O
ATOM   1490  C21 POPEB  81      18.820  86.125 111.576  1.00  0.00           C
ATOM   1491  O22 POPEB  81      18.810  87.315 111.876  1.00  0.00           O
ATOM   1492  C22 POPEB  81      18.340  85.555 110.246  1.00  0.00           C
ATOM   1495  C3  POPEB  81      20.520  84.225 114.175  1.00  0.00           C
ATOM   1498  O31 POPEB  81      21.410  83.585 113.225  1.00  0.00           O
ATOM   1499  C31 POPEB  81      21.140  82.325 112.916  1.00  0.00           C
ATOM   1500  O32 POPEB  81      20.370  81.585 113.516  1.00  0.00           O
ATOM   1501  C32 POPEB  81      21.980  81.955 111.686  1.00  0.00           C
ATOM   1504  C23 POPEB  81      19.380  85.875 109.146  1.00  0.00           C
ATOM   1507  C24 POPEB  81      19.090  85.225 107.796  1.00  0.00           C
ATOM   1510  C25 POPEB  81      20.110  85.665 106.736  1.00  0.00           C
ATOM   1513  C26 POPEB  81      19.530  85.685 105.316  1.00  0.00           C
ATOM   1516  C27 POPEB  81      20.450  86.375 104.296  1.00  0.00           C
ATOM   1519  C28 POPEB  81      21.160  85.405 103.316  1.00  0.00           C
ATOM   1522  C29 POPEB  81      22.240  84.585 103.965  1.00  0.00           C
ATOM   1524 0C21 POPEB  81      23.430  84.255 103.415  1.00  0.00           C
ATOM   1526 1C21 POPEB  81      23.920  84.595 102.036  1.00  0.00           C
ATOM   1529 2C21 POPEB  81      23.800  83.365 101.125  1.00  0.00           C
ATOM   1532 3C21 POPEB  81      24.250  83.615  99.676  1.00  0.00           C
ATOM   1535 4C21 POPEB  81      23.950  82.395  98.806  1.00  0.00           C
ATOM   1538 5C21 POPEB  81      24.540  82.465  97.396  1.00  0.00           C
ATOM   1541 6C21 POPEB  81      26.060  82.215  97.355  1.00  0.00           C
ATOM   1544 7C21 POPEB  81      26.500  81.745  95.965  1.00  0.00           C
ATOM   1547 8C21 POPEB  81      27.990  81.415  95.855  1.00  0.00           C
ATOM   1551  C33 POPEB  81      21.420  80.795 110.826  1.00  0.00           C
ATOM   1554  C34 POPEB  81      22.520  80.125 109.986  1.00  0.00           C
ATOM   1557  C35 POPEB  81      23.090  80.935 108.806  1.00  0.00           C
ATOM   1560  C36 POPEB  81      22.240  80.835 107.536  1.00  0.00           C
ATOM   1563  C37 POPEB  81      23.040  81.015 106.236  1.00  0.00           C
ATOM   1566  C38 POPEB  81      22.260  80.515 105.016  1.00  0.00           C
ATOM   1569  C39 POPEB  81      23.120  80.335 103.745  1.00  0.00           C
ATOM   1572 0C31 POPEB  81      22.350  79.565 102.665  1.00  0.00           C
ATOM   1575 1C31 POPEB  81      23.090  79.415 101.336  1.00  0.00           C
ATOM   1578 2C31 POPEB  81      22.290  78.565 100.346  1.00  0.00           C
ATOM   1581 3C31 POPEB  81      22.730  78.685  98.876  1.00  0.00           C
ATOM   1584 4C31 POPEB  81      24.180  78.265  98.605  1.00  0.00           C
ATOM   1587 5C31 POPEB  81      24.490  78.195  97.105  1.00  0.00           C
ATOM   1590 6C31 POPEB  81      25.930  77.805  96.785  1.00  0.00           C
ATOM   1594  NH3 POPEC  82      11.260   4.495  75.726  1.00  0.00           N
ATOM   1598  C12 POPEC  82      12.010   3.285  76.215  1.00  0.00           C
ATOM   1601  C11 POPEC  82      13.490   3.325  75.796  1.00  0.00           C
ATOM   1604  P   POPEC  82      14.520   5.695  76.306  1.00  0.00           P
ATOM   1605  O13 POPEC  82      13.210   6.335  76.036  1.00  0.00           O
ATOM   1606  O14 POPEC  82      15.550   5.775  75.236  1.00  0.00           O
ATOM   1607  O11 POPEC  82      15.100   6.315  77.636  1.00  0.00           O
ATOM   1608  O12 POPEC  82      14.250   4.165  76.656  1.00  0.00           O
ATOM   1609  C1  POPEC  82      14.540   6.015  78.925  1.00  0.00           C
ATOM   1612  C2  POPEC  82      15.540   5.185  79.775  1.00  0.00           C
ATOM   1614  O21 POPEC  82      14.970   4.835  81.066  1.00  0.00           O
ATOM   1615  C21 POPEC  82      14.190   3.755  81.046  1.00  0.00           C
ATOM   1616  O22 POPEC  82      13.960   3.075  80.056  1.00  0.00           O
ATOM   1617  C22 POPEC  82      13.660   3.485  82.465  1.00  0.00           C
ATOM   1620  C3  POPEC  82      16.860   5.985  80.016  1.00  0.00           C
ATOM   1623  O31 POPEC  82      17.670   5.335  81.016  1.00  0.00           O
ATOM   1624  C31 POPEC  82      17.550   5.815  82.245  1.00  0.00           C
ATOM   1625  O32 POPEC  82      17.070   6.895  82.556  1.00  0.00           O
ATOM   1626  C32 POPEC  82      18.210   4.875  83.246  1.00  0.00           C
ATOM   1629  C23 POPEC  82      12.180   2.995  82.506  1.00  0.00           C
ATOM   1632  C24 POPEC  82      11.760   2.325  83.836  1.00  0.00           C
ATOM   1635  C25 POPEC  82      10.800   3.125  84.736  1.00  0.00           C
ATOM   1638  C26 POPEC  82      10.420   2.415  86.046  1.00  0.00           C
ATOM   1641  C27 POPEC  82      10.230   3.335  87.266  1.00  0.00           C
ATOM   1644  C28 POPEC  82      10.380   2.565  88.596  1.00  0.00           C
ATOM   1647  C29 POPEC  82      10.380   3.425  89.836  1.00  0.00           C
ATOM   1649 0C21 POPEC  82      10.550   2.985  91.096  1.00  0.00           C
ATOM   1651 1C21 POPEC  82      10.750   1.555  91.535  1.00  0.00           C
ATOM   1654 2C21 POPEC  82       9.760   1.125  92.635  1.00  0.00           C
ATOM   1657 3C21 POPEC  82      10.080  -0.275  93.206  1.00  0.00           C
ATOM   1660 4C21 POPEC  82       9.060  -0.735  94.266  1.00  0.00           C
ATOM   1663 5C21 POPEC  82       9.460  -2.045  94.986  1.00  0.00           C
ATOM   1666 6C21 POPEC  82       9.660  -3.245  94.046  1.00  0.00           C
ATOM   1669 7C21 POPEC  82       9.940  -4.545  94.816  1.00  0.00           C
ATOM   1672 8C21 POPEC  82      10.290  -5.735  93.906  1.00  0.00           C
ATOM   1676  C33 POPEC  82      17.270   4.455  84.396  1.00  0.00           C
ATOM   1679  C34 POPEC  82      18.060   4.055  85.656  1.00  0.00           C
ATOM   1682  C35 POPEC  82      17.230   4.125  86.936  1.00  0.00           C
ATOM   1685  C36 POPEC  82      16.320   2.925  87.146  1.00  0.00           C
ATOM   1688  C37 POPEC  82      15.630   2.965  88.516  1.00  0.00           C
ATOM   1691  C38 POPEC  82      14.840   1.695  88.876  1.00  0.00           C
ATOM   1694  C39 POPEC  82      14.280   1.705  90.305  1.00  0.00           C
ATOM   1697 0C31 POPEC  82      15.380   1.715  91.376  1.00  0.00           C
ATOM   1700 1C31 POPEC  82      14.850   1.315  92.756  1.00  0.00           C
ATOM   1703 2C31 POPEC  82      15.960   1.325  93.815  1.00  0.00           C
ATOM   1706 3C31 POPEC  82      15.490   0.725  95.146  1.00  0.00           C
ATOM   1709 4C31 POPEC  82      16.490   0.945  96.285  1.00  0.00           C
ATOM   1712 5C31 POPEC  82      16.030   0.275  97.586  1.00  0.00           C
ATOM   1715 6C31 POPEC  82      16.920   0.615  98.786  1.00  0.00           C
ATOM   1719  NH3 POPED  83      46.580  97.545  70.546  1.00  0.00           N
ATOM   1723  C12 POPED  83      46.650  98.405  71.776  1.00  0.00           C
ATOM   1726  C11 POPED  83      45.550  99.485  71.776  1.00  0.00           C
ATOM   1729  P   POPED  83      45.460 101.985  72.675  1.00  0.00           P
ATOM   1730  O13 POPED  83      45.470 102.345  71.246  1.00  0.00           O
ATOM   1731  O14 POPED  83      44.240 102.345  73.426  1.00  0.00           O
ATOM   1732  O11 POPED  83      46.710 102.615  73.436  1.00  0.00           O
ATOM   1733  O12 POPED  83      45.770 100.445  72.805  1.00  0.00           O
ATOM   1734  C1  POPED  83      46.850 102.365  74.856  1.00  0.00           C
ATOM   1737  C2  POPED  83      46.730 103.675  75.706  1.00  0.00           C
ATOM   1739  O21 POPED  83      46.180 103.375  76.995  1.00  0.00           O
ATOM   1740  C21 POPED  83      47.060 102.985  77.896  1.00  0.00           C
ATOM   1741  O22 POPED  83      48.250 102.775  77.696  1.00  0.00           O
ATOM   1742  C22 POPED  83      46.390 102.995  79.266  1.00  0.00           C
ATOM   1745  C3  POPED  83      45.800 104.725  75.046  1.00  0.00           C
ATOM   1748  O31 POPED  83      45.460 105.795  75.946  1.00  0.00           O
ATOM   1749  C31 POPED  83      46.000 106.975  75.706  1.00  0.00           C
ATOM   1750  O32 POPED  83      46.630 107.295  74.715  1.00  0.00           O
ATOM   1751  C32 POPED  83      45.640 107.905  76.866  1.00  0.00           C
ATOM   1754  C23 POPED  83      46.750 101.785  80.156  1.00  0.00           C
ATOM   1757  C24 POPED  83      46.310 102.045  81.595  1.00  0.00           C
ATOM   1760  C25 POPED  83      46.740 100.965  82.586  1.00  0.00           C
ATOM   1763  C26 POPED  83      46.620 101.465  84.025  1.00  0.00           C
ATOM   1766  C27 POPED  83      47.010 100.415  85.056  1.00  0.00           C
ATOM   1769  C28 POPED  83      46.990 100.995  86.476  1.00  0.00           C
ATOM   1772  C29 POPED  83      47.370  99.975  87.516  1.00  0.00           C
ATOM   1774 0C21 POPED  83      47.450 100.225  88.836  1.00  0.00           C
ATOM   1776 1C21 POPED  83      47.170 101.555  89.486  1.00  0.00           C
ATOM   1779 2C21 POPED  83      48.460 102.235  89.995  1.00  0.00           C
ATOM   1782 3C21 POPED  83      48.900 101.755  91.385  1.00  0.00           C
ATOM   1785 4C21 POPED  83      50.040 102.635  91.926  1.00  0.00           C
ATOM   1788 5C21 POPED  83      50.210 102.605  93.446  1.00  0.00           C
ATOM   1791 6C21 POPED  83      50.700 101.275  94.025  1.00  0.00           C
ATOM   1794 7C21 POPED  83      50.960 101.345  95.536  1.00  0.00           C
ATOM   1797 8C21 POPED  83      51.670 100.105  96.086  1.00  0.00           C
ATOM   1801  C33 POPED  83      46.320 107.525  78.206  1.00  0.00           C
ATOM   1804  C34 POPED  83      45.460 107.985  79.396  1.00  0.00           C
ATOM   1807  C35 POPED  83      46.120 107.785  80.765  1.00  0.00           C
ATOM   1810  C36 POPED  83      45.140 108.075  81.906  1.00  0.00           C
ATOM   1813  C37 POPED  83      45.720 107.865  83.306  1.00  0.00           C
ATOM   1816  C38 POPED  83      44.690 108.245  84.375  1.00  0.00           C
ATOM   1819  C39 POPED  83      45.210 108.125  85.816  1.00  0.00           C
ATOM   1822 0C31 POPED  83      45.350 106.675  86.306  1.00  0.00           C
ATOM   1825 1C31 POPED  83      45.390 106.595  87.836  1.00  0.00           C
ATOM   1828 2C31 POPED  83      45.220 105.165  88.355  1.00  0.00           C
ATOM   1831 3C31 POPED  83      44.960 105.105  89.866  1.00  0.00           C
ATOM   1834 4C31 POPED  83      46.130 105.615  90.725  1.00  0.00           C
ATOM   1837 5C31 POPED  83      45.870 105.425  92.226  1.00  0.00           C
ATOM   1840 6C31 POPED  83      47.110 105.595  93.106  1.00  0.00           C
ATOM   1844  NH3 POPEE  84      14.210 112.755  71.626  1.00  0.00           N
ATOM   1848  C12 POPEE  84      13.050 111.805  71.756  1.00  0.00           C
ATOM   1851  C11 POPEE  84      12.240 112.035  73.035  1.00  0.00           C
ATOM   1854  P   POPEE  84      10.270 110.275  72.626  1.00  0.00           P
ATOM   1855  O13 POPEE  84      10.190 110.855  71.266  1.00  0.00           O
ATOM   1856  O14 POPEE  84      10.310 108.805  72.746  1.00  0.00           O
ATOM   1857  O11 POPEE  84       9.020 110.785  73.455  1.00  0.00           O
ATOM   1858  O12 POPEE  84      11.520 110.855  73.385  1.00  0.00           O
ATOM   1859  C1  POPEE  84       9.170 111.745  74.495  1.00  0.00           C
ATOM   1862  C2  POPEE  84       9.190 111.055  75.885  1.00  0.00           C
ATOM   1864  O21 POPEE  84       8.660 111.965  76.866  1.00  0.00           O
ATOM   1865  C21 POPEE  84       9.450 113.005  77.156  1.00  0.00           C
ATOM   1866  O22 POPEE  84      10.430 113.365  76.526  1.00  0.00           O
ATOM   1867  C22 POPEE  84       8.980 113.555  78.486  1.00  0.00           C
ATOM   1870  C3  POPEE  84      10.550 110.395  76.306  1.00  0.00           C
ATOM   1873  O31 POPEE  84      10.380 109.655  77.535  1.00  0.00           O
ATOM   1874  C31 POPEE  84      11.530 109.315  78.135  1.00  0.00           C
ATOM   1875  O32 POPEE  84      12.630 109.755  77.846  1.00  0.00           O
ATOM   1876  C32 POPEE  84      11.260 108.305  79.245  1.00  0.00           C
ATOM   1879  C23 POPEE  84       9.280 115.035  78.775  1.00  0.00           C
ATOM   1882  C24 POPEE  84       8.870 115.365  80.226  1.00  0.00           C
ATOM   1885  C25 POPEE  84       9.910 114.895  81.256  1.00  0.00           C
ATOM   1888  C26 POPEE  84       9.430 115.105  82.705  1.00  0.00           C
ATOM   1891  C27 POPEE  84      10.540 114.865  83.726  1.00  0.00           C
ATOM   1894  C28 POPEE  84      10.120 115.185  85.175  1.00  0.00           C
ATOM   1897  C29 POPEE  84      11.320 115.135  86.096  1.00  0.00           C
ATOM   1899 0C21 POPEE  84      11.390 114.815  87.395  1.00  0.00           C
ATOM   1901 1C21 POPEE  84      10.260 114.425  88.316  1.00  0.00           C
ATOM   1904 2C21 POPEE  84      10.550 113.075  89.006  1.00  0.00           C
ATOM   1907 3C21 POPEE  84      11.720 113.095  90.016  1.00  0.00           C
ATOM   1910 4C21 POPEE  84      11.270 113.355  91.455  1.00  0.00           C
ATOM   1913 5C21 POPEE  84      10.790 112.065  92.136  1.00  0.00           C
ATOM   1916 6C21 POPEE  84       9.860 112.315  93.326  1.00  0.00           C
ATOM   1919 7C21 POPEE  84       9.280 111.005  93.885  1.00  0.00           C
ATOM   1922 8C21 POPEE  84       7.990 111.215  94.686  1.00  0.00           C
ATOM   1926  C33 POPEE  84      11.400 108.915  80.656  1.00  0.00           C
ATOM   1929  C34 POPEE  84      10.220 109.825  81.026  1.00  0.00           C
ATOM   1932  C35 POPEE  84      10.130 110.115  82.535  1.00  0.00           C
ATOM   1935  C36 POPEE  84       8.840 110.875  82.896  1.00  0.00           C
ATOM   1938  C37 POPEE  84       8.480 110.965  84.385  1.00  0.00           C
ATOM   1941  C38 POPEE  84       6.980 111.285  84.586  1.00  0.00           C
ATOM   1944  C39 POPEE  84       6.600 112.775  84.566  1.00  0.00           C
ATOM   1947 0C31 POPEE  84       5.120 112.965  84.925  1.00  0.00           C
ATOM   1950 1C31 POPEE  84       4.750 114.355  85.476  1.00  0.00           C
ATOM   1953 2C31 POPEE  84       3.350 114.355  86.096  1.00  0.00           C
ATOM   1956 3C31 POPEE  84       3.070 115.555  87.015  1.00  0.00           C
ATOM   1959 4C31 POPEE  84       1.710 115.415  87.705  1.00  0.00           C
ATOM   1962 5C31 POPEE  84       1.390 116.545  88.696  1.00  0.00           C
ATOM   1965 6C31 POPEE  84       0.060 116.325  89.426  1.00  0.00           C
ATOM   1969  NH3 POPEF  85      35.570  60.435  73.595  1.00  0.00           N
ATOM   1973  C12 POPEF  85      34.480  60.795  72.626  1.00  0.00           C
ATOM   1976  C11 POPEF  85      33.630  59.575  72.226  1.00  0.00           C
ATOM   1979  P   POPEF  85      31.250  60.125  71.126  1.00  0.00           P
ATOM   1980  O13 POPEF  85      30.860  60.575  69.766  1.00  0.00           O
ATOM   1981  O14 POPEF  85      30.560  58.945  71.696  1.00  0.00           O
ATOM   1982  O11 POPEF  85      31.100  61.315  72.186  1.00  0.00           O
ATOM   1983  O12 POPEF  85      32.810  59.885  71.095  1.00  0.00           O
ATOM   1984  C1  POPEF  85      30.030  62.255  72.006  1.00  0.00           C
ATOM   1987  C2  POPEF  85      29.460  62.855  73.336  1.00  0.00           C
ATOM   1989  O21 POPEF  85      29.020  61.785  74.206  1.00  0.00           O
ATOM   1990  C21 POPEF  85      28.890  62.145  75.476  1.00  0.00           C
ATOM   1991  O22 POPEF  85      29.480  63.075  76.016  1.00  0.00           O
ATOM   1992  C22 POPEF  85      27.810  61.275  76.126  1.00  0.00           C
ATOM   1995  C3  POPEF  85      28.280  63.835  72.976  1.00  0.00           C
ATOM   1998  O31 POPEF  85      27.460  64.265  74.096  1.00  0.00           O
ATOM   1999  C31 POPEF  85      26.720  65.335  73.746  1.00  0.00           C
ATOM   2000  O32 POPEF  85      26.880  65.955  72.706  1.00  0.00           O
ATOM   2001  C32 POPEF  85      25.630  65.675  74.745  1.00  0.00           C
ATOM   2004  C23 POPEF  85      28.290  60.315  77.236  1.00  0.00           C
ATOM   2007  C24 POPEF  85      27.240  59.225  77.486  1.00  0.00           C
ATOM   2010  C25 POPEF  85      27.390  58.485  78.826  1.00  0.00           C
ATOM   2013  C26 POPEF  85      26.450  57.275  78.925  1.00  0.00           C
ATOM   2016  C27 POPEF  85      26.190  56.785  80.366  1.00  0.00           C
ATOM   2019  C28 POPEF  85      24.870  57.275  80.986  1.00  0.00           C
ATOM   2022  C29 POPEF  85      24.760  58.785  81.046  1.00  0.00           C
ATOM   2024 0C21 POPEF  85      25.220  59.585  82.015  1.00  0.00           C
ATOM   2026 1C21 POPEF  85      25.980  59.165  83.246  1.00  0.00           C
ATOM   2029 2C21 POPEF  85      25.060  58.765  84.406  1.00  0.00           C
ATOM   2032 3C21 POPEF  85      25.800  58.805  85.746  1.00  0.00           C
ATOM   2035 4C21 POPEF  85      24.920  58.375  86.926  1.00  0.00           C
ATOM   2038 5C21 POPEF  85      25.670  58.465  88.256  1.00  0.00           C
ATOM   2041 6C21 POPEF  85      24.910  57.815  89.416  1.00  0.00           C
ATOM   2044 7C21 POPEF  85      25.700  57.885  90.736  1.00  0.00           C
ATOM   2047 8C21 POPEF  85      25.060  57.085  91.875  1.00  0.00           C
ATOM   2051  C33 POPEF  85      26.080  66.725  75.786  1.00  0.00           C
ATOM   2054  C34 POPEF  85      25.840  66.265  77.226  1.00  0.00           C
ATOM   2057  C35 POPEF  85      26.600  64.985  77.586  1.00  0.00           C
ATOM   2060  C36 POPEF  85      26.380  64.605  79.055  1.00  0.00           C
ATOM   2063  C37 POPEF  85      27.050  63.275  79.406  1.00  0.00           C
ATOM   2066  C38 POPEF  85      26.870  62.885  80.876  1.00  0.00           C
ATOM   2069  C39 POPEF  85      27.230  64.035  81.826  1.00  0.00           C
ATOM   2072 0C31 POPEF  85      27.580  63.525  83.225  1.00  0.00           C
ATOM   2075 1C31 POPEF  85      27.790  64.655  84.226  1.00  0.00           C
ATOM   2078 2C31 POPEF  85      28.030  64.115  85.635  1.00  0.00           C
ATOM   2081 3C31 POPEF  85      28.200  65.245  86.646  1.00  0.00           C
ATOM   2084 4C31 POPEF  85      28.020  64.725  88.065  1.00  0.00           C
ATOM   2087 5C31 POPEF  85      28.010  65.845  89.095  1.00  0.00           C
ATOM   2090 6C31 POPEF  85      27.710  65.305  90.485  1.00  0.00           C
ATOM   2094  NH3 POPEG  86      31.510  38.695  73.416  1.00  0.00           N
ATOM   2098  C12 POPEG  86      30.080  38.755  73.915  1.00  0.00           C
ATOM   2101  C11 POPEG  86      29.420  37.365  73.785  1.00  0.00           C
ATOM   2104  P   POPEG  86      27.550  35.885  74.766  1.00  0.00           P
ATOM   2105  O13 POPEG  86      26.360  35.485  73.996  1.00  0.00           O
ATOM   2106  O14 POPEG  86      28.650  34.895  74.726  1.00  0.00           O
ATOM   2107  O11 POPEG  86      27.080  36.045  76.266  1.00  0.00           O
ATOM   2108  O12 POPEG  86      28.120  37.325  74.406  1.00  0.00           O
ATOM   2109  C1  POPEG  86      28.070  36.095  77.286  1.00  0.00           C
ATOM   2112  C2  POPEG  86      28.050  37.455  78.016  1.00  0.00           C
ATOM   2114  O21 POPEG  86      29.420  37.695  78.326  1.00  0.00           O
ATOM   2115  C21 POPEG  86      29.690  38.495  79.306  1.00  0.00           C
ATOM   2116  O22 POPEG  86      29.340  39.655  79.425  1.00  0.00           O
ATOM   2117  C22 POPEG  86      30.460  37.645  80.316  1.00  0.00           C
ATOM   2120  C3  POPEG  86      27.060  37.375  79.226  1.00  0.00           C
ATOM   2123  O31 POPEG  86      26.710  38.655  79.786  1.00  0.00           O
ATOM   2124  C31 POPEG  86      26.410  38.685  81.086  1.00  0.00           C
ATOM   2125  O32 POPEG  86      26.270  37.705  81.786  1.00  0.00           O
ATOM   2126  C32 POPEG  86      26.110  40.125  81.465  1.00  0.00           C
ATOM   2129  C23 POPEG  86      30.700  38.315  81.665  1.00  0.00           C
ATOM   2132  C24 POPEG  86      31.280  37.305  82.656  1.00  0.00           C
ATOM   2135  C25 POPEG  86      31.560  37.905  84.035  1.00  0.00           C
ATOM   2138  C26 POPEG  86      32.340  36.925  84.916  1.00  0.00           C
ATOM   2141  C27 POPEG  86      32.700  37.505  86.275  1.00  0.00           C
ATOM   2144  C28 POPEG  86      33.730  36.605  86.986  1.00  0.00           C
ATOM   2147  C29 POPEG  86      33.940  37.005  88.426  1.00  0.00           C
ATOM   2149 0C21 POPEG  86      35.120  37.035  89.076  1.00  0.00           C
ATOM   2151 1C21 POPEG  86      36.470  36.665  88.516  1.00  0.00           C
ATOM   2154 2C21 POPEG  86      37.010  35.375  89.156  1.00  0.00           C
ATOM   2157 3C21 POPEG  86      37.390  35.545  90.625  1.00  0.00           C
ATOM   2160 4C21 POPEG  86      38.000  34.265  91.226  1.00  0.00           C
ATOM   2163 5C21 POPEG  86      39.290  34.515  91.996  1.00  0.00           C
ATOM   2166 6C21 POPEG  86      39.170  35.485  93.186  1.00  0.00           C
ATOM   2169 7C21 POPEG  86      40.450  35.535  94.016  1.00  0.00           C
ATOM   2172 8C21 POPEG  86      40.360  36.445  95.246  1.00  0.00           C
ATOM   2176  C33 POPEG  86      26.270  40.415  82.976  1.00  0.00           C
ATOM   2179  C34 POPEG  86      25.830  41.855  83.286  1.00  0.00           C
ATOM   2182  C35 POPEG  86      26.220  42.345  84.686  1.00  0.00           C
ATOM   2185  C36 POPEG  86      25.220  41.905  85.756  1.00  0.00           C
ATOM   2188  C37 POPEG  86      25.480  42.585  87.105  1.00  0.00           C
ATOM   2191  C38 POPEG  86      24.370  42.285  88.116  1.00  0.00           C
ATOM   2194  C39 POPEG  86      24.620  42.975  89.456  1.00  0.00           C
ATOM   2197 0C31 POPEG  86      23.510  42.695  90.476  1.00  0.00           C
ATOM   2200 1C31 POPEG  86      23.920  43.155  91.885  1.00  0.00           C
ATOM   2203 2C31 POPEG  86      22.810  42.955  92.936  1.00  0.00           C
ATOM   2206 3C31 POPEG  86      23.210  43.485  94.326  1.00  0.00           C
ATOM   2209 4C31 POPEG  86      24.320  42.675  95.006  1.00  0.00           C
ATOM   2212 5C31 POPEG  86      24.910  43.415  96.215  1.00  0.00           C
ATOM   2215 6C31 POPEG  86      26.090  42.695  96.866  1.00  0.00           C
ATOM   2219  NH3 POPEH  87      78.870  85.975  74.666  1.00  0.00           N
ATOM   2223  C12 POPEH  87      77.610  86.625  74.136  1.00  0.00           C
ATOM   2226  C11 POPEH  87      76.380  86.255  74.986  1.00  0.00           C
ATOM   2229  P   POPEH  87      75.330  83.915  74.486  1.00  0.00           P
ATOM   2230  O13 POPEH  87      75.700  84.005  73.056  1.00  0.00           O
ATOM   2231  O14 POPEH  87      73.960  84.295  74.856  1.00  0.00           O
ATOM   2232  O11 POPEH  87      75.610  82.445  74.956  1.00  0.00           O
ATOM   2233  O12 POPEH  87      76.310  84.845  75.305  1.00  0.00           O
ATOM   2234  C1  POPEH  87      76.500  82.045  75.995  1.00  0.00           C
ATOM   2237  C2  POPEH  87      75.750  81.625  77.275  1.00  0.00           C
ATOM   2239  O21 POPEH  87      75.290  82.825  77.916  1.00  0.00           O
ATOM   2240  C21 POPEH  87      74.050  83.265  77.816  1.00  0.00           C
ATOM   2241  O22 POPEH  87      73.740  84.435  77.946  1.00  0.00           O
ATOM   2242  C22 POPEH  87      72.980  82.205  77.576  1.00  0.00           C
ATOM   2245  C3  POPEH  87      76.660  80.845  78.245  1.00  0.00           C
ATOM   2248  O31 POPEH  87      75.880  80.285  79.315  1.00  0.00           O
ATOM   2249  C31 POPEH  87      75.650  81.065  80.355  1.00  0.00           C
ATOM   2250  O32 POPEH  87      76.090  82.195  80.526  1.00  0.00           O
ATOM   2251  C32 POPEH  87      74.670  80.365  81.296  1.00  0.00           C
ATOM   2254  C23 POPEH  87      71.630  82.795  78.016  1.00  0.00           C
ATOM   2257  C24 POPEH  87      70.440  81.895  77.766  1.00  0.00           C
ATOM   2260  C25 POPEH  87      69.150  82.505  78.326  1.00  0.00           C
ATOM   2263  C26 POPEH  87      68.990  82.285  79.836  1.00  0.00           C
ATOM   2266  C27 POPEH  87      68.540  80.875  80.246  1.00  0.00           C
ATOM   2269  C28 POPEH  87      68.560  80.725  81.776  1.00  0.00           C
ATOM   2272  C29 POPEH  87      67.830  79.525  82.316  1.00  0.00           C
ATOM   2274 0C21 POPEH  87      66.590  79.535  82.845  1.00  0.00           C
ATOM   2276 1C21 POPEH  87      65.650  80.715  82.945  1.00  0.00           C
ATOM   2279 2C21 POPEH  87      65.630  81.395  84.326  1.00  0.00           C
ATOM   2282 3C21 POPEH  87      65.390  80.425  85.506  1.00  0.00           C
ATOM   2285 4C21 POPEH  87      64.860  81.145  86.756  1.00  0.00           C
ATOM   2288 5C21 POPEH  87      64.820  80.225  87.985  1.00  0.00           C
ATOM   2291 6C21 POPEH  87      64.380  80.935  89.276  1.00  0.00           C
ATOM   2294 7C21 POPEH  87      62.930  81.455  89.226  1.00  0.00           C
ATOM   2297 8C21 POPEH  87      62.490  82.125  90.526  1.00  0.00           C
ATOM   2301  C33 POPEH  87      73.790  81.415  82.015  1.00  0.00           C
ATOM   2304  C34 POPEH  87      72.710  80.825  82.906  1.00  0.00           C
ATOM   2307  C35 POPEH  87      71.940  81.925  83.645  1.00  0.00           C
ATOM   2310  C36 POPEH  87      70.930  81.375  84.656  1.00  0.00           C
ATOM   2313  C37 POPEH  87      70.180  82.455  85.436  1.00  0.00           C
ATOM   2316  C38 POPEH  87      69.150  81.835  86.385  1.00  0.00           C
ATOM   2319  C39 POPEH  87      68.310  82.855  87.166  1.00  0.00           C
ATOM   2322 0C31 POPEH  87      69.100  83.655  88.215  1.00  0.00           C
ATOM   2325 1C31 POPEH  87      68.150  84.495  89.086  1.00  0.00           C
ATOM   2328 2C31 POPEH  87      68.840  85.275  90.205  1.00  0.00           C
ATOM   2331 3C31 POPEH  87      69.450  84.405  91.315  1.00  0.00           C
ATOM   2334 4C31 POPEH  87      68.420  83.495  92.006  1.00  0.00           C
ATOM   2337 5C31 POPEH  87      68.940  82.945  93.336  1.00  0.00           C
ATOM   2340 6C31 POPEH  87      67.980  81.945  93.986  1.00  0.00           C
ATOM   2344  NH3 POPEI  88      86.420  42.635  74.705  1.00  0.00           N
ATOM   2348  C12 POPEI  88      87.440  43.565  74.096  1.00  0.00           C
ATOM   2351  C11 POPEI  88      86.810  44.825  73.446  1.00  0.00           C
ATOM   2354  P   POPEI  88      88.880  46.045  72.316  1.00  0.00           P
ATOM   2355  O13 POPEI  88      88.840  47.425  71.796  1.00  0.00           O
ATOM   2356  O14 POPEI  88      88.810  44.945  71.346  1.00  0.00           O
ATOM   2357  O11 POPEI  88      90.160  45.845  73.236  1.00  0.00           O
ATOM   2358  O12 POPEI  88      87.730  45.905  73.385  1.00  0.00           O
ATOM   2359  C1  POPEI  88      90.350  46.625  74.425  1.00  0.00           C
ATOM   2362  C2  POPEI  88      90.020  45.795  75.696  1.00  0.00           C
ATOM   2364  O21 POPEI  88      90.360  46.455  76.916  1.00  0.00           O
ATOM   2365  C21 POPEI  88      89.530  47.425  77.296  1.00  0.00           C
ATOM   2366  O22 POPEI  88      88.830  48.085  76.555  1.00  0.00           O
ATOM   2367  C22 POPEI  88      89.660  47.595  78.816  1.00  0.00           C
ATOM   2370  C3  POPEI  88      90.720  44.405  75.686  1.00  0.00           C
ATOM   2373  O31 POPEI  88      90.230  43.625  76.785  1.00  0.00           O
ATOM   2374  C31 POPEI  88      91.010  42.695  77.306  1.00  0.00           C
ATOM   2375  O32 POPEI  88      92.100  42.345  76.896  1.00  0.00           O
ATOM   2376  C32 POPEI  88      90.320  42.135  78.556  1.00  0.00           C
ATOM   2379  C23 POPEI  88      88.380  47.145  79.546  1.00  0.00           C
ATOM   2382  C24 POPEI  88      88.690  46.415  80.855  1.00  0.00           C
ATOM   2385  C25 POPEI  88      87.410  45.965  81.586  1.00  0.00           C
ATOM   2388  C26 POPEI  88      86.770  47.105  82.376  1.00  0.00           C
ATOM   2391  C27 POPEI  88      85.260  46.925  82.596  1.00  0.00           C
ATOM   2394  C28 POPEI  88      84.670  48.195  83.215  1.00  0.00           C
ATOM   2397  C29 POPEI  88      83.160  48.205  83.256  1.00  0.00           C
ATOM   2399 0C21 POPEI  88      82.420  48.765  84.226  1.00  0.00           C
ATOM   2401 1C21 POPEI  88      82.970  49.485  85.425  1.00  0.00           C
ATOM   2404 2C21 POPEI  88      83.010  48.565  86.656  1.00  0.00           C
ATOM   2407 3C21 POPEI  88      83.530  49.305  87.896  1.00  0.00           C
ATOM   2410 4C21 POPEI  88      83.280  48.535  89.195  1.00  0.00           C
ATOM   2413 5C21 POPEI  88      83.450  49.435  90.425  1.00  0.00           C
ATOM   2416 6C21 POPEI  88      82.890  48.815  91.706  1.00  0.00           C
ATOM   2419 7C21 POPEI  88      82.640  49.855  92.805  1.00  0.00           C
ATOM   2422 8C21 POPEI  88      81.960  49.265  94.035  1.00  0.00           C
ATOM   2426  C33 POPEI  88      90.840  42.805  79.856  1.00  0.00           C
ATOM   2429  C34 POPEI  88      89.840  42.705  81.005  1.00  0.00           C
ATOM   2432  C35 POPEI  88      89.530  41.275  81.476  1.00  0.00           C
ATOM   2435  C36 POPEI  88      88.420  41.255  82.525  1.00  0.00           C
ATOM   2438  C37 POPEI  88      88.090  39.845  83.036  1.00  0.00           C
ATOM   2441  C38 POPEI  88      87.070  39.845  84.186  1.00  0.00           C
ATOM   2444  C39 POPEI  88      87.670  40.325  85.516  1.00  0.00           C
ATOM   2447 0C31 POPEI  88      86.640  40.355  86.656  1.00  0.00           C
ATOM   2450 1C31 POPEI  88      87.260  40.765  87.995  1.00  0.00           C
ATOM   2453 2C31 POPEI  88      86.240  40.705  89.136  1.00  0.00           C
ATOM   2456 3C31 POPEI  88      86.770  41.285  90.445  1.00  0.00           C
ATOM   2459 4C31 POPEI  88      85.790  41.035  91.605  1.00  0.00           C
ATOM   2462 5C31 POPEI  88      86.050  41.915  92.826  1.00  0.00           C
ATOM   2465 6C31 POPEI  88      85.150  41.545  94.006  1.00  0.00           C
ATOM   2469  NH3 POPEJ  89      80.060 108.755 112.986  1.00  0.00           N
ATOM   2473  C12 POPEJ  89      80.050 107.345 112.476  1.00  0.00           C
ATOM   2476  C11 POPEJ  89      81.280 106.565 112.945  1.00  0.00           C
ATOM   2479  P   POPEJ  89      81.110 104.635 114.735  1.00  0.00           P
ATOM   2480  O13 POPEJ  89      82.520 104.185 114.936  1.00  0.00           O
ATOM   2481  O14 POPEJ  89      80.110 104.445 115.816  1.00  0.00           O
ATOM   2482  O11 POPEJ  89      80.550 103.955 113.426  1.00  0.00           O
ATOM   2483  O12 POPEJ  89      81.150 106.145 114.296  1.00  0.00           O
ATOM   2484  C1  POPEJ  89      80.940 102.695 112.886  1.00  0.00           C
ATOM   2487  C2  POPEJ  89      81.720 102.855 111.546  1.00  0.00           C
ATOM   2489  O21 POPEJ  89      81.680 101.605 110.816  1.00  0.00           O
ATOM   2490  C21 POPEJ  89      81.930 101.775 109.506  1.00  0.00           C
ATOM   2491  O22 POPEJ  89      81.990 102.835 108.936  1.00  0.00           O
ATOM   2492  C22 POPEJ  89      82.200 100.415 108.836  1.00  0.00           C
ATOM   2495  C3  POPEJ  89      83.190 103.265 111.826  1.00  0.00           C
ATOM   2498  O31 POPEJ  89      83.970 103.595 110.656  1.00  0.00           O
ATOM   2499  C31 POPEJ  89      84.070 104.895 110.386  1.00  0.00           C
ATOM   2500  O32 POPEJ  89      83.600 105.795 111.055  1.00  0.00           O
ATOM   2501  C32 POPEJ  89      84.990 105.105 109.195  1.00  0.00           C
ATOM   2504  C23 POPEJ  89      83.330 100.585 107.796  1.00  0.00           C
ATOM   2507  C24 POPEJ  89      83.790  99.305 107.086  1.00  0.00           C
ATOM   2510  C25 POPEJ  89      84.680  99.665 105.886  1.00  0.00           C
ATOM   2513  C26 POPEJ  89      85.100  98.495 104.976  1.00  0.00           C
ATOM   2516  C27 POPEJ  89      85.580  98.995 103.596  1.00  0.00           C
ATOM   2519  C28 POPEJ  89      86.210  97.915 102.686  1.00  0.00           C
ATOM   2522  C29 POPEJ  89      87.590  97.515 103.146  1.00  0.00           C
ATOM   2524 0C21 POPEJ  89      88.460  96.705 102.516  1.00  0.00           C
ATOM   2526 1C21 POPEJ  89      88.250  96.025 101.186  1.00  0.00           C
ATOM   2529 2C21 POPEJ  89      87.430  94.725 101.296  1.00  0.00           C
ATOM   2532 3C21 POPEJ  89      88.030  93.615 102.165  1.00  0.00           C
ATOM   2535 4C21 POPEJ  89      87.160  92.345 102.086  1.00  0.00           C
ATOM   2538 5C21 POPEJ  89      87.630  91.195 102.986  1.00  0.00           C
ATOM   2541 6C21 POPEJ  89      86.850  89.905 102.686  1.00  0.00           C
ATOM   2544 7C21 POPEJ  89      87.250  88.715 103.566  1.00  0.00           C
ATOM   2547 8C21 POPEJ  89      86.600  87.395 103.135  1.00  0.00           C
ATOM   2551  C33 POPEJ  89      85.390 106.595 109.126  1.00  0.00           C
ATOM   2554  C34 POPEJ  89      86.500 106.905 108.126  1.00  0.00           C
ATOM   2557  C35 POPEJ  89      86.830 108.405 108.135  1.00  0.00           C
ATOM   2560  C36 POPEJ  89      87.850 108.815 107.066  1.00  0.00           C
ATOM   2563  C37 POPEJ  89      87.970 110.335 106.916  1.00  0.00           C
ATOM   2566  C38 POPEJ  89      88.510 110.795 105.556  1.00  0.00           C
ATOM   2569  C39 POPEJ  89      87.500 110.545 104.436  1.00  0.00           C
ATOM   2572 0C31 POPEJ  89      87.950 110.995 103.046  1.00  0.00           C
ATOM   2575 1C31 POPEJ  89      86.940 110.585 101.975  1.00  0.00           C
ATOM   2578 2C31 POPEJ  89      87.390 110.845 100.526  1.00  0.00           C
ATOM   2581 3C31 POPEJ  89      86.910 112.195  99.956  1.00  0.00           C
ATOM   2584 4C31 POPEJ  89      87.680 113.405 100.495  1.00  0.00           C
ATOM   2587 5C31 POPEJ  89      87.260 114.705  99.796  1.00  0.00           C
ATOM   2590 6C31 POPEJ  89      88.270 115.835 100.016  1.00  0.00           C
ATOM   2594  NH3 POPEK  90      14.620  48.715  75.386  1.00  0.00           N
ATOM   2598  C12 POPEK  90      13.640  49.715  74.836  1.00  0.00           C
ATOM   2601  C11 POPEK  90      13.900  51.145  75.336  1.00  0.00           C
ATOM   2604  P   POPEK  90      11.650  52.455  75.715  1.00  0.00           P
ATOM   2605  O13 POPEK  90      11.040  53.655  75.116  1.00  0.00           O
ATOM   2606  O14 POPEK  90      10.770  51.265  75.855  1.00  0.00           O
ATOM   2607  O11 POPEK  90      12.310  52.785  77.135  1.00  0.00           O
ATOM   2608  O12 POPEK  90      12.890  52.035  74.836  1.00  0.00           O
ATOM   2609  C1  POPEK  90      11.990  53.915  77.946  1.00  0.00           C
ATOM   2612  C2  POPEK  90      13.210  54.355  78.816  1.00  0.00           C
ATOM   2614  O21 POPEK  90      12.790  55.135  79.956  1.00  0.00           O
ATOM   2615  C21 POPEK  90      12.500  54.445  81.046  1.00  0.00           C
ATOM   2616  O22 POPEK  90      12.420  53.235  81.116  1.00  0.00           O
ATOM   2617  C22 POPEK  90      12.370  55.415  82.236  1.00  0.00           C
ATOM   2620  C3  POPEK  90      14.260  55.165  77.976  1.00  0.00           C
ATOM   2623  O31 POPEK  90      14.990  56.185  78.706  1.00  0.00           O
ATOM   2624  C31 POPEK  90      16.060  55.945  79.476  1.00  0.00           C
ATOM   2625  O32 POPEK  90      16.790  56.845  79.885  1.00  0.00           O
ATOM   2626  C32 POPEK  90      16.230  54.465  79.866  1.00  0.00           C
ATOM   2629  C23 POPEK  90      12.260  54.715  83.605  1.00  0.00           C
ATOM   2632  C24 POPEK  90      12.070  55.715  84.766  1.00  0.00           C
ATOM   2635  C25 POPEK  90      11.840  55.015  86.116  1.00  0.00           C
ATOM   2638  C26 POPEK  90      11.560  55.995  87.255  1.00  0.00           C
ATOM   2641  C27 POPEK  90      11.280  55.285  88.586  1.00  0.00           C
ATOM   2644  C28 POPEK  90      10.820  56.225  89.715  1.00  0.00           C
ATOM   2647  C29 POPEK  90       9.370  56.625  89.596  1.00  0.00           C
ATOM   2649 0C21 POPEK  90       8.390  56.255  90.436  1.00  0.00           C
ATOM   2651 1C21 POPEK  90       8.560  55.385  91.665  1.00  0.00           C
ATOM   2654 2C21 POPEK  90       7.410  55.535  92.686  1.00  0.00           C
ATOM   2657 3C21 POPEK  90       7.330  56.925  93.326  1.00  0.00           C
ATOM   2660 4C21 POPEK  90       6.120  57.085  94.256  1.00  0.00           C
ATOM   2663 5C21 POPEK  90       6.050  58.485  94.885  1.00  0.00           C
ATOM   2666 6C21 POPEK  90       4.630  58.855  95.336  1.00  0.00           C
ATOM   2669 7C21 POPEK  90       4.510  60.245  95.956  1.00  0.00           C
ATOM   2672 8C21 POPEK  90       3.070  60.785  96.026  1.00  0.00           C
ATOM   2676  C33 POPEK  90      17.480  54.145  80.725  1.00  0.00           C
ATOM   2679  C34 POPEK  90      17.150  53.635  82.136  1.00  0.00           C
ATOM   2682  C35 POPEK  90      16.370  54.655  82.976  1.00  0.00           C
ATOM   2685  C36 POPEK  90      16.720  54.515  84.456  1.00  0.00           C
ATOM   2688  C37 POPEK  90      15.820  55.335  85.366  1.00  0.00           C
ATOM   2691  C38 POPEK  90      16.370  55.445  86.796  1.00  0.00           C
ATOM   2694  C39 POPEK  90      16.450  54.105  87.516  1.00  0.00           C
ATOM   2697 0C31 POPEK  90      17.500  54.095  88.635  1.00  0.00           C
ATOM   2700 1C31 POPEK  90      17.420  52.795  89.436  1.00  0.00           C
ATOM   2703 2C31 POPEK  90      18.570  52.615  90.436  1.00  0.00           C
ATOM   2706 3C31 POPEK  90      18.700  53.795  91.406  1.00  0.00           C
ATOM   2709 4C31 POPEK  90      19.560  53.465  92.635  1.00  0.00           C
ATOM   2712 5C31 POPEK  90      19.740  54.695  93.535  1.00  0.00           C
ATOM   2715 6C31 POPEK  90      20.510  54.395  94.826  1.00  0.00           C
ATOM   2719  NH3 POPEL  91       4.130  13.265  74.156  1.00  0.00           N
ATOM   2723  C12 POPEL  91       3.720  11.825  74.266  1.00  0.00           C
ATOM   2726  C11 POPEL  91       3.200  11.305  72.906  1.00  0.00           C
ATOM   2729  P   POPEL  91       2.630   8.945  71.906  1.00  0.00           P
ATOM   2730  O13 POPEL  91       1.550   9.295  70.946  1.00  0.00           O
ATOM   2731  O14 POPEL  91       3.990   8.835  71.376  1.00  0.00           O
ATOM   2732  O11 POPEL  91       2.190   7.635  72.675  1.00  0.00           O
ATOM   2733  O12 POPEL  91       2.640  10.005  73.065  1.00  0.00           O
ATOM   2734  C1  POPEL  91       1.260   7.665  73.766  1.00  0.00           C
ATOM   2737  C2  POPEL  91       1.930   7.515  75.175  1.00  0.00           C
ATOM   2739  O21 POPEL  91       0.990   7.015  76.146  1.00  0.00           O
ATOM   2740  C21 POPEL  91       0.670   5.745  76.056  1.00  0.00           C
ATOM   2741  O22 POPEL  91       0.990   4.995  75.146  1.00  0.00           O
ATOM   2742  C22 POPEL  91      -0.150   5.355  77.286  1.00  0.00           C
ATOM   2745  C3  POPEL  91       2.500   8.865  75.726  1.00  0.00           C
ATOM   2748  O31 POPEL  91       2.360   9.075  77.146  1.00  0.00           O
ATOM   2749  C31 POPEL  91       3.040   8.245  77.925  1.00  0.00           C
ATOM   2750  O32 POPEL  91       3.890   7.455  77.566  1.00  0.00           O
ATOM   2751  C32 POPEL  91       2.600   8.455  79.376  1.00  0.00           C
ATOM   2754  C23 POPEL  91       0.140   3.915  77.796  1.00  0.00           C
ATOM   2757  C24 POPEL  91      -0.550   3.595  79.126  1.00  0.00           C
ATOM   2760  C25 POPEL  91       0.030   4.365  80.316  1.00  0.00           C
ATOM   2763  C26 POPEL  91      -0.480   3.895  81.686  1.00  0.00           C
ATOM   2766  C27 POPEL  91       0.260   4.615  82.826  1.00  0.00           C
ATOM   2769  C28 POPEL  91      -0.090   4.085  84.235  1.00  0.00           C
ATOM   2772  C29 POPEL  91       0.950   4.525  85.246  1.00  0.00           C
ATOM   2774 0C21 POPEL  91       0.910   4.285  86.566  1.00  0.00           C
ATOM   2776 1C21 POPEL  91      -0.170   3.515  87.276  1.00  0.00           C
ATOM   2779 2C21 POPEL  91       0.410   2.545  88.336  1.00  0.00           C
ATOM   2782 3C21 POPEL  91       1.040   3.265  89.536  1.00  0.00           C
ATOM   2785 4C21 POPEL  91       1.200   2.365  90.776  1.00  0.00           C
ATOM   2788 5C21 POPEL  91       2.430   1.455  90.725  1.00  0.00           C
ATOM   2791 6C21 POPEL  91       2.490   0.465  91.906  1.00  0.00           C
ATOM   2794 7C21 POPEL  91       3.780  -0.365  91.926  1.00  0.00           C
ATOM   2797 8C21 POPEL  91       3.860  -1.355  93.096  1.00  0.00           C
ATOM   2801  C33 POPEL  91       2.770   7.175  80.215  1.00  0.00           C
ATOM   2804  C34 POPEL  91       2.990   7.445  81.706  1.00  0.00           C
ATOM   2807  C35 POPEL  91       1.840   8.135  82.436  1.00  0.00           C
ATOM   2810  C36 POPEL  91       2.070   8.055  83.955  1.00  0.00           C
ATOM   2813  C37 POPEL  91       0.800   8.275  84.785  1.00  0.00           C
ATOM   2816  C38 POPEL  91       0.620   9.725  85.266  1.00  0.00           C
ATOM   2819  C39 POPEL  91      -0.540   9.825  86.256  1.00  0.00           C
ATOM   2822 0C31 POPEL  91      -0.840  11.255  86.706  1.00  0.00           C
ATOM   2825 1C31 POPEL  91      -1.790  11.305  87.915  1.00  0.00           C
ATOM   2828 2C31 POPEL  91      -2.020  12.725  88.436  1.00  0.00           C
ATOM   2831 3C31 POPEL  91      -2.680  12.735  89.826  1.00  0.00           C
ATOM   2834 4C31 POPEL  91      -2.470  14.015  90.635  1.00  0.00           C
ATOM   2837 5C31 POPEL  91      -0.990  14.275  90.965  1.00  0.00           C
ATOM   2840 6C31 POPEL  91      -0.760  15.125  92.215  1.00  0.00           C
ATOM   2844  NH3 POPEM  92      37.320 105.315  72.306  1.00  0.00           N
ATOM   2848  C12 POPEM  92      36.060 105.565  73.076  1.00  0.00           C
ATOM   2851  C11 POPEM  92      35.660 107.045  73.196  1.00  0.00           C
ATOM   2854  P   POPEM  92      33.350 108.145  73.796  1.00  0.00           P
ATOM   2855  O13 POPEM  92      32.140 107.335  73.536  1.00  0.00           O
ATOM   2856  O14 POPEM  92      33.800 109.075  72.746  1.00  0.00           O
ATOM   2857  O11 POPEM  92      33.200 108.945  75.146  1.00  0.00           O
ATOM   2858  O12 POPEM  92      34.550 107.145  74.116  1.00  0.00           O
ATOM   2859  C1  POPEM  92      32.250 108.525  76.116  1.00  0.00           C
ATOM   2862  C2  POPEM  92      32.850 108.745  77.516  1.00  0.00           C
ATOM   2864  O21 POPEM  92      31.900 108.275  78.495  1.00  0.00           O
ATOM   2865  C21 POPEM  92      32.460 107.785  79.586  1.00  0.00           C
ATOM   2866  O22 POPEM  92      33.660 107.665  79.786  1.00  0.00           O
ATOM   2867  C22 POPEM  92      31.380 107.335  80.555  1.00  0.00           C
ATOM   2870  C3  POPEM  92      33.230 110.235  77.766  1.00  0.00           C
ATOM   2873  O31 POPEM  92      33.930 110.385  79.016  1.00  0.00           O
ATOM   2874  C31 POPEM  92      33.260 110.995  79.996  1.00  0.00           C
ATOM   2875  O32 POPEM  92      32.220 111.615  79.856  1.00  0.00           O
ATOM   2876  C32 POPEM  92      33.940 110.695  81.346  1.00  0.00           C
ATOM   2879  C23 POPEM  92      31.900 107.155  81.996  1.00  0.00           C
ATOM   2882  C24 POPEM  92      32.590 105.805  82.226  1.00  0.00           C
ATOM   2885  C25 POPEM  92      33.210 105.705  83.635  1.00  0.00           C
ATOM   2888  C26 POPEM  92      32.170 105.845  84.745  1.00  0.00           C
ATOM   2891  C27 POPEM  92      32.750 105.675  86.156  1.00  0.00           C
ATOM   2894  C28 POPEM  92      31.640 105.775  87.226  1.00  0.00           C
ATOM   2897  C29 POPEM  92      32.170 105.645  88.626  1.00  0.00           C
ATOM   2899 0C21 POPEM  92      32.200 106.605  89.576  1.00  0.00           C
ATOM   2901 1C21 POPEM  92      31.690 108.025  89.456  1.00  0.00           C
ATOM   2904 2C21 POPEM  92      30.860 108.475  90.686  1.00  0.00           C
ATOM   2907 3C21 POPEM  92      29.510 107.745  90.846  1.00  0.00           C
ATOM   2910 4C21 POPEM  92      28.750 108.135  92.126  1.00  0.00           C
ATOM   2913 5C21 POPEM  92      28.520 109.645  92.285  1.00  0.00           C
ATOM   2916 6C21 POPEM  92      27.590 109.975  93.456  1.00  0.00           C
ATOM   2919 7C21 POPEM  92      27.350 111.485  93.616  1.00  0.00           C
ATOM   2922 8C21 POPEM  92      26.300 111.805  94.686  1.00  0.00           C
ATOM   2926  C33 POPEM  92      32.980 110.755  82.565  1.00  0.00           C
ATOM   2929  C34 POPEM  92      33.550 110.215  83.896  1.00  0.00           C
ATOM   2932  C35 POPEM  92      32.690 110.595  85.126  1.00  0.00           C
ATOM   2935  C36 POPEM  92      31.390 109.785  85.355  1.00  0.00           C
ATOM   2938  C37 POPEM  92      30.330 110.605  86.126  1.00  0.00           C
ATOM   2941  C38 POPEM  92      28.890 110.035  86.135  1.00  0.00           C
ATOM   2944  C39 POPEM  92      28.630 108.875  87.096  1.00  0.00           C
ATOM   2947 0C31 POPEM  92      27.130 108.525  87.186  1.00  0.00           C
ATOM   2950 1C31 POPEM  92      26.390 109.375  88.236  1.00  0.00           C
ATOM   2953 2C31 POPEM  92      24.860 109.215  88.176  1.00  0.00           C
ATOM   2956 3C31 POPEM  92      24.180 109.605  89.496  1.00  0.00           C
ATOM   2959 4C31 POPEM  92      24.390 111.065  89.906  1.00  0.00           C
ATOM   2962 5C31 POPEM  92      23.990 111.325  91.366  1.00  0.00           C
ATOM   2965 6C31 POPEM  92      24.190 112.785  91.786  1.00  0.00           C
ATOM   2969  NH3 POPEN  93      84.080 105.405 116.876  1.00  0.00           N
ATOM   2973  C12 POPEN  93      84.350 106.775 116.296  1.00  0.00           C
ATOM   2976  C11 POPEN  93      84.480 107.905 117.346  1.00  0.00           C
ATOM   2979  P   POPEN  93      86.500 107.165 118.815  1.00  0.00           P
ATOM   2980  O13 POPEN  93      87.250 108.435 118.736  1.00  0.00           O
ATOM   2981  O14 POPEN  93      86.670 106.385 120.056  1.00  0.00           O
ATOM   2982  O11 POPEN  93      86.840 106.285 117.536  1.00  0.00           O
ATOM   2983  O12 POPEN  93      84.950 107.455 118.616  1.00  0.00           O
ATOM   2984  C1  POPEN  93      88.150 105.785 117.276  1.00  0.00           C
ATOM   2987  C2  POPEN  93      88.420 105.495 115.756  1.00  0.00           C
ATOM   2989  O21 POPEN  93      88.160 106.685 114.966  1.00  0.00           O
ATOM   2990  C21 POPEN  93      89.230 107.485 114.885  1.00  0.00           C
ATOM   2991  O22 POPEN  93      90.300 107.275 115.416  1.00  0.00           O
ATOM   2992  C22 POPEN  93      88.950 108.615 113.896  1.00  0.00           C
ATOM   2995  C3  POPEN  93      87.670 104.265 115.146  1.00  0.00           C
ATOM   2998  O31 POPEN  93      88.160 103.985 113.815  1.00  0.00           O
ATOM   2999  C31 POPEN  93      87.600 102.995 113.135  1.00  0.00           C
ATOM   3000  O32 POPEN  93      86.810 102.175 113.566  1.00  0.00           O
ATOM   3001  C32 POPEN  93      88.170 103.085 111.695  1.00  0.00           C
ATOM   3004  C23 POPEN  93      89.620 108.305 112.546  1.00  0.00           C
ATOM   3007  C24 POPEN  93      89.140 109.245 111.436  1.00  0.00           C
ATOM   3010  C25 POPEN  93      89.880 109.015 110.116  1.00  0.00           C
ATOM   3013  C26 POPEN  93      91.260 109.685 110.065  1.00  0.00           C
ATOM   3016  C27 POPEN  93      91.980 109.505 108.726  1.00  0.00           C
ATOM   3019  C28 POPEN  93      93.040 110.615 108.495  1.00  0.00           C
ATOM   3022  C29 POPEN  93      94.370 110.115 107.995  1.00  0.00           C
ATOM   3024 0C21 POPEN  93      94.770 110.025 106.715  1.00  0.00           C
ATOM   3026 1C21 POPEN  93      93.930 110.345 105.506  1.00  0.00           C
ATOM   3029 2C21 POPEN  93      94.400 109.545 104.276  1.00  0.00           C
ATOM   3032 3C21 POPEN  93      95.730 110.055 103.675  1.00  0.00           C
ATOM   3035 4C21 POPEN  93      96.260 109.185 102.525  1.00  0.00           C
ATOM   3038 5C21 POPEN  93      95.360 109.175 101.275  1.00  0.00           C
ATOM   3041 6C21 POPEN  93      95.890 108.225 100.186  1.00  0.00           C
ATOM   3044 7C21 POPEN  93      97.110 108.765  99.426  1.00  0.00           C
ATOM   3047 8C21 POPEN  93      97.910 107.665  98.726  1.00  0.00           C
ATOM   3051  C33 POPEN  93      87.840 101.925 110.715  1.00  0.00           C
ATOM   3054  C34 POPEN  93      87.750 102.395 109.245  1.00  0.00           C
ATOM   3057  C35 POPEN  93      88.490 101.515 108.215  1.00  0.00           C
ATOM   3060  C36 POPEN  93      88.250 102.005 106.776  1.00  0.00           C
ATOM   3063  C37 POPEN  93      88.680 101.025 105.656  1.00  0.00           C
ATOM   3066  C38 POPEN  93      88.450 101.615 104.256  1.00  0.00           C
ATOM   3069  C39 POPEN  93      89.080 100.805 103.116  1.00  0.00           C
ATOM   3072 0C31 POPEN  93      88.390 101.045 101.766  1.00  0.00           C
ATOM   3075 1C31 POPEN  93      88.930 100.175 100.626  1.00  0.00           C
ATOM   3078 2C31 POPEN  93      88.220 100.465  99.296  1.00  0.00           C
ATOM   3081 3C31 POPEN  93      88.850  99.745  98.096  1.00  0.00           C
ATOM   3084 4C31 POPEN  93      88.240 100.205  96.756  1.00  0.00           C
ATOM   3087 5C31 POPEN  93      88.960  99.615  95.536  1.00  0.00           C
ATOM   3090 6C31 POPEN  93      88.400 100.105  94.195  1.00  0.00           C
ATOM   3094  NH3 POPEO  94      76.770  37.565 117.456  1.00  0.00           N
ATOM   3098  C12 POPEO  94      76.990  39.035 117.156  1.00  0.00           C
ATOM   3101  C11 POPEO  94      77.450  39.815 118.406  1.00  0.00           C
ATOM   3104  P   POPEO  94      78.190  42.175 119.186  1.00  0.00           P
ATOM   3105  O13 POPEO  94      77.350  42.155 120.416  1.00  0.00           O
ATOM   3106  O14 POPEO  94      79.600  41.775 119.366  1.00  0.00           O
ATOM   3107  O11 POPEO  94      78.100  43.585 118.456  1.00  0.00           O
ATOM   3108  O12 POPEO  94      77.530  41.215 118.106  1.00  0.00           O
ATOM   3109  C1  POPEO  94      76.880  44.045 117.876  1.00  0.00           C
ATOM   3112  C2  POPEO  94      77.070  44.325 116.356  1.00  0.00           C
ATOM   3114  O21 POPEO  94      75.800  44.595 115.725  1.00  0.00           O
ATOM   3115  C21 POPEO  94      75.370  45.855 115.845  1.00  0.00           C
ATOM   3116  O22 POPEO  94      75.820  46.685 116.596  1.00  0.00           O
ATOM   3117  C22 POPEO  94      74.170  46.065 114.916  1.00  0.00           C
ATOM   3120  C3  POPEO  94      77.740  43.115 115.635  1.00  0.00           C
ATOM   3123  O31 POPEO  94      78.030  43.415 114.256  1.00  0.00           O
ATOM   3124  C31 POPEO  94      77.150  42.975 113.365  1.00  0.00           C
ATOM   3125  O32 POPEO  94      76.160  42.315 113.616  1.00  0.00           O
ATOM   3126  C32 POPEO  94      77.620  43.385 111.965  1.00  0.00           C
ATOM   3129  C23 POPEO  94      74.350  47.345 114.055  1.00  0.00           C
ATOM   3132  C24 POPEO  94      73.350  47.425 112.886  1.00  0.00           C
ATOM   3135  C25 POPEO  94      73.660  48.575 111.906  1.00  0.00           C
ATOM   3138  C26 POPEO  94      73.390  49.975 112.486  1.00  0.00           C
ATOM   3141  C27 POPEO  94      71.890  50.325 112.546  1.00  0.00           C
ATOM   3144  C28 POPEO  94      71.630  51.685 113.205  1.00  0.00           C
ATOM   3147  C29 POPEO  94      70.160  52.045 113.135  1.00  0.00           C
ATOM   3149 0C21 POPEO  94      69.620  53.115 112.536  1.00  0.00           C
ATOM   3151 1C21 POPEO  94      70.350  54.225 111.826  1.00  0.00           C
ATOM   3154 2C21 POPEO  94      70.340  54.065 110.285  1.00  0.00           C
ATOM   3157 3C21 POPEO  94      68.990  54.385 109.626  1.00  0.00           C
ATOM   3160 4C21 POPEO  94      69.120  54.495 108.096  1.00  0.00           C
ATOM   3163 5C21 POPEO  94      68.040  55.365 107.416  1.00  0.00           C
ATOM   3166 6C21 POPEO  94      66.650  54.725 107.316  1.00  0.00           C
ATOM   3169 7C21 POPEO  94      65.710  55.555 106.436  1.00  0.00           C
ATOM   3172 8C21 POPEO  94      64.310  54.955 106.236  1.00  0.00           C
ATOM   3176  C33 POPEO  94      76.500  43.385 110.886  1.00  0.00           C
ATOM   3179  C34 POPEO  94      77.030  43.955 109.566  1.00  0.00           C
ATOM   3182  C35 POPEO  94      76.000  44.005 108.415  1.00  0.00           C
ATOM   3185  C36 POPEO  94      74.950  45.115 108.555  1.00  0.00           C
ATOM   3188  C37 POPEO  94      74.170  45.305 107.245  1.00  0.00           C
ATOM   3191  C38 POPEO  94      72.860  46.095 107.396  1.00  0.00           C
ATOM   3194  C39 POPEO  94      73.010  47.565 107.796  1.00  0.00           C
ATOM   3197 0C31 POPEO  94      71.650  48.275 107.775  1.00  0.00           C
ATOM   3200 1C31 POPEO  94      71.660  49.745 108.215  1.00  0.00           C
ATOM   3203 2C31 POPEO  94      70.280  50.405 108.026  1.00  0.00           C
ATOM   3206 3C31 POPEO  94      70.020  50.805 106.555  1.00  0.00           C
ATOM   3209 4C31 POPEO  94      68.540  50.965 106.216  1.00  0.00           C
ATOM   3212 5C31 POPEO  94      68.320  51.295 104.735  1.00  0.00           C
ATOM   3215 6C31 POPEO  94      66.850  51.345 104.326  1.00  0.00           C
ATOM   3219  NH3 POPEP  95      64.140   0.385  68.346  1.00  0.00           N
ATOM   3223  C12 POPEP  95      64.670   1.775  68.156  1.00  0.00           C
ATOM   3226  C11 POPEP  95      64.810   2.535  69.476  1.00  0.00           C
ATOM   3229  P   POPEP  95      64.590   5.165  69.355  1.00  0.00           P
ATOM   3230  O13 POPEP  95      64.790   5.985  68.146  1.00  0.00           O
ATOM   3231  O14 POPEP  95      63.170   4.905  69.696  1.00  0.00           O
ATOM   3232  O11 POPEP  95      65.300   5.865  70.586  1.00  0.00           O
ATOM   3233  O12 POPEP  95      65.380   3.805  69.226  1.00  0.00           O
ATOM   3234  C1  POPEP  95      65.480   5.195  71.836  1.00  0.00           C
ATOM   3237  C2  POPEP  95      64.360   5.535  72.866  1.00  0.00           C
ATOM   3239  O21 POPEP  95      64.900   5.995  74.116  1.00  0.00           O
ATOM   3240  C21 POPEP  95      65.650   5.125  74.796  1.00  0.00           C
ATOM   3241  O22 POPEP  95      66.020   4.035  74.396  1.00  0.00           O
ATOM   3242  C22 POPEP  95      66.040   5.705  76.156  1.00  0.00           C
ATOM   3245  C3  POPEP  95      63.310   4.385  73.065  1.00  0.00           C
ATOM   3248  O31 POPEP  95      62.090   4.865  73.696  1.00  0.00           O
ATOM   3249  C31 POPEP  95      62.100   4.835  75.025  1.00  0.00           C
ATOM   3250  O32 POPEP  95      63.030   4.425  75.696  1.00  0.00           O
ATOM   3251  C32 POPEP  95      60.810   5.385  75.605  1.00  0.00           C
ATOM   3254  C23 POPEP  95      66.190   4.585  77.215  1.00  0.00           C
ATOM   3257  C24 POPEP  95      66.330   5.135  78.646  1.00  0.00           C
ATOM   3260  C25 POPEP  95      67.630   5.915  78.876  1.00  0.00           C
ATOM   3263  C26 POPEP  95      67.740   6.435  80.305  1.00  0.00           C
ATOM   3266  C27 POPEP  95      69.020   7.265  80.526  1.00  0.00           C
ATOM   3269  C28 POPEP  95      69.130   7.845  81.945  1.00  0.00           C
ATOM   3272  C29 POPEP  95      68.140   8.965  82.176  1.00  0.00           C
ATOM   3274 0C21 POPEP  95      68.330  10.055  82.936  1.00  0.00           C
ATOM   3276 1C21 POPEP  95      69.540  10.335  83.785  1.00  0.00           C
ATOM   3279 2C21 POPEP  95      69.190  11.065  85.086  1.00  0.00           C
ATOM   3282 3C21 POPEP  95      68.120  10.375  85.936  1.00  0.00           C
ATOM   3285 4C21 POPEP  95      68.050  10.965  87.355  1.00  0.00           C
ATOM   3288 5C21 POPEP  95      66.820  10.485  88.125  1.00  0.00           C
ATOM   3291 6C21 POPEP  95      66.720  11.165  89.496  1.00  0.00           C
ATOM   3294 7C21 POPEP  95      65.450  10.755  90.256  1.00  0.00           C
ATOM   3297 8C21 POPEP  95      65.360  11.435  91.616  1.00  0.00           C
ATOM   3301  C33 POPEP  95      60.780   5.315  77.146  1.00  0.00           C
ATOM   3304  C34 POPEP  95      59.790   6.325  77.746  1.00  0.00           C
ATOM   3307  C35 POPEP  95      58.340   5.835  77.805  1.00  0.00           C
ATOM   3310  C36 POPEP  95      57.440   6.945  78.376  1.00  0.00           C
ATOM   3313  C37 POPEP  95      56.060   6.465  78.836  1.00  0.00           C
ATOM   3316  C38 POPEP  95      55.210   7.615  79.406  1.00  0.00           C
ATOM   3319  C39 POPEP  95      55.690   8.175  80.756  1.00  0.00           C
ATOM   3322 0C31 POPEP  95      55.440   7.225  81.936  1.00  0.00           C
ATOM   3325 1C31 POPEP  95      55.500   7.965  83.276  1.00  0.00           C
ATOM   3328 2C31 POPEP  95      55.330   7.085  84.526  1.00  0.00           C
ATOM   3331 3C31 POPEP  95      53.960   6.395  84.646  1.00  0.00           C
ATOM   3334 4C31 POPEP  95      53.850   5.585  85.956  1.00  0.00           C
ATOM   3337 5C31 POPEP  95      52.620   4.675  85.995  1.00  0.00           C
ATOM   3340 6C31 POPEP  95      52.620   3.725  87.196  1.00  0.00           C
ATOM   3344  NH3 POPEQ  96      50.140  82.015 115.076  1.00  0.00           N
ATOM   3348  C12 POPEQ  96      49.330  80.905 114.455  1.00  0.00           C
ATOM   3351  C11 POPEQ  96      50.200  79.985 113.566  1.00  0.00           C
ATOM   3354  P   POPEQ  96      51.860  81.295 112.016  1.00  0.00           P
ATOM   3355  O13 POPEQ  96      51.910  82.365 113.046  1.00  0.00           O
ATOM   3356  O14 POPEQ  96      52.930  80.285 112.036  1.00  0.00           O
ATOM   3357  O11 POPEQ  96      51.690  81.935 110.576  1.00  0.00           O
ATOM   3358  O12 POPEQ  96      50.470  80.555 112.266  1.00  0.00           O
ATOM   3359  C1  POPEQ  96      51.230  81.125 109.496  1.00  0.00           C
ATOM   3362  C2  POPEQ  96      51.840  81.615 108.146  1.00  0.00           C
ATOM   3364  O21 POPEQ  96      51.070  81.215 106.996  1.00  0.00           O
ATOM   3365  C21 POPEQ  96      50.920  79.925 106.785  1.00  0.00           C
ATOM   3366  O22 POPEQ  96      51.260  79.025 107.525  1.00  0.00           O
ATOM   3367  C22 POPEQ  96      50.260  79.675 105.436  1.00  0.00           C
ATOM   3370  C3  POPEQ  96      53.340  81.235 107.995  1.00  0.00           C
ATOM   3373  O31 POPEQ  96      53.840  81.705 106.726  1.00  0.00           O
ATOM   3374  C31 POPEQ  96      55.010  81.185 106.396  1.00  0.00           C
ATOM   3375  O32 POPEQ  96      55.610  80.325 107.036  1.00  0.00           O
ATOM   3376  C32 POPEQ  96      55.530  81.815 105.106  1.00  0.00           C
ATOM   3379  C23 POPEQ  96      49.390  78.395 105.416  1.00  0.00           C
ATOM   3382  C24 POPEQ  96      48.770  78.135 104.025  1.00  0.00           C
ATOM   3385  C25 POPEQ  96      48.040  76.795 103.915  1.00  0.00           C
ATOM   3388  C26 POPEQ  96      47.320  76.665 102.565  1.00  0.00           C
ATOM   3391  C27 POPEQ  96      46.720  75.275 102.316  1.00  0.00           C
ATOM   3394  C28 POPEQ  96      45.690  75.265 101.166  1.00  0.00           C
ATOM   3397  C29 POPEQ  96      46.280  75.545  99.805  1.00  0.00           C
ATOM   3399 0C21 POPEQ  96      45.630  75.405  98.635  1.00  0.00           C
ATOM   3401 1C21 POPEQ  96      44.210  74.935  98.465  1.00  0.00           C
ATOM   3404 2C21 POPEQ  96      44.030  73.855  97.375  1.00  0.00           C
ATOM   3407 3C21 POPEQ  96      44.800  72.545  97.646  1.00  0.00           C
ATOM   3410 4C21 POPEQ  96      44.340  71.405  96.726  1.00  0.00           C
ATOM   3413 5C21 POPEQ  96      45.060  70.075  96.996  1.00  0.00           C
ATOM   3416 6C21 POPEQ  96      44.460  68.905  96.206  1.00  0.00           C
ATOM   3419 7C21 POPEQ  96      45.170  67.575  96.496  1.00  0.00           C
ATOM   3422 8C21 POPEQ  96      44.410  66.345  96.005  1.00  0.00           C
ATOM   3426  C33 POPEQ  96      56.220  80.785 104.186  1.00  0.00           C
ATOM   3429  C34 POPEQ  96      56.810  81.395 102.896  1.00  0.00           C
ATOM   3432  C35 POPEQ  96      58.000  82.325 103.146  1.00  0.00           C
ATOM   3435  C36 POPEQ  96      59.320  81.605 103.436  1.00  0.00           C
ATOM   3438  C37 POPEQ  96      60.110  81.305 102.156  1.00  0.00           C
ATOM   3441  C38 POPEQ  96      61.510  80.755 102.456  1.00  0.00           C
ATOM   3444  C39 POPEQ  96      62.020  79.755 101.406  1.00  0.00           C
ATOM   3447 0C31 POPEQ  96      62.110  80.345  99.986  1.00  0.00           C
ATOM   3450 1C31 POPEQ  96      62.630  79.335  98.946  1.00  0.00           C
ATOM   3453 2C31 POPEQ  96      61.700  78.135  98.736  1.00  0.00           C
ATOM   3456 3C31 POPEQ  96      62.060  77.305  97.495  1.00  0.00           C
ATOM   3459 4C31 POPEQ  96      61.020  76.205  97.196  1.00  0.00           C
ATOM   3462 5C31 POPEQ  96      60.970  75.835  95.706  1.00  0.00           C
ATOM   3465 6C31 POPEQ  96      60.020  74.685  95.396  1.00  0.00           C
ATOM   3469  NH3 POPER  97     112.730  74.985 114.766  1.00  0.00           N
ATOM   3473  C12 POPER  97     111.430  74.525 115.346  1.00  0.00           C
ATOM   3476  C11 POPER  97     110.700  73.585 114.396  1.00  0.00           C
ATOM   3479  P   POPER  97     109.020  72.285 115.926  1.00  0.00           P
ATOM   3480  O13 POPER  97     109.870  72.485 117.126  1.00  0.00           O
ATOM   3481  O14 POPER  97     107.560  72.205 116.125  1.00  0.00           O
ATOM   3482  O11 POPER  97     109.450  70.975 115.186  1.00  0.00           O
ATOM   3483  O12 POPER  97     109.360  73.385 114.836  1.00  0.00           O
ATOM   3484  C1  POPER  97     109.240  70.795 113.786  1.00  0.00           C
ATOM   3487  C2  POPER  97     109.850  69.435 113.396  1.00  0.00           C
ATOM   3489  O21 POPER  97     110.590  69.465 112.156  1.00  0.00           O
ATOM   3490  C21 POPER  97     109.870  69.545 111.055  1.00  0.00           C
ATOM   3491  O22 POPER  97     108.690  69.855 110.995  1.00  0.00           O
ATOM   3492  C22 POPER  97     110.720  69.115 109.866  1.00  0.00           C
ATOM   3495  C3  POPER  97     108.780  68.295 113.456  1.00  0.00           C
ATOM   3498  O31 POPER  97     109.270  67.115 112.816  1.00  0.00           O
ATOM   3499  C31 POPER  97     110.230  66.525 113.506  1.00  0.00           C
ATOM   3500  O32 POPER  97     110.620  66.815 114.626  1.00  0.00           O
ATOM   3501  C32 POPER  97     110.860  65.445 112.635  1.00  0.00           C
ATOM   3504  C23 POPER  97     109.850  68.735 108.646  1.00  0.00           C
ATOM   3507  C24 POPER  97     110.690  68.345 107.425  1.00  0.00           C
ATOM   3510  C25 POPER  97     109.850  68.295 106.146  1.00  0.00           C
ATOM   3513  C26 POPER  97     110.680  68.085 104.866  1.00  0.00           C
ATOM   3516  C27 POPER  97     109.970  68.585 103.596  1.00  0.00           C
ATOM   3519  C28 POPER  97     109.150  67.545 102.816  1.00  0.00           C
ATOM   3522  C29 POPER  97     108.050  66.895 103.616  1.00  0.00           C
ATOM   3524 0C21 POPER  97     106.730  66.895 103.386  1.00  0.00           C
ATOM   3526 1C21 POPER  97     105.960  67.555 102.266  1.00  0.00           C
ATOM   3529 2C21 POPER  97     105.440  66.505 101.266  1.00  0.00           C
ATOM   3532 3C21 POPER  97     104.470  65.465 101.866  1.00  0.00           C
ATOM   3535 4C21 POPER  97     104.040  64.385 100.865  1.00  0.00           C
ATOM   3538 5C21 POPER  97     103.090  64.925  99.785  1.00  0.00           C
ATOM   3541 6C21 POPER  97     102.660  63.875  98.745  1.00  0.00           C
ATOM   3544 7C21 POPER  97     101.740  64.465  97.665  1.00  0.00           C
ATOM   3547 8C21 POPER  97     101.320  63.445  96.605  1.00  0.00           C
ATOM   3551  C33 POPER  97     110.490  64.055 113.176  1.00  0.00           C
ATOM   3554  C34 POPER  97     111.250  62.925 112.476  1.00  0.00           C
ATOM   3557  C35 POPER  97     110.680  61.555 112.866  1.00  0.00           C
ATOM   3560  C36 POPER  97     109.610  61.025 111.896  1.00  0.00           C
ATOM   3563  C37 POPER  97     110.220  60.345 110.666  1.00  0.00           C
ATOM   3566  C38 POPER  97     109.160  59.725 109.745  1.00  0.00           C
ATOM   3569  C39 POPER  97     109.740  59.085 108.465  1.00  0.00           C
ATOM   3572 0C31 POPER  97     108.660  58.345 107.665  1.00  0.00           C
ATOM   3575 1C31 POPER  97     109.150  57.695 106.366  1.00  0.00           C
ATOM   3578 2C31 POPER  97     110.010  56.435 106.576  1.00  0.00           C
ATOM   3581 3C31 POPER  97     110.290  55.695 105.256  1.00  0.00           C
ATOM   3584 4C31 POPER  97     110.790  54.265 105.465  1.00  0.00           C
ATOM   3587 5C31 POPER  97     111.080  53.515 104.146  1.00  0.00           C
ATOM   3590 6C31 POPER  97     111.370  52.025 104.346  1.00  0.00           C
ATOM   3594  NH3 POPES  98      52.540  65.605  74.175  1.00  0.00           N
ATOM   3598  C12 POPES  98      52.950  64.415  73.336  1.00  0.00           C
ATOM   3601  C11 POPES  98      54.410  63.985  73.576  1.00  0.00           C
ATOM   3604  P   POPES  98      56.190  62.235  72.866  1.00  0.00           P
ATOM   3605  O13 POPES  98      56.270  60.875  72.275  1.00  0.00           O
ATOM   3606  O14 POPES  98      56.980  63.325  72.245  1.00  0.00           O
ATOM   3607  O11 POPES  98      56.570  62.135  74.396  1.00  0.00           O
ATOM   3608  O12 POPES  98      54.680  62.715  72.946  1.00  0.00           O
ATOM   3609  C1  POPES  98      55.790  61.395  75.326  1.00  0.00           C
ATOM   3612  C2  POPES  98      56.240  61.715  76.785  1.00  0.00           C
ATOM   3614  O21 POPES  98      55.680  60.785  77.726  1.00  0.00           O
ATOM   3615  C21 POPES  98      54.370  60.825  77.936  1.00  0.00           C
ATOM   3616  O22 POPES  98      53.560  61.505  77.336  1.00  0.00           O
ATOM   3617  C22 POPES  98      54.050  59.875  79.096  1.00  0.00           C
ATOM   3620  C3  POPES  98      56.020  63.225  77.146  1.00  0.00           C
ATOM   3623  O31 POPES  98      56.760  63.665  78.315  1.00  0.00           O
ATOM   3624  C31 POPES  98      56.070  63.735  79.446  1.00  0.00           C
ATOM   3625  O32 POPES  98      54.910  63.395  79.576  1.00  0.00           O
ATOM   3626  C32 POPES  98      56.920  64.385  80.546  1.00  0.00           C
ATOM   3629  C23 POPES  98      52.640  60.075  79.705  1.00  0.00           C
ATOM   3632  C24 POPES  98      52.570  61.255  80.686  1.00  0.00           C
ATOM   3635  C25 POPES  98      51.250  61.345  81.476  1.00  0.00           C
ATOM   3638  C26 POPES  98      50.930  60.065  82.255  1.00  0.00           C
ATOM   3641  C27 POPES  98      49.680  60.145  83.156  1.00  0.00           C
ATOM   3644  C28 POPES  98      49.130  58.735  83.495  1.00  0.00           C
ATOM   3647  C29 POPES  98      48.120  58.735  84.615  1.00  0.00           C
ATOM   3649 0C21 POPES  98      48.180  58.065  85.786  1.00  0.00           C
ATOM   3651 1C21 POPES  98      49.280  57.165  86.296  1.00  0.00           C
ATOM   3654 2C21 POPES  98      49.890  57.675  87.616  1.00  0.00           C
ATOM   3657 3C21 POPES  98      48.920  57.555  88.815  1.00  0.00           C
ATOM   3660 4C21 POPES  98      49.480  58.175  90.105  1.00  0.00           C
ATOM   3663 5C21 POPES  98      48.400  58.345  91.175  1.00  0.00           C
ATOM   3666 6C21 POPES  98      48.870  59.125  92.406  1.00  0.00           C
ATOM   3669 7C21 POPES  98      47.730  59.485  93.355  1.00  0.00           C
ATOM   3672 8C21 POPES  98      48.200  60.215  94.615  1.00  0.00           C
ATOM   3676  C33 POPES  98      56.970  63.545  81.846  1.00  0.00           C
ATOM   3679  C34 POPES  98      57.270  64.375  83.116  1.00  0.00           C
ATOM   3682  C35 POPES  98      58.630  65.085  83.135  1.00  0.00           C
ATOM   3685  C36 POPES  98      58.940  65.735  84.496  1.00  0.00           C
ATOM   3688  C37 POPES  98      60.360  66.335  84.615  1.00  0.00           C
ATOM   3691  C38 POPES  98      60.750  66.895  86.005  1.00  0.00           C
ATOM   3694  C39 POPES  98      59.810  67.985  86.535  1.00  0.00           C
ATOM   3697 0C31 POPES  98      58.780  67.405  87.506  1.00  0.00           C
ATOM   3700 1C31 POPES  98      57.650  68.375  87.886  1.00  0.00           C
ATOM   3703 2C31 POPES  98      58.010  69.315  89.046  1.00  0.00           C
ATOM   3706 3C31 POPES  98      56.890  69.385  90.096  1.00  0.00           C
ATOM   3709 4C31 POPES  98      57.320  70.035  91.406  1.00  0.00           C
ATOM   3712 5C31 POPES  98      56.190  70.025  92.436  1.00  0.00           C
ATOM   3715 6C31 POPES  98      56.640  70.465  93.826  1.00  0.00           C
ATOM   3719  NH3 POPET  99      10.130  14.815 114.175  1.00  0.00           N
ATOM   3723  C12 POPET  99      10.230  13.945 115.376  1.00  0.00           C
ATOM   3726  C11 POPET  99      11.050  12.685 115.096  1.00  0.00           C
ATOM   3729  P   POPET  99      11.950  11.355 117.235  1.00  0.00           P
ATOM   3730  O13 POPET  99      12.880  12.475 117.486  1.00  0.00           O
ATOM   3731  O14 POPET  99      11.210  10.855 118.415  1.00  0.00           O
ATOM   3732  O11 POPET  99      12.770  10.165 116.596  1.00  0.00           O
ATOM   3733  O12 POPET  99      10.880  11.795 116.175  1.00  0.00           O
ATOM   3734  C1  POPET  99      12.220   9.345 115.556  1.00  0.00           C
ATOM   3737  C2  POPET  99      12.730   9.845 114.175  1.00  0.00           C
ATOM   3739  O21 POPET  99      11.880   9.455 113.096  1.00  0.00           O
ATOM   3740  C21 POPET  99      11.800   8.175 112.796  1.00  0.00           C
ATOM   3741  O22 POPET  99      12.300   7.255 113.406  1.00  0.00           O
ATOM   3742  C22 POPET  99      11.020   8.025 111.486  1.00  0.00           C
ATOM   3745  C3  POPET  99      14.250   9.555 113.936  1.00  0.00           C
ATOM   3748  O31 POPET  99      14.800  10.375 112.886  1.00  0.00           O
ATOM   3749  C31 POPET  99      14.980  11.655 113.176  1.00  0.00           C
ATOM   3750  O32 POPET  99      14.830  12.175 114.266  1.00  0.00           O
ATOM   3751  C32 POPET  99      15.410  12.435 111.936  1.00  0.00           C
ATOM   3754  C23 POPET  99      11.900   7.415 110.376  1.00  0.00           C
ATOM   3757  C24 POPET  99      11.110   7.125 109.096  1.00  0.00           C
ATOM   3760  C25 POPET  99      11.250   8.205 108.026  1.00  0.00           C
ATOM   3763  C26 POPET  99      10.380   7.895 106.796  1.00  0.00           C
ATOM   3766  C27 POPET  99      10.770   8.705 105.556  1.00  0.00           C
ATOM   3769  C28 POPET  99       9.780   8.465 104.396  1.00  0.00           C
ATOM   3772  C29 POPET  99      10.240   9.085 103.106  1.00  0.00           C
ATOM   3774 0C21 POPET  99       9.870   8.695 101.866  1.00  0.00           C
ATOM   3776 1C21 POPET  99       8.870   7.615 101.546  1.00  0.00           C
ATOM   3779 2C21 POPET  99       9.520   6.325 101.016  1.00  0.00           C
ATOM   3782 3C21 POPET  99      10.100   6.455  99.595  1.00  0.00           C
ATOM   3785 4C21 POPET  99      10.790   5.155  99.136  1.00  0.00           C
ATOM   3788 5C21 POPET  99      11.120   5.095  97.635  1.00  0.00           C
ATOM   3791 6C21 POPET  99      12.020   6.235  97.136  1.00  0.00           C
ATOM   3794 7C21 POPET  99      12.480   6.005  95.695  1.00  0.00           C
ATOM   3797 8C21 POPET  99      13.240   7.185  95.076  1.00  0.00           C
ATOM   3801  C33 POPET  99      14.630  11.985 110.686  1.00  0.00           C
ATOM   3804  C34 POPET  99      13.120  12.225 110.796  1.00  0.00           C
ATOM   3807  C35 POPET  99      12.380  11.595 109.605  1.00  0.00           C
ATOM   3810  C36 POPET  99      11.040  12.255 109.276  1.00  0.00           C
ATOM   3813  C37 POPET  99      11.220  13.645 108.656  1.00  0.00           C
ATOM   3816  C38 POPET  99       9.890  14.405 108.456  1.00  0.00           C
ATOM   3819  C39 POPET  99       8.980  13.755 107.406  1.00  0.00           C
ATOM   3822 0C31 POPET  99       7.670  14.545 107.226  1.00  0.00           C
ATOM   3825 1C31 POPET  99       6.700  13.855 106.266  1.00  0.00           C
ATOM   3828 2C31 POPET  99       5.340  14.565 106.146  1.00  0.00           C
ATOM   3831 3C31 POPET  99       5.450  16.005 105.626  1.00  0.00           C
ATOM   3834 4C31 POPET  99       4.270  16.405 104.735  1.00  0.00           C
ATOM   3837 5C31 POPET  99       4.390  17.825 104.166  1.00  0.00           C
ATOM   3840 6C31 POPET  99       3.310  18.145 103.135  1.00  0.00           C
ATOM   3844  NH3 POPEU 100     102.760  70.145  75.046  1.00  0.00           N
ATOM   3848  C12 POPEU 100     103.630  68.915  75.156  1.00  0.00           C
ATOM   3851  C11 POPEU 100     103.300  67.835  74.086  1.00  0.00           C
ATOM   3854  P   POPEU 100     105.030  65.985  74.845  1.00  0.00           P
ATOM   3855  O13 POPEU 100     105.620  64.815  74.156  1.00  0.00           O
ATOM   3856  O14 POPEU 100     105.910  66.795  75.726  1.00  0.00           O
ATOM   3857  O11 POPEU 100     103.780  65.465  75.626  1.00  0.00           O
ATOM   3858  O12 POPEU 100     104.380  66.945  73.785  1.00  0.00           O
ATOM   3859  C1  POPEU 100     103.700  65.625  77.036  1.00  0.00           C
ATOM   3862  C2  POPEU 100     102.570  64.725  77.605  1.00  0.00           C
ATOM   3864  O21 POPEU 100     103.070  63.405  77.896  1.00  0.00           O
ATOM   3865  C21 POPEU 100     103.660  63.375  79.096  1.00  0.00           C
ATOM   3866  O22 POPEU 100     103.830  64.345  79.816  1.00  0.00           O
ATOM   3867  C22 POPEU 100     103.960  61.945  79.516  1.00  0.00           C
ATOM   3870  C3  POPEU 100     101.350  64.705  76.636  1.00  0.00           C
ATOM   3873  O31 POPEU 100     100.210  63.965  77.105  1.00  0.00           O
ATOM   3874  C31 POPEU 100      99.160  64.485  77.776  1.00  0.00           C
ATOM   3875  O32 POPEU 100      98.070  63.935  77.836  1.00  0.00           O
ATOM   3876  C32 POPEU 100      99.410  65.865  78.376  1.00  0.00           C
ATOM   3879  C23 POPEU 100     104.270  61.865  81.026  1.00  0.00           C
ATOM   3882  C24 POPEU 100     103.850  60.525  81.605  1.00  0.00           C
ATOM   3885  C25 POPEU 100     104.120  60.355  83.096  1.00  0.00           C
ATOM   3888  C26 POPEU 100     102.890  59.775  83.815  1.00  0.00           C
ATOM   3891  C27 POPEU 100     103.160  59.695  85.316  1.00  0.00           C
ATOM   3894  C28 POPEU 100     101.960  59.235  86.166  1.00  0.00           C
ATOM   3897  C29 POPEU 100     102.120  59.555  87.635  1.00  0.00           C
ATOM   3899 0C21 POPEU 100     103.190  59.305  88.426  1.00  0.00           C
ATOM   3901 1C21 POPEU 100     104.450  58.565  88.046  1.00  0.00           C
ATOM   3904 2C21 POPEU 100     105.610  59.485  87.605  1.00  0.00           C
ATOM   3907 3C21 POPEU 100     106.470  60.035  88.745  1.00  0.00           C
ATOM   3910 4C21 POPEU 100     107.300  58.935  89.436  1.00  0.00           C
ATOM   3913 5C21 POPEU 100     108.550  59.455  90.156  1.00  0.00           C
ATOM   3916 6C21 POPEU 100     109.620  60.035  89.216  1.00  0.00           C
ATOM   3919 7C21 POPEU 100     110.980  60.225  89.916  1.00  0.00           C
ATOM   3922 8C21 POPEU 100     112.040  60.875  89.025  1.00  0.00           C
ATOM   3926  C33 POPEU 100      98.750  66.075  79.766  1.00  0.00           C
ATOM   3929  C34 POPEU 100      99.160  65.055  80.846  1.00  0.00           C
ATOM   3932  C35 POPEU 100     100.650  64.965  81.215  1.00  0.00           C
ATOM   3935  C36 POPEU 100     101.070  65.915  82.336  1.00  0.00           C
ATOM   3938  C37 POPEU 100     102.460  65.565  82.876  1.00  0.00           C
ATOM   3941  C38 POPEU 100     102.770  66.185  84.256  1.00  0.00           C
ATOM   3944  C39 POPEU 100     102.730  67.715  84.266  1.00  0.00           C
ATOM   3947 0C31 POPEU 100     101.440  68.295  84.866  1.00  0.00           C
ATOM   3950 1C31 POPEU 100     101.430  69.825  84.785  1.00  0.00           C
ATOM   3953 2C31 POPEU 100     100.260  70.485  85.526  1.00  0.00           C
ATOM   3956 3C31 POPEU 100     100.280  72.005  85.305  1.00  0.00           C
ATOM   3959 4C31 POPEU 100      99.080  72.745  85.906  1.00  0.00           C
ATOM   3962 5C31 POPEU 100      98.710  73.975  85.065  1.00  0.00           C
ATOM   3965 6C31 POPEU 100      97.680  74.895  85.715  1.00  0.00           C
ATOM   3969  NH3 POPEV 101      46.100  33.675 114.266  1.00  0.00           N
ATOM   3973  C12 POPEV 101      45.640  32.415 113.596  1.00  0.00           C
ATOM   3976  C11 POPEV 101      45.760  31.205 114.536  1.00  0.00           C
ATOM   3979  P   POPEV 101      46.510  29.325 112.886  1.00  0.00           P
ATOM   3980  O13 POPEV 101      46.570  27.865 113.135  1.00  0.00           O
ATOM   3981  O14 POPEV 101      47.810  30.025 113.026  1.00  0.00           O
ATOM   3982  O11 POPEV 101      45.920  29.605 111.436  1.00  0.00           O
ATOM   3983  O12 POPEV 101      45.460  29.975 113.866  1.00  0.00           O
ATOM   3984  C1  POPEV 101      46.340  28.775 110.316  1.00  0.00           C
ATOM   3987  C2  POPEV 101      45.130  28.235 109.496  1.00  0.00           C
ATOM   3989  O21 POPEV 101      45.450  27.025 108.766  1.00  0.00           O
ATOM   3990  C21 POPEV 101      46.250  27.125 107.715  1.00  0.00           C
ATOM   3991  O22 POPEV 101      46.910  28.095 107.396  1.00  0.00           O
ATOM   3992  C22 POPEV 101      46.220  25.795 106.916  1.00  0.00           C
ATOM   3995  C3  POPEV 101      44.470  29.305 108.576  1.00  0.00           C
ATOM   3998  O31 POPEV 101      43.420  28.735 107.785  1.00  0.00           O
ATOM   3999  C31 POPEV 101      42.310  28.475 108.485  1.00  0.00           C
ATOM   4000  O32 POPEV 101      42.080  28.875 109.615  1.00  0.00           O
ATOM   4001  C32 POPEV 101      41.440  27.515 107.705  1.00  0.00           C
ATOM   4004  C23 POPEV 101      44.920  25.605 106.076  1.00  0.00           C
ATOM   4007  C24 POPEV 101      44.700  24.165 105.576  1.00  0.00           C
ATOM   4010  C25 POPEV 101      45.400  23.765 104.276  1.00  0.00           C
ATOM   4013  C26 POPEV 101      44.780  24.385 103.016  1.00  0.00           C
ATOM   4016  C27 POPEV 101      45.310  23.735 101.736  1.00  0.00           C
ATOM   4019  C28 POPEV 101      44.600  24.265 100.476  1.00  0.00           C
ATOM   4022  C29 POPEV 101      45.180  23.685  99.215  1.00  0.00           C
ATOM   4024 0C21 POPEV 101      45.260  24.325  98.035  1.00  0.00           C
ATOM   4026 1C21 POPEV 101      44.720  25.705  97.756  1.00  0.00           C
ATOM   4029 2C21 POPEV 101      44.420  25.925  96.266  1.00  0.00           C
ATOM   4032 3C21 POPEV 101      43.740  27.275  96.016  1.00  0.00           C
ATOM   4035 4C21 POPEV 101      43.560  27.585  94.526  1.00  0.00           C
ATOM   4038 5C21 POPEV 101      43.030  29.005  94.245  1.00  0.00           C
ATOM   4041 6C21 POPEV 101      41.680  29.335  94.895  1.00  0.00           C
ATOM   4044 7C21 POPEV 101      41.200  30.745  94.536  1.00  0.00           C
ATOM   4047 8C21 POPEV 101      39.870  31.145  95.186  1.00  0.00           C
ATOM   4051  C33 POPEV 101      41.190  27.915 106.245  1.00  0.00           C
ATOM   4054  C34 POPEV 101      40.220  26.925 105.576  1.00  0.00           C
ATOM   4057  C35 POPEV 101      39.840  27.295 104.146  1.00  0.00           C
ATOM   4060  C36 POPEV 101      39.310  28.725 104.016  1.00  0.00           C
ATOM   4063  C37 POPEV 101      38.840  29.045 102.596  1.00  0.00           C
ATOM   4066  C38 POPEV 101      38.770  30.555 102.346  1.00  0.00           C
ATOM   4069  C39 POPEV 101      38.320  30.885 100.926  1.00  0.00           C
ATOM   4072 0C31 POPEV 101      36.810  30.755 100.746  1.00  0.00           C
ATOM   4075 1C31 POPEV 101      36.420  30.575  99.276  1.00  0.00           C
ATOM   4078 2C31 POPEV 101      34.930  30.275  99.076  1.00  0.00           C
ATOM   4081 3C31 POPEV 101      34.670  29.575  97.736  1.00  0.00           C
ATOM   4084 4C31 POPEV 101      35.070  30.405  96.506  1.00  0.00           C
ATOM   4087 5C31 POPEV 101      35.090  29.535  95.246  1.00  0.00           C
ATOM   4090 6C31 POPEV 101      35.460  30.305  93.976  1.00  0.00           C
ATOM   4094  NH3 POPEW 102      82.480 115.375 114.696  1.00  0.00           N
ATOM   4098  C12 POPEW 102      83.950 115.105 114.426  1.00  0.00           C
ATOM   4101  C11 POPEW 102      84.620 116.255 113.625  1.00  0.00           C
ATOM   4104  P   POPEW 102      87.060 116.875 114.465  1.00  0.00           P
ATOM   4105  O13 POPEW 102      87.680 118.225 114.595  1.00  0.00           O
ATOM   4106  O14 POPEW 102      87.370 115.855 115.495  1.00  0.00           O
ATOM   4107  O11 POPEW 102      87.460 116.255 113.065  1.00  0.00           O
ATOM   4108  O12 POPEW 102      85.480 117.035 114.446  1.00  0.00           O
ATOM   4109  C1  POPEW 102      88.820 116.175 112.626  1.00  0.00           C
ATOM   4112  C2  POPEW 102      89.050 114.955 111.656  1.00  0.00           C
ATOM   4114  O21 POPEW 102      89.640 115.425 110.425  1.00  0.00           O
ATOM   4115  C21 POPEW 102      90.350 114.525 109.756  1.00  0.00           C
ATOM   4116  O22 POPEW 102      90.730 113.445 110.165  1.00  0.00           O
ATOM   4117  C22 POPEW 102      90.470 114.995 108.296  1.00  0.00           C
ATOM   4120  C3  POPEW 102      87.690 114.245 111.376  1.00  0.00           C
ATOM   4123  O31 POPEW 102      87.770 113.255 110.346  1.00  0.00           O
ATOM   4124  C31 POPEW 102      87.040 113.395 109.236  1.00  0.00           C
ATOM   4125  O32 POPEW 102      86.540 112.465 108.616  1.00  0.00           O
ATOM   4126  C32 POPEW 102      86.950 114.835 108.706  1.00  0.00           C
ATOM   4129  C23 POPEW 102      91.740 114.525 107.546  1.00  0.00           C
ATOM   4132  C24 POPEW 102      91.890 115.235 106.186  1.00  0.00           C
ATOM   4135  C25 POPEW 102      91.010 114.685 105.046  1.00  0.00           C
ATOM   4138  C26 POPEW 102      91.700 113.585 104.215  1.00  0.00           C
ATOM   4141  C27 POPEW 102      91.100 113.385 102.805  1.00  0.00           C
ATOM   4144  C28 POPEW 102      92.190 113.015 101.776  1.00  0.00           C
ATOM   4147  C29 POPEW 102      91.640 112.635 100.425  1.00  0.00           C
ATOM   4149 0C21 POPEW 102      91.630 113.385  99.306  1.00  0.00           C
ATOM   4151 1C21 POPEW 102      92.150 114.795  99.156  1.00  0.00           C
ATOM   4154 2C21 POPEW 102      92.350 115.265  97.696  1.00  0.00           C
ATOM   4157 3C21 POPEW 102      91.070 115.675  96.926  1.00  0.00           C
ATOM   4160 4C21 POPEW 102      90.120 114.515  96.595  1.00  0.00           C
ATOM   4163 5C21 POPEW 102      88.910 114.945  95.736  1.00  0.00           C
ATOM   4166 6C21 POPEW 102      87.810 113.875  95.746  1.00  0.00           C
ATOM   4169 7C21 POPEW 102      86.490 114.355  95.126  1.00  0.00           C
ATOM   4172 8C21 POPEW 102      85.320 113.415  95.425  1.00  0.00           C
ATOM   4176  C33 POPEW 102      86.910 114.845 107.156  1.00  0.00           C
ATOM   4179  C34 POPEW 102      87.250 116.225 106.576  1.00  0.00           C
ATOM   4182  C35 POPEW 102      87.190 116.245 105.046  1.00  0.00           C
ATOM   4185  C36 POPEW 102      85.750 116.275 104.516  1.00  0.00           C
ATOM   4188  C37 POPEW 102      85.690 116.485 102.995  1.00  0.00           C
ATOM   4191  C38 POPEW 102      84.300 116.925 102.525  1.00  0.00           C
ATOM   4194  C39 POPEW 102      84.210 117.225 101.016  1.00  0.00           C
ATOM   4197 0C31 POPEW 102      85.250 118.235 100.526  1.00  0.00           C
ATOM   4200 1C31 POPEW 102      85.110 118.575  99.025  1.00  0.00           C
ATOM   4203 2C31 POPEW 102      86.380 119.255  98.485  1.00  0.00           C
ATOM   4206 3C31 POPEW 102      86.330 119.605  96.986  1.00  0.00           C
ATOM   4209 4C31 POPEW 102      85.860 118.455  96.086  1.00  0.00           C
ATOM   4212 5C31 POPEW 102      86.170 118.695  94.605  1.00  0.00           C
ATOM   4215 6C31 POPEW 102      85.310 117.845  93.666  1.00  0.00           C
ATOM   4219  NH3 POPEX 103      94.030  95.045 116.116  1.00  0.00           N
ATOM   4223  C12 POPEX 103      92.960  94.125 116.646  1.00  0.00           C
ATOM   4226  C11 POPEX 103      91.580  94.405 116.026  1.00  0.00           C
ATOM   4229  P   POPEX 103      91.830  95.085 113.476  1.00  0.00           P
ATOM   4230  O13 POPEX 103      90.970  94.685 112.336  1.00  0.00           O
ATOM   4231  O14 POPEX 103      91.760  96.495 113.926  1.00  0.00           O
ATOM   4232  O11 POPEX 103      93.320  94.725 113.126  1.00  0.00           O
ATOM   4233  O12 POPEX 103      91.540  94.105 114.646  1.00  0.00           O
ATOM   4234  C1  POPEX 103      94.020  95.445 112.105  1.00  0.00           C
ATOM   4237  C2  POPEX 103      93.500  95.165 110.656  1.00  0.00           C
ATOM   4239  O21 POPEX 103      94.570  94.775 109.785  1.00  0.00           O
ATOM   4240  C21 POPEX 103      95.370  95.675 109.266  1.00  0.00           C
ATOM   4241  O22 POPEX 103      95.450  96.855 109.586  1.00  0.00           O
ATOM   4242  C22 POPEX 103      96.290  94.965 108.286  1.00  0.00           C
ATOM   4245  C3  POPEX 103      92.590  96.295 110.086  1.00  0.00           C
ATOM   4248  O31 POPEX 103      91.900  95.815 108.906  1.00  0.00           O
ATOM   4249  C31 POPEX 103      90.580  95.955 108.906  1.00  0.00           C
ATOM   4250  O32 POPEX 103      89.920  96.475 109.796  1.00  0.00           O
ATOM   4251  C32 POPEX 103      90.000  95.295 107.665  1.00  0.00           C
ATOM   4254  C23 POPEX 103      96.430  95.635 106.896  1.00  0.00           C
ATOM   4257  C24 POPEX 103      96.800  94.555 105.876  1.00  0.00           C
ATOM   4260  C25 POPEX 103      97.150  95.055 104.465  1.00  0.00           C
ATOM   4263  C26 POPEX 103      97.430  93.855 103.555  1.00  0.00           C
ATOM   4266  C27 POPEX 103      97.690  94.195 102.086  1.00  0.00           C
ATOM   4269  C28 POPEX 103      97.660  92.925 101.216  1.00  0.00           C
ATOM   4272  C29 POPEX 103      97.970  93.175  99.766  1.00  0.00           C
ATOM   4274 0C21 POPEX 103      99.170  93.045  99.166  1.00  0.00           C
ATOM   4276 1C21 POPEX 103     100.470  92.635  99.816  1.00  0.00           C
ATOM   4279 2C21 POPEX 103     101.220  91.505  99.066  1.00  0.00           C
ATOM   4282 3C21 POPEX 103     100.420  90.195  98.955  1.00  0.00           C
ATOM   4285 4C21 POPEX 103     101.310  88.985  98.666  1.00  0.00           C
ATOM   4288 5C21 POPEX 103     100.530  87.665  98.625  1.00  0.00           C
ATOM   4291 6C21 POPEX 103     101.410  86.415  98.745  1.00  0.00           C
ATOM   4294 7C21 POPEX 103     100.570  85.135  98.815  1.00  0.00           C
ATOM   4297 8C21 POPEX 103     101.400  83.855  98.866  1.00  0.00           C
ATOM   4301  C33 POPEX 103      89.850  96.235 106.446  1.00  0.00           C
ATOM   4304  C34 POPEX 103      91.140  96.555 105.676  1.00  0.00           C
ATOM   4307  C35 POPEX 103      92.000  97.655 106.296  1.00  0.00           C
ATOM   4310  C36 POPEX 103      92.940  98.285 105.256  1.00  0.00           C
ATOM   4313  C37 POPEX 103      93.900  99.305 105.876  1.00  0.00           C
ATOM   4316  C38 POPEX 103      94.550 100.295 104.896  1.00  0.00           C
ATOM   4319  C39 POPEX 103      93.570 100.945 103.906  1.00  0.00           C
ATOM   4322 0C31 POPEX 103      94.200 102.065 103.076  1.00  0.00           C
ATOM   4325 1C31 POPEX 103      93.180 102.715 102.126  1.00  0.00           C
ATOM   4328 2C31 POPEX 103      93.750 102.945 100.715  1.00  0.00           C
ATOM   4331 3C31 POPEX 103      92.760 103.695  99.826  1.00  0.00           C
ATOM   4334 4C31 POPEX 103      93.360 104.065  98.465  1.00  0.00           C
ATOM   4337 5C31 POPEX 103      92.470 105.055  97.705  1.00  0.00           C
ATOM   4340 6C31 POPEX 103      93.200 105.775  96.576  1.00  0.00           C
ATOM   4344  NH3 POPEY 104     120.960  17.295  74.066  1.00  0.00           N
ATOM   4348  C12 POPEY 104     120.380  17.355  72.675  1.00  0.00           C
ATOM   4351  C11 POPEY 104     120.290  15.935  72.096  1.00  0.00           C
ATOM   4354  P   POPEY 104     118.290  15.295  73.766  1.00  0.00           P
ATOM   4355  O13 POPEY 104     118.840  15.855  75.025  1.00  0.00           O
ATOM   4356  O14 POPEY 104     117.280  16.075  73.026  1.00  0.00           O
ATOM   4357  O11 POPEY 104     117.770  13.835  73.965  1.00  0.00           O
ATOM   4358  O12 POPEY 104     119.530  14.995  72.846  1.00  0.00           O
ATOM   4359  C1  POPEY 104     116.440  13.515  74.315  1.00  0.00           C
ATOM   4362  C2  POPEY 104     116.410  12.625  75.576  1.00  0.00           C
ATOM   4364  O21 POPEY 104     115.130  12.895  76.196  1.00  0.00           O
ATOM   4365  C21 POPEY 104     115.010  12.575  77.465  1.00  0.00           C
ATOM   4366  O22 POPEY 104     115.600  11.685  78.035  1.00  0.00           O
ATOM   4367  C22 POPEY 104     114.050  13.555  78.135  1.00  0.00           C
ATOM   4370  C3  POPEY 104     117.660  12.845  76.506  1.00  0.00           C
ATOM   4373  O31 POPEY 104     117.540  14.055  77.296  1.00  0.00           O
ATOM   4374  C31 POPEY 104     118.340  14.045  78.366  1.00  0.00           C
ATOM   4375  O32 POPEY 104     119.120  13.155  78.646  1.00  0.00           O
ATOM   4376  C32 POPEY 104     117.990  15.265  79.236  1.00  0.00           C
ATOM   4379  C23 POPEY 104     114.370  13.755  79.635  1.00  0.00           C
ATOM   4382  C24 POPEY 104     113.900  15.115  80.175  1.00  0.00           C
ATOM   4385  C25 POPEY 104     112.380  15.245  80.305  1.00  0.00           C
ATOM   4388  C26 POPEY 104     111.850  15.025  81.726  1.00  0.00           C
ATOM   4391  C27 POPEY 104     110.320  15.205  81.796  1.00  0.00           C
ATOM   4394  C28 POPEY 104     109.770  15.375  83.225  1.00  0.00           C
ATOM   4397  C29 POPEY 104     110.130  14.215  84.116  1.00  0.00           C
ATOM   4399 0C21 POPEY 104     110.590  14.305  85.376  1.00  0.00           C
ATOM   4401 1C21 POPEY 104     110.790  15.565  86.175  1.00  0.00           C
ATOM   4404 2C21 POPEY 104     109.480  16.115  86.776  1.00  0.00           C
ATOM   4407 3C21 POPEY 104     108.760  15.125  87.696  1.00  0.00           C
ATOM   4410 4C21 POPEY 104     107.430  15.655  88.246  1.00  0.00           C
ATOM   4413 5C21 POPEY 104     107.580  16.535  89.486  1.00  0.00           C
ATOM   4416 6C21 POPEY 104     106.250  17.155  89.925  1.00  0.00           C
ATOM   4419 7C21 POPEY 104     106.320  17.745  91.346  1.00  0.00           C
ATOM   4422 8C21 POPEY 104     105.060  18.545  91.726  1.00  0.00           C
ATOM   4426  C33 POPEY 104     119.190  15.925  79.956  1.00  0.00           C
ATOM   4429  C34 POPEY 104     119.660  15.145  81.196  1.00  0.00           C
ATOM   4432  C35 POPEY 104     118.660  15.095  82.366  1.00  0.00           C
ATOM   4435  C36 POPEY 104     119.320  15.415  83.715  1.00  0.00           C
ATOM   4438  C37 POPEY 104     118.400  15.155  84.916  1.00  0.00           C
ATOM   4441  C38 POPEY 104     119.040  15.525  86.266  1.00  0.00           C
ATOM   4444  C39 POPEY 104     118.400  14.805  87.465  1.00  0.00           C
ATOM   4447 0C31 POPEY 104     116.940  15.215  87.746  1.00  0.00           C
ATOM   4450 1C31 POPEY 104     116.770  15.995  89.055  1.00  0.00           C
ATOM   4453 2C31 POPEY 104     115.450  16.785  89.116  1.00  0.00           C
ATOM   4456 3C31 POPEY 104     114.180  15.945  89.385  1.00  0.00           C
ATOM   4459 4C31 POPEY 104     113.980  15.605  90.876  1.00  0.00           C
ATOM   4462 5C31 POPEY 104     112.590  15.025  91.166  1.00  0.00           C
ATOM   4465 6C31 POPEY 104     112.370  14.675  92.646  1.00  0.00           C
ATOM   4469  NH3 POPEZ 105      97.540  70.195  72.576  1.00  0.00           N
ATOM   4473  C12 POPEZ 105      96.920  71.175  71.626  1.00  0.00           C
ATOM   4476  C11 POPEZ 105      97.960  72.155  71.056  1.00  0.00           C
ATOM   4479  P   POPEZ 105      98.090  74.385  72.436  1.00  0.00           P
ATOM   4480  O13 POPEZ 105      97.820  75.185  71.226  1.00  0.00           O
ATOM   4481  O14 POPEZ 105      96.950  74.295  73.376  1.00  0.00           O
ATOM   4482  O11 POPEZ 105      99.310  75.025  73.226  1.00  0.00           O
ATOM   4483  O12 POPEZ 105      98.610  72.925  72.076  1.00  0.00           O
ATOM   4484  C1  POPEZ 105      99.920  74.255  74.266  1.00  0.00           C
ATOM   4487  C2  POPEZ 105     100.060  75.125  75.526  1.00  0.00           C
ATOM   4489  O21 POPEZ 105     100.810  74.355  76.486  1.00  0.00           O
ATOM   4490  C21 POPEZ 105     101.840  74.995  77.036  1.00  0.00           C
ATOM   4491  O22 POPEZ 105     102.190  76.125  76.776  1.00  0.00           O
ATOM   4492  C22 POPEZ 105     102.480  74.075  78.065  1.00  0.00           C
ATOM   4495  C3  POPEZ 105      98.670  75.535  76.095  1.00  0.00           C
ATOM   4498  O31 POPEZ 105      98.820  76.575  77.086  1.00  0.00           O
ATOM   4499  C31 POPEZ 105      97.760  77.345  77.286  1.00  0.00           C
ATOM   4500  O32 POPEZ 105      96.670  77.215  76.745  1.00  0.00           O
ATOM   4501  C32 POPEZ 105      98.180  78.465  78.236  1.00  0.00           C
ATOM   4504  C23 POPEZ 105     101.440  73.615  79.116  1.00  0.00           C
ATOM   4507  C24 POPEZ 105     101.010  74.715  80.086  1.00  0.00           C
ATOM   4510  C25 POPEZ 105     101.880  74.745  81.346  1.00  0.00           C
ATOM   4513  C26 POPEZ 105     101.310  75.685  82.416  1.00  0.00           C
ATOM   4516  C27 POPEZ 105     102.300  75.895  83.556  1.00  0.00           C
ATOM   4519  C28 POPEZ 105     102.040  77.205  84.335  1.00  0.00           C
ATOM   4522  C29 POPEZ 105     100.900  77.095  85.316  1.00  0.00           C
ATOM   4524 0C21 POPEZ 105     101.000  77.295  86.636  1.00  0.00           C
ATOM   4526 1C21 POPEZ 105     102.270  77.675  87.346  1.00  0.00           C
ATOM   4529 2C21 POPEZ 105     102.260  77.475  88.876  1.00  0.00           C
ATOM   4532 3C21 POPEZ 105     103.620  77.905  89.445  1.00  0.00           C
ATOM   4535 4C21 POPEZ 105     103.880  77.455  90.896  1.00  0.00           C
ATOM   4538 5C21 POPEZ 105     105.350  77.705  91.236  1.00  0.00           C
ATOM   4541 6C21 POPEZ 105     105.800  77.195  92.605  1.00  0.00           C
ATOM   4544 7C21 POPEZ 105     107.310  77.345  92.766  1.00  0.00           C
ATOM   4547 8C21 POPEZ 105     107.800  77.335  94.216  1.00  0.00           C
ATOM   4551  C33 POPEZ 105      97.620  78.365  79.676  1.00  0.00           C
ATOM   4554  C34 POPEZ 105      98.300  77.305  80.555  1.00  0.00           C
ATOM   4557  C35 POPEZ 105      97.760  77.305  81.996  1.00  0.00           C
ATOM   4560  C36 POPEZ 105      98.180  78.535  82.816  1.00  0.00           C
ATOM   4563  C37 POPEZ 105      97.440  78.675  84.146  1.00  0.00           C
ATOM   4566  C38 POPEZ 105      97.990  79.805  85.025  1.00  0.00           C
ATOM   4569  C39 POPEZ 105      97.290  79.935  86.385  1.00  0.00           C
ATOM   4572 0C31 POPEZ 105      97.240  78.595  87.126  1.00  0.00           C
ATOM   4575 1C31 POPEZ 105      96.970  78.735  88.626  1.00  0.00           C
ATOM   4578 2C31 POPEZ 105      97.010  77.385  89.356  1.00  0.00           C
ATOM   4581 3C31 POPEZ 105      96.840  77.565  90.865  1.00  0.00           C
ATOM   4584 4C31 POPEZ 105      96.760  76.235  91.626  1.00  0.00           C
ATOM   4587 5C31 POPEZ 105      96.670  76.445  93.146  1.00  0.00           C
ATOM   4590 6C31 POPEZ 105      96.640  75.145  93.936  1.00  0.00           C
ATOM   4594  NH3 POPEa 106      48.800  -4.345 113.596  1.00  0.00           N
ATOM   4598  C12 POPEa 106      48.490  -2.955 114.105  1.00  0.00           C
ATOM   4601  C11 POPEa 106      48.990  -1.845 113.166  1.00  0.00           C
ATOM   4604  P   POPEa 106      47.410   0.195 113.666  1.00  0.00           P
ATOM   4605  O13 POPEa 106      46.380  -0.635 114.326  1.00  0.00           O
ATOM   4606  O14 POPEa 106      47.550   1.575 114.186  1.00  0.00           O
ATOM   4607  O11 POPEa 106      47.130   0.265 112.105  1.00  0.00           O
ATOM   4608  O12 POPEa 106      48.790  -0.575 113.766  1.00  0.00           O
ATOM   4609  C1  POPEa 106      47.760   1.285 111.315  1.00  0.00           C
ATOM   4612  C2  POPEa 106      47.460   1.125 109.796  1.00  0.00           C
ATOM   4614  O21 POPEa 106      47.620   2.395 109.096  1.00  0.00           O
ATOM   4615  C21 POPEa 106      46.570   3.115 108.726  1.00  0.00           C
ATOM   4616  O22 POPEa 106      45.480   3.155 109.285  1.00  0.00           O
ATOM   4617  C22 POPEa 106      46.970   3.975 107.506  1.00  0.00           C
ATOM   4620  C3  POPEa 106      46.110   0.375 109.536  1.00  0.00           C
ATOM   4623  O31 POPEa 106      45.780   0.415 108.126  1.00  0.00           O
ATOM   4624  C31 POPEa 106      44.810  -0.415 107.766  1.00  0.00           C
ATOM   4625  O32 POPEa 106      44.390  -1.365 108.386  1.00  0.00           O
ATOM   4626  C32 POPEa 106      44.350  -0.015 106.376  1.00  0.00           C
ATOM   4629  C23 POPEa 106      46.430   3.505 106.125  1.00  0.00           C
ATOM   4632  C24 POPEa 106      45.100   4.165 105.725  1.00  0.00           C
ATOM   4635  C25 POPEa 106      44.700   3.955 104.256  1.00  0.00           C
ATOM   4638  C26 POPEa 106      43.640   4.955 103.766  1.00  0.00           C
ATOM   4641  C27 POPEa 106      43.200   4.715 102.316  1.00  0.00           C
ATOM   4644  C28 POPEa 106      42.330   5.845 101.715  1.00  0.00           C
ATOM   4647  C29 POPEa 106      41.370   5.345 100.666  1.00  0.00           C
ATOM   4649 0C21 POPEa 106      41.320   5.615  99.346  1.00  0.00           C
ATOM   4651 1C21 POPEa 106      42.210   6.515  98.535  1.00  0.00           C
ATOM   4654 2C21 POPEa 106      41.450   7.695  97.896  1.00  0.00           C
ATOM   4657 3C21 POPEa 106      41.830   7.905  96.415  1.00  0.00           C
ATOM   4660 4C21 POPEa 106      41.400   9.275  95.865  1.00  0.00           C
ATOM   4663 5C21 POPEa 106      41.840   9.475  94.416  1.00  0.00           C
ATOM   4666 6C21 POPEa 106      41.510  10.865  93.855  1.00  0.00           C
ATOM   4669 7C21 POPEa 106      42.070  11.065  92.436  1.00  0.00           C
ATOM   4672 8C21 POPEa 106      41.770  12.435  91.826  1.00  0.00           C
ATOM   4676  C33 POPEa 106      42.870  -0.365 106.125  1.00  0.00           C
ATOM   4679  C34 POPEa 106      42.420   0.075 104.735  1.00  0.00           C
ATOM   4682  C35 POPEa 106      43.290  -0.515 103.616  1.00  0.00           C
ATOM   4685  C36 POPEa 106      42.660  -0.365 102.226  1.00  0.00           C
ATOM   4688  C37 POPEa 106      43.440   0.615 101.336  1.00  0.00           C
ATOM   4691  C38 POPEa 106      42.750   0.785  99.976  1.00  0.00           C
ATOM   4694  C39 POPEa 106      41.590   1.785 100.025  1.00  0.00           C
ATOM   4697 0C31 POPEa 106      40.720   1.825  98.756  1.00  0.00           C
ATOM   4700 1C31 POPEa 106      41.480   2.235  97.495  1.00  0.00           C
ATOM   4703 2C31 POPEa 106      40.710   2.005  96.186  1.00  0.00           C
ATOM   4706 3C31 POPEa 106      39.420   2.835  96.016  1.00  0.00           C
ATOM   4709 4C31 POPEa 106      39.680   4.315  95.715  1.00  0.00           C
ATOM   4712 5C31 POPEa 106      38.390   5.065  95.336  1.00  0.00           C
ATOM   4715 6C31 POPEa 106      38.590   6.555  95.065  1.00  0.00           C
ATOM   4719  NH3 POPEb 107      52.080  36.265 114.656  1.00  0.00           N
ATOM   4723  C12 POPEb 107      53.270  37.105 114.296  1.00  0.00           C
ATOM   4726  C11 POPEb 107      54.540  36.265 113.986  1.00  0.00           C
ATOM   4729  P   POPEb 107      56.270  37.455 115.486  1.00  0.00           P
ATOM   4730  O13 POPEb 107      55.410  38.525 116.035  1.00  0.00           O
ATOM   4731  O14 POPEb 107      56.480  36.245 116.296  1.00  0.00           O
ATOM   4732  O11 POPEb 107      57.650  38.175 115.215  1.00  0.00           O
ATOM   4733  O12 POPEb 107      55.740  37.065 114.046  1.00  0.00           O
ATOM   4734  C1  POPEb 107      58.800  37.545 114.656  1.00  0.00           C
ATOM   4737  C2  POPEb 107      60.050  38.455 114.885  1.00  0.00           C
ATOM   4739  O21 POPEb 107      60.300  39.395 113.826  1.00  0.00           O
ATOM   4740  C21 POPEb 107      60.670  38.925 112.656  1.00  0.00           C
ATOM   4741  O22 POPEb 107      60.500  37.795 112.235  1.00  0.00           O
ATOM   4742  C22 POPEb 107      61.420  40.025 111.916  1.00  0.00           C
ATOM   4745  C3  POPEb 107      61.340  37.705 115.346  1.00  0.00           C
ATOM   4748  O31 POPEb 107      62.490  38.575 115.386  1.00  0.00           O
ATOM   4749  C31 POPEb 107      62.650  39.365 116.436  1.00  0.00           C
ATOM   4750  O32 POPEb 107      61.850  39.585 117.326  1.00  0.00           O
ATOM   4751  C32 POPEb 107      64.060  39.985 116.356  1.00  0.00           C
ATOM   4754  C23 POPEb 107      61.990  39.615 110.535  1.00  0.00           C
ATOM   4757  C24 POPEb 107      63.100  40.575 110.065  1.00  0.00           C
ATOM   4760  C25 POPEb 107      63.050  40.885 108.566  1.00  0.00           C
ATOM   4763  C26 POPEb 107      64.200  41.795 108.096  1.00  0.00           C
ATOM   4766  C27 POPEb 107      64.020  42.215 106.626  1.00  0.00           C
ATOM   4769  C28 POPEb 107      65.140  43.115 106.066  1.00  0.00           C
ATOM   4772  C29 POPEb 107      66.460  42.375 105.946  1.00  0.00           C
ATOM   4774 0C21 POPEb 107      67.000  41.905 104.805  1.00  0.00           C
ATOM   4776 1C21 POPEb 107      66.400  41.945 103.426  1.00  0.00           C
ATOM   4779 2C21 POPEb 107      66.860  43.135 102.565  1.00  0.00           C
ATOM   4782 3C21 POPEb 107      66.400  42.985 101.105  1.00  0.00           C
ATOM   4785 4C21 POPEb 107      66.730  44.195 100.205  1.00  0.00           C
ATOM   4788 5C21 POPEb 107      68.240  44.445 100.016  1.00  0.00           C
ATOM   4791 6C21 POPEb 107      68.530  45.555  98.996  1.00  0.00           C
ATOM   4794 7C21 POPEb 107      70.020  45.885  98.856  1.00  0.00           C
ATOM   4797 8C21 POPEb 107      70.360  46.895  97.756  1.00  0.00           C
ATOM   4801  C33 POPEb 107      64.190  40.985 115.196  1.00  0.00           C
ATOM   4804  C34 POPEb 107      65.560  41.695 115.096  1.00  0.00           C
ATOM   4807  C35 POPEb 107      66.670  40.835 114.486  1.00  0.00           C
ATOM   4810  C36 POPEb 107      67.750  41.655 113.745  1.00  0.00           C
ATOM   4813  C37 POPEb 107      68.930  40.795 113.286  1.00  0.00           C
ATOM   4816  C38 POPEb 107      69.920  41.455 112.316  1.00  0.00           C
ATOM   4819  C39 POPEb 107      69.430  41.445 110.876  1.00  0.00           C
ATOM   4822 0C31 POPEb 107      70.560  41.815 109.896  1.00  0.00           C
ATOM   4825 1C31 POPEb 107      70.100  41.625 108.456  1.00  0.00           C
ATOM   4828 2C31 POPEb 107      71.140  42.055 107.425  1.00  0.00           C
ATOM   4831 3C31 POPEb 107      70.540  41.885 106.026  1.00  0.00           C
ATOM   4834 4C31 POPEb 107      71.460  42.315 104.885  1.00  0.00           C
ATOM   4837 5C31 POPEb 107      70.800  42.025 103.546  1.00  0.00           C
ATOM   4840 6C31 POPEb 107      71.530  42.665 102.366  1.00  0.00           C
ATOM   4844  NH3 POPEc 108      93.140  81.965  73.646  1.00  0.00           N
ATOM   4848  C12 POPEc 108      92.070  82.205  74.676  1.00  0.00           C
ATOM   4851  C11 POPEc 108      90.680  82.135  74.055  1.00  0.00           C
ATOM   4854  P   POPEc 108      88.440  81.425  75.206  1.00  0.00           P
ATOM   4855  O13 POPEc 108      88.020  81.015  73.836  1.00  0.00           O
ATOM   4856  O14 POPEc 108      88.650  80.315  76.166  1.00  0.00           O
ATOM   4857  O11 POPEc 108      87.410  82.445  75.806  1.00  0.00           O
ATOM   4858  O12 POPEc 108      89.770  82.265  75.126  1.00  0.00           O
ATOM   4859  C1  POPEc 108      87.270  82.505  77.236  1.00  0.00           C
ATOM   4862  C2  POPEc 108      86.420  83.725  77.636  1.00  0.00           C
ATOM   4864  O21 POPEc 108      86.400  83.965  79.066  1.00  0.00           O
ATOM   4865  C21 POPEc 108      85.890  83.075  79.876  1.00  0.00           C
ATOM   4866  O22 POPEc 108      85.230  82.095  79.586  1.00  0.00           O
ATOM   4867  C22 POPEc 108      86.270  83.435  81.315  1.00  0.00           C
ATOM   4870  C3  POPEc 108      85.020  83.735  76.946  1.00  0.00           C
ATOM   4873  O31 POPEc 108      84.210  84.855  77.345  1.00  0.00           O
ATOM   4874  C31 POPEc 108      84.740  86.055  77.096  1.00  0.00           C
ATOM   4875  O32 POPEc 108      85.630  86.305  76.316  1.00  0.00           O
ATOM   4876  C32 POPEc 108      84.090  87.085  78.016  1.00  0.00           C
ATOM   4879  C23 POPEc 108      87.580  82.745  81.756  1.00  0.00           C
ATOM   4882  C24 POPEc 108      88.080  83.165  83.146  1.00  0.00           C
ATOM   4885  C25 POPEc 108      87.170  82.685  84.286  1.00  0.00           C
ATOM   4888  C26 POPEc 108      86.450  83.815  85.035  1.00  0.00           C
ATOM   4891  C27 POPEc 108      87.390  84.665  85.916  1.00  0.00           C
ATOM   4894  C28 POPEc 108      86.650  85.845  86.576  1.00  0.00           C
ATOM   4897  C29 POPEc 108      87.470  86.505  87.656  1.00  0.00           C
ATOM   4899 0C21 POPEc 108      86.990  87.375  88.566  1.00  0.00           C
ATOM   4901 1C21 POPEc 108      85.580  87.905  88.626  1.00  0.00           C
ATOM   4904 2C21 POPEc 108      84.720  87.275  89.736  1.00  0.00           C
ATOM   4907 3C21 POPEc 108      84.440  85.775  89.506  1.00  0.00           C
ATOM   4910 4C21 POPEc 108      83.530  85.135  90.555  1.00  0.00           C
ATOM   4913 5C21 POPEc 108      82.100  85.675  90.506  1.00  0.00           C
ATOM   4916 6C21 POPEc 108      81.130  84.885  91.396  1.00  0.00           C
ATOM   4919 7C21 POPEc 108      79.700  85.415  91.315  1.00  0.00           C
ATOM   4922 8C21 POPEc 108      78.690  84.525  92.046  1.00  0.00           C
ATOM   4926  C33 POPEc 108      84.270  86.755  79.516  1.00  0.00           C
ATOM   4929  C34 POPEc 108      83.340  85.635  80.006  1.00  0.00           C
ATOM   4932  C35 POPEc 108      83.270  85.515  81.525  1.00  0.00           C
ATOM   4935  C36 POPEc 108      82.340  86.555  82.156  1.00  0.00           C
ATOM   4938  C37 POPEc 108      82.040  86.215  83.616  1.00  0.00           C
ATOM   4941  C38 POPEc 108      81.050  87.195  84.256  1.00  0.00           C
ATOM   4944  C39 POPEc 108      80.660  86.725  85.666  1.00  0.00           C
ATOM   4947 0C31 POPEc 108      79.780  87.725  86.415  1.00  0.00           C
ATOM   4950 1C31 POPEc 108      79.520  87.255  87.845  1.00  0.00           C
ATOM   4953 2C31 POPEc 108      78.850  88.305  88.736  1.00  0.00           C
ATOM   4956 3C31 POPEc 108      77.320  88.375  88.576  1.00  0.00           C
ATOM   4959 4C31 POPEc 108      76.740  89.415  89.536  1.00  0.00           C
ATOM   4962 5C31 POPEc 108      75.250  89.235  89.846  1.00  0.00           C
ATOM   4965 6C31 POPEc 108      74.790  90.165  90.965  1.00  0.00           C
ATOM   4969  NH3 POPEd 109       7.300  80.775  72.146  1.00  0.00           N
ATOM   4973  C12 POPEd 109       8.690  81.195  71.675  1.00  0.00           C
ATOM   4976  C11 POPEd 109       8.920  82.735  71.596  1.00  0.00           C
ATOM   4979  P   POPEd 109      10.870  84.425  70.946  1.00  0.00           P
ATOM   4980  O13 POPEd 109      12.330  84.315  70.686  1.00  0.00           O
ATOM   4981  O14 POPEd 109      10.020  84.935  69.866  1.00  0.00           O
ATOM   4982  O11 POPEd 109      10.660  85.285  72.256  1.00  0.00           O
ATOM   4983  O12 POPEd 109      10.320  82.995  71.366  1.00  0.00           O
ATOM   4984  C1  POPEd 109      11.500  85.135  73.396  1.00  0.00           C
ATOM   4987  C2  POPEd 109      10.790  84.295  74.476  1.00  0.00           C
ATOM   4989  O21 POPEd 109      11.040  84.845  75.766  1.00  0.00           O
ATOM   4990  C21 POPEd 109      12.230  84.595  76.285  1.00  0.00           C
ATOM   4991  O22 POPEd 109      13.230  84.215  75.715  1.00  0.00           O
ATOM   4992  C22 POPEd 109      12.070  84.795  77.785  1.00  0.00           C
ATOM   4995  C3  POPEd 109      11.030  82.755  74.456  1.00  0.00           C
ATOM   4998  O31 POPEd 109      10.350  82.155  75.576  1.00  0.00           O
ATOM   4999  C31 POPEd 109      10.300  80.825  75.546  1.00  0.00           C
ATOM   5000  O32 POPEd 109      10.740  80.135  74.646  1.00  0.00           O
ATOM   5001  C32 POPEd 109       9.510  80.345  76.766  1.00  0.00           C
ATOM   5004  C23 POPEd 109      13.370  85.205  78.506  1.00  0.00           C
ATOM   5007  C24 POPEd 109      13.110  85.415  79.996  1.00  0.00           C
ATOM   5010  C25 POPEd 109      12.310  86.705  80.246  1.00  0.00           C
ATOM   5013  C26 POPEd 109      11.740  86.805  81.665  1.00  0.00           C
ATOM   5016  C27 POPEd 109      10.820  88.035  81.766  1.00  0.00           C
ATOM   5019  C28 POPEd 109      10.440  88.455  83.195  1.00  0.00           C
ATOM   5022  C29 POPEd 109       9.920  87.315  84.025  1.00  0.00           C
ATOM   5024 0C21 POPEd 109      10.310  87.035  85.275  1.00  0.00           C
ATOM   5026 1C21 POPEd 109      11.260  87.875  86.096  1.00  0.00           C
ATOM   5029 2C21 POPEd 109      10.990  87.785  87.616  1.00  0.00           C
ATOM   5032 3C21 POPEd 109       9.580  88.245  88.006  1.00  0.00           C
ATOM   5035 4C21 POPEd 109       9.350  88.325  89.515  1.00  0.00           C
ATOM   5038 5C21 POPEd 109      10.010  89.555  90.156  1.00  0.00           C
ATOM   5041 6C21 POPEd 109       9.500  89.835  91.566  1.00  0.00           C
ATOM   5044 7C21 POPEd 109       9.950  91.205  92.086  1.00  0.00           C
ATOM   5047 8C21 POPEd 109       9.310  91.585  93.416  1.00  0.00           C
ATOM   5051  C33 POPEd 109      10.360  79.525  77.756  1.00  0.00           C
ATOM   5054  C34 POPEd 109       9.760  79.535  79.166  1.00  0.00           C
ATOM   5057  C35 POPEd 109      10.410  78.475  80.065  1.00  0.00           C
ATOM   5060  C36 POPEd 109       9.870  78.445  81.506  1.00  0.00           C
ATOM   5063  C37 POPEd 109      10.510  79.485  82.425  1.00  0.00           C
ATOM   5066  C38 POPEd 109      10.170  79.245  83.915  1.00  0.00           C
ATOM   5069  C39 POPEd 109      11.040  78.165  84.576  1.00  0.00           C
ATOM   5072 0C31 POPEd 109      12.440  78.685  84.946  1.00  0.00           C
ATOM   5075 1C31 POPEd 109      13.490  77.565  85.065  1.00  0.00           C
ATOM   5078 2C31 POPEd 109      14.460  77.735  86.245  1.00  0.00           C
ATOM   5081 3C31 POPEd 109      13.810  77.425  87.596  1.00  0.00           C
ATOM   5084 4C31 POPEd 109      14.840  77.155  88.706  1.00  0.00           C
ATOM   5087 5C31 POPEd 109      15.490  78.425  89.256  1.00  0.00           C
ATOM   5090 6C31 POPEd 109      16.590  78.085  90.266  1.00  0.00           C
ATOM   5094  NH3 POPEe 110      89.440  15.955  71.566  1.00  0.00           N
ATOM   5098  C12 POPEe 110      87.940  16.165  71.535  1.00  0.00           C
ATOM   5101  C11 POPEe 110      87.440  16.955  72.756  1.00  0.00           C
ATOM   5104  P   POPEe 110      85.310  18.045  71.666  1.00  0.00           P
ATOM   5105  O13 POPEe 110      86.040  19.335  71.686  1.00  0.00           O
ATOM   5106  O14 POPEe 110      85.250  17.345  70.376  1.00  0.00           O
ATOM   5107  O11 POPEe 110      83.870  18.165  72.336  1.00  0.00           O
ATOM   5108  O12 POPEe 110      86.020  17.085  72.715  1.00  0.00           O
ATOM   5109  C1  POPEe 110      83.680  18.665  73.656  1.00  0.00           C
ATOM   5112  C2  POPEe 110      82.730  17.765  74.486  1.00  0.00           C
ATOM   5114  O21 POPEe 110      82.560  18.315  75.796  1.00  0.00           O
ATOM   5115  C21 POPEe 110      81.570  19.165  75.965  1.00  0.00           C
ATOM   5116  O22 POPEe 110      80.820  19.585  75.105  1.00  0.00           O
ATOM   5117  C22 POPEe 110      81.470  19.465  77.456  1.00  0.00           C
ATOM   5120  C3  POPEe 110      83.280  16.305  74.635  1.00  0.00           C
ATOM   5123  O31 POPEe 110      82.510  15.555  75.616  1.00  0.00           O
ATOM   5124  C31 POPEe 110      82.970  15.625  76.866  1.00  0.00           C
ATOM   5125  O32 POPEe 110      84.030  16.095  77.226  1.00  0.00           O
ATOM   5126  C32 POPEe 110      81.940  15.015  77.855  1.00  0.00           C
ATOM   5129  C23 POPEe 110      80.570  20.655  77.826  1.00  0.00           C
ATOM   5132  C24 POPEe 110      80.520  20.875  79.346  1.00  0.00           C
ATOM   5135  C25 POPEe 110      79.590  19.895  80.076  1.00  0.00           C
ATOM   5138  C26 POPEe 110      79.710  19.955  81.605  1.00  0.00           C
ATOM   5141  C27 POPEe 110      78.380  20.275  82.306  1.00  0.00           C
ATOM   5144  C28 POPEe 110      78.530  20.405  83.836  1.00  0.00           C
ATOM   5147  C29 POPEe 110      77.190  20.675  84.486  1.00  0.00           C
ATOM   5149 0C21 POPEe 110      76.850  20.355  85.746  1.00  0.00           C
ATOM   5151 1C21 POPEe 110      77.770  19.725  86.776  1.00  0.00           C
ATOM   5154 2C21 POPEe 110      77.400  20.165  88.206  1.00  0.00           C
ATOM   5157 3C21 POPEe 110      78.350  19.575  89.256  1.00  0.00           C
ATOM   5160 4C21 POPEe 110      77.850  19.795  90.695  1.00  0.00           C
ATOM   5163 5C21 POPEe 110      78.900  19.415  91.745  1.00  0.00           C
ATOM   5166 6C21 POPEe 110      79.810  20.585  92.126  1.00  0.00           C
ATOM   5169 7C21 POPEe 110      81.030  20.135  92.945  1.00  0.00           C
ATOM   5172 8C21 POPEe 110      81.810  21.305  93.546  1.00  0.00           C
ATOM   5176  C33 POPEe 110      81.960  15.665  79.266  1.00  0.00           C
ATOM   5179  C34 POPEe 110      81.950  14.685  80.456  1.00  0.00           C
ATOM   5182  C35 POPEe 110      80.570  14.235  80.965  1.00  0.00           C
ATOM   5185  C36 POPEe 110      79.910  15.225  81.936  1.00  0.00           C
ATOM   5188  C37 POPEe 110      78.840  14.525  82.796  1.00  0.00           C
ATOM   5191  C38 POPEe 110      78.010  15.465  83.686  1.00  0.00           C
ATOM   5194  C39 POPEe 110      78.730  16.065  84.895  1.00  0.00           C
ATOM   5197 0C31 POPEe 110      79.140  15.025  85.946  1.00  0.00           C
ATOM   5200 1C31 POPEe 110      79.520  15.685  87.276  1.00  0.00           C
ATOM   5203 2C31 POPEe 110      80.370  14.785  88.186  1.00  0.00           C
ATOM   5206 3C31 POPEe 110      79.720  13.455  88.566  1.00  0.00           C
ATOM   5209 4C31 POPEe 110      80.690  12.575  89.356  1.00  0.00           C
ATOM   5212 5C31 POPEe 110      80.020  11.325  89.925  1.00  0.00           C
ATOM   5215 6C31 POPEe 110      81.000  10.495  90.756  1.00  0.00           C
ATOM   5219  NH3 POPEf 111     127.010  92.365  72.675  1.00  0.00           N
ATOM   5223  C12 POPEf 111     126.960  93.865  72.535  1.00  0.00           C
ATOM   5226  C11 POPEf 111     125.750  94.325  71.696  1.00  0.00           C
ATOM   5229  P   POPEf 111     124.410  96.585  72.186  1.00  0.00           P
ATOM   5230  O13 POPEf 111     124.420  97.935  71.576  1.00  0.00           O
ATOM   5231  O14 POPEf 111     123.180  95.795  71.956  1.00  0.00           O
ATOM   5232  O11 POPEf 111     124.690  96.715  73.736  1.00  0.00           O
ATOM   5233  O12 POPEf 111     125.650  95.755  71.666  1.00  0.00           O
ATOM   5234  C1  POPEf 111     124.290  95.655  74.596  1.00  0.00           C
ATOM   5237  C2  POPEf 111     124.820  95.925  76.016  1.00  0.00           C
ATOM   5239  O21 POPEf 111     124.400  94.895  76.925  1.00  0.00           O
ATOM   5240  C21 POPEf 111     125.190  93.835  76.855  1.00  0.00           C
ATOM   5241  O22 POPEf 111     126.040  93.625  76.006  1.00  0.00           O
ATOM   5242  C22 POPEf 111     124.900  92.915  78.035  1.00  0.00           C
ATOM   5245  C3  POPEf 111     124.360  97.285  76.576  1.00  0.00           C
ATOM   5248  O31 POPEf 111     125.110  97.555  77.756  1.00  0.00           O
ATOM   5249  C31 POPEf 111     124.730  97.265  78.996  1.00  0.00           C
ATOM   5250  O32 POPEf 111     125.480  97.185  79.946  1.00  0.00           O
ATOM   5251  C32 POPEf 111     123.210  97.105  79.146  1.00  0.00           C
ATOM   5254  C23 POPEf 111     126.200  92.545  78.766  1.00  0.00           C
ATOM   5257  C24 POPEf 111     125.960  92.325  80.266  1.00  0.00           C
ATOM   5260  C25 POPEf 111     126.010  93.625  81.086  1.00  0.00           C
ATOM   5263  C26 POPEf 111     125.850  93.365  82.586  1.00  0.00           C
ATOM   5266  C27 POPEf 111     126.250  94.575  83.436  1.00  0.00           C
ATOM   5269  C28 POPEf 111     126.390  94.225  84.936  1.00  0.00           C
ATOM   5272  C29 POPEf 111     127.080  95.335  85.686  1.00  0.00           C
ATOM   5274 0C21 POPEf 111     127.040  95.535  87.015  1.00  0.00           C
ATOM   5276 1C21 POPEf 111     126.280  94.705  88.016  1.00  0.00           C
ATOM   5279 2C21 POPEf 111     125.180  95.565  88.656  1.00  0.00           C
ATOM   5282 3C21 POPEf 111     124.500  94.835  89.826  1.00  0.00           C
ATOM   5285 4C21 POPEf 111     124.140  95.775  90.976  1.00  0.00           C
ATOM   5288 5C21 POPEf 111     123.690  94.995  92.215  1.00  0.00           C
ATOM   5291 6C21 POPEf 111     123.480  95.865  93.456  1.00  0.00           C
ATOM   5294 7C21 POPEf 111     123.350  95.035  94.736  1.00  0.00           C
ATOM   5297 8C21 POPEf 111     123.120  95.885  95.995  1.00  0.00           C
ATOM   5301  C33 POPEf 111     122.800  97.005  80.625  1.00  0.00           C
ATOM   5304  C34 POPEf 111     121.360  96.495  80.796  1.00  0.00           C
ATOM   5307  C35 POPEf 111     121.260  95.155  81.535  1.00  0.00           C
ATOM   5310  C36 POPEf 111     121.780  95.215  82.985  1.00  0.00           C
ATOM   5313  C37 POPEf 111     121.610  93.905  83.766  1.00  0.00           C
ATOM   5316  C38 POPEf 111     120.150  93.515  84.066  1.00  0.00           C
ATOM   5319  C39 POPEf 111     119.360  94.575  84.866  1.00  0.00           C
ATOM   5322 0C31 POPEf 111     119.990  94.915  86.226  1.00  0.00           C
ATOM   5325 1C31 POPEf 111     119.120  95.885  87.036  1.00  0.00           C
ATOM   5328 2C31 POPEf 111     119.570  96.075  88.495  1.00  0.00           C
ATOM   5331 3C31 POPEf 111     119.440  94.795  89.335  1.00  0.00           C
ATOM   5334 4C31 POPEf 111     119.600  95.045  90.836  1.00  0.00           C
ATOM   5337 5C31 POPEf 111     119.460  93.755  91.656  1.00  0.00           C
ATOM   5340 6C31 POPEf 111     119.570  93.985  93.166  1.00  0.00           C
ATOM   5344  NH3 POPEg 112      99.760  65.155 116.356  1.00  0.00           N
ATOM   5348  C12 POPEg 112      98.670  65.685 117.235  1.00  0.00           C
ATOM   5351  C11 POPEg 112      99.090  67.025 117.886  1.00  0.00           C
ATOM   5354  P   POPEg 112      99.750  69.485 117.506  1.00  0.00           P
ATOM   5355  O13 POPEg 112      98.620  70.245 118.076  1.00  0.00           O
ATOM   5356  O14 POPEg 112     100.980  69.335 118.326  1.00  0.00           O
ATOM   5357  O11 POPEg 112     100.140  70.245 116.206  1.00  0.00           O
ATOM   5358  O12 POPEg 112      99.210  68.085 116.926  1.00  0.00           O
ATOM   5359  C1  POPEg 112     100.910  69.795 115.116  1.00  0.00           C
ATOM   5362  C2  POPEg 112     101.350  71.085 114.416  1.00  0.00           C
ATOM   5364  O21 POPEg 112     101.800  70.835 113.065  1.00  0.00           O
ATOM   5365  C21 POPEg 112     103.080  70.725 112.796  1.00  0.00           C
ATOM   5366  O22 POPEg 112     103.990  70.515 113.586  1.00  0.00           O
ATOM   5367  C22 POPEg 112     103.250  70.915 111.286  1.00  0.00           C
ATOM   5370  C3  POPEg 112     102.270  71.925 115.346  1.00  0.00           C
ATOM   5373  O31 POPEg 112     102.810  73.085 114.696  1.00  0.00           O
ATOM   5374  C31 POPEg 112     102.180  74.225 114.936  1.00  0.00           C
ATOM   5375  O32 POPEg 112     101.150  74.345 115.585  1.00  0.00           O
ATOM   5376  C32 POPEg 112     102.930  75.365 114.256  1.00  0.00           C
ATOM   5379  C23 POPEg 112     103.790  72.335 110.956  1.00  0.00           C
ATOM   5382  C24 POPEg 112     103.850  72.685 109.455  1.00  0.00           C
ATOM   5385  C25 POPEg 112     102.480  72.795 108.766  1.00  0.00           C
ATOM   5388  C26 POPEg 112     102.570  72.895 107.235  1.00  0.00           C
ATOM   5391  C27 POPEg 112     102.880  74.285 106.666  1.00  0.00           C
ATOM   5394  C28 POPEg 112     103.190  74.185 105.156  1.00  0.00           C
ATOM   5397  C29 POPEg 112     103.110  75.465 104.366  1.00  0.00           C
ATOM   5399 0C21 POPEg 112     102.530  75.615 103.156  1.00  0.00           C
ATOM   5401 1C21 POPEg 112     101.880  74.525 102.326  1.00  0.00           C
ATOM   5404 2C21 POPEg 112     102.100  74.725 100.816  1.00  0.00           C
ATOM   5407 3C21 POPEg 112     101.320  73.715  99.956  1.00  0.00           C
ATOM   5410 4C21 POPEg 112     101.570  73.845  98.446  1.00  0.00           C
ATOM   5413 5C21 POPEg 112     101.230  75.235  97.886  1.00  0.00           C
ATOM   5416 6C21 POPEg 112     101.390  75.335  96.355  1.00  0.00           C
ATOM   5419 7C21 POPEg 112     101.380  76.785  95.846  1.00  0.00           C
ATOM   5422 8C21 POPEg 112     101.830  76.925  94.396  1.00  0.00           C
ATOM   5426  C33 POPEg 112     102.450  75.635 112.805  1.00  0.00           C
ATOM   5429  C34 POPEg 112     103.440  76.525 112.046  1.00  0.00           C
ATOM   5432  C35 POPEg 112     103.020  76.845 110.606  1.00  0.00           C
ATOM   5435  C36 POPEg 112     104.070  77.725 109.906  1.00  0.00           C
ATOM   5438  C37 POPEg 112     103.700  78.095 108.465  1.00  0.00           C
ATOM   5441  C38 POPEg 112     104.920  78.475 107.606  1.00  0.00           C
ATOM   5444  C39 POPEg 112     105.720  77.245 107.176  1.00  0.00           C
ATOM   5447 0C31 POPEg 112     106.990  77.565 106.376  1.00  0.00           C
ATOM   5450 1C31 POPEg 112     107.810  76.305 106.096  1.00  0.00           C
ATOM   5453 2C31 POPEg 112     109.240  76.585 105.585  1.00  0.00           C
ATOM   5456 3C31 POPEg 112     109.380  76.535 104.055  1.00  0.00           C
ATOM   5459 4C31 POPEg 112     110.850  76.505 103.635  1.00  0.00           C
ATOM   5462 5C31 POPEg 112     111.050  76.135 102.156  1.00  0.00           C
ATOM   5465 6C31 POPEg 112     112.510  75.865 101.806  1.00  0.00           C
ATOM   5469  NH3 POPEh 113      96.000  21.975 116.885  1.00  0.00           N
ATOM   5473  C12 POPEh 113      95.430  20.675 117.366  1.00  0.00           C
ATOM   5476  C11 POPEh 113      95.510  19.505 116.346  1.00  0.00           C
ATOM   5479  P   POPEh 113      93.460  20.035 114.785  1.00  0.00           P
ATOM   5480  O13 POPEh 113      92.720  18.785 115.076  1.00  0.00           O
ATOM   5481  O14 POPEh 113      93.060  21.255 115.506  1.00  0.00           O
ATOM   5482  O11 POPEh 113      93.560  20.315 113.225  1.00  0.00           O
ATOM   5483  O12 POPEh 113      94.990  19.825 115.056  1.00  0.00           O
ATOM   5484  C1  POPEh 113      92.480  20.255 112.296  1.00  0.00           C
ATOM   5487  C2  POPEh 113      92.870  19.315 111.125  1.00  0.00           C
ATOM   5489  O21 POPEh 113      92.520  19.815 109.816  1.00  0.00           O
ATOM   5490  C21 POPEh 113      91.220  19.715 109.525  1.00  0.00           C
ATOM   5491  O22 POPEh 113      90.320  19.605 110.336  1.00  0.00           O
ATOM   5492  C22 POPEh 113      91.010  19.745 108.006  1.00  0.00           C
ATOM   5495  C3  POPEh 113      92.500  17.825 111.366  1.00  0.00           C
ATOM   5498  O31 POPEh 113      93.540  16.955 110.876  1.00  0.00           O
ATOM   5499  C31 POPEh 113      93.630  16.805 109.556  1.00  0.00           C
ATOM   5500  O32 POPEh 113      92.810  17.155 108.736  1.00  0.00           O
ATOM   5501  C32 POPEh 113      94.990  16.165 109.256  1.00  0.00           C
ATOM   5504  C23 POPEh 113      89.830  18.825 107.616  1.00  0.00           C
ATOM   5507  C24 POPEh 113      89.400  18.945 106.146  1.00  0.00           C
ATOM   5510  C25 POPEh 113      90.450  18.455 105.146  1.00  0.00           C
ATOM   5513  C26 POPEh 113      89.880  18.295 103.726  1.00  0.00           C
ATOM   5516  C27 POPEh 113      90.880  17.695 102.736  1.00  0.00           C
ATOM   5519  C28 POPEh 113      90.260  16.545 101.916  1.00  0.00           C
ATOM   5522  C29 POPEh 113      91.210  15.995 100.886  1.00  0.00           C
ATOM   5524 0C21 POPEh 113      90.830  15.335  99.785  1.00  0.00           C
ATOM   5526 1C21 POPEh 113      89.400  14.995  99.436  1.00  0.00           C
ATOM   5529 2C21 POPEh 113      89.260  13.735  98.576  1.00  0.00           C
ATOM   5532 3C21 POPEh 113      89.780  13.875  97.136  1.00  0.00           C
ATOM   5535 4C21 POPEh 113      89.120  12.835  96.226  1.00  0.00           C
ATOM   5538 5C21 POPEh 113      89.720  12.685  94.826  1.00  0.00           C
ATOM   5541 6C21 POPEh 113      91.080  11.975  94.895  1.00  0.00           C
ATOM   5544 7C21 POPEh 113      91.610  11.555  93.526  1.00  0.00           C
ATOM   5547 8C21 POPEh 113      92.890  10.735  93.675  1.00  0.00           C
ATOM   5551  C33 POPEh 113      95.670  16.625 107.945  1.00  0.00           C
ATOM   5554  C34 POPEh 113      96.370  17.995 108.096  1.00  0.00           C
ATOM   5557  C35 POPEh 113      97.000  18.485 106.785  1.00  0.00           C
ATOM   5560  C36 POPEh 113      97.660  19.875 106.896  1.00  0.00           C
ATOM   5563  C37 POPEh 113      98.170  20.365 105.535  1.00  0.00           C
ATOM   5566  C38 POPEh 113      98.930  21.685 105.635  1.00  0.00           C
ATOM   5569  C39 POPEh 113      99.480  22.175 104.285  1.00  0.00           C
ATOM   5572 0C31 POPEh 113      98.400  22.685 103.316  1.00  0.00           C
ATOM   5575 1C31 POPEh 113      98.980  23.585 102.206  1.00  0.00           C
ATOM   5578 2C31 POPEh 113      97.970  24.495 101.496  1.00  0.00           C
ATOM   5581 3C31 POPEh 113      96.810  23.765 100.806  1.00  0.00           C
ATOM   5584 4C31 POPEh 113      96.030  24.715  99.875  1.00  0.00           C
ATOM   5587 5C31 POPEh 113      95.000  23.995  98.996  1.00  0.00           C
ATOM   5590 6C31 POPEh 113      94.330  24.925  97.976  1.00  0.00           C
ATOM   5594  NH3 POPEi 114      98.380  20.295  74.666  1.00  0.00           N
ATOM   5598  C12 POPEi 114      98.040  21.675  74.166  1.00  0.00           C
ATOM   5601  C11 POPEi 114      97.450  21.685  72.726  1.00  0.00           C
ATOM   5604  P   POPEi 114      95.370  20.025  72.896  1.00  0.00           P
ATOM   5605  O13 POPEi 114      95.460  18.575  73.116  1.00  0.00           O
ATOM   5606  O14 POPEi 114      94.230  20.555  72.105  1.00  0.00           O
ATOM   5607  O11 POPEi 114      95.410  20.715  74.306  1.00  0.00           O
ATOM   5608  O12 POPEi 114      96.770  20.495  72.306  1.00  0.00           O
ATOM   5609  C1  POPEi 114      94.250  20.855  75.116  1.00  0.00           C
ATOM   5612  C2  POPEi 114      93.830  19.545  75.815  1.00  0.00           C
ATOM   5614  O21 POPEi 114      92.820  19.865  76.785  1.00  0.00           O
ATOM   5615  C21 POPEi 114      91.640  19.305  76.656  1.00  0.00           C
ATOM   5616  O22 POPEi 114      91.270  18.625  75.706  1.00  0.00           O
ATOM   5617  C22 POPEi 114      90.810  19.645  77.896  1.00  0.00           C
ATOM   5620  C3  POPEi 114      95.010  18.875  76.576  1.00  0.00           C
ATOM   5623  O31 POPEi 114      95.420  19.695  77.706  1.00  0.00           O
ATOM   5624  C31 POPEi 114      96.720  19.805  77.896  1.00  0.00           C
ATOM   5625  O32 POPEi 114      97.590  19.345  77.176  1.00  0.00           O
ATOM   5626  C32 POPEi 114      97.000  20.595  79.175  1.00  0.00           C
ATOM   5629  C23 POPEi 114      91.640  20.135  79.116  1.00  0.00           C
ATOM   5632  C24 POPEi 114      90.760  20.655  80.256  1.00  0.00           C
ATOM   5635  C25 POPEi 114      91.520  20.925  81.555  1.00  0.00           C
ATOM   5638  C26 POPEi 114      90.670  21.765  82.516  1.00  0.00           C
ATOM   5641  C27 POPEi 114      91.260  21.935  83.915  1.00  0.00           C
ATOM   5644  C28 POPEi 114      90.700  23.175  84.615  1.00  0.00           C
ATOM   5647  C29 POPEi 114      91.260  23.335  86.005  1.00  0.00           C
ATOM   5649 0C21 POPEi 114      90.570  23.325  87.166  1.00  0.00           C
ATOM   5651 1C21 POPEi 114      89.080  23.145  87.346  1.00  0.00           C
ATOM   5654 2C21 POPEi 114      88.400  24.475  87.726  1.00  0.00           C
ATOM   5657 3C21 POPEi 114      88.740  24.955  89.146  1.00  0.00           C
ATOM   5660 4C21 POPEi 114      88.620  26.475  89.296  1.00  0.00           C
ATOM   5663 5C21 POPEi 114      89.020  27.025  90.676  1.00  0.00           C
ATOM   5666 6C21 POPEi 114      88.260  26.425  91.856  1.00  0.00           C
ATOM   5669 7C21 POPEi 114      86.740  26.625  91.776  1.00  0.00           C
ATOM   5672 8C21 POPEi 114      86.030  26.565  93.125  1.00  0.00           C
ATOM   5676  C33 POPEi 114      96.660  19.765  80.436  1.00  0.00           C
ATOM   5679  C34 POPEi 114      97.090  20.465  81.726  1.00  0.00           C
ATOM   5682  C35 POPEi 114      97.150  19.505  82.936  1.00  0.00           C
ATOM   5685  C36 POPEi 114      95.800  18.975  83.436  1.00  0.00           C
ATOM   5688  C37 POPEi 114      94.920  20.045  84.095  1.00  0.00           C
ATOM   5691  C38 POPEi 114      93.760  19.425  84.906  1.00  0.00           C
ATOM   5694  C39 POPEi 114      94.180  18.845  86.266  1.00  0.00           C
ATOM   5697 0C31 POPEi 114      94.430  19.925  87.326  1.00  0.00           C
ATOM   5700 1C31 POPEi 114      94.490  19.355  88.745  1.00  0.00           C
ATOM   5703 2C31 POPEi 114      94.740  20.435  89.806  1.00  0.00           C
ATOM   5706 3C31 POPEi 114      94.220  20.055  91.196  1.00  0.00           C
ATOM   5709 4C31 POPEi 114      92.720  20.355  91.346  1.00  0.00           C
ATOM   5712 5C31 POPEi 114      92.180  19.975  92.726  1.00  0.00           C
ATOM   5715 6C31 POPEi 114      90.790  20.565  92.995  1.00  0.00           C
ATOM   5719  NH3 POPEj 115      82.490  91.435  73.196  1.00  0.00           N
ATOM   5723  C12 POPEj 115      81.070  91.905  73.416  1.00  0.00           C
ATOM   5726  C11 POPEj 115      80.160  90.725  73.836  1.00  0.00           C
ATOM   5729  P   POPEj 115      81.460  88.985  75.296  1.00  0.00           P
ATOM   5730  O13 POPEj 115      80.850  87.835  74.596  1.00  0.00           O
ATOM   5731  O14 POPEj 115      82.810  89.445  74.926  1.00  0.00           O
ATOM   5732  O11 POPEj 115      81.360  88.765  76.866  1.00  0.00           O
ATOM   5733  O12 POPEj 115      80.490  90.235  75.136  1.00  0.00           O
ATOM   5734  C1  POPEj 115      80.390  87.805  77.306  1.00  0.00           C
ATOM   5737  C2  POPEj 115      80.200  87.835  78.855  1.00  0.00           C
ATOM   5739  O21 POPEj 115      79.730  86.585  79.396  1.00  0.00           O
ATOM   5740  C21 POPEj 115      78.720  85.935  78.846  1.00  0.00           C
ATOM   5741  O22 POPEj 115      78.230  86.115  77.746  1.00  0.00           O
ATOM   5742  C22 POPEj 115      78.180  84.925  79.876  1.00  0.00           C
ATOM   5745  C3  POPEj 115      79.270  88.985  79.336  1.00  0.00           C
ATOM   5748  O31 POPEj 115      79.990  90.225  79.506  1.00  0.00           O
ATOM   5749  C31 POPEj 115      80.650  90.325  80.666  1.00  0.00           C
ATOM   5750  O32 POPEj 115      80.610  89.535  81.576  1.00  0.00           O
ATOM   5751  C32 POPEj 115      81.510  91.575  80.646  1.00  0.00           C
ATOM   5754  C23 POPEj 115      78.620  85.155  81.346  1.00  0.00           C
ATOM   5757  C24 POPEj 115      77.580  84.615  82.346  1.00  0.00           C
ATOM   5760  C25 POPEj 115      77.960  84.795  83.815  1.00  0.00           C
ATOM   5763  C26 POPEj 115      76.740  84.775  84.745  1.00  0.00           C
ATOM   5766  C27 POPEj 115      77.040  84.245  86.156  1.00  0.00           C
ATOM   5769  C28 POPEj 115      76.410  82.865  86.406  1.00  0.00           C
ATOM   5772  C29 POPEj 115      75.030  82.945  87.026  1.00  0.00           C
ATOM   5774 0C21 POPEj 115      74.680  82.485  88.246  1.00  0.00           C
ATOM   5776 1C21 POPEj 115      75.590  81.825  89.256  1.00  0.00           C
ATOM   5779 2C21 POPEj 115      75.520  82.475  90.656  1.00  0.00           C
ATOM   5782 3C21 POPEj 115      74.260  82.105  91.455  1.00  0.00           C
ATOM   5785 4C21 POPEj 115      74.250  80.645  91.926  1.00  0.00           C
ATOM   5788 5C21 POPEj 115      73.020  80.265  92.766  1.00  0.00           C
ATOM   5791 6C21 POPEj 115      72.800  81.145  94.006  1.00  0.00           C
ATOM   5794 7C21 POPEj 115      71.590  80.705  94.836  1.00  0.00           C
ATOM   5797 8C21 POPEj 115      71.220  81.715  95.926  1.00  0.00           C
ATOM   5801  C33 POPEj 115      82.640  91.425  79.605  1.00  0.00           C
ATOM   5804  C34 POPEj 115      83.620  92.595  79.616  1.00  0.00           C
ATOM   5807  C35 POPEj 115      84.580  92.555  80.816  1.00  0.00           C
ATOM   5810  C36 POPEj 115      85.580  93.705  80.816  1.00  0.00           C
ATOM   5813  C37 POPEj 115      86.650  93.565  81.916  1.00  0.00           C
ATOM   5816  C38 POPEj 115      87.420  94.875  82.166  1.00  0.00           C
ATOM   5819  C39 POPEj 115      86.600  95.845  83.036  1.00  0.00           C
ATOM   5822 0C31 POPEj 115      87.140  95.975  84.465  1.00  0.00           C
ATOM   5825 1C31 POPEj 115      86.030  96.365  85.456  1.00  0.00           C
ATOM   5828 2C31 POPEj 115      86.500  97.235  86.626  1.00  0.00           C
ATOM   5831 3C31 POPEj 115      86.860  98.685  86.266  1.00  0.00           C
ATOM   5834 4C31 POPEj 115      85.820  99.355  85.345  1.00  0.00           C
ATOM   5837 5C31 POPEj 115      86.010 100.875  85.205  1.00  0.00           C
ATOM   5840 6C31 POPEj 115      85.100 101.475  84.136  1.00  0.00           C
ATOM   5844  NH3 POPEk 116      66.680  11.085 111.616  1.00  0.00           N
ATOM   5848  C12 POPEk 116      66.490   9.825 112.416  1.00  0.00           C
ATOM   5851  C11 POPEk 116      65.040   9.325 112.316  1.00  0.00           C
ATOM   5854  P   POPEk 116      63.300   7.765 113.456  1.00  0.00           P
ATOM   5855  O13 POPEk 116      63.280   6.345 113.876  1.00  0.00           O
ATOM   5856  O14 POPEk 116      62.690   8.785 114.335  1.00  0.00           O
ATOM   5857  O11 POPEk 116      62.610   7.945 112.066  1.00  0.00           O
ATOM   5858  O12 POPEk 116      64.800   8.195 113.166  1.00  0.00           O
ATOM   5859  C1  POPEk 116      62.420   6.775 111.286  1.00  0.00           C
ATOM   5862  C2  POPEk 116      61.720   7.215 110.016  1.00  0.00           C
ATOM   5864  O21 POPEk 116      61.770   6.095 109.136  1.00  0.00           O
ATOM   5865  C21 POPEk 116      60.720   5.975 108.355  1.00  0.00           C
ATOM   5866  O22 POPEk 116      59.630   6.495 108.516  1.00  0.00           O
ATOM   5867  C22 POPEk 116      61.160   5.145 107.176  1.00  0.00           C
ATOM   5870  C3  POPEk 116      62.440   8.455 109.416  1.00  0.00           C
ATOM   5873  O31 POPEk 116      61.890   8.865 108.146  1.00  0.00           O
ATOM   5874  C31 POPEk 116      62.560   8.505 107.066  1.00  0.00           C
ATOM   5875  O32 POPEk 116      63.640   7.945 107.066  1.00  0.00           O
ATOM   5876  C32 POPEk 116      61.770   8.875 105.836  1.00  0.00           C
ATOM   5879  C23 POPEk 116      60.150   5.225 106.026  1.00  0.00           C
ATOM   5882  C24 POPEk 116      60.640   4.365 104.866  1.00  0.00           C
ATOM   5885  C25 POPEk 116      59.680   4.405 103.686  1.00  0.00           C
ATOM   5888  C26 POPEk 116      60.190   3.545 102.546  1.00  0.00           C
ATOM   5891  C27 POPEk 116      59.190   3.425 101.396  1.00  0.00           C
ATOM   5894  C28 POPEk 116      59.740   2.505 100.296  1.00  0.00           C
ATOM   5897  C29 POPEk 116      58.780   2.255  99.175  1.00  0.00           C
ATOM   5899 0C21 POPEk 116      59.150   1.695  98.016  1.00  0.00           C
ATOM   5901 1C21 POPEk 116      60.550   1.225  97.726  1.00  0.00           C
ATOM   5904 2C21 POPEk 116      60.670   0.585  96.336  1.00  0.00           C
ATOM   5907 3C21 POPEk 116      59.950  -0.775  96.245  1.00  0.00           C
ATOM   5910 4C21 POPEk 116      59.710  -1.255  94.806  1.00  0.00           C
ATOM   5913 5C21 POPEk 116      60.990  -1.625  94.046  1.00  0.00           C
ATOM   5916 6C21 POPEk 116      61.520  -0.495  93.156  1.00  0.00           C
ATOM   5919 7C21 POPEk 116      62.700  -0.945  92.276  1.00  0.00           C
ATOM   5922 8C21 POPEk 116      63.170   0.135  91.315  1.00  0.00           C
ATOM   5926  C33 POPEk 116      62.370   8.245 104.566  1.00  0.00           C
ATOM   5929  C34 POPEk 116      61.770   8.865 103.306  1.00  0.00           C
ATOM   5932  C35 POPEk 116      62.240   8.135 102.046  1.00  0.00           C
ATOM   5935  C36 POPEk 116      61.690   8.755 100.766  1.00  0.00           C
ATOM   5938  C37 POPEk 116      61.890   7.835  99.556  1.00  0.00           C
ATOM   5941  C38 POPEk 116      60.840   6.725  99.475  1.00  0.00           C
ATOM   5944  C39 POPEk 116      61.320   5.485  98.706  1.00  0.00           C
ATOM   5947 0C31 POPEk 116      61.830   5.785  97.296  1.00  0.00           C
ATOM   5950 1C31 POPEk 116      62.490   4.545  96.665  1.00  0.00           C
ATOM   5953 2C31 POPEk 116      63.220   4.855  95.355  1.00  0.00           C
ATOM   5956 3C31 POPEk 116      62.270   5.265  94.216  1.00  0.00           C
ATOM   5959 4C31 POPEk 116      63.040   5.485  92.915  1.00  0.00           C
ATOM   5962 5C31 POPEk 116      63.230   4.205  92.096  1.00  0.00           C
ATOM   5965 6C31 POPEk 116      64.170   4.375  90.906  1.00  0.00           C
ATOM   5969  NH3 POPEl 117      31.350  72.015  70.745  1.00  0.00           N
ATOM   5973  C12 POPEl 117      32.540  72.315  71.636  1.00  0.00           C
ATOM   5976  C11 POPEl 117      33.450  71.085  71.846  1.00  0.00           C
ATOM   5979  P   POPEl 117      35.950  70.705  72.665  1.00  0.00           P
ATOM   5980  O13 POPEl 117      35.800  69.275  72.296  1.00  0.00           O
ATOM   5981  O14 POPEl 117      36.940  71.475  71.885  1.00  0.00           O
ATOM   5982  O11 POPEl 117      36.310  70.735  74.196  1.00  0.00           O
ATOM   5983  O12 POPEl 117      34.570  71.475  72.636  1.00  0.00           O
ATOM   5984  C1  POPEl 117      35.300  70.835  75.206  1.00  0.00           C
ATOM   5987  C2  POPEl 117      35.930  71.045  76.616  1.00  0.00           C
ATOM   5989  O21 POPEl 117      35.070  71.885  77.385  1.00  0.00           O
ATOM   5990  C21 POPEl 117      34.150  71.465  78.256  1.00  0.00           C
ATOM   5991  O22 POPEl 117      33.300  72.215  78.736  1.00  0.00           O
ATOM   5992  C22 POPEl 117      34.290  70.025  78.706  1.00  0.00           C
ATOM   5995  C3  POPEl 117      37.270  71.795  76.496  1.00  0.00           C
ATOM   5998  O31 POPEl 117      37.920  72.005  77.756  1.00  0.00           O
ATOM   5999  C31 POPEl 117      38.670  71.005  78.166  1.00  0.00           C
ATOM   6000  O32 POPEl 117      38.780  69.915  77.636  1.00  0.00           O
ATOM   6001  C32 POPEl 117      39.300  71.455  79.486  1.00  0.00           C
ATOM   6004  C23 POPEl 117      33.130  69.675  79.666  1.00  0.00           C
ATOM   6007  C24 POPEl 117      33.370  68.385  80.466  1.00  0.00           C
ATOM   6010  C25 POPEl 117      34.460  68.515  81.546  1.00  0.00           C
ATOM   6013  C26 POPEl 117      34.230  69.635  82.565  1.00  0.00           C
ATOM   6016  C27 POPEl 117      34.890  69.325  83.915  1.00  0.00           C
ATOM   6019  C28 POPEl 117      34.490  70.325  85.025  1.00  0.00           C
ATOM   6022  C29 POPEl 117      35.500  71.405  85.296  1.00  0.00           C
ATOM   6024 0C21 POPEl 117      35.850  71.875  86.516  1.00  0.00           C
ATOM   6026 1C21 POPEl 117      35.270  71.445  87.845  1.00  0.00           C
ATOM   6029 2C21 POPEl 117      34.510  72.575  88.566  1.00  0.00           C
ATOM   6032 3C21 POPEl 117      33.370  73.185  87.726  1.00  0.00           C
ATOM   6035 4C21 POPEl 117      32.300  73.925  88.556  1.00  0.00           C
ATOM   6038 5C21 POPEl 117      32.900  74.875  89.596  1.00  0.00           C
ATOM   6041 6C21 POPEl 117      31.860  75.765  90.285  1.00  0.00           C
ATOM   6044 7C21 POPEl 117      32.470  76.535  91.446  1.00  0.00           C
ATOM   6047 8C21 POPEl 117      31.500  77.525  92.096  1.00  0.00           C
ATOM   6051  C33 POPEl 117      40.670  70.815  79.786  1.00  0.00           C
ATOM   6054  C34 POPEl 117      41.330  71.485  80.995  1.00  0.00           C
ATOM   6057  C35 POPEl 117      40.420  71.485  82.226  1.00  0.00           C
ATOM   6060  C36 POPEl 117      41.110  72.035  83.476  1.00  0.00           C
ATOM   6063  C37 POPEl 117      40.230  71.865  84.715  1.00  0.00           C
ATOM   6066  C38 POPEl 117      40.580  70.585  85.466  1.00  0.00           C
ATOM   6069  C39 POPEl 117      39.700  70.335  86.695  1.00  0.00           C
ATOM   6072 0C31 POPEl 117      40.420  69.415  87.686  1.00  0.00           C
ATOM   6075 1C31 POPEl 117      39.710  69.245  89.025  1.00  0.00           C
ATOM   6078 2C31 POPEl 117      40.490  68.385  90.035  1.00  0.00           C
ATOM   6081 3C31 POPEl 117      41.960  68.815  90.186  1.00  0.00           C
ATOM   6084 4C31 POPEl 117      42.760  68.025  91.226  1.00  0.00           C
ATOM   6087 5C31 POPEl 117      44.250  68.375  91.126  1.00  0.00           C
ATOM   6090 6C31 POPEl 117      45.140  67.525  92.026  1.00  0.00           C
ATOM   6094  NH3 POPEm 118      95.650  56.255 117.366  1.00  0.00           N
ATOM   6098  C12 POPEm 118      94.600  55.235 117.016  1.00  0.00           C
ATOM   6101  C11 POPEm 118      95.220  53.895 116.605  1.00  0.00           C
ATOM   6104  P   POPEm 118      95.880  52.615 118.756  1.00  0.00           P
ATOM   6105  O13 POPEm 118      96.840  52.905 119.846  1.00  0.00           O
ATOM   6106  O14 POPEm 118      94.440  52.745 119.035  1.00  0.00           O
ATOM   6107  O11 POPEm 118      96.190  51.185 118.146  1.00  0.00           O
ATOM   6108  O12 POPEm 118      96.260  53.545 117.525  1.00  0.00           O
ATOM   6109  C1  POPEm 118      97.470  50.765 117.696  1.00  0.00           C
ATOM   6112  C2  POPEm 118      97.530  50.465 116.166  1.00  0.00           C
ATOM   6114  O21 POPEm 118      98.010  51.635 115.476  1.00  0.00           O
ATOM   6115  C21 POPEm 118      99.300  51.695 115.266  1.00  0.00           C
ATOM   6116  O22 POPEm 118     100.130  50.875 115.635  1.00  0.00           O
ATOM   6117  C22 POPEm 118      99.590  52.915 114.385  1.00  0.00           C
ATOM   6120  C3  POPEm 118      96.180  50.035 115.516  1.00  0.00           C
ATOM   6123  O31 POPEm 118      96.360  49.175 114.366  1.00  0.00           O
ATOM   6124  C31 POPEm 118      96.720  49.775 113.225  1.00  0.00           C
ATOM   6125  O32 POPEm 118      96.840  50.975 113.065  1.00  0.00           O
ATOM   6126  C32 POPEm 118      96.950  48.745 112.115  1.00  0.00           C
ATOM   6129  C23 POPEm 118     100.000  52.535 112.936  1.00  0.00           C
ATOM   6132  C24 POPEm 118     100.160  53.795 112.086  1.00  0.00           C
ATOM   6135  C25 POPEm 118     100.700  53.635 110.656  1.00  0.00           C
ATOM   6138  C26 POPEm 118      99.890  52.655 109.785  1.00  0.00           C
ATOM   6141  C27 POPEm 118     100.360  52.685 108.326  1.00  0.00           C
ATOM   6144  C28 POPEm 118      99.800  51.545 107.466  1.00  0.00           C
ATOM   6147  C29 POPEm 118      98.340  51.685 107.066  1.00  0.00           C
ATOM   6149 0C21 POPEm 118      97.900  52.315 105.965  1.00  0.00           C
ATOM   6151 1C21 POPEm 118      98.790  53.095 105.025  1.00  0.00           C
ATOM   6154 2C21 POPEm 118      99.480  52.285 103.906  1.00  0.00           C
ATOM   6157 3C21 POPEm 118     100.700  53.005 103.286  1.00  0.00           C
ATOM   6160 4C21 POPEm 118     101.940  53.015 104.195  1.00  0.00           C
ATOM   6163 5C21 POPEm 118     103.090  53.865 103.635  1.00  0.00           C
ATOM   6166 6C21 POPEm 118     103.770  53.275 102.385  1.00  0.00           C
ATOM   6169 7C21 POPEm 118     104.820  54.235 101.796  1.00  0.00           C
ATOM   6172 8C21 POPEm 118     105.650  53.605 100.676  1.00  0.00           C
ATOM   6176  C33 POPEm 118      98.230  48.945 111.266  1.00  0.00           C
ATOM   6179  C34 POPEm 118      98.530  47.715 110.396  1.00  0.00           C
ATOM   6182  C35 POPEm 118      98.510  47.955 108.876  1.00  0.00           C
ATOM   6185  C36 POPEm 118      97.120  48.195 108.256  1.00  0.00           C
ATOM   6188  C37 POPEm 118      97.150  48.085 106.726  1.00  0.00           C
ATOM   6191  C38 POPEm 118      95.770  48.105 106.046  1.00  0.00           C
ATOM   6194  C39 POPEm 118      95.810  47.875 104.516  1.00  0.00           C
ATOM   6197 0C31 POPEm 118      96.530  46.575 104.116  1.00  0.00           C
ATOM   6200 1C31 POPEm 118      96.250  46.105 102.676  1.00  0.00           C
ATOM   6203 2C31 POPEm 118      97.190  44.965 102.256  1.00  0.00           C
ATOM   6206 3C31 POPEm 118      96.650  44.105 101.105  1.00  0.00           C
ATOM   6209 4C31 POPEm 118      96.460  44.865  99.776  1.00  0.00           C
ATOM   6212 5C31 POPEm 118      95.830  43.965  98.695  1.00  0.00           C
ATOM   6215 6C31 POPEm 118      95.560  44.665  97.366  1.00  0.00           C
ATOM   6219  NH3 POPEn 119      93.020  52.315  76.275  1.00  0.00           N
ATOM   6223  C12 POPEn 119      91.960  51.255  76.076  1.00  0.00           C
ATOM   6226  C11 POPEn 119      92.320  49.885  76.686  1.00  0.00           C
ATOM   6229  P   POPEn 119      94.940  49.645  76.745  1.00  0.00           P
ATOM   6230  O13 POPEn 119      95.490  48.325  77.116  1.00  0.00           O
ATOM   6231  O14 POPEn 119      95.690  50.495  75.806  1.00  0.00           O
ATOM   6232  O11 POPEn 119      94.650  50.495  78.056  1.00  0.00           O
ATOM   6233  O12 POPEn 119      93.520  49.375  76.135  1.00  0.00           O
ATOM   6234  C1  POPEn 119      95.600  50.415  79.136  1.00  0.00           C
ATOM   6237  C2  POPEn 119      94.930  50.895  80.445  1.00  0.00           C
ATOM   6239  O21 POPEn 119      95.900  51.125  81.496  1.00  0.00           O
ATOM   6240  C21 POPEn 119      96.260  50.145  82.296  1.00  0.00           C
ATOM   6241  O22 POPEn 119      96.090  48.955  82.105  1.00  0.00           O
ATOM   6242  C22 POPEn 119      96.900  50.735  83.556  1.00  0.00           C
ATOM   6245  C3  POPEn 119      93.740  49.975  80.836  1.00  0.00           C
ATOM   6248  O31 POPEn 119      93.320  50.255  82.186  1.00  0.00           O
ATOM   6249  C31 POPEn 119      92.540  49.305  82.705  1.00  0.00           C
ATOM   6250  O32 POPEn 119      91.930  48.465  82.056  1.00  0.00           O
ATOM   6251  C32 POPEn 119      92.620  49.405  84.226  1.00  0.00           C
ATOM   6254  C23 POPEn 119      97.790  49.775  84.385  1.00  0.00           C
ATOM   6257  C24 POPEn 119      98.090  50.365  85.765  1.00  0.00           C
ATOM   6260  C25 POPEn 119      97.160  49.875  86.885  1.00  0.00           C
ATOM   6263  C26 POPEn 119      97.620  48.535  87.456  1.00  0.00           C
ATOM   6266  C27 POPEn 119      96.740  48.015  88.605  1.00  0.00           C
ATOM   6269  C28 POPEn 119      97.060  46.555  88.996  1.00  0.00           C
ATOM   6272  C29 POPEn 119      98.480  46.355  89.445  1.00  0.00           C
ATOM   6274 0C21 POPEn 119      98.880  45.805  90.606  1.00  0.00           C
ATOM   6276 1C21 POPEn 119      98.000  45.315  91.726  1.00  0.00           C
ATOM   6279 2C21 POPEn 119      98.790  45.215  93.055  1.00  0.00           C
ATOM   6282 3C21 POPEn 119      99.190  46.565  93.666  1.00  0.00           C
ATOM   6285 4C21 POPEn 119     100.180  46.415  94.826  1.00  0.00           C
ATOM   6288 5C21 POPEn 119     100.650  47.755  95.425  1.00  0.00           C
ATOM   6291 6C21 POPEn 119     101.660  47.555  96.555  1.00  0.00           C
ATOM   6294 7C21 POPEn 119     102.210  48.835  97.196  1.00  0.00           C
ATOM   6297 8C21 POPEn 119     103.210  48.545  98.316  1.00  0.00           C
ATOM   6301  C33 POPEn 119      91.250  49.335  84.936  1.00  0.00           C
ATOM   6304  C34 POPEn 119      90.930  47.935  85.495  1.00  0.00           C
ATOM   6307  C35 POPEn 119      90.230  47.015  84.496  1.00  0.00           C
ATOM   6310  C36 POPEn 119      89.800  45.655  85.096  1.00  0.00           C
ATOM   6313  C37 POPEn 119      89.000  45.805  86.396  1.00  0.00           C
ATOM   6316  C38 POPEn 119      88.320  44.515  86.856  1.00  0.00           C
ATOM   6319  C39 POPEn 119      87.660  44.685  88.225  1.00  0.00           C
ATOM   6322 0C31 POPEn 119      88.680  44.605  89.356  1.00  0.00           C
ATOM   6325 1C31 POPEn 119      88.120  45.115  90.686  1.00  0.00           C
ATOM   6328 2C31 POPEn 119      89.220  45.155  91.756  1.00  0.00           C
ATOM   6331 3C31 POPEn 119      88.770  45.775  93.076  1.00  0.00           C
ATOM   6334 4C31 POPEn 119      88.060  47.125  92.936  1.00  0.00           C
ATOM   6337 5C31 POPEn 119      87.810  47.815  94.276  1.00  0.00           C
ATOM   6340 6C31 POPEn 119      87.130  49.175  94.095  1.00  0.00           C
ATOM   6344  NH3 POPEo 120     125.620 107.595  73.086  1.00  0.00           N
ATOM   6348  C12 POPEo 120     124.830 108.445  74.046  1.00  0.00           C
ATOM   6351  C11 POPEo 120     124.490 109.865  73.506  1.00  0.00           C
ATOM   6354  P   POPEo 120     126.050 111.895  72.846  1.00  0.00           P
ATOM   6355  O13 POPEo 120     124.920 112.855  72.946  1.00  0.00           O
ATOM   6356  O14 POPEo 120     127.060 112.165  71.806  1.00  0.00           O
ATOM   6357  O11 POPEo 120     126.750 111.725  74.236  1.00  0.00           O
ATOM   6358  O12 POPEo 120     125.490 110.415  72.636  1.00  0.00           O
ATOM   6359  C1  POPEo 120     127.330 112.825  74.936  1.00  0.00           C
ATOM   6362  C2  POPEo 120     127.600 112.365  76.386  1.00  0.00           C
ATOM   6364  O21 POPEo 120     128.060 113.505  77.146  1.00  0.00           O
ATOM   6365  C21 POPEo 120     127.650 113.495  78.416  1.00  0.00           C
ATOM   6366  O22 POPEo 120     126.870 112.695  78.896  1.00  0.00           O
ATOM   6367  C22 POPEo 120     128.310 114.635  79.175  1.00  0.00           C
ATOM   6370  C3  POPEo 120     128.650 111.215  76.456  1.00  0.00           C
ATOM   6373  O31 POPEo 120     128.380 110.305  77.546  1.00  0.00           O
ATOM   6374  C31 POPEo 120     129.110 110.455  78.646  1.00  0.00           C
ATOM   6375  O32 POPEo 120     129.910 111.365  78.836  1.00  0.00           O
ATOM   6376  C32 POPEo 120     128.730 109.385  79.656  1.00  0.00           C
ATOM   6379  C23 POPEo 120     127.780 114.775  80.625  1.00  0.00           C
ATOM   6382  C24 POPEo 120     128.700 115.665  81.476  1.00  0.00           C
ATOM   6385  C25 POPEo 120     128.150 115.985  82.876  1.00  0.00           C
ATOM   6388  C26 POPEo 120     127.810 114.775  83.756  1.00  0.00           C
ATOM   6391  C27 POPEo 120     127.580 115.215  85.215  1.00  0.00           C
ATOM   6394  C28 POPEo 120     127.270 114.075  86.206  1.00  0.00           C
ATOM   6397  C29 POPEo 120     125.800 113.895  86.476  1.00  0.00           C
ATOM   6399 0C21 POPEo 120     125.260 113.345  87.576  1.00  0.00           C
ATOM   6401 1C21 POPEo 120     126.030 112.685  88.696  1.00  0.00           C
ATOM   6404 2C21 POPEo 120     125.190 111.595  89.385  1.00  0.00           C
ATOM   6407 3C21 POPEo 120     126.030 110.605  90.205  1.00  0.00           C
ATOM   6410 4C21 POPEo 120     125.170 109.495  90.836  1.00  0.00           C
ATOM   6413 5C21 POPEo 120     125.880 108.145  90.965  1.00  0.00           C
ATOM   6416 6C21 POPEo 120     126.960 108.105  92.066  1.00  0.00           C
ATOM   6419 7C21 POPEo 120     127.640 106.735  92.136  1.00  0.00           C
ATOM   6422 8C21 POPEo 120     128.720 106.625  93.215  1.00  0.00           C
ATOM   6426  C33 POPEo 120     129.420 109.605  81.026  1.00  0.00           C
ATOM   6429  C34 POPEo 120     129.290 108.385  81.936  1.00  0.00           C
ATOM   6432  C35 POPEo 120     130.030 108.555  83.276  1.00  0.00           C
ATOM   6435  C36 POPEo 120     129.380 109.555  84.235  1.00  0.00           C
ATOM   6438  C37 POPEo 120     130.100 109.605  85.596  1.00  0.00           C
ATOM   6441  C38 POPEo 120     129.460 110.605  86.566  1.00  0.00           C
ATOM   6444  C39 POPEo 120     130.170 110.685  87.936  1.00  0.00           C
ATOM   6447 0C31 POPEo 120     129.980 109.425  88.796  1.00  0.00           C
ATOM   6450 1C31 POPEo 120     130.660 109.495  90.165  1.00  0.00           C
ATOM   6453 2C31 POPEo 120     130.020 110.525  91.105  1.00  0.00           C
ATOM   6456 3C31 POPEo 120     131.010 111.595  91.586  1.00  0.00           C
ATOM   6459 4C31 POPEo 120     130.310 112.685  92.395  1.00  0.00           C
ATOM   6462 5C31 POPEo 120     131.290 113.745  92.915  1.00  0.00           C
ATOM   6465 6C31 POPEo 120     130.580 114.945  93.546  1.00  0.00           C
ATOM   6469  NH3 POPEp 121      71.110   1.755  70.326  1.00  0.00           N
ATOM   6473  C12 POPEp 121      70.920   0.495  69.526  1.00  0.00           C
ATOM   6476  C11 POPEp 121      72.050   0.385  68.486  1.00  0.00           C
ATOM   6479  P   POPEp 121      74.180  -0.585  69.745  1.00  0.00           P
ATOM   6480  O13 POPEp 121      73.360  -1.815  69.916  1.00  0.00           O
ATOM   6481  O14 POPEp 121      75.490  -0.715  69.066  1.00  0.00           O
ATOM   6482  O11 POPEp 121      74.420   0.085  71.166  1.00  0.00           O
ATOM   6483  O12 POPEp 121      73.330   0.575  69.076  1.00  0.00           O
ATOM   6484  C1  POPEp 121      74.420  -0.675  72.366  1.00  0.00           C
ATOM   6487  C2  POPEp 121      75.190   0.015  73.516  1.00  0.00           C
ATOM   6489  O21 POPEp 121      74.700  -0.525  74.766  1.00  0.00           O
ATOM   6490  C21 POPEp 121      75.480  -1.455  75.305  1.00  0.00           C
ATOM   6491  O22 POPEp 121      76.590  -1.765  74.896  1.00  0.00           O
ATOM   6492  C22 POPEp 121      74.710  -2.145  76.425  1.00  0.00           C
ATOM   6495  C3  POPEp 121      75.050   1.565  73.536  1.00  0.00           C
ATOM   6498  O31 POPEp 121      75.820   2.175  74.596  1.00  0.00           O
ATOM   6499  C31 POPEp 121      77.140   2.155  74.425  1.00  0.00           C
ATOM   6500  O32 POPEp 121      77.730   1.645  73.495  1.00  0.00           O
ATOM   6501  C32 POPEp 121      77.810   2.935  75.546  1.00  0.00           C
ATOM   6504  C23 POPEp 121      74.960  -1.535  77.826  1.00  0.00           C
ATOM   6507  C24 POPEp 121      74.280  -2.355  78.925  1.00  0.00           C
ATOM   6510  C25 POPEp 121      72.810  -1.975  79.206  1.00  0.00           C
ATOM   6513  C26 POPEp 121      72.680  -1.095  80.466  1.00  0.00           C
ATOM   6516  C27 POPEp 121      71.220  -0.775  80.816  1.00  0.00           C
ATOM   6519  C28 POPEp 121      71.090   0.085  82.105  1.00  0.00           C
ATOM   6522  C29 POPEp 121      71.410  -0.675  83.365  1.00  0.00           C
ATOM   6524 0C21 POPEp 121      70.540  -1.065  84.315  1.00  0.00           C
ATOM   6526 1C21 POPEp 121      69.050  -0.835  84.276  1.00  0.00           C
ATOM   6529 2C21 POPEp 121      68.630   0.415  85.076  1.00  0.00           C
ATOM   6532 3C21 POPEp 121      68.440   0.125  86.566  1.00  0.00           C
ATOM   6535 4C21 POPEp 121      67.900   1.325  87.346  1.00  0.00           C
ATOM   6538 5C21 POPEp 121      68.980   2.345  87.736  1.00  0.00           C
ATOM   6541 6C21 POPEp 121      68.390   3.465  88.605  1.00  0.00           C
ATOM   6544 7C21 POPEp 121      69.460   4.415  89.156  1.00  0.00           C
ATOM   6547 8C21 POPEp 121      68.870   5.515  90.025  1.00  0.00           C
ATOM   6551  C33 POPEp 121      78.550   2.035  76.566  1.00  0.00           C
ATOM   6554  C34 POPEp 121      77.640   1.415  77.646  1.00  0.00           C
ATOM   6557  C35 POPEp 121      76.870   2.485  78.436  1.00  0.00           C
ATOM   6560  C36 POPEp 121      76.140   1.985  79.676  1.00  0.00           C
ATOM   6563  C37 POPEp 121      75.370   3.145  80.326  1.00  0.00           C
ATOM   6566  C38 POPEp 121      74.460   2.735  81.486  1.00  0.00           C
ATOM   6569  C39 POPEp 121      73.500   3.855  81.896  1.00  0.00           C
ATOM   6572 0C31 POPEp 121      74.180   5.045  82.586  1.00  0.00           C
ATOM   6575 1C31 POPEp 121      73.270   6.295  82.586  1.00  0.00           C
ATOM   6578 2C31 POPEp 121      73.950   7.545  83.166  1.00  0.00           C
ATOM   6581 3C31 POPEp 121      73.990   7.595  84.706  1.00  0.00           C
ATOM   6584 4C31 POPEp 121      72.590   7.515  85.345  1.00  0.00           C
ATOM   6587 5C31 POPEp 121      72.540   8.045  86.776  1.00  0.00           C
ATOM   6590 6C31 POPEp 121      71.140   7.985  87.385  1.00  0.00           C
ATOM   6594  NH3 POPEq 122      98.640  86.565  73.126  1.00  0.00           N
ATOM   6598  C12 POPEq 122      99.980  87.245  73.226  1.00  0.00           C
ATOM   6601  C11 POPEq 122     101.070  86.235  73.635  1.00  0.00           C
ATOM   6604  P   POPEq 122     103.590  85.955  74.066  1.00  0.00           P
ATOM   6605  O13 POPEq 122     103.470  85.855  75.526  1.00  0.00           O
ATOM   6606  O14 POPEq 122     103.690  84.685  73.326  1.00  0.00           O
ATOM   6607  O11 POPEq 122     104.880  86.835  73.746  1.00  0.00           O
ATOM   6608  O12 POPEq 122     102.370  86.835  73.536  1.00  0.00           O
ATOM   6609  C1  POPEq 122     106.170  86.225  74.055  1.00  0.00           C
ATOM   6612  C2  POPEq 122     107.120  87.185  74.845  1.00  0.00           C
ATOM   6614  O21 POPEq 122     108.200  86.465  75.456  1.00  0.00           O
ATOM   6615  C21 POPEq 122     107.930  85.755  76.546  1.00  0.00           C
ATOM   6616  O22 POPEq 122     106.820  85.525  77.006  1.00  0.00           O
ATOM   6617  C22 POPEq 122     109.230  85.295  77.186  1.00  0.00           C
ATOM   6620  C3  POPEq 122     106.320  88.125  75.826  1.00  0.00           C
ATOM   6623  O31 POPEq 122     106.970  88.435  77.086  1.00  0.00           O
ATOM   6624  C31 POPEq 122     106.120  89.105  77.866  1.00  0.00           C
ATOM   6625  O32 POPEq 122     105.070  89.595  77.476  1.00  0.00           O
ATOM   6626  C32 POPEq 122     106.570  89.095  79.315  1.00  0.00           C
ATOM   6629  C23 POPEq 122     108.990  84.695  78.586  1.00  0.00           C
ATOM   6632  C24 POPEq 122     110.300  84.435  79.336  1.00  0.00           C
ATOM   6635  C25 POPEq 122     110.090  83.795  80.715  1.00  0.00           C
ATOM   6638  C26 POPEq 122     109.290  84.665  81.706  1.00  0.00           C
ATOM   6641  C27 POPEq 122     108.970  83.915  82.995  1.00  0.00           C
ATOM   6644  C28 POPEq 122     108.250  84.795  84.035  1.00  0.00           C
ATOM   6647  C29 POPEq 122     107.670  83.955  85.146  1.00  0.00           C
ATOM   6649 0C21 POPEq 122     108.200  83.785  86.366  1.00  0.00           C
ATOM   6651 1C21 POPEq 122     109.490  84.385  86.866  1.00  0.00           C
ATOM   6654 2C21 POPEq 122     109.970  83.675  88.146  1.00  0.00           C
ATOM   6657 3C21 POPEq 122     111.240  84.315  88.726  1.00  0.00           C
ATOM   6660 4C21 POPEq 122     111.620  83.685  90.076  1.00  0.00           C
ATOM   6663 5C21 POPEq 122     112.890  84.275  90.706  1.00  0.00           C
ATOM   6666 6C21 POPEq 122     114.130  84.115  89.826  1.00  0.00           C
ATOM   6669 7C21 POPEq 122     115.440  84.115  90.625  1.00  0.00           C
ATOM   6672 8C21 POPEq 122     116.690  84.085  89.745  1.00  0.00           C
ATOM   6676  C33 POPEq 122     105.330  89.065  80.236  1.00  0.00           C
ATOM   6679  C34 POPEq 122     105.630  88.895  81.726  1.00  0.00           C
ATOM   6682  C35 POPEq 122     106.260  90.135  82.385  1.00  0.00           C
ATOM   6685  C36 POPEq 122     107.790  90.125  82.406  1.00  0.00           C
ATOM   6688  C37 POPEq 122     108.370  89.305  83.566  1.00  0.00           C
ATOM   6691  C38 POPEq 122     109.890  89.135  83.465  1.00  0.00           C
ATOM   6694  C39 POPEq 122     110.480  88.345  84.646  1.00  0.00           C
ATOM   6697 0C31 POPEq 122     110.980  89.235  85.786  1.00  0.00           C
ATOM   6700 1C31 POPEq 122     111.470  88.385  86.975  1.00  0.00           C
ATOM   6703 2C31 POPEq 122     112.090  89.215  88.106  1.00  0.00           C
ATOM   6706 3C31 POPEq 122     112.640  88.325  89.226  1.00  0.00           C
ATOM   6709 4C31 POPEq 122     113.250  89.125  90.376  1.00  0.00           C
ATOM   6712 5C31 POPEq 122     113.830  88.225  91.476  1.00  0.00           C
ATOM   6715 6C31 POPEq 122     114.380  89.035  92.646  1.00  0.00           C
ATOM   6719  NH3 POPEr 123      44.550 126.135  68.306  1.00  0.00           N
ATOM   6723  C12 POPEr 123      45.640 125.515  69.126  1.00  0.00           C
ATOM   6726  C11 POPEr 123      45.410 124.005  69.186  1.00  0.00           C
ATOM   6729  P   POPEr 123      46.170 122.325  67.306  1.00  0.00           P
ATOM   6730  O13 POPEr 123      45.550 121.675  66.135  1.00  0.00           O
ATOM   6731  O14 POPEr 123      47.580 122.785  67.156  1.00  0.00           O
ATOM   6732  O11 POPEr 123      46.120 121.315  68.506  1.00  0.00           O
ATOM   6733  O12 POPEr 123      45.300 123.515  67.846  1.00  0.00           O
ATOM   6734  C1  POPEr 123      44.910 120.805  69.066  1.00  0.00           C
ATOM   6737  C2  POPEr 123      45.200 120.025  70.376  1.00  0.00           C
ATOM   6739  O21 POPEr 123      43.940 119.785  71.046  1.00  0.00           O
ATOM   6740  C21 POPEr 123      44.040 119.065  72.156  1.00  0.00           C
ATOM   6741  O22 POPEr 123      44.880 118.195  72.356  1.00  0.00           O
ATOM   6742  C22 POPEr 123      43.030 119.555  73.196  1.00  0.00           C
ATOM   6745  C3  POPEr 123      46.180 120.805  71.306  1.00  0.00           C
ATOM   6748  O31 POPEr 123      45.430 121.745  72.116  1.00  0.00           O
ATOM   6749  C31 POPEr 123      46.030 122.845  72.496  1.00  0.00           C
ATOM   6750  O32 POPEr 123      47.190 123.145  72.226  1.00  0.00           O
ATOM   6751  C32 POPEr 123      45.040 123.645  73.346  1.00  0.00           C
ATOM   6754  C23 POPEr 123      43.390 119.135  74.646  1.00  0.00           C
ATOM   6757  C24 POPEr 123      42.510 119.725  75.766  1.00  0.00           C
ATOM   6760  C25 POPEr 123      43.040 121.015  76.425  1.00  0.00           C
ATOM   6763  C26 POPEr 123      42.530 121.215  77.876  1.00  0.00           C
ATOM   6766  C27 POPEr 123      43.210 122.365  78.635  1.00  0.00           C
ATOM   6769  C28 POPEr 123      43.120 122.255  80.186  1.00  0.00           C
ATOM   6772  C29 POPEr 123      41.730 122.425  80.736  1.00  0.00           C
ATOM   6774 0C21 POPEr 123      41.370 122.785  81.986  1.00  0.00           C
ATOM   6776 1C21 POPEr 123      42.280 123.125  83.135  1.00  0.00           C
ATOM   6779 2C21 POPEr 123      41.910 122.475  84.486  1.00  0.00           C
ATOM   6782 3C21 POPEr 123      42.100 120.945  84.526  1.00  0.00           C
ATOM   6785 4C21 POPEr 123      42.010 120.365  85.956  1.00  0.00           C
ATOM   6788 5C21 POPEr 123      43.340 120.425  86.726  1.00  0.00           C
ATOM   6791 6C21 POPEr 123      43.200 120.035  88.206  1.00  0.00           C
ATOM   6794 7C21 POPEr 123      44.550 119.945  88.925  1.00  0.00           C
ATOM   6797 8C21 POPEr 123      44.430 119.575  90.406  1.00  0.00           C
ATOM   6801  C33 POPEr 123      45.540 125.045  73.775  1.00  0.00           C
ATOM   6804  C34 POPEr 123      46.270 125.055  75.126  1.00  0.00           C
ATOM   6807  C35 POPEr 123      45.350 125.325  76.336  1.00  0.00           C
ATOM   6810  C36 POPEr 123      46.050 126.165  77.416  1.00  0.00           C
ATOM   6813  C37 POPEr 123      45.140 126.515  78.595  1.00  0.00           C
ATOM   6816  C38 POPEr 123      45.750 127.565  79.546  1.00  0.00           C
ATOM   6819  C39 POPEr 123      47.170 127.215  80.016  1.00  0.00           C
ATOM   6822 0C31 POPEr 123      47.650 128.135  81.156  1.00  0.00           C
ATOM   6825 1C31 POPEr 123      49.090 127.835  81.595  1.00  0.00           C
ATOM   6828 2C31 POPEr 123      49.580 128.825  82.665  1.00  0.00           C
ATOM   6831 3C31 POPEr 123      48.950 128.595  84.046  1.00  0.00           C
ATOM   6834 4C31 POPEr 123      48.900 129.875  84.895  1.00  0.00           C
ATOM   6837 5C31 POPEr 123      47.750 130.815  84.496  1.00  0.00           C
ATOM   6840 6C31 POPEr 123      47.770 132.145  85.246  1.00  0.00           C
ATOM   6844  NH3 POPEs 124      24.550  36.515 115.486  1.00  0.00           N
ATOM   6848  C12 POPEs 124      25.440  35.585 116.275  1.00  0.00           C
ATOM   6851  C11 POPEs 124      25.570  34.165 115.656  1.00  0.00           C
ATOM   6854  P   POPEs 124      26.810  35.215 113.535  1.00  0.00           P
ATOM   6855  O13 POPEs 124      25.640  36.035 113.156  1.00  0.00           O
ATOM   6856  O14 POPEs 124      27.830  35.885 114.356  1.00  0.00           O
ATOM   6857  O11 POPEs 124      27.430  34.495 112.276  1.00  0.00           O
ATOM   6858  O12 POPEs 124      26.250  34.015 114.406  1.00  0.00           O
ATOM   6859  C1  POPEs 124      28.730  34.885 111.806  1.00  0.00           C
ATOM   6862  C2  POPEs 124      28.650  36.135 110.865  1.00  0.00           C
ATOM   6864  O21 POPEs 124      29.020  35.755 109.525  1.00  0.00           O
ATOM   6865  C21 POPEs 124      30.290  35.745 109.206  1.00  0.00           C
ATOM   6866  O22 POPEs 124      31.230  35.845 109.966  1.00  0.00           O
ATOM   6867  C22 POPEs 124      30.400  35.475 107.696  1.00  0.00           C
ATOM   6870  C3  POPEs 124      29.380  37.395 111.486  1.00  0.00           C
ATOM   6873  O31 POPEs 124      29.590  38.585 110.696  1.00  0.00           O
ATOM   6874  C31 POPEs 124      28.830  38.915 109.656  1.00  0.00           C
ATOM   6875  O32 POPEs 124      27.950  38.245 109.156  1.00  0.00           O
ATOM   6876  C32 POPEs 124      29.280  40.275 109.126  1.00  0.00           C
ATOM   6879  C23 POPEs 124      31.720  35.965 107.066  1.00  0.00           C
ATOM   6882  C24 POPEs 124      31.950  35.365 105.666  1.00  0.00           C
ATOM   6885  C25 POPEs 124      33.220  35.895 104.976  1.00  0.00           C
ATOM   6888  C26 POPEs 124      33.470  35.285 103.586  1.00  0.00           C
ATOM   6891  C27 POPEs 124      34.780  35.785 102.965  1.00  0.00           C
ATOM   6894  C28 POPEs 124      35.320  34.895 101.806  1.00  0.00           C
ATOM   6897  C29 POPEs 124      34.500  35.025 100.546  1.00  0.00           C
ATOM   6899 0C21 POPEs 124      34.890  34.935  99.256  1.00  0.00           C
ATOM   6901 1C21 POPEs 124      36.230  34.675  98.596  1.00  0.00           C
ATOM   6904 2C21 POPEs 124      37.550  34.535  99.406  1.00  0.00           C
ATOM   6907 3C21 POPEs 124      38.760  34.395  98.465  1.00  0.00           C
ATOM   6910 4C21 POPEs 124      40.110  34.175  99.166  1.00  0.00           C
ATOM   6913 5C21 POPEs 124      41.280  34.585  98.275  1.00  0.00           C
ATOM   6916 6C21 POPEs 124      42.670  34.305  98.866  1.00  0.00           C
ATOM   6919 7C21 POPEs 124      43.180  32.885  98.605  1.00  0.00           C
ATOM   6922 8C21 POPEs 124      44.620  32.665  99.086  1.00  0.00           C
ATOM   6926  C33 POPEs 124      29.730  40.185 107.646  1.00  0.00           C
ATOM   6929  C34 POPEs 124      29.730  41.555 106.965  1.00  0.00           C
ATOM   6932  C35 POPEs 124      29.960  41.445 105.445  1.00  0.00           C
ATOM   6935  C36 POPEs 124      29.830  42.805 104.735  1.00  0.00           C
ATOM   6938  C37 POPEs 124      29.720  42.665 103.215  1.00  0.00           C
ATOM   6941  C38 POPEs 124      30.670  43.585 102.436  1.00  0.00           C
ATOM   6944  C39 POPEs 124      30.290  43.645 100.946  1.00  0.00           C
ATOM   6947 0C31 POPEs 124      31.260  44.465 100.096  1.00  0.00           C
ATOM   6950 1C31 POPEs 124      30.590  44.995  98.826  1.00  0.00           C
ATOM   6953 2C31 POPEs 124      31.560  45.715  97.876  1.00  0.00           C
ATOM   6956 3C31 POPEs 124      32.110  44.825  96.756  1.00  0.00           C
ATOM   6959 4C31 POPEs 124      33.600  44.465  96.936  1.00  0.00           C
ATOM   6962 5C31 POPEs 124      34.130  43.605  95.776  1.00  0.00           C
ATOM   6965 6C31 POPEs 124      35.620  43.285  95.865  1.00  0.00           C
ATOM   6969  NH3 POPEt 125     111.830  58.775  76.425  1.00  0.00           N
ATOM   6973  C12 POPEt 125     112.840  58.245  75.436  1.00  0.00           C
ATOM   6976  C11 POPEt 125     112.890  59.085  74.146  1.00  0.00           C
ATOM   6979  P   POPEt 125     114.610  59.905  72.376  1.00  0.00           P
ATOM   6980  O13 POPEt 125     114.730  59.065  71.166  1.00  0.00           O
ATOM   6981  O14 POPEt 125     113.670  61.035  72.266  1.00  0.00           O
ATOM   6982  O11 POPEt 125     116.030  60.545  72.726  1.00  0.00           O
ATOM   6983  O12 POPEt 125     114.220  59.025  73.635  1.00  0.00           O
ATOM   6984  C1  POPEt 125     116.640  60.505  74.026  1.00  0.00           C
ATOM   6987  C2  POPEt 125     116.280  61.745  74.906  1.00  0.00           C
ATOM   6989  O21 POPEt 125     117.180  61.865  76.025  1.00  0.00           O
ATOM   6990  C21 POPEt 125     116.920  61.095  77.076  1.00  0.00           C
ATOM   6991  O22 POPEt 125     116.170  60.135  77.096  1.00  0.00           O
ATOM   6992  C22 POPEt 125     117.610  61.625  78.336  1.00  0.00           C
ATOM   6995  C3  POPEt 125     114.760  61.765  75.276  1.00  0.00           C
ATOM   6998  O31 POPEt 125     114.450  62.655  76.366  1.00  0.00           O
ATOM   6999  C31 POPEt 125     113.500  62.255  77.186  1.00  0.00           C
ATOM   7000  O32 POPEt 125     112.940  61.165  77.186  1.00  0.00           O
ATOM   7001  C32 POPEt 125     113.170  63.405  78.135  1.00  0.00           C
ATOM   7004  C23 POPEt 125     116.880  61.195  79.635  1.00  0.00           C
ATOM   7007  C24 POPEt 125     116.990  62.225  80.776  1.00  0.00           C
ATOM   7010  C25 POPEt 125     118.380  62.325  81.436  1.00  0.00           C
ATOM   7013  C26 POPEt 125     118.350  63.265  82.656  1.00  0.00           C
ATOM   7016  C27 POPEt 125     119.720  63.615  83.246  1.00  0.00           C
ATOM   7019  C28 POPEt 125     119.620  64.345  84.615  1.00  0.00           C
ATOM   7022  C29 POPEt 125     118.830  65.625  84.586  1.00  0.00           C
ATOM   7024 0C21 POPEt 125     119.140  66.795  85.165  1.00  0.00           C
ATOM   7026 1C21 POPEt 125     120.370  67.065  85.995  1.00  0.00           C
ATOM   7029 2C21 POPEt 125     120.270  66.415  87.385  1.00  0.00           C
ATOM   7032 3C21 POPEt 125     121.550  66.635  88.206  1.00  0.00           C
ATOM   7035 4C21 POPEt 125     121.630  65.695  89.416  1.00  0.00           C
ATOM   7038 5C21 POPEt 125     122.890  65.945  90.246  1.00  0.00           C
ATOM   7041 6C21 POPEt 125     122.740  67.125  91.206  1.00  0.00           C
ATOM   7044 7C21 POPEt 125     124.030  67.415  91.975  1.00  0.00           C
ATOM   7047 8C21 POPEt 125     123.800  68.255  93.225  1.00  0.00           C
ATOM   7051  C33 POPEt 125     113.380  63.005  79.605  1.00  0.00           C
ATOM   7054  C34 POPEt 125     112.510  63.855  80.526  1.00  0.00           C
ATOM   7057  C35 POPEt 125     112.830  63.635  81.996  1.00  0.00           C
ATOM   7060  C36 POPEt 125     111.710  64.155  82.886  1.00  0.00           C
ATOM   7063  C37 POPEt 125     112.160  64.295  84.335  1.00  0.00           C
ATOM   7066  C38 POPEt 125     111.000  64.545  85.285  1.00  0.00           C
ATOM   7069  C39 POPEt 125     111.500  65.045  86.646  1.00  0.00           C
ATOM   7072 0C31 POPEt 125     110.430  64.945  87.726  1.00  0.00           C
ATOM   7075 1C31 POPEt 125     110.880  65.645  89.016  1.00  0.00           C
ATOM   7078 2C31 POPEt 125     110.010  65.295  90.226  1.00  0.00           C
ATOM   7081 3C31 POPEt 125     110.340  63.925  90.826  1.00  0.00           C
ATOM   7084 4C31 POPEt 125     109.740  63.735  92.226  1.00  0.00           C
ATOM   7087 5C31 POPEt 125     110.420  62.625  93.036  1.00  0.00           C
ATOM   7090 6C31 POPEt 125     110.360  62.875  94.546  1.00  0.00           C
ATOM   7094  NH3 POPEu 126     117.160  30.965  76.876  1.00  0.00           N
ATOM   7098  C12 POPEu 126     117.350  29.705  76.076  1.00  0.00           C
ATOM   7101  C11 POPEu 126     118.700  29.025  76.396  1.00  0.00           C
ATOM   7104  P   POPEu 126     119.710  26.615  76.605  1.00  0.00           P
ATOM   7105  O13 POPEu 126     119.080  25.325  76.285  1.00  0.00           O
ATOM   7106  O14 POPEu 126     120.790  27.075  75.715  1.00  0.00           O
ATOM   7107  O11 POPEu 126     120.170  26.585  78.126  1.00  0.00           O
ATOM   7108  O12 POPEu 126     118.500  27.635  76.566  1.00  0.00           O
ATOM   7109  C1  POPEu 126     121.430  27.135  78.516  1.00  0.00           C
ATOM   7112  C2  POPEu 126     121.530  27.315  80.065  1.00  0.00           C
ATOM   7114  O21 POPEu 126     122.720  28.065  80.386  1.00  0.00           O
ATOM   7115  C21 POPEu 126     122.880  28.325  81.675  1.00  0.00           C
ATOM   7116  O22 POPEu 126     121.990  28.305  82.516  1.00  0.00           O
ATOM   7117  C22 POPEu 126     124.350  28.535  81.996  1.00  0.00           C
ATOM   7120  C3  POPEu 126     121.470  25.935  80.816  1.00  0.00           C
ATOM   7123  O31 POPEu 126     122.730  25.245  80.666  1.00  0.00           O
ATOM   7124  C31 POPEu 126     123.210  24.625  81.716  1.00  0.00           C
ATOM   7125  O32 POPEu 126     122.630  24.445  82.775  1.00  0.00           O
ATOM   7126  C32 POPEu 126     124.670  24.255  81.476  1.00  0.00           C
ATOM   7129  C23 POPEu 126     124.590  29.095  83.416  1.00  0.00           C
ATOM   7132  C24 POPEu 126     126.080  29.085  83.815  1.00  0.00           C
ATOM   7135  C25 POPEu 126     126.320  29.345  85.305  1.00  0.00           C
ATOM   7138  C26 POPEu 126     127.800  29.175  85.695  1.00  0.00           C
ATOM   7141  C27 POPEu 126     128.030  29.165  87.215  1.00  0.00           C
ATOM   7144  C28 POPEu 126     129.420  28.645  87.656  1.00  0.00           C
ATOM   7147  C29 POPEu 126     130.560  29.535  87.245  1.00  0.00           C
ATOM   7149 0C21 POPEu 126     131.640  29.855  87.985  1.00  0.00           C
ATOM   7151 1C21 POPEu 126     131.930  29.405  89.396  1.00  0.00           C
ATOM   7154 2C21 POPEu 126     132.780  30.435  90.175  1.00  0.00           C
ATOM   7157 3C21 POPEu 126     132.910  30.065  91.656  1.00  0.00           C
ATOM   7160 4C21 POPEu 126     133.930  30.935  92.416  1.00  0.00           C
ATOM   7163 5C21 POPEu 126     134.120  30.515  93.885  1.00  0.00           C
ATOM   7166 6C21 POPEu 126     132.830  30.615  94.715  1.00  0.00           C
ATOM   7169 7C21 POPEu 126     133.050  30.305  96.196  1.00  0.00           C
ATOM   7172 8C21 POPEu 126     131.760  30.415  97.016  1.00  0.00           C
ATOM   7176  C33 POPEu 126     125.030  22.865  82.046  1.00  0.00           C
ATOM   7179  C34 POPEu 126     126.510  22.555  81.875  1.00  0.00           C
ATOM   7182  C35 POPEu 126     126.810  21.055  81.726  1.00  0.00           C
ATOM   7185  C36 POPEu 126     126.910  20.325  83.065  1.00  0.00           C
ATOM   7188  C37 POPEu 126     127.550  18.945  82.906  1.00  0.00           C
ATOM   7191  C38 POPEu 126     128.050  18.375  84.235  1.00  0.00           C
ATOM   7194  C39 POPEu 126     129.130  17.305  84.066  1.00  0.00           C
ATOM   7197 0C31 POPEu 126     128.580  15.915  83.686  1.00  0.00           C
ATOM   7200 1C31 POPEu 126     129.680  14.845  83.745  1.00  0.00           C
ATOM   7203 2C31 POPEu 126     129.140  13.415  83.836  1.00  0.00           C
ATOM   7206 3C31 POPEu 126     128.640  12.825  82.516  1.00  0.00           C
ATOM   7209 4C31 POPEu 126     129.740  12.465  81.516  1.00  0.00           C
ATOM   7212 5C31 POPEu 126     129.220  11.635  80.336  1.00  0.00           C
ATOM   7215 6C31 POPEu 126     130.180  11.605  79.146  1.00  0.00           C
ATOM   7219  NH3 POPEv 127     125.290  88.565 114.646  1.00  0.00           N
ATOM   7223  C12 POPEv 127     126.340  89.495 115.186  1.00  0.00           C
ATOM   7226  C11 POPEv 127     127.250  88.795 116.216  1.00  0.00           C
ATOM   7229  P   POPEv 127     129.420  90.175 115.756  1.00  0.00           P
ATOM   7230  O13 POPEv 127     128.950  91.365 115.006  1.00  0.00           O
ATOM   7231  O14 POPEv 127     130.700  90.305 116.465  1.00  0.00           O
ATOM   7232  O11 POPEv 127     129.540  89.025 114.665  1.00  0.00           O
ATOM   7233  O12 POPEv 127     128.240  89.705 116.706  1.00  0.00           O
ATOM   7234  C1  POPEv 127     129.840  89.475 113.336  1.00  0.00           C
ATOM   7237  C2  POPEv 127     130.650  88.405 112.606  1.00  0.00           C
ATOM   7239  O21 POPEv 127     131.120  88.735 111.286  1.00  0.00           O
ATOM   7240  C21 POPEv 127     130.810  89.815 110.606  1.00  0.00           C
ATOM   7241  O22 POPEv 127     130.300  90.845 111.006  1.00  0.00           O
ATOM   7242  C22 POPEv 127     131.090  89.575 109.116  1.00  0.00           C
ATOM   7245  C3  POPEv 127     129.890  87.055 112.576  1.00  0.00           C
ATOM   7248  O31 POPEv 127     129.000  86.945 111.465  1.00  0.00           O
ATOM   7249  C31 POPEv 127     127.710  86.975 111.675  1.00  0.00           C
ATOM   7250  O32 POPEv 127     127.120  87.255 112.705  1.00  0.00           O
ATOM   7251  C32 POPEv 127     127.060  86.575 110.355  1.00  0.00           C
ATOM   7254  C23 POPEv 127     131.270  88.095 108.666  1.00  0.00           C
ATOM   7257  C24 POPEv 127     130.250  87.685 107.586  1.00  0.00           C
ATOM   7260  C25 POPEv 127     130.470  88.425 106.256  1.00  0.00           C
ATOM   7263  C26 POPEv 127     129.480  87.935 105.186  1.00  0.00           C
ATOM   7266  C27 POPEv 127     129.750  88.565 103.815  1.00  0.00           C
ATOM   7269  C28 POPEv 127     128.940  87.925 102.686  1.00  0.00           C
ATOM   7272  C29 POPEv 127     127.450  88.065 102.855  1.00  0.00           C
ATOM   7274 0C21 POPEv 127     126.690  89.065 102.366  1.00  0.00           C
ATOM   7276 1C21 POPEv 127     127.190  90.245 101.576  1.00  0.00           C
ATOM   7279 2C21 POPEv 127     126.980  90.095 100.056  1.00  0.00           C
ATOM   7282 3C21 POPEv 127     125.500  90.095  99.626  1.00  0.00           C
ATOM   7285 4C21 POPEv 127     125.370  90.265  98.116  1.00  0.00           C
ATOM   7288 5C21 POPEv 127     123.930  90.195  97.596  1.00  0.00           C
ATOM   7291 6C21 POPEv 127     123.910  90.085  96.066  1.00  0.00           C
ATOM   7294 7C21 POPEv 127     122.510  90.065  95.456  1.00  0.00           C
ATOM   7297 8C21 POPEv 127     122.530  89.465  94.046  1.00  0.00           C
ATOM   7301  C33 POPEv 127     125.530  86.605 110.445  1.00  0.00           C
ATOM   7304  C34 POPEv 127     124.870  85.895 109.266  1.00  0.00           C
ATOM   7307  C35 POPEv 127     125.420  86.285 107.896  1.00  0.00           C
ATOM   7310  C36 POPEv 127     124.540  85.725 106.776  1.00  0.00           C
ATOM   7313  C37 POPEv 127     125.130  85.945 105.376  1.00  0.00           C
ATOM   7316  C38 POPEv 127     124.310  85.195 104.315  1.00  0.00           C
ATOM   7319  C39 POPEv 127     124.870  85.375 102.906  1.00  0.00           C
ATOM   7322 0C31 POPEv 127     124.150  84.505 101.866  1.00  0.00           C
ATOM   7325 1C31 POPEv 127     124.450  84.975 100.436  1.00  0.00           C
ATOM   7328 2C31 POPEv 127     123.960  83.985  99.376  1.00  0.00           C
ATOM   7331 3C31 POPEv 127     123.950  84.545  97.936  1.00  0.00           C
ATOM   7334 4C31 POPEv 127     125.170  85.405  97.576  1.00  0.00           C
ATOM   7337 5C31 POPEv 127     125.080  85.975  96.156  1.00  0.00           C
ATOM   7340 6C31 POPEv 127     126.250  86.895  95.806  1.00  0.00           C
ATOM   7344  NH3 POPEw 128      91.250  39.225 116.756  1.00  0.00           N
ATOM   7348  C12 POPEw 128      89.780  39.445 116.675  1.00  0.00           C
ATOM   7351  C11 POPEw 128      89.120  39.045 118.006  1.00  0.00           C
ATOM   7354  P   POPEw 128      86.950  40.425 117.626  1.00  0.00           P
ATOM   7355  O13 POPEw 128      85.600  40.385 118.236  1.00  0.00           O
ATOM   7356  O14 POPEw 128      87.790  41.615 117.886  1.00  0.00           O
ATOM   7357  O11 POPEw 128      86.830  40.365 116.066  1.00  0.00           O
ATOM   7358  O12 POPEw 128      87.710  39.075 117.906  1.00  0.00           O
ATOM   7359  C1  POPEw 128      86.380  39.155 115.456  1.00  0.00           C
ATOM   7362  C2  POPEw 128      86.030  39.465 113.996  1.00  0.00           C
ATOM   7364  O21 POPEw 128      87.020  40.345 113.396  1.00  0.00           O
ATOM   7365  C21 POPEw 128      88.260  39.895 113.365  1.00  0.00           C
ATOM   7366  O22 POPEw 128      88.550  38.715 113.406  1.00  0.00           O
ATOM   7367  C22 POPEw 128      89.200  40.995 112.896  1.00  0.00           C
ATOM   7370  C3  POPEw 128      84.630  40.145 113.955  1.00  0.00           C
ATOM   7373  O31 POPEw 128      84.380  40.835 112.705  1.00  0.00           O
ATOM   7374  C31 POPEw 128      84.800  42.105 112.726  1.00  0.00           C
ATOM   7375  O32 POPEw 128      85.380  42.635 113.666  1.00  0.00           O
ATOM   7376  C32 POPEw 128      84.570  42.775 111.385  1.00  0.00           C
ATOM   7379  C23 POPEw 128      89.670  40.675 111.465  1.00  0.00           C
ATOM   7382  C24 POPEw 128      90.460  41.815 110.826  1.00  0.00           C
ATOM   7385  C25 POPEw 128      90.860  41.495 109.376  1.00  0.00           C
ATOM   7388  C26 POPEw 128      91.490  42.695 108.666  1.00  0.00           C
ATOM   7391  C27 POPEw 128      91.730  42.435 107.165  1.00  0.00           C
ATOM   7394  C28 POPEw 128      92.420  43.615 106.465  1.00  0.00           C
ATOM   7397  C29 POPEw 128      91.450  44.665 106.006  1.00  0.00           C
ATOM   7399 0C21 POPEw 128      91.390  45.205 104.776  1.00  0.00           C
ATOM   7401 1C21 POPEw 128      92.310  44.845 103.635  1.00  0.00           C
ATOM   7404 2C21 POPEw 128      91.790  45.345 102.276  1.00  0.00           C
ATOM   7407 3C21 POPEw 128      90.540  44.595 101.815  1.00  0.00           C
ATOM   7410 4C21 POPEw 128      89.970  45.135 100.495  1.00  0.00           C
ATOM   7413 5C21 POPEw 128      88.750  44.325 100.046  1.00  0.00           C
ATOM   7416 6C21 POPEw 128      87.990  44.985  98.896  1.00  0.00           C
ATOM   7419 7C21 POPEw 128      86.970  44.055  98.225  1.00  0.00           C
ATOM   7422 8C21 POPEw 128      86.110  44.735  97.156  1.00  0.00           C
ATOM   7426  C33 POPEw 128      85.470  44.025 111.206  1.00  0.00           C
ATOM   7429  C34 POPEw 128      86.770  43.775 110.436  1.00  0.00           C
ATOM   7432  C35 POPEw 128      86.550  43.555 108.926  1.00  0.00           C
ATOM   7435  C36 POPEw 128      87.830  43.685 108.085  1.00  0.00           C
ATOM   7438  C37 POPEw 128      87.700  44.755 106.986  1.00  0.00           C
ATOM   7441  C38 POPEw 128      87.170  44.195 105.666  1.00  0.00           C
ATOM   7444  C39 POPEw 128      86.880  45.325 104.676  1.00  0.00           C
ATOM   7447 0C31 POPEw 128      86.490  44.835 103.275  1.00  0.00           C
ATOM   7450 1C31 POPEw 128      86.160  45.985 102.305  1.00  0.00           C
ATOM   7453 2C31 POPEw 128      87.260  47.055 102.266  1.00  0.00           C
ATOM   7456 3C31 POPEw 128      87.090  48.085 101.146  1.00  0.00           C
ATOM   7459 4C31 POPEw 128      86.030  49.145 101.476  1.00  0.00           C
ATOM   7462 5C31 POPEw 128      86.140  50.355 100.546  1.00  0.00           C
ATOM   7465 6C31 POPEw 128      85.170  51.475 100.926  1.00  0.00           C
ATOM   7469  NH3 POPEx 129      60.700 117.925 113.965  1.00  0.00           N
ATOM   7473  C12 POPEx 129      62.070 118.375 113.535  1.00  0.00           C
ATOM   7476  C11 POPEx 129      62.040 119.225 112.266  1.00  0.00           C
ATOM   7479  P   POPEx 129      63.960 120.915 112.866  1.00  0.00           P
ATOM   7480  O13 POPEx 129      62.920 121.815 113.406  1.00  0.00           O
ATOM   7481  O14 POPEx 129      64.870 120.305 113.856  1.00  0.00           O
ATOM   7482  O11 POPEx 129      64.870 121.665 111.826  1.00  0.00           O
ATOM   7483  O12 POPEx 129      63.340 119.765 111.975  1.00  0.00           O
ATOM   7484  C1  POPEx 129      64.360 122.785 111.086  1.00  0.00           C
ATOM   7487  C2  POPEx 129      63.380 122.405 109.945  1.00  0.00           C
ATOM   7489  O21 POPEx 129      63.960 121.655 108.846  1.00  0.00           O
ATOM   7490  C21 POPEx 129      64.960 120.855 109.076  1.00  0.00           C
ATOM   7491  O22 POPEx 129      66.100 121.165 109.416  1.00  0.00           O
ATOM   7492  C22 POPEx 129      64.520 119.405 108.856  1.00  0.00           C
ATOM   7495  C3  POPEx 129      62.560 123.615 109.385  1.00  0.00           C
ATOM   7498  O31 POPEx 129      62.220 123.425 107.995  1.00  0.00           O
ATOM   7499  C31 POPEx 129      61.670 124.475 107.416  1.00  0.00           C
ATOM   7500  O32 POPEx 129      61.250 125.475 107.965  1.00  0.00           O
ATOM   7501  C32 POPEx 129      61.550 124.205 105.906  1.00  0.00           C
ATOM   7504  C23 POPEx 129      65.320 118.655 107.756  1.00  0.00           C
ATOM   7507  C24 POPEx 129      64.580 118.525 106.415  1.00  0.00           C
ATOM   7510  C25 POPEx 129      64.040 119.855 105.845  1.00  0.00           C
ATOM   7513  C26 POPEx 129      63.300 119.695 104.516  1.00  0.00           C
ATOM   7516  C27 POPEx 129      64.170 119.125 103.376  1.00  0.00           C
ATOM   7519  C28 POPEx 129      63.510 119.205 101.986  1.00  0.00           C
ATOM   7522  C29 POPEx 129      63.450 120.615 101.446  1.00  0.00           C
ATOM   7524 0C21 POPEx 129      64.090 121.105 100.366  1.00  0.00           C
ATOM   7526 1C21 POPEx 129      65.020 120.355  99.455  1.00  0.00           C
ATOM   7529 2C21 POPEx 129      64.400 120.065  98.076  1.00  0.00           C
ATOM   7532 3C21 POPEx 129      64.240 121.305  97.186  1.00  0.00           C
ATOM   7535 4C21 POPEx 129      63.660 120.955  95.806  1.00  0.00           C
ATOM   7538 5C21 POPEx 129      63.760 122.115  94.806  1.00  0.00           C
ATOM   7541 6C21 POPEx 129      65.130 122.215  94.126  1.00  0.00           C
ATOM   7544 7C21 POPEx 129      65.230 123.415  93.176  1.00  0.00           C
ATOM   7547 8C21 POPEx 129      66.430 123.355  92.236  1.00  0.00           C
ATOM   7551  C33 POPEx 129      62.900 123.965 105.176  1.00  0.00           C
ATOM   7554  C34 POPEx 129      62.730 123.565 103.706  1.00  0.00           C
ATOM   7557  C35 POPEx 129      61.950 124.595 102.866  1.00  0.00           C
ATOM   7560  C36 POPEx 129      62.080 124.375 101.346  1.00  0.00           C
ATOM   7563  C37 POPEx 129      61.290 125.425 100.556  1.00  0.00           C
ATOM   7566  C38 POPEx 129      61.800 125.685  99.136  1.00  0.00           C
ATOM   7569  C39 POPEx 129      61.260 124.715  98.065  1.00  0.00           C
ATOM   7572 0C31 POPEx 129      59.750 124.865  97.816  1.00  0.00           C
ATOM   7575 1C31 POPEx 129      59.380 124.495  96.366  1.00  0.00           C
ATOM   7578 2C31 POPEx 129      57.890 124.695  96.035  1.00  0.00           C
ATOM   7581 3C31 POPEx 129      57.040 123.435  96.236  1.00  0.00           C
ATOM   7584 4C31 POPEx 129      55.580 123.645  95.796  1.00  0.00           C
ATOM   7587 5C31 POPEx 129      54.770 122.345  95.706  1.00  0.00           C
ATOM   7590 6C31 POPEx 129      53.340 122.565  95.215  1.00  0.00           C
ATOM   7594  NH3 POPEy 130       6.680 113.535 114.796  1.00  0.00           N
ATOM   7598  C12 POPEy 130       6.290 114.865 114.236  1.00  0.00           C
ATOM   7601  C11 POPEy 130       4.920 115.265 114.826  1.00  0.00           C
ATOM   7604  P   POPEy 130       3.130 113.915 113.516  1.00  0.00           P
ATOM   7605  O13 POPEy 130       2.190 112.805 113.826  1.00  0.00           O
ATOM   7606  O14 POPEy 130       2.610 115.205 113.016  1.00  0.00           O
ATOM   7607  O11 POPEy 130       4.270 113.315 112.596  1.00  0.00           O
ATOM   7608  O12 POPEy 130       3.970 114.195 114.816  1.00  0.00           O
ATOM   7609  C1  POPEy 130       4.460 113.705 111.245  1.00  0.00           C
ATOM   7612  C2  POPEy 130       4.820 112.495 110.346  1.00  0.00           C
ATOM   7614  O21 POPEy 130       5.790 112.935 109.376  1.00  0.00           O
ATOM   7615  C21 POPEy 130       6.320 111.955 108.646  1.00  0.00           C
ATOM   7616  O22 POPEy 130       6.250 110.765 108.906  1.00  0.00           O
ATOM   7617  C22 POPEy 130       6.950 112.525 107.385  1.00  0.00           C
ATOM   7620  C3  POPEy 130       3.560 111.895 109.646  1.00  0.00           C
ATOM   7623  O31 POPEy 130       2.580 111.415 110.576  1.00  0.00           O
ATOM   7624  C31 POPEy 130       1.450 110.865 110.096  1.00  0.00           C
ATOM   7625  O32 POPEy 130       0.790 110.055 110.756  1.00  0.00           O
ATOM   7626  C32 POPEy 130       1.010 111.355 108.695  1.00  0.00           C
ATOM   7629  C23 POPEy 130       6.470 111.745 106.146  1.00  0.00           C
ATOM   7632  C24 POPEy 130       6.760 112.455 104.816  1.00  0.00           C
ATOM   7635  C25 POPEy 130       8.130 112.135 104.206  1.00  0.00           C
ATOM   7638  C26 POPEy 130       8.190 112.545 102.726  1.00  0.00           C
ATOM   7641  C27 POPEy 130       9.350 111.905 101.955  1.00  0.00           C
ATOM   7644  C28 POPEy 130       9.250 112.165 100.445  1.00  0.00           C
ATOM   7647  C29 POPEy 130      10.370 111.495  99.696  1.00  0.00           C
ATOM   7649 0C21 POPEy 130      10.320 110.335  99.025  1.00  0.00           C
ATOM   7651 1C21 POPEy 130       9.110 109.455  98.826  1.00  0.00           C
ATOM   7654 2C21 POPEy 130       9.120 108.875  97.396  1.00  0.00           C
ATOM   7657 3C21 POPEy 130       7.860 108.085  97.025  1.00  0.00           C
ATOM   7660 4C21 POPEy 130       7.690 106.745  97.766  1.00  0.00           C
ATOM   7663 5C21 POPEy 130       8.810 105.735  97.476  1.00  0.00           C
ATOM   7666 6C21 POPEy 130       8.450 104.315  97.945  1.00  0.00           C
ATOM   7669 7C21 POPEy 130       9.540 103.285  97.646  1.00  0.00           C
ATOM   7672 8C21 POPEy 130       9.140 101.855  98.016  1.00  0.00           C
ATOM   7676  C33 POPEy 130       1.640 110.615 107.476  1.00  0.00           C
ATOM   7679  C34 POPEy 130       1.010 110.875 106.096  1.00  0.00           C
ATOM   7682  C35 POPEy 130       0.780 112.345 105.725  1.00  0.00           C
ATOM   7685  C36 POPEy 130       2.010 113.265 105.666  1.00  0.00           C
ATOM   7688  C37 POPEy 130       2.940 113.065 104.465  1.00  0.00           C
ATOM   7691  C38 POPEy 130       3.600 114.385 104.025  1.00  0.00           C
ATOM   7694  C39 POPEy 130       2.770 115.155 102.976  1.00  0.00           C
ATOM   7697 0C31 POPEy 130       2.440 116.605 103.365  1.00  0.00           C
ATOM   7700 1C31 POPEy 130       2.030 117.455 102.156  1.00  0.00           C
ATOM   7703 2C31 POPEy 130       1.670 118.915 102.495  1.00  0.00           C
ATOM   7706 3C31 POPEy 130       0.300 119.025 103.196  1.00  0.00           C
ATOM   7709 4C31 POPEy 130      -0.140 120.465 103.485  1.00  0.00           C
ATOM   7712 5C31 POPEy 130      -1.380 120.535 104.406  1.00  0.00           C
ATOM   7715 6C31 POPEy 130      -1.860 121.965 104.665  1.00  0.00           C
ATOM   7719  NH3 POPEz 131      31.380  40.655 113.926  1.00  0.00           N
ATOM   7723  C12 POPEz 131      29.870  40.545 113.796  1.00  0.00           C
ATOM   7726  C11 POPEz 131      29.130  41.695 114.506  1.00  0.00           C
ATOM   7729  P   POPEz 131      26.630  41.895 115.406  1.00  0.00           P
ATOM   7730  O13 POPEz 131      26.770  40.975 116.566  1.00  0.00           O
ATOM   7731  O14 POPEz 131      26.670  43.335 115.766  1.00  0.00           O
ATOM   7732  O11 POPEz 131      25.230  41.615 114.686  1.00  0.00           O
ATOM   7733  O12 POPEz 131      27.730  41.555 114.326  1.00  0.00           O
ATOM   7734  C1  POPEz 131      25.090  40.585 113.675  1.00  0.00           C
ATOM   7737  C2  POPEz 131      24.130  40.965 112.486  1.00  0.00           C
ATOM   7739  O21 POPEz 131      24.060  39.915 111.496  1.00  0.00           O
ATOM   7740  C21 POPEz 131      25.150  39.755 110.736  1.00  0.00           C
ATOM   7741  O22 POPEz 131      26.250  40.225 110.956  1.00  0.00           O
ATOM   7742  C22 POPEz 131      24.820  38.835 109.556  1.00  0.00           C
ATOM   7745  C3  POPEz 131      24.380  42.365 111.826  1.00  0.00           C
ATOM   7748  O31 POPEz 131      23.800  42.505 110.506  1.00  0.00           O
ATOM   7749  C31 POPEz 131      22.470  42.575 110.406  1.00  0.00           C
ATOM   7750  O32 POPEz 131      21.690  42.525 111.336  1.00  0.00           O
ATOM   7751  C32 POPEz 131      22.120  42.785 108.906  1.00  0.00           C
ATOM   7754  C23 POPEz 131      25.050  39.485 108.166  1.00  0.00           C
ATOM   7757  C24 POPEz 131      24.500  38.645 106.986  1.00  0.00           C
ATOM   7760  C25 POPEz 131      22.970  38.715 106.896  1.00  0.00           C
ATOM   7763  C26 POPEz 131      22.370  38.085 105.626  1.00  0.00           C
ATOM   7766  C27 POPEz 131      20.840  38.185 105.646  1.00  0.00           C
ATOM   7769  C28 POPEz 131      20.160  37.815 104.315  1.00  0.00           C
ATOM   7772  C29 POPEz 131      18.680  38.115 104.366  1.00  0.00           C
ATOM   7774 0C21 POPEz 131      17.760  37.765 103.446  1.00  0.00           C
ATOM   7776 1C21 POPEz 131      18.000  36.965 102.186  1.00  0.00           C
ATOM   7779 2C21 POPEz 131      16.790  36.075 101.826  1.00  0.00           C
ATOM   7782 3C21 POPEz 131      15.620  36.865 101.216  1.00  0.00           C
ATOM   7785 4C21 POPEz 131      14.230  36.435 101.715  1.00  0.00           C
ATOM   7788 5C21 POPEz 131      13.850  34.965 101.465  1.00  0.00           C
ATOM   7791 6C21 POPEz 131      13.810  34.585  99.976  1.00  0.00           C
ATOM   7794 7C21 POPEz 131      13.130  33.225  99.745  1.00  0.00           C
ATOM   7797 8C21 POPEz 131      13.170  32.755  98.286  1.00  0.00           C
ATOM   7801  C33 POPEz 131      20.950  41.895 108.396  1.00  0.00           C
ATOM   7804  C34 POPEz 131      20.420  42.295 106.996  1.00  0.00           C
ATOM   7807  C35 POPEz 131      21.450  42.275 105.855  1.00  0.00           C
ATOM   7810  C36 POPEz 131      20.840  42.505 104.455  1.00  0.00           C
ATOM   7813  C37 POPEz 131      21.910  42.395 103.355  1.00  0.00           C
ATOM   7816  C38 POPEz 131      21.400  42.565 101.916  1.00  0.00           C
ATOM   7819  C39 POPEz 131      20.650  41.345 101.346  1.00  0.00           C
ATOM   7822 0C31 POPEz 131      21.510  40.075 101.186  1.00  0.00           C
ATOM   7825 1C31 POPEz 131      20.760  38.975 100.396  1.00  0.00           C
ATOM   7828 2C31 POPEz 131      21.260  38.835  98.946  1.00  0.00           C
ATOM   7831 3C31 POPEz 131      20.160  38.475  97.936  1.00  0.00           C
ATOM   7834 4C31 POPEz 131      19.430  37.155  98.215  1.00  0.00           C
ATOM   7837 5C31 POPEz 131      18.430  36.805  97.105  1.00  0.00           C
ATOM   7840 6C31 POPEz 131      17.520  35.625  97.445  1.00  0.00           C
ATOM   7844  NH3 POPE0 132     125.300 131.495  72.715  1.00  0.00           N
ATOM   7848  C12 POPE0 132     124.760 130.205  72.135  1.00  0.00           C
ATOM   7851  C11 POPE0 132     123.940 129.425  73.175  1.00  0.00           C
ATOM   7854  P   POPE0 132     122.080 127.615  72.906  1.00  0.00           P
ATOM   7855  O13 POPE0 132     121.860 127.375  74.346  1.00  0.00           O
ATOM   7856  O14 POPE0 132     121.750 126.485  72.006  1.00  0.00           O
ATOM   7857  O11 POPE0 132     121.240 128.865  72.465  1.00  0.00           O
ATOM   7858  O12 POPE0 132     123.550 128.135  72.656  1.00  0.00           O
ATOM   7859  C1  POPE0 132     119.830 128.905  72.366  1.00  0.00           C
ATOM   7862  C2  POPE0 132     119.200 129.615  73.586  1.00  0.00           C
ATOM   7864  O21 POPE0 132     119.110 128.675  74.676  1.00  0.00           O
ATOM   7865  C21 POPE0 132     119.810 128.995  75.766  1.00  0.00           C
ATOM   7866  O22 POPE0 132     120.590 129.915  75.885  1.00  0.00           O
ATOM   7867  C22 POPE0 132     119.240 128.135  76.906  1.00  0.00           C
ATOM   7870  C3  POPE0 132     117.760 130.115  73.236  1.00  0.00           C
ATOM   7873  O31 POPE0 132     116.840 130.035  74.336  1.00  0.00           O
ATOM   7874  C31 POPE0 132     116.960 130.975  75.266  1.00  0.00           C
ATOM   7875  O32 POPE0 132     117.710 131.935  75.215  1.00  0.00           O
ATOM   7876  C32 POPE0 132     116.020 130.595  76.425  1.00  0.00           C
ATOM   7879  C23 POPE0 132     119.780 128.505  78.306  1.00  0.00           C
ATOM   7882  C24 POPE0 132     121.160 127.905  78.556  1.00  0.00           C
ATOM   7885  C25 POPE0 132     121.830 128.395  79.845  1.00  0.00           C
ATOM   7888  C26 POPE0 132     121.220 127.785  81.105  1.00  0.00           C
ATOM   7891  C27 POPE0 132     121.960 128.255  82.366  1.00  0.00           C
ATOM   7894  C28 POPE0 132     121.210 127.895  83.666  1.00  0.00           C
ATOM   7897  C29 POPE0 132     121.390 126.465  84.105  1.00  0.00           C
ATOM   7899 0C21 POPE0 132     121.790 126.035  85.316  1.00  0.00           C
ATOM   7901 1C21 POPE0 132     122.150 126.895  86.506  1.00  0.00           C
ATOM   7904 2C21 POPE0 132     123.610 126.675  86.956  1.00  0.00           C
ATOM   7907 3C21 POPE0 132     124.020 127.645  88.076  1.00  0.00           C
ATOM   7910 4C21 POPE0 132     125.440 127.415  88.616  1.00  0.00           C
ATOM   7913 5C21 POPE0 132     126.550 127.835  87.646  1.00  0.00           C
ATOM   7916 6C21 POPE0 132     127.950 127.665  88.256  1.00  0.00           C
ATOM   7919 7C21 POPE0 132     129.070 128.255  87.385  1.00  0.00           C
ATOM   7922 8C21 POPE0 132     130.450 128.135  88.036  1.00  0.00           C
ATOM   7926  C33 POPE0 132     116.360 131.245  77.785  1.00  0.00           C
ATOM   7929  C34 POPE0 132     115.310 130.915  78.866  1.00  0.00           C
ATOM   7932  C35 POPE0 132     115.470 131.665  80.196  1.00  0.00           C
ATOM   7935  C36 POPE0 132     116.830 131.495  80.876  1.00  0.00           C
ATOM   7938  C37 POPE0 132     116.830 132.095  82.285  1.00  0.00           C
ATOM   7941  C38 POPE0 132     118.220 132.335  82.906  1.00  0.00           C
ATOM   7944  C39 POPE0 132     118.870 131.105  83.566  1.00  0.00           C
ATOM   7947 0C31 POPE0 132     118.450 130.935  85.035  1.00  0.00           C
ATOM   7950 1C31 POPE0 132     119.230 129.835  85.756  1.00  0.00           C
ATOM   7953 2C31 POPE0 132     118.730 129.555  87.186  1.00  0.00           C
ATOM   7956 3C31 POPE0 132     118.990 130.695  88.176  1.00  0.00           C
ATOM   7959 4C31 POPE0 132     118.250 130.435  89.506  1.00  0.00           C
ATOM   7962 5C31 POPE0 132     118.340 131.595  90.495  1.00  0.00           C
ATOM   7965 6C31 POPE0 132     117.290 131.465  91.605  1.00  0.00           C
ATOM   7969  NH3 POPE1 133      36.360  18.325  72.396  1.00  0.00           N
ATOM   7973  C12 POPE1 133      35.000  18.955  72.486  1.00  0.00           C
ATOM   7976  C11 POPE1 133      35.140  20.485  72.506  1.00  0.00           C
ATOM   7979  P   POPE1 133      32.960  21.335  71.376  1.00  0.00           P
ATOM   7980  O13 POPE1 133      32.950  22.775  71.056  1.00  0.00           O
ATOM   7981  O14 POPE1 133      33.400  20.425  70.305  1.00  0.00           O
ATOM   7982  O11 POPE1 133      31.540  20.875  71.815  1.00  0.00           O
ATOM   7983  O12 POPE1 133      33.860  21.085  72.665  1.00  0.00           O
ATOM   7984  C1  POPE1 133      31.320  19.795  72.706  1.00  0.00           C
ATOM   7987  C2  POPE1 133      31.250  20.315  74.146  1.00  0.00           C
ATOM   7989  O21 POPE1 133      31.010  19.175  74.986  1.00  0.00           O
ATOM   7990  C21 POPE1 133      31.530  19.295  76.196  1.00  0.00           C
ATOM   7991  O22 POPE1 133      32.310  20.135  76.576  1.00  0.00           O
ATOM   7992  C22 POPE1 133      31.030  18.145  77.056  1.00  0.00           C
ATOM   7995  C3  POPE1 133      30.140  21.405  74.296  1.00  0.00           C
ATOM   7998  O31 POPE1 133      29.590  21.395  75.626  1.00  0.00           O
ATOM   7999  C31 POPE1 133      28.680  22.285  75.906  1.00  0.00           C
ATOM   8000  O32 POPE1 133      28.190  23.105  75.136  1.00  0.00           O
ATOM   8001  C32 POPE1 133      28.300  22.105  77.376  1.00  0.00           C
ATOM   8004  C23 POPE1 133      29.500  18.155  77.236  1.00  0.00           C
ATOM   8007  C24 POPE1 133      29.110  17.375  78.486  1.00  0.00           C
ATOM   8010  C25 POPE1 133      29.240  18.185  79.786  1.00  0.00           C
ATOM   8013  C26 POPE1 133      29.370  17.295  81.026  1.00  0.00           C
ATOM   8016  C27 POPE1 133      29.320  18.095  82.336  1.00  0.00           C
ATOM   8019  C28 POPE1 133      29.600  17.205  83.556  1.00  0.00           C
ATOM   8022  C29 POPE1 133      29.360  17.945  84.846  1.00  0.00           C
ATOM   8024 0C21 POPE1 133      28.360  17.735  85.715  1.00  0.00           C
ATOM   8026 1C21 POPE1 133      27.260  16.705  85.625  1.00  0.00           C
ATOM   8029 2C21 POPE1 133      25.910  17.325  85.205  1.00  0.00           C
ATOM   8032 3C21 POPE1 133      24.740  16.345  85.406  1.00  0.00           C
ATOM   8035 4C21 POPE1 133      23.360  16.965  85.135  1.00  0.00           C
ATOM   8038 5C21 POPE1 133      22.410  16.925  86.346  1.00  0.00           C
ATOM   8041 6C21 POPE1 133      22.060  15.515  86.835  1.00  0.00           C
ATOM   8044 7C21 POPE1 133      20.940  15.505  87.886  1.00  0.00           C
ATOM   8047 8C21 POPE1 133      20.590  14.105  88.416  1.00  0.00           C
ATOM   8051  C33 POPE1 133      28.480  23.395  78.196  1.00  0.00           C
ATOM   8054  C34 POPE1 133      28.220  23.195  79.696  1.00  0.00           C
ATOM   8057  C35 POPE1 133      26.770  22.795  80.035  1.00  0.00           C
ATOM   8060  C36 POPE1 133      26.620  21.345  80.536  1.00  0.00           C
ATOM   8063  C37 POPE1 133      25.180  21.055  80.965  1.00  0.00           C
ATOM   8066  C38 POPE1 133      24.970  19.695  81.646  1.00  0.00           C
ATOM   8069  C39 POPE1 133      25.090  18.505  80.686  1.00  0.00           C
ATOM   8072 0C31 POPE1 133      24.220  17.325  81.135  1.00  0.00           C
ATOM   8075 1C31 POPE1 133      24.220  16.145  80.156  1.00  0.00           C
ATOM   8078 2C31 POPE1 133      22.940  15.295  80.275  1.00  0.00           C
ATOM   8081 3C31 POPE1 133      22.780  14.555  81.605  1.00  0.00           C
ATOM   8084 4C31 POPE1 133      21.310  14.445  82.046  1.00  0.00           C
ATOM   8087 5C31 POPE1 133      21.160  13.665  83.365  1.00  0.00           C
ATOM   8090 6C31 POPE1 133      19.740  13.725  83.946  1.00  0.00           C
ATOM   8094  NH3 POPE2 134     127.090  81.415 115.915  1.00  0.00           N
ATOM   8098  C12 POPE2 134     125.860  82.135 116.385  1.00  0.00           C
ATOM   8101  C11 POPE2 134     124.610  81.595 115.666  1.00  0.00           C
ATOM   8104  P   POPE2 134     123.300  79.425 115.135  1.00  0.00           P
ATOM   8105  O13 POPE2 134     122.310  80.395 114.615  1.00  0.00           O
ATOM   8106  O14 POPE2 134     122.780  78.455 116.125  1.00  0.00           O
ATOM   8107  O11 POPE2 134     123.860  78.605 113.906  1.00  0.00           O
ATOM   8108  O12 POPE2 134     124.580  80.165 115.715  1.00  0.00           O
ATOM   8109  C1  POPE2 134     124.210  79.265 112.676  1.00  0.00           C
ATOM   8112  C2  POPE2 134     125.730  79.155 112.366  1.00  0.00           C
ATOM   8114  O21 POPE2 134     125.970  79.875 111.156  1.00  0.00           O
ATOM   8115  C21 POPE2 134     126.320  81.135 111.275  1.00  0.00           C
ATOM   8116  O22 POPE2 134     126.520  81.745 112.316  1.00  0.00           O
ATOM   8117  C22 POPE2 134     126.480  81.705 109.875  1.00  0.00           C
ATOM   8120  C3  POPE2 134     126.200  77.685 112.156  1.00  0.00           C
ATOM   8123  O31 POPE2 134     125.420  76.975 111.175  1.00  0.00           O
ATOM   8124  C31 POPE2 134     125.960  76.795 109.966  1.00  0.00           C
ATOM   8125  O32 POPE2 134     126.910  77.415 109.516  1.00  0.00           O
ATOM   8126  C32 POPE2 134     125.250  75.615 109.306  1.00  0.00           C
ATOM   8129  C23 POPE2 134     127.790  82.495 109.656  1.00  0.00           C
ATOM   8132  C24 POPE2 134     128.000  82.765 108.166  1.00  0.00           C
ATOM   8135  C25 POPE2 134     129.330  83.475 107.846  1.00  0.00           C
ATOM   8138  C26 POPE2 134     129.960  82.985 106.535  1.00  0.00           C
ATOM   8141  C27 POPE2 134     129.340  83.535 105.236  1.00  0.00           C
ATOM   8144  C28 POPE2 134     129.620  82.645 104.006  1.00  0.00           C
ATOM   8147  C29 POPE2 134     131.090  82.455 103.716  1.00  0.00           C
ATOM   8149 0C21 POPE2 134     131.630  82.065 102.546  1.00  0.00           C
ATOM   8151 1C21 POPE2 134     130.900  81.735 101.275  1.00  0.00           C
ATOM   8154 2C21 POPE2 134     131.900  81.525 100.126  1.00  0.00           C
ATOM   8157 3C21 POPE2 134     131.230  81.225  98.775  1.00  0.00           C
ATOM   8160 4C21 POPE2 134     132.180  80.625  97.726  1.00  0.00           C
ATOM   8163 5C21 POPE2 134     133.520  81.375  97.546  1.00  0.00           C
ATOM   8166 6C21 POPE2 134     133.380  82.805  96.996  1.00  0.00           C
ATOM   8169 7C21 POPE2 134     134.740  83.525  96.975  1.00  0.00           C
ATOM   8172 8C21 POPE2 134     134.690  84.895  96.296  1.00  0.00           C
ATOM   8176  C33 POPE2 134     125.750  75.265 107.886  1.00  0.00           C
ATOM   8179  C34 POPE2 134     124.980  75.985 106.766  1.00  0.00           C
ATOM   8182  C35 POPE2 134     125.410  75.545 105.346  1.00  0.00           C
ATOM   8185  C36 POPE2 134     125.280  74.025 105.146  1.00  0.00           C
ATOM   8188  C37 POPE2 134     125.500  73.535 103.706  1.00  0.00           C
ATOM   8191  C38 POPE2 134     125.340  72.015 103.566  1.00  0.00           C
ATOM   8194  C39 POPE2 134     125.790  71.515 102.186  1.00  0.00           C
ATOM   8197 0C31 POPE2 134     127.320  71.475 102.056  1.00  0.00           C
ATOM   8200 1C31 POPE2 134     127.830  71.765 100.646  1.00  0.00           C
ATOM   8203 2C31 POPE2 134     129.360  71.655 100.596  1.00  0.00           C
ATOM   8206 3C31 POPE2 134     129.920  71.955  99.215  1.00  0.00           C
ATOM   8209 4C31 POPE2 134     131.440  71.855  99.186  1.00  0.00           C
ATOM   8212 5C31 POPE2 134     132.000  72.165  97.796  1.00  0.00           C
ATOM   8215 6C31 POPE2 134     133.520  72.065  97.736  1.00  0.00           C
ATOM   8219  NH3 POPE3 135      95.880  45.925 116.296  1.00  0.00           N
ATOM   8223  C12 POPE3 135      97.160  45.605 115.556  1.00  0.00           C
ATOM   8226  C11 POPE3 135      97.650  44.155 115.756  1.00  0.00           C
ATOM   8229  P   POPE3 135      99.930  42.915 116.206  1.00  0.00           P
ATOM   8230  O13 POPE3 135     101.040  43.045 117.165  1.00  0.00           O
ATOM   8231  O14 POPE3 135      99.050  41.725 116.306  1.00  0.00           O
ATOM   8232  O11 POPE3 135     100.530  42.965 114.735  1.00  0.00           O
ATOM   8233  O12 POPE3 135      99.000  44.195 116.226  1.00  0.00           O
ATOM   8234  C1  POPE3 135     100.010  42.165 113.666  1.00  0.00           C
ATOM   8237  C2  POPE3 135     101.040  41.055 113.306  1.00  0.00           C
ATOM   8239  O21 POPE3 135     100.650  40.245 112.176  1.00  0.00           O
ATOM   8240  C21 POPE3 135     100.650  40.845 110.995  1.00  0.00           C
ATOM   8241  O22 POPE3 135     100.430  42.025 110.786  1.00  0.00           O
ATOM   8242  C22 POPE3 135     101.080  39.855 109.916  1.00  0.00           C
ATOM   8245  C3  POPE3 135     101.300  40.125 114.516  1.00  0.00           C
ATOM   8248  O31 POPE3 135     102.010  38.935 114.146  1.00  0.00           O
ATOM   8249  C31 POPE3 135     103.300  38.885 114.406  1.00  0.00           C
ATOM   8250  O32 POPE3 135     103.970  39.775 114.906  1.00  0.00           O
ATOM   8251  C32 POPE3 135     103.810  37.505 113.986  1.00  0.00           C
ATOM   8254  C23 POPE3 135     101.180  40.585 108.555  1.00  0.00           C
ATOM   8257  C24 POPE3 135     101.510  39.685 107.366  1.00  0.00           C
ATOM   8260  C25 POPE3 135     101.150  40.385 106.046  1.00  0.00           C
ATOM   8263  C26 POPE3 135     101.230  39.485 104.805  1.00  0.00           C
ATOM   8266  C27 POPE3 135     102.660  39.205 104.326  1.00  0.00           C
ATOM   8269  C28 POPE3 135     102.640  38.185 103.176  1.00  0.00           C
ATOM   8272  C29 POPE3 135     103.920  38.125 102.375  1.00  0.00           C
ATOM   8274 0C21 POPE3 135     104.010  37.955 101.035  1.00  0.00           C
ATOM   8276 1C21 POPE3 135     102.850  37.745 100.086  1.00  0.00           C
ATOM   8279 2C21 POPE3 135     102.940  36.465  99.236  1.00  0.00           C
ATOM   8282 3C21 POPE3 135     104.030  36.495  98.146  1.00  0.00           C
ATOM   8285 4C21 POPE3 135     103.750  35.505  97.006  1.00  0.00           C
ATOM   8288 5C21 POPE3 135     104.660  35.685  95.786  1.00  0.00           C
ATOM   8291 6C21 POPE3 135     106.150  35.375  96.035  1.00  0.00           C
ATOM   8294 7C21 POPE3 135     106.420  33.925  96.446  1.00  0.00           C
ATOM   8297 8C21 POPE3 135     107.900  33.635  96.686  1.00  0.00           C
ATOM   8301  C33 POPE3 135     105.340  37.405 113.936  1.00  0.00           C
ATOM   8304  C34 POPE3 135     105.990  38.335 112.906  1.00  0.00           C
ATOM   8307  C35 POPE3 135     105.420  38.185 111.486  1.00  0.00           C
ATOM   8310  C36 POPE3 135     106.290  38.925 110.465  1.00  0.00           C
ATOM   8313  C37 POPE3 135     106.030  38.545 109.016  1.00  0.00           C
ATOM   8316  C38 POPE3 135     107.070  39.205 108.096  1.00  0.00           C
ATOM   8319  C39 POPE3 135     107.110  38.565 106.695  1.00  0.00           C
ATOM   8322 0C31 POPE3 135     107.100  39.625 105.585  1.00  0.00           C
ATOM   8325 1C31 POPE3 135     107.460  39.105 104.186  1.00  0.00           C
ATOM   8328 2C31 POPE3 135     107.130  40.145 103.116  1.00  0.00           C
ATOM   8331 3C31 POPE3 135     107.640  39.755 101.726  1.00  0.00           C
ATOM   8334 4C31 POPE3 135     107.120  40.705 100.635  1.00  0.00           C
ATOM   8337 5C31 POPE3 135     107.630  40.335  99.236  1.00  0.00           C
ATOM   8340 6C31 POPE3 135     107.050  41.215  98.126  1.00  0.00           C
ATOM   8344  NH3 POPE4 136      47.040  88.525 114.556  1.00  0.00           N
ATOM   8348  C12 POPE4 136      47.320  89.785 115.316  1.00  0.00           C
ATOM   8351  C11 POPE4 136      48.700  90.345 114.945  1.00  0.00           C
ATOM   8354  P   POPE4 136      50.240  91.115 113.076  1.00  0.00           P
ATOM   8355  O13 POPE4 136      50.340  92.465 113.666  1.00  0.00           O
ATOM   8356  O14 POPE4 136      51.340  90.165 113.345  1.00  0.00           O
ATOM   8357  O11 POPE4 136      50.050  91.265 111.516  1.00  0.00           O
ATOM   8358  O12 POPE4 136      48.850  90.465 113.516  1.00  0.00           O
ATOM   8359  C1  POPE4 136      51.100  91.735 110.676  1.00  0.00           C
ATOM   8362  C2  POPE4 136      50.780  93.145 110.116  1.00  0.00           C
ATOM   8364  O21 POPE4 136      51.360  93.225 108.796  1.00  0.00           O
ATOM   8365  C21 POPE4 136      50.630  93.905 107.906  1.00  0.00           C
ATOM   8366  O22 POPE4 136      49.510  94.325 108.076  1.00  0.00           O
ATOM   8367  C22 POPE4 136      51.400  93.995 106.596  1.00  0.00           C
ATOM   8370  C3  POPE4 136      51.290  94.315 111.006  1.00  0.00           C
ATOM   8373  O31 POPE4 136      51.220  95.525 110.236  1.00  0.00           O
ATOM   8374  C31 POPE4 136      51.850  96.595 110.626  1.00  0.00           C
ATOM   8375  O32 POPE4 136      52.540  96.735 111.626  1.00  0.00           O
ATOM   8376  C32 POPE4 136      51.530  97.685 109.615  1.00  0.00           C
ATOM   8379  C23 POPE4 136      51.130  95.265 105.746  1.00  0.00           C
ATOM   8382  C24 POPE4 136      52.270  95.515 104.756  1.00  0.00           C
ATOM   8385  C25 POPE4 136      52.550  94.415 103.716  1.00  0.00           C
ATOM   8388  C26 POPE4 136      51.440  94.245 102.656  1.00  0.00           C
ATOM   8391  C27 POPE4 136      51.850  93.205 101.596  1.00  0.00           C
ATOM   8394  C28 POPE4 136      50.650  92.545 100.896  1.00  0.00           C
ATOM   8397  C29 POPE4 136      50.010  93.435  99.855  1.00  0.00           C
ATOM   8399 0C21 POPE4 136      49.370  92.995  98.756  1.00  0.00           C
ATOM   8401 1C21 POPE4 136      49.140  91.545  98.376  1.00  0.00           C
ATOM   8404 2C21 POPE4 136      49.940  91.135  97.126  1.00  0.00           C
ATOM   8407 3C21 POPE4 136      50.140  89.615  97.025  1.00  0.00           C
ATOM   8410 4C21 POPE4 136      50.880  89.195  95.756  1.00  0.00           C
ATOM   8413 5C21 POPE4 136      51.360  87.735  95.786  1.00  0.00           C
ATOM   8416 6C21 POPE4 136      51.870  87.265  94.416  1.00  0.00           C
ATOM   8419 7C21 POPE4 136      52.680  85.965  94.475  1.00  0.00           C
ATOM   8422 8C21 POPE4 136      53.100  85.485  93.085  1.00  0.00           C
ATOM   8426  C33 POPE4 136      50.050  98.115 109.656  1.00  0.00           C
ATOM   8429  C34 POPE4 136      49.590  98.635 108.286  1.00  0.00           C
ATOM   8432  C35 POPE4 136      50.300  99.915 107.836  1.00  0.00           C
ATOM   8435  C36 POPE4 136      50.630  99.935 106.336  1.00  0.00           C
ATOM   8438  C37 POPE4 136      49.410  99.755 105.416  1.00  0.00           C
ATOM   8441  C38 POPE4 136      49.780  99.495 103.955  1.00  0.00           C
ATOM   8444  C39 POPE4 136      50.550 100.635 103.256  1.00  0.00           C
ATOM   8447 0C31 POPE4 136      49.770 101.965 103.236  1.00  0.00           C
ATOM   8450 1C31 POPE4 136      50.460 103.055 102.406  1.00  0.00           C
ATOM   8453 2C31 POPE4 136      50.250 102.895 100.896  1.00  0.00           C
ATOM   8456 3C31 POPE4 136      48.870 103.405 100.456  1.00  0.00           C
ATOM   8459 4C31 POPE4 136      48.520 103.055  98.996  1.00  0.00           C
ATOM   8462 5C31 POPE4 136      48.190 104.285  98.135  1.00  0.00           C
ATOM   8465 6C31 POPE4 136      49.410 105.155  97.855  1.00  0.00           C
ATOM   8469  NH3 POPE5 137     123.400  58.505 115.445  1.00  0.00           N
ATOM   8473  C12 POPE5 137     124.820  58.185 115.855  1.00  0.00           C
ATOM   8476  C11 POPE5 137     125.170  56.695 115.606  1.00  0.00           C
ATOM   8479  P   POPE5 137     123.820  55.695 113.586  1.00  0.00           P
ATOM   8480  O13 POPE5 137     124.050  54.235 113.535  1.00  0.00           O
ATOM   8481  O14 POPE5 137     122.670  56.175 114.396  1.00  0.00           O
ATOM   8482  O11 POPE5 137     123.850  56.435 112.196  1.00  0.00           O
ATOM   8483  O12 POPE5 137     125.090  56.385 114.215  1.00  0.00           O
ATOM   8484  C1  POPE5 137     125.000  56.325 111.346  1.00  0.00           C
ATOM   8487  C2  POPE5 137     124.980  57.495 110.326  1.00  0.00           C
ATOM   8489  O21 POPE5 137     126.050  57.315 109.385  1.00  0.00           O
ATOM   8490  C21 POPE5 137     125.800  57.785 108.166  1.00  0.00           C
ATOM   8491  O22 POPE5 137     124.760  58.295 107.796  1.00  0.00           O
ATOM   8492  C22 POPE5 137     127.040  57.655 107.285  1.00  0.00           C
ATOM   8495  C3  POPE5 137     125.170  58.825 111.105  1.00  0.00           C
ATOM   8498  O31 POPE5 137     124.390  59.915 110.606  1.00  0.00           O
ATOM   8499  C31 POPE5 137     124.970  60.785 109.805  1.00  0.00           C
ATOM   8500  O32 POPE5 137     126.110  60.705 109.376  1.00  0.00           O
ATOM   8501  C32 POPE5 137     124.010  61.955 109.586  1.00  0.00           C
ATOM   8504  C23 POPE5 137     126.700  57.125 105.865  1.00  0.00           C
ATOM   8507  C24 POPE5 137     127.060  58.085 104.715  1.00  0.00           C
ATOM   8510  C25 POPE5 137     128.470  57.865 104.126  1.00  0.00           C
ATOM   8513  C26 POPE5 137     128.530  58.035 102.596  1.00  0.00           C
ATOM   8516  C27 POPE5 137     128.710  59.485 102.136  1.00  0.00           C
ATOM   8519  C28 POPE5 137     128.740  59.635 100.596  1.00  0.00           C
ATOM   8522  C29 POPE5 137     127.370  59.515  99.976  1.00  0.00           C
ATOM   8524 0C21 POPE5 137     127.040  59.815  98.706  1.00  0.00           C
ATOM   8526 1C21 POPE5 137     127.990  60.285  97.626  1.00  0.00           C
ATOM   8529 2C21 POPE5 137     128.040  59.245  96.476  1.00  0.00           C
ATOM   8532 3C21 POPE5 137     128.580  57.885  96.936  1.00  0.00           C
ATOM   8535 4C21 POPE5 137     128.490  56.785  95.865  1.00  0.00           C
ATOM   8538 5C21 POPE5 137     129.170  55.475  96.306  1.00  0.00           C
ATOM   8541 6C21 POPE5 137     130.660  55.605  96.646  1.00  0.00           C
ATOM   8544 7C21 POPE5 137     131.240  54.285  97.156  1.00  0.00           C
ATOM   8547 8C21 POPE5 137     132.760  54.315  97.285  1.00  0.00           C
ATOM   8551  C33 POPE5 137     123.630  62.135 108.106  1.00  0.00           C
ATOM   8554  C34 POPE5 137     122.610  63.265 107.936  1.00  0.00           C
ATOM   8557  C35 POPE5 137     122.040  63.385 106.516  1.00  0.00           C
ATOM   8560  C36 POPE5 137     123.050  63.725 105.416  1.00  0.00           C
ATOM   8563  C37 POPE5 137     123.330  65.215 105.436  1.00  0.00           C
ATOM   8566  C38 POPE5 137     124.580  65.655 104.676  1.00  0.00           C
ATOM   8569  C39 POPE5 137     124.400  65.715 103.166  1.00  0.00           C
ATOM   8572 0C31 POPE5 137     123.620  66.945 102.715  1.00  0.00           C
ATOM   8575 1C31 POPE5 137     123.860  67.185 101.236  1.00  0.00           C
ATOM   8578 2C31 POPE5 137     123.270  68.505 100.736  1.00  0.00           C
ATOM   8581 3C31 POPE5 137     123.720  68.795  99.306  1.00  0.00           C
ATOM   8584 4C31 POPE5 137     123.800  70.285  99.006  1.00  0.00           C
ATOM   8587 5C31 POPE5 137     124.430  70.565  97.646  1.00  0.00           C
ATOM   8590 6C31 POPE5 137     124.750  72.045  97.466  1.00  0.00           C
ATOM   8594  NH3 POPE6 138      63.250  80.735  74.026  1.00  0.00           N
ATOM   8598  C12 POPE6 138      62.170  81.755  73.746  1.00  0.00           C
ATOM   8601  C11 POPE6 138      60.800  81.105  73.486  1.00  0.00           C
ATOM   8604  P   POPE6 138      58.310  81.745  73.306  1.00  0.00           P
ATOM   8605  O13 POPE6 138      57.520  82.975  73.035  1.00  0.00           O
ATOM   8606  O14 POPE6 138      58.070  80.605  72.385  1.00  0.00           O
ATOM   8607  O11 POPE6 138      58.030  81.315  74.796  1.00  0.00           O
ATOM   8608  O12 POPE6 138      59.830  82.135  73.355  1.00  0.00           O
ATOM   8609  C1  POPE6 138      58.430  81.985  75.986  1.00  0.00           C
ATOM   8612  C2  POPE6 138      57.260  82.725  76.736  1.00  0.00           C
ATOM   8614  O21 POPE6 138      55.960  82.155  76.496  1.00  0.00           O
ATOM   8615  C21 POPE6 138      55.850  80.825  76.376  1.00  0.00           C
ATOM   8616  O22 POPE6 138      55.350  80.305  75.396  1.00  0.00           O
ATOM   8617  C22 POPE6 138      56.270  80.105  77.675  1.00  0.00           C
ATOM   8620  C3  POPE6 138      57.220  84.235  76.376  1.00  0.00           C
ATOM   8623  O31 POPE6 138      56.090  84.905  76.986  1.00  0.00           O
ATOM   8624  C31 POPE6 138      55.020  85.085  76.215  1.00  0.00           C
ATOM   8625  O32 POPE6 138      54.930  84.755  75.046  1.00  0.00           O
ATOM   8626  C32 POPE6 138      53.930  85.855  76.976  1.00  0.00           C
ATOM   8629  C23 POPE6 138      55.250  80.315  78.826  1.00  0.00           C
ATOM   8632  C24 POPE6 138      55.900  80.295  80.215  1.00  0.00           C
ATOM   8635  C25 POPE6 138      55.940  78.925  80.906  1.00  0.00           C
ATOM   8638  C26 POPE6 138      56.100  79.095  82.425  1.00  0.00           C
ATOM   8641  C27 POPE6 138      56.000  77.785  83.236  1.00  0.00           C
ATOM   8644  C28 POPE6 138      55.500  77.995  84.686  1.00  0.00           C
ATOM   8647  C29 POPE6 138      56.360  78.935  85.485  1.00  0.00           C
ATOM   8649 0C21 POPE6 138      56.160  79.295  86.766  1.00  0.00           C
ATOM   8651 1C21 POPE6 138      55.060  78.855  87.696  1.00  0.00           C
ATOM   8654 2C21 POPE6 138      54.460  80.055  88.456  1.00  0.00           C
ATOM   8657 3C21 POPE6 138      53.510  79.665  89.605  1.00  0.00           C
ATOM   8660 4C21 POPE6 138      52.980  80.905  90.355  1.00  0.00           C
ATOM   8663 5C21 POPE6 138      52.140  80.575  91.595  1.00  0.00           C
ATOM   8666 6C21 POPE6 138      51.600  81.845  92.285  1.00  0.00           C
ATOM   8669 7C21 POPE6 138      50.630  81.545  93.436  1.00  0.00           C
ATOM   8672 8C21 POPE6 138      49.860  82.775  93.906  1.00  0.00           C
ATOM   8676  C33 POPE6 138      53.640  85.345  78.406  1.00  0.00           C
ATOM   8679  C34 POPE6 138      52.810  86.325  79.256  1.00  0.00           C
ATOM   8682  C35 POPE6 138      52.730  85.855  80.715  1.00  0.00           C
ATOM   8685  C36 POPE6 138      52.120  86.865  81.695  1.00  0.00           C
ATOM   8688  C37 POPE6 138      52.060  86.255  83.106  1.00  0.00           C
ATOM   8691  C38 POPE6 138      51.080  86.945  84.066  1.00  0.00           C
ATOM   8694  C39 POPE6 138      50.930  86.175  85.386  1.00  0.00           C
ATOM   8697 0C31 POPE6 138      51.830  86.695  86.516  1.00  0.00           C
ATOM   8700 1C31 POPE6 138      51.610  85.935  87.836  1.00  0.00           C
ATOM   8703 2C31 POPE6 138      51.800  86.795  89.095  1.00  0.00           C
ATOM   8706 3C31 POPE6 138      50.710  87.865  89.245  1.00  0.00           C
ATOM   8709 4C31 POPE6 138      50.850  88.695  90.536  1.00  0.00           C
ATOM   8712 5C31 POPE6 138      50.000  89.975  90.456  1.00  0.00           C
ATOM   8715 6C31 POPE6 138      50.110  90.865  91.686  1.00  0.00           C
ATOM   8719  NH3 POPE7 139      19.270 107.205 116.975  1.00  0.00           N
ATOM   8723  C12 POPE7 139      18.730 106.595 118.246  1.00  0.00           C
ATOM   8726  C11 POPE7 139      18.230 105.145 118.026  1.00  0.00           C
ATOM   8729  P   POPE7 139      16.020 105.525 116.626  1.00  0.00           P
ATOM   8730  O13 POPE7 139      15.060 104.395 116.646  1.00  0.00           O
ATOM   8731  O14 POPE7 139      15.830 106.615 117.606  1.00  0.00           O
ATOM   8732  O11 POPE7 139      16.170 106.085 115.156  1.00  0.00           O
ATOM   8733  O12 POPE7 139      17.480 104.945 116.835  1.00  0.00           O
ATOM   8734  C1  POPE7 139      16.500 105.265 114.025  1.00  0.00           C
ATOM   8737  C2  POPE7 139      17.260 106.055 112.916  1.00  0.00           C
ATOM   8739  O21 POPE7 139      17.810 105.165 111.936  1.00  0.00           O
ATOM   8740  C21 POPE7 139      17.000 104.785 110.956  1.00  0.00           C
ATOM   8741  O22 POPE7 139      15.780 104.825 110.985  1.00  0.00           O
ATOM   8742  C22 POPE7 139      17.880 104.415 109.756  1.00  0.00           C
ATOM   8745  C3  POPE7 139      18.450 106.855 113.535  1.00  0.00           C
ATOM   8748  O31 POPE7 139      19.580 107.015 112.656  1.00  0.00           O
ATOM   8749  C31 POPE7 139      19.420 107.895 111.656  1.00  0.00           C
ATOM   8750  O32 POPE7 139      18.500 108.675 111.546  1.00  0.00           O
ATOM   8751  C32 POPE7 139      20.560 107.725 110.646  1.00  0.00           C
ATOM   8754  C23 POPE7 139      17.090 104.095 108.456  1.00  0.00           C
ATOM   8757  C24 POPE7 139      18.020 104.055 107.226  1.00  0.00           C
ATOM   8760  C25 POPE7 139      17.520 103.195 106.066  1.00  0.00           C
ATOM   8763  C26 POPE7 139      16.250 103.685 105.386  1.00  0.00           C
ATOM   8766  C27 POPE7 139      15.630 102.535 104.586  1.00  0.00           C
ATOM   8769  C28 POPE7 139      14.280 102.805 103.915  1.00  0.00           C
ATOM   8772  C29 POPE7 139      14.350 103.985 102.986  1.00  0.00           C
ATOM   8774 0C21 POPE7 139      14.700 103.895 101.695  1.00  0.00           C
ATOM   8776 1C21 POPE7 139      15.060 102.625 100.965  1.00  0.00           C
ATOM   8779 2C21 POPE7 139      13.880 102.185 100.106  1.00  0.00           C
ATOM   8782 3C21 POPE7 139      14.190 100.905  99.306  1.00  0.00           C
ATOM   8785 4C21 POPE7 139      13.220 100.645  98.146  1.00  0.00           C
ATOM   8788 5C21 POPE7 139      13.120 101.845  97.196  1.00  0.00           C
ATOM   8791 6C21 POPE7 139      12.560 101.505  95.816  1.00  0.00           C
ATOM   8794 7C21 POPE7 139      12.450 102.745  94.936  1.00  0.00           C
ATOM   8797 8C21 POPE7 139      12.110 102.425  93.476  1.00  0.00           C
ATOM   8801  C33 POPE7 139      20.630 108.885 109.626  1.00  0.00           C
ATOM   8804  C34 POPE7 139      21.980 109.005 108.915  1.00  0.00           C
ATOM   8807  C35 POPE7 139      22.040 110.255 108.026  1.00  0.00           C
ATOM   8810  C36 POPE7 139      23.440 110.545 107.456  1.00  0.00           C
ATOM   8813  C37 POPE7 139      23.490 111.865 106.686  1.00  0.00           C
ATOM   8816  C38 POPE7 139      24.910 112.185 106.195  1.00  0.00           C
ATOM   8819  C39 POPE7 139      25.050 113.595 105.585  1.00  0.00           C
ATOM   8822 0C31 POPE7 139      26.530 114.015 105.535  1.00  0.00           C
ATOM   8825 1C31 POPE7 139      26.780 115.325 104.776  1.00  0.00           C
ATOM   8828 2C31 POPE7 139      28.190 115.865 105.046  1.00  0.00           C
ATOM   8831 3C31 POPE7 139      28.600 117.025 104.126  1.00  0.00           C
ATOM   8834 4C31 POPE7 139      28.860 116.595 102.676  1.00  0.00           C
ATOM   8837 5C31 POPE7 139      29.410 117.715 101.796  1.00  0.00           C
ATOM   8840 6C31 POPE7 139      29.720 117.275 100.366  1.00  0.00           C
ATOM   8844  NH3 POPE8 140     109.750  49.025  76.415  1.00  0.00           N
ATOM   8848  C12 POPE8 140     108.610  49.335  75.486  1.00  0.00           C
ATOM   8851  C11 POPE8 140     107.710  50.415  76.095  1.00  0.00           C
ATOM   8854  P   POPE8 140     105.740  52.025  75.465  1.00  0.00           P
ATOM   8855  O13 POPE8 140     106.090  53.335  74.906  1.00  0.00           O
ATOM   8856  O14 POPE8 140     104.430  51.505  75.016  1.00  0.00           O
ATOM   8857  O11 POPE8 140     105.750  52.145  77.056  1.00  0.00           O
ATOM   8858  O12 POPE8 140     106.820  50.925  75.105  1.00  0.00           O
ATOM   8859  C1  POPE8 140     105.930  53.425  77.696  1.00  0.00           C
ATOM   8862  C2  POPE8 140     106.590  53.265  79.096  1.00  0.00           C
ATOM   8864  O21 POPE8 140     107.120  54.545  79.506  1.00  0.00           O
ATOM   8865  C21 POPE8 140     106.460  55.465  80.226  1.00  0.00           C
ATOM   8866  O22 POPE8 140     106.790  56.645  80.246  1.00  0.00           O
ATOM   8867  C22 POPE8 140     105.310  54.875  81.076  1.00  0.00           C
ATOM   8870  C3  POPE8 140     107.760  52.245  78.986  1.00  0.00           C
ATOM   8873  O31 POPE8 140     108.350  51.955  80.256  1.00  0.00           O
ATOM   8874  C31 POPE8 140     108.930  50.765  80.376  1.00  0.00           C
ATOM   8875  O32 POPE8 140     109.130  49.965  79.486  1.00  0.00           O
ATOM   8876  C32 POPE8 140     109.330  50.595  81.835  1.00  0.00           C
ATOM   8879  C23 POPE8 140     104.680  55.905  82.056  1.00  0.00           C
ATOM   8882  C24 POPE8 140     103.460  55.395  82.855  1.00  0.00           C
ATOM   8885  C25 POPE8 140     103.770  54.575  84.126  1.00  0.00           C
ATOM   8888  C26 POPE8 140     102.490  54.295  84.946  1.00  0.00           C
ATOM   8891  C27 POPE8 140     102.690  53.345  86.145  1.00  0.00           C
ATOM   8894  C28 POPE8 140     101.410  52.565  86.525  1.00  0.00           C
ATOM   8897  C29 POPE8 140     100.270  53.455  86.965  1.00  0.00           C
ATOM   8899 0C21 POPE8 140      99.470  53.245  88.026  1.00  0.00           C
ATOM   8901 1C21 POPE8 140      99.550  52.095  88.996  1.00  0.00           C
ATOM   8904 2C21 POPE8 140     100.690  52.305  90.006  1.00  0.00           C
ATOM   8907 3C21 POPE8 140     100.580  51.375  91.215  1.00  0.00           C
ATOM   8910 4C21 POPE8 140      99.840  52.075  92.366  1.00  0.00           C
ATOM   8913 5C21 POPE8 140      99.320  51.115  93.446  1.00  0.00           C
ATOM   8916 6C21 POPE8 140      98.130  50.275  92.995  1.00  0.00           C
ATOM   8919 7C21 POPE8 140      97.260  49.815  94.175  1.00  0.00           C
ATOM   8922 8C21 POPE8 140      96.030  49.025  93.736  1.00  0.00           C
ATOM   8926  C33 POPE8 140     108.760  49.315  82.476  1.00  0.00           C
ATOM   8929  C34 POPE8 140     109.690  48.115  82.285  1.00  0.00           C
ATOM   8932  C35 POPE8 140     109.370  46.915  83.186  1.00  0.00           C
ATOM   8935  C36 POPE8 140     110.560  46.395  84.006  1.00  0.00           C
ATOM   8938  C37 POPE8 140     110.100  45.325  85.006  1.00  0.00           C
ATOM   8941  C38 POPE8 140     111.200  44.835  85.965  1.00  0.00           C
ATOM   8944  C39 POPE8 140     112.230  43.875  85.355  1.00  0.00           C
ATOM   8947 0C31 POPE8 140     111.630  42.575  84.785  1.00  0.00           C
ATOM   8950 1C31 POPE8 140     112.460  41.335  85.165  1.00  0.00           C
ATOM   8953 2C31 POPE8 140     111.950  40.055  84.486  1.00  0.00           C
ATOM   8956 3C31 POPE8 140     112.730  38.785  84.876  1.00  0.00           C
ATOM   8959 4C31 POPE8 140     114.180  38.785  84.375  1.00  0.00           C
ATOM   8962 5C31 POPE8 140     114.970  37.545  84.785  1.00  0.00           C
ATOM   8965 6C31 POPE8 140     116.420  37.615  84.305  1.00  0.00           C
ATOM   8969  NH3 POPE9 141      84.800  51.315 117.025  1.00  0.00           N
ATOM   8973  C12 POPE9 141      83.340  51.365 117.375  1.00  0.00           C
ATOM   8976  C11 POPE9 141      82.630  50.035 117.036  1.00  0.00           C
ATOM   8979  P   POPE9 141      80.180  49.075 116.975  1.00  0.00           P
ATOM   8980  O13 POPE9 141      80.910  47.785 116.965  1.00  0.00           O
ATOM   8981  O14 POPE9 141      79.200  49.225 118.065  1.00  0.00           O
ATOM   8982  O11 POPE9 141      79.560  49.345 115.576  1.00  0.00           O
ATOM   8983  O12 POPE9 141      81.220  50.255 117.115  1.00  0.00           O
ATOM   8984  C1  POPE9 141      78.780  48.335 114.936  1.00  0.00           C
ATOM   8987  C2  POPE9 141      78.430  48.785 113.495  1.00  0.00           C
ATOM   8989  O21 POPE9 141      79.570  48.555 112.635  1.00  0.00           O
ATOM   8990  C21 POPE9 141      79.550  47.395 111.996  1.00  0.00           C
ATOM   8991  O22 POPE9 141      78.610  46.625 111.955  1.00  0.00           O
ATOM   8992  C22 POPE9 141      80.930  47.105 111.415  1.00  0.00           C
ATOM   8995  C3  POPE9 141      78.090  50.295 113.456  1.00  0.00           C
ATOM   8998  O31 POPE9 141      77.290  50.555 112.296  1.00  0.00           O
ATOM   8999  C31 POPE9 141      77.150  51.845 112.046  1.00  0.00           C
ATOM   9000  O32 POPE9 141      77.670  52.765 112.635  1.00  0.00           O
ATOM   9001  C32 POPE9 141      76.250  52.005 110.836  1.00  0.00           C
ATOM   9004  C23 POPE9 141      80.940  45.935 110.406  1.00  0.00           C
ATOM   9007  C24 POPE9 141      82.380  45.575 110.036  1.00  0.00           C
ATOM   9010  C25 POPE9 141      82.510  44.385 109.076  1.00  0.00           C
ATOM   9013  C26 POPE9 141      81.980  44.665 107.665  1.00  0.00           C
ATOM   9016  C27 POPE9 141      82.520  43.675 106.626  1.00  0.00           C
ATOM   9019  C28 POPE9 141      82.160  44.025 105.176  1.00  0.00           C
ATOM   9022  C29 POPE9 141      80.690  43.875 104.916  1.00  0.00           C
ATOM   9024 0C21 POPE9 141      80.110  43.175 103.926  1.00  0.00           C
ATOM   9026 1C21 POPE9 141      80.800  42.395 102.846  1.00  0.00           C
ATOM   9029 2C21 POPE9 141      79.980  41.175 102.406  1.00  0.00           C
ATOM   9032 3C21 POPE9 141      80.610  40.485 101.186  1.00  0.00           C
ATOM   9035 4C21 POPE9 141      79.620  39.645 100.366  1.00  0.00           C
ATOM   9038 5C21 POPE9 141      79.380  38.225 100.915  1.00  0.00           C
ATOM   9041 6C21 POPE9 141      78.510  37.405  99.956  1.00  0.00           C
ATOM   9044 7C21 POPE9 141      78.520  35.905 100.275  1.00  0.00           C
ATOM   9047 8C21 POPE9 141      77.850  35.055  99.186  1.00  0.00           C
ATOM   9051  C33 POPE9 141      75.270  53.165 111.046  1.00  0.00           C
ATOM   9054  C34 POPE9 141      74.210  53.195 109.945  1.00  0.00           C
ATOM   9057  C35 POPE9 141      74.810  53.175 108.526  1.00  0.00           C
ATOM   9060  C36 POPE9 141      75.870  54.265 108.275  1.00  0.00           C
ATOM   9063  C37 POPE9 141      76.340  54.325 106.826  1.00  0.00           C
ATOM   9066  C38 POPE9 141      77.040  55.645 106.476  1.00  0.00           C
ATOM   9069  C39 POPE9 141      76.170  56.585 105.626  1.00  0.00           C
ATOM   9072 0C31 POPE9 141      76.170  56.225 104.136  1.00  0.00           C
ATOM   9075 1C31 POPE9 141      75.280  57.165 103.306  1.00  0.00           C
ATOM   9078 2C31 POPE9 141      75.270  56.875 101.785  1.00  0.00           C
ATOM   9081 3C31 POPE9 141      74.800  55.455 101.426  1.00  0.00           C
ATOM   9084 4C31 POPE9 141      75.960  54.505 101.076  1.00  0.00           C
ATOM   9087 5C31 POPE9 141      75.520  53.035 101.016  1.00  0.00           C
ATOM   9090 6C31 POPE9 141      76.650  52.095 100.596  1.00  0.00           C
ATOM   9094  NH3 POPE  142      84.770  58.075 117.186  1.00  0.00           N
ATOM   9098  C12 POPE  142      85.890  57.425 117.936  1.00  0.00           C
ATOM   9101  C11 POPE  142      85.470  56.925 119.346  1.00  0.00           C
ATOM   9104  P   POPE  142      83.980  54.785 118.716  1.00  0.00           P
ATOM   9105  O13 POPE  142      85.160  53.905 118.786  1.00  0.00           O
ATOM   9106  O14 POPE  142      82.700  54.235 119.186  1.00  0.00           O
ATOM   9107  O11 POPE  142      83.860  55.335 117.235  1.00  0.00           O
ATOM   9108  O12 POPE  142      84.250  56.165 119.426  1.00  0.00           O
ATOM   9109  C1  POPE  142      82.670  55.255 116.455  1.00  0.00           C
ATOM   9112  C2  POPE  142      82.990  55.715 115.016  1.00  0.00           C
ATOM   9114  O21 POPE  142      81.870  55.395 114.166  1.00  0.00           O
ATOM   9115  C21 POPE  142      81.680  56.255 113.176  1.00  0.00           C
ATOM   9116  O22 POPE  142      82.250  57.335 113.065  1.00  0.00           O
ATOM   9117  C22 POPE  142      80.690  55.695 112.165  1.00  0.00           C
ATOM   9120  C3  POPE  142      84.280  55.025 114.465  1.00  0.00           C
ATOM   9123  O31 POPE  142      84.730  55.635 113.236  1.00  0.00           O
ATOM   9124  C31 POPE  142      85.550  56.665 113.336  1.00  0.00           C
ATOM   9125  O32 POPE  142      85.980  57.155 114.376  1.00  0.00           O
ATOM   9126  C32 POPE  142      85.900  57.145 111.926  1.00  0.00           C
ATOM   9129  C23 POPE  142      80.130  56.795 111.216  1.00  0.00           C
ATOM   9132  C24 POPE  142      79.050  56.285 110.256  1.00  0.00           C
ATOM   9135  C25 POPE  142      79.620  55.445 109.105  1.00  0.00           C
ATOM   9138  C26 POPE  142      80.230  56.255 107.945  1.00  0.00           C
ATOM   9141  C27 POPE  142      80.890  55.315 106.936  1.00  0.00           C
ATOM   9144  C28 POPE  142      81.440  56.015 105.676  1.00  0.00           C
ATOM   9147  C29 POPE  142      82.550  55.215 105.036  1.00  0.00           C
ATOM   9149 0C21 POPE  142      82.470  54.415 103.965  1.00  0.00           C
ATOM   9151 1C21 POPE  142      81.270  54.135 103.096  1.00  0.00           C
ATOM   9154 2C21 POPE  142      81.720  53.515 101.766  1.00  0.00           C
ATOM   9157 3C21 POPE  142      80.590  53.355 100.736  1.00  0.00           C
ATOM   9160 4C21 POPE  142      81.030  52.535  99.516  1.00  0.00           C
ATOM   9163 5C21 POPE  142      79.970  52.455  98.396  1.00  0.00           C
ATOM   9166 6C21 POPE  142      79.680  53.815  97.746  1.00  0.00           C
ATOM   9169 7C21 POPE  142      78.860  53.725  96.455  1.00  0.00           C
ATOM   9172 8C21 POPE  142      77.450  53.145  96.646  1.00  0.00           C
ATOM   9176  C33 POPE  142      86.990  58.255 111.896  1.00  0.00           C
ATOM   9179  C34 POPE  142      87.910  58.105 110.676  1.00  0.00           C
ATOM   9182  C35 POPE  142      88.720  59.375 110.366  1.00  0.00           C
ATOM   9185  C36 POPE  142      89.700  59.135 109.206  1.00  0.00           C
ATOM   9188  C37 POPE  142      90.050  60.405 108.415  1.00  0.00           C
ATOM   9191  C38 POPE  142      91.160  60.165 107.375  1.00  0.00           C
ATOM   9194  C39 POPE  142      90.720  59.375 106.125  1.00  0.00           C
ATOM   9197 0C31 POPE  142      89.870  60.205 105.146  1.00  0.00           C
ATOM   9200 1C31 POPE  142      89.770  59.565 103.745  1.00  0.00           C
ATOM   9203 2C31 POPE  142      89.000  60.445 102.756  1.00  0.00           C
ATOM   9206 3C31 POPE  142      88.900  59.875 101.326  1.00  0.00           C
ATOM   9209 4C31 POPE  142      90.260  59.715 100.626  1.00  0.00           C
ATOM   9212 5C31 POPE  142      90.130  59.395  99.126  1.00  0.00           C
ATOM   9215 6C31 POPE  142      91.480  59.285  98.415  1.00  0.00           C
ATOM   9219  NH3 POPE  143      20.280  90.175  73.586  1.00  0.00           N
ATOM   9223  C12 POPE  143      20.280  91.475  72.826  1.00  0.00           C
ATOM   9226  C11 POPE  143      19.160  92.405  73.296  1.00  0.00           C
ATOM   9229  P   POPE  143      18.560  94.935  73.495  1.00  0.00           P
ATOM   9230  O13 POPE  143      19.550  95.775  74.215  1.00  0.00           O
ATOM   9231  O14 POPE  143      17.760  95.675  72.506  1.00  0.00           O
ATOM   9232  O11 POPE  143      17.650  94.175  74.536  1.00  0.00           O
ATOM   9233  O12 POPE  143      19.370  93.735  72.816  1.00  0.00           O
ATOM   9234  C1  POPE  143      16.220  94.135  74.446  1.00  0.00           C
ATOM   9237  C2  POPE  143      15.640  94.375  75.855  1.00  0.00           C
ATOM   9239  O21 POPE  143      15.450  93.155  76.586  1.00  0.00           O
ATOM   9240  C21 POPE  143      14.360  92.455  76.306  1.00  0.00           C
ATOM   9241  O22 POPE  143      13.730  92.475  75.276  1.00  0.00           O
ATOM   9242  C22 POPE  143      14.000  91.575  77.506  1.00  0.00           C
ATOM   9245  C3  POPE  143      14.390  95.315  75.896  1.00  0.00           C
ATOM   9248  O31 POPE  143      13.990  95.435  77.266  1.00  0.00           O
ATOM   9249  C31 POPE  143      13.530  96.595  77.706  1.00  0.00           C
ATOM   9250  O32 POPE  143      13.240  97.555  77.016  1.00  0.00           O
ATOM   9251  C32 POPE  143      13.490  96.475  79.236  1.00  0.00           C
ATOM   9254  C23 POPE  143      13.090  92.325  78.495  1.00  0.00           C
ATOM   9257  C24 POPE  143      13.000  91.685  79.885  1.00  0.00           C
ATOM   9260  C25 POPE  143      12.150  92.565  80.806  1.00  0.00           C
ATOM   9263  C26 POPE  143      11.960  92.005  82.215  1.00  0.00           C
ATOM   9266  C27 POPE  143      11.130  92.955  83.085  1.00  0.00           C
ATOM   9269  C28 POPE  143      10.570  92.255  84.335  1.00  0.00           C
ATOM   9272  C29 POPE  143       9.530  93.085  85.035  1.00  0.00           C
ATOM   9274 0C21 POPE  143       9.420  93.275  86.366  1.00  0.00           C
ATOM   9276 1C21 POPE  143      10.350  92.715  87.416  1.00  0.00           C
ATOM   9279 2C21 POPE  143      10.170  93.435  88.775  1.00  0.00           C
ATOM   9282 3C21 POPE  143      10.780  94.845  88.826  1.00  0.00           C
ATOM   9285 4C21 POPE  143      10.460  95.625  90.105  1.00  0.00           C
ATOM   9288 5C21 POPE  143      10.810  94.885  91.406  1.00  0.00           C
ATOM   9291 6C21 POPE  143      11.030  95.845  92.586  1.00  0.00           C
ATOM   9294 7C21 POPE  143      11.290  95.095  93.906  1.00  0.00           C
ATOM   9297 8C21 POPE  143      11.530  96.035  95.086  1.00  0.00           C
ATOM   9301  C33 POPE  143      12.480  97.385  79.956  1.00  0.00           C
ATOM   9304  C34 POPE  143      12.630  97.285  81.486  1.00  0.00           C
ATOM   9307  C35 POPE  143      11.650  98.215  82.206  1.00  0.00           C
ATOM   9310  C36 POPE  143      11.700  98.145  83.726  1.00  0.00           C
ATOM   9313  C37 POPE  143      10.810  99.225  84.346  1.00  0.00           C
ATOM   9316  C38 POPE  143       9.880  98.725  85.466  1.00  0.00           C
ATOM   9319  C39 POPE  143      10.590  98.315  86.756  1.00  0.00           C
ATOM   9322 0C31 POPE  143      11.640  99.315  87.236  1.00  0.00           C
ATOM   9325 1C31 POPE  143      11.980  99.125  88.726  1.00  0.00           C
ATOM   9328 2C31 POPE  143      13.200  99.945  89.146  1.00  0.00           C
ATOM   9331 3C31 POPE  143      14.510  99.205  88.836  1.00  0.00           C
ATOM   9334 4C31 POPE  143      15.740 100.075  89.105  1.00  0.00           C
ATOM   9337 5C31 POPE  143      17.060  99.285  89.105  1.00  0.00           C
ATOM   9340 6C31 POPE  143      18.270 100.165  89.406  1.00  0.00           C
ATOM   9344  NH3 POPE  144      64.150  56.595  73.196  1.00  0.00           N
ATOM   9348  C12 POPE  144      65.430  57.235  72.726  1.00  0.00           C
ATOM   9351  C11 POPE  144      65.720  58.555  73.486  1.00  0.00           C
ATOM   9354  P   POPE  144      64.630  58.475  75.896  1.00  0.00           P
ATOM   9355  O13 POPE  144      63.830  59.685  75.596  1.00  0.00           O
ATOM   9356  O14 POPE  144      63.920  57.185  75.855  1.00  0.00           O
ATOM   9357  O11 POPE  144      65.320  58.655  77.296  1.00  0.00           O
ATOM   9358  O12 POPE  144      65.840  58.425  74.896  1.00  0.00           O
ATOM   9359  C1  POPE  144      64.730  58.055  78.455  1.00  0.00           C
ATOM   9362  C2  POPE  144      65.460  58.565  79.726  1.00  0.00           C
ATOM   9364  O21 POPE  144      65.140  57.815  80.906  1.00  0.00           O
ATOM   9365  C21 POPE  144      63.920  57.905  81.385  1.00  0.00           C
ATOM   9366  O22 POPE  144      62.960  58.395  80.826  1.00  0.00           O
ATOM   9367  C22 POPE  144      63.850  57.155  82.705  1.00  0.00           C
ATOM   9370  C3  POPE  144      65.290  60.085  79.946  1.00  0.00           C
ATOM   9373  O31 POPE  144      66.150  60.575  80.995  1.00  0.00           O
ATOM   9374  C31 POPE  144      67.400  60.835  80.625  1.00  0.00           C
ATOM   9375  O32 POPE  144      67.840  60.705  79.495  1.00  0.00           O
ATOM   9376  C32 POPE  144      68.180  61.345  81.835  1.00  0.00           C
ATOM   9379  C23 POPE  144      63.590  58.025  83.955  1.00  0.00           C
ATOM   9382  C24 POPE  144      63.550  57.185  85.236  1.00  0.00           C
ATOM   9385  C25 POPE  144      63.280  58.005  86.496  1.00  0.00           C
ATOM   9388  C26 POPE  144      63.260  57.145  87.766  1.00  0.00           C
ATOM   9391  C27 POPE  144      63.080  57.965  89.055  1.00  0.00           C
ATOM   9394  C28 POPE  144      63.180  57.075  90.316  1.00  0.00           C
ATOM   9397  C29 POPE  144      63.370  57.715  91.675  1.00  0.00           C
ATOM   9399 0C21 POPE  144      63.150  58.975  92.076  1.00  0.00           C
ATOM   9401 1C21 POPE  144      62.570  60.125  91.296  1.00  0.00           C
ATOM   9404 2C21 POPE  144      62.230  61.335  92.196  1.00  0.00           C
ATOM   9407 3C21 POPE  144      62.000  62.615  91.376  1.00  0.00           C
ATOM   9410 4C21 POPE  144      62.230  63.905  92.176  1.00  0.00           C
ATOM   9413 5C21 POPE  144      61.050  64.305  93.065  1.00  0.00           C
ATOM   9416 6C21 POPE  144      61.190  65.745  93.586  1.00  0.00           C
ATOM   9419 7C21 POPE  144      59.900  66.275  94.226  1.00  0.00           C
ATOM   9422 8C21 POPE  144      60.000  67.745  94.636  1.00  0.00           C
ATOM   9426  C33 POPE  144      69.240  60.335  82.296  1.00  0.00           C
ATOM   9429  C34 POPE  144      69.860  60.685  83.656  1.00  0.00           C
ATOM   9432  C35 POPE  144      68.930  60.415  84.846  1.00  0.00           C
ATOM   9435  C36 POPE  144      68.520  58.945  85.035  1.00  0.00           C
ATOM   9438  C37 POPE  144      67.910  58.695  86.425  1.00  0.00           C
ATOM   9441  C38 POPE  144      67.510  57.245  86.695  1.00  0.00           C
ATOM   9444  C39 POPE  144      67.640  56.805  88.166  1.00  0.00           C
ATOM   9447 0C31 POPE  144      66.880  57.665  89.195  1.00  0.00           C
ATOM   9450 1C31 POPE  144      67.780  58.695  89.906  1.00  0.00           C
ATOM   9453 2C31 POPE  144      67.020  59.575  90.906  1.00  0.00           C
ATOM   9456 3C31 POPE  144      66.940  59.015  92.336  1.00  0.00           C
ATOM   9459 4C31 POPE  144      66.400  60.085  93.296  1.00  0.00           C
ATOM   9462 5C31 POPE  144      66.010  59.535  94.676  1.00  0.00           C
ATOM   9465 6C31 POPE  144      65.460  60.635  95.596  1.00  0.00           C
ATOM   9469  NH3 POPE  145       2.320  75.275 116.436  1.00  0.00           N
ATOM   9473  C12 POPE  145       2.130  76.645 117.025  1.00  0.00           C
ATOM   9476  C11 POPE  145       0.740  77.225 116.686  1.00  0.00           C
ATOM   9479  P   POPE  145       1.110  79.815 117.126  1.00  0.00           P
ATOM   9480  O13 POPE  145       0.030  80.825 117.136  1.00  0.00           O
ATOM   9481  O14 POPE  145       2.220  80.055 118.085  1.00  0.00           O
ATOM   9482  O11 POPE  145       1.660  79.675 115.656  1.00  0.00           O
ATOM   9483  O12 POPE  145       0.480  78.395 117.456  1.00  0.00           O
ATOM   9484  C1  POPE  145       2.780  80.385 115.116  1.00  0.00           C
ATOM   9487  C2  POPE  145       3.320  79.735 113.806  1.00  0.00           C
ATOM   9489  O21 POPE  145       2.660  80.315 112.665  1.00  0.00           O
ATOM   9490  C21 POPE  145       1.700  79.685 112.006  1.00  0.00           C
ATOM   9491  O22 POPE  145       0.910  78.875 112.445  1.00  0.00           O
ATOM   9492  C22 POPE  145       1.770  80.165 110.556  1.00  0.00           C
ATOM   9495  C3  POPE  145       3.360  78.175 113.866  1.00  0.00           C
ATOM   9498  O31 POPE  145       3.360  77.545 112.565  1.00  0.00           O
ATOM   9499  C31 POPE  145       3.170  76.235 112.626  1.00  0.00           C
ATOM   9500  O32 POPE  145       3.260  75.575 113.656  1.00  0.00           O
ATOM   9501  C32 POPE  145       2.820  75.705 111.256  1.00  0.00           C
ATOM   9504  C23 POPE  145       0.840  79.415 109.576  1.00  0.00           C
ATOM   9507  C24 POPE  145       1.190  79.785 108.126  1.00  0.00           C
ATOM   9510  C25 POPE  145       2.170  78.795 107.476  1.00  0.00           C
ATOM   9513  C26 POPE  145       2.690  79.285 106.116  1.00  0.00           C
ATOM   9516  C27 POPE  145       3.710  78.305 105.516  1.00  0.00           C
ATOM   9519  C28 POPE  145       4.390  78.835 104.236  1.00  0.00           C
ATOM   9522  C29 POPE  145       3.520  78.745 103.006  1.00  0.00           C
ATOM   9524 0C21 POPE  145       3.840  78.175 101.826  1.00  0.00           C
ATOM   9526 1C21 POPE  145       5.150  77.505 101.465  1.00  0.00           C
ATOM   9529 2C21 POPE  145       5.730  77.935 100.106  1.00  0.00           C
ATOM   9532 3C21 POPE  145       5.030  77.275  98.906  1.00  0.00           C
ATOM   9535 4C21 POPE  145       5.580  77.755  97.565  1.00  0.00           C
ATOM   9538 5C21 POPE  145       4.930  77.045  96.376  1.00  0.00           C
ATOM   9541 6C21 POPE  145       5.010  77.815  95.046  1.00  0.00           C
ATOM   9544 7C21 POPE  145       4.520  76.965  93.866  1.00  0.00           C
ATOM   9547 8C21 POPE  145       4.350  77.755  92.565  1.00  0.00           C
ATOM   9551  C33 POPE  145       1.350  75.225 111.226  1.00  0.00           C
ATOM   9554  C34 POPE  145       1.030  74.395 109.986  1.00  0.00           C
ATOM   9557  C35 POPE  145      -0.320  73.695 110.126  1.00  0.00           C
ATOM   9560  C36 POPE  145      -0.590  72.735 108.955  1.00  0.00           C
ATOM   9563  C37 POPE  145      -1.920  71.985 109.105  1.00  0.00           C
ATOM   9566  C38 POPE  145      -2.140  71.005 107.956  1.00  0.00           C
ATOM   9569  C39 POPE  145      -3.520  70.355 107.976  1.00  0.00           C
ATOM   9572 0C31 POPE  145      -4.670  71.325 107.656  1.00  0.00           C
ATOM   9575 1C31 POPE  145      -5.850  70.585 107.025  1.00  0.00           C
ATOM   9578 2C31 POPE  145      -6.930  71.435 106.346  1.00  0.00           C
ATOM   9581 3C31 POPE  145      -7.810  70.595 105.396  1.00  0.00           C
ATOM   9584 4C31 POPE  145      -8.250  71.335 104.126  1.00  0.00           C
ATOM   9587 5C31 POPE  145      -9.050  70.435 103.176  1.00  0.00           C
ATOM   9590 6C31 POPE  145      -9.350  71.075 101.815  1.00  0.00           C
ATOM   9594  NH3 POPE  146     117.290  57.585 116.835  1.00  0.00           N
ATOM   9598  C12 POPE  146     116.920  56.235 117.396  1.00  0.00           C
ATOM   9601  C11 POPE  146     115.410  55.945 117.406  1.00  0.00           C
ATOM   9604  P   POPE  146     115.490  53.295 117.375  1.00  0.00           P
ATOM   9605  O13 POPE  146     114.250  52.505 117.276  1.00  0.00           O
ATOM   9606  O14 POPE  146     116.650  52.675 118.076  1.00  0.00           O
ATOM   9607  O11 POPE  146     115.930  53.675 115.886  1.00  0.00           O
ATOM   9608  O12 POPE  146     115.170  54.695 118.035  1.00  0.00           O
ATOM   9609  C1  POPE  146     116.120  52.615 114.916  1.00  0.00           C
ATOM   9612  C2  POPE  146     115.050  52.615 113.775  1.00  0.00           C
ATOM   9614  O21 POPE  146     115.170  53.745 112.886  1.00  0.00           O
ATOM   9615  C21 POPE  146     116.090  53.565 111.926  1.00  0.00           C
ATOM   9616  O22 POPE  146     116.970  52.725 111.955  1.00  0.00           O
ATOM   9617  C22 POPE  146     115.770  54.455 110.725  1.00  0.00           C
ATOM   9620  C3  POPE  146     113.610  52.545 114.346  1.00  0.00           C
ATOM   9623  O31 POPE  146     112.630  52.315 113.306  1.00  0.00           O
ATOM   9624  C31 POPE  146     111.810  53.345 113.035  1.00  0.00           C
ATOM   9625  O32 POPE  146     111.800  54.425 113.596  1.00  0.00           O
ATOM   9626  C32 POPE  146     110.790  52.905 111.975  1.00  0.00           C
ATOM   9629  C23 POPE  146     116.020  53.735 109.366  1.00  0.00           C
ATOM   9632  C24 POPE  146     115.270  54.375 108.205  1.00  0.00           C
ATOM   9635  C25 POPE  146     116.060  55.505 107.525  1.00  0.00           C
ATOM   9638  C26 POPE  146     117.070  54.985 106.496  1.00  0.00           C
ATOM   9641  C27 POPE  146     117.550  56.105 105.556  1.00  0.00           C
ATOM   9644  C28 POPE  146     118.560  55.685 104.465  1.00  0.00           C
ATOM   9647  C29 POPE  146     117.930  55.075 103.236  1.00  0.00           C
ATOM   9649 0C21 POPE  146     117.570  55.745 102.115  1.00  0.00           C
ATOM   9651 1C21 POPE  146     117.760  57.215 101.856  1.00  0.00           C
ATOM   9654 2C21 POPE  146     117.740  57.495 100.336  1.00  0.00           C
ATOM   9657 3C21 POPE  146     118.080  58.945  99.945  1.00  0.00           C
ATOM   9660 4C21 POPE  146     118.050  59.095  98.415  1.00  0.00           C
ATOM   9663 5C21 POPE  146     118.610  60.425  97.876  1.00  0.00           C
ATOM   9666 6C21 POPE  146     117.680  61.625  98.076  1.00  0.00           C
ATOM   9669 7C21 POPE  146     118.020  62.775  97.115  1.00  0.00           C
ATOM   9672 8C21 POPE  146     117.120  63.985  97.316  1.00  0.00           C
ATOM   9676  C33 POPE  146     109.360  52.845 112.556  1.00  0.00           C
ATOM   9679  C34 POPE  146     108.420  51.925 111.756  1.00  0.00           C
ATOM   9682  C35 POPE  146     108.100  52.395 110.326  1.00  0.00           C
ATOM   9685  C36 POPE  146     106.960  51.555 109.726  1.00  0.00           C
ATOM   9688  C37 POPE  146     106.780  51.725 108.215  1.00  0.00           C
ATOM   9691  C38 POPE  146     105.490  52.465 107.826  1.00  0.00           C
ATOM   9694  C39 POPE  146     105.460  53.935 108.266  1.00  0.00           C
ATOM   9697 0C31 POPE  146     104.320  54.715 107.596  1.00  0.00           C
ATOM   9700 1C31 POPE  146     104.390  56.225 107.846  1.00  0.00           C
ATOM   9703 2C31 POPE  146     103.230  56.975 107.176  1.00  0.00           C
ATOM   9706 3C31 POPE  146     103.470  57.265 105.676  1.00  0.00           C
ATOM   9709 4C31 POPE  146     104.060  58.665 105.445  1.00  0.00           C
ATOM   9712 5C31 POPE  146     104.200  59.035 103.965  1.00  0.00           C
ATOM   9715 6C31 POPE  146     104.720  60.465 103.786  1.00  0.00           C
ATOM   9719  NH3 POPE  147      93.390  39.725  76.206  1.00  0.00           N
ATOM   9723  C12 POPE  147      92.850  40.055  74.845  1.00  0.00           C
ATOM   9726  C11 POPE  147      91.390  39.585  74.715  1.00  0.00           C
ATOM   9729  P   POPE  147      88.960  39.885  75.586  1.00  0.00           P
ATOM   9730  O13 POPE  147      88.130  41.045  75.986  1.00  0.00           O
ATOM   9731  O14 POPE  147      88.620  39.225  74.315  1.00  0.00           O
ATOM   9732  O11 POPE  147      89.090  38.855  76.756  1.00  0.00           O
ATOM   9733  O12 POPE  147      90.470  40.375  75.465  1.00  0.00           O
ATOM   9734  C1  POPE  147      88.520  37.555  76.715  1.00  0.00           C
ATOM   9737  C2  POPE  147      89.350  36.625  77.636  1.00  0.00           C
ATOM   9739  O21 POPE  147      89.190  37.075  78.996  1.00  0.00           O
ATOM   9740  C21 POPE  147      89.410  36.135  79.885  1.00  0.00           C
ATOM   9741  O22 POPE  147      89.490  34.935  79.656  1.00  0.00           O
ATOM   9742  C22 POPE  147      89.550  36.755  81.266  1.00  0.00           C
ATOM   9745  C3  POPE  147      90.840  36.735  77.205  1.00  0.00           C
ATOM   9748  O31 POPE  147      91.720  35.815  77.896  1.00  0.00           O
ATOM   9749  C31 POPE  147      93.010  36.085  77.675  1.00  0.00           C
ATOM   9750  O32 POPE  147      93.410  37.085  77.116  1.00  0.00           O
ATOM   9751  C32 POPE  147      93.910  35.015  78.306  1.00  0.00           C
ATOM   9754  C23 POPE  147      90.450  35.875  82.166  1.00  0.00           C
ATOM   9757  C24 POPE  147      90.470  36.325  83.626  1.00  0.00           C
ATOM   9760  C25 POPE  147      89.290  35.805  84.456  1.00  0.00           C
ATOM   9763  C26 POPE  147      89.400  34.305  84.806  1.00  0.00           C
ATOM   9766  C27 POPE  147      88.210  33.815  85.656  1.00  0.00           C
ATOM   9769  C28 POPE  147      88.130  32.275  85.806  1.00  0.00           C
ATOM   9772  C29 POPE  147      89.340  31.685  86.496  1.00  0.00           C
ATOM   9774 0C21 POPE  147      89.850  30.445  86.315  1.00  0.00           C
ATOM   9776 1C21 POPE  147      89.320  29.345  85.406  1.00  0.00           C
ATOM   9779 2C21 POPE  147      90.430  28.575  84.666  1.00  0.00           C
ATOM   9782 3C21 POPE  147      91.510  27.965  85.576  1.00  0.00           C
ATOM   9785 4C21 POPE  147      92.300  26.795  84.965  1.00  0.00           C
ATOM   9788 5C21 POPE  147      93.240  27.165  83.815  1.00  0.00           C
ATOM   9791 6C21 POPE  147      94.070  25.945  83.376  1.00  0.00           C
ATOM   9794 7C21 POPE  147      94.950  26.195  82.146  1.00  0.00           C
ATOM   9797 8C21 POPE  147      95.790  24.975  81.766  1.00  0.00           C
ATOM   9801  C33 POPE  147      94.850  35.615  79.376  1.00  0.00           C
ATOM   9804  C34 POPE  147      95.840  34.555  79.885  1.00  0.00           C
ATOM   9807  C35 POPE  147      96.420  34.855  81.285  1.00  0.00           C
ATOM   9810  C36 POPE  147      97.530  35.925  81.326  1.00  0.00           C
ATOM   9813  C37 POPE  147      98.080  36.145  82.746  1.00  0.00           C
ATOM   9816  C38 POPE  147      99.300  37.085  82.796  1.00  0.00           C
ATOM   9819  C39 POPE  147      99.700  37.565  84.195  1.00  0.00           C
ATOM   9822 0C31 POPE  147     100.270  36.505  85.126  1.00  0.00           C
ATOM   9825 1C31 POPE  147     100.500  37.055  86.546  1.00  0.00           C
ATOM   9828 2C31 POPE  147     100.390  35.975  87.626  1.00  0.00           C
ATOM   9831 3C31 POPE  147     100.390  36.535  89.046  1.00  0.00           C
ATOM   9834 4C31 POPE  147     101.790  36.995  89.496  1.00  0.00           C
ATOM   9837 5C31 POPE  147     101.830  37.345  90.986  1.00  0.00           C
ATOM   9840 6C31 POPE  147     103.230  37.715  91.476  1.00  0.00           C
ATOM   9844  NH3 POPE  148      51.890  72.755 116.146  1.00  0.00           N
ATOM   9848  C12 POPE  148      50.410  72.895 116.055  1.00  0.00           C
ATOM   9851  C11 POPE  148      49.740  71.855 116.955  1.00  0.00           C
ATOM   9854  P   POPE  148      47.430  71.025 117.736  1.00  0.00           P
ATOM   9855  O13 POPE  148      48.070  70.675 119.025  1.00  0.00           O
ATOM   9856  O14 POPE  148      46.050  71.555 117.796  1.00  0.00           O
ATOM   9857  O11 POPE  148      47.510  69.785 116.756  1.00  0.00           O
ATOM   9858  O12 POPE  148      48.330  72.065 116.965  1.00  0.00           O
ATOM   9859  C1  POPE  148      46.780  69.875 115.516  1.00  0.00           C
ATOM   9862  C2  POPE  148      47.630  70.445 114.346  1.00  0.00           C
ATOM   9864  O21 POPE  148      46.820  70.655 113.176  1.00  0.00           O
ATOM   9865  C21 POPE  148      46.150  71.785 113.126  1.00  0.00           C
ATOM   9866  O22 POPE  148      46.000  72.595 114.035  1.00  0.00           O
ATOM   9867  C22 POPE  148      45.580  71.935 111.715  1.00  0.00           C
ATOM   9870  C3  POPE  148      48.740  69.445 113.976  1.00  0.00           C
ATOM   9873  O31 POPE  148      48.190  68.125 113.866  1.00  0.00           O
ATOM   9874  C31 POPE  148      47.760  67.765 112.656  1.00  0.00           C
ATOM   9875  O32 POPE  148      48.060  68.305 111.596  1.00  0.00           O
ATOM   9876  C32 POPE  148      46.810  66.575 112.756  1.00  0.00           C
ATOM   9879  C23 POPE  148      46.680  71.895 110.616  1.00  0.00           C
ATOM   9882  C24 POPE  148      46.150  72.175 109.206  1.00  0.00           C
ATOM   9885  C25 POPE  148      45.570  70.925 108.526  1.00  0.00           C
ATOM   9888  C26 POPE  148      45.050  71.215 107.115  1.00  0.00           C
ATOM   9891  C27 POPE  148      44.700  69.935 106.346  1.00  0.00           C
ATOM   9894  C28 POPE  148      44.080  70.235 104.976  1.00  0.00           C
ATOM   9897  C29 POPE  148      44.310  69.115 103.986  1.00  0.00           C
ATOM   9899 0C21 POPE  148      44.590  69.275 102.676  1.00  0.00           C
ATOM   9901 1C21 POPE  148      44.650  70.595 101.946  1.00  0.00           C
ATOM   9904 2C21 POPE  148      46.010  71.305 102.066  1.00  0.00           C
ATOM   9907 3C21 POPE  148      47.150  70.585 101.336  1.00  0.00           C
ATOM   9910 4C21 POPE  148      48.410  71.455 101.256  1.00  0.00           C
ATOM   9913 5C21 POPE  148      49.650  70.665 100.816  1.00  0.00           C
ATOM   9916 6C21 POPE  148      49.520  70.065  99.416  1.00  0.00           C
ATOM   9919 7C21 POPE  148      50.720  69.185  99.025  1.00  0.00           C
ATOM   9922 8C21 POPE  148      50.470  68.455  97.705  1.00  0.00           C
ATOM   9926  C33 POPE  148      45.400  66.935 112.245  1.00  0.00           C
ATOM   9929  C34 POPE  148      44.330  65.935 112.696  1.00  0.00           C
ATOM   9932  C35 POPE  148      42.950  66.155 112.056  1.00  0.00           C
ATOM   9935  C36 POPE  148      42.890  65.755 110.565  1.00  0.00           C
ATOM   9938  C37 POPE  148      42.710  64.235 110.396  1.00  0.00           C
ATOM   9941  C38 POPE  148      43.210  63.675 109.066  1.00  0.00           C
ATOM   9944  C39 POPE  148      42.150  63.505 107.965  1.00  0.00           C
ATOM   9947 0C31 POPE  148      41.580  62.085 107.925  1.00  0.00           C
ATOM   9950 1C31 POPE  148      40.520  61.895 106.835  1.00  0.00           C
ATOM   9953 2C31 POPE  148      39.740  60.585 107.016  1.00  0.00           C
ATOM   9956 3C31 POPE  148      38.520  60.445 106.096  1.00  0.00           C
ATOM   9959 4C31 POPE  148      38.850  59.925 104.696  1.00  0.00           C
ATOM   9962 5C31 POPE  148      37.580  59.715 103.846  1.00  0.00           C
ATOM   9965 6C31 POPE  148      37.840  59.005 102.516  1.00  0.00           C
ATOM   9969  NH3 POPE  149      33.750   7.575 115.696  1.00  0.00           N
ATOM   9973  C12 POPE  149      33.320   8.675 116.636  1.00  0.00           C
ATOM   9976  C11 POPE  149      34.070   9.985 116.366  1.00  0.00           C
ATOM   9979  P   POPE  149      34.490  11.975 118.056  1.00  0.00           P
ATOM   9980  O13 POPE  149      33.680  12.635 119.096  1.00  0.00           O
ATOM   9981  O14 POPE  149      35.760  11.325 118.436  1.00  0.00           O
ATOM   9982  O11 POPE  149      34.890  12.995 116.946  1.00  0.00           O
ATOM   9983  O12 POPE  149      33.550  10.975 117.245  1.00  0.00           O
ATOM   9984  C1  POPE  149      34.000  13.985 116.415  1.00  0.00           C
ATOM   9987  C2  POPE  149      34.150  14.135 114.875  1.00  0.00           C
ATOM   9989  O21 POPE  149      32.850  14.225 114.285  1.00  0.00           O
ATOM   9990  C21 POPE  149      32.280  15.415 114.356  1.00  0.00           C
ATOM   9991  O22 POPE  149      32.790  16.435 114.776  1.00  0.00           O
ATOM   9992  C22 POPE  149      30.820  15.305 113.926  1.00  0.00           C
ATOM   9995  C3  POPE  149      34.900  12.945 114.206  1.00  0.00           C
ATOM   9998  O31 POPE  149      35.330  13.295 112.876  1.00  0.00           O
ATOM   9999  C31 POPE  149      36.510  13.925 112.855  1.00  0.00           C
ATOM  10000  O32 POPE  149      37.320  13.905 113.756  1.00  0.00           O
ATOM  10001  C32 POPE  149      36.560  14.835 111.646  1.00  0.00           C
ATOM  10004  C23 POPE  149      30.590  15.075 112.416  1.00  0.00           C
ATOM  10007  C24 POPE  149      29.110  14.765 112.126  1.00  0.00           C
ATOM  10010  C25 POPE  149      28.770  14.595 110.635  1.00  0.00           C
ATOM  10013  C26 POPE  149      28.680  15.905 109.836  1.00  0.00           C
ATOM  10016  C27 POPE  149      27.750  15.755 108.625  1.00  0.00           C
ATOM  10019  C28 POPE  149      27.440  17.065 107.886  1.00  0.00           C
ATOM  10022  C29 POPE  149      28.570  17.525 107.006  1.00  0.00           C
ATOM  10024 0C21 POPE  149      28.470  17.815 105.696  1.00  0.00           C
ATOM  10026 1C21 POPE  149      27.200  17.745 104.896  1.00  0.00           C
ATOM  10029 2C21 POPE  149      27.400  17.885 103.365  1.00  0.00           C
ATOM  10032 3C21 POPE  149      26.060  18.125 102.646  1.00  0.00           C
ATOM  10035 4C21 POPE  149      26.140  18.085 101.105  1.00  0.00           C
ATOM  10038 5C21 POPE  149      27.130  19.075 100.486  1.00  0.00           C
ATOM  10041 6C21 POPE  149      27.010  19.115  98.946  1.00  0.00           C
ATOM  10044 7C21 POPE  149      28.200  19.785  98.246  1.00  0.00           C
ATOM  10047 8C21 POPE  149      28.030  19.835  96.726  1.00  0.00           C
ATOM  10051  C33 POPE  149      35.700  16.085 111.846  1.00  0.00           C
ATOM  10054  C34 POPE  149      35.480  16.795 110.516  1.00  0.00           C
ATOM  10057  C35 POPE  149      34.670  18.085 110.666  1.00  0.00           C
ATOM  10060  C36 POPE  149      33.200  17.835 111.026  1.00  0.00           C
ATOM  10063  C37 POPE  149      32.330  19.095 111.006  1.00  0.00           C
ATOM  10066  C38 POPE  149      30.870  18.735 111.326  1.00  0.00           C
ATOM  10069  C39 POPE  149      29.890  19.915 111.346  1.00  0.00           C
ATOM  10072 0C31 POPE  149      29.020  20.025 110.096  1.00  0.00           C
ATOM  10075 1C31 POPE  149      27.800  20.925 110.355  1.00  0.00           C
ATOM  10078 2C31 POPE  149      26.740  20.935 109.245  1.00  0.00           C
ATOM  10081 3C31 POPE  149      27.290  21.335 107.876  1.00  0.00           C
ATOM  10084 4C31 POPE  149      26.170  21.455 106.826  1.00  0.00           C
ATOM  10087 5C31 POPE  149      26.720  21.665 105.416  1.00  0.00           C
ATOM  10090 6C31 POPE  149      25.620  21.795 104.356  1.00  0.00           C
ATOM  10094  NH3 POPE  150      60.090  69.515  72.646  1.00  0.00           N
ATOM  10098  C12 POPE  150      58.960  70.315  73.236  1.00  0.00           C
ATOM  10101  C11 POPE  150      59.500  71.295  74.285  1.00  0.00           C
ATOM  10104  P   POPE  150      57.760  73.225  74.986  1.00  0.00           P
ATOM  10105  O13 POPE  150      58.570  74.125  74.146  1.00  0.00           O
ATOM  10106  O14 POPE  150      56.350  72.955  74.626  1.00  0.00           O
ATOM  10107  O11 POPE  150      57.810  73.685  76.496  1.00  0.00           O
ATOM  10108  O12 POPE  150      58.440  71.795  75.066  1.00  0.00           O
ATOM  10109  C1  POPE  150      58.640  72.995  77.426  1.00  0.00           C
ATOM  10112  C2  POPE  150      58.300  73.395  78.876  1.00  0.00           C
ATOM  10114  O21 POPE  150      59.310  72.895  79.756  1.00  0.00           O
ATOM  10115  C21 POPE  150      59.480  71.605  79.926  1.00  0.00           C
ATOM  10116  O22 POPE  150      58.820  70.695  79.446  1.00  0.00           O
ATOM  10117  C22 POPE  150      60.750  71.415  80.746  1.00  0.00           C
ATOM  10120  C3  POPE  150      56.850  72.985  79.276  1.00  0.00           C
ATOM  10123  O31 POPE  150      56.560  73.145  80.686  1.00  0.00           O
ATOM  10124  C31 POPE  150      56.220  74.385  81.056  1.00  0.00           C
ATOM  10125  O32 POPE  150      56.540  75.405  80.485  1.00  0.00           O
ATOM  10126  C32 POPE  150      55.200  74.305  82.196  1.00  0.00           C
ATOM  10129  C23 POPE  150      60.530  70.735  82.105  1.00  0.00           C
ATOM  10132  C24 POPE  150      61.810  70.845  82.925  1.00  0.00           C
ATOM  10135  C25 POPE  150      61.700  70.235  84.326  1.00  0.00           C
ATOM  10138  C26 POPE  150      63.070  70.115  85.025  1.00  0.00           C
ATOM  10141  C27 POPE  150      63.810  71.455  85.196  1.00  0.00           C
ATOM  10144  C28 POPE  150      65.190  71.315  85.855  1.00  0.00           C
ATOM  10147  C29 POPE  150      65.110  70.925  87.316  1.00  0.00           C
ATOM  10149 0C21 POPE  150      65.170  71.785  88.346  1.00  0.00           C
ATOM  10151 1C21 POPE  150      65.320  73.275  88.225  1.00  0.00           C
ATOM  10154 2C21 POPE  150      65.750  73.975  89.536  1.00  0.00           C
ATOM  10157 3C21 POPE  150      65.870  75.505  89.356  1.00  0.00           C
ATOM  10160 4C21 POPE  150      64.530  76.245  89.296  1.00  0.00           C
ATOM  10163 5C21 POPE  150      63.910  76.505  90.676  1.00  0.00           C
ATOM  10166 6C21 POPE  150      62.520  77.165  90.576  1.00  0.00           C
ATOM  10169 7C21 POPE  150      61.800  77.375  91.926  1.00  0.00           C
ATOM  10172 8C21 POPE  150      62.630  78.145  92.966  1.00  0.00           C
ATOM  10176  C33 POPE  150      53.810  74.765  81.686  1.00  0.00           C
ATOM  10179  C34 POPE  150      52.700  74.615  82.736  1.00  0.00           C
ATOM  10182  C35 POPE  150      52.850  75.535  83.946  1.00  0.00           C
ATOM  10185  C36 POPE  150      51.690  75.345  84.936  1.00  0.00           C
ATOM  10188  C37 POPE  150      51.870  76.085  86.266  1.00  0.00           C
ATOM  10191  C38 POPE  150      50.660  75.945  87.196  1.00  0.00           C
ATOM  10194  C39 POPE  150      50.360  74.485  87.586  1.00  0.00           C
ATOM  10197 0C31 POPE  150      49.060  74.315  88.376  1.00  0.00           C
ATOM  10200 1C31 POPE  150      48.830  72.855  88.775  1.00  0.00           C
ATOM  10203 2C31 POPE  150      47.470  72.645  89.465  1.00  0.00           C
ATOM  10206 3C31 POPE  150      47.430  73.195  90.896  1.00  0.00           C
ATOM  10209 4C31 POPE  150      46.010  73.545  91.346  1.00  0.00           C
ATOM  10212 5C31 POPE  150      45.970  74.115  92.766  1.00  0.00           C
ATOM  10215 6C31 POPE  150      44.600  74.665  93.135  1.00  0.00           C
ATOM  10219  NH3 POPE  151     109.940  93.985  70.126  1.00  0.00           N
ATOM  10223  C12 POPE  151     111.240  94.615  69.696  1.00  0.00           C
ATOM  10226  C11 POPE  151     111.530  94.505  68.186  1.00  0.00           C
ATOM  10229  P   POPE  151     113.710  95.055  66.776  1.00  0.00           P
ATOM  10230  O13 POPE  151     114.240  93.675  66.866  1.00  0.00           O
ATOM  10231  O14 POPE  151     113.150  95.505  65.486  1.00  0.00           O
ATOM  10232  O11 POPE  151     114.870  96.065  67.166  1.00  0.00           O
ATOM  10233  O12 POPE  151     112.660  95.325  67.916  1.00  0.00           O
ATOM  10234  C1  POPE  151     115.020  96.565  68.506  1.00  0.00           C
ATOM  10237  C2  POPE  151     115.350  95.465  69.556  1.00  0.00           C
ATOM  10239  O21 POPE  151     115.520  96.055  70.846  1.00  0.00           O
ATOM  10240  C21 POPE  151     114.420  96.285  71.526  1.00  0.00           C
ATOM  10241  O22 POPE  151     113.310  96.435  71.056  1.00  0.00           O
ATOM  10242  C22 POPE  151     114.770  96.265  73.016  1.00  0.00           C
ATOM  10245  C3  POPE  151     116.630  94.665  69.206  1.00  0.00           C
ATOM  10248  O31 POPE  151     116.680  93.395  69.876  1.00  0.00           O
ATOM  10249  C31 POPE  151     117.100  93.385  71.135  1.00  0.00           C
ATOM  10250  O32 POPE  151     117.390  94.345  71.815  1.00  0.00           O
ATOM  10251  C32 POPE  151     117.090  91.925  71.576  1.00  0.00           C
ATOM  10254  C23 POPE  151     114.350  94.915  73.626  1.00  0.00           C
ATOM  10257  C24 POPE  151     115.030  94.645  74.976  1.00  0.00           C
ATOM  10260  C25 POPE  151     114.380  93.455  75.675  1.00  0.00           C
ATOM  10263  C26 POPE  151     115.090  93.005  76.956  1.00  0.00           C
ATOM  10266  C27 POPE  151     114.360  91.785  77.556  1.00  0.00           C
ATOM  10269  C28 POPE  151     115.060  91.165  78.775  1.00  0.00           C
ATOM  10272  C29 POPE  151     114.870  91.985  80.025  1.00  0.00           C
ATOM  10274 0C21 POPE  151     114.580  91.485  81.236  1.00  0.00           C
ATOM  10276 1C21 POPE  151     114.470  90.015  81.566  1.00  0.00           C
ATOM  10279 2C21 POPE  151     114.340  89.765  83.076  1.00  0.00           C
ATOM  10282 3C21 POPE  151     115.610  90.105  83.876  1.00  0.00           C
ATOM  10285 4C21 POPE  151     115.340  90.085  85.386  1.00  0.00           C
ATOM  10288 5C21 POPE  151     116.560  90.475  86.226  1.00  0.00           C
ATOM  10291 6C21 POPE  151     116.200  90.625  87.705  1.00  0.00           C
ATOM  10294 7C21 POPE  151     117.420  90.875  88.605  1.00  0.00           C
ATOM  10297 8C21 POPE  151     117.050  90.935  90.086  1.00  0.00           C
ATOM  10301  C33 POPE  151     116.970  91.755  73.105  1.00  0.00           C
ATOM  10304  C34 POPE  151     116.950  90.285  73.516  1.00  0.00           C
ATOM  10307  C35 POPE  151     116.850  90.155  75.035  1.00  0.00           C
ATOM  10310  C36 POPE  151     116.880  88.715  75.556  1.00  0.00           C
ATOM  10313  C37 POPE  151     117.560  88.645  76.925  1.00  0.00           C
ATOM  10316  C38 POPE  151     117.360  87.305  77.646  1.00  0.00           C
ATOM  10319  C39 POPE  151     116.450  87.405  78.866  1.00  0.00           C
ATOM  10322 0C31 POPE  151     116.040  86.025  79.385  1.00  0.00           C
ATOM  10325 1C31 POPE  151     114.760  86.035  80.236  1.00  0.00           C
ATOM  10328 2C31 POPE  151     114.990  86.285  81.735  1.00  0.00           C
ATOM  10331 3C31 POPE  151     115.530  85.055  82.486  1.00  0.00           C
ATOM  10334 4C31 POPE  151     115.010  84.985  83.925  1.00  0.00           C
ATOM  10337 5C31 POPE  151     115.590  83.815  84.736  1.00  0.00           C
ATOM  10340 6C31 POPE  151     114.940  83.665  86.105  1.00  0.00           C
ATOM  10344  NH3 POPE  152      80.150   7.235  71.446  1.00  0.00           N
ATOM  10348  C12 POPE  152      80.270   6.335  70.246  1.00  0.00           C
ATOM  10351  C11 POPE  152      81.750   5.935  70.086  1.00  0.00           C
ATOM  10354  P   POPE  152      82.270   4.105  71.896  1.00  0.00           P
ATOM  10355  O13 POPE  152      81.770   2.735  72.126  1.00  0.00           O
ATOM  10356  O14 POPE  152      83.710   4.345  72.076  1.00  0.00           O
ATOM  10357  O11 POPE  152      81.450   5.135  72.776  1.00  0.00           O
ATOM  10358  O12 POPE  152      81.920   4.555  70.425  1.00  0.00           O
ATOM  10359  C1  POPE  152      81.910   5.545  74.076  1.00  0.00           C
ATOM  10362  C2  POPE  152      81.420   4.575  75.196  1.00  0.00           C
ATOM  10364  O21 POPE  152      81.140   5.265  76.425  1.00  0.00           O
ATOM  10365  C21 POPE  152      80.050   5.995  76.486  1.00  0.00           C
ATOM  10366  O22 POPE  152      79.320   6.295  75.556  1.00  0.00           O
ATOM  10367  C22 POPE  152      79.770   6.345  77.936  1.00  0.00           C
ATOM  10370  C3  POPE  152      82.440   3.425  75.495  1.00  0.00           C
ATOM  10373  O31 POPE  152      81.980   2.555  76.555  1.00  0.00           O
ATOM  10374  C31 POPE  152      82.380   2.905  77.776  1.00  0.00           C
ATOM  10375  O32 POPE  152      83.090   3.855  78.046  1.00  0.00           O
ATOM  10376  C32 POPE  152      81.790   1.975  78.816  1.00  0.00           C
ATOM  10379  C23 POPE  152      80.780   7.335  78.546  1.00  0.00           C
ATOM  10382  C24 POPE  152      81.170   6.985  79.996  1.00  0.00           C
ATOM  10385  C25 POPE  152      79.970   6.845  80.946  1.00  0.00           C
ATOM  10388  C26 POPE  152      80.360   6.295  82.316  1.00  0.00           C
ATOM  10391  C27 POPE  152      79.160   5.825  83.146  1.00  0.00           C
ATOM  10394  C28 POPE  152      79.600   5.185  84.475  1.00  0.00           C
ATOM  10397  C29 POPE  152      78.500   4.425  85.186  1.00  0.00           C
ATOM  10399 0C21 POPE  152      78.080   4.615  86.446  1.00  0.00           C
ATOM  10401 1C21 POPE  152      78.590   5.675  87.395  1.00  0.00           C
ATOM  10404 2C21 POPE  152      79.840   5.265  88.206  1.00  0.00           C
ATOM  10407 3C21 POPE  152      79.580   4.155  89.245  1.00  0.00           C
ATOM  10410 4C21 POPE  152      80.600   4.115  90.406  1.00  0.00           C
ATOM  10413 5C21 POPE  152      81.990   3.565  90.056  1.00  0.00           C
ATOM  10416 6C21 POPE  152      82.970   4.615  89.496  1.00  0.00           C
ATOM  10419 7C21 POPE  152      84.360   4.045  89.156  1.00  0.00           C
ATOM  10422 8C21 POPE  152      85.460   4.465  90.135  1.00  0.00           C
ATOM  10426  C33 POPE  152      81.250   2.805  80.006  1.00  0.00           C
ATOM  10429  C34 POPE  152      80.340   2.045  80.976  1.00  0.00           C
ATOM  10432  C35 POPE  152      81.080   1.195  82.015  1.00  0.00           C
ATOM  10435  C36 POPE  152      81.850   0.015  81.415  1.00  0.00           C
ATOM  10438  C37 POPE  152      81.880  -1.215  82.336  1.00  0.00           C
ATOM  10441  C38 POPE  152      82.640  -2.385  81.686  1.00  0.00           C
ATOM  10444  C39 POPE  152      82.330  -3.755  82.316  1.00  0.00           C
ATOM  10447 0C31 POPE  152      82.420  -3.765  83.846  1.00  0.00           C
ATOM  10450 1C31 POPE  152      82.410  -5.195  84.396  1.00  0.00           C
ATOM  10453 2C31 POPE  152      82.210  -5.275  85.916  1.00  0.00           C
ATOM  10456 3C31 POPE  152      83.150  -4.375  86.726  1.00  0.00           C
ATOM  10459 4C31 POPE  152      83.200  -4.795  88.195  1.00  0.00           C
ATOM  10462 5C31 POPE  152      83.780  -3.725  89.126  1.00  0.00           C
ATOM  10465 6C31 POPE  152      83.900  -4.205  90.565  1.00  0.00           C
ATOM  10469  NH3 POPE  153      76.480  55.935  75.066  1.00  0.00           N
ATOM  10473  C12 POPE  153      77.540  55.055  74.446  1.00  0.00           C
ATOM  10476  C11 POPE  153      78.270  54.175  75.476  1.00  0.00           C
ATOM  10479  P   POPE  153      80.060  52.235  75.556  1.00  0.00           P
ATOM  10480  O13 POPE  153      79.930  50.955  74.845  1.00  0.00           O
ATOM  10481  O14 POPE  153      81.420  52.785  75.745  1.00  0.00           O
ATOM  10482  O11 POPE  153      79.360  52.055  76.956  1.00  0.00           O
ATOM  10483  O12 POPE  153      79.140  53.285  74.786  1.00  0.00           O
ATOM  10484  C1  POPE  153      79.960  52.495  78.186  1.00  0.00           C
ATOM  10487  C2  POPE  153      80.640  51.305  78.946  1.00  0.00           C
ATOM  10489  O21 POPE  153      80.350  51.255  80.355  1.00  0.00           O
ATOM  10490  C21 POPE  153      80.540  52.325  81.096  1.00  0.00           C
ATOM  10491  O22 POPE  153      80.840  53.445  80.706  1.00  0.00           O
ATOM  10492  C22 POPE  153      80.300  51.975  82.576  1.00  0.00           C
ATOM  10495  C3  POPE  153      82.170  51.155  78.666  1.00  0.00           C
ATOM  10498  O31 POPE  153      82.970  52.215  79.245  1.00  0.00           O
ATOM  10499  C31 POPE  153      83.760  51.875  80.256  1.00  0.00           C
ATOM  10500  O32 POPE  153      83.930  50.755  80.706  1.00  0.00           O
ATOM  10501  C32 POPE  153      84.360  53.175  80.806  1.00  0.00           C
ATOM  10504  C23 POPE  153      79.760  53.155  83.426  1.00  0.00           C
ATOM  10507  C24 POPE  153      78.380  52.835  84.035  1.00  0.00           C
ATOM  10510  C25 POPE  153      77.730  53.995  84.806  1.00  0.00           C
ATOM  10513  C26 POPE  153      78.300  54.225  86.215  1.00  0.00           C
ATOM  10516  C27 POPE  153      77.430  55.185  87.046  1.00  0.00           C
ATOM  10519  C28 POPE  153      77.780  55.155  88.546  1.00  0.00           C
ATOM  10522  C29 POPE  153      76.690  55.805  89.375  1.00  0.00           C
ATOM  10524 0C21 POPE  153      76.860  56.545  90.476  1.00  0.00           C
ATOM  10526 1C21 POPE  153      78.180  56.885  91.126  1.00  0.00           C
ATOM  10529 2C21 POPE  153      77.970  57.785  92.355  1.00  0.00           C
ATOM  10532 3C21 POPE  153      79.290  58.305  92.945  1.00  0.00           C
ATOM  10535 4C21 POPE  153      79.090  59.355  94.046  1.00  0.00           C
ATOM  10538 5C21 POPE  153      80.390  60.035  94.486  1.00  0.00           C
ATOM  10541 6C21 POPE  153      81.340  59.105  95.246  1.00  0.00           C
ATOM  10544 7C21 POPE  153      82.670  59.765  95.635  1.00  0.00           C
ATOM  10547 8C21 POPE  153      83.620  58.785  96.336  1.00  0.00           C
ATOM  10551  C33 POPE  153      85.270  53.035  82.036  1.00  0.00           C
ATOM  10554  C34 POPE  153      84.870  53.965  83.195  1.00  0.00           C
ATOM  10557  C35 POPE  153      84.120  53.245  84.326  1.00  0.00           C
ATOM  10560  C36 POPE  153      84.210  54.015  85.646  1.00  0.00           C
ATOM  10563  C37 POPE  153      83.540  53.285  86.826  1.00  0.00           C
ATOM  10566  C38 POPE  153      83.710  54.005  88.176  1.00  0.00           C
ATOM  10569  C39 POPE  153      85.030  53.675  88.885  1.00  0.00           C
ATOM  10572 0C31 POPE  153      85.230  54.465  90.196  1.00  0.00           C
ATOM  10575 1C31 POPE  153      86.420  53.975  91.026  1.00  0.00           C
ATOM  10578 2C31 POPE  153      86.680  54.835  92.285  1.00  0.00           C
ATOM  10581 3C31 POPE  153      85.720  54.535  93.446  1.00  0.00           C
ATOM  10584 4C31 POPE  153      86.050  55.345  94.706  1.00  0.00           C
ATOM  10587 5C31 POPE  153      85.090  55.025  95.865  1.00  0.00           C
ATOM  10590 6C31 POPE  153      85.460  55.685  97.196  1.00  0.00           C
ATOM  10594  NH3 POPE  154      88.480 109.795  73.416  1.00  0.00           N
ATOM  10598  C12 POPE  154      89.880 109.275  73.455  1.00  0.00           C
ATOM  10601  C11 POPE  154      90.560 109.445  72.096  1.00  0.00           C
ATOM  10604  P   POPE  154      92.500 107.745  71.486  1.00  0.00           P
ATOM  10605  O13 POPE  154      91.440 106.865  70.986  1.00  0.00           O
ATOM  10606  O14 POPE  154      93.520 108.215  70.535  1.00  0.00           O
ATOM  10607  O11 POPE  154      93.200 106.955  72.665  1.00  0.00           O
ATOM  10608  O12 POPE  154      91.920 109.015  72.205  1.00  0.00           O
ATOM  10609  C1  POPE  154      92.300 106.405  73.656  1.00  0.00           C
ATOM  10612  C2  POPE  154      93.110 105.775  74.806  1.00  0.00           C
ATOM  10614  O21 POPE  154      92.280 105.065  75.745  1.00  0.00           O
ATOM  10615  C21 POPE  154      91.350 105.755  76.406  1.00  0.00           C
ATOM  10616  O22 POPE  154      91.070 106.925  76.275  1.00  0.00           O
ATOM  10617  C22 POPE  154      90.570 104.765  77.286  1.00  0.00           C
ATOM  10620  C3  POPE  154      94.010 106.845  75.476  1.00  0.00           C
ATOM  10623  O31 POPE  154      95.040 106.285  76.306  1.00  0.00           O
ATOM  10624  C31 POPE  154      94.740 106.165  77.566  1.00  0.00           C
ATOM  10625  O32 POPE  154      93.660 106.375  78.096  1.00  0.00           O
ATOM  10626  C32 POPE  154      95.970 105.685  78.315  1.00  0.00           C
ATOM  10629  C23 POPE  154      89.650 105.485  78.296  1.00  0.00           C
ATOM  10632  C24 POPE  154      90.380 105.875  79.586  1.00  0.00           C
ATOM  10635  C25 POPE  154      90.700 104.675  80.485  1.00  0.00           C
ATOM  10638  C26 POPE  154      89.820 104.585  81.735  1.00  0.00           C
ATOM  10641  C27 POPE  154      90.260 103.425  82.635  1.00  0.00           C
ATOM  10644  C28 POPE  154      89.400 103.315  83.906  1.00  0.00           C
ATOM  10647  C29 POPE  154      89.770 102.075  84.676  1.00  0.00           C
ATOM  10649 0C21 POPE  154      89.920 101.995  86.005  1.00  0.00           C
ATOM  10651 1C21 POPE  154      89.680 103.095  87.006  1.00  0.00           C
ATOM  10654 2C21 POPE  154      89.150 102.495  88.316  1.00  0.00           C
ATOM  10657 3C21 POPE  154      89.120 103.505  89.465  1.00  0.00           C
ATOM  10660 4C21 POPE  154      88.880 102.825  90.826  1.00  0.00           C
ATOM  10663 5C21 POPE  154      87.410 102.445  91.096  1.00  0.00           C
ATOM  10666 6C21 POPE  154      86.530 103.675  91.326  1.00  0.00           C
ATOM  10669 7C21 POPE  154      85.340 103.425  92.255  1.00  0.00           C
ATOM  10672 8C21 POPE  154      84.620 104.715  92.665  1.00  0.00           C
ATOM  10676  C33 POPE  154      96.450 106.705  79.376  1.00  0.00           C
ATOM  10679  C34 POPE  154      97.110 105.975  80.555  1.00  0.00           C
ATOM  10682  C35 POPE  154      97.130 106.795  81.846  1.00  0.00           C
ATOM  10685  C36 POPE  154      97.110 105.885  83.076  1.00  0.00           C
ATOM  10688  C37 POPE  154      97.440 106.655  84.356  1.00  0.00           C
ATOM  10691  C38 POPE  154      97.500 105.755  85.596  1.00  0.00           C
ATOM  10694  C39 POPE  154      98.060 106.495  86.815  1.00  0.00           C
ATOM  10697 0C31 POPE  154      98.250 105.605  88.046  1.00  0.00           C
ATOM  10700 1C31 POPE  154      99.000 106.345  89.156  1.00  0.00           C
ATOM  10703 2C31 POPE  154      99.200 105.515  90.425  1.00  0.00           C
ATOM  10706 3C31 POPE  154      97.900 105.295  91.226  1.00  0.00           C
ATOM  10709 4C31 POPE  154      98.160 104.645  92.596  1.00  0.00           C
ATOM  10712 5C31 POPE  154      96.880 104.465  93.416  1.00  0.00           C
ATOM  10715 6C31 POPE  154      97.130 103.865  94.806  1.00  0.00           C
ATOM  10719  NH3 POPE  155      47.330  42.955 113.885  1.00  0.00           N
ATOM  10723  C12 POPE  155      48.090  41.655 113.965  1.00  0.00           C
ATOM  10726  C11 POPE  155      48.540  41.165 112.576  1.00  0.00           C
ATOM  10729  P   POPE  155      50.490  39.425 112.916  1.00  0.00           P
ATOM  10730  O13 POPE  155      51.240  40.605 113.386  1.00  0.00           O
ATOM  10731  O14 POPE  155      50.540  38.205 113.756  1.00  0.00           O
ATOM  10732  O11 POPE  155      51.010  39.025 111.496  1.00  0.00           O
ATOM  10733  O12 POPE  155      48.980  39.815 112.646  1.00  0.00           O
ATOM  10734  C1  POPE  155      51.450  40.005 110.556  1.00  0.00           C
ATOM  10737  C2  POPE  155      52.980  40.185 110.606  1.00  0.00           C
ATOM  10739  O21 POPE  155      53.320  41.285 109.745  1.00  0.00           O
ATOM  10740  C21 POPE  155      54.560  41.735 109.875  1.00  0.00           C
ATOM  10741  O22 POPE  155      55.410  41.275 110.616  1.00  0.00           O
ATOM  10742  C22 POPE  155      54.730  42.975 108.996  1.00  0.00           C
ATOM  10745  C3  POPE  155      53.760  38.885 110.285  1.00  0.00           C
ATOM  10748  O31 POPE  155      53.810  38.705 108.866  1.00  0.00           O
ATOM  10749  C31 POPE  155      52.800  38.005 108.365  1.00  0.00           C
ATOM  10750  O32 POPE  155      52.030  37.305 109.006  1.00  0.00           O
ATOM  10751  C32 POPE  155      52.670  38.325 106.885  1.00  0.00           C
ATOM  10754  C23 POPE  155      55.650  42.655 107.805  1.00  0.00           C
ATOM  10757  C24 POPE  155      55.970  43.855 106.896  1.00  0.00           C
ATOM  10760  C25 POPE  155      57.000  43.445 105.836  1.00  0.00           C
ATOM  10763  C26 POPE  155      57.540  44.615 104.995  1.00  0.00           C
ATOM  10766  C27 POPE  155      58.690  44.225 104.055  1.00  0.00           C
ATOM  10769  C28 POPE  155      59.950  43.735 104.816  1.00  0.00           C
ATOM  10772  C29 POPE  155      61.120  43.415 103.926  1.00  0.00           C
ATOM  10774 0C21 POPE  155      62.190  44.205 103.675  1.00  0.00           C
ATOM  10776 1C21 POPE  155      62.400  45.605 104.195  1.00  0.00           C
ATOM  10779 2C21 POPE  155      62.410  46.655 103.076  1.00  0.00           C
ATOM  10782 3C21 POPE  155      63.730  46.775 102.296  1.00  0.00           C
ATOM  10785 4C21 POPE  155      63.660  47.945 101.306  1.00  0.00           C
ATOM  10788 5C21 POPE  155      64.990  48.285 100.616  1.00  0.00           C
ATOM  10791 6C21 POPE  155      64.840  49.525  99.715  1.00  0.00           C
ATOM  10794 7C21 POPE  155      66.120  49.925  98.976  1.00  0.00           C
ATOM  10797 8C21 POPE  155      65.930  51.125  98.056  1.00  0.00           C
ATOM  10801  C33 POPE  155      52.320  39.805 106.586  1.00  0.00           C
ATOM  10804  C34 POPE  155      51.930  40.005 105.116  1.00  0.00           C
ATOM  10807  C35 POPE  155      51.470  41.435 104.796  1.00  0.00           C
ATOM  10810  C36 POPE  155      52.620  42.405 104.446  1.00  0.00           C
ATOM  10813  C37 POPE  155      52.080  43.775 104.046  1.00  0.00           C
ATOM  10816  C38 POPE  155      53.020  44.565 103.135  1.00  0.00           C
ATOM  10819  C39 POPE  155      52.330  45.825 102.586  1.00  0.00           C
ATOM  10822 0C31 POPE  155      52.870  46.305 101.226  1.00  0.00           C
ATOM  10825 1C31 POPE  155      52.120  47.545 100.746  1.00  0.00           C
ATOM  10828 2C31 POPE  155      52.320  47.895  99.266  1.00  0.00           C
ATOM  10831 3C31 POPE  155      53.770  48.125  98.826  1.00  0.00           C
ATOM  10834 4C31 POPE  155      53.840  48.865  97.486  1.00  0.00           C
ATOM  10837 5C31 POPE  155      55.260  49.005  96.906  1.00  0.00           C
ATOM  10840 6C31 POPE  155      55.700  50.455  96.715  1.00  0.00           C
ATOM  10844  NH3 POPE  156     109.610  19.895 116.856  1.00  0.00           N
ATOM  10848  C12 POPE  156     109.210  18.505 116.496  1.00  0.00           C
ATOM  10851  C11 POPE  156     110.460  17.625 116.426  1.00  0.00           C
ATOM  10854  P   POPE  156     109.160  15.525 115.576  1.00  0.00           P
ATOM  10855  O13 POPE  156     109.490  14.085 115.666  1.00  0.00           O
ATOM  10856  O14 POPE  156     107.770  15.925 115.845  1.00  0.00           O
ATOM  10857  O11 POPE  156     109.630  16.155 114.206  1.00  0.00           O
ATOM  10858  O12 POPE  156     110.120  16.265 116.586  1.00  0.00           O
ATOM  10859  C1  POPE  156     108.790  16.175 113.046  1.00  0.00           C
ATOM  10862  C2  POPE  156     109.720  16.325 111.815  1.00  0.00           C
ATOM  10864  O21 POPE  156     108.960  16.615 110.616  1.00  0.00           O
ATOM  10865  C21 POPE  156     108.130  15.705 110.176  1.00  0.00           C
ATOM  10866  O22 POPE  156     108.060  14.545 110.576  1.00  0.00           O
ATOM  10867  C22 POPE  156     107.230  16.255 109.055  1.00  0.00           C
ATOM  10870  C3  POPE  156     110.730  15.125 111.736  1.00  0.00           C
ATOM  10873  O31 POPE  156     111.770  15.295 110.746  1.00  0.00           O
ATOM  10874  C31 POPE  156     112.960  14.795 111.066  1.00  0.00           C
ATOM  10875  O32 POPE  156     113.320  14.405 112.156  1.00  0.00           O
ATOM  10876  C32 POPE  156     113.880  14.745 109.855  1.00  0.00           C
ATOM  10879  C23 POPE  156     107.720  15.975 107.616  1.00  0.00           C
ATOM  10882  C24 POPE  156     106.630  16.145 106.535  1.00  0.00           C
ATOM  10885  C25 POPE  156     106.020  14.825 106.035  1.00  0.00           C
ATOM  10888  C26 POPE  156     105.090  14.995 104.826  1.00  0.00           C
ATOM  10891  C27 POPE  156     104.700  13.645 104.195  1.00  0.00           C
ATOM  10894  C28 POPE  156     103.520  13.725 103.205  1.00  0.00           C
ATOM  10897  C29 POPE  156     103.910  14.325 101.866  1.00  0.00           C
ATOM  10899 0C21 POPE  156     104.090  13.625 100.725  1.00  0.00           C
ATOM  10901 1C21 POPE  156     103.970  12.125 100.606  1.00  0.00           C
ATOM  10904 2C21 POPE  156     104.670  11.545  99.366  1.00  0.00           C
ATOM  10907 3C21 POPE  156     106.200  11.615  99.416  1.00  0.00           C
ATOM  10910 4C21 POPE  156     106.830  10.795  98.286  1.00  0.00           C
ATOM  10913 5C21 POPE  156     108.370  10.795  98.306  1.00  0.00           C
ATOM  10916 6C21 POPE  156     108.980  11.835  97.366  1.00  0.00           C
ATOM  10919 7C21 POPE  156     110.500  11.655  97.215  1.00  0.00           C
ATOM  10922 8C21 POPE  156     111.130  12.605  96.196  1.00  0.00           C
ATOM  10926  C33 POPE  156     113.360  15.445 108.586  1.00  0.00           C
ATOM  10929  C34 POPE  156     113.920  14.775 107.326  1.00  0.00           C
ATOM  10932  C35 POPE  156     113.530  15.515 106.046  1.00  0.00           C
ATOM  10935  C36 POPE  156     113.930  14.735 104.785  1.00  0.00           C
ATOM  10938  C37 POPE  156     114.460  15.645 103.675  1.00  0.00           C
ATOM  10941  C38 POPE  156     115.010  14.845 102.495  1.00  0.00           C
ATOM  10944  C39 POPE  156     116.040  15.615 101.646  1.00  0.00           C
ATOM  10947 0C31 POPE  156     115.440  16.775 100.826  1.00  0.00           C
ATOM  10950 1C31 POPE  156     115.470  18.135 101.525  1.00  0.00           C
ATOM  10953 2C31 POPE  156     114.480  19.165 100.946  1.00  0.00           C
ATOM  10956 3C31 POPE  156     114.870  19.795  99.595  1.00  0.00           C
ATOM  10959 4C31 POPE  156     114.630  18.885  98.365  1.00  0.00           C
ATOM  10962 5C31 POPE  156     114.770  19.645  97.046  1.00  0.00           C
ATOM  10965 6C31 POPE  156     114.720  18.735  95.806  1.00  0.00           C
ATOM  10969  NH3 POPE  157      26.550  30.805 114.885  1.00  0.00           N
ATOM  10973  C12 POPE  157      25.270  30.635 115.656  1.00  0.00           C
ATOM  10976  C11 POPE  157      25.500  30.835 117.165  1.00  0.00           C
ATOM  10979  P   POPE  157      23.160  31.815 117.816  1.00  0.00           P
ATOM  10980  O13 POPE  157      22.760  30.385 117.696  1.00  0.00           O
ATOM  10981  O14 POPE  157      22.730  32.565 119.006  1.00  0.00           O
ATOM  10982  O11 POPE  157      22.690  32.585 116.546  1.00  0.00           O
ATOM  10983  O12 POPE  157      24.740  31.935 117.676  1.00  0.00           O
ATOM  10984  C1  POPE  157      21.370  32.495 116.016  1.00  0.00           C
ATOM  10987  C2  POPE  157      21.500  32.155 114.525  1.00  0.00           C
ATOM  10989  O21 POPE  157      20.460  32.865 113.826  1.00  0.00           O
ATOM  10990  C21 POPE  157      20.720  32.975 112.525  1.00  0.00           C
ATOM  10991  O22 POPE  157      21.750  32.645 111.975  1.00  0.00           O
ATOM  10992  C22 POPE  157      19.530  33.665 111.856  1.00  0.00           C
ATOM  10995  C3  POPE  157      21.490  30.615 114.266  1.00  0.00           C
ATOM  10998  O31 POPE  157      22.520  30.265 113.316  1.00  0.00           O
ATOM  10999  C31 POPE  157      22.480  29.025 112.886  1.00  0.00           C
ATOM  11000  O32 POPE  157      21.730  28.155 113.286  1.00  0.00           O
ATOM  11001  C32 POPE  157      23.650  28.765 111.926  1.00  0.00           C
ATOM  11004  C23 POPE  157      19.360  33.285 110.366  1.00  0.00           C
ATOM  11007  C24 POPE  157      18.870  31.855 110.116  1.00  0.00           C
ATOM  11010  C25 POPE  157      18.890  31.455 108.625  1.00  0.00           C
ATOM  11013  C26 POPE  157      18.230  32.475 107.705  1.00  0.00           C
ATOM  11016  C27 POPE  157      18.250  32.095 106.216  1.00  0.00           C
ATOM  11019  C28 POPE  157      17.640  33.255 105.406  1.00  0.00           C
ATOM  11022  C29 POPE  157      17.750  33.195 103.906  1.00  0.00           C
ATOM  11024 0C21 POPE  157      17.200  32.285 103.096  1.00  0.00           C
ATOM  11026 1C21 POPE  157      16.310  31.145 103.526  1.00  0.00           C
ATOM  11029 2C21 POPE  157      15.410  30.675 102.366  1.00  0.00           C
ATOM  11032 3C21 POPE  157      16.180  29.995 101.226  1.00  0.00           C
ATOM  11035 4C21 POPE  157      15.270  29.585 100.065  1.00  0.00           C
ATOM  11038 5C21 POPE  157      16.020  28.955  98.896  1.00  0.00           C
ATOM  11041 6C21 POPE  157      15.090  28.735  97.686  1.00  0.00           C
ATOM  11044 7C21 POPE  157      15.840  28.355  96.406  1.00  0.00           C
ATOM  11047 8C21 POPE  157      14.900  28.165  95.215  1.00  0.00           C
ATOM  11051  C33 POPE  157      23.260  28.505 110.445  1.00  0.00           C
ATOM  11054  C34 POPE  157      23.480  29.705 109.516  1.00  0.00           C
ATOM  11057  C35 POPE  157      23.450  29.325 108.026  1.00  0.00           C
ATOM  11060  C36 POPE  157      23.610  30.515 107.066  1.00  0.00           C
ATOM  11063  C37 POPE  157      23.510  30.065 105.596  1.00  0.00           C
ATOM  11066  C38 POPE  157      23.710  31.185 104.556  1.00  0.00           C
ATOM  11069  C39 POPE  157      22.500  32.125 104.455  1.00  0.00           C
ATOM  11072 0C31 POPE  157      22.440  32.885 103.126  1.00  0.00           C
ATOM  11075 1C31 POPE  157      21.050  33.505 102.906  1.00  0.00           C
ATOM  11078 2C31 POPE  157      20.740  33.925 101.465  1.00  0.00           C
ATOM  11081 3C31 POPE  157      20.690  32.735 100.486  1.00  0.00           C
ATOM  11084 4C31 POPE  157      19.880  33.055  99.215  1.00  0.00           C
ATOM  11087 5C31 POPE  157      19.800  31.875  98.246  1.00  0.00           C
ATOM  11090 6C31 POPE  157      18.970  32.175  96.986  1.00  0.00           C
ATOM  11094  NH3 POPE  158      61.820  55.705  76.656  1.00  0.00           N
ATOM  11098  C12 POPE  158      61.380  54.295  76.965  1.00  0.00           C
ATOM  11101  C11 POPE  158      62.050  53.275  76.036  1.00  0.00           C
ATOM  11104  P   POPE  158      64.520  53.395  75.086  1.00  0.00           P
ATOM  11105  O13 POPE  158      63.860  54.045  73.925  1.00  0.00           O
ATOM  11106  O14 POPE  158      65.170  52.095  74.826  1.00  0.00           O
ATOM  11107  O11 POPE  158      65.510  54.435  75.706  1.00  0.00           O
ATOM  11108  O12 POPE  158      63.460  53.255  76.236  1.00  0.00           O
ATOM  11109  C1  POPE  158      66.920  54.155  75.806  1.00  0.00           C
ATOM  11112  C2  POPE  158      67.330  53.085  76.866  1.00  0.00           C
ATOM  11114  O21 POPE  158      66.470  53.015  78.035  1.00  0.00           O
ATOM  11115  C21 POPE  158      66.190  54.155  78.646  1.00  0.00           C
ATOM  11116  O22 POPE  158      66.690  55.245  78.416  1.00  0.00           O
ATOM  11117  C22 POPE  158      65.100  53.955  79.696  1.00  0.00           C
ATOM  11120  C3  POPE  158      68.860  53.225  77.196  1.00  0.00           C
ATOM  11123  O31 POPE  158      69.410  52.025  77.756  1.00  0.00           O
ATOM  11124  C31 POPE  158      69.340  51.945  79.086  1.00  0.00           C
ATOM  11125  O32 POPE  158      68.830  52.765  79.816  1.00  0.00           O
ATOM  11126  C32 POPE  158      69.910  50.605  79.516  1.00  0.00           C
ATOM  11129  C23 POPE  158      65.540  54.435  81.105  1.00  0.00           C
ATOM  11132  C24 POPE  158      66.200  53.345  81.965  1.00  0.00           C
ATOM  11135  C25 POPE  158      66.650  53.835  83.365  1.00  0.00           C
ATOM  11138  C26 POPE  158      67.010  52.665  84.305  1.00  0.00           C
ATOM  11141  C27 POPE  158      67.630  53.095  85.635  1.00  0.00           C
ATOM  11144  C28 POPE  158      67.910  51.905  86.586  1.00  0.00           C
ATOM  11147  C29 POPE  158      69.190  52.065  87.366  1.00  0.00           C
ATOM  11149 0C21 POPE  158      69.370  52.135  88.696  1.00  0.00           C
ATOM  11151 1C21 POPE  158      68.330  52.045  89.785  1.00  0.00           C
ATOM  11154 2C21 POPE  158      68.270  53.315  90.666  1.00  0.00           C
ATOM  11157 3C21 POPE  158      67.510  53.065  91.975  1.00  0.00           C
ATOM  11160 4C21 POPE  158      67.380  54.325  92.855  1.00  0.00           C
ATOM  11163 5C21 POPE  158      66.840  53.995  94.245  1.00  0.00           C
ATOM  11166 6C21 POPE  158      66.640  55.235  95.135  1.00  0.00           C
ATOM  11169 7C21 POPE  158      66.270  54.875  96.586  1.00  0.00           C
ATOM  11172 8C21 POPE  158      66.130  56.105  97.486  1.00  0.00           C
ATOM  11176  C33 POPE  158      69.980  50.475  81.046  1.00  0.00           C
ATOM  11179  C34 POPE  158      70.590  49.135  81.406  1.00  0.00           C
ATOM  11182  C35 POPE  158      70.920  49.015  82.886  1.00  0.00           C
ATOM  11185  C36 POPE  158      71.430  47.615  83.225  1.00  0.00           C
ATOM  11188  C37 POPE  158      72.030  47.525  84.626  1.00  0.00           C
ATOM  11191  C38 POPE  158      72.860  46.235  84.776  1.00  0.00           C
ATOM  11194  C39 POPE  158      73.560  46.125  86.126  1.00  0.00           C
ATOM  11197 0C31 POPE  158      74.470  44.885  86.196  1.00  0.00           C
ATOM  11200 1C31 POPE  158      75.270  44.855  87.506  1.00  0.00           C
ATOM  11203 2C31 POPE  158      76.150  43.605  87.626  1.00  0.00           C
ATOM  11206 3C31 POPE  158      76.990  43.595  88.915  1.00  0.00           C
ATOM  11209 4C31 POPE  158      76.130  43.755  90.186  1.00  0.00           C
ATOM  11212 5C31 POPE  158      76.890  43.445  91.476  1.00  0.00           C
ATOM  11215 6C31 POPE  158      75.990  43.465  92.705  1.00  0.00           C
ATOM  11219  NH3 POPE  159      52.070   4.855 114.796  1.00  0.00           N
ATOM  11223  C12 POPE  159      50.880   4.745 115.715  1.00  0.00           C
ATOM  11226  C11 POPE  159      49.550   4.615 114.945  1.00  0.00           C
ATOM  11229  P   POPE  159      47.990   6.685 115.445  1.00  0.00           P
ATOM  11230  O13 POPE  159      46.810   6.975 116.286  1.00  0.00           O
ATOM  11231  O14 POPE  159      49.180   7.555 115.585  1.00  0.00           O
ATOM  11232  O11 POPE  159      47.610   6.645 113.906  1.00  0.00           O
ATOM  11233  O12 POPE  159      48.440   5.185 115.686  1.00  0.00           O
ATOM  11234  C1  POPE  159      47.840   7.825 113.116  1.00  0.00           C
ATOM  11237  C2  POPE  159      46.880   7.885 111.896  1.00  0.00           C
ATOM  11239  O21 POPE  159      47.000   9.185 111.336  1.00  0.00           O
ATOM  11240  C21 POPE  159      47.540   9.535 110.165  1.00  0.00           C
ATOM  11241  O22 POPE  159      47.550  10.695 109.766  1.00  0.00           O
ATOM  11242  C22 POPE  159      48.110   8.385 109.326  1.00  0.00           C
ATOM  11245  C3  POPE  159      45.410   7.655 112.355  1.00  0.00           C
ATOM  11248  O31 POPE  159      44.420   7.795 111.296  1.00  0.00           O
ATOM  11249  C31 POPE  159      44.350   6.735 110.495  1.00  0.00           C
ATOM  11250  O32 POPE  159      45.130   5.795 110.546  1.00  0.00           O
ATOM  11251  C32 POPE  159      43.210   6.855 109.496  1.00  0.00           C
ATOM  11254  C23 POPE  159      48.360   8.845 107.866  1.00  0.00           C
ATOM  11257  C24 POPE  159      48.760   7.715 106.906  1.00  0.00           C
ATOM  11260  C25 POPE  159      48.590   8.105 105.425  1.00  0.00           C
ATOM  11263  C26 POPE  159      49.630   9.115 104.925  1.00  0.00           C
ATOM  11266  C27 POPE  159      49.430   9.425 103.436  1.00  0.00           C
ATOM  11269  C28 POPE  159      50.720   9.435 102.606  1.00  0.00           C
ATOM  11272  C29 POPE  159      51.390   8.085 102.536  1.00  0.00           C
ATOM  11274 0C21 POPE  159      51.080   7.085 101.675  1.00  0.00           C
ATOM  11276 1C21 POPE  159      50.000   7.125 100.626  1.00  0.00           C
ATOM  11279 2C21 POPE  159      50.460   6.735  99.195  1.00  0.00           C
ATOM  11282 3C21 POPE  159      50.740   5.235  99.016  1.00  0.00           C
ATOM  11285 4C21 POPE  159      51.140   4.895  97.565  1.00  0.00           C
ATOM  11288 5C21 POPE  159      51.200   3.385  97.296  1.00  0.00           C
ATOM  11291 6C21 POPE  159      49.840   2.795  96.906  1.00  0.00           C
ATOM  11294 7C21 POPE  159      49.900   1.305  96.566  1.00  0.00           C
ATOM  11297 8C21 POPE  159      48.550   0.735  96.105  1.00  0.00           C
ATOM  11301  C33 POPE  159      42.840   5.505 108.846  1.00  0.00           C
ATOM  11304  C34 POPE  159      41.610   5.585 107.925  1.00  0.00           C
ATOM  11307  C35 POPE  159      41.290   4.245 107.256  1.00  0.00           C
ATOM  11310  C36 POPE  159      40.040   4.265 106.366  1.00  0.00           C
ATOM  11313  C37 POPE  159      39.880   2.975 105.556  1.00  0.00           C
ATOM  11316  C38 POPE  159      38.610   2.925 104.686  1.00  0.00           C
ATOM  11319  C39 POPE  159      38.630   3.905 103.506  1.00  0.00           C
ATOM  11322 0C31 POPE  159      37.450   3.705 102.525  1.00  0.00           C
ATOM  11325 1C31 POPE  159      37.440   4.825 101.486  1.00  0.00           C
ATOM  11328 2C31 POPE  159      36.300   4.815 100.445  1.00  0.00           C
ATOM  11331 3C31 POPE  159      36.200   3.505  99.656  1.00  0.00           C
ATOM  11334 4C31 POPE  159      35.480   3.695  98.316  1.00  0.00           C
ATOM  11337 5C31 POPE  159      35.360   2.385  97.546  1.00  0.00           C
ATOM  11340 6C31 POPE  159      34.910   2.555  96.086  1.00  0.00           C
ATOM  11344  NH3 POPE  160      22.460  51.815  74.726  1.00  0.00           N
ATOM  11348  C12 POPE  160      21.030  51.895  75.156  1.00  0.00           C
ATOM  11351  C11 POPE  160      20.520  53.325  75.016  1.00  0.00           C
ATOM  11354  P   POPE  160      18.340  53.235  76.576  1.00  0.00           P
ATOM  11355  O13 POPE  160      17.450  54.365  76.916  1.00  0.00           O
ATOM  11356  O14 POPE  160      17.790  51.865  76.656  1.00  0.00           O
ATOM  11357  O11 POPE  160      19.520  53.195  77.605  1.00  0.00           O
ATOM  11358  O12 POPE  160      19.120  53.445  75.226  1.00  0.00           O
ATOM  11359  C1  POPE  160      20.020  54.305  78.346  1.00  0.00           C
ATOM  11362  C2  POPE  160      20.950  53.675  79.396  1.00  0.00           C
ATOM  11364  O21 POPE  160      21.030  54.435  80.625  1.00  0.00           O
ATOM  11365  C21 POPE  160      21.100  53.635  81.706  1.00  0.00           C
ATOM  11366  O22 POPE  160      20.770  52.465  81.726  1.00  0.00           O
ATOM  11367  C22 POPE  160      21.690  54.355  82.906  1.00  0.00           C
ATOM  11370  C3  POPE  160      22.360  53.355  78.826  1.00  0.00           C
ATOM  11373  O31 POPE  160      22.620  51.955  79.026  1.00  0.00           O
ATOM  11374  C31 POPE  160      23.340  51.645  80.096  1.00  0.00           C
ATOM  11375  O32 POPE  160      23.840  52.425  80.876  1.00  0.00           O
ATOM  11376  C32 POPE  160      23.240  50.135  80.275  1.00  0.00           C
ATOM  11379  C23 POPE  160      22.290  53.295  83.846  1.00  0.00           C
ATOM  11382  C24 POPE  160      22.900  53.845  85.135  1.00  0.00           C
ATOM  11385  C25 POPE  160      21.970  53.675  86.336  1.00  0.00           C
ATOM  11388  C26 POPE  160      22.600  54.145  87.656  1.00  0.00           C
ATOM  11391  C27 POPE  160      23.470  53.065  88.316  1.00  0.00           C
ATOM  11394  C28 POPE  160      24.220  53.555  89.576  1.00  0.00           C
ATOM  11397  C29 POPE  160      23.320  53.995  90.695  1.00  0.00           C
ATOM  11399 0C21 POPE  160      23.350  53.545  91.965  1.00  0.00           C
ATOM  11401 1C21 POPE  160      24.280  52.485  92.506  1.00  0.00           C
ATOM  11404 2C21 POPE  160      24.030  52.145  93.986  1.00  0.00           C
ATOM  11407 3C21 POPE  160      24.860  50.935  94.436  1.00  0.00           C
ATOM  11410 4C21 POPE  160      24.520  50.425  95.846  1.00  0.00           C
ATOM  11413 5C21 POPE  160      25.120  51.285  96.965  1.00  0.00           C
ATOM  11416 6C21 POPE  160      25.040  50.585  98.336  1.00  0.00           C
ATOM  11419 7C21 POPE  160      25.770  51.355  99.446  1.00  0.00           C
ATOM  11422 8C21 POPE  160      26.180  50.465 100.626  1.00  0.00           C
ATOM  11426  C33 POPE  160      23.590  49.685  81.706  1.00  0.00           C
ATOM  11429  C34 POPE  160      22.970  48.315  82.066  1.00  0.00           C
ATOM  11432  C35 POPE  160      21.460  48.315  82.346  1.00  0.00           C
ATOM  11435  C36 POPE  160      21.020  49.355  83.386  1.00  0.00           C
ATOM  11438  C37 POPE  160      19.510  49.345  83.666  1.00  0.00           C
ATOM  11441  C38 POPE  160      19.060  50.465  84.615  1.00  0.00           C
ATOM  11444  C39 POPE  160      19.370  50.235  86.105  1.00  0.00           C
ATOM  11447 0C31 POPE  160      18.650  48.995  86.665  1.00  0.00           C
ATOM  11450 1C31 POPE  160      18.390  49.045  88.176  1.00  0.00           C
ATOM  11453 2C31 POPE  160      17.030  48.455  88.576  1.00  0.00           C
ATOM  11456 3C31 POPE  160      16.510  48.995  89.925  1.00  0.00           C
ATOM  11459 4C31 POPE  160      17.420  48.655  91.116  1.00  0.00           C
ATOM  11462 5C31 POPE  160      16.850  49.135  92.456  1.00  0.00           C
ATOM  11465 6C31 POPE  160      17.760  48.805  93.635  1.00  0.00           C
ATOM  11469  NH3 POPE  161      26.690  89.725 116.286  1.00  0.00           N
ATOM  11473  C12 POPE  161      27.080  91.045 116.936  1.00  0.00           C
ATOM  11476  C11 POPE  161      25.880  91.845 117.466  1.00  0.00           C
ATOM  11479  P   POPE  161      26.810  94.345 117.626  1.00  0.00           P
ATOM  11480  O13 POPE  161      28.290  94.355 117.506  1.00  0.00           O
ATOM  11481  O14 POPE  161      26.180  95.465 118.365  1.00  0.00           O
ATOM  11482  O11 POPE  161      26.200  94.355 116.175  1.00  0.00           O
ATOM  11483  O12 POPE  161      26.310  92.975 118.236  1.00  0.00           O
ATOM  11484  C1  POPE  161      26.920  94.925 115.056  1.00  0.00           C
ATOM  11487  C2  POPE  161      25.970  95.775 114.146  1.00  0.00           C
ATOM  11489  O21 POPE  161      25.530  95.085 112.956  1.00  0.00           O
ATOM  11490  C21 POPE  161      26.480  94.825 112.086  1.00  0.00           C
ATOM  11491  O22 POPE  161      27.680  95.015 112.245  1.00  0.00           O
ATOM  11492  C22 POPE  161      25.830  94.315 110.806  1.00  0.00           C
ATOM  11495  C3  POPE  161      26.440  97.225 113.815  1.00  0.00           C
ATOM  11498  O31 POPE  161      25.350  98.035 113.306  1.00  0.00           O
ATOM  11499  C31 POPE  161      25.300  98.245 111.986  1.00  0.00           C
ATOM  11500  O32 POPE  161      26.070  97.795 111.156  1.00  0.00           O
ATOM  11501  C32 POPE  161      24.050  99.065 111.666  1.00  0.00           C
ATOM  11504  C23 POPE  161      26.890  93.935 109.756  1.00  0.00           C
ATOM  11507  C24 POPE  161      26.280  93.095 108.635  1.00  0.00           C
ATOM  11510  C25 POPE  161      27.330  92.595 107.635  1.00  0.00           C
ATOM  11513  C26 POPE  161      27.790  93.675 106.646  1.00  0.00           C
ATOM  11516  C27 POPE  161      26.720  94.065 105.616  1.00  0.00           C
ATOM  11519  C28 POPE  161      27.280  95.075 104.605  1.00  0.00           C
ATOM  11522  C29 POPE  161      26.360  95.325 103.436  1.00  0.00           C
ATOM  11524 0C21 POPE  161      26.470  94.715 102.245  1.00  0.00           C
ATOM  11526 1C21 POPE  161      27.480  93.645 101.916  1.00  0.00           C
ATOM  11529 2C21 POPE  161      27.110  92.825 100.676  1.00  0.00           C
ATOM  11532 3C21 POPE  161      27.320  93.615  99.376  1.00  0.00           C
ATOM  11535 4C21 POPE  161      26.720  92.935  98.135  1.00  0.00           C
ATOM  11538 5C21 POPE  161      27.260  91.525  97.846  1.00  0.00           C
ATOM  11541 6C21 POPE  161      26.750  91.045  96.486  1.00  0.00           C
ATOM  11544 7C21 POPE  161      26.960  89.555  96.226  1.00  0.00           C
ATOM  11547 8C21 POPE  161      26.480  89.155  94.836  1.00  0.00           C
ATOM  11551  C33 POPE  161      24.330 100.325 110.816  1.00  0.00           C
ATOM  11554  C34 POPE  161      23.140 101.295 110.845  1.00  0.00           C
ATOM  11557  C35 POPE  161      23.430 102.665 110.226  1.00  0.00           C
ATOM  11560  C36 POPE  161      23.090 102.785 108.745  1.00  0.00           C
ATOM  11563  C37 POPE  161      23.040 104.255 108.296  1.00  0.00           C
ATOM  11566  C38 POPE  161      22.450 104.465 106.896  1.00  0.00           C
ATOM  11569  C39 POPE  161      22.280 105.955 106.576  1.00  0.00           C
ATOM  11572 0C31 POPE  161      21.980 106.275 105.106  1.00  0.00           C
ATOM  11575 1C31 POPE  161      21.780 107.785 104.885  1.00  0.00           C
ATOM  11578 2C31 POPE  161      21.780 108.215 103.406  1.00  0.00           C
ATOM  11581 3C31 POPE  161      23.150 108.145 102.715  1.00  0.00           C
ATOM  11584 4C31 POPE  161      24.250 108.965 103.406  1.00  0.00           C
ATOM  11587 5C31 POPE  161      25.510 109.115 102.536  1.00  0.00           C
ATOM  11590 6C31 POPE  161      26.680 109.755 103.286  1.00  0.00           C
ATOM  11594  NH3 POPE  162      47.640  25.905 114.866  1.00  0.00           N
ATOM  11598  C12 POPE  162      47.780  24.505 114.315  1.00  0.00           C
ATOM  11601  C11 POPE  162      49.070  24.265 113.516  1.00  0.00           C
ATOM  11604  P   POPE  162      48.940  21.685 113.656  1.00  0.00           P
ATOM  11605  O13 POPE  162      47.510  21.445 113.946  1.00  0.00           O
ATOM  11606  O14 POPE  162      49.890  21.845 114.785  1.00  0.00           O
ATOM  11607  O11 POPE  162      49.450  20.615 112.616  1.00  0.00           O
ATOM  11608  O12 POPE  162      49.010  23.025 112.805  1.00  0.00           O
ATOM  11609  C1  POPE  162      48.760  20.465 111.356  1.00  0.00           C
ATOM  11612  C2  POPE  162      49.540  21.225 110.236  1.00  0.00           C
ATOM  11614  O21 POPE  162      48.930  21.225 108.926  1.00  0.00           O
ATOM  11615  C21 POPE  162      48.450  20.125 108.396  1.00  0.00           C
ATOM  11616  O22 POPE  162      48.400  19.015 108.896  1.00  0.00           O
ATOM  11617  C22 POPE  162      48.050  20.465 106.946  1.00  0.00           C
ATOM  11620  C3  POPE  162      51.060  20.835 110.226  1.00  0.00           C
ATOM  11623  O31 POPE  162      51.490  20.005 109.116  1.00  0.00           O
ATOM  11624  C31 POPE  162      51.770  20.715 108.035  1.00  0.00           C
ATOM  11625  O32 POPE  162      51.610  21.915 107.906  1.00  0.00           O
ATOM  11626  C32 POPE  162      52.280  19.805 106.916  1.00  0.00           C
ATOM  11629  C23 POPE  162      47.130  19.445 106.216  1.00  0.00           C
ATOM  11632  C24 POPE  162      47.570  19.095 104.785  1.00  0.00           C
ATOM  11635  C25 POPE  162      47.270  20.145 103.686  1.00  0.00           C
ATOM  11638  C26 POPE  162      47.810  19.685 102.316  1.00  0.00           C
ATOM  11641  C27 POPE  162      47.490  20.655 101.166  1.00  0.00           C
ATOM  11644  C28 POPE  162      48.210  20.285  99.846  1.00  0.00           C
ATOM  11647  C29 POPE  162      48.090  21.365  98.806  1.00  0.00           C
ATOM  11649 0C21 POPE  162      47.830  21.215  97.486  1.00  0.00           C
ATOM  11651 1C21 POPE  162      47.620  19.895  96.785  1.00  0.00           C
ATOM  11654 2C21 POPE  162      47.190  20.065  95.316  1.00  0.00           C
ATOM  11657 3C21 POPE  162      47.250  18.735  94.536  1.00  0.00           C
ATOM  11660 4C21 POPE  162      46.970  18.935  93.046  1.00  0.00           C
ATOM  11663 5C21 POPE  162      47.110  17.665  92.176  1.00  0.00           C
ATOM  11666 6C21 POPE  162      46.320  16.445  92.686  1.00  0.00           C
ATOM  11669 7C21 POPE  162      46.200  15.335  91.636  1.00  0.00           C
ATOM  11672 8C21 POPE  162      45.150  14.275  91.996  1.00  0.00           C
ATOM  11676  C33 POPE  162      52.900  20.655 105.775  1.00  0.00           C
ATOM  11679  C34 POPE  162      53.180  19.915 104.455  1.00  0.00           C
ATOM  11682  C35 POPE  162      53.900  20.805 103.415  1.00  0.00           C
ATOM  11685  C36 POPE  162      53.470  20.695 101.946  1.00  0.00           C
ATOM  11688  C37 POPE  162      54.560  21.345 101.066  1.00  0.00           C
ATOM  11691  C38 POPE  162      54.260  21.475  99.556  1.00  0.00           C
ATOM  11694  C39 POPE  162      53.720  22.865  99.175  1.00  0.00           C
ATOM  11697 0C31 POPE  162      53.860  23.175  97.676  1.00  0.00           C
ATOM  11700 1C31 POPE  162      53.670  24.665  97.355  1.00  0.00           C
ATOM  11703 2C31 POPE  162      54.160  25.075  95.956  1.00  0.00           C
ATOM  11706 3C31 POPE  162      53.280  24.565  94.806  1.00  0.00           C
ATOM  11709 4C31 POPE  162      53.630  25.265  93.476  1.00  0.00           C
ATOM  11712 5C31 POPE  162      52.730  24.855  92.296  1.00  0.00           C
ATOM  11715 6C31 POPE  162      52.800  25.815  91.105  1.00  0.00           C
ATOM  11719  NH3 POPE  163      69.660  97.065  70.236  1.00  0.00           N
ATOM  11723  C12 POPE  163      69.490  95.935  71.215  1.00  0.00           C
ATOM  11726  C11 POPE  163      68.020  95.795  71.656  1.00  0.00           C
ATOM  11729  P   POPE  163      66.500  97.845  71.206  1.00  0.00           P
ATOM  11730  O13 POPE  163      66.390  99.245  71.675  1.00  0.00           O
ATOM  11731  O14 POPE  163      67.030  97.665  69.836  1.00  0.00           O
ATOM  11732  O11 POPE  163      65.110  97.125  71.406  1.00  0.00           O
ATOM  11733  O12 POPE  163      67.470  97.035  72.146  1.00  0.00           O
ATOM  11734  C1  POPE  163      64.830  96.165  72.436  1.00  0.00           C
ATOM  11737  C2  POPE  163      64.820  96.765  73.876  1.00  0.00           C
ATOM  11739  O21 POPE  163      64.460  95.705  74.796  1.00  0.00           O
ATOM  11740  C21 POPE  163      65.070  95.815  75.976  1.00  0.00           C
ATOM  11741  O22 POPE  163      66.140  96.365  76.176  1.00  0.00           O
ATOM  11742  C22 POPE  163      64.170  95.235  77.065  1.00  0.00           C
ATOM  11745  C3  POPE  163      63.770  97.895  74.055  1.00  0.00           C
ATOM  11748  O31 POPE  163      63.930  98.595  75.305  1.00  0.00           O
ATOM  11749  C31 POPE  163      62.840  99.085  75.866  1.00  0.00           C
ATOM  11750  O32 POPE  163      61.700  99.005  75.446  1.00  0.00           O
ATOM  11751  C32 POPE  163      63.240  99.875  77.126  1.00  0.00           C
ATOM  11754  C23 POPE  163      64.690  95.485  78.516  1.00  0.00           C
ATOM  11757  C24 POPE  163      63.600  95.185  79.565  1.00  0.00           C
ATOM  11760  C25 POPE  163      64.130  94.755  80.946  1.00  0.00           C
ATOM  11763  C26 POPE  163      64.350  95.925  81.926  1.00  0.00           C
ATOM  11766  C27 POPE  163      64.530  95.455  83.376  1.00  0.00           C
ATOM  11769  C28 POPE  163      64.660  96.615  84.396  1.00  0.00           C
ATOM  11772  C29 POPE  163      64.140  96.255  85.776  1.00  0.00           C
ATOM  11774 0C21 POPE  163      64.240  97.005  86.885  1.00  0.00           C
ATOM  11776 1C21 POPE  163      64.920  98.345  87.015  1.00  0.00           C
ATOM  11779 2C21 POPE  163      65.920  98.445  88.195  1.00  0.00           C
ATOM  11782 3C21 POPE  163      65.280  98.505  89.596  1.00  0.00           C
ATOM  11785 4C21 POPE  163      66.290  98.885  90.695  1.00  0.00           C
ATOM  11788 5C21 POPE  163      65.660  98.945  92.096  1.00  0.00           C
ATOM  11791 6C21 POPE  163      66.600  99.435  93.225  1.00  0.00           C
ATOM  11794 7C21 POPE  163      65.860  99.525  94.576  1.00  0.00           C
ATOM  11797 8C21 POPE  163      66.620 100.025  95.816  1.00  0.00           C
ATOM  11801  C33 POPE  163      62.730  99.315  78.465  1.00  0.00           C
ATOM  11804  C34 POPE  163      63.110 100.255  79.626  1.00  0.00           C
ATOM  11807  C35 POPE  163      62.980  99.625  81.016  1.00  0.00           C
ATOM  11810  C36 POPE  163      61.550  99.225  81.406  1.00  0.00           C
ATOM  11813  C37 POPE  163      61.460  98.745  82.855  1.00  0.00           C
ATOM  11816  C38 POPE  163      60.130  98.075  83.225  1.00  0.00           C
ATOM  11819  C39 POPE  163      59.020  99.055  83.596  1.00  0.00           C
ATOM  11822 0C31 POPE  163      57.780  98.315  84.116  1.00  0.00           C
ATOM  11825 1C31 POPE  163      56.690  99.255  84.656  1.00  0.00           C
ATOM  11828 2C31 POPE  163      55.480  98.505  85.246  1.00  0.00           C
ATOM  11831 3C31 POPE  163      55.770  97.735  86.546  1.00  0.00           C
ATOM  11834 4C31 POPE  163      56.240  98.605  87.705  1.00  0.00           C
ATOM  11837 5C31 POPE  163      56.380  97.805  89.006  1.00  0.00           C
ATOM  11840 6C31 POPE  163      56.930  98.635  90.165  1.00  0.00           C
ATOM  11844  NH3 POPE  164      18.990  49.505  77.715  1.00  0.00           N
ATOM  11848  C12 POPE  164      20.320  48.805  77.586  1.00  0.00           C
ATOM  11851  C11 POPE  164      20.170  47.335  77.166  1.00  0.00           C
ATOM  11854  P   POPE  164      17.960  46.915  75.815  1.00  0.00           P
ATOM  11855  O13 POPE  164      17.640  46.325  74.506  1.00  0.00           O
ATOM  11856  O14 POPE  164      17.250  48.145  76.236  1.00  0.00           O
ATOM  11857  O11 POPE  164      17.800  45.825  76.965  1.00  0.00           O
ATOM  11858  O12 POPE  164      19.510  47.225  75.906  1.00  0.00           O
ATOM  11859  C1  POPE  164      16.460  45.355  77.196  1.00  0.00           C
ATOM  11862  C2  POPE  164      16.310  44.375  78.396  1.00  0.00           C
ATOM  11864  O21 POPE  164      16.000  45.075  79.605  1.00  0.00           O
ATOM  11865  C21 POPE  164      16.940  45.445  80.456  1.00  0.00           C
ATOM  11866  O22 POPE  164      18.140  45.445  80.275  1.00  0.00           O
ATOM  11867  C22 POPE  164      16.260  45.885  81.756  1.00  0.00           C
ATOM  11870  C3  POPE  164      17.410  43.265  78.516  1.00  0.00           C
ATOM  11873  O31 POPE  164      17.120  42.435  79.666  1.00  0.00           O
ATOM  11874  C31 POPE  164      16.450  41.315  79.506  1.00  0.00           C
ATOM  11875  O32 POPE  164      16.280  40.705  78.455  1.00  0.00           O
ATOM  11876  C32 POPE  164      15.860  40.895  80.846  1.00  0.00           C
ATOM  11879  C23 POPE  164      17.270  46.375  82.826  1.00  0.00           C
ATOM  11882  C24 POPE  164      16.570  46.815  84.116  1.00  0.00           C
ATOM  11885  C25 POPE  164      16.320  45.695  85.126  1.00  0.00           C
ATOM  11888  C26 POPE  164      17.580  45.315  85.916  1.00  0.00           C
ATOM  11891  C27 POPE  164      17.320  44.225  86.956  1.00  0.00           C
ATOM  11894  C28 POPE  164      18.570  43.835  87.775  1.00  0.00           C
ATOM  11897  C29 POPE  164      18.960  44.885  88.796  1.00  0.00           C
ATOM  11899 0C21 POPE  164      18.900  44.755  90.135  1.00  0.00           C
ATOM  11901 1C21 POPE  164      18.420  43.535  90.896  1.00  0.00           C
ATOM  11904 2C21 POPE  164      19.420  42.355  90.855  1.00  0.00           C
ATOM  11907 3C21 POPE  164      19.150  41.295  91.936  1.00  0.00           C
ATOM  11910 4C21 POPE  164      20.140  40.125  91.805  1.00  0.00           C
ATOM  11913 5C21 POPE  164      20.340  39.335  93.106  1.00  0.00           C
ATOM  11916 6C21 POPE  164      21.450  38.285  92.966  1.00  0.00           C
ATOM  11919 7C21 POPE  164      22.180  37.975  94.276  1.00  0.00           C
ATOM  11922 8C21 POPE  164      23.390  37.055  94.095  1.00  0.00           C
ATOM  11926  C33 POPE  164      14.750  41.855  81.346  1.00  0.00           C
ATOM  11929  C34 POPE  164      14.970  42.355  82.775  1.00  0.00           C
ATOM  11932  C35 POPE  164      15.080  41.235  83.826  1.00  0.00           C
ATOM  11935  C36 POPE  164      14.730  41.715  85.236  1.00  0.00           C
ATOM  11938  C37 POPE  164      15.170  40.735  86.315  1.00  0.00           C
ATOM  11941  C38 POPE  164      14.680  41.155  87.705  1.00  0.00           C
ATOM  11944  C39 POPE  164      15.050  40.135  88.796  1.00  0.00           C
ATOM  11947 0C31 POPE  164      14.330  40.425  90.116  1.00  0.00           C
ATOM  11950 1C31 POPE  164      14.650  39.385  91.206  1.00  0.00           C
ATOM  11953 2C31 POPE  164      13.800  39.615  92.465  1.00  0.00           C
ATOM  11956 3C31 POPE  164      14.170  38.705  93.656  1.00  0.00           C
ATOM  11959 4C31 POPE  164      14.010  37.205  93.365  1.00  0.00           C
ATOM  11962 5C31 POPE  164      14.030  36.365  94.646  1.00  0.00           C
ATOM  11965 6C31 POPE  164      13.900  34.865  94.396  1.00  0.00           C
ATOM  11969  NH3 POPE  165      10.900 125.485  73.056  1.00  0.00           N
ATOM  11973  C12 POPE  165       9.640 124.655  73.196  1.00  0.00           C
ATOM  11976  C11 POPE  165       8.710 124.895  71.995  1.00  0.00           C
ATOM  11979  P   POPE  165       6.320 124.245  71.246  1.00  0.00           P
ATOM  11980  O13 POPE  165       6.440 125.295  70.215  1.00  0.00           O
ATOM  11981  O14 POPE  165       5.560 123.005  70.946  1.00  0.00           O
ATOM  11982  O11 POPE  165       5.620 124.935  72.456  1.00  0.00           O
ATOM  11983  O12 POPE  165       7.710 123.885  71.906  1.00  0.00           O
ATOM  11984  C1  POPE  165       4.310 124.595  72.896  1.00  0.00           C
ATOM  11987  C2  POPE  165       4.410 123.705  74.156  1.00  0.00           C
ATOM  11989  O21 POPE  165       3.200 122.985  74.446  1.00  0.00           O
ATOM  11990  C21 POPE  165       2.010 123.565  74.396  1.00  0.00           C
ATOM  11991  O22 POPE  165       1.760 124.725  74.136  1.00  0.00           O
ATOM  11992  C22 POPE  165       0.980 122.435  74.586  1.00  0.00           C
ATOM  11995  C3  POPE  165       4.960 124.505  75.366  1.00  0.00           C
ATOM  11998  O31 POPE  165       5.270 123.615  76.446  1.00  0.00           O
ATOM  11999  C31 POPE  165       5.830 124.175  77.516  1.00  0.00           C
ATOM  12000  O32 POPE  165       6.250 125.325  77.586  1.00  0.00           O
ATOM  12001  C32 POPE  165       5.980 123.105  78.586  1.00  0.00           C
ATOM  12004  C23 POPE  165      -0.300 122.755  75.386  1.00  0.00           C
ATOM  12007  C24 POPE  165      -0.870 121.475  76.036  1.00  0.00           C
ATOM  12010  C25 POPE  165      -2.340 121.605  76.446  1.00  0.00           C
ATOM  12013  C26 POPE  165      -2.860 120.395  77.226  1.00  0.00           C
ATOM  12016  C27 POPE  165      -4.330 120.575  77.646  1.00  0.00           C
ATOM  12019  C28 POPE  165      -4.850 119.445  78.556  1.00  0.00           C
ATOM  12022  C29 POPE  165      -6.270 119.675  78.996  1.00  0.00           C
ATOM  12024 0C21 POPE  165      -7.360 118.985  78.595  1.00  0.00           C
ATOM  12026 1C21 POPE  165      -7.380 117.835  77.626  1.00  0.00           C
ATOM  12029 2C21 POPE  165      -7.750 116.505  78.315  1.00  0.00           C
ATOM  12032 3C21 POPE  165      -6.830 116.115  79.486  1.00  0.00           C
ATOM  12035 4C21 POPE  165      -6.950 114.635  79.876  1.00  0.00           C
ATOM  12038 5C21 POPE  165      -5.980 114.195  80.976  1.00  0.00           C
ATOM  12041 6C21 POPE  165      -6.040 112.695  81.306  1.00  0.00           C
ATOM  12044 7C21 POPE  165      -5.730 111.785  80.105  1.00  0.00           C
ATOM  12047 8C21 POPE  165      -5.470 110.325  80.495  1.00  0.00           C
ATOM  12051  C33 POPE  165       5.830 123.615  80.035  1.00  0.00           C
ATOM  12054  C34 POPE  165       6.250 122.555  81.076  1.00  0.00           C
ATOM  12057  C35 POPE  165       5.290 121.365  81.166  1.00  0.00           C
ATOM  12060  C36 POPE  165       5.920 120.015  80.776  1.00  0.00           C
ATOM  12063  C37 POPE  165       4.920 118.855  80.965  1.00  0.00           C
ATOM  12066  C38 POPE  165       5.470 117.455  80.635  1.00  0.00           C
ATOM  12069  C39 POPE  165       4.430 116.365  80.956  1.00  0.00           C
ATOM  12072 0C31 POPE  165       4.810 114.955  80.476  1.00  0.00           C
ATOM  12075 1C31 POPE  165       3.720 113.915  80.786  1.00  0.00           C
ATOM  12078 2C31 POPE  165       3.610 112.725  79.806  1.00  0.00           C
ATOM  12081 3C31 POPE  165       4.900 111.925  79.646  1.00  0.00           C
ATOM  12084 4C31 POPE  165       4.790 110.685  78.736  1.00  0.00           C
ATOM  12087 5C31 POPE  165       6.150 110.005  78.506  1.00  0.00           C
ATOM  12090 6C31 POPE  165       6.190 108.905  77.446  1.00  0.00           C
ATOM  12094  NH3 POPE  166     102.260  79.295  73.486  1.00  0.00           N
ATOM  12098  C12 POPE  166     101.910  80.725  73.756  1.00  0.00           C
ATOM  12101  C11 POPE  166     100.520  81.055  73.196  1.00  0.00           C
ATOM  12104  P   POPE  166      98.840  83.035  73.396  1.00  0.00           P
ATOM  12105  O13 POPE  166      98.720  84.085  72.366  1.00  0.00           O
ATOM  12106  O14 POPE  166      97.850  81.935  73.366  1.00  0.00           O
ATOM  12107  O11 POPE  166      98.840  83.715  74.826  1.00  0.00           O
ATOM  12108  O12 POPE  166     100.300  82.445  73.336  1.00  0.00           O
ATOM  12109  C1  POPE  166      99.710  83.155  75.836  1.00  0.00           C
ATOM  12112  C2  POPE  166      99.370  83.775  77.215  1.00  0.00           C
ATOM  12114  O21 POPE  166     100.370  83.455  78.215  1.00  0.00           O
ATOM  12115  C21 POPE  166     100.350  82.225  78.706  1.00  0.00           C
ATOM  12116  O22 POPE  166      99.820  81.255  78.196  1.00  0.00           O
ATOM  12117  C22 POPE  166     101.010  82.195  80.086  1.00  0.00           C
ATOM  12120  C3  POPE  166      97.930  83.415  77.686  1.00  0.00           C
ATOM  12123  O31 POPE  166      97.800  83.635  79.105  1.00  0.00           O
ATOM  12124  C31 POPE  166      97.680  84.905  79.456  1.00  0.00           C
ATOM  12125  O32 POPE  166      97.320  85.825  78.736  1.00  0.00           O
ATOM  12126  C32 POPE  166      98.130  85.055  80.906  1.00  0.00           C
ATOM  12129  C23 POPE  166     100.080  81.475  81.096  1.00  0.00           C
ATOM  12132  C24 POPE  166     100.680  81.235  82.486  1.00  0.00           C
ATOM  12135  C25 POPE  166     100.860  82.475  83.376  1.00  0.00           C
ATOM  12138  C26 POPE  166     101.160  82.045  84.816  1.00  0.00           C
ATOM  12141  C27 POPE  166     101.600  83.165  85.776  1.00  0.00           C
ATOM  12144  C28 POPE  166     101.810  82.565  87.186  1.00  0.00           C
ATOM  12147  C29 POPE  166     102.400  83.475  88.236  1.00  0.00           C
ATOM  12149 0C21 POPE  166     102.600  83.105  89.506  1.00  0.00           C
ATOM  12151 1C21 POPE  166     102.270  81.755  90.096  1.00  0.00           C
ATOM  12154 2C21 POPE  166     101.170  81.865  91.156  1.00  0.00           C
ATOM  12157 3C21 POPE  166     100.680  80.505  91.665  1.00  0.00           C
ATOM  12160 4C21 POPE  166      99.540  80.615  92.696  1.00  0.00           C
ATOM  12163 5C21 POPE  166      99.900  81.375  93.986  1.00  0.00           C
ATOM  12166 6C21 POPE  166     100.960  80.645  94.826  1.00  0.00           C
ATOM  12169 7C21 POPE  166     101.190  81.325  96.175  1.00  0.00           C
ATOM  12172 8C21 POPE  166     102.170  80.555  97.076  1.00  0.00           C
ATOM  12176  C33 POPE  166      98.080  86.525  81.376  1.00  0.00           C
ATOM  12179  C34 POPE  166      98.710  86.775  82.756  1.00  0.00           C
ATOM  12182  C35 POPE  166     100.230  87.015  82.696  1.00  0.00           C
ATOM  12185  C36 POPE  166     100.840  87.215  84.086  1.00  0.00           C
ATOM  12188  C37 POPE  166     102.330  87.575  84.025  1.00  0.00           C
ATOM  12191  C38 POPE  166     103.050  87.375  85.366  1.00  0.00           C
ATOM  12194  C39 POPE  166     104.480  87.905  85.305  1.00  0.00           C
ATOM  12197 0C31 POPE  166     105.340  87.565  86.535  1.00  0.00           C
ATOM  12200 1C31 POPE  166     106.290  88.725  86.866  1.00  0.00           C
ATOM  12203 2C31 POPE  166     107.550  88.335  87.635  1.00  0.00           C
ATOM  12206 3C31 POPE  166     107.300  88.075  89.126  1.00  0.00           C
ATOM  12209 4C31 POPE  166     108.620  87.935  89.895  1.00  0.00           C
ATOM  12212 5C31 POPE  166     108.450  88.135  91.396  1.00  0.00           C
ATOM  12215 6C31 POPE  166     109.800  88.205  92.115  1.00  0.00           C
ATOM  12219  NH3 POPE  167      83.720  18.735 113.706  1.00  0.00           N
ATOM  12223  C12 POPE  167      84.540  19.165 114.885  1.00  0.00           C
ATOM  12226  C11 POPE  167      83.860  20.255 115.725  1.00  0.00           C
ATOM  12229  P   POPE  167      85.040  22.535 116.166  1.00  0.00           P
ATOM  12230  O13 POPE  167      83.760  23.265 116.216  1.00  0.00           O
ATOM  12231  O14 POPE  167      86.090  23.085 117.046  1.00  0.00           O
ATOM  12232  O11 POPE  167      85.550  22.615 114.676  1.00  0.00           O
ATOM  12233  O12 POPE  167      84.840  21.005 116.426  1.00  0.00           O
ATOM  12234  C1  POPE  167      84.670  22.765 113.566  1.00  0.00           C
ATOM  12237  C2  POPE  167      85.440  23.345 112.355  1.00  0.00           C
ATOM  12239  O21 POPE  167      84.470  23.605 111.315  1.00  0.00           O
ATOM  12240  C21 POPE  167      84.790  24.585 110.476  1.00  0.00           C
ATOM  12241  O22 POPE  167      85.660  25.425 110.635  1.00  0.00           O
ATOM  12242  C22 POPE  167      83.870  24.455 109.256  1.00  0.00           C
ATOM  12245  C3  POPE  167      86.540  22.345 111.885  1.00  0.00           C
ATOM  12248  O31 POPE  167      86.330  21.775 110.585  1.00  0.00           O
ATOM  12249  C31 POPE  167      85.530  20.715 110.495  1.00  0.00           C
ATOM  12250  O32 POPE  167      84.870  20.225 111.406  1.00  0.00           O
ATOM  12251  C32 POPE  167      85.490  20.225 109.046  1.00  0.00           C
ATOM  12254  C23 POPE  167      83.910  25.655 108.266  1.00  0.00           C
ATOM  12257  C24 POPE  167      82.750  25.545 107.256  1.00  0.00           C
ATOM  12260  C25 POPE  167      82.710  26.655 106.195  1.00  0.00           C
ATOM  12263  C26 POPE  167      83.840  26.575 105.156  1.00  0.00           C
ATOM  12266  C27 POPE  167      83.520  27.385 103.876  1.00  0.00           C
ATOM  12269  C28 POPE  167      84.740  28.025 103.186  1.00  0.00           C
ATOM  12272  C29 POPE  167      85.850  27.045 102.906  1.00  0.00           C
ATOM  12274 0C21 POPE  167      86.130  26.445 101.726  1.00  0.00           C
ATOM  12276 1C21 POPE  167      85.400  26.625 100.416  1.00  0.00           C
ATOM  12279 2C21 POPE  167      86.330  26.465  99.195  1.00  0.00           C
ATOM  12282 3C21 POPE  167      87.270  27.655  98.955  1.00  0.00           C
ATOM  12285 4C21 POPE  167      88.370  27.305  97.945  1.00  0.00           C
ATOM  12288 5C21 POPE  167      89.230  28.495  97.516  1.00  0.00           C
ATOM  12291 6C21 POPE  167      90.500  28.075  96.756  1.00  0.00           C
ATOM  12294 7C21 POPE  167      91.560  29.195  96.665  1.00  0.00           C
ATOM  12297 8C21 POPE  167      92.860  28.745  95.986  1.00  0.00           C
ATOM  12301  C33 POPE  167      86.200  21.125 108.006  1.00  0.00           C
ATOM  12304  C34 POPE  167      86.040  20.605 106.576  1.00  0.00           C
ATOM  12307  C35 POPE  167      86.470  21.605 105.495  1.00  0.00           C
ATOM  12310  C36 POPE  167      86.400  21.015 104.076  1.00  0.00           C
ATOM  12313  C37 POPE  167      86.000  22.035 102.995  1.00  0.00           C
ATOM  12316  C38 POPE  167      85.830  21.435 101.596  1.00  0.00           C
ATOM  12319  C39 POPE  167      84.740  20.355 101.516  1.00  0.00           C
ATOM  12322 0C31 POPE  167      84.410  19.925 100.076  1.00  0.00           C
ATOM  12325 1C31 POPE  167      85.540  19.165  99.366  1.00  0.00           C
ATOM  12328 2C31 POPE  167      85.180  18.925  97.896  1.00  0.00           C
ATOM  12331 3C31 POPE  167      86.110  17.975  97.136  1.00  0.00           C
ATOM  12334 4C31 POPE  167      85.570  17.715  95.725  1.00  0.00           C
ATOM  12337 5C31 POPE  167      86.370  16.695  94.916  1.00  0.00           C
ATOM  12340 6C31 POPE  167      85.780  16.455  93.526  1.00  0.00           C
ATOM  12344  NH3 POPE  168      81.600 105.255  73.826  1.00  0.00           N
ATOM  12348  C12 POPE  168      81.810 104.045  72.965  1.00  0.00           C
ATOM  12351  C11 POPE  168      81.850 102.765  73.796  1.00  0.00           C
ATOM  12354  P   POPE  168      81.370 100.235  73.156  1.00  0.00           P
ATOM  12355  O13 POPE  168      79.940 100.185  72.816  1.00  0.00           O
ATOM  12356  O14 POPE  168      82.300  99.275  72.516  1.00  0.00           O
ATOM  12357  O11 POPE  168      81.550 100.055  74.726  1.00  0.00           O
ATOM  12358  O12 POPE  168      81.960 101.675  72.896  1.00  0.00           O
ATOM  12359  C1  POPE  168      80.810  99.025  75.396  1.00  0.00           C
ATOM  12362  C2  POPE  168      79.780  99.605  76.396  1.00  0.00           C
ATOM  12364  O21 POPE  168      79.180  98.485  77.056  1.00  0.00           O
ATOM  12365  C21 POPE  168      78.480  98.635  78.175  1.00  0.00           C
ATOM  12366  O22 POPE  168      77.420  98.075  78.416  1.00  0.00           O
ATOM  12367  C22 POPE  168      79.170  99.485  79.245  1.00  0.00           C
ATOM  12370  C3  POPE  168      78.710 100.465  75.635  1.00  0.00           C
ATOM  12373  O31 POPE  168      77.820 101.225  76.486  1.00  0.00           O
ATOM  12374  C31 POPE  168      78.370 102.285  77.046  1.00  0.00           C
ATOM  12375  O32 POPE  168      79.550 102.565  77.046  1.00  0.00           O
ATOM  12376  C32 POPE  168      77.280 103.075  77.766  1.00  0.00           C
ATOM  12379  C23 POPE  168      78.440  99.265  80.606  1.00  0.00           C
ATOM  12382  C24 POPE  168      78.970 100.135  81.735  1.00  0.00           C
ATOM  12385  C25 POPE  168      80.290  99.665  82.346  1.00  0.00           C
ATOM  12388  C26 POPE  168      80.680 100.405  83.645  1.00  0.00           C
ATOM  12391  C27 POPE  168      80.070  99.795  84.916  1.00  0.00           C
ATOM  12394  C28 POPE  168      80.400 100.565  86.206  1.00  0.00           C
ATOM  12397  C29 POPE  168      81.880 100.585  86.525  1.00  0.00           C
ATOM  12399 0C21 POPE  168      82.480 100.175  87.656  1.00  0.00           C
ATOM  12401 1C21 POPE  168      81.800  99.615  88.876  1.00  0.00           C
ATOM  12404 2C21 POPE  168      81.380  98.145  88.736  1.00  0.00           C
ATOM  12407 3C21 POPE  168      82.540  97.155  88.495  1.00  0.00           C
ATOM  12410 4C21 POPE  168      82.050  95.705  88.386  1.00  0.00           C
ATOM  12413 5C21 POPE  168      81.530  95.115  89.706  1.00  0.00           C
ATOM  12416 6C21 POPE  168      80.670  93.865  89.486  1.00  0.00           C
ATOM  12419 7C21 POPE  168      79.690  93.605  90.635  1.00  0.00           C
ATOM  12422 8C21 POPE  168      78.740  92.445  90.336  1.00  0.00           C
ATOM  12426  C33 POPE  168      77.770 103.785  79.055  1.00  0.00           C
ATOM  12429  C34 POPE  168      76.590 104.365  79.856  1.00  0.00           C
ATOM  12432  C35 POPE  168      76.990 105.445  80.876  1.00  0.00           C
ATOM  12435  C36 POPE  168      77.350 106.805  80.246  1.00  0.00           C
ATOM  12438  C37 POPE  168      78.420 107.585  81.046  1.00  0.00           C
ATOM  12441  C38 POPE  168      77.900 108.345  82.276  1.00  0.00           C
ATOM  12444  C39 POPE  168      77.590 107.465  83.505  1.00  0.00           C
ATOM  12447 0C31 POPE  168      76.180 107.725  84.066  1.00  0.00           C
ATOM  12450 1C31 POPE  168      75.630 106.555  84.885  1.00  0.00           C
ATOM  12453 2C31 POPE  168      74.200 106.815  85.386  1.00  0.00           C
ATOM  12456 3C31 POPE  168      74.160 107.605  86.695  1.00  0.00           C
ATOM  12459 4C31 POPE  168      72.730 107.775  87.236  1.00  0.00           C
ATOM  12462 5C31 POPE  168      72.700 108.475  88.596  1.00  0.00           C
ATOM  12465 6C31 POPE  168      71.360 108.325  89.315  1.00  0.00           C
ATOM  12469  NH3 POPE  169      11.840  54.365 117.476  1.00  0.00           N
ATOM  12473  C12 POPE  169      11.060  53.225 118.065  1.00  0.00           C
ATOM  12476  C11 POPE  169      11.910  51.945 118.186  1.00  0.00           C
ATOM  12479  P   POPE  169      11.870  49.475 118.926  1.00  0.00           P
ATOM  12480  O13 POPE  169      13.310  49.625 119.206  1.00  0.00           O
ATOM  12481  O14 POPE  169      11.090  48.585 119.816  1.00  0.00           O
ATOM  12482  O11 POPE  169      11.770  49.015 117.425  1.00  0.00           O
ATOM  12483  O12 POPE  169      11.190  50.915 118.885  1.00  0.00           O
ATOM  12484  C1  POPE  169      10.560  48.655 116.776  1.00  0.00           C
ATOM  12487  C2  POPE  169      10.830  47.435 115.855  1.00  0.00           C
ATOM  12489  O21 POPE  169      10.670  47.815 114.486  1.00  0.00           O
ATOM  12490  C21 POPE  169      11.800  48.175 113.876  1.00  0.00           C
ATOM  12491  O22 POPE  169      12.840  48.495 114.416  1.00  0.00           O
ATOM  12492  C22 POPE  169      11.510  48.025 112.385  1.00  0.00           C
ATOM  12495  C3  POPE  169       9.870  46.255 116.206  1.00  0.00           C
ATOM  12498  O31 POPE  169       9.710  45.205 115.226  1.00  0.00           O
ATOM  12499  C31 POPE  169      10.760  44.545 114.715  1.00  0.00           C
ATOM  12500  O32 POPE  169      11.920  44.755 114.986  1.00  0.00           O
ATOM  12501  C32 POPE  169      10.220  43.455 113.806  1.00  0.00           C
ATOM  12504  C23 POPE  169      12.760  48.095 111.506  1.00  0.00           C
ATOM  12507  C24 POPE  169      12.540  47.475 110.126  1.00  0.00           C
ATOM  12510  C25 POPE  169      13.850  47.325 109.346  1.00  0.00           C
ATOM  12513  C26 POPE  169      13.790  46.275 108.225  1.00  0.00           C
ATOM  12516  C27 POPE  169      12.720  46.565 107.156  1.00  0.00           C
ATOM  12519  C28 POPE  169      12.590  45.415 106.146  1.00  0.00           C
ATOM  12522  C29 POPE  169      11.480  45.655 105.156  1.00  0.00           C
ATOM  12524 0C21 POPE  169      10.340  44.955 105.046  1.00  0.00           C
[truncated: 1,698,828 more chars]
