# Supplementary material for: Characterizing Membrane Association and Periplasmic Transfer of Bacterial Lipoproteins through Molecular Dynamics Simulations
Source: Structure. 2020 Apr 7;28(4):475–487.e3. doi: 10.1016/j.str.2020.01.012 (PMC7139219; doi:10.1016/j.str.2020.01.012)
Supplement: Data S2. Final Coordinates from Simulations (A–L), Related to Figure 3 [file mmc4.zip]

Archive with 115 entries (115 files):
- A-L/ACRA-1-atomistic.pdb
- A-L/ACRA-2-atomistic.pdb
- A-L/ACRA-3-atomistic.pdb
- A-L/ACRA-4-atomistic.pdb
- A-L/ACRA-5-atomistic.pdb
- A-L/ACRE-1-atomistic.pdb
- A-L/ACRE-2-atomistic.pdb
- A-L/ACRE-3-atomistic.pdb
- A-L/ACRE-4-atomistic.pdb
- A-L/ACRE-5-atomistic.pdb
- A-L/AMID-1-atomistic.pdb
- A-L/AMID-2-atomistic.pdb
- A-L/AMID-3-atomistic.pdb
- A-L/AMID-4-atomistic.pdb
- A-L/AMID-5-atomistic.pdb
- A-L/APBE-1-atomistic.pdb
- A-L/APBE-2-atomistic.pdb
- A-L/APBE-3-atomistic.pdb
- A-L/APBE-4-atomistic.pdb
- A-L/APBE-5-atomistic.pdb
- A-L/BAMB-1-atomistic.pdb
- A-L/BAMB-2-atomistic.pdb
- A-L/BAMB-3-atomistic.pdb
- A-L/BAMB-4-atomistic.pdb
- A-L/BAMB-5-atomistic.pdb
- A-L/BAMC-1-atomistic.pdb
- A-L/BAMC-2-atomistic.pdb
- A-L/BAMC-3-atomistic.pdb
- A-L/BAMC-4-atomistic.pdb
- A-L/BAMC-5-atomistic.pdb
- A-L/BAMD-1-atomistic.pdb
- A-L/BAMD-2-atomistic.pdb
- A-L/BAMD-3-atomistic.pdb
- A-L/BAMD-4-atomistic.pdb
- A-L/BAMD-5-atomistic.pdb
- A-L/BAME-1-atomistic.pdb
- A-L/BAME-2-atomistic.pdb
- A-L/BAME-3-atomistic.pdb
- A-L/BAME-4-atomistic.pdb
- A-L/BAME-5-atomistic.pdb
- A-L/BLC-1-atomistic.pdb
- A-L/BLC-2-atomistic.pdb
- A-L/BLC-3-atomistic.pdb
- A-L/BLC-4-atomistic.pdb
- A-L/BLC-5-atomistic.pdb
- A-L/BSMA-1-atomistic.pdb
- A-L/BSMA-2-atomistic.pdb
- A-L/BSMA-3-atomistic.pdb
- A-L/BSMA-4-atomistic.pdb
- A-L/BSMA-5-atomistic.pdb
- A-L/CSGG-1-atomistic.pdb
- A-L/CSGG-2-atomistic.pdb
- A-L/CSGG-3-atomistic.pdb
- A-L/CSGG-4-atomistic.pdb
- A-L/CSGG-5-atomistic.pdb
- A-L/CUSC-1-atomistic.pdb
- A-L/CUSC-2-atomistic.pdb
- A-L/CUSC-3-atomistic.pdb
- A-L/CUSC-4-atomistic.pdb
- A-L/CUSC-5-atomistic.pdb
- A-L/CYOA-1-atomistic.pdb
- A-L/CYOA-2-atomistic.pdb
- A-L/CYOA-3-atomistic.pdb
- A-L/CYOA-4-atomistic.pdb
- A-L/CYOA-5-atomistic.pdb
- A-L/ECNB-1-atomistic.pdb
- A-L/ECNB-2-atomistic.pdb
- A-L/ECNB-3-atomistic.pdb
- A-L/ECNB-4-atomistic.pdb
- A-L/ECNB-5-atomistic.pdb
- A-L/EMTA-1-atomistic.pdb
- A-L/EMTA-2-atomistic.pdb
- A-L/EMTA-3-atomistic.pdb
- A-L/EMTA-4-atomistic.pdb
- A-L/EMTA-5-atomistic.pdb
- A-L/GFCB-1-atomistic.pdb
- A-L/GFCB-2-atomistic.pdb
- A-L/GFCB-3-atomistic.pdb
- A-L/GFCB-4-atomistic.pdb
- A-L/GFCB-5-atomistic.pdb
- A-L/GFCE-1-atomistic.pdb
- A-L/GFCE-2-atomistic.pdb
- A-L/GFCE-3-atomistic.pdb
- A-L/GFCE-4-atomistic.pdb
- A-L/GFCE-5-atomistic.pdb
- A-L/LOIP-1-atomistic.pdb
- A-L/LOIP-2-atomistic.pdb
- A-L/LOIP-3-atomistic.pdb
- A-L/LOIP-4-atomistic.pdb
- A-L/LOIP-5-atomistic.pdb
- A-L/LOLB-1-atomistic.pdb
- A-L/LOLB-2-atomistic.pdb
- A-L/LOLB-3-atomistic.pdb
- A-L/LOLB-4-atomistic.pdb
- A-L/LOLB-5-atomistic.pdb
- A-L/LPOA-1-atomistic.pdb
- A-L/LPOA-2-atomistic.pdb
- A-L/LPOA-3-atomistic.pdb
- A-L/LPOA-4-atomistic.pdb
- A-L/LPOA-5-atomistic.pdb
- A-L/LPOB-1-atomistic.pdb
- A-L/LPOB-2-atomistic.pdb
- A-L/LPOB-3-atomistic.pdb
- A-L/LPOB-4-atomistic.pdb
- A-L/LPOB-5-atomistic.pdb
- A-L/LPP-1-atomistic.pdb
- A-L/LPP-2-atomistic.pdb
- A-L/LPP-3-atomistic.pdb
- A-L/LPP-4-atomistic.pdb
- A-L/LPP-5-atomistic.pdb
- A-L/LPTE-1-atomistic.pdb
- A-L/LPTE-2-atomistic.pdb
- A-L/LPTE-3-atomistic.pdb
- A-L/LPTE-4-atomistic.pdb
- A-L/LPTE-5-atomistic.pdb
