# Supplementary material for: Characterizing Membrane Association and Periplasmic Transfer of Bacterial Lipoproteins through Molecular Dynamics Simulations
Source: Structure. 2020 Apr 7;28(4):475–487.e3. doi: 10.1016/j.str.2020.01.012 (PMC7139219; doi:10.1016/j.str.2020.01.012)
Supplement: Data S2. Final Coordinates from Simulations (A–L), Related to Figure 3 [file mmc4.zip › A-L/ACRA-1-atomistic.pdb]

TITLE     Protein
REMARK    THIS IS A SIMULATION BOX
CRYST1  129.228  129.228  197.674  90.00  90.00  90.00 P 1           1
MODEL        1
ATOM      1  N   CYSTA   1      40.784  68.868 104.722  1.00  0.00           N
ATOM      3  CA  CYSTA   1      41.104  67.578 104.182  1.00  0.00           C
ATOM      5  C   CYSTA   1      40.594  66.428 105.092  1.00  0.00           C
ATOM      6  O   CYSTA   1      40.334  65.348 104.572  1.00  0.00           O
ATOM      7  CB  CYSTA   1      42.634  67.408 103.892  1.00  0.00           C
ATOM     10  SG  CYSTA   1      43.534  68.848 103.172  1.00  0.00           S
ATOM     11  C1  CYSTA   1      43.644  68.668 101.352  1.00  0.00           C
ATOM     14  CA1 CYSTA   1      40.194  69.908 104.142  1.00  0.00           C
ATOM     15  OA1 CYSTA   1      39.834  70.778 104.932  1.00  0.00           O
ATOM     16  CA2 CYSTA   1      40.134  70.158 102.662  1.00  0.00           C
ATOM     19  C11 CYSTA   1      44.974  69.048 100.622  1.00  0.00           C
ATOM     21  O11 CYSTA   1      45.894  67.938 100.682  1.00  0.00           O
ATOM     22  CX1 CYSTA   1      45.764  67.078  99.672  1.00  0.00           C
ATOM     23  OX1 CYSTA   1      44.894  67.128  98.812  1.00  0.00           O
ATOM     24  CX2 CYSTA   1      46.904  66.058  99.722  1.00  0.00           C
ATOM     27  C12 CYSTA   1      45.704  70.338 101.122  1.00  0.00           C
ATOM     30  O12 CYSTA   1      47.084  70.448 100.702  1.00  0.00           O
ATOM     31  CD1 CYSTA   1      47.454  70.218  99.442  1.00  0.00           C
ATOM     32  OD1 CYSTA   1      48.444  69.578  99.132  1.00  0.00           O
ATOM     33  CD2 CYSTA   1      46.534  70.858  98.392  1.00  0.00           C
ATOM     36  CA3 CYSTA   1      38.894  69.648 101.882  1.00  0.00           C
ATOM     39  CA4 CYSTA   1      38.994  70.048 100.392  1.00  0.00           C
ATOM     42  CA5 CYSTA   1      39.194  68.858  99.462  1.00  0.00           C
ATOM     45  CA6 CYSTA   1      39.804  69.168  98.082  1.00  0.00           C
ATOM     48  CA7 CYSTA   1      41.324  69.408  98.122  1.00  0.00           C
ATOM     51  CA8 CYSTA   1      41.984  69.638  96.752  1.00  0.00           C
ATOM     54  CA9 CYSTA   1      43.394  70.238  96.902  1.00  0.00           C
ATOM     57 0CA1 CYSTA   1      44.164  70.418  95.592  1.00  0.00           C
ATOM     60 1CA1 CYSTA   1      44.894  69.138  95.132  1.00  0.00           C
ATOM     63 2CA1 CYSTA   1      45.884  69.428  93.992  1.00  0.00           C
ATOM     66 3CA1 CYSTA   1      46.704  68.218  93.532  1.00  0.00           C
ATOM     69 4CA1 CYSTA   1      47.574  68.538  92.312  1.00  0.00           C
ATOM     72 5CA1 CYSTA   1      48.314  67.318  91.762  1.00  0.00           C
ATOM     75 6CA1 CYSTA   1      49.254  67.648  90.602  1.00  0.00           C
ATOM     79  CD3 CYSTA   1      47.204  72.048  97.662  1.00  0.00           C
ATOM     82  CD4 CYSTA   1      47.324  73.288  98.562  1.00  0.00           C
ATOM     85  CD5 CYSTA   1      47.774  74.548  97.812  1.00  0.00           C
ATOM     88  CD6 CYSTA   1      49.104  74.398  97.062  1.00  0.00           C
ATOM     91  CD7 CYSTA   1      48.944  74.108  95.572  1.00  0.00           C
ATOM     94  CD8 CYSTA   1      50.294  74.038  94.852  1.00  0.00           C
ATOM     97  CD9 CYSTA   1      50.104  74.028  93.342  1.00  0.00           C
ATOM    100 0CD1 CYSTA   1      51.174  73.248  92.582  1.00  0.00           C
ATOM    103 1CD1 CYSTA   1      50.834  73.128  91.092  1.00  0.00           C
ATOM    106 2CD1 CYSTA   1      51.554  71.968  90.412  1.00  0.00           C
ATOM    109 3CD1 CYSTA   1      51.334  71.928  88.892  1.00  0.00           C
ATOM    112 4CD1 CYSTA   1      49.864  71.798  88.462  1.00  0.00           C
ATOM    115 5CD1 CYSTA   1      49.744  71.678  86.942  1.00  0.00           C
ATOM    118 6CD1 CYSTA   1      48.304  71.528  86.462  1.00  0.00           C
ATOM    122  CX3 CYSTA   1      47.244  65.538  98.312  1.00  0.00           C
ATOM    125  CX4 CYSTA   1      48.254  64.378  98.332  1.00  0.00           C
ATOM    128  CX5 CYSTA   1      48.444  63.738  96.952  1.00  0.00           C
ATOM    131  CX6 CYSTA   1      49.344  64.538  96.002  1.00  0.00           C
ATOM    134  CX7 CYSTA   1      49.214  64.078  94.542  1.00  0.00           C
ATOM    137  CX8 CYSTA   1      50.324  64.618  93.612  1.00  0.00           C
ATOM    140  CX9 CYSTA   1      51.624  63.878  93.792  1.00  0.00           C
ATOM    142 0CX1 CYSTA   1      52.534  63.588  92.842  1.00  0.00           C
ATOM    144 1CX1 CYSTA   1      52.454  63.948  91.382  1.00  0.00           C
ATOM    147 2CX1 CYSTA   1      53.304  62.998  90.502  1.00  0.00           C
ATOM    150 3CX1 CYSTA   1      52.794  61.548  90.472  1.00  0.00           C
ATOM    153 4CX1 CYSTA   1      53.624  60.658  89.542  1.00  0.00           C
ATOM    156 5CX1 CYSTA   1      53.034  59.248  89.382  1.00  0.00           C
ATOM    159 6CX1 CYSTA   1      53.844  58.368  88.432  1.00  0.00           C
ATOM    162 7CX1 CYSTA   1      53.284  56.948  88.292  1.00  0.00           C
ATOM    165 8CX1 CYSTA   1      54.064  56.098  87.282  1.00  0.00           C
ATOM    169  N   ASP A   2      40.424  66.498 106.452  1.00  0.00           N
ATOM    171  CA  ASP A   2      40.144  67.578 107.402  1.00  0.00           C
ATOM    173  CB  ASP A   2      38.734  67.368 108.032  1.00  0.00           C
ATOM    176  CG  ASP A   2      38.634  66.208 109.012  1.00  0.00           C
ATOM    177  OD1 ASP A   2      37.784  66.298 109.942  1.00  0.00           O
ATOM    178  OD2 ASP A   2      39.364  65.188 108.832  1.00  0.00           O
ATOM    179  C   ASP A   2      41.194  67.708 108.512  1.00  0.00           C
ATOM    180  O   ASP A   2      41.914  66.768 108.862  1.00  0.00           O
ATOM    181  N   ASP A   3      41.284  68.918 109.102  1.00  0.00           N
ATOM    183  CA  ASP A   3      42.184  69.268 110.182  1.00  0.00           C
ATOM    185  CB  ASP A   3      42.914  70.608 109.872  1.00  0.00           C
ATOM    188  CG  ASP A   3      43.864  70.418 108.702  1.00  0.00           C
ATOM    189  OD1 ASP A   3      44.194  71.428 108.042  1.00  0.00           O
ATOM    190  OD2 ASP A   3      44.364  69.278 108.532  1.00  0.00           O
ATOM    191  C   ASP A   3      41.394  69.338 111.492  1.00  0.00           C
ATOM    192  O   ASP A   3      40.644  68.438 111.842  1.00  0.00           O
ATOM    193  N   LYS A   4      41.504  70.458 112.232  1.00  0.00           N
ATOM    195  CA  LYS A   4      40.494  70.768 113.222  1.00  0.00           C
ATOM    197  CB  LYS A   4      41.074  70.938 114.642  1.00  0.00           C
ATOM    200  CG  LYS A   4      42.244  71.928 114.822  1.00  0.00           C
ATOM    203  CD  LYS A   4      42.684  71.928 116.302  1.00  0.00           C
ATOM    206  CE  LYS A   4      43.464  73.158 116.742  1.00  0.00           C
ATOM    209  NZ  LYS A   4      43.504  73.228 118.212  1.00  0.00           N
ATOM    213  C   LYS A   4      39.784  71.988 112.702  1.00  0.00           C
ATOM    214  O   LYS A   4      40.324  73.098 112.642  1.00  0.00           O
ATOM    215  N   GLN A   5      38.584  71.808 112.152  1.00  0.00           N
ATOM    217  CA  GLN A   5      37.474  71.028 112.642  1.00  0.00           C
ATOM    219  CB  GLN A   5      36.324  72.068 112.622  1.00  0.00           C
ATOM    222  CG  GLN A   5      34.964  71.728 113.272  1.00  0.00           C
ATOM    225  CD  GLN A   5      34.004  72.928 113.232  1.00  0.00           C
ATOM    226  OE1 GLN A   5      32.794  72.788 113.342  1.00  0.00           O
ATOM    227  NE2 GLN A   5      34.534  74.168 113.072  1.00  0.00           N
ATOM    230  C   GLN A   5      37.224  69.858 111.682  1.00  0.00           C
ATOM    231  O   GLN A   5      37.524  69.968 110.492  1.00  0.00           O
ATOM    232  N   ALA A   6      36.704  68.688 112.122  1.00  0.00           N
ATOM    234  CA  ALA A   6      36.044  68.368 113.372  1.00  0.00           C
ATOM    236  CB  ALA A   6      35.314  67.018 113.242  1.00  0.00           C
ATOM    240  C   ALA A   6      36.834  68.468 114.692  1.00  0.00           C
ATOM    241  O   ALA A   6      38.054  68.418 114.742  1.00  0.00           O
ATOM    242  N   GLN A   7      36.104  68.658 115.812  1.00  0.00           N
ATOM    244  CA  GLN A   7      36.624  68.368 117.142  1.00  0.00           C
ATOM    246  CB  GLN A   7      36.594  69.558 118.192  1.00  0.00           C
ATOM    249  CG  GLN A   7      35.334  69.798 119.082  1.00  0.00           C
ATOM    252  CD  GLN A   7      34.464  70.998 118.692  1.00  0.00           C
ATOM    253  OE1 GLN A   7      34.024  71.788 119.532  1.00  0.00           O
ATOM    254  NE2 GLN A   7      34.234  71.168 117.372  1.00  0.00           N
ATOM    257  C   GLN A   7      35.714  67.258 117.592  1.00  0.00           C
ATOM    258  O   GLN A   7      34.584  67.208 117.112  1.00  0.00           O
ATOM    259  N   GLN A   8      36.184  66.338 118.462  1.00  0.00           N
ATOM    261  CA  GLN A   8      35.454  65.178 118.972  1.00  0.00           C
ATOM    263  CB  GLN A   8      36.104  64.678 120.312  1.00  0.00           C
ATOM    266  CG  GLN A   8      35.314  64.798 121.652  1.00  0.00           C
ATOM    269  CD  GLN A   8      34.944  66.208 122.172  1.00  0.00           C
ATOM    270  OE1 GLN A   8      34.284  66.338 123.202  1.00  0.00           O
ATOM    271  NE2 GLN A   8      35.414  67.278 121.492  1.00  0.00           N
ATOM    274  C   GLN A   8      33.924  65.288 119.092  1.00  0.00           C
ATOM    275  O   GLN A   8      33.384  66.268 119.612  1.00  0.00           O
ATOM    276  N   GLY A   9      33.184  64.278 118.612  1.00  0.00           N
ATOM    278  CA  GLY A   9      31.744  64.248 118.792  1.00  0.00           C
ATOM    281  C   GLY A   9      31.234  62.858 118.612  1.00  0.00           C
ATOM    282  O   GLY A   9      30.614  62.548 117.612  1.00  0.00           O
ATOM    283  N   GLY A  10      31.414  61.918 119.562  1.00  0.00           N
ATOM    285  CA  GLY A  10      32.004  62.068 120.882  1.00  0.00           C
ATOM    288  C   GLY A  10      31.604  60.898 121.772  1.00  0.00           C
ATOM    289  O   GLY A  10      30.434  60.738 122.082  1.00  0.00           O
ATOM    290  N   GLN A  11      32.514  60.008 122.262  1.00  0.00           N
ATOM    292  CA  GLN A  11      33.934  59.838 121.992  1.00  0.00           C
ATOM    294  CB  GLN A  11      34.804  60.918 122.732  1.00  0.00           C
ATOM    297  CG  GLN A  11      34.574  61.288 124.222  1.00  0.00           C
ATOM    300  CD  GLN A  11      34.474  60.088 125.142  1.00  0.00           C
ATOM    301  OE1 GLN A  11      35.484  59.558 125.622  1.00  0.00           O
ATOM    302  NE2 GLN A  11      33.234  59.628 125.392  1.00  0.00           N
ATOM    305  C   GLN A  11      34.414  58.318 121.832  1.00  0.00           C
ATOM    306  O   GLN A  11      33.694  57.538 121.202  1.00  0.00           O
ATOM    307  N   GLN A  12      35.594  57.838 122.322  1.00  0.00           N
ATOM    309  CA  GLN A  12      36.614  57.008 121.612  1.00  0.00           C
ATOM    311  CB  GLN A  12      37.834  57.968 122.012  1.00  0.00           C
ATOM    314  CG  GLN A  12      37.934  59.408 121.342  1.00  0.00           C
ATOM    317  CD  GLN A  12      38.794  60.468 122.092  1.00  0.00           C
ATOM    318  OE1 GLN A  12      40.014  60.498 121.992  1.00  0.00           O
ATOM    319  NE2 GLN A  12      38.184  61.388 122.892  1.00  0.00           N
ATOM    322  C   GLN A  12      36.844  55.378 121.952  1.00  0.00           C
ATOM    323  O   GLN A  12      36.894  55.118 123.152  1.00  0.00           O
ATOM    324  N   MET A  13      36.954  54.278 120.982  1.00  0.00           N
ATOM    326  CA  MET A  13      38.024  53.148 120.722  1.00  0.00           C
ATOM    328  CB  MET A  13      39.434  53.838 120.932  1.00  0.00           C
ATOM    331  CG  MET A  13      39.784  55.368 120.942  1.00  0.00           C
ATOM    334  SD  MET A  13      40.764  56.088 122.362  1.00  0.00           S
ATOM    335  CE  MET A  13      40.334  55.498 124.042  1.00  0.00           C
ATOM    339  C   MET A  13      38.204  51.388 120.332  1.00  0.00           C
ATOM    340  O   MET A  13      38.534  51.388 119.152  1.00  0.00           O
ATOM    341  N   PRO A  14      38.234  49.878 120.812  1.00  0.00           N
ATOM    342  CD  PRO A  14      39.524  49.148 120.752  1.00  0.00           C
ATOM    345  CA  PRO A  14      37.374  48.538 120.792  1.00  0.00           C
ATOM    347  CB  PRO A  14      37.904  48.088 122.152  1.00  0.00           C
ATOM    350  CG  PRO A  14      39.414  48.138 121.922  1.00  0.00           C
ATOM    353  C   PRO A  14      37.634  47.038 120.022  1.00  0.00           C
ATOM    354  O   PRO A  14      37.214  46.858 118.882  1.00  0.00           O
ATOM    355  N   ALA A  15      38.194  45.878 120.652  1.00  0.00           N
ATOM    357  CA  ALA A  15      38.254  44.388 120.412  1.00  0.00           C
ATOM    359  CB  ALA A  15      38.154  43.838 118.962  1.00  0.00           C
ATOM    363  C   ALA A  15      39.304  43.478 121.152  1.00  0.00           C
ATOM    364  O   ALA A  15      39.004  42.888 122.192  1.00  0.00           O
ATOM    365  N   VAL A  16      40.514  43.198 120.572  1.00  0.00           N
ATOM    367  CA  VAL A  16      40.864  41.858 120.052  1.00  0.00           C
ATOM    369  CB  VAL A  16      41.074  42.018 118.542  1.00  0.00           C
ATOM    371  CG1 VAL A  16      42.524  42.198 118.092  1.00  0.00           C
ATOM    375  CG2 VAL A  16      40.424  40.838 117.802  1.00  0.00           C
ATOM    379  C   VAL A  16      42.034  41.088 120.742  1.00  0.00           C
ATOM    380  O   VAL A  16      42.674  40.208 120.172  1.00  0.00           O
ATOM    381  N   GLY A  17      42.314  41.368 122.012  1.00  0.00           N
ATOM    383  CA  GLY A  17      43.554  40.988 122.682  1.00  0.00           C
ATOM    386  C   GLY A  17      44.214  42.278 123.022  1.00  0.00           C
ATOM    387  O   GLY A  17      45.064  42.788 122.302  1.00  0.00           O
ATOM    388  N   VAL A  18      43.684  42.848 124.122  1.00  0.00           N
ATOM    390  CA  VAL A  18      43.664  44.268 124.362  1.00  0.00           C
ATOM    392  CB  VAL A  18      42.274  44.808 123.992  1.00  0.00           C
ATOM    394  CG1 VAL A  18      41.964  46.158 124.622  1.00  0.00           C
ATOM    398  CG2 VAL A  18      42.244  45.008 122.472  1.00  0.00           C
ATOM    402  C   VAL A  18      44.104  44.488 125.802  1.00  0.00           C
ATOM    403  O   VAL A  18      43.364  44.268 126.762  1.00  0.00           O
ATOM    404  N   VAL A  19      45.374  44.888 125.952  1.00  0.00           N
ATOM    406  CA  VAL A  19      46.274  44.528 127.022  1.00  0.00           C
ATOM    408  CB  VAL A  19      47.424  43.658 126.502  1.00  0.00           C
ATOM    410  CG1 VAL A  19      48.424  43.328 127.622  1.00  0.00           C
ATOM    414  CG2 VAL A  19      46.904  42.368 125.862  1.00  0.00           C
ATOM    418  C   VAL A  19      46.914  45.778 127.592  1.00  0.00           C
ATOM    419  O   VAL A  19      47.704  46.458 126.952  1.00  0.00           O
ATOM    420  N   THR A  20      46.624  46.128 128.832  1.00  0.00           N
ATOM    422  CA  THR A  20      47.034  47.418 129.402  1.00  0.00           C
ATOM    424  CB  THR A  20      46.544  47.548 130.832  1.00  0.00           C
ATOM    426  OG1 THR A  20      45.164  47.248 130.812  1.00  0.00           O
ATOM    428  CG2 THR A  20      46.744  48.978 131.342  1.00  0.00           C
ATOM    432  C   THR A  20      48.524  47.698 129.402  1.00  0.00           C
ATOM    433  O   THR A  20      49.284  47.018 130.102  1.00  0.00           O
ATOM    434  N   VAL A  21      48.974  48.728 128.642  1.00  0.00           N
ATOM    436  CA  VAL A  21      50.384  49.078 128.512  1.00  0.00           C
ATOM    438  CB  VAL A  21      50.664  49.808 127.202  1.00  0.00           C
ATOM    440  CG1 VAL A  21      52.174  50.038 127.012  1.00  0.00           C
ATOM    444  CG2 VAL A  21      50.154  48.958 126.032  1.00  0.00           C
ATOM    448  C   VAL A  21      50.824  49.888 129.732  1.00  0.00           C
ATOM    449  O   VAL A  21      50.104  50.758 130.222  1.00  0.00           O
ATOM    450  N   LYS A  22      52.004  49.568 130.292  1.00  0.00           N
ATOM    452  CA  LYS A  22      52.544  50.238 131.462  1.00  0.00           C
ATOM    454  CB  LYS A  22      53.074  49.308 132.592  1.00  0.00           C
ATOM    457  CG  LYS A  22      52.044  48.338 133.172  1.00  0.00           C
ATOM    460  CD  LYS A  22      51.864  47.058 132.352  1.00  0.00           C
ATOM    463  CE  LYS A  22      50.824  46.118 132.972  1.00  0.00           C
ATOM    466  NZ  LYS A  22      49.524  46.818 133.012  1.00  0.00           N
ATOM    470  C   LYS A  22      53.634  51.208 131.102  1.00  0.00           C
ATOM    471  O   LYS A  22      54.164  51.238 130.002  1.00  0.00           O
ATOM    472  N   THR A  23      53.994  52.048 132.072  1.00  0.00           N
ATOM    474  CA  THR A  23      55.094  52.978 132.032  1.00  0.00           C
ATOM    476  CB  THR A  23      54.844  54.118 133.012  1.00  0.00           C
ATOM    478  OG1 THR A  23      54.404  53.668 134.292  1.00  0.00           O
ATOM    480  CG2 THR A  23      53.694  54.968 132.462  1.00  0.00           C
ATOM    484  C   THR A  23      56.424  52.328 132.322  1.00  0.00           C
ATOM    485  O   THR A  23      56.524  51.428 133.172  1.00  0.00           O
ATOM    486  N   GLU A  24      57.494  52.778 131.632  1.00  0.00           N
ATOM    488  CA  GLU A  24      58.874  52.348 131.802  1.00  0.00           C
ATOM    490  CB  GLU A  24      59.294  51.198 130.842  1.00  0.00           C
ATOM    493  CG  GLU A  24      58.634  49.828 131.122  1.00  0.00           C
ATOM    496  CD  GLU A  24      58.934  48.838 130.002  1.00  0.00           C
ATOM    497  OE1 GLU A  24      58.554  49.138 128.842  1.00  0.00           O
ATOM    498  OE2 GLU A  24      59.544  47.758 130.252  1.00  0.00           O
ATOM    499  C   GLU A  24      59.834  53.518 131.562  1.00  0.00           C
ATOM    500  O   GLU A  24      59.554  54.398 130.752  1.00  0.00           O
ATOM    501  N   PRO A  25      60.964  53.588 132.282  1.00  0.00           N
ATOM    502  CD  PRO A  25      61.324  52.648 133.352  1.00  0.00           C
ATOM    505  CA  PRO A  25      62.084  54.468 131.962  1.00  0.00           C
ATOM    507  CB  PRO A  25      62.994  54.328 133.182  1.00  0.00           C
ATOM    510  CG  PRO A  25      62.804  52.878 133.642  1.00  0.00           C
ATOM    513  C   PRO A  25      62.774  54.148 130.652  1.00  0.00           C
ATOM    514  O   PRO A  25      62.754  53.008 130.172  1.00  0.00           O
ATOM    515  N   LEU A  26      63.414  55.158 130.052  1.00  0.00           N
ATOM    517  CA  LEU A  26      64.054  55.158 128.752  1.00  0.00           C
ATOM    519  CB  LEU A  26      63.844  56.448 127.892  1.00  0.00           C
ATOM    522  CG  LEU A  26      63.544  57.858 128.492  1.00  0.00           C
ATOM    524  CD1 LEU A  26      63.614  58.038 130.012  1.00  0.00           C
ATOM    528  CD2 LEU A  26      64.464  58.888 127.812  1.00  0.00           C
ATOM    532  C   LEU A  26      65.534  54.828 128.852  1.00  0.00           C
ATOM    533  O   LEU A  26      66.354  55.608 129.342  1.00  0.00           O
ATOM    534  N   GLN A  27      65.884  53.618 128.392  1.00  0.00           N
ATOM    536  CA  GLN A  27      67.084  52.888 128.732  1.00  0.00           C
ATOM    538  CB  GLN A  27      66.714  51.378 128.602  1.00  0.00           C
ATOM    541  CG  GLN A  27      65.554  50.948 129.552  1.00  0.00           C
ATOM    544  CD  GLN A  27      64.754  49.718 129.112  1.00  0.00           C
ATOM    545  OE1 GLN A  27      65.274  48.788 128.512  1.00  0.00           O
ATOM    546  NE2 GLN A  27      63.444  49.708 129.482  1.00  0.00           N
ATOM    549  C   GLN A  27      68.274  53.218 127.842  1.00  0.00           C
ATOM    550  O   GLN A  27      68.524  52.498 126.892  1.00  0.00           O
ATOM    551  N   ILE A  28      69.044  54.298 128.152  1.00  0.00           N
ATOM    553  CA  ILE A  28      70.294  54.678 127.462  1.00  0.00           C
ATOM    555  CB  ILE A  28      71.464  53.698 127.532  1.00  0.00           C
ATOM    557  CG2 ILE A  28      72.594  54.118 126.552  1.00  0.00           C
ATOM    561  CG1 ILE A  28      72.064  53.598 128.952  1.00  0.00           C
ATOM    564  CD  ILE A  28      71.264  52.718 129.902  1.00  0.00           C
ATOM    568  C   ILE A  28      70.094  55.188 126.042  1.00  0.00           C
ATOM    569  O   ILE A  28      69.674  54.488 125.122  1.00  0.00           O
ATOM    570  N   THR A  29      70.424  56.468 125.812  1.00  0.00           N
ATOM    572  CA  THR A  29      69.924  57.208 124.672  1.00  0.00           C
ATOM    574  CB  THR A  29      69.084  58.438 125.082  1.00  0.00           C
ATOM    576  OG1 THR A  29      69.854  59.488 125.652  1.00  0.00           O
ATOM    578  CG2 THR A  29      68.014  58.058 126.112  1.00  0.00           C
ATOM    582  C   THR A  29      71.074  57.598 123.752  1.00  0.00           C
ATOM    583  O   THR A  29      72.054  58.198 124.182  1.00  0.00           O
ATOM    584  N   THR A  30      70.954  57.268 122.442  1.00  0.00           N
ATOM    586  CA  THR A  30      71.944  57.468 121.372  1.00  0.00           C
ATOM    588  CB  THR A  30      72.004  58.828 120.662  1.00  0.00           C
ATOM    590  OG1 THR A  30      72.034  59.928 121.542  1.00  0.00           O
ATOM    592  CG2 THR A  30      70.734  58.998 119.812  1.00  0.00           C
ATOM    596  C   THR A  30      73.364  56.938 121.552  1.00  0.00           C
ATOM    597  O   THR A  30      74.124  57.358 122.422  1.00  0.00           O
ATOM    598  N   GLU A  31      73.794  56.078 120.612  1.00  0.00           N
ATOM    600  CA  GLU A  31      75.184  55.788 120.342  1.00  0.00           C
ATOM    602  CB  GLU A  31      75.324  54.258 120.132  1.00  0.00           C
ATOM    605  CG  GLU A  31      76.724  53.728 119.782  1.00  0.00           C
ATOM    608  CD  GLU A  31      76.744  52.198 119.742  1.00  0.00           C
ATOM    609  OE1 GLU A  31      75.744  51.588 120.212  1.00  0.00           O
ATOM    610  OE2 GLU A  31      77.754  51.598 119.302  1.00  0.00           O
ATOM    611  C   GLU A  31      75.704  56.588 119.152  1.00  0.00           C
ATOM    612  O   GLU A  31      75.074  56.668 118.092  1.00  0.00           O
ATOM    613  N   LEU A  32      76.854  57.268 119.332  1.00  0.00           N
ATOM    615  CA  LEU A  32      77.354  58.288 118.422  1.00  0.00           C
ATOM    617  CB  LEU A  32      76.994  59.718 118.932  1.00  0.00           C
ATOM    620  CG  LEU A  32      77.284  60.048 120.422  1.00  0.00           C
ATOM    622  CD1 LEU A  32      78.564  60.888 120.572  1.00  0.00           C
ATOM    626  CD2 LEU A  32      76.094  60.768 121.062  1.00  0.00           C
ATOM    630  C   LEU A  32      78.874  58.148 118.212  1.00  0.00           C
ATOM    631  O   LEU A  32      79.584  57.968 119.212  1.00  0.00           O
ATOM    632  N   PRO A  33      79.434  58.138 117.002  1.00  0.00           N
ATOM    633  CD  PRO A  33      78.724  58.068 115.732  1.00  0.00           C
ATOM    636  CA  PRO A  33      80.884  58.148 116.782  1.00  0.00           C
ATOM    638  CB  PRO A  33      81.044  57.928 115.272  1.00  0.00           C
ATOM    641  CG  PRO A  33      79.704  57.358 114.812  1.00  0.00           C
ATOM    644  C   PRO A  33      81.644  59.378 117.262  1.00  0.00           C
ATOM    645  O   PRO A  33      81.374  60.488 116.812  1.00  0.00           O
ATOM    646  N   GLY A  34      82.684  59.198 118.102  1.00  0.00           N
ATOM    648  CA  GLY A  34      83.644  60.238 118.422  1.00  0.00           C
ATOM    651  C   GLY A  34      85.014  59.748 118.082  1.00  0.00           C
ATOM    652  O   GLY A  34      85.454  58.708 118.572  1.00  0.00           O
ATOM    653  N   ARG A  35      85.744  60.488 117.222  1.00  0.00           N
ATOM    655  CA  ARG A  35      87.074  60.058 116.822  1.00  0.00           C
ATOM    657  CB  ARG A  35      87.574  60.718 115.512  1.00  0.00           C
ATOM    660  CG  ARG A  35      88.874  60.088 114.992  1.00  0.00           C
ATOM    663  CD  ARG A  35      89.434  60.778 113.752  1.00  0.00           C
ATOM    666  NE  ARG A  35      90.504  59.888 113.192  1.00  0.00           N
ATOM    668  CZ  ARG A  35      91.324  60.248 112.212  1.00  0.00           C
ATOM    669  NH1 ARG A  35      91.154  61.388 111.582  1.00  0.00           N
ATOM    672  NH2 ARG A  35      92.284  59.418 111.862  1.00  0.00           N
ATOM    675  C   ARG A  35      88.064  60.318 117.922  1.00  0.00           C
ATOM    676  O   ARG A  35      88.454  61.448 118.212  1.00  0.00           O
ATOM    677  N   THR A  36      88.534  59.248 118.592  1.00  0.00           N
ATOM    679  CA  THR A  36      89.484  59.398 119.672  1.00  0.00           C
ATOM    681  CB  THR A  36      89.664  58.118 120.492  1.00  0.00           C
ATOM    683  OG1 THR A  36      90.544  58.318 121.582  1.00  0.00           O
ATOM    685  CG2 THR A  36      90.224  56.978 119.632  1.00  0.00           C
ATOM    689  C   THR A  36      90.804  60.068 119.282  1.00  0.00           C
ATOM    690  O   THR A  36      91.334  59.858 118.182  1.00  0.00           O
ATOM    691  N   SER A  37      91.324  60.928 120.172  1.00  0.00           N
ATOM    693  CA  SER A  37      92.494  61.758 119.952  1.00  0.00           C
ATOM    695  CB  SER A  37      92.194  63.298 119.942  1.00  0.00           C
ATOM    698  OG  SER A  37      92.004  63.928 121.212  1.00  0.00           O
ATOM    700  C   SER A  37      93.504  61.358 121.022  1.00  0.00           C
ATOM    701  O   SER A  37      93.324  60.388 121.742  1.00  0.00           O
ATOM    702  N   ALA A  38      94.664  62.018 121.112  1.00  0.00           N
ATOM    704  CA  ALA A  38      95.614  61.728 122.172  1.00  0.00           C
ATOM    706  CB  ALA A  38      97.054  61.648 121.632  1.00  0.00           C
ATOM    710  C   ALA A  38      95.504  62.748 123.282  1.00  0.00           C
ATOM    711  O   ALA A  38      95.084  63.888 123.072  1.00  0.00           O
ATOM    712  N   TYR A  39      95.944  62.348 124.512  1.00  0.00           N
ATOM    714  CA  TYR A  39      95.974  63.198 125.702  1.00  0.00           C
ATOM    716  CB  TYR A  39      96.664  62.478 126.882  1.00  0.00           C
ATOM    719  CG  TYR A  39      96.424  63.178 128.202  1.00  0.00           C
ATOM    720  CD1 TYR A  39      95.124  63.358 128.682  1.00  0.00           C
ATOM    722  CE1 TYR A  39      94.894  64.018 129.892  1.00  0.00           C
ATOM    724  CZ  TYR A  39      95.954  64.528 130.632  1.00  0.00           C
ATOM    725  OH  TYR A  39      95.674  65.228 131.822  1.00  0.00           O
ATOM    727  CD2 TYR A  39      97.504  63.668 128.972  1.00  0.00           C
ATOM    729  CE2 TYR A  39      97.274  64.348 130.172  1.00  0.00           C
ATOM    731  C   TYR A  39      96.814  64.418 125.452  1.00  0.00           C
ATOM    732  O   TYR A  39      96.554  65.528 125.902  1.00  0.00           O
ATOM    733  N   ARG A  40      97.894  64.178 124.712  1.00  0.00           N
ATOM    735  CA  ARG A  40      98.734  65.218 124.242  1.00  0.00           C
ATOM    737  CB  ARG A  40      99.694  65.628 125.382  1.00  0.00           C
ATOM    740  CG  ARG A  40     100.754  66.698 125.082  1.00  0.00           C
ATOM    743  CD  ARG A  40     101.154  67.538 126.312  1.00  0.00           C
ATOM    746  NE  ARG A  40     101.304  66.608 127.492  1.00  0.00           N
ATOM    748  CZ  ARG A  40     100.444  66.468 128.502  1.00  0.00           C
ATOM    749  NH1 ARG A  40      99.464  67.318 128.722  1.00  0.00           N
ATOM    752  NH2 ARG A  40     100.634  65.488 129.362  1.00  0.00           N
ATOM    755  C   ARG A  40      99.414  64.658 123.032  1.00  0.00           C
ATOM    756  O   ARG A  40      99.594  63.448 122.892  1.00  0.00           O
ATOM    757  N   ILE A  41      99.784  65.548 122.102  1.00  0.00           N
ATOM    759  CA  ILE A  41     100.624  65.218 120.992  1.00  0.00           C
ATOM    761  CB  ILE A  41      99.934  65.178 119.612  1.00  0.00           C
ATOM    763  CG2 ILE A  41      98.854  64.078 119.652  1.00  0.00           C
ATOM    767  CG1 ILE A  41      99.324  66.538 119.212  1.00  0.00           C
ATOM    770  CD  ILE A  41      98.454  66.508 117.952  1.00  0.00           C
ATOM    774  C   ILE A  41     101.694  66.258 121.002  1.00  0.00           C
ATOM    775  O   ILE A  41     101.504  67.388 121.432  1.00  0.00           O
ATOM    776  N   ALA A  42     102.864  65.898 120.472  1.00  0.00           N
ATOM    778  CA  ALA A  42     103.764  66.848 119.892  1.00  0.00           C
ATOM    780  CB  ALA A  42     105.054  66.948 120.712  1.00  0.00           C
ATOM    784  C   ALA A  42     104.074  66.338 118.512  1.00  0.00           C
ATOM    785  O   ALA A  42     104.044  65.128 118.262  1.00  0.00           O
ATOM    786  N   GLU A  43     104.384  67.258 117.582  1.00  0.00           N
ATOM    788  CA  GLU A  43     104.934  66.908 116.292  1.00  0.00           C
ATOM    790  CB  GLU A  43     104.264  67.718 115.162  1.00  0.00           C
ATOM    793  CG  GLU A  43     102.764  67.388 115.062  1.00  0.00           C
ATOM    796  CD  GLU A  43     102.054  68.138 113.952  1.00  0.00           C
ATOM    797  OE1 GLU A  43     102.574  69.158 113.432  1.00  0.00           O
ATOM    798  OE2 GLU A  43     100.914  67.708 113.642  1.00  0.00           O
ATOM    799  C   GLU A  43     106.444  67.128 116.302  1.00  0.00           C
ATOM    800  O   GLU A  43     106.934  68.248 116.462  1.00  0.00           O
ATOM    801  N   VAL A  44     107.214  66.048 116.152  1.00  0.00           N
ATOM    803  CA  VAL A  44     108.654  66.098 116.052  1.00  0.00           C
ATOM    805  CB  VAL A  44     109.304  64.758 116.382  1.00  0.00           C
ATOM    807  CG1 VAL A  44     110.824  64.938 116.422  1.00  0.00           C
ATOM    811  CG2 VAL A  44     108.764  64.258 117.742  1.00  0.00           C
ATOM    815  C   VAL A  44     109.034  66.518 114.632  1.00  0.00           C
ATOM    816  O   VAL A  44     108.824  65.788 113.662  1.00  0.00           O
ATOM    817  N   ARG A  45     109.604  67.718 114.472  1.00  0.00           N
ATOM    819  CA  ARG A  45     109.884  68.268 113.172  1.00  0.00           C
ATOM    821  CB  ARG A  45     108.914  69.428 112.792  1.00  0.00           C
ATOM    824  CG  ARG A  45     108.664  70.468 113.902  1.00  0.00           C
ATOM    827  CD  ARG A  45     107.774  71.658 113.472  1.00  0.00           C
ATOM    830  NE  ARG A  45     106.394  71.138 113.212  1.00  0.00           N
ATOM    832  CZ  ARG A  45     105.924  70.768 112.022  1.00  0.00           C
ATOM    833  NH1 ARG A  45     106.534  71.188 110.932  1.00  0.00           N
ATOM    836  NH2 ARG A  45     104.864  69.998 111.872  1.00  0.00           N
ATOM    839  C   ARG A  45     111.344  68.648 113.052  1.00  0.00           C
ATOM    840  O   ARG A  45     111.954  69.058 114.052  1.00  0.00           O
ATOM    841  N   PRO A  46     111.994  68.458 111.902  1.00  0.00           N
ATOM    842  CD  PRO A  46     111.354  68.118 110.622  1.00  0.00           C
ATOM    845  CA  PRO A  46     113.384  68.848 111.712  1.00  0.00           C
ATOM    847  CB  PRO A  46     113.724  68.408 110.292  1.00  0.00           C
ATOM    850  CG  PRO A  46     112.384  68.448 109.542  1.00  0.00           C
ATOM    853  C   PRO A  46     113.664  70.318 112.002  1.00  0.00           C
ATOM    854  O   PRO A  46     112.874  71.178 111.602  1.00  0.00           O
ATOM    855  N   GLN A  47     114.774  70.568 112.722  1.00  0.00           N
ATOM    857  CA  GLN A  47     115.284  71.858 113.152  1.00  0.00           C
ATOM    859  CB  GLN A  47     115.734  71.778 114.642  1.00  0.00           C
ATOM    862  CG  GLN A  47     114.634  71.378 115.642  1.00  0.00           C
ATOM    865  CD  GLN A  47     113.434  72.318 115.542  1.00  0.00           C
ATOM    866  OE1 GLN A  47     113.554  73.498 115.892  1.00  0.00           O
ATOM    867  NE2 GLN A  47     112.274  71.818 115.092  1.00  0.00           N
ATOM    870  C   GLN A  47     116.534  72.228 112.362  1.00  0.00           C
ATOM    871  O   GLN A  47     117.064  73.338 112.472  1.00  0.00           O
ATOM    872  N   VAL A  48     117.014  71.318 111.512  1.00  0.00           N
ATOM    874  CA  VAL A  48     118.174  71.548 110.672  1.00  0.00           C
ATOM    876  CB  VAL A  48     119.454  71.058 111.352  1.00  0.00           C
ATOM    878  CG1 VAL A  48     119.854  69.618 110.982  1.00  0.00           C
ATOM    882  CG2 VAL A  48     120.594  72.038 111.062  1.00  0.00           C
ATOM    886  C   VAL A  48     117.914  70.878 109.342  1.00  0.00           C
ATOM    887  O   VAL A  48     117.244  69.838 109.282  1.00  0.00           O
ATOM    888  N   SER A  49     118.414  71.458 108.232  1.00  0.00           N
ATOM    890  CA  SER A  49     118.464  70.758 106.962  1.00  0.00           C
ATOM    892  CB  SER A  49     118.584  71.698 105.722  1.00  0.00           C
ATOM    895  OG  SER A  49     117.564  72.698 105.682  1.00  0.00           O
ATOM    897  C   SER A  49     119.654  69.828 106.912  1.00  0.00           C
ATOM    898  O   SER A  49     120.764  70.218 107.252  1.00  0.00           O
ATOM    899  N   GLY A  50     119.444  68.578 106.472  1.00  0.00           N
ATOM    901  CA  GLY A  50     120.564  67.678 106.322  1.00  0.00           C
ATOM    904  C   GLY A  50     120.284  66.238 106.132  1.00  0.00           C
ATOM    905  O   GLY A  50     119.144  65.818 105.952  1.00  0.00           O
ATOM    906  N   ILE A  51     121.364  65.438 106.072  1.00  0.00           N
ATOM    908  CA  ILE A  51     121.274  64.008 105.802  1.00  0.00           C
ATOM    910  CB  ILE A  51     122.514  63.378 105.132  1.00  0.00           C
ATOM    912  CG2 ILE A  51     122.274  61.858 104.942  1.00  0.00           C
ATOM    916  CG1 ILE A  51     122.854  63.948 103.722  1.00  0.00           C
ATOM    919  CD  ILE A  51     123.654  65.248 103.722  1.00  0.00           C
ATOM    923  C   ILE A  51     120.984  63.298 107.122  1.00  0.00           C
ATOM    924  O   ILE A  51     121.744  63.418 108.082  1.00  0.00           O
ATOM    925  N   ILE A  52     119.884  62.518 107.192  1.00  0.00           N
ATOM    927  CA  ILE A  52     119.614  61.648 108.322  1.00  0.00           C
ATOM    929  CB  ILE A  52     118.224  60.988 108.222  1.00  0.00           C
ATOM    931  CG2 ILE A  52     117.954  60.098 109.462  1.00  0.00           C
ATOM    935  CG1 ILE A  52     117.064  61.998 108.032  1.00  0.00           C
ATOM    938  CD  ILE A  52     116.804  62.908 109.242  1.00  0.00           C
ATOM    942  C   ILE A  52     120.704  60.578 108.472  1.00  0.00           C
ATOM    943  O   ILE A  52     120.864  59.708 107.612  1.00  0.00           O
ATOM    944  N   LEU A  53     121.464  60.588 109.582  1.00  0.00           N
ATOM    946  CA  LEU A  53     122.264  59.458 109.992  1.00  0.00           C
ATOM    948  CB  LEU A  53     123.654  59.798 110.572  1.00  0.00           C
ATOM    951  CG  LEU A  53     124.644  60.568 109.682  1.00  0.00           C
ATOM    953  CD1 LEU A  53     125.994  60.648 110.412  1.00  0.00           C
ATOM    957  CD2 LEU A  53     124.824  59.918 108.302  1.00  0.00           C
ATOM    961  C   LEU A  53     121.474  58.628 110.972  1.00  0.00           C
ATOM    962  O   LEU A  53     120.324  58.278 110.722  1.00  0.00           O
ATOM    963  N   LYS A  54     122.034  58.218 112.132  1.00  0.00           N
ATOM    965  CA  LYS A  54     121.504  57.058 112.812  1.00  0.00           C
ATOM    967  CB  LYS A  54     122.574  56.198 113.522  1.00  0.00           C
ATOM    970  CG  LYS A  54     121.984  55.168 114.492  1.00  0.00           C
ATOM    973  CD  LYS A  54     122.994  54.168 115.042  1.00  0.00           C
ATOM    976  CE  LYS A  54     122.254  53.058 115.792  1.00  0.00           C
ATOM    979  NZ  LYS A  54     123.194  52.018 116.242  1.00  0.00           N
ATOM    983  C   LYS A  54     120.294  57.338 113.682  1.00  0.00           C
ATOM    984  O   LYS A  54     120.324  58.208 114.552  1.00  0.00           O
ATOM    985  N   ARG A  55     119.204  56.578 113.442  1.00  0.00           N
ATOM    987  CA  ARG A  55     118.024  56.578 114.272  1.00  0.00           C
ATOM    989  CB  ARG A  55     116.844  55.898 113.542  1.00  0.00           C
ATOM    992  CG  ARG A  55     115.524  55.878 114.342  1.00  0.00           C
ATOM    995  CD  ARG A  55     114.324  55.258 113.612  1.00  0.00           C
ATOM    998  NE  ARG A  55     114.634  53.808 113.382  1.00  0.00           N
ATOM   1000  CZ  ARG A  55     115.194  53.308 112.292  1.00  0.00           C
ATOM   1001  NH1 ARG A  55     115.464  53.978 111.202  1.00  0.00           N
ATOM   1004  NH2 ARG A  55     115.524  52.038 112.292  1.00  0.00           N
ATOM   1007  C   ARG A  55     118.264  55.888 115.592  1.00  0.00           C
ATOM   1008  O   ARG A  55     118.734  54.758 115.672  1.00  0.00           O
ATOM   1009  N   ASN A  56     117.934  56.568 116.702  1.00  0.00           N
ATOM   1011  CA  ASN A  56     118.314  56.128 118.032  1.00  0.00           C
ATOM   1013  CB  ASN A  56     119.004  57.288 118.792  1.00  0.00           C
ATOM   1016  CG  ASN A  56     120.394  57.498 118.192  1.00  0.00           C
ATOM   1017  OD1 ASN A  56     121.164  56.548 117.992  1.00  0.00           O
ATOM   1018  ND2 ASN A  56     120.744  58.768 117.912  1.00  0.00           N
ATOM   1021  C   ASN A  56     117.134  55.618 118.832  1.00  0.00           C
ATOM   1022  O   ASN A  56     117.274  55.388 120.032  1.00  0.00           O
ATOM   1023  N   PHE A  57     115.954  55.408 118.232  1.00  0.00           N
ATOM   1025  CA  PHE A  57     114.754  54.988 118.942  1.00  0.00           C
ATOM   1027  CB  PHE A  57     113.744  56.148 119.232  1.00  0.00           C
ATOM   1030  CG  PHE A  57     113.144  56.728 117.972  1.00  0.00           C
ATOM   1031  CD1 PHE A  57     113.884  57.638 117.222  1.00  0.00           C
ATOM   1033  CE1 PHE A  57     113.384  58.168 116.032  1.00  0.00           C
ATOM   1035  CZ  PHE A  57     112.134  57.778 115.552  1.00  0.00           C
ATOM   1037  CD2 PHE A  57     111.864  56.358 117.502  1.00  0.00           C
ATOM   1039  CE2 PHE A  57     111.374  56.858 116.292  1.00  0.00           C
ATOM   1041  C   PHE A  57     114.064  53.918 118.132  1.00  0.00           C
ATOM   1042  O   PHE A  57     114.434  53.648 116.992  1.00  0.00           O
ATOM   1043  N   LYS A  58     113.014  53.308 118.722  1.00  0.00           N
ATOM   1045  CA  LYS A  58     112.144  52.388 118.022  1.00  0.00           C
ATOM   1047  CB  LYS A  58     112.084  51.038 118.762  1.00  0.00           C
ATOM   1050  CG  LYS A  58     113.414  50.268 118.742  1.00  0.00           C
ATOM   1053  CD  LYS A  58     113.404  49.088 119.712  1.00  0.00           C
ATOM   1056  CE  LYS A  58     114.754  48.428 119.962  1.00  0.00           C
ATOM   1059  NZ  LYS A  58     114.584  47.368 120.962  1.00  0.00           N
ATOM   1063  C   LYS A  58     110.734  52.958 117.912  1.00  0.00           C
ATOM   1064  O   LYS A  58     110.214  53.598 118.822  1.00  0.00           O
ATOM   1065  N   GLU A  59     110.094  52.748 116.752  1.00  0.00           N
ATOM   1067  CA  GLU A  59     108.724  53.128 116.492  1.00  0.00           C
ATOM   1069  CB  GLU A  59     108.294  52.738 115.062  1.00  0.00           C
ATOM   1072  CG  GLU A  59     109.064  53.428 113.922  1.00  0.00           C
ATOM   1075  CD  GLU A  59     108.354  53.208 112.582  1.00  0.00           C
ATOM   1076  OE1 GLU A  59     107.504  52.288 112.502  1.00  0.00           O
ATOM   1077  OE2 GLU A  59     108.614  53.998 111.652  1.00  0.00           O
ATOM   1078  C   GLU A  59     107.744  52.488 117.462  1.00  0.00           C
ATOM   1079  O   GLU A  59     107.824  51.308 117.782  1.00  0.00           O
ATOM   1080  N   GLY A  60     106.784  53.268 118.002  1.00  0.00           N
ATOM   1082  CA  GLY A  60     105.804  52.808 118.992  1.00  0.00           C
ATOM   1085  C   GLY A  60     106.274  52.758 120.432  1.00  0.00           C
ATOM   1086  O   GLY A  60     105.484  52.488 121.332  1.00  0.00           O
ATOM   1087  N   SER A  61     107.584  52.998 120.692  1.00  0.00           N
ATOM   1089  CA  SER A  61     108.204  52.918 122.012  1.00  0.00           C
ATOM   1091  CB  SER A  61     109.744  52.658 121.982  1.00  0.00           C
ATOM   1094  OG  SER A  61     110.514  53.748 121.462  1.00  0.00           O
ATOM   1096  C   SER A  61     107.904  54.118 122.882  1.00  0.00           C
ATOM   1097  O   SER A  61     107.574  55.208 122.392  1.00  0.00           O
ATOM   1098  N   ASP A  62     107.984  53.938 124.212  1.00  0.00           N
ATOM   1100  CA  ASP A  62     107.824  55.008 125.192  1.00  0.00           C
ATOM   1102  CB  ASP A  62     107.504  54.448 126.612  1.00  0.00           C
ATOM   1105  CG  ASP A  62     106.184  53.708 126.652  1.00  0.00           C
ATOM   1106  OD1 ASP A  62     105.334  53.918 125.752  1.00  0.00           O
ATOM   1107  OD2 ASP A  62     105.974  52.908 127.602  1.00  0.00           O
ATOM   1108  C   ASP A  62     109.084  55.868 125.252  1.00  0.00           C
ATOM   1109  O   ASP A  62     110.184  55.378 125.532  1.00  0.00           O
ATOM   1110  N   ILE A  63     108.964  57.178 124.982  1.00  0.00           N
ATOM   1112  CA  ILE A  63     110.084  58.088 124.812  1.00  0.00           C
ATOM   1114  CB  ILE A  63     110.164  58.598 123.362  1.00  0.00           C
ATOM   1116  CG2 ILE A  63     111.144  59.798 123.222  1.00  0.00           C
ATOM   1120  CG1 ILE A  63     110.544  57.418 122.432  1.00  0.00           C
ATOM   1123  CD  ILE A  63     110.974  57.818 121.022  1.00  0.00           C
ATOM   1127  C   ILE A  63     109.954  59.228 125.812  1.00  0.00           C
ATOM   1128  O   ILE A  63     108.864  59.708 126.092  1.00  0.00           O
ATOM   1129  N   GLU A  64     111.064  59.698 126.412  1.00  0.00           N
ATOM   1131  CA  GLU A  64     111.044  60.828 127.342  1.00  0.00           C
ATOM   1133  CB  GLU A  64     111.794  60.528 128.662  1.00  0.00           C
ATOM   1136  CG  GLU A  64     110.974  59.648 129.642  1.00  0.00           C
ATOM   1139  CD  GLU A  64     109.694  60.338 130.112  1.00  0.00           C
ATOM   1140  OE1 GLU A  64     109.764  61.558 130.432  1.00  0.00           O
ATOM   1141  OE2 GLU A  64     108.624  59.678 130.162  1.00  0.00           O
ATOM   1142  C   GLU A  64     111.564  62.118 126.732  1.00  0.00           C
ATOM   1143  O   GLU A  64     112.234  62.118 125.702  1.00  0.00           O
ATOM   1144  N   ALA A  65     111.234  63.278 127.332  1.00  0.00           N
ATOM   1146  CA  ALA A  65     111.734  64.568 126.852  1.00  0.00           C
ATOM   1148  CB  ALA A  65     111.084  65.728 127.632  1.00  0.00           C
ATOM   1152  C   ALA A  65     113.254  64.718 126.922  1.00  0.00           C
ATOM   1153  O   ALA A  65     113.884  64.568 127.962  1.00  0.00           O
ATOM   1154  N   GLY A  66     113.884  65.068 125.782  1.00  0.00           N
ATOM   1156  CA  GLY A  66     115.324  65.188 125.672  1.00  0.00           C
ATOM   1159  C   GLY A  66     116.014  63.868 125.442  1.00  0.00           C
ATOM   1160  O   GLY A  66     117.234  63.768 125.582  1.00  0.00           O
ATOM   1161  N   VAL A  67     115.254  62.828 125.032  1.00  0.00           N
ATOM   1163  CA  VAL A  67     115.814  61.598 124.502  1.00  0.00           C
ATOM   1165  CB  VAL A  67     114.894  60.388 124.662  1.00  0.00           C
ATOM   1167  CG1 VAL A  67     115.414  59.148 123.892  1.00  0.00           C
ATOM   1171  CG2 VAL A  67     114.784  60.058 126.172  1.00  0.00           C
ATOM   1175  C   VAL A  67     116.174  61.788 123.032  1.00  0.00           C
ATOM   1176  O   VAL A  67     115.364  62.258 122.232  1.00  0.00           O
ATOM   1177  N   SER A  68     117.414  61.408 122.662  1.00  0.00           N
ATOM   1179  CA  SER A  68     117.914  61.368 121.292  1.00  0.00           C
ATOM   1181  CB  SER A  68     119.404  60.888 121.292  1.00  0.00           C
ATOM   1184  OG  SER A  68     119.954  60.558 120.012  1.00  0.00           O
ATOM   1186  C   SER A  68     117.084  60.518 120.332  1.00  0.00           C
ATOM   1187  O   SER A  68     116.784  59.358 120.582  1.00  0.00           O
ATOM   1188  N   LEU A  69     116.694  61.098 119.172  1.00  0.00           N
ATOM   1190  CA  LEU A  69     115.864  60.408 118.202  1.00  0.00           C
ATOM   1192  CB  LEU A  69     114.624  61.268 117.802  1.00  0.00           C
ATOM   1195  CG  LEU A  69     113.674  61.598 118.972  1.00  0.00           C
ATOM   1197  CD1 LEU A  69     112.454  62.378 118.472  1.00  0.00           C
ATOM   1201  CD2 LEU A  69     113.214  60.338 119.712  1.00  0.00           C
ATOM   1205  C   LEU A  69     116.634  60.068 116.932  1.00  0.00           C
ATOM   1206  O   LEU A  69     116.544  58.978 116.362  1.00  0.00           O
ATOM   1207  N   TYR A  70     117.444  60.998 116.432  1.00  0.00           N
ATOM   1209  CA  TYR A  70     118.234  60.768 115.252  1.00  0.00           C
ATOM   1211  CB  TYR A  70     117.614  61.268 113.902  1.00  0.00           C
ATOM   1214  CG  TYR A  70     116.254  60.698 113.602  1.00  0.00           C
ATOM   1215  CD1 TYR A  70     116.124  59.498 112.872  1.00  0.00           C
ATOM   1217  CE1 TYR A  70     114.864  59.038 112.472  1.00  0.00           C
ATOM   1219  CZ  TYR A  70     113.714  59.758 112.782  1.00  0.00           C
ATOM   1220  OH  TYR A  70     112.474  59.298 112.292  1.00  0.00           O
ATOM   1222  CD2 TYR A  70     115.074  61.398 113.942  1.00  0.00           C
ATOM   1224  CE2 TYR A  70     113.814  60.928 113.542  1.00  0.00           C
ATOM   1226  C   TYR A  70     119.484  61.558 115.482  1.00  0.00           C
ATOM   1227  O   TYR A  70     119.524  62.498 116.272  1.00  0.00           O
ATOM   1228  N   GLN A  71     120.544  61.228 114.742  1.00  0.00           N
ATOM   1230  CA  GLN A  71     121.674  62.098 114.632  1.00  0.00           C
ATOM   1232  CB  GLN A  71     122.934  61.318 115.052  1.00  0.00           C
ATOM   1235  CG  GLN A  71     124.224  62.168 115.172  1.00  0.00           C
ATOM   1238  CD  GLN A  71     124.044  63.388 116.072  1.00  0.00           C
ATOM   1239  OE1 GLN A  71     123.654  63.318 117.232  1.00  0.00           O
ATOM   1240  NE2 GLN A  71     124.344  64.588 115.512  1.00  0.00           N
ATOM   1243  C   GLN A  71     121.724  62.558 113.192  1.00  0.00           C
ATOM   1244  O   GLN A  71     121.704  61.758 112.262  1.00  0.00           O
ATOM   1245  N   ILE A  72     121.774  63.878 112.972  1.00  0.00           N
ATOM   1247  CA  ILE A  72     122.114  64.468 111.702  1.00  0.00           C
ATOM   1249  CB  ILE A  72     121.544  65.878 111.632  1.00  0.00           C
ATOM   1251  CG2 ILE A  72     121.994  66.588 110.362  1.00  0.00           C
ATOM   1255  CG1 ILE A  72     120.004  65.898 111.732  1.00  0.00           C
ATOM   1258  CD  ILE A  72     119.314  65.278 110.522  1.00  0.00           C
ATOM   1262  C   ILE A  72     123.624  64.488 111.652  1.00  0.00           C
ATOM   1263  O   ILE A  72     124.234  64.648 112.712  1.00  0.00           O
ATOM   1264  N   ASP A  73     124.284  64.298 110.482  1.00  0.00           N
ATOM   1266  CA  ASP A  73     125.744  64.248 110.432  1.00  0.00           C
ATOM   1268  CB  ASP A  73     126.304  63.898 109.012  1.00  0.00           C
ATOM   1271  CG  ASP A  73     127.824  63.698 109.022  1.00  0.00           C
ATOM   1272  OD1 ASP A  73     128.424  63.668 110.132  1.00  0.00           O
ATOM   1273  OD2 ASP A  73     128.444  63.568 107.942  1.00  0.00           O
ATOM   1274  C   ASP A  73     126.364  65.538 110.982  1.00  0.00           C
ATOM   1275  O   ASP A  73     126.104  66.628 110.462  1.00  0.00           O
ATOM   1276  N   PRO A  74     127.144  65.558 112.052  1.00  0.00           N
ATOM   1277  CD  PRO A  74     127.414  64.438 112.962  1.00  0.00           C
ATOM   1280  CA  PRO A  74     127.664  66.818 112.552  1.00  0.00           C
ATOM   1282  CB  PRO A  74     128.004  66.498 114.002  1.00  0.00           C
ATOM   1285  CG  PRO A  74     128.404  65.018 113.962  1.00  0.00           C
ATOM   1288  C   PRO A  74     128.864  67.288 111.752  1.00  0.00           C
ATOM   1289  O   PRO A  74     129.344  68.368 112.042  1.00  0.00           O
ATOM   1290  N   ALA A  75     129.374  66.548 110.762  1.00  0.00           N
ATOM   1292  CA  ALA A  75     130.654  66.848 110.142  1.00  0.00           C
ATOM   1294  CB  ALA A  75     130.954  65.688 109.192  1.00  0.00           C
ATOM   1298  C   ALA A  75     130.804  68.188 109.412  1.00  0.00           C
ATOM   1299  O   ALA A  75     131.804  68.888 109.602  1.00  0.00           O
ATOM   1300  N   THR A  76     129.814  68.638 108.602  1.00  0.00           N
ATOM   1302  CA  THR A  76     129.804  70.008 108.042  1.00  0.00           C
ATOM   1304  CB  THR A  76     128.784  70.288 106.932  1.00  0.00           C
ATOM   1306  OG1 THR A  76     129.224  71.318 106.062  1.00  0.00           O
ATOM   1308  CG2 THR A  76     127.394  70.708 107.412  1.00  0.00           C
ATOM   1312  C   THR A  76     129.604  71.038 109.122  1.00  0.00           C
ATOM   1313  O   THR A  76     130.214  72.108 109.122  1.00  0.00           O
ATOM   1314  N   TYR A  77     128.754  70.718 110.132  1.00  0.00           N
ATOM   1316  CA  TYR A  77     128.544  71.558 111.282  1.00  0.00           C
ATOM   1318  CB  TYR A  77     127.394  71.068 112.182  1.00  0.00           C
ATOM   1321  CG  TYR A  77     126.134  71.208 111.402  1.00  0.00           C
ATOM   1322  CD1 TYR A  77     125.684  72.488 111.042  1.00  0.00           C
ATOM   1324  CE1 TYR A  77     124.564  72.638 110.222  1.00  0.00           C
ATOM   1326  CZ  TYR A  77     123.854  71.518 109.802  1.00  0.00           C
ATOM   1327  OH  TYR A  77     122.834  71.658 108.862  1.00  0.00           O
ATOM   1329  CD2 TYR A  77     125.414  70.078 110.972  1.00  0.00           C
ATOM   1331  CE2 TYR A  77     124.234  70.238 110.242  1.00  0.00           C
ATOM   1333  C   TYR A  77     129.784  71.768 112.092  1.00  0.00           C
ATOM   1334  O   TYR A  77     130.104  72.878 112.442  1.00  0.00           O
ATOM   1335  N   GLN A  78     130.564  70.698 112.312  1.00  0.00           N
ATOM   1337  CA  GLN A  78     131.894  70.708 112.862  1.00  0.00           C
ATOM   1339  CB  GLN A  78     132.404  69.248 113.022  1.00  0.00           C
ATOM   1342  CG  GLN A  78     133.504  68.988 114.092  1.00  0.00           C
ATOM   1345  CD  GLN A  78     133.294  69.718 115.422  1.00  0.00           C
ATOM   1346  OE1 GLN A  78     132.374  69.458 116.202  1.00  0.00           O
ATOM   1347  NE2 GLN A  78     134.214  70.658 115.732  1.00  0.00           N
ATOM   1350  C   GLN A  78     132.824  71.538 111.982  1.00  0.00           C
ATOM   1351  O   GLN A  78     133.564  72.358 112.522  1.00  0.00           O
ATOM   1352  N   ALA A  79     132.804  71.418 110.632  1.00  0.00           N
ATOM   1354  CA  ALA A  79     133.624  72.258 109.762  1.00  0.00           C
ATOM   1356  CB  ALA A  79     133.464  71.778 108.302  1.00  0.00           C
ATOM   1360  C   ALA A  79     133.334  73.758 109.842  1.00  0.00           C
ATOM   1361  O   ALA A  79     134.224  74.548 110.142  1.00  0.00           O
ATOM   1362  N   THR A  80     132.064  74.188 109.692  1.00  0.00           N
ATOM   1364  CA  THR A  80     131.624  75.578 109.912  1.00  0.00           C
ATOM   1366  CB  THR A  80     130.184  75.858 109.452  1.00  0.00           C
ATOM   1368  OG1 THR A  80     129.814  77.218 109.572  1.00  0.00           O
ATOM   1370  CG2 THR A  80     129.154  75.058 110.242  1.00  0.00           C
ATOM   1374  C   THR A  80     131.844  76.038 111.342  1.00  0.00           C
ATOM   1375  O   THR A  80     132.344  77.118 111.612  1.00  0.00           O
ATOM   1376  N   TYR A  81     131.554  75.168 112.332  1.00  0.00           N
ATOM   1378  CA  TYR A  81     131.824  75.428 113.732  1.00  0.00           C
ATOM   1380  CB  TYR A  81     131.274  74.258 114.612  1.00  0.00           C
ATOM   1383  CG  TYR A  81     131.464  74.398 116.092  1.00  0.00           C
ATOM   1384  CD1 TYR A  81     130.774  75.398 116.782  1.00  0.00           C
ATOM   1386  CE1 TYR A  81     130.854  75.468 118.172  1.00  0.00           C
ATOM   1388  CZ  TYR A  81     131.574  74.508 118.892  1.00  0.00           C
ATOM   1389  OH  TYR A  81     131.734  74.648 120.282  1.00  0.00           O
ATOM   1391  CD2 TYR A  81     132.204  73.448 116.812  1.00  0.00           C
ATOM   1393  CE2 TYR A  81     132.234  73.478 118.212  1.00  0.00           C
ATOM   1395  C   TYR A  81     133.274  75.668 114.062  1.00  0.00           C
ATOM   1396  O   TYR A  81     133.594  76.718 114.612  1.00  0.00           O
ATOM   1397  N   ASP A  82     134.194  74.748 113.702  1.00  0.00           N
ATOM   1399  CA  ASP A  82     135.624  74.908 113.872  1.00  0.00           C
ATOM   1401  CB  ASP A  82     136.394  73.558 113.752  1.00  0.00           C
ATOM   1404  CG  ASP A  82     136.414  72.778 115.062  1.00  0.00           C
ATOM   1405  OD1 ASP A  82     136.254  73.428 116.142  1.00  0.00           O
ATOM   1406  OD2 ASP A  82     136.704  71.548 115.032  1.00  0.00           O
ATOM   1407  C   ASP A  82     136.204  76.048 113.062  1.00  0.00           C
ATOM   1408  O   ASP A  82     137.014  76.808 113.592  1.00  0.00           O
ATOM   1409  N   SER A  83     135.724  76.258 111.822  1.00  0.00           N
ATOM   1411  CA  SER A  83     136.014  77.438 111.002  1.00  0.00           C
ATOM   1413  CB  SER A  83     135.324  77.298 109.622  1.00  0.00           C
ATOM   1416  OG  SER A  83     135.564  78.398 108.752  1.00  0.00           O
ATOM   1418  C   SER A  83     135.624  78.738 111.692  1.00  0.00           C
ATOM   1419  O   SER A  83     136.404  79.688 111.742  1.00  0.00           O
ATOM   1420  N   ALA A  84     134.434  78.798 112.322  1.00  0.00           N
ATOM   1422  CA  ALA A  84     133.984  79.898 113.152  1.00  0.00           C
ATOM   1424  CB  ALA A  84     132.524  79.688 113.592  1.00  0.00           C
ATOM   1428  C   ALA A  84     134.854  80.188 114.382  1.00  0.00           C
ATOM   1429  O   ALA A  84     135.144  81.348 114.682  1.00  0.00           O
ATOM   1430  N   LYS A  85     135.324  79.138 115.112  1.00  0.00           N
ATOM   1432  CA  LYS A  85     136.304  79.298 116.192  1.00  0.00           C
ATOM   1434  CB  LYS A  85     136.694  77.988 116.942  1.00  0.00           C
ATOM   1437  CG  LYS A  85     135.634  76.888 117.072  1.00  0.00           C
ATOM   1440  CD  LYS A  85     134.464  77.158 118.032  1.00  0.00           C
ATOM   1443  CE  LYS A  85     134.624  76.428 119.372  1.00  0.00           C
ATOM   1446  NZ  LYS A  85     134.654  74.958 119.222  1.00  0.00           N
ATOM   1450  C   LYS A  85     137.604  79.888 115.652  1.00  0.00           C
ATOM   1451  O   LYS A  85     138.224  80.738 116.282  1.00  0.00           O
ATOM   1452  N   GLY A  86     138.044  79.448 114.452  1.00  0.00           N
ATOM   1454  CA  GLY A  86     139.234  79.968 113.772  1.00  0.00           C
ATOM   1457  C   GLY A  86     139.144  81.428 113.432  1.00  0.00           C
ATOM   1458  O   GLY A  86     140.084  82.198 113.652  1.00  0.00           O
ATOM   1459  N   ASP A  87     137.984  81.878 112.912  1.00  0.00           N
ATOM   1461  CA  ASP A  87     137.684  83.278 112.712  1.00  0.00           C
ATOM   1463  CB  ASP A  87     136.414  83.418 111.872  1.00  0.00           C
ATOM   1466  CG  ASP A  87     136.684  83.218 110.392  1.00  0.00           C
ATOM   1467  OD1 ASP A  87     137.814  83.468 109.912  1.00  0.00           O
ATOM   1468  OD2 ASP A  87     135.704  82.928 109.662  1.00  0.00           O
ATOM   1469  C   ASP A  87     137.564  84.068 114.012  1.00  0.00           C
ATOM   1470  O   ASP A  87     138.044  85.198 114.132  1.00  0.00           O
ATOM   1471  N   LEU A  88     136.974  83.478 115.062  1.00  0.00           N
ATOM   1473  CA  LEU A  88     137.054  84.008 116.402  1.00  0.00           C
ATOM   1475  CB  LEU A  88     136.254  83.118 117.372  1.00  0.00           C
ATOM   1478  CG  LEU A  88     136.024  83.708 118.772  1.00  0.00           C
ATOM   1480  CD1 LEU A  88     134.994  84.848 118.712  1.00  0.00           C
ATOM   1484  CD2 LEU A  88     135.604  82.588 119.742  1.00  0.00           C
ATOM   1488  C   LEU A  88     138.494  84.178 116.892  1.00  0.00           C
ATOM   1489  O   LEU A  88     138.854  85.188 117.472  1.00  0.00           O
ATOM   1490  N   ALA A  89     139.394  83.218 116.592  1.00  0.00           N
ATOM   1492  CA  ALA A  89     140.824  83.338 116.762  1.00  0.00           C
ATOM   1494  CB  ALA A  89     141.534  81.988 116.522  1.00  0.00           C
ATOM   1498  C   ALA A  89     141.474  84.478 115.982  1.00  0.00           C
ATOM   1499  O   ALA A  89     142.284  85.208 116.552  1.00  0.00           O
ATOM   1500  N   LYS A  90     141.124  84.718 114.702  1.00  0.00           N
ATOM   1502  CA  LYS A  90     141.494  85.938 113.982  1.00  0.00           C
ATOM   1504  CB  LYS A  90     141.044  85.888 112.502  1.00  0.00           C
ATOM   1507  CG  LYS A  90     141.724  84.788 111.662  1.00  0.00           C
ATOM   1510  CD  LYS A  90     140.884  84.438 110.432  1.00  0.00           C
ATOM   1513  CE  LYS A  90     140.554  85.578 109.452  1.00  0.00           C
ATOM   1516  NZ  LYS A  90     141.664  85.768 108.502  1.00  0.00           N
ATOM   1520  C   LYS A  90     140.964  87.238 114.582  1.00  0.00           C
ATOM   1521  O   LYS A  90     141.694  88.218 114.742  1.00  0.00           O
ATOM   1522  N   ALA A  91     139.674  87.278 114.952  1.00  0.00           N
ATOM   1524  CA  ALA A  91     139.034  88.388 115.632  1.00  0.00           C
ATOM   1526  CB  ALA A  91     137.524  88.088 115.792  1.00  0.00           C
ATOM   1530  C   ALA A  91     139.634  88.718 116.992  1.00  0.00           C
ATOM   1531  O   ALA A  91     139.884  89.878 117.302  1.00  0.00           O
ATOM   1532  N   GLN A  92     139.924  87.718 117.832  1.00  0.00           N
ATOM   1534  CA  GLN A  92     140.694  87.908 119.052  1.00  0.00           C
ATOM   1536  CB  GLN A  92     140.814  86.598 119.852  1.00  0.00           C
ATOM   1539  CG  GLN A  92     139.484  86.098 120.452  1.00  0.00           C
ATOM   1542  CD  GLN A  92     139.564  84.668 120.962  1.00  0.00           C
ATOM   1543  OE1 GLN A  92     139.164  84.338 122.082  1.00  0.00           O
ATOM   1544  NE2 GLN A  92     140.104  83.758 120.132  1.00  0.00           N
ATOM   1547  C   GLN A  92     142.104  88.428 118.832  1.00  0.00           C
ATOM   1548  O   GLN A  92     142.574  89.318 119.542  1.00  0.00           O
ATOM   1549  N   ALA A  93     142.824  87.878 117.842  1.00  0.00           N
ATOM   1551  CA  ALA A  93     144.164  88.298 117.512  1.00  0.00           C
ATOM   1553  CB  ALA A  93     144.764  87.298 116.512  1.00  0.00           C
ATOM   1557  C   ALA A  93     144.254  89.718 116.982  1.00  0.00           C
ATOM   1558  O   ALA A  93     145.054  90.518 117.472  1.00  0.00           O
ATOM   1559  N   ALA A  94     143.374  90.098 116.032  1.00  0.00           N
ATOM   1561  CA  ALA A  94     143.184  91.468 115.592  1.00  0.00           C
ATOM   1563  CB  ALA A  94     142.174  91.488 114.432  1.00  0.00           C
ATOM   1567  C   ALA A  94     142.724  92.448 116.682  1.00  0.00           C
ATOM   1568  O   ALA A  94     143.254  93.558 116.792  1.00  0.00           O
ATOM   1569  N   ALA A  95     141.754  92.048 117.532  1.00  0.00           N
ATOM   1571  CA  ALA A  95     141.374  92.778 118.732  1.00  0.00           C
ATOM   1573  CB  ALA A  95     140.134  92.128 119.392  1.00  0.00           C
ATOM   1577  C   ALA A  95     142.494  92.938 119.752  1.00  0.00           C
ATOM   1578  O   ALA A  95     142.604  93.958 120.432  1.00  0.00           O
ATOM   1579  N   ASN A  96     143.404  91.958 119.902  1.00  0.00           N
ATOM   1581  CA  ASN A  96     144.594  92.128 120.722  1.00  0.00           C
ATOM   1583  CB  ASN A  96     145.424  90.818 120.782  1.00  0.00           C
ATOM   1586  CG  ASN A  96     146.584  90.868 121.762  1.00  0.00           C
ATOM   1587  OD1 ASN A  96     146.854  91.838 122.472  1.00  0.00           O
ATOM   1588  ND2 ASN A  96     147.354  89.758 121.852  1.00  0.00           N
ATOM   1591  C   ASN A  96     145.484  93.278 120.242  1.00  0.00           C
ATOM   1592  O   ASN A  96     145.874  94.148 121.012  1.00  0.00           O
ATOM   1593  N   ILE A  97     145.754  93.318 118.922  1.00  0.00           N
ATOM   1595  CA  ILE A  97     146.564  94.358 118.322  1.00  0.00           C
ATOM   1597  CB  ILE A  97     146.784  94.068 116.832  1.00  0.00           C
ATOM   1599  CG2 ILE A  97     147.564  95.218 116.172  1.00  0.00           C
ATOM   1603  CG1 ILE A  97     147.514  92.728 116.592  1.00  0.00           C
ATOM   1606  CD  ILE A  97     148.894  92.638 117.252  1.00  0.00           C
ATOM   1610  C   ILE A  97     145.954  95.728 118.522  1.00  0.00           C
ATOM   1611  O   ILE A  97     146.634  96.668 118.912  1.00  0.00           O
ATOM   1612  N   ALA A  98     144.624  95.828 118.292  1.00  0.00           N
ATOM   1614  CA  ALA A  98     143.784  96.978 118.512  1.00  0.00           C
ATOM   1616  CB  ALA A  98     142.374  96.668 117.982  1.00  0.00           C
ATOM   1620  C   ALA A  98     143.704  97.458 119.962  1.00  0.00           C
ATOM   1621  O   ALA A  98     143.884  98.628 120.262  1.00  0.00           O
ATOM   1622  N   GLN A  99     143.504  96.538 120.922  1.00  0.00           N
ATOM   1624  CA  GLN A  99     143.554  96.838 122.342  1.00  0.00           C
ATOM   1626  CB  GLN A  99     143.224  95.568 123.172  1.00  0.00           C
ATOM   1629  CG  GLN A  99     143.044  95.808 124.692  1.00  0.00           C
ATOM   1632  CD  GLN A  99     141.894  96.788 124.912  1.00  0.00           C
ATOM   1633  OE1 GLN A  99     140.754  96.438 124.582  1.00  0.00           O
ATOM   1634  NE2 GLN A  99     142.134  98.008 125.432  1.00  0.00           N
ATOM   1637  C   GLN A  99     144.914  97.328 122.812  1.00  0.00           C
ATOM   1638  O   GLN A  99     145.044  98.328 123.522  1.00  0.00           O
ATOM   1639  N   LEU A 100     145.994  96.628 122.402  1.00  0.00           N
ATOM   1641  CA  LEU A 100     147.364  97.048 122.702  1.00  0.00           C
ATOM   1643  CB  LEU A 100     148.424  95.998 122.272  1.00  0.00           C
ATOM   1646  CG  LEU A 100     148.524  94.748 123.172  1.00  0.00           C
ATOM   1648  CD1 LEU A 100     149.684  93.868 122.702  1.00  0.00           C
ATOM   1652  CD2 LEU A 100     148.664  95.048 124.672  1.00  0.00           C
ATOM   1656  C   LEU A 100     147.754  98.368 122.092  1.00  0.00           C
ATOM   1657  O   LEU A 100     148.344  99.188 122.772  1.00  0.00           O
ATOM   1658  N   THR A 101     147.454  98.598 120.792  1.00  0.00           N
ATOM   1660  CA  THR A 101     147.754  99.868 120.132  1.00  0.00           C
ATOM   1662  CB  THR A 101     147.574  99.838 118.612  1.00  0.00           C
ATOM   1664  OG1 THR A 101     148.124 100.978 117.982  1.00  0.00           O
ATOM   1666  CG2 THR A 101     146.114  99.778 118.172  1.00  0.00           C
ATOM   1670  C   THR A 101     147.034 101.008 120.842  1.00  0.00           C
ATOM   1671  O   THR A 101     147.664 101.988 121.202  1.00  0.00           O
ATOM   1672  N   VAL A 102     145.734 100.848 121.222  1.00  0.00           N
ATOM   1674  CA  VAL A 102     145.064 101.808 122.082  1.00  0.00           C
ATOM   1676  CB  VAL A 102     143.594 101.448 122.312  1.00  0.00           C
ATOM   1678  CG1 VAL A 102     142.934 102.388 123.352  1.00  0.00           C
ATOM   1682  CG2 VAL A 102     142.824 101.578 120.992  1.00  0.00           C
ATOM   1686  C   VAL A 102     145.714 102.028 123.432  1.00  0.00           C
ATOM   1687  O   VAL A 102     146.064 103.158 123.762  1.00  0.00           O
ATOM   1688  N   ASN A 103     145.984 100.988 124.242  1.00  0.00           N
ATOM   1690  CA  ASN A 103     146.574 101.178 125.562  1.00  0.00           C
ATOM   1692  CB  ASN A 103     146.704  99.828 126.312  1.00  0.00           C
ATOM   1695  CG  ASN A 103     145.324  99.368 126.732  1.00  0.00           C
ATOM   1696  OD1 ASN A 103     144.504 100.148 127.222  1.00  0.00           O
ATOM   1697  ND2 ASN A 103     145.024  98.058 126.572  1.00  0.00           N
ATOM   1700  C   ASN A 103     147.944 101.818 125.502  1.00  0.00           C
ATOM   1701  O   ASN A 103     148.314 102.688 126.302  1.00  0.00           O
ATOM   1702  N   ARG A 104     148.754 101.408 124.522  1.00  0.00           N
ATOM   1704  CA  ARG A 104     150.094 101.928 124.332  1.00  0.00           C
ATOM   1706  CB  ARG A 104     150.904 101.018 123.382  1.00  0.00           C
ATOM   1709  CG  ARG A 104     151.164  99.618 124.012  1.00  0.00           C
ATOM   1712  CD  ARG A 104     151.674  98.578 123.012  1.00  0.00           C
ATOM   1715  NE  ARG A 104     151.664  97.218 123.672  1.00  0.00           N
ATOM   1717  CZ  ARG A 104     152.614  96.688 124.412  1.00  0.00           C
ATOM   1718  NH1 ARG A 104     153.754  97.268 124.702  1.00  0.00           N
ATOM   1721  NH2 ARG A 104     152.384  95.488 124.942  1.00  0.00           N
ATOM   1724  C   ARG A 104     150.094 103.398 123.942  1.00  0.00           C
ATOM   1725  O   ARG A 104     150.994 104.168 124.282  1.00  0.00           O
ATOM   1726  N   TYR A 105     149.024 103.828 123.262  1.00  0.00           N
ATOM   1728  CA  TYR A 105     148.864 105.148 122.702  1.00  0.00           C
ATOM   1730  CB  TYR A 105     148.494 105.038 121.202  1.00  0.00           C
ATOM   1733  CG  TYR A 105     149.644 104.428 120.412  1.00  0.00           C
ATOM   1734  CD1 TYR A 105     151.004 104.558 120.762  1.00  0.00           C
ATOM   1736  CE1 TYR A 105     152.014 103.948 120.002  1.00  0.00           C
ATOM   1738  CZ  TYR A 105     151.664 103.208 118.872  1.00  0.00           C
ATOM   1739  OH  TYR A 105     152.644 102.588 118.072  1.00  0.00           O
ATOM   1741  CD2 TYR A 105     149.334 103.698 119.252  1.00  0.00           C
ATOM   1743  CE2 TYR A 105     150.334 103.088 118.492  1.00  0.00           C
ATOM   1745  C   TYR A 105     147.914 106.048 123.482  1.00  0.00           C
ATOM   1746  O   TYR A 105     147.934 107.258 123.292  1.00  0.00           O
ATOM   1747  N   GLN A 106     147.184 105.508 124.462  1.00  0.00           N
ATOM   1749  CA  GLN A 106     146.394 106.248 125.412  1.00  0.00           C
ATOM   1751  CB  GLN A 106     145.344 105.308 126.032  1.00  0.00           C
ATOM   1754  CG  GLN A 106     144.294 106.038 126.912  1.00  0.00           C
ATOM   1757  CD  GLN A 106     143.324 105.008 127.472  1.00  0.00           C
ATOM   1758  OE1 GLN A 106     143.734 103.898 127.812  1.00  0.00           O
ATOM   1759  NE2 GLN A 106     142.034 105.348 127.582  1.00  0.00           N
ATOM   1762  C   GLN A 106     147.194 106.788 126.592  1.00  0.00           C
ATOM   1763  O   GLN A 106     146.934 107.868 127.112  1.00  0.00           O
ATOM   1764  N   LYS A 107     148.174 106.008 127.082  1.00  0.00           N
ATOM   1766  CA  LYS A 107     148.764 106.248 128.392  1.00  0.00           C
ATOM   1768  CB  LYS A 107     149.604 105.008 128.852  1.00  0.00           C
ATOM   1771  CG  LYS A 107     150.934 104.848 128.122  1.00  0.00           C
ATOM   1774  CD  LYS A 107     151.844 103.688 128.552  1.00  0.00           C
ATOM   1777  CE  LYS A 107     151.624 102.378 127.802  1.00  0.00           C
ATOM   1780  NZ  LYS A 107     152.764 101.458 128.022  1.00  0.00           N
ATOM   1784  C   LYS A 107     149.614 107.528 128.432  1.00  0.00           C
ATOM   1785  O   LYS A 107     149.704 108.208 129.452  1.00  0.00           O
ATOM   1786  N   LEU A 108     150.214 107.888 127.282  1.00  0.00           N
ATOM   1788  CA  LEU A 108     151.134 108.978 127.092  1.00  0.00           C
ATOM   1790  CB  LEU A 108     152.394 108.588 126.232  1.00  0.00           C
ATOM   1793  CG  LEU A 108     153.094 107.258 126.582  1.00  0.00           C
ATOM   1795  CD1 LEU A 108     154.162 106.838 125.552  1.00  0.00           C
ATOM   1799  CD2 LEU A 108     153.744 107.348 127.962  1.00  0.00           C
ATOM   1803  C   LEU A 108     150.414 110.108 126.362  1.00  0.00           C
ATOM   1804  O   LEU A 108     151.054 110.948 125.732  1.00  0.00           O
ATOM   1805  N   LEU A 109     149.074 110.178 126.382  1.00  0.00           N
ATOM   1807  CA  LEU A 109     148.384 111.288 125.752  1.00  0.00           C
ATOM   1809  CB  LEU A 109     146.854 111.128 125.722  1.00  0.00           C
ATOM   1812  CG  LEU A 109     146.334 110.148 124.682  1.00  0.00           C
ATOM   1814  CD1 LEU A 109     144.814 110.148 124.742  1.00  0.00           C
ATOM   1818  CD2 LEU A 109     146.784 110.508 123.262  1.00  0.00           C
ATOM   1822  C   LEU A 109     148.654 112.658 126.342  1.00  0.00           C
ATOM   1823  O   LEU A 109     148.674 112.858 127.562  1.00  0.00           O
ATOM   1824  N   GLY A 110     148.794 113.648 125.442  1.00  0.00           N
ATOM   1826  CA  GLY A 110     148.934 115.048 125.812  1.00  0.00           C
ATOM   1829  C   GLY A 110     150.344 115.538 125.962  1.00  0.00           C
ATOM   1830  O   GLY A 110     150.604 116.468 126.722  1.00  0.00           O
ATOM   1831  N   THR A 111     151.294 114.938 125.242  1.00  0.00           N
ATOM   1833  CA  THR A 111     152.694 115.148 125.572  1.00  0.00           C
ATOM   1835  CB  THR A 111     153.114 114.238 126.722  1.00  0.00           C
ATOM   1837  OG1 THR A 111     154.262 114.728 127.382  1.00  0.00           O
ATOM   1839  CG2 THR A 111     153.374 112.798 126.272  1.00  0.00           C
ATOM   1843  C   THR A 111     153.544 114.978 124.332  1.00  0.00           C
ATOM   1844  O   THR A 111     153.044 114.888 123.212  1.00  0.00           O
ATOM   1845  N   GLN A 112     154.882 114.978 124.462  1.00  0.00           N
ATOM   1847  CA  GLN A 112     155.782 114.788 123.332  1.00  0.00           C
ATOM   1849  CB  GLN A 112     157.252 115.178 123.682  1.00  0.00           C
ATOM   1852  CG  GLN A 112     157.822 114.398 124.892  1.00  0.00           C
ATOM   1855  CD  GLN A 112     159.342 114.338 125.002  1.00  0.00           C
ATOM   1856  OE1 GLN A 112     160.092 115.188 124.512  1.00  0.00           O
ATOM   1857  NE2 GLN A 112     159.822 113.318 125.752  1.00  0.00           N
ATOM   1860  C   GLN A 112     155.742 113.378 122.732  1.00  0.00           C
ATOM   1861  O   GLN A 112     155.992 113.168 121.552  1.00  0.00           O
ATOM   1862  N   TYR A 113     155.412 112.358 123.552  1.00  0.00           N
ATOM   1864  CA  TYR A 113     155.422 110.958 123.162  1.00  0.00           C
ATOM   1866  CB  TYR A 113     155.272 110.028 124.402  1.00  0.00           C
ATOM   1869  CG  TYR A 113     156.442 110.028 125.352  1.00  0.00           C
ATOM   1870  CD1 TYR A 113     157.732 109.648 124.932  1.00  0.00           C
ATOM   1872  CE1 TYR A 113     158.802 109.608 125.842  1.00  0.00           C
ATOM   1874  CZ  TYR A 113     158.612 109.988 127.172  1.00  0.00           C
ATOM   1875  OH  TYR A 113     159.732 110.068 128.032  1.00  0.00           O
ATOM   1877  CD2 TYR A 113     156.242 110.288 126.722  1.00  0.00           C
ATOM   1879  CE2 TYR A 113     157.322 110.288 127.632  1.00  0.00           C
ATOM   1881  C   TYR A 113     154.312 110.568 122.192  1.00  0.00           C
ATOM   1882  O   TYR A 113     154.442 109.598 121.452  1.00  0.00           O
ATOM   1883  N   ILE A 114     153.164 111.278 122.192  1.00  0.00           N
ATOM   1885  CA  ILE A 114     152.094 110.978 121.252  1.00  0.00           C
ATOM   1887  CB  ILE A 114     151.404 109.628 121.462  1.00  0.00           C
ATOM   1889  CG2 ILE A 114     150.704 109.618 122.832  1.00  0.00           C
ATOM   1893  CG1 ILE A 114     150.464 109.198 120.312  1.00  0.00           C
ATOM   1896  CD  ILE A 114     150.304 107.698 120.222  1.00  0.00           C
ATOM   1900  C   ILE A 114     151.104 112.128 121.192  1.00  0.00           C
ATOM   1901  O   ILE A 114     151.084 113.038 122.032  1.00  0.00           O
ATOM   1902  N   SER A 115     150.244 112.118 120.162  1.00  0.00           N
ATOM   1904  CA  SER A 115     149.334 113.178 119.792  1.00  0.00           C
ATOM   1906  CB  SER A 115     149.644 113.848 118.412  1.00  0.00           C
ATOM   1909  OG  SER A 115     149.464 112.968 117.292  1.00  0.00           O
ATOM   1911  C   SER A 115     147.954 112.588 119.832  1.00  0.00           C
ATOM   1912  O   SER A 115     147.764 111.408 120.102  1.00  0.00           O
ATOM   1913  N   LYS A 116     146.924 113.398 119.582  1.00  0.00           N
ATOM   1915  CA  LYS A 116     145.624 112.818 119.312  1.00  0.00           C
ATOM   1917  CB  LYS A 116     144.554 113.908 119.402  1.00  0.00           C
ATOM   1920  CG  LYS A 116     143.134 113.338 119.312  1.00  0.00           C
ATOM   1923  CD  LYS A 116     142.074 114.378 119.692  1.00  0.00           C
ATOM   1926  CE  LYS A 116     140.644 113.838 119.612  1.00  0.00           C
ATOM   1929  NZ  LYS A 116     139.694 114.928 119.942  1.00  0.00           N
ATOM   1933  C   LYS A 116     145.554 111.948 118.042  1.00  0.00           C
ATOM   1934  O   LYS A 116     144.874 110.928 118.032  1.00  0.00           O
ATOM   1935  N   GLN A 117     146.284 112.288 116.962  1.00  0.00           N
ATOM   1937  CA  GLN A 117     146.244 111.598 115.662  1.00  0.00           C
ATOM   1939  CB  GLN A 117     147.284 112.238 114.692  1.00  0.00           C
ATOM   1942  CG  GLN A 117     147.084 113.738 114.362  1.00  0.00           C
ATOM   1945  CD  GLN A 117     148.234 114.278 113.492  1.00  0.00           C
ATOM   1946  OE1 GLN A 117     148.664 113.668 112.512  1.00  0.00           O
ATOM   1947  NE2 GLN A 117     148.764 115.468 113.842  1.00  0.00           N
ATOM   1950  C   GLN A 117     146.544 110.078 115.692  1.00  0.00           C
ATOM   1951  O   GLN A 117     145.774 109.258 115.212  1.00  0.00           O
ATOM   1952  N   GLU A 118     147.664 109.648 116.322  1.00  0.00           N
ATOM   1954  CA  GLU A 118     147.994 108.218 116.342  1.00  0.00           C
ATOM   1956  CB  GLU A 118     149.534 108.068 116.502  1.00  0.00           C
ATOM   1959  CG  GLU A 118     150.104 106.618 116.472  1.00  0.00           C
ATOM   1962  CD  GLU A 118     151.634 106.628 116.542  1.00  0.00           C
ATOM   1963  OE1 GLU A 118     152.174 107.058 117.592  1.00  0.00           O
ATOM   1964  OE2 GLU A 118     152.294 106.228 115.552  1.00  0.00           O
ATOM   1965  C   GLU A 118     147.184 107.428 117.382  1.00  0.00           C
ATOM   1966  O   GLU A 118     146.884 106.248 117.232  1.00  0.00           O
ATOM   1967  N   TYR A 119     146.704 108.088 118.442  1.00  0.00           N
ATOM   1969  CA  TYR A 119     145.644 107.558 119.282  1.00  0.00           C
ATOM   1971  CB  TYR A 119     145.494 108.478 120.522  1.00  0.00           C
ATOM   1974  CG  TYR A 119     144.364 108.118 121.472  1.00  0.00           C
ATOM   1975  CD1 TYR A 119     144.454 106.958 122.252  1.00  0.00           C
ATOM   1977  CE1 TYR A 119     143.504 106.688 123.252  1.00  0.00           C
ATOM   1979  CZ  TYR A 119     142.484 107.608 123.512  1.00  0.00           C
ATOM   1980  OH  TYR A 119     141.624 107.448 124.632  1.00  0.00           O
ATOM   1982  CD2 TYR A 119     143.274 108.988 121.682  1.00  0.00           C
ATOM   1984  CE2 TYR A 119     142.354 108.738 122.712  1.00  0.00           C
ATOM   1986  C   TYR A 119     144.314 107.338 118.572  1.00  0.00           C
ATOM   1987  O   TYR A 119     143.694 106.288 118.662  1.00  0.00           O
ATOM   1988  N   ASP A 120     143.864 108.328 117.782  1.00  0.00           N
ATOM   1990  CA  ASP A 120     142.674 108.238 116.952  1.00  0.00           C
ATOM   1992  CB  ASP A 120     142.354 109.628 116.332  1.00  0.00           C
ATOM   1995  CG  ASP A 120     141.854 110.648 117.352  1.00  0.00           C
ATOM   1996  OD1 ASP A 120     141.694 110.358 118.572  1.00  0.00           O
ATOM   1997  OD2 ASP A 120     141.574 111.788 116.892  1.00  0.00           O
ATOM   1998  C   ASP A 120     142.734 107.118 115.892  1.00  0.00           C
ATOM   1999  O   ASP A 120     141.744 106.418 115.682  1.00  0.00           O
ATOM   2000  N   GLN A 121     143.884 106.858 115.242  1.00  0.00           N
ATOM   2002  CA  GLN A 121     144.024 105.628 114.452  1.00  0.00           C
ATOM   2004  CB  GLN A 121     145.304 105.538 113.552  1.00  0.00           C
ATOM   2007  CG  GLN A 121     146.584 104.918 114.182  1.00  0.00           C
ATOM   2010  CD  GLN A 121     147.614 104.458 113.142  1.00  0.00           C
ATOM   2011  OE1 GLN A 121     147.474 103.428 112.462  1.00  0.00           O
ATOM   2012  NE2 GLN A 121     148.764 105.168 113.092  1.00  0.00           N
ATOM   2015  C   GLN A 121     143.894 104.368 115.322  1.00  0.00           C
ATOM   2016  O   GLN A 121     143.254 103.398 114.932  1.00  0.00           O
ATOM   2017  N   ALA A 122     144.464 104.348 116.542  1.00  0.00           N
ATOM   2019  CA  ALA A 122     144.284 103.228 117.432  1.00  0.00           C
ATOM   2021  CB  ALA A 122     145.184 103.428 118.662  1.00  0.00           C
ATOM   2025  C   ALA A 122     142.814 102.938 117.822  1.00  0.00           C
ATOM   2026  O   ALA A 122     142.364 101.798 117.732  1.00  0.00           O
ATOM   2027  N   LEU A 123     142.014 103.978 118.172  1.00  0.00           N
ATOM   2029  CA  LEU A 123     140.554 103.838 118.332  1.00  0.00           C
ATOM   2031  CB  LEU A 123     139.774 105.108 118.802  1.00  0.00           C
ATOM   2034  CG  LEU A 123     139.974 105.578 120.252  1.00  0.00           C
ATOM   2036  CD1 LEU A 123     140.084 104.438 121.282  1.00  0.00           C
ATOM   2040  CD2 LEU A 123     141.144 106.548 120.382  1.00  0.00           C
ATOM   2044  C   LEU A 123     139.844 103.378 117.072  1.00  0.00           C
ATOM   2045  O   LEU A 123     138.924 102.558 117.132  1.00  0.00           O
ATOM   2046  N   ALA A 124     140.234 103.868 115.882  1.00  0.00           N
ATOM   2048  CA  ALA A 124     139.674 103.358 114.652  1.00  0.00           C
ATOM   2050  CB  ALA A 124     140.284 104.098 113.442  1.00  0.00           C
ATOM   2054  C   ALA A 124     139.854 101.858 114.462  1.00  0.00           C
ATOM   2055  O   ALA A 124     138.874 101.158 114.192  1.00  0.00           O
ATOM   2056  N   ASP A 125     141.074 101.338 114.742  1.00  0.00           N
ATOM   2058  CA  ASP A 125     141.344  99.918 114.802  1.00  0.00           C
ATOM   2060  CB  ASP A 125     142.834  99.688 115.192  1.00  0.00           C
ATOM   2063  CG  ASP A 125     143.904 100.358 114.342  1.00  0.00           C
ATOM   2064  OD1 ASP A 125     143.744 100.598 113.122  1.00  0.00           O
ATOM   2065  OD2 ASP A 125     145.044 100.428 114.872  1.00  0.00           O
ATOM   2066  C   ASP A 125     140.484  99.188 115.852  1.00  0.00           C
ATOM   2067  O   ASP A 125     139.914  98.128 115.612  1.00  0.00           O
ATOM   2068  N   ALA A 126     140.344  99.768 117.072  1.00  0.00           N
ATOM   2070  CA  ALA A 126     139.544  99.218 118.152  1.00  0.00           C
ATOM   2072  CB  ALA A 126     139.724 100.098 119.392  1.00  0.00           C
ATOM   2076  C   ALA A 126     138.074  99.058 117.822  1.00  0.00           C
ATOM   2077  O   ALA A 126     137.484  97.998 118.062  1.00  0.00           O
ATOM   2078  N   GLN A 127     137.444 100.098 117.232  1.00  0.00           N
ATOM   2080  CA  GLN A 127     136.084 100.048 116.762  1.00  0.00           C
ATOM   2082  CB  GLN A 127     135.634 101.428 116.222  1.00  0.00           C
ATOM   2085  CG  GLN A 127     135.584 102.528 117.312  1.00  0.00           C
ATOM   2088  CD  GLN A 127     134.984 103.858 116.832  1.00  0.00           C
ATOM   2089  OE1 GLN A 127     134.544 104.668 117.652  1.00  0.00           O
ATOM   2090  NE2 GLN A 127     134.824 104.038 115.512  1.00  0.00           N
ATOM   2093  C   GLN A 127     135.854  99.018 115.682  1.00  0.00           C
ATOM   2094  O   GLN A 127     134.904  98.228 115.742  1.00  0.00           O
ATOM   2095  N   GLN A 128     136.764  98.968 114.682  1.00  0.00           N
ATOM   2097  CA  GLN A 128     136.774  97.948 113.642  1.00  0.00           C
ATOM   2099  CB  GLN A 128     137.814  98.308 112.572  1.00  0.00           C
ATOM   2102  CG  GLN A 128     137.494  99.568 111.722  1.00  0.00           C
ATOM   2105  CD  GLN A 128     138.684  99.898 110.812  1.00  0.00           C
ATOM   2106  OE1 GLN A 128     139.844  99.708 111.192  1.00  0.00           O
ATOM   2107  NE2 GLN A 128     138.414 100.378 109.582  1.00  0.00           N
ATOM   2110  C   GLN A 128     136.974  96.528 114.152  1.00  0.00           C
ATOM   2111  O   GLN A 128     136.304  95.578 113.722  1.00  0.00           O
ATOM   2112  N   ALA A 129     137.864  96.338 115.132  1.00  0.00           N
ATOM   2114  CA  ALA A 129     138.024  95.098 115.842  1.00  0.00           C
ATOM   2116  CB  ALA A 129     139.254  95.178 116.752  1.00  0.00           C
ATOM   2120  C   ALA A 129     136.794  94.678 116.632  1.00  0.00           C
ATOM   2121  O   ALA A 129     136.374  93.528 116.562  1.00  0.00           O
ATOM   2122  N   ASN A 130     136.124  95.598 117.352  1.00  0.00           N
ATOM   2124  CA  ASN A 130     134.844  95.318 118.022  1.00  0.00           C
ATOM   2126  CB  ASN A 130     134.264  96.538 118.792  1.00  0.00           C
ATOM   2129  CG  ASN A 130     135.184  96.988 119.912  1.00  0.00           C
ATOM   2130  OD1 ASN A 130     136.014  96.228 120.412  1.00  0.00           O
ATOM   2131  ND2 ASN A 130     135.064  98.288 120.282  1.00  0.00           N
ATOM   2134  C   ASN A 130     133.774  94.848 117.042  1.00  0.00           C
ATOM   2135  O   ASN A 130     133.014  93.918 117.302  1.00  0.00           O
ATOM   2136  N   ALA A 131     133.714  95.468 115.852  1.00  0.00           N
ATOM   2138  CA  ALA A 131     132.884  94.988 114.772  1.00  0.00           C
ATOM   2140  CB  ALA A 131     133.044  95.958 113.592  1.00  0.00           C
ATOM   2144  C   ALA A 131     133.204  93.568 114.322  1.00  0.00           C
ATOM   2145  O   ALA A 131     132.324  92.708 114.232  1.00  0.00           O
ATOM   2146  N   ALA A 132     134.494  93.268 114.102  1.00  0.00           N
ATOM   2148  CA  ALA A 132     134.974  91.948 113.792  1.00  0.00           C
ATOM   2150  CB  ALA A 132     136.474  92.058 113.482  1.00  0.00           C
ATOM   2154  C   ALA A 132     134.664  90.918 114.892  1.00  0.00           C
ATOM   2155  O   ALA A 132     134.194  89.818 114.642  1.00  0.00           O
ATOM   2156  N   VAL A 133     134.834  91.298 116.172  1.00  0.00           N
ATOM   2158  CA  VAL A 133     134.404  90.478 117.302  1.00  0.00           C
ATOM   2160  CB  VAL A 133     134.814  91.068 118.652  1.00  0.00           C
ATOM   2162  CG1 VAL A 133     134.284  90.198 119.812  1.00  0.00           C
ATOM   2166  CG2 VAL A 133     136.354  91.108 118.792  1.00  0.00           C
ATOM   2170  C   VAL A 133     132.914  90.198 117.312  1.00  0.00           C
ATOM   2171  O   VAL A 133     132.494  89.058 117.502  1.00  0.00           O
ATOM   2172  N   THR A 134     132.044  91.198 117.072  1.00  0.00           N
ATOM   2174  CA  THR A 134     130.594  91.008 116.982  1.00  0.00           C
ATOM   2176  CB  THR A 134     129.874  92.328 116.762  1.00  0.00           C
ATOM   2178  OG1 THR A 134     130.044  93.118 117.932  1.00  0.00           O
ATOM   2180  CG2 THR A 134     128.354  92.178 116.582  1.00  0.00           C
ATOM   2184  C   THR A 134     130.174  90.018 115.902  1.00  0.00           C
ATOM   2185  O   THR A 134     129.324  89.138 116.092  1.00  0.00           O
ATOM   2186  N   ALA A 135     130.794  90.138 114.722  1.00  0.00           N
ATOM   2188  CA  ALA A 135     130.644  89.198 113.622  1.00  0.00           C
ATOM   2190  CB  ALA A 135     131.314  89.768 112.372  1.00  0.00           C
ATOM   2194  C   ALA A 135     131.174  87.798 113.882  1.00  0.00           C
ATOM   2195  O   ALA A 135     130.564  86.788 113.512  1.00  0.00           O
ATOM   2196  N   ALA A 136     132.344  87.688 114.542  1.00  0.00           N
ATOM   2198  CA  ALA A 136     132.894  86.438 115.032  1.00  0.00           C
ATOM   2200  CB  ALA A 136     134.294  86.688 115.622  1.00  0.00           C
ATOM   2204  C   ALA A 136     132.024  85.748 116.062  1.00  0.00           C
ATOM   2205  O   ALA A 136     131.784  84.548 115.992  1.00  0.00           O
ATOM   2206  N   LYS A 137     131.474  86.518 117.032  1.00  0.00           N
ATOM   2208  CA  LYS A 137     130.514  86.008 117.992  1.00  0.00           C
ATOM   2210  CB  LYS A 137     130.094  87.078 119.032  1.00  0.00           C
ATOM   2213  CG  LYS A 137     131.154  87.428 120.082  1.00  0.00           C
ATOM   2216  CD  LYS A 137     131.524  86.228 120.972  1.00  0.00           C
ATOM   2219  CE  LYS A 137     132.524  86.568 122.072  1.00  0.00           C
ATOM   2222  NZ  LYS A 137     131.944  87.508 123.052  1.00  0.00           N
ATOM   2226  C   LYS A 137     129.264  85.448 117.352  1.00  0.00           C
ATOM   2227  O   LYS A 137     128.834  84.358 117.722  1.00  0.00           O
ATOM   2228  N   ALA A 138     128.724  86.158 116.342  1.00  0.00           N
ATOM   2230  CA  ALA A 138     127.614  85.718 115.522  1.00  0.00           C
ATOM   2232  CB  ALA A 138     127.244  86.818 114.492  1.00  0.00           C
ATOM   2236  C   ALA A 138     127.894  84.428 114.772  1.00  0.00           C
ATOM   2237  O   ALA A 138     127.084  83.508 114.822  1.00  0.00           O
ATOM   2238  N   ALA A 139     129.054  84.318 114.102  1.00  0.00           N
ATOM   2240  CA  ALA A 139     129.504  83.118 113.422  1.00  0.00           C
ATOM   2242  CB  ALA A 139     130.834  83.428 112.742  1.00  0.00           C
ATOM   2246  C   ALA A 139     129.684  81.918 114.332  1.00  0.00           C
ATOM   2247  O   ALA A 139     129.214  80.798 114.082  1.00  0.00           O
ATOM   2248  N   VAL A 140     130.324  82.138 115.492  1.00  0.00           N
ATOM   2250  CA  VAL A 140     130.404  81.128 116.532  1.00  0.00           C
ATOM   2252  CB  VAL A 140     131.314  81.608 117.652  1.00  0.00           C
ATOM   2254  CG1 VAL A 140     131.344  80.618 118.832  1.00  0.00           C
ATOM   2258  CG2 VAL A 140     132.744  81.738 117.112  1.00  0.00           C
ATOM   2262  C   VAL A 140     129.034  80.738 117.082  1.00  0.00           C
ATOM   2263  O   VAL A 140     128.704  79.568 117.192  1.00  0.00           O
ATOM   2264  N   GLU A 141     128.174  81.718 117.422  1.00  0.00           N
ATOM   2266  CA  GLU A 141     126.844  81.478 117.992  1.00  0.00           C
ATOM   2268  CB  GLU A 141     126.204  82.818 118.452  1.00  0.00           C
ATOM   2271  CG  GLU A 141     124.954  82.678 119.362  1.00  0.00           C
ATOM   2274  CD  GLU A 141     125.294  82.098 120.722  1.00  0.00           C
ATOM   2275  OE1 GLU A 141     126.484  81.738 120.942  1.00  0.00           O
ATOM   2276  OE2 GLU A 141     124.394  82.038 121.602  1.00  0.00           O
ATOM   2277  C   GLU A 141     125.904  80.778 117.032  1.00  0.00           C
ATOM   2278  O   GLU A 141     125.234  79.798 117.372  1.00  0.00           O
ATOM   2279  N   THR A 142     125.874  81.218 115.772  1.00  0.00           N
ATOM   2281  CA  THR A 142     125.084  80.608 114.712  1.00  0.00           C
ATOM   2283  CB  THR A 142     125.064  81.488 113.452  1.00  0.00           C
ATOM   2285  OG1 THR A 142     124.034  81.168 112.542  1.00  0.00           O
ATOM   2287  CG2 THR A 142     126.354  81.438 112.662  1.00  0.00           C
ATOM   2291  C   THR A 142     125.514  79.168 114.472  1.00  0.00           C
ATOM   2292  O   THR A 142     124.664  78.268 114.462  1.00  0.00           O
ATOM   2293  N   ALA A 143     126.834  78.878 114.402  1.00  0.00           N
ATOM   2295  CA  ALA A 143     127.364  77.528 114.372  1.00  0.00           C
ATOM   2297  CB  ALA A 143     128.864  77.558 114.052  1.00  0.00           C
ATOM   2301  C   ALA A 143     127.114  76.668 115.622  1.00  0.00           C
ATOM   2302  O   ALA A 143     126.834  75.468 115.512  1.00  0.00           O
ATOM   2303  N   ARG A 144     127.184  77.248 116.852  1.00  0.00           N
ATOM   2305  CA  ARG A 144     126.844  76.568 118.102  1.00  0.00           C
ATOM   2307  CB  ARG A 144     126.974  77.498 119.362  1.00  0.00           C
ATOM   2310  CG  ARG A 144     128.394  77.768 119.892  1.00  0.00           C
ATOM   2313  CD  ARG A 144     128.454  78.898 120.942  1.00  0.00           C
ATOM   2316  NE  ARG A 144     127.874  78.378 122.222  1.00  0.00           N
ATOM   2318  CZ  ARG A 144     127.284  79.078 123.192  1.00  0.00           C
ATOM   2319  NH1 ARG A 144     127.074  80.378 123.162  1.00  0.00           N
ATOM   2322  NH2 ARG A 144     126.854  78.408 124.242  1.00  0.00           N
ATOM   2325  C   ARG A 144     125.424  76.058 118.122  1.00  0.00           C
ATOM   2326  O   ARG A 144     125.154  74.928 118.512  1.00  0.00           O
ATOM   2327  N   ILE A 145     124.474  76.908 117.692  1.00  0.00           N
ATOM   2329  CA  ILE A 145     123.074  76.538 117.542  1.00  0.00           C
ATOM   2331  CB  ILE A 145     122.214  77.778 117.282  1.00  0.00           C
ATOM   2333  CG2 ILE A 145     120.904  77.418 116.562  1.00  0.00           C
ATOM   2337  CG1 ILE A 145     121.804  78.468 118.602  1.00  0.00           C
ATOM   2340  CD  ILE A 145     122.914  79.248 119.312  1.00  0.00           C
ATOM   2344  C   ILE A 145     122.874  75.458 116.502  1.00  0.00           C
ATOM   2345  O   ILE A 145     122.224  74.438 116.742  1.00  0.00           O
ATOM   2346  N   ASN A 146     123.494  75.598 115.322  1.00  0.00           N
ATOM   2348  CA  ASN A 146     123.374  74.598 114.272  1.00  0.00           C
ATOM   2350  CB  ASN A 146     123.934  75.158 112.952  1.00  0.00           C
ATOM   2353  CG  ASN A 146     123.104  76.358 112.482  1.00  0.00           C
ATOM   2354  OD1 ASN A 146     122.054  76.718 113.032  1.00  0.00           O
ATOM   2355  ND2 ASN A 146     123.584  76.998 111.402  1.00  0.00           N
ATOM   2358  C   ASN A 146     123.964  73.248 114.672  1.00  0.00           C
ATOM   2359  O   ASN A 146     123.334  72.208 114.512  1.00  0.00           O
ATOM   2360  N   LEU A 147     125.144  73.238 115.332  1.00  0.00           N
ATOM   2362  CA  LEU A 147     125.734  72.108 116.032  1.00  0.00           C
ATOM   2364  CB  LEU A 147     127.094  72.548 116.612  1.00  0.00           C
ATOM   2367  CG  LEU A 147     127.984  71.418 117.152  1.00  0.00           C
ATOM   2369  CD1 LEU A 147     128.484  70.518 116.002  1.00  0.00           C
ATOM   2373  CD2 LEU A 147     129.164  72.048 117.882  1.00  0.00           C
ATOM   2377  C   LEU A 147     124.854  71.538 117.152  1.00  0.00           C
ATOM   2378  O   LEU A 147     124.794  70.318 117.382  1.00  0.00           O
ATOM   2379  N   ALA A 148     124.134  72.388 117.902  1.00  0.00           N
ATOM   2381  CA  ALA A 148     123.104  71.978 118.832  1.00  0.00           C
ATOM   2383  CB  ALA A 148     122.594  73.148 119.702  1.00  0.00           C
ATOM   2387  C   ALA A 148     121.954  71.208 118.192  1.00  0.00           C
ATOM   2388  O   ALA A 148     121.484  70.238 118.772  1.00  0.00           O
ATOM   2389  N   TYR A 149     121.504  71.628 116.992  1.00  0.00           N
ATOM   2391  CA  TYR A 149     120.414  71.018 116.242  1.00  0.00           C
ATOM   2393  CB  TYR A 149     119.834  72.008 115.202  1.00  0.00           C
ATOM   2396  CG  TYR A 149     119.094  73.148 115.822  1.00  0.00           C
ATOM   2397  CD1 TYR A 149     118.144  72.948 116.842  1.00  0.00           C
ATOM   2399  CE1 TYR A 149     117.394  74.028 117.352  1.00  0.00           C
ATOM   2401  CZ  TYR A 149     117.574  75.298 116.802  1.00  0.00           C
ATOM   2402  OH  TYR A 149     116.794  76.398 117.212  1.00  0.00           O
ATOM   2404  CD2 TYR A 149     119.244  74.428 115.282  1.00  0.00           C
ATOM   2406  CE2 TYR A 149     118.474  75.488 115.752  1.00  0.00           C
ATOM   2408  C   TYR A 149     120.744  69.738 115.512  1.00  0.00           C
ATOM   2409  O   TYR A 149     119.834  69.008 115.102  1.00  0.00           O
ATOM   2410  N   THR A 150     122.034  69.398 115.322  1.00  0.00           N
ATOM   2412  CA  THR A 150     122.474  68.158 114.662  1.00  0.00           C
ATOM   2414  CB  THR A 150     123.994  67.988 114.502  1.00  0.00           C
ATOM   2416  OG1 THR A 150     124.704  67.768 115.722  1.00  0.00           O
ATOM   2418  CG2 THR A 150     124.544  69.278 113.912  1.00  0.00           C
ATOM   2422  C   THR A 150     121.974  66.928 115.372  1.00  0.00           C
ATOM   2423  O   THR A 150     121.544  65.938 114.782  1.00  0.00           O
ATOM   2424  N   LYS A 151     121.994  66.948 116.702  1.00  0.00           N
ATOM   2426  CA  LYS A 151     121.354  65.928 117.492  1.00  0.00           C
ATOM   2428  CB  LYS A 151     121.914  65.858 118.932  1.00  0.00           C
ATOM   2431  CG  LYS A 151     122.964  66.928 119.272  1.00  0.00           C
ATOM   2434  CD  LYS A 151     123.354  66.878 120.752  1.00  0.00           C
ATOM   2437  CE  LYS A 151     124.544  67.758 121.122  1.00  0.00           C
ATOM   2440  NZ  LYS A 151     124.224  69.158 120.812  1.00  0.00           N
ATOM   2444  C   LYS A 151     119.854  66.168 117.472  1.00  0.00           C
ATOM   2445  O   LYS A 151     119.364  67.208 117.902  1.00  0.00           O
ATOM   2446  N   VAL A 152     119.074  65.208 116.962  1.00  0.00           N
ATOM   2448  CA  VAL A 152     117.634  65.288 116.992  1.00  0.00           C
ATOM   2450  CB  VAL A 152     116.944  64.578 115.852  1.00  0.00           C
ATOM   2452  CG1 VAL A 152     115.414  64.798 115.972  1.00  0.00           C
ATOM   2456  CG2 VAL A 152     117.564  65.088 114.552  1.00  0.00           C
ATOM   2460  C   VAL A 152     117.204  64.668 118.282  1.00  0.00           C
ATOM   2461  O   VAL A 152     117.684  63.608 118.682  1.00  0.00           O
ATOM   2462  N   THR A 153     116.284  65.328 118.982  1.00  0.00           N
ATOM   2464  CA  THR A 153     115.944  64.948 120.322  1.00  0.00           C
ATOM   2466  CB  THR A 153     116.734  65.728 121.352  1.00  0.00           C
ATOM   2468  OG1 THR A 153     116.574  65.158 122.642  1.00  0.00           O
ATOM   2470  CG2 THR A 153     116.344  67.208 121.432  1.00  0.00           C
ATOM   2474  C   THR A 153     114.454  65.128 120.442  1.00  0.00           C
ATOM   2475  O   THR A 153     113.824  65.768 119.592  1.00  0.00           O
ATOM   2476  N   SER A 154     113.864  64.498 121.462  1.00  0.00           N
ATOM   2478  CA  SER A 154     112.434  64.418 121.642  1.00  0.00           C
ATOM   2480  CB  SER A 154     112.024  63.158 122.422  1.00  0.00           C
ATOM   2483  OG  SER A 154     110.604  62.988 122.402  1.00  0.00           O
ATOM   2485  C   SER A 154     111.924  65.638 122.402  1.00  0.00           C
ATOM   2486  O   SER A 154     112.404  65.888 123.502  1.00  0.00           O
ATOM   2487  N   PRO A 155     110.934  66.388 121.882  1.00  0.00           N
ATOM   2488  CD  PRO A 155     110.514  66.288 120.482  1.00  0.00           C
ATOM   2491  CA  PRO A 155     110.434  67.618 122.502  1.00  0.00           C
ATOM   2493  CB  PRO A 155     109.404  68.098 121.452  1.00  0.00           C
ATOM   2496  CG  PRO A 155     109.974  67.658 120.122  1.00  0.00           C
ATOM   2499  C   PRO A 155     109.724  67.408 123.832  1.00  0.00           C
ATOM   2500  O   PRO A 155     109.784  68.278 124.702  1.00  0.00           O
ATOM   2501  N   ILE A 156     108.994  66.288 123.962  1.00  0.00           N
ATOM   2503  CA  ILE A 156     108.214  65.958 125.142  1.00  0.00           C
ATOM   2505  CB  ILE A 156     106.704  66.278 125.022  1.00  0.00           C
ATOM   2507  CG2 ILE A 156     106.524  67.788 124.762  1.00  0.00           C
ATOM   2511  CG1 ILE A 156     105.994  65.428 123.932  1.00  0.00           C
ATOM   2514  CD  ILE A 156     104.454  65.458 124.032  1.00  0.00           C
ATOM   2518  C   ILE A 156     108.434  64.488 125.462  1.00  0.00           C
ATOM   2519  O   ILE A 156     109.204  63.768 124.802  1.00  0.00           O
ATOM   2520  N   SER A 157     107.764  63.978 126.522  1.00  0.00           N
ATOM   2522  CA  SER A 157     107.654  62.558 126.762  1.00  0.00           C
ATOM   2524  CB  SER A 157     107.754  62.238 128.272  1.00  0.00           C
ATOM   2527  OG  SER A 157     106.734  62.808 129.102  1.00  0.00           O
ATOM   2529  C   SER A 157     106.394  61.948 126.152  1.00  0.00           C
ATOM   2530  O   SER A 157     105.504  62.658 125.682  1.00  0.00           O
ATOM   2531  N   GLY A 158     106.294  60.598 126.112  1.00  0.00           N
ATOM   2533  CA  GLY A 158     105.154  59.858 125.592  1.00  0.00           C
ATOM   2536  C   GLY A 158     105.564  58.778 124.632  1.00  0.00           C
ATOM   2537  O   GLY A 158     106.704  58.718 124.182  1.00  0.00           O
ATOM   2538  N   ARG A 159     104.644  57.878 124.252  1.00  0.00           N
ATOM   2540  CA  ARG A 159     104.874  56.918 123.172  1.00  0.00           C
ATOM   2542  CB  ARG A 159     103.784  55.808 123.042  1.00  0.00           C
ATOM   2545  CG  ARG A 159     102.314  56.278 122.882  1.00  0.00           C
ATOM   2548  CD  ARG A 159     101.484  56.578 124.152  1.00  0.00           C
ATOM   2551  NE  ARG A 159     101.224  55.268 124.822  1.00  0.00           N
ATOM   2553  CZ  ARG A 159     102.084  54.748 125.682  1.00  0.00           C
ATOM   2554  NH1 ARG A 159     102.944  55.468 126.362  1.00  0.00           N
ATOM   2557  NH2 ARG A 159     102.164  53.438 125.782  1.00  0.00           N
ATOM   2560  C   ARG A 159     105.034  57.548 121.802  1.00  0.00           C
ATOM   2561  O   ARG A 159     104.184  58.298 121.332  1.00  0.00           O
ATOM   2562  N   ILE A 160     106.124  57.238 121.082  1.00  0.00           N
ATOM   2564  CA  ILE A 160     106.264  57.698 119.712  1.00  0.00           C
ATOM   2566  CB  ILE A 160     107.704  57.648 119.232  1.00  0.00           C
ATOM   2568  CG2 ILE A 160     108.154  56.198 118.982  1.00  0.00           C
ATOM   2572  CG1 ILE A 160     107.974  58.548 118.002  1.00  0.00           C
ATOM   2575  CD  ILE A 160     109.414  59.068 117.982  1.00  0.00           C
ATOM   2579  C   ILE A 160     105.274  57.028 118.762  1.00  0.00           C
ATOM   2580  O   ILE A 160     104.754  55.938 119.002  1.00  0.00           O
ATOM   2581  N   GLY A 161     104.914  57.708 117.662  1.00  0.00           N
ATOM   2583  CA  GLY A 161     104.224  57.168 116.512  1.00  0.00           C
ATOM   2586  C   GLY A 161     105.194  56.418 115.642  1.00  0.00           C
ATOM   2587  O   GLY A 161     105.724  55.388 116.032  1.00  0.00           O
ATOM   2588  N   LYS A 162     105.434  56.918 114.432  1.00  0.00           N
ATOM   2590  CA  LYS A 162     106.344  56.268 113.512  1.00  0.00           C
ATOM   2592  CB  LYS A 162     105.564  55.638 112.342  1.00  0.00           C
ATOM   2595  CG  LYS A 162     104.784  54.418 112.822  1.00  0.00           C
ATOM   2598  CD  LYS A 162     104.084  53.688 111.692  1.00  0.00           C
ATOM   2601  CE  LYS A 162     103.364  52.458 112.212  1.00  0.00           C
ATOM   2604  NZ  LYS A 162     103.094  51.508 111.122  1.00  0.00           N
ATOM   2608  C   LYS A 162     107.414  57.198 113.002  1.00  0.00           C
ATOM   2609  O   LYS A 162     107.374  58.408 113.192  1.00  0.00           O
ATOM   2610  N   SER A 163     108.394  56.608 112.322  1.00  0.00           N
ATOM   2612  CA  SER A 163     109.364  57.298 111.512  1.00  0.00           C
ATOM   2614  CB  SER A 163     110.674  56.488 111.362  1.00  0.00           C
ATOM   2617  OG  SER A 163     111.174  56.108 112.652  1.00  0.00           O
ATOM   2619  C   SER A 163     108.784  57.508 110.122  1.00  0.00           C
ATOM   2620  O   SER A 163     108.064  56.688 109.552  1.00  0.00           O
ATOM   2621  N   ASN A 164     109.054  58.678 109.552  1.00  0.00           N
ATOM   2623  CA  ASN A 164     108.604  58.978 108.212  1.00  0.00           C
ATOM   2625  CB  ASN A 164     107.844  60.328 108.252  1.00  0.00           C
ATOM   2628  CG  ASN A 164     106.614  60.198 109.142  1.00  0.00           C
ATOM   2629  OD1 ASN A 164     106.014  59.148 109.372  1.00  0.00           O
ATOM   2630  ND2 ASN A 164     106.174  61.358 109.692  1.00  0.00           N
ATOM   2633  C   ASN A 164     109.794  59.078 107.272  1.00  0.00           C
ATOM   2634  O   ASN A 164     109.644  59.368 106.092  1.00  0.00           O
ATOM   2635  N   VAL A 165     111.014  58.878 107.782  1.00  0.00           N
ATOM   2637  CA  VAL A 165     112.224  58.978 106.992  1.00  0.00           C
ATOM   2639  CB  VAL A 165     112.944  60.338 107.072  1.00  0.00           C
ATOM   2641  CG1 VAL A 165     112.024  61.418 106.492  1.00  0.00           C
ATOM   2645  CG2 VAL A 165     113.334  60.728 108.512  1.00  0.00           C
ATOM   2649  C   VAL A 165     113.154  57.878 107.402  1.00  0.00           C
ATOM   2650  O   VAL A 165     113.104  57.378 108.532  1.00  0.00           O
ATOM   2651  N   THR A 166     114.064  57.498 106.482  1.00  0.00           N
ATOM   2653  CA  THR A 166     115.164  56.568 106.692  1.00  0.00           C
ATOM   2655  CB  THR A 166     115.304  55.498 105.612  1.00  0.00           C
ATOM   2657  OG1 THR A 166     115.254  56.028 104.292  1.00  0.00           O
ATOM   2659  CG2 THR A 166     114.144  54.528 105.812  1.00  0.00           C
ATOM   2663  C   THR A 166     116.474  57.288 106.762  1.00  0.00           C
ATOM   2664  O   THR A 166     116.614  58.448 106.372  1.00  0.00           O
ATOM   2665  N   GLU A 167     117.504  56.588 107.272  1.00  0.00           N
ATOM   2667  CA  GLU A 167     118.874  57.018 107.172  1.00  0.00           C
ATOM   2669  CB  GLU A 167     119.774  56.008 107.932  1.00  0.00           C
ATOM   2672  CG  GLU A 167     119.194  55.668 109.322  1.00  0.00           C
ATOM   2675  CD  GLU A 167     120.184  54.998 110.252  1.00  0.00           C
ATOM   2676  OE1 GLU A 167     121.384  54.868 109.902  1.00  0.00           O
ATOM   2677  OE2 GLU A 167     119.724  54.628 111.372  1.00  0.00           O
ATOM   2678  C   GLU A 167     119.364  57.138 105.732  1.00  0.00           C
ATOM   2679  O   GLU A 167     119.094  56.308 104.872  1.00  0.00           O
ATOM   2680  N   GLY A 168     120.134  58.208 105.452  1.00  0.00           N
ATOM   2682  CA  GLY A 168     120.734  58.478 104.152  1.00  0.00           C
ATOM   2685  C   GLY A 168     119.904  59.388 103.302  1.00  0.00           C
ATOM   2686  O   GLY A 168     120.274  59.678 102.172  1.00  0.00           O
ATOM   2687  N   ALA A 169     118.754  59.878 103.812  1.00  0.00           N
ATOM   2689  CA  ALA A 169     117.894  60.788 103.092  1.00  0.00           C
ATOM   2691  CB  ALA A 169     116.434  60.358 103.312  1.00  0.00           C
ATOM   2695  C   ALA A 169     118.104  62.228 103.542  1.00  0.00           C
ATOM   2696  O   ALA A 169     118.254  62.498 104.742  1.00  0.00           O
ATOM   2697  N   LEU A 170     118.134  63.188 102.592  1.00  0.00           N
ATOM   2699  CA  LEU A 170     117.964  64.598 102.922  1.00  0.00           C
ATOM   2701  CB  LEU A 170     118.334  65.548 101.742  1.00  0.00           C
ATOM   2704  CG  LEU A 170     119.844  65.778 101.532  1.00  0.00           C
ATOM   2706  CD1 LEU A 170     120.104  66.678 100.322  1.00  0.00           C
ATOM   2710  CD2 LEU A 170     120.464  66.458 102.742  1.00  0.00           C
ATOM   2714  C   LEU A 170     116.584  64.998 103.452  1.00  0.00           C
ATOM   2715  O   LEU A 170     115.544  64.798 102.812  1.00  0.00           O
ATOM   2716  N   VAL A 171     116.604  65.678 104.612  1.00  0.00           N
ATOM   2718  CA  VAL A 171     115.524  66.438 105.212  1.00  0.00           C
ATOM   2720  CB  VAL A 171     115.174  65.978 106.632  1.00  0.00           C
ATOM   2722  CG1 VAL A 171     114.664  64.528 106.562  1.00  0.00           C
ATOM   2726  CG2 VAL A 171     116.374  66.098 107.602  1.00  0.00           C
ATOM   2730  C   VAL A 171     115.924  67.908 105.232  1.00  0.00           C
ATOM   2731  O   VAL A 171     117.094  68.248 105.072  1.00  0.00           O
ATOM   2732  N   GLN A 172     114.974  68.838 105.402  1.00  0.00           N
ATOM   2734  CA  GLN A 172     115.254  70.268 105.452  1.00  0.00           C
ATOM   2736  CB  GLN A 172     114.534  71.038 104.312  1.00  0.00           C
ATOM   2739  CG  GLN A 172     114.794  70.518 102.872  1.00  0.00           C
ATOM   2742  CD  GLN A 172     116.254  70.528 102.462  1.00  0.00           C
ATOM   2743  OE1 GLN A 172     116.794  69.518 102.012  1.00  0.00           O
ATOM   2744  NE2 GLN A 172     116.914  71.698 102.572  1.00  0.00           N
ATOM   2747  C   GLN A 172     114.794  70.808 106.802  1.00  0.00           C
ATOM   2748  O   GLN A 172     113.944  70.208 107.462  1.00  0.00           O
ATOM   2749  N   ASN A 173     115.304  71.968 107.272  1.00  0.00           N
ATOM   2751  CA  ASN A 173     114.724  72.638 108.432  1.00  0.00           C
ATOM   2753  CB  ASN A 173     115.604  73.808 108.972  1.00  0.00           C
ATOM   2756  CG  ASN A 173     115.054  74.368 110.282  1.00  0.00           C
ATOM   2757  OD1 ASN A 173     114.144  73.788 110.882  1.00  0.00           O
ATOM   2758  ND2 ASN A 173     115.564  75.518 110.762  1.00  0.00           N
ATOM   2761  C   ASN A 173     113.324  73.158 108.092  1.00  0.00           C
ATOM   2762  O   ASN A 173     113.144  73.898 107.132  1.00  0.00           O
ATOM   2763  N   GLY A 174     112.294  72.808 108.882  1.00  0.00           N
ATOM   2765  CA  GLY A 174     110.984  73.418 108.692  1.00  0.00           C
ATOM   2768  C   GLY A 174     110.174  72.868 107.562  1.00  0.00           C
ATOM   2769  O   GLY A 174     109.214  73.488 107.132  1.00  0.00           O
ATOM   2770  N   GLN A 175     110.514  71.638 107.112  1.00  0.00           N
ATOM   2772  CA  GLN A 175     109.694  70.858 106.212  1.00  0.00           C
ATOM   2774  CB  GLN A 175     110.184  69.398 105.982  1.00  0.00           C
ATOM   2777  CG  GLN A 175     111.544  69.248 105.272  1.00  0.00           C
ATOM   2780  CD  GLN A 175     111.974  67.798 105.052  1.00  0.00           C
ATOM   2781  OE1 GLN A 175     112.384  67.398 103.962  1.00  0.00           O
ATOM   2782  NE2 GLN A 175     111.954  66.978 106.132  1.00  0.00           N
ATOM   2785  C   GLN A 175     108.274  70.698 106.712  1.00  0.00           C
ATOM   2786  O   GLN A 175     108.044  70.568 107.912  1.00  0.00           O
ATOM   2787  N   ALA A 176     107.314  70.588 105.772  1.00  0.00           N
ATOM   2789  CA  ALA A 176     105.964  70.158 106.012  1.00  0.00           C
ATOM   2791  CB  ALA A 176     105.314  70.018 104.622  1.00  0.00           C
ATOM   2795  C   ALA A 176     105.924  68.798 106.692  1.00  0.00           C
ATOM   2796  O   ALA A 176     105.274  68.578 107.702  1.00  0.00           O
ATOM   2797  N   THR A 177     106.744  67.888 106.142  1.00  0.00           N
ATOM   2799  CA  THR A 177     106.974  66.528 106.562  1.00  0.00           C
ATOM   2801  CB  THR A 177     107.764  65.748 105.522  1.00  0.00           C
ATOM   2803  OG1 THR A 177     109.084  66.248 105.352  1.00  0.00           O
ATOM   2805  CG2 THR A 177     107.084  65.928 104.162  1.00  0.00           C
ATOM   2809  C   THR A 177     107.604  66.438 107.942  1.00  0.00           C
ATOM   2810  O   THR A 177     108.744  66.828 108.192  1.00  0.00           O
ATOM   2811  N   ALA A 178     106.834  65.938 108.932  1.00  0.00           N
ATOM   2813  CA  ALA A 178     107.334  65.738 110.292  1.00  0.00           C
ATOM   2815  CB  ALA A 178     106.184  65.758 111.322  1.00  0.00           C
ATOM   2819  C   ALA A 178     108.144  64.458 110.342  1.00  0.00           C
ATOM   2820  O   ALA A 178     107.914  63.548 109.552  1.00  0.00           O
ATOM   2821  N   LEU A 179     109.144  64.358 111.222  1.00  0.00           N
ATOM   2823  CA  LEU A 179     109.904  63.138 111.402  1.00  0.00           C
ATOM   2825  CB  LEU A 179     111.104  63.348 112.352  1.00  0.00           C
ATOM   2828  CG  LEU A 179     112.004  64.548 112.012  1.00  0.00           C
ATOM   2830  CD1 LEU A 179     113.084  64.698 113.072  1.00  0.00           C
ATOM   2834  CD2 LEU A 179     112.624  64.398 110.612  1.00  0.00           C
ATOM   2838  C   LEU A 179     109.074  62.048 112.022  1.00  0.00           C
ATOM   2839  O   LEU A 179     109.094  60.888 111.622  1.00  0.00           O
ATOM   2840  N   ALA A 180     108.344  62.468 113.072  1.00  0.00           N
ATOM   2842  CA  ALA A 180     107.604  61.618 113.942  1.00  0.00           C
ATOM   2844  CB  ALA A 180     108.504  60.918 114.972  1.00  0.00           C
ATOM   2848  C   ALA A 180     106.574  62.458 114.672  1.00  0.00           C
ATOM   2849  O   ALA A 180     106.654  63.678 114.732  1.00  0.00           O
ATOM   2850  N   THR A 181     105.594  61.808 115.282  1.00  0.00           N
ATOM   2852  CA  THR A 181     104.694  62.428 116.242  1.00  0.00           C
ATOM   2854  CB  THR A 181     103.254  62.518 115.752  1.00  0.00           C
ATOM   2856  OG1 THR A 181     102.724  61.238 115.442  1.00  0.00           O
ATOM   2858  CG2 THR A 181     103.214  63.318 114.442  1.00  0.00           C
ATOM   2862  C   THR A 181     104.744  61.598 117.502  1.00  0.00           C
ATOM   2863  O   THR A 181     104.984  60.388 117.452  1.00  0.00           O
ATOM   2864  N   VAL A 182     104.544  62.208 118.672  1.00  0.00           N
ATOM   2866  CA  VAL A 182     104.574  61.518 119.952  1.00  0.00           C
ATOM   2868  CB  VAL A 182     105.734  61.998 120.822  1.00  0.00           C
ATOM   2870  CG1 VAL A 182     105.724  61.338 122.222  1.00  0.00           C
ATOM   2874  CG2 VAL A 182     107.044  61.628 120.092  1.00  0.00           C
ATOM   2878  C   VAL A 182     103.224  61.698 120.622  1.00  0.00           C
ATOM   2879  O   VAL A 182     102.604  62.748 120.472  1.00  0.00           O
ATOM   2880  N   GLN A 183     102.724  60.668 121.332  1.00  0.00           N
ATOM   2882  CA  GLN A 183     101.474  60.728 122.072  1.00  0.00           C
ATOM   2884  CB  GLN A 183     100.444  59.748 121.472  1.00  0.00           C
ATOM   2887  CG  GLN A 183     100.034  60.118 120.032  1.00  0.00           C
ATOM   2890  CD  GLN A 183      99.224  59.008 119.372  1.00  0.00           C
ATOM   2891  OE1 GLN A 183      99.324  57.828 119.712  1.00  0.00           O
ATOM   2892  NE2 GLN A 183      98.424  59.378 118.342  1.00  0.00           N
ATOM   2895  C   GLN A 183     101.694  60.378 123.532  1.00  0.00           C
ATOM   2896  O   GLN A 183     102.404  59.448 123.882  1.00  0.00           O
ATOM   2897  N   GLN A 184     101.044  61.098 124.462  1.00  0.00           N
ATOM   2899  CA  GLN A 184     100.934  60.678 125.852  1.00  0.00           C
ATOM   2901  CB  GLN A 184     101.274  61.828 126.832  1.00  0.00           C
ATOM   2904  CG  GLN A 184     102.754  62.278 126.712  1.00  0.00           C
ATOM   2907  CD  GLN A 184     103.164  63.358 127.732  1.00  0.00           C
ATOM   2908  OE1 GLN A 184     102.974  64.568 127.552  1.00  0.00           O
ATOM   2909  NE2 GLN A 184     103.684  62.908 128.892  1.00  0.00           N
ATOM   2912  C   GLN A 184      99.534  60.138 126.062  1.00  0.00           C
ATOM   2913  O   GLN A 184      98.604  60.628 125.422  1.00  0.00           O
ATOM   2914  N   LEU A 185      99.364  59.088 126.902  1.00  0.00           N
ATOM   2916  CA  LEU A 185      98.134  58.308 126.942  1.00  0.00           C
ATOM   2918  CB  LEU A 185      98.044  57.278 125.772  1.00  0.00           C
ATOM   2921  CG  LEU A 185      97.664  57.818 124.392  1.00  0.00           C
ATOM   2923  CD1 LEU A 185      97.514  56.618 123.442  1.00  0.00           C
ATOM   2927  CD2 LEU A 185      96.344  58.598 124.442  1.00  0.00           C
ATOM   2931  C   LEU A 185      97.854  57.518 128.212  1.00  0.00           C
ATOM   2932  O   LEU A 185      97.034  56.608 128.192  1.00  0.00           O
ATOM   2933  N   ASP A 186      98.424  57.868 129.392  1.00  0.00           N
ATOM   2935  CA  ASP A 186      97.944  57.298 130.662  1.00  0.00           C
ATOM   2937  CB  ASP A 186      98.924  57.668 131.822  1.00  0.00           C
ATOM   2940  CG  ASP A 186      99.014  56.568 132.872  1.00  0.00           C
ATOM   2941  OD1 ASP A 186      98.454  55.458 132.692  1.00  0.00           O
ATOM   2942  OD2 ASP A 186      99.794  56.808 133.832  1.00  0.00           O
ATOM   2943  C   ASP A 186      96.464  57.648 130.942  1.00  0.00           C
ATOM   2944  O   ASP A 186      95.714  56.888 131.552  1.00  0.00           O
ATOM   2945  N   PRO A 187      96.004  58.748 130.372  1.00  0.00           N
ATOM   2946  CD  PRO A 187      96.574  60.038 130.752  1.00  0.00           C
ATOM   2949  CA  PRO A 187      94.574  58.888 130.122  1.00  0.00           C
ATOM   2951  CB  PRO A 187      94.164  59.908 131.172  1.00  0.00           C
ATOM   2954  CG  PRO A 187      95.444  60.688 131.542  1.00  0.00           C
ATOM   2957  C   PRO A 187      94.324  59.428 128.722  1.00  0.00           C
ATOM   2958  O   PRO A 187      94.954  60.388 128.312  1.00  0.00           O
ATOM   2959  N   ILE A 188      93.404  58.868 127.932  1.00  0.00           N
ATOM   2961  CA  ILE A 188      93.174  59.348 126.572  1.00  0.00           C
ATOM   2963  CB  ILE A 188      92.744  58.178 125.682  1.00  0.00           C
ATOM   2965  CG2 ILE A 188      91.364  57.638 126.092  1.00  0.00           C
ATOM   2969  CG1 ILE A 188      92.804  58.508 124.182  1.00  0.00           C
ATOM   2972  CD  ILE A 188      93.044  57.258 123.322  1.00  0.00           C
ATOM   2976  C   ILE A 188      92.194  60.528 126.542  1.00  0.00           C
ATOM   2977  O   ILE A 188      91.254  60.588 127.332  1.00  0.00           O
ATOM   2978  N   TYR A 189      92.364  61.498 125.612  1.00  0.00           N
ATOM   2980  CA  TYR A 189      91.284  62.408 125.242  1.00  0.00           C
ATOM   2982  CB  TYR A 189      91.724  63.858 124.892  1.00  0.00           C
ATOM   2985  CG  TYR A 189      92.194  64.668 126.072  1.00  0.00           C
ATOM   2986  CD1 TYR A 189      91.464  64.698 127.282  1.00  0.00           C
ATOM   2988  CE1 TYR A 189      91.924  65.468 128.362  1.00  0.00           C
ATOM   2990  CZ  TYR A 189      93.094  66.208 128.252  1.00  0.00           C
ATOM   2991  OH  TYR A 189      93.614  66.898 129.362  1.00  0.00           O
ATOM   2993  CD2 TYR A 189      93.334  65.468 125.962  1.00  0.00           C
ATOM   2995  CE2 TYR A 189      93.804  66.218 127.052  1.00  0.00           C
ATOM   2997  C   TYR A 189      90.544  61.838 124.052  1.00  0.00           C
ATOM   2998  O   TYR A 189      91.124  61.508 123.032  1.00  0.00           O
ATOM   2999  N   VAL A 190      89.224  61.698 124.142  1.00  0.00           N
ATOM   3001  CA  VAL A 190      88.424  61.408 122.982  1.00  0.00           C
ATOM   3003  CB  VAL A 190      87.304  60.418 123.292  1.00  0.00           C
ATOM   3005  CG1 VAL A 190      86.434  60.148 122.042  1.00  0.00           C
ATOM   3009  CG2 VAL A 190      87.914  59.098 123.802  1.00  0.00           C
ATOM   3013  C   VAL A 190      87.894  62.728 122.492  1.00  0.00           C
ATOM   3014  O   VAL A 190      87.314  63.498 123.262  1.00  0.00           O
ATOM   3015  N   ASP A 191      88.084  63.048 121.192  1.00  0.00           N
ATOM   3017  CA  ASP A 191      87.394  64.158 120.592  1.00  0.00           C
ATOM   3019  CB  ASP A 191      88.184  64.778 119.402  1.00  0.00           C
ATOM   3022  CG  ASP A 191      89.424  65.538 119.832  1.00  0.00           C
ATOM   3023  OD1 ASP A 191      89.854  65.498 121.022  1.00  0.00           O
ATOM   3024  OD2 ASP A 191      89.984  66.248 118.962  1.00  0.00           O
ATOM   3025  C   ASP A 191      86.034  63.618 120.162  1.00  0.00           C
ATOM   3026  O   ASP A 191      85.904  62.788 119.262  1.00  0.00           O
ATOM   3027  N   VAL A 192      84.974  64.028 120.882  1.00  0.00           N
ATOM   3029  CA  VAL A 192      83.634  63.538 120.652  1.00  0.00           C
ATOM   3031  CB  VAL A 192      82.764  63.628 121.902  1.00  0.00           C
ATOM   3033  CG1 VAL A 192      81.364  63.048 121.632  1.00  0.00           C
ATOM   3037  CG2 VAL A 192      83.454  62.848 123.042  1.00  0.00           C
ATOM   3041  C   VAL A 192      83.014  64.328 119.522  1.00  0.00           C
ATOM   3042  O   VAL A 192      82.484  65.408 119.732  1.00  0.00           O
ATOM   3043  N   THR A 193      83.074  63.808 118.292  1.00  0.00           N
ATOM   3045  CA  THR A 193      82.364  64.358 117.152  1.00  0.00           C
ATOM   3047  CB  THR A 193      82.644  63.628 115.842  1.00  0.00           C
ATOM   3049  OG1 THR A 193      84.034  63.318 115.672  1.00  0.00           O
ATOM   3051  CG2 THR A 193      82.254  64.488 114.632  1.00  0.00           C
ATOM   3055  C   THR A 193      80.864  64.398 117.402  1.00  0.00           C
ATOM   3056  O   THR A 193      80.314  63.548 118.102  1.00  0.00           O
ATOM   3057  N   GLN A 194      80.164  65.428 116.902  1.00  0.00           N
ATOM   3059  CA  GLN A 194      78.734  65.458 116.962  1.00  0.00           C
ATOM   3061  CB  GLN A 194      78.334  66.118 118.312  1.00  0.00           C
ATOM   3064  CG  GLN A 194      76.864  66.008 118.752  1.00  0.00           C
ATOM   3067  CD  GLN A 194      76.214  64.738 118.212  1.00  0.00           C
ATOM   3068  OE1 GLN A 194      75.314  64.808 117.382  1.00  0.00           O
ATOM   3069  NE2 GLN A 194      76.704  63.568 118.672  1.00  0.00           N
ATOM   3072  C   GLN A 194      78.264  66.218 115.732  1.00  0.00           C
ATOM   3073  O   GLN A 194      78.954  66.208 114.712  1.00  0.00           O
ATOM   3074  N   SER A 195      77.094  66.878 115.732  1.00  0.00           N
ATOM   3076  CA  SER A 195      76.624  67.468 114.482  1.00  0.00           C
ATOM   3078  CB  SER A 195      75.904  66.438 113.552  1.00  0.00           C
ATOM   3081  OG  SER A 195      74.794  65.768 114.132  1.00  0.00           O
ATOM   3083  C   SER A 195      75.844  68.768 114.582  1.00  0.00           C
ATOM   3084  O   SER A 195      75.014  68.988 115.472  1.00  0.00           O
ATOM   3085  N   SER A 196      76.094  69.668 113.612  1.00  0.00           N
ATOM   3087  CA  SER A 196      75.524  70.998 113.422  1.00  0.00           C
ATOM   3089  CB  SER A 196      75.944  71.488 112.022  1.00  0.00           C
ATOM   3092  OG  SER A 196      77.334  71.338 111.852  1.00  0.00           O
ATOM   3094  C   SER A 196      74.024  71.088 113.322  1.00  0.00           C
ATOM   3095  O   SER A 196      73.364  71.968 113.852  1.00  0.00           O
ATOM   3096  N   ASN A 197      73.424  70.138 112.582  1.00  0.00           N
ATOM   3098  CA  ASN A 197      72.014  70.128 112.262  1.00  0.00           C
ATOM   3100  CB  ASN A 197      71.764  69.128 111.092  1.00  0.00           C
ATOM   3103  CG  ASN A 197      72.014  67.658 111.472  1.00  0.00           C
ATOM   3104  OD1 ASN A 197      72.994  67.278 112.122  1.00  0.00           O
ATOM   3105  ND2 ASN A 197      71.044  66.798 111.092  1.00  0.00           N
ATOM   3108  C   ASN A 197      71.244  69.718 113.492  1.00  0.00           C
ATOM   3109  O   ASN A 197      70.064  70.038 113.682  1.00  0.00           O
ATOM   3110  N   ASP A 198      71.954  69.008 114.392  1.00  0.00           N
ATOM   3112  CA  ASP A 198      71.374  68.318 115.482  1.00  0.00           C
ATOM   3114  CB  ASP A 198      72.204  67.048 115.812  1.00  0.00           C
ATOM   3117  CG  ASP A 198      71.274  65.948 116.232  1.00  0.00           C
ATOM   3118  OD1 ASP A 198      70.234  65.858 115.532  1.00  0.00           O
ATOM   3119  OD2 ASP A 198      71.504  65.158 117.172  1.00  0.00           O
ATOM   3120  C   ASP A 198      71.344  69.278 116.632  1.00  0.00           C
ATOM   3121  O   ASP A 198      70.834  68.948 117.692  1.00  0.00           O
ATOM   3122  N   PHE A 199      71.754  70.548 116.432  1.00  0.00           N
ATOM   3124  CA  PHE A 199      71.684  71.598 117.422  1.00  0.00           C
ATOM   3126  CB  PHE A 199      72.074  72.978 116.822  1.00  0.00           C
ATOM   3129  CG  PHE A 199      73.474  73.378 117.132  1.00  0.00           C
ATOM   3130  CD1 PHE A 199      73.994  73.238 118.442  1.00  0.00           C
ATOM   3132  CE1 PHE A 199      75.284  73.668 118.732  1.00  0.00           C
ATOM   3134  CZ  PHE A 199      76.064  74.268 117.752  1.00  0.00           C
ATOM   3136  CD2 PHE A 199      74.254  73.998 116.162  1.00  0.00           C
ATOM   3138  CE2 PHE A 199      75.534  74.468 116.472  1.00  0.00           C
ATOM   3140  C   PHE A 199      70.324  71.748 118.052  1.00  0.00           C
ATOM   3141  O   PHE A 199      70.214  71.898 119.262  1.00  0.00           O
ATOM   3142  N   LEU A 200      69.244  71.668 117.272  1.00  0.00           N
ATOM   3144  CA  LEU A 200      67.894  71.628 117.792  1.00  0.00           C
ATOM   3146  CB  LEU A 200      66.894  71.748 116.622  1.00  0.00           C
ATOM   3149  CG  LEU A 200      67.074  73.018 115.742  1.00  0.00           C
ATOM   3151  CD1 LEU A 200      66.004  73.058 114.652  1.00  0.00           C
ATOM   3155  CD2 LEU A 200      67.014  74.328 116.522  1.00  0.00           C
ATOM   3159  C   LEU A 200      67.584  70.398 118.652  1.00  0.00           C
ATOM   3160  O   LEU A 200      66.984  70.508 119.722  1.00  0.00           O
ATOM   3161  N   ARG A 201      68.014  69.188 118.232  1.00  0.00           N
ATOM   3163  CA  ARG A 201      67.934  67.968 119.012  1.00  0.00           C
ATOM   3165  CB  ARG A 201      68.204  66.728 118.122  1.00  0.00           C
ATOM   3168  CG  ARG A 201      67.074  66.418 117.112  1.00  0.00           C
ATOM   3171  CD  ARG A 201      67.304  65.208 116.182  1.00  0.00           C
ATOM   3174  NE  ARG A 201      67.764  64.068 117.042  1.00  0.00           N
ATOM   3176  CZ  ARG A 201      68.874  63.348 116.832  1.00  0.00           C
ATOM   3177  NH1 ARG A 201      69.504  63.318 115.682  1.00  0.00           N
ATOM   3180  NH2 ARG A 201      69.434  62.738 117.852  1.00  0.00           N
ATOM   3183  C   ARG A 201      68.844  67.898 120.232  1.00  0.00           C
ATOM   3184  O   ARG A 201      68.414  67.558 121.322  1.00  0.00           O
ATOM   3185  N   LEU A 202      70.134  68.258 120.082  1.00  0.00           N
ATOM   3187  CA  LEU A 202      71.144  68.378 121.112  1.00  0.00           C
ATOM   3189  CB  LEU A 202      72.514  68.768 120.502  1.00  0.00           C
ATOM   3192  CG  LEU A 202      73.104  67.768 119.492  1.00  0.00           C
ATOM   3194  CD1 LEU A 202      74.254  68.448 118.752  1.00  0.00           C
ATOM   3198  CD2 LEU A 202      73.554  66.448 120.142  1.00  0.00           C
ATOM   3202  C   LEU A 202      70.814  69.428 122.132  1.00  0.00           C
ATOM   3203  O   LEU A 202      70.854  69.188 123.332  1.00  0.00           O
ATOM   3204  N   LYS A 203      70.414  70.648 121.692  1.00  0.00           N
ATOM   3206  CA  LYS A 203      69.954  71.688 122.602  1.00  0.00           C
ATOM   3208  CB  LYS A 203      69.874  73.098 121.942  1.00  0.00           C
ATOM   3211  CG  LYS A 203      70.024  74.318 122.892  1.00  0.00           C
ATOM   3214  CD  LYS A 203      68.974  74.408 124.022  1.00  0.00           C
ATOM   3217  CE  LYS A 203      68.904  75.698 124.852  1.00  0.00           C
ATOM   3220  NZ  LYS A 203      70.154  75.918 125.592  1.00  0.00           N
ATOM   3224  C   LYS A 203      68.644  71.248 123.232  1.00  0.00           C
ATOM   3225  O   LYS A 203      68.434  71.478 124.412  1.00  0.00           O
ATOM   3226  N   GLN A 204      67.754  70.498 122.542  1.00  0.00           N
ATOM   3228  CA  GLN A 204      66.644  69.868 123.222  1.00  0.00           C
ATOM   3230  CB  GLN A 204      65.744  69.078 122.232  1.00  0.00           C
ATOM   3233  CG  GLN A 204      64.454  68.468 122.812  1.00  0.00           C
ATOM   3236  CD  GLN A 204      63.464  69.568 123.162  1.00  0.00           C
ATOM   3237  OE1 GLN A 204      63.594  70.728 122.772  1.00  0.00           O
ATOM   3238  NE2 GLN A 204      62.384  69.208 123.872  1.00  0.00           N
ATOM   3241  C   GLN A 204      67.064  68.938 124.382  1.00  0.00           C
ATOM   3242  O   GLN A 204      66.504  69.048 125.472  1.00  0.00           O
ATOM   3243  N   GLU A 205      68.084  68.068 124.222  1.00  0.00           N
ATOM   3245  CA  GLU A 205      68.574  67.218 125.292  1.00  0.00           C
ATOM   3247  CB  GLU A 205      69.124  65.878 124.762  1.00  0.00           C
ATOM   3250  CG  GLU A 205      70.204  65.968 123.672  1.00  0.00           C
ATOM   3253  CD  GLU A 205      70.504  64.628 122.992  1.00  0.00           C
ATOM   3254  OE1 GLU A 205      69.524  63.908 122.642  1.00  0.00           O
ATOM   3255  OE2 GLU A 205      71.704  64.358 122.732  1.00  0.00           O
ATOM   3256  C   GLU A 205      69.454  67.908 126.342  1.00  0.00           C
ATOM   3257  O   GLU A 205      69.554  67.508 127.502  1.00  0.00           O
ATOM   3258  N   LEU A 206      70.034  69.068 126.022  1.00  0.00           N
ATOM   3260  CA  LEU A 206      70.594  69.968 127.032  1.00  0.00           C
ATOM   3262  CB  LEU A 206      71.654  70.918 126.412  1.00  0.00           C
ATOM   3265  CG  LEU A 206      72.854  70.218 125.762  1.00  0.00           C
ATOM   3267  CD1 LEU A 206      73.794  71.238 125.082  1.00  0.00           C
ATOM   3271  CD2 LEU A 206      73.624  69.338 126.752  1.00  0.00           C
ATOM   3275  C   LEU A 206      69.564  70.808 127.782  1.00  0.00           C
ATOM   3276  O   LEU A 206      69.814  71.228 128.912  1.00  0.00           O
ATOM   3277  N   ALA A 207      68.394  71.078 127.162  1.00  0.00           N
ATOM   3279  CA  ALA A 207      67.334  71.888 127.712  1.00  0.00           C
ATOM   3281  CB  ALA A 207      66.574  72.558 126.552  1.00  0.00           C
ATOM   3285  C   ALA A 207      66.324  71.088 128.512  1.00  0.00           C
ATOM   3286  O   ALA A 207      65.634  71.598 129.412  1.00  0.00           O
ATOM   3287  N   ASN A 208      66.214  69.778 128.242  1.00  0.00           N
ATOM   3289  CA  ASN A 208      65.444  68.858 129.042  1.00  0.00           C
ATOM   3291  CB  ASN A 208      65.014  67.678 128.122  1.00  0.00           C
ATOM   3294  CG  ASN A 208      66.074  66.638 127.792  1.00  0.00           C
ATOM   3295  OD1 ASN A 208      67.134  66.578 128.402  1.00  0.00           O
ATOM   3296  ND2 ASN A 208      65.814  65.778 126.782  1.00  0.00           N
ATOM   3299  C   ASN A 208      66.224  68.518 130.332  1.00  0.00           C
ATOM   3300  O   ASN A 208      65.654  68.168 131.372  1.00  0.00           O
ATOM   3301  N   GLY A 209      67.554  68.708 130.262  1.00  0.00           N
ATOM   3303  CA  GLY A 209      68.524  68.628 131.342  1.00  0.00           C
ATOM   3306  C   GLY A 209      68.994  67.228 131.592  1.00  0.00           C
ATOM   3307  O   GLY A 209      69.744  66.978 132.522  1.00  0.00           O
ATOM   3308  N   THR A 210      68.534  66.238 130.812  1.00  0.00           N
ATOM   3310  CA  THR A 210      68.584  64.858 131.262  1.00  0.00           C
ATOM   3312  CB  THR A 210      67.504  63.968 130.672  1.00  0.00           C
ATOM   3314  OG1 THR A 210      67.504  63.818 129.252  1.00  0.00           O
ATOM   3316  CG2 THR A 210      66.174  64.628 131.022  1.00  0.00           C
ATOM   3320  C   THR A 210      69.944  64.228 131.162  1.00  0.00           C
ATOM   3321  O   THR A 210      70.264  63.338 131.942  1.00  0.00           O
ATOM   3322  N   LEU A 211      70.794  64.778 130.252  1.00  0.00           N
ATOM   3324  CA  LEU A 211      72.174  64.358 130.112  1.00  0.00           C
ATOM   3326  CB  LEU A 211      72.854  64.928 128.842  1.00  0.00           C
ATOM   3329  CG  LEU A 211      72.024  64.988 127.542  1.00  0.00           C
ATOM   3331  CD1 LEU A 211      72.934  65.438 126.392  1.00  0.00           C
ATOM   3335  CD2 LEU A 211      71.344  63.658 127.182  1.00  0.00           C
ATOM   3339  C   LEU A 211      73.054  64.798 131.272  1.00  0.00           C
ATOM   3340  O   LEU A 211      74.074  64.188 131.542  1.00  0.00           O
ATOM   3341  N   LYS A 212      72.704  65.898 131.972  1.00  0.00           N
ATOM   3343  CA  LYS A 212      73.634  66.608 132.832  1.00  0.00           C
ATOM   3345  CB  LYS A 212      73.794  68.088 132.372  1.00  0.00           C
ATOM   3348  CG  LYS A 212      74.564  68.288 131.052  1.00  0.00           C
ATOM   3351  CD  LYS A 212      74.704  69.788 130.682  1.00  0.00           C
ATOM   3354  CE  LYS A 212      75.904  70.078 129.762  1.00  0.00           C
ATOM   3357  NZ  LYS A 212      75.984  71.498 129.382  1.00  0.00           N
ATOM   3361  C   LYS A 212      73.164  66.568 134.282  1.00  0.00           C
ATOM   3362  O   LYS A 212      72.974  67.618 134.902  1.00  0.00           O
ATOM   3363  N   GLN A 213      72.944  65.368 134.852  1.00  0.00           N
ATOM   3365  CA  GLN A 213      72.344  65.198 136.172  1.00  0.00           C
ATOM   3367  CB  GLN A 213      72.074  63.708 136.522  1.00  0.00           C
ATOM   3370  CG  GLN A 213      71.394  62.888 135.402  1.00  0.00           C
ATOM   3373  CD  GLN A 213      72.424  62.218 134.472  1.00  0.00           C
ATOM   3374  OE1 GLN A 213      73.624  62.508 134.512  1.00  0.00           O
ATOM   3375  NE2 GLN A 213      71.914  61.278 133.642  1.00  0.00           N
ATOM   3378  C   GLN A 213      73.194  65.778 137.302  1.00  0.00           C
ATOM   3379  O   GLN A 213      72.714  66.468 138.202  1.00  0.00           O
ATOM   3380  N   GLU A 214      74.514  65.498 137.242  1.00  0.00           N
ATOM   3382  CA  GLU A 214      75.434  65.738 138.342  1.00  0.00           C
ATOM   3384  CB  GLU A 214      76.384  64.508 138.432  1.00  0.00           C
ATOM   3387  CG  GLU A 214      77.424  64.538 139.582  1.00  0.00           C
ATOM   3390  CD  GLU A 214      76.784  64.418 140.952  1.00  0.00           C
ATOM   3391  OE1 GLU A 214      75.664  63.878 141.062  1.00  0.00           O
ATOM   3392  OE2 GLU A 214      77.444  64.808 141.952  1.00  0.00           O
ATOM   3393  C   GLU A 214      76.224  67.028 138.132  1.00  0.00           C
ATOM   3394  O   GLU A 214      76.134  67.998 138.882  1.00  0.00           O
ATOM   3395  N   ASN A 215      77.044  67.058 137.062  1.00  0.00           N
ATOM   3397  CA  ASN A 215      78.004  68.068 136.712  1.00  0.00           C
ATOM   3399  CB  ASN A 215      79.314  67.948 137.552  1.00  0.00           C
ATOM   3402  CG  ASN A 215      79.324  68.738 138.862  1.00  0.00           C
ATOM   3403  OD1 ASN A 215      80.154  68.478 139.732  1.00  0.00           O
ATOM   3404  ND2 ASN A 215      78.434  69.738 139.022  1.00  0.00           N
ATOM   3407  C   ASN A 215      78.294  67.828 135.232  1.00  0.00           C
ATOM   3408  O   ASN A 215      77.594  67.048 134.592  1.00  0.00           O
ATOM   3409  N   GLY A 216      79.304  68.508 134.642  1.00  0.00           N
ATOM   3411  CA  GLY A 216      79.794  68.218 133.292  1.00  0.00           C
ATOM   3414  C   GLY A 216      80.404  66.858 133.152  1.00  0.00           C
ATOM   3415  O   GLY A 216      80.024  66.088 132.282  1.00  0.00           O
ATOM   3416  N   LYS A 217      81.374  66.508 134.002  1.00  0.00           N
ATOM   3418  CA  LYS A 217      82.134  65.278 133.862  1.00  0.00           C
ATOM   3420  CB  LYS A 217      83.564  65.518 134.402  1.00  0.00           C
ATOM   3423  CG  LYS A 217      83.624  65.928 135.882  1.00  0.00           C
ATOM   3426  CD  LYS A 217      84.994  65.648 136.532  1.00  0.00           C
ATOM   3429  CE  LYS A 217      86.124  66.458 135.912  1.00  0.00           C
ATOM   3432  NZ  LYS A 217      87.424  65.968 136.402  1.00  0.00           N
ATOM   3436  C   LYS A 217      81.484  63.998 134.432  1.00  0.00           C
ATOM   3437  O   LYS A 217      81.994  63.398 135.382  1.00  0.00           O
ATOM   3438  N   ALA A 218      80.364  63.518 133.842  1.00  0.00           N
ATOM   3440  CA  ALA A 218      79.734  62.268 134.222  1.00  0.00           C
ATOM   3442  CB  ALA A 218      78.274  62.228 133.732  1.00  0.00           C
ATOM   3446  C   ALA A 218      80.514  61.038 133.732  1.00  0.00           C
ATOM   3447  O   ALA A 218      81.744  61.058 133.682  1.00  0.00           O
ATOM   3448  N   LYS A 219      79.854  59.938 133.362  1.00  0.00           N
ATOM   3450  CA  LYS A 219      80.514  58.788 132.772  1.00  0.00           C
ATOM   3452  CB  LYS A 219      80.504  57.548 133.702  1.00  0.00           C
ATOM   3455  CG  LYS A 219      81.254  57.748 135.032  1.00  0.00           C
ATOM   3458  CD  LYS A 219      82.754  58.108 134.902  1.00  0.00           C
ATOM   3461  CE  LYS A 219      83.604  57.098 134.142  1.00  0.00           C
ATOM   3464  NZ  LYS A 219      83.764  55.828 134.872  1.00  0.00           N
ATOM   3468  C   LYS A 219      79.814  58.438 131.492  1.00  0.00           C
ATOM   3469  O   LYS A 219      78.644  58.758 131.322  1.00  0.00           O
ATOM   3470  N   VAL A 220      80.544  57.818 130.552  1.00  0.00           N
ATOM   3472  CA  VAL A 220      79.994  57.428 129.272  1.00  0.00           C
ATOM   3474  CB  VAL A 220      80.344  58.498 128.242  1.00  0.00           C
ATOM   3476  CG1 VAL A 220      80.484  57.928 126.822  1.00  0.00           C
ATOM   3480  CG2 VAL A 220      79.264  59.598 128.292  1.00  0.00           C
ATOM   3484  C   VAL A 220      80.484  56.038 128.902  1.00  0.00           C
ATOM   3485  O   VAL A 220      81.694  55.808 128.772  1.00  0.00           O
ATOM   3486  N   SER A 221      79.574  55.048 128.752  1.00  0.00           N
ATOM   3488  CA  SER A 221      79.904  53.738 128.202  1.00  0.00           C
ATOM   3490  CB  SER A 221      78.784  52.668 128.382  1.00  0.00           C
ATOM   3493  OG  SER A 221      77.534  53.028 127.772  1.00  0.00           O
ATOM   3495  C   SER A 221      80.414  53.758 126.752  1.00  0.00           C
ATOM   3496  O   SER A 221      79.944  54.518 125.902  1.00  0.00           O
ATOM   3497  N   LEU A 222      81.434  52.918 126.442  1.00  0.00           N
ATOM   3499  CA  LEU A 222      82.204  53.008 125.202  1.00  0.00           C
ATOM   3501  CB  LEU A 222      83.724  53.028 125.482  1.00  0.00           C
ATOM   3504  CG  LEU A 222      84.314  54.348 126.002  1.00  0.00           C
ATOM   3506  CD1 LEU A 222      85.834  54.278 125.832  1.00  0.00           C
ATOM   3510  CD2 LEU A 222      83.754  55.538 125.222  1.00  0.00           C
ATOM   3514  C   LEU A 222      82.014  51.818 124.292  1.00  0.00           C
ATOM   3515  O   LEU A 222      81.844  50.698 124.752  1.00  0.00           O
ATOM   3516  N   ILE A 223      82.124  51.988 122.962  1.00  0.00           N
ATOM   3518  CA  ILE A 223      81.994  50.888 122.012  1.00  0.00           C
ATOM   3520  CB  ILE A 223      80.654  50.968 121.302  1.00  0.00           C
ATOM   3522  CG2 ILE A 223      80.534  49.818 120.282  1.00  0.00           C
ATOM   3526  CG1 ILE A 223      79.464  50.968 122.282  1.00  0.00           C
ATOM   3529  CD  ILE A 223      79.304  49.648 123.042  1.00  0.00           C
ATOM   3533  C   ILE A 223      83.114  50.978 120.982  1.00  0.00           C
ATOM   3534  O   ILE A 223      83.174  51.928 120.202  1.00  0.00           O
ATOM   3535  N   THR A 224      84.014  49.968 120.912  1.00  0.00           N
ATOM   3537  CA  THR A 224      85.104  50.018 119.922  1.00  0.00           C
ATOM   3539  CB  THR A 224      86.474  49.668 120.502  1.00  0.00           C
ATOM   3541  OG1 THR A 224      87.554  50.058 119.662  1.00  0.00           O
ATOM   3543  CG2 THR A 224      86.654  48.178 120.802  1.00  0.00           C
ATOM   3547  C   THR A 224      84.754  49.248 118.662  1.00  0.00           C
ATOM   3548  O   THR A 224      83.594  48.888 118.422  1.00  0.00           O
ATOM   3549  N   SER A 225      85.734  48.978 117.772  1.00  0.00           N
ATOM   3551  CA  SER A 225      85.544  48.268 116.512  1.00  0.00           C
ATOM   3553  CB  SER A 225      86.834  48.178 115.652  1.00  0.00           C
ATOM   3556  OG  SER A 225      87.974  47.788 116.422  1.00  0.00           O
ATOM   3558  C   SER A 225      84.934  46.878 116.632  1.00  0.00           C
ATOM   3559  O   SER A 225      84.084  46.518 115.822  1.00  0.00           O
ATOM   3560  N   ASP A 226      85.274  46.088 117.672  1.00  0.00           N
ATOM   3562  CA  ASP A 226      84.744  44.748 117.812  1.00  0.00           C
ATOM   3564  CB  ASP A 226      85.804  43.798 118.442  1.00  0.00           C
ATOM   3567  CG  ASP A 226      86.344  44.168 119.822  1.00  0.00           C
ATOM   3568  OD1 ASP A 226      85.934  45.208 120.382  1.00  0.00           O
ATOM   3569  OD2 ASP A 226      87.234  43.408 120.272  1.00  0.00           O
ATOM   3570  C   ASP A 226      83.444  44.738 118.612  1.00  0.00           C
ATOM   3571  O   ASP A 226      82.824  43.688 118.802  1.00  0.00           O
ATOM   3572  N   GLY A 227      82.974  45.918 119.042  1.00  0.00           N
ATOM   3574  CA  GLY A 227      81.714  46.118 119.742  1.00  0.00           C
ATOM   3577  C   GLY A 227      81.794  45.858 121.212  1.00  0.00           C
ATOM   3578  O   GLY A 227      80.824  45.988 121.952  1.00  0.00           O
ATOM   3579  N   ILE A 228      83.004  45.548 121.702  1.00  0.00           N
ATOM   3581  CA  ILE A 228      83.244  45.318 123.092  1.00  0.00           C
ATOM   3583  CB  ILE A 228      84.324  44.268 123.372  1.00  0.00           C
ATOM   3585  CG2 ILE A 228      84.444  44.048 124.892  1.00  0.00           C
ATOM   3589  CG1 ILE A 228      83.954  42.938 122.662  1.00  0.00           C
ATOM   3592  CD  ILE A 228      85.044  41.868 122.792  1.00  0.00           C
ATOM   3596  C   ILE A 228      83.524  46.678 123.712  1.00  0.00           C
ATOM   3597  O   ILE A 228      84.254  47.528 123.202  1.00  0.00           O
ATOM   3598  N   LYS A 229      82.844  46.938 124.842  1.00  0.00           N
ATOM   3600  CA  LYS A 229      83.124  48.108 125.622  1.00  0.00           C
ATOM   3602  CB  LYS A 229      81.964  48.488 126.592  1.00  0.00           C
ATOM   3605  CG  LYS A 229      81.824  47.758 127.922  1.00  0.00           C
ATOM   3608  CD  LYS A 229      81.774  46.218 127.892  1.00  0.00           C
ATOM   3611  CE  LYS A 229      81.874  45.648 129.302  1.00  0.00           C
ATOM   3614  NZ  LYS A 229      83.224  45.928 129.832  1.00  0.00           N
ATOM   3618  C   LYS A 229      84.474  48.038 126.322  1.00  0.00           C
ATOM   3619  O   LYS A 229      84.984  46.978 126.702  1.00  0.00           O
ATOM   3620  N   PHE A 230      85.084  49.218 126.542  1.00  0.00           N
ATOM   3622  CA  PHE A 230      86.254  49.318 127.382  1.00  0.00           C
ATOM   3624  CB  PHE A 230      86.814  50.768 127.442  1.00  0.00           C
ATOM   3627  CG  PHE A 230      88.194  50.778 128.062  1.00  0.00           C
ATOM   3628  CD1 PHE A 230      89.254  50.188 127.362  1.00  0.00           C
ATOM   3630  CE1 PHE A 230      90.534  50.078 127.932  1.00  0.00           C
ATOM   3632  CZ  PHE A 230      90.764  50.608 129.202  1.00  0.00           C
ATOM   3634  CD2 PHE A 230      88.454  51.298 129.342  1.00  0.00           C
ATOM   3636  CE2 PHE A 230      89.734  51.218 129.912  1.00  0.00           C
ATOM   3638  C   PHE A 230      85.894  48.808 128.782  1.00  0.00           C
ATOM   3639  O   PHE A 230      84.744  48.988 129.192  1.00  0.00           O
ATOM   3640  N   PRO A 231      86.734  48.108 129.532  1.00  0.00           N
ATOM   3641  CD  PRO A 231      87.974  47.488 129.042  1.00  0.00           C
ATOM   3644  CA  PRO A 231      86.394  47.608 130.842  1.00  0.00           C
ATOM   3646  CB  PRO A 231      87.714  47.158 131.392  1.00  0.00           C
ATOM   3649  CG  PRO A 231      88.414  46.558 130.172  1.00  0.00           C
ATOM   3652  C   PRO A 231      85.614  48.508 131.782  1.00  0.00           C
ATOM   3653  O   PRO A 231      84.684  47.988 132.392  1.00  0.00           O
ATOM   3654  N   GLN A 232      85.944  49.808 131.852  1.00  0.00           N
ATOM   3656  CA  GLN A 232      85.124  50.788 132.522  1.00  0.00           C
ATOM   3658  CB  GLN A 232      85.824  51.478 133.732  1.00  0.00           C
ATOM   3661  CG  GLN A 232      87.084  52.348 133.442  1.00  0.00           C
ATOM   3664  CD  GLN A 232      88.374  51.538 133.362  1.00  0.00           C
ATOM   3665  OE1 GLN A 232      88.394  50.318 133.242  1.00  0.00           O
ATOM   3666  NE2 GLN A 232      89.534  52.238 133.422  1.00  0.00           N
ATOM   3669  C   GLN A 232      84.724  51.868 131.532  1.00  0.00           C
ATOM   3670  O   GLN A 232      85.424  52.198 130.582  1.00  0.00           O
ATOM   3671  N   ASP A 233      83.584  52.488 131.822  1.00  0.00           N
ATOM   3673  CA  ASP A 233      83.154  53.778 131.332  1.00  0.00           C
ATOM   3675  CB  ASP A 233      81.784  54.138 131.982  1.00  0.00           C
ATOM   3678  CG  ASP A 233      81.014  52.878 132.392  1.00  0.00           C
ATOM   3679  OD1 ASP A 233      80.704  52.048 131.512  1.00  0.00           O
ATOM   3680  OD2 ASP A 233      80.904  52.648 133.622  1.00  0.00           O
ATOM   3681  C   ASP A 233      84.224  54.838 131.632  1.00  0.00           C
ATOM   3682  O   ASP A 233      84.934  54.748 132.642  1.00  0.00           O
ATOM   3683  N   GLY A 234      84.404  55.888 130.812  1.00  0.00           N
ATOM   3685  CA  GLY A 234      85.294  56.998 131.152  1.00  0.00           C
ATOM   3688  C   GLY A 234      84.534  58.268 131.222  1.00  0.00           C
ATOM   3689  O   GLY A 234      83.324  58.288 131.022  1.00  0.00           O
ATOM   3690  N   THR A 235      85.204  59.368 131.592  1.00  0.00           N
ATOM   3692  CA  THR A 235      84.454  60.568 131.902  1.00  0.00           C
ATOM   3694  CB  THR A 235      84.864  61.298 133.182  1.00  0.00           C
ATOM   3696  OG1 THR A 235      84.084  62.448 133.412  1.00  0.00           O
ATOM   3698  CG2 THR A 235      86.314  61.758 133.132  1.00  0.00           C
ATOM   3702  C   THR A 235      84.344  61.468 130.692  1.00  0.00           C
ATOM   3703  O   THR A 235      85.334  61.888 130.092  1.00  0.00           O
ATOM   3704  N   LEU A 236      83.094  61.758 130.312  1.00  0.00           N
ATOM   3706  CA  LEU A 236      82.774  62.698 129.272  1.00  0.00           C
ATOM   3708  CB  LEU A 236      81.744  62.098 128.282  1.00  0.00           C
ATOM   3711  CG  LEU A 236      81.564  62.878 126.962  1.00  0.00           C
ATOM   3713  CD1 LEU A 236      81.124  61.958 125.812  1.00  0.00           C
ATOM   3717  CD2 LEU A 236      80.524  63.988 127.092  1.00  0.00           C
ATOM   3721  C   LEU A 236      82.294  63.928 130.012  1.00  0.00           C
ATOM   3722  O   LEU A 236      81.294  63.918 130.732  1.00  0.00           O
ATOM   3723  N   GLU A 237      83.074  65.008 129.892  1.00  0.00           N
ATOM   3725  CA  GLU A 237      82.734  66.358 130.242  1.00  0.00           C
ATOM   3727  CB  GLU A 237      84.044  67.178 130.202  1.00  0.00           C
ATOM   3730  CG  GLU A 237      83.974  68.608 130.772  1.00  0.00           C
ATOM   3733  CD  GLU A 237      83.334  69.608 129.822  1.00  0.00           C
ATOM   3734  OE1 GLU A 237      83.464  69.488 128.582  1.00  0.00           O
ATOM   3735  OE2 GLU A 237      82.634  70.518 130.362  1.00  0.00           O
ATOM   3736  C   GLU A 237      81.704  66.898 129.252  1.00  0.00           C
ATOM   3737  O   GLU A 237      81.914  66.818 128.052  1.00  0.00           O
ATOM   3738  N   PHE A 238      80.554  67.408 129.742  1.00  0.00           N
ATOM   3740  CA  PHE A 238      79.484  67.908 128.902  1.00  0.00           C
ATOM   3742  CB  PHE A 238      78.094  67.478 129.482  1.00  0.00           C
ATOM   3745  CG  PHE A 238      77.824  66.008 129.622  1.00  0.00           C
ATOM   3746  CD1 PHE A 238      77.714  65.178 128.492  1.00  0.00           C
ATOM   3748  CE1 PHE A 238      77.304  63.848 128.622  1.00  0.00           C
ATOM   3750  CZ  PHE A 238      76.974  63.328 129.882  1.00  0.00           C
ATOM   3752  CD2 PHE A 238      77.454  65.488 130.882  1.00  0.00           C
ATOM   3754  CE2 PHE A 238      77.044  64.158 131.012  1.00  0.00           C
ATOM   3756  C   PHE A 238      79.374  69.448 128.772  1.00  0.00           C
ATOM   3757  O   PHE A 238      78.484  69.928 128.062  1.00  0.00           O
ATOM   3758  N   SER A 239      80.154  70.318 129.432  1.00  0.00           N
ATOM   3760  CA  SER A 239      79.794  71.748 129.502  1.00  0.00           C
ATOM   3762  CB  SER A 239      79.674  72.338 130.952  1.00  0.00           C
ATOM   3765  OG  SER A 239      80.864  72.798 131.602  1.00  0.00           O
ATOM   3767  C   SER A 239      80.624  72.598 128.542  1.00  0.00           C
ATOM   3768  O   SER A 239      80.134  73.608 128.042  1.00  0.00           O
ATOM   3769  N   ASP A 240      81.824  72.118 128.142  1.00  0.00           N
ATOM   3771  CA  ASP A 240      82.634  72.748 127.122  1.00  0.00           C
ATOM   3773  CB  ASP A 240      84.144  72.598 127.442  1.00  0.00           C
ATOM   3776  CG  ASP A 240      84.584  73.368 128.672  1.00  0.00           C
ATOM   3777  OD1 ASP A 240      84.004  74.458 128.962  1.00  0.00           O
ATOM   3778  OD2 ASP A 240      85.624  72.958 129.232  1.00  0.00           O
ATOM   3779  C   ASP A 240      82.344  72.218 125.732  1.00  0.00           C
ATOM   3780  O   ASP A 240      83.224  71.768 124.992  1.00  0.00           O
ATOM   3781  N   VAL A 241      81.074  72.328 125.272  1.00  0.00           N
ATOM   3783  CA  VAL A 241      80.714  72.118 123.882  1.00  0.00           C
ATOM   3785  CB  VAL A 241      79.184  72.178 123.672  1.00  0.00           C
ATOM   3787  CG1 VAL A 241      78.504  71.068 124.492  1.00  0.00           C
ATOM   3791  CG2 VAL A 241      78.584  73.548 124.042  1.00  0.00           C
ATOM   3795  C   VAL A 241      81.464  73.068 122.942  1.00  0.00           C
ATOM   3796  O   VAL A 241      81.264  74.278 122.982  1.00  0.00           O
ATOM   3797  N   THR A 242      82.404  72.578 122.102  1.00  0.00           N
ATOM   3799  CA  THR A 242      83.004  73.428 121.062  1.00  0.00           C
ATOM   3801  CB  THR A 242      84.164  72.758 120.302  1.00  0.00           C
ATOM   3803  OG1 THR A 242      85.294  72.668 121.152  1.00  0.00           O
ATOM   3805  CG2 THR A 242      84.634  73.548 119.072  1.00  0.00           C
ATOM   3809  C   THR A 242      81.974  73.978 120.102  1.00  0.00           C
ATOM   3810  O   THR A 242      81.054  73.268 119.702  1.00  0.00           O
ATOM   3811  N   VAL A 243      82.064  75.268 119.712  1.00  0.00           N
ATOM   3813  CA  VAL A 243      81.244  75.788 118.632  1.00  0.00           C
ATOM   3815  CB  VAL A 243      80.424  77.028 119.032  1.00  0.00           C
ATOM   3817  CG1 VAL A 243      79.474  77.418 117.882  1.00  0.00           C
ATOM   3821  CG2 VAL A 243      79.624  76.728 120.312  1.00  0.00           C
ATOM   3825  C   VAL A 243      82.184  76.148 117.512  1.00  0.00           C
ATOM   3826  O   VAL A 243      82.924  77.138 117.612  1.00  0.00           O
ATOM   3827  N   ASP A 244      82.164  75.348 116.422  1.00  0.00           N
ATOM   3829  CA  ASP A 244      82.734  75.738 115.152  1.00  0.00           C
ATOM   3831  CB  ASP A 244      82.874  74.528 114.172  1.00  0.00           C
ATOM   3834  CG  ASP A 244      83.634  74.838 112.892  1.00  0.00           C
ATOM   3835  OD1 ASP A 244      84.354  75.878 112.862  1.00  0.00           O
ATOM   3836  OD2 ASP A 244      83.534  74.048 111.912  1.00  0.00           O
ATOM   3837  C   ASP A 244      81.994  76.928 114.552  1.00  0.00           C
ATOM   3838  O   ASP A 244      80.764  77.058 114.592  1.00  0.00           O
ATOM   3839  N   GLN A 245      82.784  77.838 114.002  1.00  0.00           N
ATOM   3841  CA  GLN A 245      82.374  79.048 113.342  1.00  0.00           C
ATOM   3843  CB  GLN A 245      83.574  79.938 112.942  1.00  0.00           C
ATOM   3846  CG  GLN A 245      84.534  80.308 114.102  1.00  0.00           C
ATOM   3849  CD  GLN A 245      85.404  79.138 114.582  1.00  0.00           C
ATOM   3850  OE1 GLN A 245      85.264  78.728 115.732  1.00  0.00           O
ATOM   3851  NE2 GLN A 245      86.274  78.588 113.712  1.00  0.00           N
ATOM   3854  C   GLN A 245      81.604  78.688 112.102  1.00  0.00           C
ATOM   3855  O   GLN A 245      80.544  79.248 111.832  1.00  0.00           O
ATOM   3856  N   THR A 246      82.084  77.708 111.322  1.00  0.00           N
ATOM   3858  CA  THR A 246      81.514  77.408 110.022  1.00  0.00           C
ATOM   3860  CB  THR A 246      82.534  76.818 109.072  1.00  0.00           C
ATOM   3862  OG1 THR A 246      83.324  75.788 109.622  1.00  0.00           O
ATOM   3864  CG2 THR A 246      83.504  77.958 108.782  1.00  0.00           C
ATOM   3868  C   THR A 246      80.304  76.518 110.062  1.00  0.00           C
ATOM   3869  O   THR A 246      79.304  76.768 109.392  1.00  0.00           O
ATOM   3870  N   THR A 247      80.364  75.458 110.882  1.00  0.00           N
ATOM   3872  CA  THR A 247      79.324  74.458 110.922  1.00  0.00           C
ATOM   3874  CB  THR A 247      79.924  73.078 110.752  1.00  0.00           C
ATOM   3876  OG1 THR A 247      80.914  72.808 111.732  1.00  0.00           O
ATOM   3878  CG2 THR A 247      80.554  73.028 109.362  1.00  0.00           C
ATOM   3882  C   THR A 247      78.584  74.508 112.232  1.00  0.00           C
ATOM   3883  O   THR A 247      77.364  74.358 112.292  1.00  0.00           O
ATOM   3884  N   GLY A 248      79.334  74.728 113.332  1.00  0.00           N
ATOM   3886  CA  GLY A 248      78.834  74.558 114.672  1.00  0.00           C
ATOM   3889  C   GLY A 248      78.774  73.118 115.082  1.00  0.00           C
ATOM   3890  O   GLY A 248      77.934  72.738 115.902  1.00  0.00           O
ATOM   3891  N   SER A 249      79.664  72.248 114.552  1.00  0.00           N
ATOM   3893  CA  SER A 249      79.814  70.898 115.082  1.00  0.00           C
ATOM   3895  CB  SER A 249      80.794  70.028 114.262  1.00  0.00           C
ATOM   3898  OG  SER A 249      80.874  68.678 114.742  1.00  0.00           O
ATOM   3900  C   SER A 249      80.334  70.908 116.512  1.00  0.00           C
ATOM   3901  O   SER A 249      81.334  71.558 116.822  1.00  0.00           O
ATOM   3902  N   ILE A 250      79.684  70.168 117.422  1.00  0.00           N
ATOM   3904  CA  ILE A 250      80.134  70.088 118.802  1.00  0.00           C
ATOM   3906  CB  ILE A 250      79.024  69.828 119.812  1.00  0.00           C
ATOM   3908  CG2 ILE A 250      79.634  69.768 121.232  1.00  0.00           C
ATOM   3912  CG1 ILE A 250      77.904  70.888 119.792  1.00  0.00           C
ATOM   3915  CD  ILE A 250      76.904  70.708 118.642  1.00  0.00           C
ATOM   3919  C   ILE A 250      81.234  69.068 118.952  1.00  0.00           C
ATOM   3920  O   ILE A 250      81.094  67.898 118.602  1.00  0.00           O
ATOM   3921  N   THR A 251      82.354  69.508 119.562  1.00  0.00           N
ATOM   3923  CA  THR A 251      83.384  68.618 120.092  1.00  0.00           C
ATOM   3925  CB  THR A 251      84.784  68.918 119.602  1.00  0.00           C
ATOM   3927  OG1 THR A 251      84.814  68.978 118.182  1.00  0.00           O
ATOM   3929  CG2 THR A 251      85.764  67.828 120.062  1.00  0.00           C
ATOM   3933  C   THR A 251      83.424  68.768 121.602  1.00  0.00           C
ATOM   3934  O   THR A 251      83.674  69.858 122.102  1.00  0.00           O
ATOM   3935  N   LEU A 252      83.214  67.668 122.362  1.00  0.00           N
ATOM   3937  CA  LEU A 252      83.624  67.608 123.762  1.00  0.00           C
ATOM   3939  CB  LEU A 252      82.644  66.828 124.682  1.00  0.00           C
ATOM   3942  CG  LEU A 252      81.294  67.488 125.052  1.00  0.00           C
ATOM   3944  CD1 LEU A 252      81.474  68.908 125.602  1.00  0.00           C
ATOM   3948  CD2 LEU A 252      80.304  67.468 123.902  1.00  0.00           C
ATOM   3952  C   LEU A 252      85.004  66.958 123.882  1.00  0.00           C
ATOM   3953  O   LEU A 252      85.304  65.978 123.182  1.00  0.00           O
ATOM   3954  N   ARG A 253      85.874  67.488 124.772  1.00  0.00           N
ATOM   3956  CA  ARG A 253      87.154  66.868 125.102  1.00  0.00           C
ATOM   3958  CB  ARG A 253      88.244  67.918 125.452  1.00  0.00           C
ATOM   3961  CG  ARG A 253      89.584  67.298 125.912  1.00  0.00           C
ATOM   3964  CD  ARG A 253      90.724  68.308 126.052  1.00  0.00           C
ATOM   3967  NE  ARG A 253      91.584  68.168 124.842  1.00  0.00           N
ATOM   3969  CZ  ARG A 253      91.324  68.718 123.662  1.00  0.00           C
ATOM   3970  NH1 ARG A 253      90.584  69.788 123.492  1.00  0.00           N
ATOM   3973  NH2 ARG A 253      91.874  68.168 122.602  1.00  0.00           N
ATOM   3976  C   ARG A 253      87.024  65.918 126.252  1.00  0.00           C
ATOM   3977  O   ARG A 253      86.884  66.318 127.412  1.00  0.00           O
ATOM   3978  N   ALA A 254      87.024  64.618 125.972  1.00  0.00           N
ATOM   3980  CA  ALA A 254      86.574  63.638 126.932  1.00  0.00           C
ATOM   3982  CB  ALA A 254      85.484  62.788 126.272  1.00  0.00           C
ATOM   3986  C   ALA A 254      87.714  62.788 127.442  1.00  0.00           C
ATOM   3987  O   ALA A 254      88.304  62.018 126.702  1.00  0.00           O
ATOM   3988  N   ILE A 255      88.064  62.958 128.732  1.00  0.00           N
ATOM   3990  CA  ILE A 255      89.164  62.248 129.372  1.00  0.00           C
ATOM   3992  CB  ILE A 255      89.814  63.128 130.452  1.00  0.00           C
ATOM   3994  CG2 ILE A 255      88.864  63.478 131.612  1.00  0.00           C
ATOM   3998  CG1 ILE A 255      91.194  62.628 130.932  1.00  0.00           C
ATOM   4001  CD  ILE A 255      91.174  61.438 131.902  1.00  0.00           C
ATOM   4005  C   ILE A 255      88.724  60.868 129.832  1.00  0.00           C
ATOM   4006  O   ILE A 255      88.144  60.638 130.892  1.00  0.00           O
ATOM   4007  N   PHE A 256      89.034  59.848 129.022  1.00  0.00           N
ATOM   4009  CA  PHE A 256      88.774  58.468 129.382  1.00  0.00           C
ATOM   4011  CB  PHE A 256      88.344  57.588 128.172  1.00  0.00           C
ATOM   4014  CG  PHE A 256      86.944  57.948 127.702  1.00  0.00           C
ATOM   4015  CD1 PHE A 256      86.724  59.098 126.932  1.00  0.00           C
ATOM   4017  CE1 PHE A 256      85.434  59.448 126.532  1.00  0.00           C
ATOM   4019  CZ  PHE A 256      84.324  58.708 126.962  1.00  0.00           C
ATOM   4021  CD2 PHE A 256      85.844  57.138 127.992  1.00  0.00           C
ATOM   4023  CE2 PHE A 256      84.544  57.538 127.692  1.00  0.00           C
ATOM   4025  C   PHE A 256      90.024  57.908 130.052  1.00  0.00           C
ATOM   4026  O   PHE A 256      91.124  58.088 129.512  1.00  0.00           O
ATOM   4027  N   PRO A 257      89.984  57.228 131.202  1.00  0.00           N
ATOM   4028  CD  PRO A 257      88.754  56.838 131.872  1.00  0.00           C
ATOM   4031  CA  PRO A 257      91.124  56.448 131.662  1.00  0.00           C
ATOM   4033  CB  PRO A 257      90.644  55.838 132.992  1.00  0.00           C
ATOM   4036  CG  PRO A 257      89.124  55.688 132.822  1.00  0.00           C
ATOM   4039  C   PRO A 257      91.534  55.398 130.642  1.00  0.00           C
ATOM   4040  O   PRO A 257      90.724  54.538 130.292  1.00  0.00           O
ATOM   4041  N   ASN A 258      92.804  55.438 130.192  1.00  0.00           N
ATOM   4043  CA  ASN A 258      93.374  54.478 129.272  1.00  0.00           C
ATOM   4045  CB  ASN A 258      93.904  55.188 127.992  1.00  0.00           C
ATOM   4048  CG  ASN A 258      94.524  54.248 126.952  1.00  0.00           C
ATOM   4049  OD1 ASN A 258      94.524  53.018 127.082  1.00  0.00           O
ATOM   4050  ND2 ASN A 258      95.094  54.828 125.872  1.00  0.00           N
ATOM   4053  C   ASN A 258      94.514  53.778 129.992  1.00  0.00           C
ATOM   4054  O   ASN A 258      95.644  54.078 129.652  1.00  0.00           O
ATOM   4055  N   PRO A 259      94.364  52.878 130.952  1.00  0.00           N
ATOM   4056  CD  PRO A 259      93.094  52.528 131.582  1.00  0.00           C
ATOM   4059  CA  PRO A 259      95.504  52.388 131.732  1.00  0.00           C
ATOM   4061  CB  PRO A 259      94.854  51.648 132.922  1.00  0.00           C
ATOM   4064  CG  PRO A 259      93.434  51.318 132.442  1.00  0.00           C
ATOM   4067  C   PRO A 259      96.394  51.468 130.922  1.00  0.00           C
ATOM   4068  O   PRO A 259      97.604  51.398 131.182  1.00  0.00           O
ATOM   4069  N   ASP A 260      95.814  50.738 129.972  1.00  0.00           N
ATOM   4071  CA  ASP A 260      96.474  49.838 129.052  1.00  0.00           C
ATOM   4073  CB  ASP A 260      95.404  49.188 128.122  1.00  0.00           C
ATOM   4076  CG  ASP A 260      94.354  48.398 128.862  1.00  0.00           C
ATOM   4077  OD1 ASP A 260      94.484  48.218 130.092  1.00  0.00           O
ATOM   4078  OD2 ASP A 260      93.394  47.938 128.182  1.00  0.00           O
ATOM   4079  C   ASP A 260      97.484  50.548 128.162  1.00  0.00           C
ATOM   4080  O   ASP A 260      98.504  49.998 127.772  1.00  0.00           O
ATOM   4081  N   HIS A 261      97.104  51.778 127.762  1.00  0.00           N
ATOM   4083  CA  HIS A 261      97.734  52.598 126.762  1.00  0.00           C
ATOM   4085  CB  HIS A 261      99.244  52.868 126.972  1.00  0.00           C
ATOM   4088  ND1 HIS A 261     100.944  53.448 128.712  1.00  0.00           N
ATOM   4089  CG  HIS A 261      99.624  53.438 128.312  1.00  0.00           C
ATOM   4090  CE1 HIS A 261     100.924  53.858 129.962  1.00  0.00           C
ATOM   4092  NE2 HIS A 261      99.674  54.168 130.372  1.00  0.00           N
ATOM   4094  CD2 HIS A 261      98.844  53.908 129.312  1.00  0.00           C
ATOM   4096  C   HIS A 261      97.444  52.088 125.352  1.00  0.00           C
ATOM   4097  O   HIS A 261      98.124  52.488 124.402  1.00  0.00           O
ATOM   4098  N   THR A 262      96.434  51.208 125.202  1.00  0.00           N
ATOM   4100  CA  THR A 262      96.134  50.488 123.962  1.00  0.00           C
ATOM   4102  CB  THR A 262      95.894  48.988 124.162  1.00  0.00           C
ATOM   4104  OG1 THR A 262      94.794  48.728 125.032  1.00  0.00           O
ATOM   4106  CG2 THR A 262      97.144  48.348 124.762  1.00  0.00           C
ATOM   4110  C   THR A 262      94.924  51.058 123.262  1.00  0.00           C
ATOM   4111  O   THR A 262      94.594  50.618 122.162  1.00  0.00           O
ATOM   4112  N   LEU A 263      94.224  52.068 123.822  1.00  0.00           N
ATOM   4114  CA  LEU A 263      93.204  52.788 123.092  1.00  0.00           C
ATOM   4116  CB  LEU A 263      92.264  53.608 124.022  1.00  0.00           C
ATOM   4119  CG  LEU A 263      91.734  52.798 125.222  1.00  0.00           C
ATOM   4121  CD1 LEU A 263      90.984  53.668 126.242  1.00  0.00           C
ATOM   4125  CD2 LEU A 263      90.884  51.618 124.742  1.00  0.00           C
ATOM   4129  C   LEU A 263      93.864  53.698 122.082  1.00  0.00           C
ATOM   4130  O   LEU A 263      94.594  54.628 122.442  1.00  0.00           O
ATOM   4131  N   LEU A 264      93.674  53.428 120.782  1.00  0.00           N
ATOM   4133  CA  LEU A 264      94.504  53.968 119.732  1.00  0.00           C
ATOM   4135  CB  LEU A 264      94.634  52.968 118.552  1.00  0.00           C
ATOM   4138  CG  LEU A 264      95.364  51.648 118.912  1.00  0.00           C
ATOM   4140  CD1 LEU A 264      95.014  50.528 117.942  1.00  0.00           C
ATOM   4144  CD2 LEU A 264      96.884  51.808 118.992  1.00  0.00           C
ATOM   4148  C   LEU A 264      93.914  55.288 119.242  1.00  0.00           C
ATOM   4149  O   LEU A 264      92.794  55.308 118.732  1.00  0.00           O
ATOM   4150  N   PRO A 265      94.594  56.438 119.352  1.00  0.00           N
ATOM   4151  CD  PRO A 265      95.784  56.658 120.162  1.00  0.00           C
ATOM   4154  CA  PRO A 265      94.124  57.678 118.762  1.00  0.00           C
ATOM   4156  CB  PRO A 265      95.154  58.728 119.192  1.00  0.00           C
ATOM   4159  CG  PRO A 265      95.714  58.148 120.482  1.00  0.00           C
ATOM   4162  C   PRO A 265      94.014  57.588 117.262  1.00  0.00           C
ATOM   4163  O   PRO A 265      94.954  57.118 116.612  1.00  0.00           O
ATOM   4164  N   GLY A 266      92.874  58.028 116.712  1.00  0.00           N
ATOM   4166  CA  GLY A 266      92.544  57.958 115.302  1.00  0.00           C
ATOM   4169  C   GLY A 266      91.344  57.098 115.072  1.00  0.00           C
ATOM   4170  O   GLY A 266      90.654  57.268 114.072  1.00  0.00           O
ATOM   4171  N   MET A 267      91.064  56.178 116.012  1.00  0.00           N
ATOM   4173  CA  MET A 267      89.884  55.328 115.982  1.00  0.00           C
ATOM   4175  CB  MET A 267      89.954  54.268 117.112  1.00  0.00           C
ATOM   4178  CG  MET A 267      90.934  53.118 116.822  1.00  0.00           C
ATOM   4181  SD  MET A 267      90.494  52.158 115.342  1.00  0.00           S
ATOM   4182  CE  MET A 267      89.094  51.248 116.032  1.00  0.00           C
ATOM   4186  C   MET A 267      88.554  56.068 116.012  1.00  0.00           C
ATOM   4187  O   MET A 267      88.294  56.938 116.842  1.00  0.00           O
ATOM   4188  N   PHE A 268      87.624  55.718 115.102  1.00  0.00           N
ATOM   4190  CA  PHE A 268      86.374  56.428 114.872  1.00  0.00           C
ATOM   4192  CB  PHE A 268      86.004  56.318 113.372  1.00  0.00           C
ATOM   4195  CG  PHE A 268      87.134  56.798 112.502  1.00  0.00           C
ATOM   4196  CD1 PHE A 268      87.274  58.158 112.182  1.00  0.00           C
ATOM   4198  CE1 PHE A 268      88.284  58.578 111.302  1.00  0.00           C
ATOM   4200  CZ  PHE A 268      89.174  57.648 110.762  1.00  0.00           C
ATOM   4202  CD2 PHE A 268      88.034  55.878 111.952  1.00  0.00           C
ATOM   4204  CE2 PHE A 268      89.044  56.298 111.082  1.00  0.00           C
ATOM   4206  C   PHE A 268      85.234  55.868 115.712  1.00  0.00           C
ATOM   4207  O   PHE A 268      84.084  55.828 115.312  1.00  0.00           O
ATOM   4208  N   VAL A 269      85.594  55.328 116.892  1.00  0.00           N
ATOM   4210  CA  VAL A 269      84.784  54.568 117.832  1.00  0.00           C
ATOM   4212  CB  VAL A 269      85.634  53.998 118.942  1.00  0.00           C
ATOM   4214  CG1 VAL A 269      86.514  52.908 118.302  1.00  0.00           C
ATOM   4218  CG2 VAL A 269      86.484  55.128 119.582  1.00  0.00           C
ATOM   4222  C   VAL A 269      83.554  55.258 118.382  1.00  0.00           C
ATOM   4223  O   VAL A 269      83.394  56.468 118.312  1.00  0.00           O
ATOM   4224  N   ARG A 270      82.604  54.488 118.922  1.00  0.00           N
ATOM   4226  CA  ARG A 270      81.334  55.048 119.342  1.00  0.00           C
ATOM   4228  CB  ARG A 270      80.104  54.348 118.722  1.00  0.00           C
ATOM   4231  CG  ARG A 270      80.054  54.458 117.192  1.00  0.00           C
ATOM   4234  CD  ARG A 270      80.794  53.358 116.422  1.00  0.00           C
ATOM   4237  NE  ARG A 270      79.994  52.138 116.682  1.00  0.00           N
ATOM   4239  CZ  ARG A 270      80.434  50.918 116.892  1.00  0.00           C
ATOM   4240  NH1 ARG A 270      81.664  50.528 116.652  1.00  0.00           N
ATOM   4243  NH2 ARG A 270      79.524  50.048 117.272  1.00  0.00           N
ATOM   4246  C   ARG A 270      81.234  55.078 120.842  1.00  0.00           C
ATOM   4247  O   ARG A 270      81.954  54.378 121.562  1.00  0.00           O
ATOM   4248  N   ALA A 271      80.354  55.928 121.372  1.00  0.00           N
ATOM   4250  CA  ALA A 271      80.024  55.898 122.762  1.00  0.00           C
ATOM   4252  CB  ALA A 271      80.884  56.938 123.502  1.00  0.00           C
ATOM   4256  C   ALA A 271      78.554  56.208 122.892  1.00  0.00           C
ATOM   4257  O   ALA A 271      77.944  56.708 121.942  1.00  0.00           O
ATOM   4258  N   ARG A 272      77.934  55.888 124.042  1.00  0.00           N
ATOM   4260  CA  ARG A 272      76.574  56.348 124.342  1.00  0.00           C
ATOM   4262  CB  ARG A 272      75.474  55.258 124.222  1.00  0.00           C
ATOM   4265  CG  ARG A 272      75.764  53.908 124.882  1.00  0.00           C
ATOM   4268  CD  ARG A 272      74.914  52.798 124.272  1.00  0.00           C
ATOM   4271  NE  ARG A 272      75.334  51.508 124.892  1.00  0.00           N
ATOM   4273  CZ  ARG A 272      75.734  50.438 124.202  1.00  0.00           C
ATOM   4274  NH1 ARG A 272      75.824  50.438 122.892  1.00  0.00           N
ATOM   4277  NH2 ARG A 272      76.094  49.358 124.842  1.00  0.00           N
ATOM   4280  C   ARG A 272      76.574  57.128 125.632  1.00  0.00           C
ATOM   4281  O   ARG A 272      77.534  57.828 125.922  1.00  0.00           O
ATOM   4282  N   LEU A 273      75.494  57.138 126.422  1.00  0.00           N
ATOM   4284  CA  LEU A 273      75.434  58.008 127.582  1.00  0.00           C
ATOM   4286  CB  LEU A 273      74.644  59.318 127.312  1.00  0.00           C
ATOM   4289  CG  LEU A 273      75.304  60.388 126.422  1.00  0.00           C
ATOM   4291  CD1 LEU A 273      75.144  60.108 124.922  1.00  0.00           C
ATOM   4295  CD2 LEU A 273      74.644  61.728 126.722  1.00  0.00           C
ATOM   4299  C   LEU A 273      74.754  57.278 128.702  1.00  0.00           C
ATOM   4300  O   LEU A 273      73.804  56.538 128.472  1.00  0.00           O
ATOM   4301  N   GLU A 274      75.234  57.468 129.952  1.00  0.00           N
ATOM   4303  CA  GLU A 274      74.754  56.728 131.092  1.00  0.00           C
ATOM   4305  CB  GLU A 274      75.794  56.728 132.232  1.00  0.00           C
ATOM   4308  CG  GLU A 274      77.114  55.998 131.872  1.00  0.00           C
ATOM   4311  CD  GLU A 274      76.904  54.578 131.342  1.00  0.00           C
ATOM   4312  OE1 GLU A 274      76.684  53.658 132.162  1.00  0.00           O
ATOM   4313  OE2 GLU A 274      76.964  54.398 130.092  1.00  0.00           O
ATOM   4314  C   GLU A 274      73.394  57.178 131.582  1.00  0.00           C
ATOM   4315  O   GLU A 274      72.854  58.228 131.202  1.00  0.00           O
ATOM   4316  N   GLU A 275      72.774  56.318 132.412  1.00  0.00           N
ATOM   4318  CA  GLU A 275      71.384  56.428 132.752  1.00  0.00           C
ATOM   4320  CB  GLU A 275      70.714  55.038 132.842  1.00  0.00           C
ATOM   4323  CG  GLU A 275      71.014  54.138 134.082  1.00  0.00           C
ATOM   4326  CD  GLU A 275      72.404  53.528 134.192  1.00  0.00           C
ATOM   4327  OE1 GLU A 275      73.224  53.658 133.252  1.00  0.00           O
ATOM   4328  OE2 GLU A 275      72.654  52.868 135.242  1.00  0.00           O
ATOM   4329  C   GLU A 275      71.154  57.278 133.992  1.00  0.00           C
ATOM   4330  O   GLU A 275      71.744  57.098 135.052  1.00  0.00           O
ATOM   4331  N   GLY A 276      70.284  58.288 133.842  1.00  0.00           N
ATOM   4333  CA  GLY A 276      69.534  58.948 134.902  1.00  0.00           C
ATOM   4336  C   GLY A 276      68.224  59.428 134.352  1.00  0.00           C
ATOM   4337  O   GLY A 276      67.614  60.338 134.902  1.00  0.00           O
ATOM   4338  N   LEU A 277      67.794  58.868 133.202  1.00  0.00           N
ATOM   4340  CA  LEU A 277      66.724  59.408 132.402  1.00  0.00           C
ATOM   4342  CB  LEU A 277      66.744  58.938 130.912  1.00  0.00           C
ATOM   4345  CG  LEU A 277      67.984  59.158 130.002  1.00  0.00           C
ATOM   4347  CD1 LEU A 277      68.374  60.628 129.802  1.00  0.00           C
ATOM   4351  CD2 LEU A 277      69.214  58.348 130.402  1.00  0.00           C
ATOM   4355  C   LEU A 277      65.374  59.028 133.012  1.00  0.00           C
ATOM   4356  O   LEU A 277      64.844  57.938 132.802  1.00  0.00           O
ATOM   4357  N   ASN A 278      64.794  59.938 133.812  1.00  0.00           N
ATOM   4359  CA  ASN A 278      63.544  59.688 134.512  1.00  0.00           C
ATOM   4361  CB  ASN A 278      63.234  60.848 135.492  1.00  0.00           C
ATOM   4364  CG  ASN A 278      64.194  60.758 136.662  1.00  0.00           C
ATOM   4365  OD1 ASN A 278      64.464  59.668 137.182  1.00  0.00           O
ATOM   4366  ND2 ASN A 278      64.724  61.908 137.112  1.00  0.00           N
ATOM   4369  C   ASN A 278      62.254  59.348 133.752  1.00  0.00           C
ATOM   4370  O   ASN A 278      61.604  58.418 134.232  1.00  0.00           O
ATOM   4371  N   PRO A 279      61.804  59.998 132.672  1.00  0.00           N
ATOM   4372  CD  PRO A 279      62.524  61.068 132.002  1.00  0.00           C
ATOM   4375  CA  PRO A 279      60.374  60.118 132.412  1.00  0.00           C
ATOM   4377  CB  PRO A 279      60.234  61.328 131.452  1.00  0.00           C
ATOM   4380  CG  PRO A 279      61.624  61.478 130.832  1.00  0.00           C
ATOM   4383  C   PRO A 279      59.824  58.908 131.742  1.00  0.00           C
ATOM   4384  O   PRO A 279      60.534  58.218 131.012  1.00  0.00           O
ATOM   4385  N   ASN A 280      58.554  58.618 131.992  1.00  0.00           N
ATOM   4387  CA  ASN A 280      57.884  57.578 131.272  1.00  0.00           C
ATOM   4389  CB  ASN A 280      56.904  56.758 132.122  1.00  0.00           C
ATOM   4392  CG  ASN A 280      55.834  57.578 132.842  1.00  0.00           C
ATOM   4393  OD1 ASN A 280      55.114  58.428 132.312  1.00  0.00           O
ATOM   4394  ND2 ASN A 280      55.624  57.258 134.142  1.00  0.00           N
ATOM   4397  C   ASN A 280      57.304  58.098 129.972  1.00  0.00           C
ATOM   4398  O   ASN A 280      56.734  59.178 129.832  1.00  0.00           O
ATOM   4399  N   ALA A 281      57.484  57.278 128.952  1.00  0.00           N
ATOM   4401  CA  ALA A 281      56.914  57.448 127.662  1.00  0.00           C
ATOM   4403  CB  ALA A 281      57.874  58.228 126.742  1.00  0.00           C
ATOM   4407  C   ALA A 281      56.684  56.008 127.292  1.00  0.00           C
ATOM   4408  O   ALA A 281      57.264  55.098 127.882  1.00  0.00           O
ATOM   4409  N   ILE A 282      55.714  55.758 126.402  1.00  0.00           N
ATOM   4411  CA  ILE A 282      55.124  54.438 126.272  1.00  0.00           C
ATOM   4413  CB  ILE A 282      53.664  54.438 125.812  1.00  0.00           C
ATOM   4415  CG2 ILE A 282      53.234  53.038 125.312  1.00  0.00           C
ATOM   4419  CG1 ILE A 282      52.684  54.868 126.932  1.00  0.00           C
ATOM   4422  CD  ILE A 282      52.694  56.358 127.212  1.00  0.00           C
ATOM   4426  C   ILE A 282      55.984  53.608 125.342  1.00  0.00           C
ATOM   4427  O   ILE A 282      56.184  53.948 124.192  1.00  0.00           O
ATOM   4428  N   LEU A 283      56.484  52.448 125.812  1.00  0.00           N
ATOM   4430  CA  LEU A 283      57.054  51.458 124.932  1.00  0.00           C
ATOM   4432  CB  LEU A 283      58.204  50.688 125.632  1.00  0.00           C
ATOM   4435  CG  LEU A 283      59.364  51.618 126.052  1.00  0.00           C
ATOM   4437  CD1 LEU A 283      60.494  50.838 126.742  1.00  0.00           C
ATOM   4441  CD2 LEU A 283      59.924  52.388 124.842  1.00  0.00           C
ATOM   4445  C   LEU A 283      55.934  50.548 124.472  1.00  0.00           C
ATOM   4446  O   LEU A 283      55.544  49.608 125.152  1.00  0.00           O
ATOM   4447  N   VAL A 284      55.364  50.828 123.282  1.00  0.00           N
ATOM   4449  CA  VAL A 284      54.374  49.948 122.702  1.00  0.00           C
ATOM   4451  CB  VAL A 284      53.234  50.668 121.982  1.00  0.00           C
ATOM   4453  CG1 VAL A 284      53.704  51.388 120.702  1.00  0.00           C
ATOM   4457  CG2 VAL A 284      52.114  49.658 121.652  1.00  0.00           C
ATOM   4461  C   VAL A 284      55.064  48.938 121.782  1.00  0.00           C
ATOM   4462  O   VAL A 284      55.914  49.318 120.972  1.00  0.00           O
ATOM   4463  N   PRO A 285      54.794  47.638 121.862  1.00  0.00           N
ATOM   4464  CD  PRO A 285      54.064  47.008 122.972  1.00  0.00           C
ATOM   4467  CA  PRO A 285      55.114  46.678 120.812  1.00  0.00           C
ATOM   4469  CB  PRO A 285      54.244  45.468 121.172  1.00  0.00           C
ATOM   4472  CG  PRO A 285      54.204  45.518 122.702  1.00  0.00           C
ATOM   4475  C   PRO A 285      54.944  47.128 119.362  1.00  0.00           C
ATOM   4476  O   PRO A 285      53.914  47.698 119.012  1.00  0.00           O
ATOM   4477  N   GLN A 286      55.934  46.818 118.502  1.00  0.00           N
ATOM   4479  CA  GLN A 286      56.024  47.238 117.112  1.00  0.00           C
ATOM   4481  CB  GLN A 286      57.274  46.608 116.472  1.00  0.00           C
ATOM   4484  CG  GLN A 286      57.694  47.298 115.162  1.00  0.00           C
ATOM   4487  CD  GLN A 286      58.854  46.568 114.502  1.00  0.00           C
ATOM   4488  OE1 GLN A 286      58.824  45.368 114.222  1.00  0.00           O
ATOM   4489  NE2 GLN A 286      59.974  47.298 114.262  1.00  0.00           N
ATOM   4492  C   GLN A 286      54.804  46.848 116.302  1.00  0.00           C
ATOM   4493  O   GLN A 286      54.314  47.598 115.452  1.00  0.00           O
ATOM   4494  N   GLN A 287      54.264  45.658 116.612  1.00  0.00           N
ATOM   4496  CA  GLN A 287      53.194  44.978 115.912  1.00  0.00           C
ATOM   4498  CB  GLN A 287      52.954  43.588 116.552  1.00  0.00           C
ATOM   4501  CG  GLN A 287      52.364  43.568 117.982  1.00  0.00           C
ATOM   4504  CD  GLN A 287      52.414  42.168 118.612  1.00  0.00           C
ATOM   4505  OE1 GLN A 287      52.014  41.158 118.032  1.00  0.00           O
ATOM   4506  NE2 GLN A 287      52.884  42.098 119.882  1.00  0.00           N
ATOM   4509  C   GLN A 287      51.904  45.758 115.832  1.00  0.00           C
ATOM   4510  O   GLN A 287      51.184  45.738 114.832  1.00  0.00           O
ATOM   4511  N   GLY A 288      51.564  46.518 116.902  1.00  0.00           N
ATOM   4513  CA  GLY A 288      50.344  47.288 116.962  1.00  0.00           C
ATOM   4516  C   GLY A 288      50.474  48.628 116.292  1.00  0.00           C
ATOM   4517  O   GLY A 288      49.484  49.338 116.112  1.00  0.00           O
ATOM   4518  N   VAL A 289      51.704  49.018 115.932  1.00  0.00           N
ATOM   4520  CA  VAL A 289      51.974  50.318 115.352  1.00  0.00           C
ATOM   4522  CB  VAL A 289      53.374  50.808 115.662  1.00  0.00           C
ATOM   4524  CG1 VAL A 289      53.664  52.128 114.922  1.00  0.00           C
ATOM   4528  CG2 VAL A 289      53.464  51.008 117.192  1.00  0.00           C
ATOM   4532  C   VAL A 289      51.734  50.298 113.862  1.00  0.00           C
ATOM   4533  O   VAL A 289      52.384  49.548 113.132  1.00  0.00           O
ATOM   4534  N   THR A 290      50.814  51.138 113.362  1.00  0.00           N
ATOM   4536  CA  THR A 290      50.584  51.248 111.932  1.00  0.00           C
ATOM   4538  CB  THR A 290      49.114  51.288 111.502  1.00  0.00           C
ATOM   4540  OG1 THR A 290      48.364  52.368 112.022  1.00  0.00           O
ATOM   4542  CG2 THR A 290      48.404  50.018 112.012  1.00  0.00           C
ATOM   4546  C   THR A 290      51.434  52.378 111.362  1.00  0.00           C
ATOM   4547  O   THR A 290      51.334  53.548 111.712  1.00  0.00           O
ATOM   4548  N   ARG A 291      52.384  52.018 110.482  1.00  0.00           N
ATOM   4550  CA  ARG A 291      53.154  52.978 109.702  1.00  0.00           C
ATOM   4552  CB  ARG A 291      54.704  52.978 109.902  1.00  0.00           C
ATOM   4555  CG  ARG A 291      55.304  51.958 110.892  1.00  0.00           C
ATOM   4558  CD  ARG A 291      56.454  52.518 111.742  1.00  0.00           C
ATOM   4561  NE  ARG A 291      55.794  53.518 112.612  1.00  0.00           N
ATOM   4563  CZ  ARG A 291      56.394  54.478 113.302  1.00  0.00           C
ATOM   4564  NH1 ARG A 291      57.664  54.518 113.612  1.00  0.00           N
ATOM   4567  NH2 ARG A 291      55.644  55.488 113.692  1.00  0.00           N
ATOM   4570  C   ARG A 291      52.774  52.738 108.272  1.00  0.00           C
ATOM   4571  O   ARG A 291      53.514  52.178 107.462  1.00  0.00           O
ATOM   4572  N   THR A 292      51.534  53.068 107.942  1.00  0.00           N
ATOM   4574  CA  THR A 292      51.054  52.988 106.582  1.00  0.00           C
ATOM   4576  CB  THR A 292      50.524  51.598 106.202  1.00  0.00           C
ATOM   4578  OG1 THR A 292      50.114  51.498 104.832  1.00  0.00           O
ATOM   4580  CG2 THR A 292      49.364  51.148 107.092  1.00  0.00           C
ATOM   4584  C   THR A 292      49.974  54.048 106.542  1.00  0.00           C
ATOM   4585  O   THR A 292      49.204  54.098 107.492  1.00  0.00           O
ATOM   4586  N   PRO A 293      49.874  54.878 105.522  1.00  0.00           N
ATOM   4587  CD  PRO A 293      48.724  55.788 105.442  1.00  0.00           C
ATOM   4590  CA  PRO A 293      50.944  55.248 104.602  1.00  0.00           C
ATOM   4592  CB  PRO A 293      50.254  56.218 103.632  1.00  0.00           C
ATOM   4595  CG  PRO A 293      49.134  56.858 104.432  1.00  0.00           C
ATOM   4598  C   PRO A 293      52.224  55.828 105.232  1.00  0.00           C
ATOM   4599  O   PRO A 293      52.244  56.178 106.412  1.00  0.00           O
ATOM   4600  N   ARG A 294      53.334  55.918 104.462  1.00  0.00           N
ATOM   4602  CA  ARG A 294      54.544  56.628 104.912  1.00  0.00           C
ATOM   4604  CB  ARG A 294      55.734  56.568 103.892  1.00  0.00           C
ATOM   4607  CG  ARG A 294      56.344  55.168 103.632  1.00  0.00           C
ATOM   4610  CD  ARG A 294      57.294  54.608 104.712  1.00  0.00           C
ATOM   4613  NE  ARG A 294      58.664  55.208 104.572  1.00  0.00           N
ATOM   4615  CZ  ARG A 294      59.744  54.768 105.232  1.00  0.00           C
ATOM   4616  NH1 ARG A 294      59.734  53.648 105.922  1.00  0.00           N
ATOM   4619  NH2 ARG A 294      60.874  55.448 105.142  1.00  0.00           N
ATOM   4622  C   ARG A 294      54.284  58.108 105.232  1.00  0.00           C
ATOM   4623  O   ARG A 294      53.604  58.818 104.482  1.00  0.00           O
ATOM   4624  N   GLY A 295      54.824  58.598 106.372  1.00  0.00           N
ATOM   4626  CA  GLY A 295      54.614  59.968 106.832  1.00  0.00           C
ATOM   4629  C   GLY A 295      53.454  60.088 107.792  1.00  0.00           C
ATOM   4630  O   GLY A 295      53.264  61.088 108.462  1.00  0.00           O
ATOM   4631  N   ASP A 296      52.684  58.998 107.922  1.00  0.00           N
ATOM   4633  CA  ASP A 296      51.594  58.898 108.862  1.00  0.00           C
ATOM   4635  CB  ASP A 296      50.254  58.618 108.132  1.00  0.00           C
ATOM   4638  CG  ASP A 296      49.824  59.858 107.372  1.00  0.00           C
ATOM   4639  OD1 ASP A 296      49.974  60.988 107.902  1.00  0.00           O
ATOM   4640  OD2 ASP A 296      49.244  59.668 106.262  1.00  0.00           O
ATOM   4641  C   ASP A 296      51.944  57.828 109.872  1.00  0.00           C
ATOM   4642  O   ASP A 296      52.674  56.868 109.612  1.00  0.00           O
ATOM   4643  N   ALA A 297      51.524  58.048 111.122  1.00  0.00           N
ATOM   4645  CA  ALA A 297      51.784  57.128 112.192  1.00  0.00           C
ATOM   4647  CB  ALA A 297      53.114  57.528 112.842  1.00  0.00           C
ATOM   4651  C   ALA A 297      50.644  57.228 113.172  1.00  0.00           C
ATOM   4652  O   ALA A 297      50.344  58.288 113.732  1.00  0.00           O
ATOM   4653  N   THR A 298      49.924  56.118 113.382  1.00  0.00           N
ATOM   4655  CA  THR A 298      48.654  56.148 114.082  1.00  0.00           C
ATOM   4657  CB  THR A 298      47.484  56.488 113.142  1.00  0.00           C
ATOM   4659  OG1 THR A 298      46.394  57.018 113.862  1.00  0.00           O
ATOM   4661  CG2 THR A 298      46.964  55.308 112.332  1.00  0.00           C
ATOM   4665  C   THR A 298      48.534  54.778 114.722  1.00  0.00           C
ATOM   4666  O   THR A 298      49.334  53.898 114.432  1.00  0.00           O
ATOM   4667  N   VAL A 299      47.604  54.598 115.682  1.00  0.00           N
ATOM   4669  CA  VAL A 299      47.334  53.328 116.362  1.00  0.00           C
ATOM   4671  CB  VAL A 299      48.114  53.118 117.672  1.00  0.00           C
ATOM   4673  CG1 VAL A 299      47.714  51.768 118.332  1.00  0.00           C
ATOM   4677  CG2 VAL A 299      49.624  53.078 117.422  1.00  0.00           C
ATOM   4681  C   VAL A 299      45.854  53.228 116.672  1.00  0.00           C
ATOM   4682  O   VAL A 299      45.214  54.198 117.052  1.00  0.00           O
ATOM   4683  N   LEU A 300      45.284  52.008 116.552  1.00  0.00           N
ATOM   4685  CA  LEU A 300      43.954  51.628 116.972  1.00  0.00           C
ATOM   4687  CB  LEU A 300      43.554  50.468 116.012  1.00  0.00           C
ATOM   4690  CG  LEU A 300      42.054  50.228 115.812  1.00  0.00           C
ATOM   4692  CD1 LEU A 300      41.414  51.368 115.012  1.00  0.00           C
ATOM   4696  CD2 LEU A 300      41.854  48.898 115.062  1.00  0.00           C
ATOM   4700  C   LEU A 300      43.914  51.238 118.472  1.00  0.00           C
ATOM   4701  O   LEU A 300      44.724  50.448 118.962  1.00  0.00           O
ATOM   4702  N   VAL A 301      43.004  51.858 119.262  1.00  0.00           N
ATOM   4704  CA  VAL A 301      43.124  52.178 120.702  1.00  0.00           C
ATOM   4706  CB  VAL A 301      43.084  53.698 120.832  1.00  0.00           C
ATOM   4708  CG1 VAL A 301      43.384  54.138 122.282  1.00  0.00           C
ATOM   4712  CG2 VAL A 301      43.894  54.388 119.722  1.00  0.00           C
ATOM   4716  C   VAL A 301      41.834  51.778 121.382  1.00  0.00           C
ATOM   4717  O   VAL A 301      40.924  51.668 120.592  1.00  0.00           O
ATOM   4718  N   VAL A 302      41.654  51.608 122.742  1.00  0.00           N
ATOM   4720  CA  VAL A 302      40.454  51.098 123.482  1.00  0.00           C
ATOM   4722  CB  VAL A 302      40.834  50.448 124.812  1.00  0.00           C
ATOM   4724  CG1 VAL A 302      41.294  51.538 125.802  1.00  0.00           C
ATOM   4728  CG2 VAL A 302      39.694  49.608 125.412  1.00  0.00           C
ATOM   4732  C   VAL A 302      39.094  51.848 123.602  1.00  0.00           C
ATOM   4733  O   VAL A 302      39.014  53.028 123.862  1.00  0.00           O
ATOM   4734  N   GLY A 303      37.924  51.178 123.482  1.00  0.00           N
ATOM   4736  CA  GLY A 303      36.624  51.768 123.102  1.00  0.00           C
ATOM   4739  C   GLY A 303      35.424  51.558 123.962  1.00  0.00           C
ATOM   4740  O   GLY A 303      35.264  50.528 124.602  1.00  0.00           O
ATOM   4741  N   ALA A 304      34.514  52.558 123.942  1.00  0.00           N
ATOM   4743  CA  ALA A 304      33.344  52.598 124.792  1.00  0.00           C
ATOM   4745  CB  ALA A 304      33.144  54.068 125.222  1.00  0.00           C
ATOM   4749  C   ALA A 304      32.034  52.098 124.162  1.00  0.00           C
ATOM   4750  O   ALA A 304      31.214  51.488 124.832  1.00  0.00           O
ATOM   4751  N   ASP A 305      31.834  52.288 122.832  1.00  0.00           N
ATOM   4753  CA  ASP A 305      30.744  51.668 122.092  1.00  0.00           C
ATOM   4755  CB  ASP A 305      30.254  52.598 120.942  1.00  0.00           C
ATOM   4758  CG  ASP A 305      29.464  53.778 121.442  1.00  0.00           C
ATOM   4759  OD1 ASP A 305      28.524  53.568 122.252  1.00  0.00           O
ATOM   4760  OD2 ASP A 305      29.684  54.898 120.902  1.00  0.00           O
ATOM   4761  C   ASP A 305      31.204  50.398 121.382  1.00  0.00           C
ATOM   4762  O   ASP A 305      30.474  49.848 120.562  1.00  0.00           O
ATOM   4763  N   ASP A 306      32.464  49.968 121.632  1.00  0.00           N
ATOM   4765  CA  ASP A 306      33.084  48.848 120.952  1.00  0.00           C
ATOM   4767  CB  ASP A 306      32.304  47.538 121.262  1.00  0.00           C
ATOM   4770  CG  ASP A 306      32.584  47.018 122.662  1.00  0.00           C
ATOM   4771  OD1 ASP A 306      33.494  47.558 123.342  1.00  0.00           O
ATOM   4772  OD2 ASP A 306      31.974  45.978 123.012  1.00  0.00           O
ATOM   4773  C   ASP A 306      33.354  49.088 119.462  1.00  0.00           C
ATOM   4774  O   ASP A 306      33.674  48.198 118.672  1.00  0.00           O
ATOM   4775  N   LYS A 307      33.294  50.358 119.022  1.00  0.00           N
ATOM   4777  CA  LYS A 307      33.504  50.768 117.652  1.00  0.00           C
ATOM   4779  CB  LYS A 307      32.584  51.938 117.272  1.00  0.00           C
ATOM   4782  CG  LYS A 307      31.094  51.598 117.322  1.00  0.00           C
ATOM   4785  CD  LYS A 307      30.264  52.878 117.212  1.00  0.00           C
ATOM   4788  CE  LYS A 307      28.764  52.668 117.402  1.00  0.00           C
ATOM   4791  NZ  LYS A 307      28.224  51.818 116.342  1.00  0.00           N
ATOM   4795  C   LYS A 307      34.894  51.288 117.452  1.00  0.00           C
ATOM   4796  O   LYS A 307      35.274  52.288 118.082  1.00  0.00           O
ATOM   4797  N   VAL A 308      35.724  50.638 116.592  1.00  0.00           N
ATOM   4799  CA  VAL A 308      37.124  51.028 116.522  1.00  0.00           C
ATOM   4801  CB  VAL A 308      38.174  49.958 116.282  1.00  0.00           C
ATOM   4803  CG1 VAL A 308      37.924  48.878 117.282  1.00  0.00           C
ATOM   4807  CG2 VAL A 308      38.114  49.288 114.922  1.00  0.00           C
ATOM   4811  C   VAL A 308      37.514  52.378 115.952  1.00  0.00           C
ATOM   4812  O   VAL A 308      37.194  52.728 114.812  1.00  0.00           O
ATOM   4813  N   GLU A 309      38.264  53.138 116.772  1.00  0.00           N
ATOM   4815  CA  GLU A 309      38.734  54.458 116.492  1.00  0.00           C
ATOM   4817  CB  GLU A 309      38.144  55.518 117.452  1.00  0.00           C
ATOM   4820  CG  GLU A 309      38.304  56.978 116.952  1.00  0.00           C
ATOM   4823  CD  GLU A 309      37.174  57.888 117.392  1.00  0.00           C
ATOM   4824  OE1 GLU A 309      36.204  57.388 118.022  1.00  0.00           O
ATOM   4825  OE2 GLU A 309      37.204  59.098 117.052  1.00  0.00           O
ATOM   4826  C   GLU A 309      40.234  54.448 116.662  1.00  0.00           C
ATOM   4827  O   GLU A 309      40.794  53.708 117.462  1.00  0.00           O
ATOM   4828  N   THR A 310      40.904  55.268 115.852  1.00  0.00           N
ATOM   4830  CA  THR A 310      42.344  55.348 115.802  1.00  0.00           C
ATOM   4832  CB  THR A 310      42.834  55.268 114.362  1.00  0.00           C
ATOM   4834  OG1 THR A 310      44.224  54.978 114.292  1.00  0.00           O
ATOM   4836  CG2 THR A 310      42.584  56.558 113.572  1.00  0.00           C
ATOM   4840  C   THR A 310      42.724  56.638 116.492  1.00  0.00           C
ATOM   4841  O   THR A 310      41.944  57.588 116.562  1.00  0.00           O
ATOM   4842  N   ARG A 311      43.924  56.718 117.062  1.00  0.00           N
ATOM   4844  CA  ARG A 311      44.434  57.978 117.552  1.00  0.00           C
ATOM   4846  CB  ARG A 311      44.584  58.018 119.092  1.00  0.00           C
ATOM   4849  CG  ARG A 311      45.874  57.448 119.692  1.00  0.00           C
ATOM   4852  CD  ARG A 311      45.814  57.068 121.172  1.00  0.00           C
ATOM   4855  NE  ARG A 311      45.204  58.178 121.952  1.00  0.00           N
ATOM   4857  CZ  ARG A 311      44.794  58.008 123.202  1.00  0.00           C
ATOM   4858  NH1 ARG A 311      44.714  56.818 123.752  1.00  0.00           N
ATOM   4861  NH2 ARG A 311      44.454  59.028 123.942  1.00  0.00           N
ATOM   4864  C   ARG A 311      45.744  58.158 116.812  1.00  0.00           C
ATOM   4865  O   ARG A 311      46.634  57.298 116.862  1.00  0.00           O
ATOM   4866  N   PRO A 312      45.904  59.258 116.082  1.00  0.00           N
ATOM   4867  CD  PRO A 312      44.824  60.018 115.462  1.00  0.00           C
ATOM   4870  CA  PRO A 312      47.214  59.668 115.592  1.00  0.00           C
ATOM   4872  CB  PRO A 312      46.884  60.898 114.722  1.00  0.00           C
ATOM   4875  CG  PRO A 312      45.474  60.598 114.222  1.00  0.00           C
ATOM   4878  C   PRO A 312      48.204  59.888 116.722  1.00  0.00           C
ATOM   4879  O   PRO A 312      47.994  60.728 117.592  1.00  0.00           O
ATOM   4880  N   ILE A 313      49.294  59.098 116.772  1.00  0.00           N
ATOM   4882  CA  ILE A 313      50.234  59.148 117.862  1.00  0.00           C
ATOM   4884  CB  ILE A 313      50.544  57.788 118.512  1.00  0.00           C
ATOM   4886  CG2 ILE A 313      49.244  57.238 119.132  1.00  0.00           C
ATOM   4890  CG1 ILE A 313      51.184  56.748 117.582  1.00  0.00           C
ATOM   4893  CD  ILE A 313      51.724  55.558 118.392  1.00  0.00           C
ATOM   4897  C   ILE A 313      51.514  59.798 117.412  1.00  0.00           C
ATOM   4898  O   ILE A 313      51.854  59.828 116.222  1.00  0.00           O
ATOM   4899  N   VAL A 314      52.314  60.308 118.362  1.00  0.00           N
ATOM   4901  CA  VAL A 314      53.724  60.528 118.112  1.00  0.00           C
ATOM   4903  CB  VAL A 314      54.264  61.768 118.792  1.00  0.00           C
ATOM   4905  CG1 VAL A 314      55.734  61.978 118.392  1.00  0.00           C
ATOM   4909  CG2 VAL A 314      53.414  62.978 118.352  1.00  0.00           C
ATOM   4913  C   VAL A 314      54.514  59.308 118.542  1.00  0.00           C
ATOM   4914  O   VAL A 314      54.954  59.188 119.682  1.00  0.00           O
ATOM   4915  N   ALA A 315      54.754  58.348 117.622  1.00  0.00           N
ATOM   4917  CA  ALA A 315      55.664  57.248 117.872  1.00  0.00           C
ATOM   4919  CB  ALA A 315      55.194  55.968 117.172  1.00  0.00           C
ATOM   4923  C   ALA A 315      57.084  57.608 117.462  1.00  0.00           C
ATOM   4924  O   ALA A 315      57.504  57.388 116.322  1.00  0.00           O
ATOM   4925  N   SER A 316      57.844  58.198 118.402  1.00  0.00           N
ATOM   4927  CA  SER A 316      59.304  58.238 118.512  1.00  0.00           C
ATOM   4929  CB  SER A 316      59.714  58.788 119.902  1.00  0.00           C
ATOM   4932  OG  SER A 316      59.254  60.128 120.122  1.00  0.00           O
ATOM   4934  C   SER A 316      60.054  56.918 118.292  1.00  0.00           C
ATOM   4935  O   SER A 316      59.474  55.848 118.132  1.00  0.00           O
ATOM   4936  N   GLN A 317      61.414  56.938 118.242  1.00  0.00           N
ATOM   4938  CA  GLN A 317      62.224  55.798 117.832  1.00  0.00           C
ATOM   4940  CB  GLN A 317      63.714  56.228 117.762  1.00  0.00           C
ATOM   4943  CG  GLN A 317      64.744  55.148 117.362  1.00  0.00           C
ATOM   4946  CD  GLN A 317      66.164  55.718 117.422  1.00  0.00           C
ATOM   4947  OE1 GLN A 317      66.854  55.908 116.412  1.00  0.00           O
ATOM   4948  NE2 GLN A 317      66.624  56.028 118.662  1.00  0.00           N
ATOM   4951  C   GLN A 317      62.084  54.508 118.642  1.00  0.00           C
ATOM   4952  O   GLN A 317      61.984  54.508 119.872  1.00  0.00           O
ATOM   4953  N   ALA A 318      62.104  53.358 117.932  1.00  0.00           N
ATOM   4955  CA  ALA A 318      62.144  52.028 118.492  1.00  0.00           C
ATOM   4957  CB  ALA A 318      61.904  50.948 117.422  1.00  0.00           C
ATOM   4961  C   ALA A 318      63.394  51.678 119.282  1.00  0.00           C
ATOM   4962  O   ALA A 318      64.524  51.938 118.862  1.00  0.00           O
ATOM   4963  N   ILE A 319      63.154  51.008 120.422  1.00  0.00           N
ATOM   4965  CA  ILE A 319      64.144  50.368 121.232  1.00  0.00           C
ATOM   4967  CB  ILE A 319      64.374  51.098 122.562  1.00  0.00           C
ATOM   4969  CG2 ILE A 319      64.884  52.508 122.202  1.00  0.00           C
ATOM   4973  CG1 ILE A 319      63.134  51.178 123.482  1.00  0.00           C
ATOM   4976  CD  ILE A 319      63.444  51.908 124.792  1.00  0.00           C
ATOM   4980  C   ILE A 319      63.674  48.938 121.382  1.00  0.00           C
ATOM   4981  O   ILE A 319      62.554  48.638 121.772  1.00  0.00           O
ATOM   4982  N   GLY A 320      64.514  47.968 120.962  1.00  0.00           N
ATOM   4984  CA  GLY A 320      64.124  46.578 120.822  1.00  0.00           C
ATOM   4987  C   GLY A 320      62.974  46.308 119.872  1.00  0.00           C
ATOM   4988  O   GLY A 320      63.004  46.678 118.702  1.00  0.00           O
ATOM   4989  N   ASP A 321      61.934  45.638 120.402  1.00  0.00           N
ATOM   4991  CA  ASP A 321      60.714  45.238 119.712  1.00  0.00           C
ATOM   4993  CB  ASP A 321      60.334  43.828 120.292  1.00  0.00           C
ATOM   4996  CG  ASP A 321      59.014  43.198 119.882  1.00  0.00           C
ATOM   4997  OD1 ASP A 321      58.194  42.898 120.792  1.00  0.00           O
ATOM   4998  OD2 ASP A 321      58.784  42.918 118.682  1.00  0.00           O
ATOM   4999  C   ASP A 321      59.604  46.278 119.902  1.00  0.00           C
ATOM   5000  O   ASP A 321      58.464  46.098 119.492  1.00  0.00           O
ATOM   5001  N   LYS A 322      59.924  47.418 120.552  1.00  0.00           N
ATOM   5003  CA  LYS A 322      58.964  48.428 120.952  1.00  0.00           C
ATOM   5005  CB  LYS A 322      58.874  48.578 122.492  1.00  0.00           C
ATOM   5008  CG  LYS A 322      58.304  47.368 123.262  1.00  0.00           C
ATOM   5011  CD  LYS A 322      59.324  46.238 123.512  1.00  0.00           C
ATOM   5014  CE  LYS A 322      58.774  45.018 124.262  1.00  0.00           C
ATOM   5017  NZ  LYS A 322      58.144  45.408 125.542  1.00  0.00           N
ATOM   5021  C   LYS A 322      59.324  49.788 120.362  1.00  0.00           C
ATOM   5022  O   LYS A 322      60.384  50.348 120.622  1.00  0.00           O
ATOM   5023  N   TRP A 323      58.404  50.408 119.592  1.00  0.00           N
ATOM   5025  CA  TRP A 323      58.444  51.838 119.352  1.00  0.00           C
ATOM   5027  CB  TRP A 323      57.394  52.348 118.332  1.00  0.00           C
ATOM   5030  CG  TRP A 323      57.584  51.858 116.932  1.00  0.00           C
ATOM   5031  CD1 TRP A 323      56.854  50.888 116.312  1.00  0.00           C
ATOM   5033  NE1 TRP A 323      57.304  50.708 115.032  1.00  0.00           N
ATOM   5035  CE2 TRP A 323      58.364  51.518 114.812  1.00  0.00           C
ATOM   5036  CD2 TRP A 323      58.554  52.308 115.972  1.00  0.00           C
ATOM   5037  CE3 TRP A 323      59.534  53.288 115.972  1.00  0.00           C
ATOM   5039  CZ3 TRP A 323      60.374  53.428 114.862  1.00  0.00           C
ATOM   5041  CZ2 TRP A 323      59.174  51.658 113.702  1.00  0.00           C
ATOM   5043  CH2 TRP A 323      60.184  52.618 113.742  1.00  0.00           C
ATOM   5045  C   TRP A 323      58.264  52.608 120.642  1.00  0.00           C
ATOM   5046  O   TRP A 323      57.394  52.288 121.452  1.00  0.00           O
ATOM   5047  N   LEU A 324      59.064  53.668 120.862  1.00  0.00           N
ATOM   5049  CA  LEU A 324      58.734  54.658 121.862  1.00  0.00           C
ATOM   5051  CB  LEU A 324      59.954  55.548 122.182  1.00  0.00           C
ATOM   5054  CG  LEU A 324      59.744  56.618 123.272  1.00  0.00           C
ATOM   5056  CD1 LEU A 324      59.754  55.958 124.662  1.00  0.00           C
ATOM   5060  CD2 LEU A 324      60.784  57.738 123.152  1.00  0.00           C
ATOM   5064  C   LEU A 324      57.604  55.548 121.402  1.00  0.00           C
ATOM   5065  O   LEU A 324      57.544  56.008 120.262  1.00  0.00           O
ATOM   5066  N   VAL A 325      56.664  55.868 122.292  1.00  0.00           N
ATOM   5068  CA  VAL A 325      55.614  56.808 121.992  1.00  0.00           C
ATOM   5070  CB  VAL A 325      54.274  56.108 121.962  1.00  0.00           C
ATOM   5072  CG1 VAL A 325      53.164  57.128 121.682  1.00  0.00           C
ATOM   5076  CG2 VAL A 325      54.324  55.008 120.882  1.00  0.00           C
ATOM   5080  C   VAL A 325      55.654  57.918 123.002  1.00  0.00           C
ATOM   5081  O   VAL A 325      55.594  57.668 124.202  1.00  0.00           O
ATOM   5082  N   THR A 326      55.804  59.168 122.542  1.00  0.00           N
ATOM   5084  CA  THR A 326      56.014  60.308 123.442  1.00  0.00           C
ATOM   5086  CB  THR A 326      57.164  61.198 122.982  1.00  0.00           C
ATOM   5088  OG1 THR A 326      57.154  61.378 121.562  1.00  0.00           O
ATOM   5090  CG2 THR A 326      58.464  60.488 123.332  1.00  0.00           C
ATOM   5094  C   THR A 326      54.804  61.188 123.562  1.00  0.00           C
ATOM   5095  O   THR A 326      54.784  62.098 124.372  1.00  0.00           O
ATOM   5096  N   GLU A 327      53.764  60.918 122.762  1.00  0.00           N
ATOM   5098  CA  GLU A 327      52.554  61.708 122.762  1.00  0.00           C
ATOM   5100  CB  GLU A 327      52.794  63.118 122.172  1.00  0.00           C
ATOM   5103  CG  GLU A 327      51.554  63.968 121.792  1.00  0.00           C
ATOM   5106  CD  GLU A 327      51.964  65.378 121.382  1.00  0.00           C
ATOM   5107  OE1 GLU A 327      52.934  65.558 120.592  1.00  0.00           O
ATOM   5108  OE2 GLU A 327      51.284  66.328 121.842  1.00  0.00           O
ATOM   5109  C   GLU A 327      51.484  60.918 122.042  1.00  0.00           C
ATOM   5110  O   GLU A 327      51.764  60.108 121.152  1.00  0.00           O
ATOM   5111  N   GLY A 328      50.204  61.078 122.422  1.00  0.00           N
ATOM   5113  CA  GLY A 328      49.104  60.248 121.932  1.00  0.00           C
ATOM   5116  C   GLY A 328      48.774  59.128 122.882  1.00  0.00           C
ATOM   5117  O   GLY A 328      47.724  59.148 123.522  1.00  0.00           O
ATOM   5118  N   LEU A 329      49.644  58.108 123.002  1.00  0.00           N
ATOM   5120  CA  LEU A 329      49.504  57.088 124.042  1.00  0.00           C
ATOM   5122  CB  LEU A 329      50.484  55.898 123.892  1.00  0.00           C
ATOM   5125  CG  LEU A 329      50.334  55.088 122.602  1.00  0.00           C
ATOM   5127  CD1 LEU A 329      51.334  53.938 122.552  1.00  0.00           C
ATOM   5131  CD2 LEU A 329      48.944  54.498 122.492  1.00  0.00           C
ATOM   5135  C   LEU A 329      49.624  57.608 125.472  1.00  0.00           C
ATOM   5136  O   LEU A 329      50.594  58.278 125.852  1.00  0.00           O
ATOM   5137  N   LYS A 330      48.634  57.258 126.312  1.00  0.00           N
ATOM   5139  CA  LYS A 330      48.554  57.698 127.682  1.00  0.00           C
ATOM   5141  CB  LYS A 330      47.154  58.308 127.972  1.00  0.00           C
ATOM   5144  CG  LYS A 330      46.824  59.508 127.082  1.00  0.00           C
ATOM   5147  CD  LYS A 330      45.354  59.928 127.132  1.00  0.00           C
ATOM   5150  CE  LYS A 330      44.914  60.488 128.482  1.00  0.00           C
ATOM   5153  NZ  LYS A 330      43.484  60.878 128.412  1.00  0.00           N
ATOM   5157  C   LYS A 330      48.794  56.538 128.622  1.00  0.00           C
ATOM   5158  O   LYS A 330      48.714  55.368 128.262  1.00  0.00           O
ATOM   5159  N   ALA A 331      49.154  56.858 129.872  1.00  0.00           N
ATOM   5161  CA  ALA A 331      49.384  55.878 130.922  1.00  0.00           C
ATOM   5163  CB  ALA A 331      49.624  56.618 132.242  1.00  0.00           C
ATOM   5167  C   ALA A 331      48.244  54.898 131.152  1.00  0.00           C
ATOM   5168  O   ALA A 331      47.134  55.298 131.512  1.00  0.00           O
ATOM   5169  N   GLY A 332      48.494  53.588 130.972  1.00  0.00           N
ATOM   5171  CA  GLY A 332      47.464  52.588 131.212  1.00  0.00           C
ATOM   5174  C   GLY A 332      46.444  52.448 130.112  1.00  0.00           C
ATOM   5175  O   GLY A 332      45.364  51.918 130.342  1.00  0.00           O
ATOM   5176  N   ASP A 333      46.774  52.888 128.872  1.00  0.00           N
ATOM   5178  CA  ASP A 333      45.984  52.608 127.702  1.00  0.00           C
ATOM   5180  CB  ASP A 333      46.294  53.578 126.512  1.00  0.00           C
ATOM   5183  CG  ASP A 333      45.774  54.998 126.752  1.00  0.00           C
ATOM   5184  OD1 ASP A 333      45.134  55.248 127.802  1.00  0.00           O
ATOM   5185  OD2 ASP A 333      45.984  55.878 125.872  1.00  0.00           O
ATOM   5186  C   ASP A 333      46.104  51.128 127.292  1.00  0.00           C
ATOM   5187  O   ASP A 333      47.194  50.548 127.192  1.00  0.00           O
ATOM   5188  N   ARG A 334      44.954  50.458 127.112  1.00  0.00           N
ATOM   5190  CA  ARG A 334      44.814  49.228 126.372  1.00  0.00           C
ATOM   5192  CB  ARG A 334      43.444  48.608 126.762  1.00  0.00           C
ATOM   5195  CG  ARG A 334      43.374  47.878 128.122  1.00  0.00           C
ATOM   5198  CD  ARG A 334      41.934  47.488 128.502  1.00  0.00           C
ATOM   5201  NE  ARG A 334      41.874  46.878 129.872  1.00  0.00           N
ATOM   5203  CZ  ARG A 334      41.804  45.578 130.122  1.00  0.00           C
ATOM   5204  NH1 ARG A 334      42.014  44.628 129.242  1.00  0.00           N
ATOM   5207  NH2 ARG A 334      41.444  45.248 131.342  1.00  0.00           N
ATOM   5210  C   ARG A 334      45.024  49.438 124.852  1.00  0.00           C
ATOM   5211  O   ARG A 334      44.774  50.538 124.342  1.00  0.00           O
ATOM   5212  N   VAL A 335      45.554  48.428 124.102  1.00  0.00           N
ATOM   5214  CA  VAL A 335      45.954  48.558 122.692  1.00  0.00           C
ATOM   5216  CB  VAL A 335      47.474  48.808 122.562  1.00  0.00           C
ATOM   5218  CG1 VAL A 335      47.894  48.918 121.092  1.00  0.00           C
ATOM   5222  CG2 VAL A 335      47.844  50.088 123.342  1.00  0.00           C
ATOM   5226  C   VAL A 335      45.584  47.308 121.842  1.00  0.00           C
ATOM   5227  O   VAL A 335      45.684  46.178 122.302  1.00  0.00           O
ATOM   5228  N   VAL A 336      45.154  47.448 120.562  1.00  0.00           N
ATOM   5230  CA  VAL A 336      44.744  46.298 119.762  1.00  0.00           C
ATOM   5232  CB  VAL A 336      43.834  46.668 118.582  1.00  0.00           C
ATOM   5234  CG1 VAL A 336      43.244  45.398 117.962  1.00  0.00           C
ATOM   5238  CG2 VAL A 336      42.644  47.548 119.022  1.00  0.00           C
ATOM   5242  C   VAL A 336      45.974  45.558 119.252  1.00  0.00           C
ATOM   5243  O   VAL A 336      46.634  45.998 118.312  1.00  0.00           O
ATOM   5244  N   ILE A 337      46.374  44.428 119.892  1.00  0.00           N
ATOM   5246  CA  ILE A 337      47.684  43.808 119.672  1.00  0.00           C
ATOM   5248  CB  ILE A 337      48.474  43.618 120.972  1.00  0.00           C
ATOM   5250  CG2 ILE A 337      49.764  42.798 120.732  1.00  0.00           C
ATOM   5254  CG1 ILE A 337      48.854  44.998 121.562  1.00  0.00           C
ATOM   5257  CD  ILE A 337      49.594  44.908 122.892  1.00  0.00           C
ATOM   5261  C   ILE A 337      47.634  42.478 118.942  1.00  0.00           C
ATOM   5262  O   ILE A 337      48.324  42.298 117.942  1.00  0.00           O
ATOM   5263  N   SER A 338      46.844  41.498 119.432  1.00  0.00           N
ATOM   5265  CA  SER A 338      46.724  40.178 118.812  1.00  0.00           C
ATOM   5267  CB  SER A 338      46.274  39.038 119.772  1.00  0.00           C
ATOM   5270  OG  SER A 338      46.954  39.098 121.022  1.00  0.00           O
ATOM   5272  C   SER A 338      45.644  40.288 117.762  1.00  0.00           C
ATOM   5273  O   SER A 338      45.224  41.388 117.452  1.00  0.00           O
ATOM   5274  N   GLY A 339      45.174  39.148 117.172  1.00  0.00           N
ATOM   5276  CA  GLY A 339      43.934  39.028 116.392  1.00  0.00           C
ATOM   5279  C   GLY A 339      43.684  40.118 115.372  1.00  0.00           C
ATOM   5280  O   GLY A 339      42.544  40.548 115.162  1.00  0.00           O
ATOM   5281  N   LEU A 340      44.744  40.628 114.722  1.00  0.00           N
ATOM   5283  CA  LEU A 340      44.664  41.838 113.942  1.00  0.00           C
ATOM   5285  CB  LEU A 340      46.044  42.508 113.752  1.00  0.00           C
ATOM   5288  CG  LEU A 340      46.564  43.338 114.952  1.00  0.00           C
ATOM   5290  CD1 LEU A 340      47.914  43.988 114.612  1.00  0.00           C
ATOM   5294  CD2 LEU A 340      45.564  44.438 115.342  1.00  0.00           C
ATOM   5298  C   LEU A 340      44.024  41.598 112.592  1.00  0.00           C
ATOM   5299  O   LEU A 340      43.634  42.518 111.902  1.00  0.00           O
ATOM   5300  N   GLN A 341      43.884  40.338 112.182  1.00  0.00           N
ATOM   5302  CA  GLN A 341      43.344  39.938 110.912  1.00  0.00           C
ATOM   5304  CB  GLN A 341      43.614  38.428 110.682  1.00  0.00           C
ATOM   5307  CG  GLN A 341      45.094  37.998 110.852  1.00  0.00           C
ATOM   5310  CD  GLN A 341      45.494  37.698 112.302  1.00  0.00           C
ATOM   5311  OE1 GLN A 341      44.804  37.978 113.282  1.00  0.00           O
ATOM   5312  NE2 GLN A 341      46.694  37.088 112.442  1.00  0.00           N
ATOM   5315  C   GLN A 341      41.854  40.208 110.832  1.00  0.00           C
ATOM   5316  O   GLN A 341      41.314  40.518 109.772  1.00  0.00           O
ATOM   5317  N   LYS A 342      41.154  40.128 111.972  1.00  0.00           N
ATOM   5319  CA  LYS A 342      39.714  40.248 112.012  1.00  0.00           C
ATOM   5321  CB  LYS A 342      39.124  39.238 113.022  1.00  0.00           C
ATOM   5324  CG  LYS A 342      39.604  39.428 114.472  1.00  0.00           C
ATOM   5327  CD  LYS A 342      38.494  39.158 115.492  1.00  0.00           C
ATOM   5330  CE  LYS A 342      37.454  40.288 115.572  1.00  0.00           C
ATOM   5333  NZ  LYS A 342      36.524  40.048 116.692  1.00  0.00           N
ATOM   5337  C   LYS A 342      39.284  41.628 112.462  1.00  0.00           C
ATOM   5338  O   LYS A 342      38.094  41.848 112.702  1.00  0.00           O
ATOM   5339  N   VAL A 343      40.234  42.568 112.662  1.00  0.00           N
ATOM   5341  CA  VAL A 343      39.894  43.868 113.212  1.00  0.00           C
ATOM   5343  CB  VAL A 343      40.944  44.458 114.162  1.00  0.00           C
ATOM   5345  CG1 VAL A 343      42.124  45.118 113.432  1.00  0.00           C
ATOM   5349  CG2 VAL A 343      40.244  45.478 115.092  1.00  0.00           C
ATOM   5353  C   VAL A 343      39.494  44.798 112.092  1.00  0.00           C
ATOM   5354  O   VAL A 343      40.224  45.068 111.142  1.00  0.00           O
ATOM   5355  N   ARG A 344      38.274  45.308 112.212  1.00  0.00           N
ATOM   5357  CA  ARG A 344      37.674  46.278 111.342  1.00  0.00           C
ATOM   5359  CB  ARG A 344      36.794  45.618 110.262  1.00  0.00           C
ATOM   5362  CG  ARG A 344      37.584  44.858 109.172  1.00  0.00           C
ATOM   5365  CD  ARG A 344      38.454  45.798 108.332  1.00  0.00           C
ATOM   5368  NE  ARG A 344      38.924  45.038 107.122  1.00  0.00           N
ATOM   5370  CZ  ARG A 344      39.284  45.598 105.982  1.00  0.00           C
ATOM   5371  NH1 ARG A 344      39.114  46.888 105.782  1.00  0.00           N
ATOM   5374  NH2 ARG A 344      39.694  44.888 104.952  1.00  0.00           N
ATOM   5377  C   ARG A 344      36.804  47.138 112.242  1.00  0.00           C
ATOM   5378  O   ARG A 344      36.264  46.588 113.212  1.00  0.00           O
ATOM   5379  N   PRO A 345      36.644  48.438 112.052  1.00  0.00           N
ATOM   5380  CD  PRO A 345      37.554  49.258 111.232  1.00  0.00           C
ATOM   5383  CA  PRO A 345      35.594  49.258 112.652  1.00  0.00           C
ATOM   5385  CB  PRO A 345      35.694  50.588 111.902  1.00  0.00           C
ATOM   5388  CG  PRO A 345      37.194  50.698 111.622  1.00  0.00           C
ATOM   5391  C   PRO A 345      34.204  48.648 112.812  1.00  0.00           C
ATOM   5392  O   PRO A 345      33.664  48.058 111.882  1.00  0.00           O
ATOM   5393  N   GLY A 346      33.624  48.808 114.012  1.00  0.00           N
ATOM   5395  CA  GLY A 346      32.224  48.508 114.322  1.00  0.00           C
ATOM   5398  C   GLY A 346      31.894  47.078 114.652  1.00  0.00           C
ATOM   5399  O   GLY A 346      30.744  46.798 114.992  1.00  0.00           O
ATOM   5400  N   VAL A 347      32.874  46.158 114.582  1.00  0.00           N
ATOM   5402  CA  VAL A 347      32.784  44.798 115.102  1.00  0.00           C
ATOM   5404  CB  VAL A 347      34.014  43.978 114.672  1.00  0.00           C
ATOM   5406  CG1 VAL A 347      33.974  42.508 115.172  1.00  0.00           C
ATOM   5410  CG2 VAL A 347      34.044  43.968 113.132  1.00  0.00           C
ATOM   5414  C   VAL A 347      32.494  44.778 116.612  1.00  0.00           C
ATOM   5415  O   VAL A 347      32.754  45.758 117.302  1.00  0.00           O
ATOM   5416  N   GLN A 348      31.884  43.708 117.172  1.00  0.00           N
ATOM   5418  CA  GLN A 348      31.744  43.588 118.622  1.00  0.00           C
ATOM   5420  CB  GLN A 348      30.374  43.058 119.132  1.00  0.00           C
ATOM   5423  CG  GLN A 348      29.154  43.998 118.882  1.00  0.00           C
ATOM   5426  CD  GLN A 348      28.894  45.008 120.012  1.00  0.00           C
ATOM   5427  OE1 GLN A 348      27.994  44.798 120.822  1.00  0.00           O
ATOM   5428  NE2 GLN A 348      29.664  46.108 120.052  1.00  0.00           N
ATOM   5431  C   GLN A 348      32.874  42.768 119.242  1.00  0.00           C
ATOM   5432  O   GLN A 348      33.634  42.048 118.592  1.00  0.00           O
ATOM   5433  N   VAL A 349      33.054  42.948 120.552  1.00  0.00           N
ATOM   5435  CA  VAL A 349      34.384  43.188 121.072  1.00  0.00           C
ATOM   5437  CB  VAL A 349      34.514  44.698 121.152  1.00  0.00           C
ATOM   5439  CG1 VAL A 349      34.894  45.248 119.772  1.00  0.00           C
ATOM   5443  CG2 VAL A 349      35.374  45.268 122.292  1.00  0.00           C
ATOM   5447  C   VAL A 349      34.514  42.508 122.412  1.00  0.00           C
ATOM   5448  O   VAL A 349      33.654  42.668 123.272  1.00  0.00           O
ATOM   5449  N   LYS A 350      35.534  41.658 122.612  1.00  0.00           N
ATOM   5451  CA  LYS A 350      35.664  40.908 123.842  1.00  0.00           C
ATOM   5453  CB  LYS A 350      34.864  39.558 123.832  1.00  0.00           C
ATOM   5456  CG  LYS A 350      33.314  39.708 123.832  1.00  0.00           C
ATOM   5459  CD  LYS A 350      32.624  39.768 122.452  1.00  0.00           C
ATOM   5462  CE  LYS A 350      31.274  40.508 122.512  1.00  0.00           C
ATOM   5465  NZ  LYS A 350      30.284  39.908 121.582  1.00  0.00           N
ATOM   5469  C   LYS A 350      37.144  40.628 124.062  1.00  0.00           C
ATOM   5470  O   LYS A 350      37.774  39.968 123.232  1.00  0.00           O
ATOM   5471  N   ALA A 351      37.754  41.128 125.152  1.00  0.00           N
ATOM   5473  CA  ALA A 351      39.164  40.908 125.422  1.00  0.00           C
ATOM   5475  CB  ALA A 351      39.644  41.768 126.602  1.00  0.00           C
ATOM   5479  C   ALA A 351      39.604  39.448 125.622  1.00  0.00           C
ATOM   5480  O   ALA A 351      39.014  38.658 126.352  1.00  0.00           O
ATOM   5481  N   GLN A 352      40.714  39.078 124.962  1.00  0.00           N
ATOM   5483  CA  GLN A 352      41.404  37.818 125.152  1.00  0.00           C
ATOM   5485  CB  GLN A 352      41.214  36.938 123.892  1.00  0.00           C
ATOM   5488  CG  GLN A 352      39.824  36.258 123.772  1.00  0.00           C
ATOM   5491  CD  GLN A 352      39.524  35.158 124.802  1.00  0.00           C
ATOM   5492  OE1 GLN A 352      38.364  34.798 125.032  1.00  0.00           O
ATOM   5493  NE2 GLN A 352      40.584  34.558 125.382  1.00  0.00           N
ATOM   5496  C   GLN A 352      42.874  38.088 125.432  1.00  0.00           C
ATOM   5497  O   GLN A 352      43.654  38.348 124.512  1.00  0.00           O
ATOM   5498  N   GLU A 353      43.264  38.018 126.712  1.00  0.00           N
ATOM   5500  CA  GLU A 353      44.624  38.258 127.162  1.00  0.00           C
ATOM   5502  CB  GLU A 353      44.714  39.258 128.362  1.00  0.00           C
ATOM   5505  CG  GLU A 353      44.204  40.708 128.142  1.00  0.00           C
ATOM   5508  CD  GLU A 353      44.774  41.698 129.172  1.00  0.00           C
ATOM   5509  OE1 GLU A 353      46.004  41.658 129.422  1.00  0.00           O
ATOM   5510  OE2 GLU A 353      43.984  42.458 129.792  1.00  0.00           O
ATOM   5511  C   GLU A 353      45.234  36.918 127.622  1.00  0.00           C
ATOM   5512  OT1 GLU A 353      44.694  36.298 128.592  1.00  0.00           O
ATOM   5513  OT2 GLU A 353      46.264  36.488 127.022  1.00  0.00           O
ATOM   5514  NH3 POPEB 354      75.524   7.020 105.162  1.00  0.00           N
ATOM   5518  C12 POPEB 354      75.854   6.810 106.612  1.00  0.00           C
ATOM   5521  C11 POPEB 354      76.574   8.030 107.242  1.00  0.00           C
ATOM   5524  P   POPEB 354      76.244  10.550 107.852  1.00  0.00           P
ATOM   5525  O13 POPEB 354      75.374  11.650 107.372  1.00  0.00           O
ATOM   5526  O14 POPEB 354      76.484  10.510 109.312  1.00  0.00           O
ATOM   5527  O11 POPEB 354      77.664  10.710 107.122  1.00  0.00           O
ATOM   5528  O12 POPEB 354      75.704   9.170 107.272  1.00  0.00           O
ATOM   5529  C1  POPEB 354      77.694  11.430 105.892  1.00  0.00           C
ATOM   5532  C2  POPEB 354      79.124  11.630 105.282  1.00  0.00           C
ATOM   5534  O21 POPEB 354      79.144  12.300 104.002  1.00  0.00           O
ATOM   5535  C21 POPEB 354      78.124  12.840 103.412  1.00  0.00           C
ATOM   5536  O22 POPEB 354      77.084  13.260 103.912  1.00  0.00           O
ATOM   5537  C22 POPEB 354      78.394  12.850 101.902  1.00  0.00           C
ATOM   5540  C3  POPEB 354      79.934  10.290 105.142  1.00  0.00           C
ATOM   5543  O31 POPEB 354      80.074   9.880 103.752  1.00  0.00           O
ATOM   5544  C31 POPEB 354      81.284   9.760 103.222  1.00  0.00           C
ATOM   5545  O32 POPEB 354      82.334   9.630 103.832  1.00  0.00           O
ATOM   5546  C32 POPEB 354      81.154   9.850 101.712  1.00  0.00           C
ATOM   5549  C23 POPEB 354      77.214  12.310 101.082  1.00  0.00           C
ATOM   5552  C24 POPEB 354      76.504  13.440 100.332  1.00  0.00           C
ATOM   5555  C25 POPEB 354      75.314  12.940  99.522  1.00  0.00           C
ATOM   5558  C26 POPEB 354      74.564  14.090  98.852  1.00  0.00           C
ATOM   5561  C27 POPEB 354      73.274  13.600  98.182  1.00  0.00           C
ATOM   5564  C28 POPEB 354      72.604  14.670  97.292  1.00  0.00           C
ATOM   5567  C29 POPEB 354      73.354  14.930  96.012  1.00  0.00           C
ATOM   5569 0C21 POPEB 354      72.824  15.260  94.822  1.00  0.00           C
ATOM   5571 1C21 POPEB 354      71.354  15.460  94.512  1.00  0.00           C
ATOM   5574 2C21 POPEB 354      70.814  14.320  93.632  1.00  0.00           C
ATOM   5577 3C21 POPEB 354      71.184  14.480  92.152  1.00  0.00           C
ATOM   5580 4C21 POPEB 354      71.204  13.160  91.372  1.00  0.00           C
ATOM   5583 5C21 POPEB 354      71.534  13.340  89.882  1.00  0.00           C
ATOM   5586 6C21 POPEB 354      70.364  13.880  89.052  1.00  0.00           C
ATOM   5589 7C21 POPEB 354      69.314  12.810  88.722  1.00  0.00           C
ATOM   5592 8C21 POPEB 354      68.044  13.380  88.092  1.00  0.00           C
ATOM   5596  C33 POPEB 354      82.424   9.560 100.882  1.00  0.00           C
ATOM   5599  C34 POPEB 354      82.074   9.820  99.412  1.00  0.00           C
ATOM   5602  C35 POPEB 354      83.134   9.470  98.372  1.00  0.00           C
ATOM   5605  C36 POPEB 354      82.584   9.810  96.982  1.00  0.00           C
ATOM   5608  C37 POPEB 354      83.534   9.500  95.812  1.00  0.00           C
ATOM   5611  C38 POPEB 354      82.754   9.340  94.492  1.00  0.00           C
ATOM   5614  C39 POPEB 354      82.174  10.660  93.962  1.00  0.00           C
ATOM   5617 0C31 POPEB 354      82.894  11.140  92.702  1.00  0.00           C
ATOM   5620 1C31 POPEB 354      82.474  10.350  91.452  1.00  0.00           C
ATOM   5623 2C31 POPEB 354      83.474  10.470  90.302  1.00  0.00           C
ATOM   5626 3C31 POPEB 354      83.634  11.890  89.762  1.00  0.00           C
ATOM   5629 4C31 POPEB 354      84.574  11.890  88.552  1.00  0.00           C
ATOM   5632 5C31 POPEB 354      84.814  13.280  87.962  1.00  0.00           C
ATOM   5635 6C31 POPEB 354      85.834  13.200  86.832  1.00  0.00           C
ATOM   5639  NH3 POPEC 355      79.774  64.758  65.192  1.00  0.00           N
ATOM   5643  C12 POPEC 355      80.124  63.358  64.772  1.00  0.00           C
ATOM   5646  C11 POPEC 355      78.924  62.428  64.552  1.00  0.00           C
ATOM   5649  P   POPEC 355      80.204  60.098  64.572  1.00  0.00           P
ATOM   5650  O13 POPEC 355      79.604  58.848  64.072  1.00  0.00           O
ATOM   5651  O14 POPEC 355      81.654  60.338  64.392  1.00  0.00           O
ATOM   5652  O11 POPEC 355      79.874  60.258  66.102  1.00  0.00           O
ATOM   5653  O12 POPEC 355      79.384  61.248  63.902  1.00  0.00           O
ATOM   5654  C1  POPEC 355      80.704  59.678  67.122  1.00  0.00           C
ATOM   5657  C2  POPEC 355      81.004  60.748  68.192  1.00  0.00           C
ATOM   5659  O21 POPEC 355      81.824  60.228  69.252  1.00  0.00           O
ATOM   5660  C21 POPEC 355      83.134  60.288  69.052  1.00  0.00           C
ATOM   5661  O22 POPEC 355      83.654  60.428  67.952  1.00  0.00           O
ATOM   5662  C22 POPEC 355      83.784  60.278  70.442  1.00  0.00           C
ATOM   5665  C3  POPEC 355      79.694  61.268  68.842  1.00  0.00           C
ATOM   5668  O31 POPEC 355      79.964  62.328  69.782  1.00  0.00           O
ATOM   5669  C31 POPEC 355      80.034  63.548  69.272  1.00  0.00           C
ATOM   5670  O32 POPEC 355      79.834  63.838  68.112  1.00  0.00           O
ATOM   5671  C32 POPEC 355      80.364  64.538  70.412  1.00  0.00           C
ATOM   5674  C23 POPEC 355      85.324  60.338  70.482  1.00  0.00           C
ATOM   5677  C24 POPEC 355      85.874  60.118  71.902  1.00  0.00           C
ATOM   5680  C25 POPEC 355      85.344  61.138  72.922  1.00  0.00           C
ATOM   5683  C26 POPEC 355      86.004  61.008  74.302  1.00  0.00           C
ATOM   5686  C27 POPEC 355      85.374  61.958  75.322  1.00  0.00           C
ATOM   5689  C28 POPEC 355      86.244  63.188  75.652  1.00  0.00           C
ATOM   5692  C29 POPEC 355      87.454  62.828  76.482  1.00  0.00           C
ATOM   5694 0C21 POPEC 355      87.454  62.598  77.802  1.00  0.00           C
ATOM   5696 1C21 POPEC 355      86.244  62.688  78.712  1.00  0.00           C
ATOM   5699 2C21 POPEC 355      86.624  62.958  80.182  1.00  0.00           C
ATOM   5702 3C21 POPEC 355      87.314  61.778  80.882  1.00  0.00           C
ATOM   5705 4C21 POPEC 355      87.664  62.088  82.342  1.00  0.00           C
ATOM   5708 5C21 POPEC 355      88.084  60.848  83.152  1.00  0.00           C
ATOM   5711 6C21 POPEC 355      89.434  60.228  82.752  1.00  0.00           C
ATOM   5714 7C21 POPEC 355      89.764  59.008  83.622  1.00  0.00           C
ATOM   5717 8C21 POPEC 355      91.124  58.388  83.312  1.00  0.00           C
ATOM   5721  C33 POPEC 355      80.964  63.938  71.722  1.00  0.00           C
ATOM   5724  C34 POPEC 355      79.894  63.478  72.732  1.00  0.00           C
ATOM   5727  C35 POPEC 355      80.444  62.788  74.002  1.00  0.00           C
ATOM   5730  C36 POPEC 355      81.044  63.738  75.042  1.00  0.00           C
ATOM   5733  C37 POPEC 355      81.284  63.068  76.412  1.00  0.00           C
ATOM   5736  C38 POPEC 355      81.964  63.998  77.432  1.00  0.00           C
ATOM   5739  C39 POPEC 355      81.594  63.688  78.902  1.00  0.00           C
ATOM   5742 0C31 POPEC 355      81.954  62.268  79.372  1.00  0.00           C
ATOM   5745 1C31 POPEC 355      81.374  61.958  80.762  1.00  0.00           C
ATOM   5748 2C31 POPEC 355      81.574  60.488  81.192  1.00  0.00           C
ATOM   5751 3C31 POPEC 355      80.644  60.058  82.342  1.00  0.00           C
ATOM   5754 4C31 POPEC 355      80.884  60.788  83.662  1.00  0.00           C
ATOM   5757 5C31 POPEC 355      79.944  60.328  84.782  1.00  0.00           C
ATOM   5760 6C31 POPEC 355      80.254  60.968  86.142  1.00  0.00           C
ATOM   5764  NH3 POPED 356      23.466  70.048  64.672  1.00  0.00           N
ATOM   5768  C12 POPED 356      23.366  71.508  64.312  1.00  0.00           C
ATOM   5771  C11 POPED 356      24.714  72.228  64.432  1.00  0.00           C
ATOM   5774  P   POPED 356      24.944  74.848  64.642  1.00  0.00           P
ATOM   5775  O13 POPED 356      25.784  74.578  65.812  1.00  0.00           O
ATOM   5776  O14 POPED 356      25.514  75.818  63.672  1.00  0.00           O
ATOM   5777  O11 POPED 356      23.476  75.268  65.062  1.00  0.00           O
ATOM   5778  O12 POPED 356      24.644  73.518  63.842  1.00  0.00           O
ATOM   5779  C1  POPED 356      22.716  74.548  66.042  1.00  0.00           C
ATOM   5782  C2  POPED 356      21.916  75.518  66.972  1.00  0.00           C
ATOM   5784  O21 POPED 356      21.796  74.958  68.292  1.00  0.00           O
ATOM   5785  C21 POPED 356      22.866  75.088  69.042  1.00  0.00           C
ATOM   5786  O22 POPED 356      23.926  75.588  68.722  1.00  0.00           O
ATOM   5787  C22 POPED 356      22.556  74.508  70.422  1.00  0.00           C
ATOM   5790  C3  POPED 356      20.476  75.788  66.422  1.00  0.00           C
ATOM   5793  O31 POPED 356      19.826  76.858  67.162  1.00  0.00           O
ATOM   5794  C31 POPED 356      18.556  76.638  67.502  1.00  0.00           C
ATOM   5795  O32 POPED 356      17.916  75.628  67.242  1.00  0.00           O
ATOM   5796  C32 POPED 356      18.006  77.818  68.302  1.00  0.00           C
ATOM   5799  C23 POPED 356      23.816  74.318  71.312  1.00  0.00           C
ATOM   5802  C24 POPED 356      23.436  73.638  72.632  1.00  0.00           C
ATOM   5805  C25 POPED 356      24.644  73.198  73.462  1.00  0.00           C
ATOM   5808  C26 POPED 356      24.256  72.238  74.592  1.00  0.00           C
ATOM   5811  C27 POPED 356      25.444  71.928  75.512  1.00  0.00           C
ATOM   5814  C28 POPED 356      25.424  70.508  76.082  1.00  0.00           C
ATOM   5817  C29 POPED 356      24.296  70.258  77.052  1.00  0.00           C
ATOM   5819 0C21 POPED 356      24.426  69.858  78.322  1.00  0.00           C
ATOM   5821 1C21 POPED 356      25.724  69.568  79.032  1.00  0.00           C
ATOM   5824 2C21 POPED 356      26.314  70.818  79.722  1.00  0.00           C
ATOM   5827 3C21 POPED 356      27.704  70.578  80.342  1.00  0.00           C
ATOM   5830 4C21 POPED 356      27.694  69.468  81.402  1.00  0.00           C
ATOM   5833 5C21 POPED 356      29.074  69.128  81.992  1.00  0.00           C
ATOM   5836 6C21 POPED 356      29.004  67.858  82.842  1.00  0.00           C
ATOM   5839 7C21 POPED 356      30.374  67.238  83.142  1.00  0.00           C
ATOM   5842 8C21 POPED 356      30.284  65.908  83.902  1.00  0.00           C
ATOM   5846  C33 POPED 356      18.496  77.838  69.772  1.00  0.00           C
ATOM   5849  C34 POPED 356      17.926  76.688  70.632  1.00  0.00           C
ATOM   5852  C35 POPED 356      18.126  76.898  72.142  1.00  0.00           C
ATOM   5855  C36 POPED 356      17.576  75.768  73.022  1.00  0.00           C
ATOM   5858  C37 POPED 356      17.546  76.108  74.522  1.00  0.00           C
ATOM   5861  C38 POPED 356      17.316  74.878  75.412  1.00  0.00           C
ATOM   5864  C39 POPED 356      17.206  75.128  76.932  1.00  0.00           C
ATOM   5867 0C31 POPED 356      15.916  75.848  77.352  1.00  0.00           C
ATOM   5870 1C31 POPED 356      15.546  75.748  78.852  1.00  0.00           C
ATOM   5873 2C31 POPED 356      14.076  76.118  79.112  1.00  0.00           C
ATOM   5876 3C31 POPED 356      13.546  75.888  80.542  1.00  0.00           C
ATOM   5879 4C31 POPED 356      13.756  74.448  81.022  1.00  0.00           C
ATOM   5882 5C31 POPED 356      13.036  74.118  82.322  1.00  0.00           C
ATOM   5885 6C31 POPED 356      13.356  72.698  82.802  1.00  0.00           C
ATOM   5889  NH3 POPEE 357     117.514 127.058  64.552  1.00  0.00           N
ATOM   5893  C12 POPEE 357     117.974 125.718  65.052  1.00  0.00           C
ATOM   5896  C11 POPEE 357     118.924 124.998  64.072  1.00  0.00           C
ATOM   5899  P   POPEE 357     118.604 122.418  64.092  1.00  0.00           P
ATOM   5900  O13 POPEE 357     117.144 122.478  64.322  1.00  0.00           O
ATOM   5901  O14 POPEE 357     119.114 122.178  62.722  1.00  0.00           O
ATOM   5902  O11 POPEE 357     119.274 121.298  64.972  1.00  0.00           O
ATOM   5903  O12 POPEE 357     119.304 123.728  64.622  1.00  0.00           O
ATOM   5904  C1  POPEE 357     119.194 121.188  66.392  1.00  0.00           C
ATOM   5907  C2  POPEE 357     120.544 120.638  66.962  1.00  0.00           C
ATOM   5909  O21 POPEE 357     120.354 119.828  68.132  1.00  0.00           O
ATOM   5910  C21 POPEE 357     119.884 120.358  69.242  1.00  0.00           C
ATOM   5911  O22 POPEE 357     119.604 121.528  69.422  1.00  0.00           O
ATOM   5912  C22 POPEE 357     119.734 119.228  70.282  1.00  0.00           C
ATOM   5915  C3  POPEE 357     121.614 121.748  67.152  1.00  0.00           C
ATOM   5918  O31 POPEE 357     122.544 121.438  68.202  1.00  0.00           O
ATOM   5919  C31 POPEE 357     123.784 121.128  67.882  1.00  0.00           C
ATOM   5920  O32 POPEE 357     124.244 121.078  66.752  1.00  0.00           O
ATOM   5921  C32 POPEE 357     124.554 120.818  69.162  1.00  0.00           C
ATOM   5924  C23 POPEE 357     120.804 119.238  71.412  1.00  0.00           C
ATOM   5927  C24 POPEE 357     120.894 117.928  72.232  1.00  0.00           C
ATOM   5930  C25 POPEE 357     119.544 117.298  72.632  1.00  0.00           C
ATOM   5933  C26 POPEE 357     119.744 116.058  73.522  1.00  0.00           C
ATOM   5936  C27 POPEE 357     118.454 115.278  73.842  1.00  0.00           C
ATOM   5939  C28 POPEE 357     118.734 114.048  74.742  1.00  0.00           C
ATOM   5942  C29 POPEE 357     117.594 113.058  74.772  1.00  0.00           C
ATOM   5944 0C21 POPEE 357     116.704 112.868  75.762  1.00  0.00           C
ATOM   5946 1C21 POPEE 357     116.614 113.598  77.072  1.00  0.00           C
ATOM   5949 2C21 POPEE 357     116.864 112.648  78.242  1.00  0.00           C
ATOM   5952 3C21 POPEE 357     116.554 113.258  79.622  1.00  0.00           C
ATOM   5955 4C21 POPEE 357     115.064 113.538  79.832  1.00  0.00           C
ATOM   5958 5C21 POPEE 357     114.684 113.698  81.312  1.00  0.00           C
ATOM   5961 6C21 POPEE 357     115.124 115.018  81.952  1.00  0.00           C
ATOM   5964 7C21 POPEE 357     114.654 115.108  83.412  1.00  0.00           C
ATOM   5967 8C21 POPEE 357     114.884 116.488  84.042  1.00  0.00           C
ATOM   5971  C33 POPEE 357     124.004 121.558  70.412  1.00  0.00           C
ATOM   5974  C34 POPEE 357     124.804 121.358  71.702  1.00  0.00           C
ATOM   5977  C35 POPEE 357     124.484 120.088  72.522  1.00  0.00           C
ATOM   5980  C36 POPEE 357     125.004 118.778  71.912  1.00  0.00           C
ATOM   5983  C37 POPEE 357     125.094 117.588  72.892  1.00  0.00           C
ATOM   5986  C38 POPEE 357     126.084 117.808  74.052  1.00  0.00           C
ATOM   5989  C39 POPEE 357     125.374 118.038  75.392  1.00  0.00           C
ATOM   5992 0C31 POPEE 357     126.344 118.218  76.552  1.00  0.00           C
ATOM   5995 1C31 POPEE 357     125.634 118.278  77.912  1.00  0.00           C
ATOM   5998 2C31 POPEE 357     126.444 117.638  79.042  1.00  0.00           C
ATOM   6001 3C31 POPEE 357     127.744 118.368  79.412  1.00  0.00           C
ATOM   6004 4C31 POPEE 357     127.534 119.688  80.152  1.00  0.00           C
ATOM   6007 5C31 POPEE 357     128.854 120.238  80.702  1.00  0.00           C
ATOM   6010 6C31 POPEE 357     128.714 121.598  81.392  1.00  0.00           C
ATOM   6014  NH3 POPEF 358      87.894 106.098  62.582  1.00  0.00           N
ATOM   6018  C12 POPEF 358      88.864 105.048  62.152  1.00  0.00           C
ATOM   6021  C11 POPEF 358      90.314 105.578  62.152  1.00  0.00           C
ATOM   6024  P   POPEF 358      91.204 103.158  61.572  1.00  0.00           P
ATOM   6025  O13 POPEF 358      90.084 102.708  60.722  1.00  0.00           O
ATOM   6026  O14 POPEF 358      92.584 102.738  61.222  1.00  0.00           O
ATOM   6027  O11 POPEF 358      90.944 102.928  63.122  1.00  0.00           O
ATOM   6028  O12 POPEF 358      91.234 104.728  61.482  1.00  0.00           O
ATOM   6029  C1  POPEF 358      91.984 103.258  64.052  1.00  0.00           C
ATOM   6032  C2  POPEF 358      91.394 103.458  65.482  1.00  0.00           C
ATOM   6034  O21 POPEF 358      92.184 104.338  66.312  1.00  0.00           O
ATOM   6035  C21 POPEF 358      93.364 103.878  66.712  1.00  0.00           C
ATOM   6036  O22 POPEF 358      93.944 102.908  66.262  1.00  0.00           O
ATOM   6037  C22 POPEF 358      93.904 104.778  67.832  1.00  0.00           C
ATOM   6040  C3  POPEF 358      91.044 102.138  66.222  1.00  0.00           C
ATOM   6043  O31 POPEF 358      90.164 102.418  67.332  1.00  0.00           O
ATOM   6044  C31 POPEF 358      90.704 102.538  68.542  1.00  0.00           C
ATOM   6045  O32 POPEF 358      91.864 102.288  68.832  1.00  0.00           O
ATOM   6046  C32 POPEF 358      89.634 103.128  69.442  1.00  0.00           C
ATOM   6049  C23 POPEF 358      95.094 104.138  68.602  1.00  0.00           C
ATOM   6052  C24 POPEF 358      95.444 104.898  69.892  1.00  0.00           C
ATOM   6055  C25 POPEF 358      94.404 104.798  71.022  1.00  0.00           C
ATOM   6058  C26 POPEF 358      94.234 103.388  71.602  1.00  0.00           C
ATOM   6061  C27 POPEF 358      93.184 103.378  72.722  1.00  0.00           C
ATOM   6064  C28 POPEF 358      92.794 101.958  73.192  1.00  0.00           C
ATOM   6067  C29 POPEF 358      93.734 101.388  74.222  1.00  0.00           C
ATOM   6069 0C21 POPEF 358      93.764 101.738  75.522  1.00  0.00           C
ATOM   6071 1C21 POPEF 358      92.874 102.778  76.152  1.00  0.00           C
ATOM   6074 2C21 POPEF 358      93.624 104.088  76.472  1.00  0.00           C
ATOM   6077 3C21 POPEF 358      92.684 105.298  76.502  1.00  0.00           C
ATOM   6080 4C21 POPEF 358      93.274 106.498  77.272  1.00  0.00           C
ATOM   6083 5C21 POPEF 358      92.804 106.528  78.732  1.00  0.00           C
ATOM   6086 6C21 POPEF 358      93.444 107.658  79.542  1.00  0.00           C
ATOM   6089 7C21 POPEF 358      93.144 107.538  81.042  1.00  0.00           C
ATOM   6092 8C21 POPEF 358      93.904 108.558  81.892  1.00  0.00           C
ATOM   6096  C33 POPEF 358      89.714 102.768  70.932  1.00  0.00           C
ATOM   6099  C34 POPEF 358      88.594 103.508  71.682  1.00  0.00           C
ATOM   6102  C35 POPEF 358      88.504 103.198  73.172  1.00  0.00           C
ATOM   6105  C36 POPEF 358      87.594 104.218  73.862  1.00  0.00           C
ATOM   6108  C37 POPEF 358      87.234 103.878  75.322  1.00  0.00           C
ATOM   6111  C38 POPEF 358      88.434 103.608  76.242  1.00  0.00           C
ATOM   6114  C39 POPEF 358      88.934 102.158  76.202  1.00  0.00           C
ATOM   6117 0C31 POPEF 358      89.524 101.718  77.542  1.00  0.00           C
ATOM   6120 1C31 POPEF 358      90.114 100.298  77.482  1.00  0.00           C
ATOM   6123 2C31 POPEF 358      90.574  99.648  78.862  1.00  0.00           C
ATOM   6126 3C31 POPEF 358      89.964  99.698  80.332  1.00  0.00           C
ATOM   6129 4C31 POPEF 358      88.624 100.438  80.492  1.00  0.00           C
ATOM   6132 5C31 POPEF 358      87.934 100.168  81.832  1.00  0.00           C
ATOM   6135 6C31 POPEF 358      86.644 100.978  82.022  1.00  0.00           C
ATOM   6139  NH3 POPEG 359      91.614  47.628  65.232  1.00  0.00           N
ATOM   6143  C12 POPEG 359      92.464  48.628  65.962  1.00  0.00           C
ATOM   6146  C11 POPEG 359      92.454  49.988  65.222  1.00  0.00           C
ATOM   6149  P   POPEG 359      90.234  51.298  65.912  1.00  0.00           P
ATOM   6150  O13 POPEG 359      90.794  52.678  66.042  1.00  0.00           O
ATOM   6151  O14 POPEG 359      88.854  51.148  65.422  1.00  0.00           O
ATOM   6152  O11 POPEG 359      90.434  50.488  67.232  1.00  0.00           O
ATOM   6153  O12 POPEG 359      91.144  50.448  64.942  1.00  0.00           O
ATOM   6154  C1  POPEG 359      90.244  50.968  68.562  1.00  0.00           C
ATOM   6157  C2  POPEG 359      91.584  50.828  69.322  1.00  0.00           C
ATOM   6159  O21 POPEG 359      91.604  51.018  70.742  1.00  0.00           O
ATOM   6160  C21 POPEG 359      90.594  51.358  71.462  1.00  0.00           C
ATOM   6161  O22 POPEG 359      89.494  51.738  71.102  1.00  0.00           O
ATOM   6162  C22 POPEG 359      91.004  51.198  72.932  1.00  0.00           C
ATOM   6165  C3  POPEG 359      92.664  51.738  68.722  1.00  0.00           C
ATOM   6168  O31 POPEG 359      93.934  51.348  69.262  1.00  0.00           O
ATOM   6169  C31 POPEG 359      94.984  51.618  68.542  1.00  0.00           C
ATOM   6170  O32 POPEG 359      94.984  52.178  67.462  1.00  0.00           O
ATOM   6171  C32 POPEG 359      96.224  51.078  69.252  1.00  0.00           C
ATOM   6174  C23 POPEG 359      91.874  52.338  73.512  1.00  0.00           C
ATOM   6177  C24 POPEG 359      91.854  52.328  75.052  1.00  0.00           C
ATOM   6180  C25 POPEG 359      92.424  51.048  75.702  1.00  0.00           C
ATOM   6183  C26 POPEG 359      92.094  50.968  77.202  1.00  0.00           C
ATOM   6186  C27 POPEG 359      92.544  49.658  77.872  1.00  0.00           C
ATOM   6189  C28 POPEG 359      92.284  49.678  79.392  1.00  0.00           C
ATOM   6192  C29 POPEG 359      92.604  48.358  80.042  1.00  0.00           C
ATOM   6194 0C21 POPEG 359      91.904  47.748  81.022  1.00  0.00           C
ATOM   6196 1C21 POPEG 359      90.684  48.278  81.722  1.00  0.00           C
ATOM   6199 2C21 POPEG 359      90.784  48.108  83.252  1.00  0.00           C
ATOM   6202 3C21 POPEG 359      91.944  48.878  83.902  1.00  0.00           C
ATOM   6205 4C21 POPEG 359      92.074  48.588  85.402  1.00  0.00           C
ATOM   6208 5C21 POPEG 359      93.324  49.198  86.042  1.00  0.00           C
ATOM   6211 6C21 POPEG 359      93.444  48.828  87.522  1.00  0.00           C
ATOM   6214 7C21 POPEG 359      94.744  49.318  88.182  1.00  0.00           C
ATOM   6217 8C21 POPEG 359      94.874  48.878  89.642  1.00  0.00           C
ATOM   6221  C33 POPEG 359      96.394  51.698  70.662  1.00  0.00           C
ATOM   6224  C34 POPEG 359      95.594  51.008  71.792  1.00  0.00           C
ATOM   6227  C35 POPEG 359      95.974  49.548  72.082  1.00  0.00           C
ATOM   6230  C36 POPEG 359      95.954  49.228  73.592  1.00  0.00           C
ATOM   6233  C37 POPEG 359      96.764  47.968  73.942  1.00  0.00           C
ATOM   6236  C38 POPEG 359      96.574  47.498  75.392  1.00  0.00           C
ATOM   6239  C39 POPEG 359      97.054  48.458  76.502  1.00  0.00           C
ATOM   6242 0C31 POPEG 359      98.544  48.838  76.402  1.00  0.00           C
ATOM   6245 1C31 POPEG 359      99.094  49.448  77.702  1.00  0.00           C
ATOM   6248 2C31 POPEG 359     100.554  49.908  77.602  1.00  0.00           C
ATOM   6251 3C31 POPEG 359     100.714  51.318  77.012  1.00  0.00           C
ATOM   6254 4C31 POPEG 359     100.724  52.408  78.102  1.00  0.00           C
ATOM   6257 5C31 POPEG 359     100.884  53.828  77.542  1.00  0.00           C
ATOM   6260 6C31 POPEG 359     101.044  54.888  78.632  1.00  0.00           C
ATOM   6264  NH3 POPEH 360      57.814  79.108  63.232  1.00  0.00           N
ATOM   6268  C12 POPEH 360      57.154  78.558  62.002  1.00  0.00           C
ATOM   6271  C11 POPEH 360      58.174  78.338  60.862  1.00  0.00           C
ATOM   6274  P   POPEH 360      59.814  76.598  62.022  1.00  0.00           P
ATOM   6275  O13 POPEH 360      60.434  77.788  62.662  1.00  0.00           O
ATOM   6276  O14 POPEH 360      60.774  75.588  61.542  1.00  0.00           O
ATOM   6277  O11 POPEH 360      58.824  76.008  63.112  1.00  0.00           O
ATOM   6278  O12 POPEH 360      58.814  77.058  60.912  1.00  0.00           O
ATOM   6279  C1  POPEH 360      58.854  74.608  63.422  1.00  0.00           C
ATOM   6282  C2  POPEH 360      57.564  74.148  64.172  1.00  0.00           C
ATOM   6284  O21 POPEH 360      57.044  75.148  65.082  1.00  0.00           O
ATOM   6285  C21 POPEH 360      57.814  75.488  66.092  1.00  0.00           C
ATOM   6286  O22 POPEH 360      58.954  75.098  66.302  1.00  0.00           O
ATOM   6287  C22 POPEH 360      57.074  76.468  67.002  1.00  0.00           C
ATOM   6290  C3  POPEH 360      57.734  72.738  64.842  1.00  0.00           C
ATOM   6293  O31 POPEH 360      56.564  72.368  65.602  1.00  0.00           O
ATOM   6294  C31 POPEH 360      56.124  71.118  65.512  1.00  0.00           C
ATOM   6295  O32 POPEH 360      56.514  70.248  64.742  1.00  0.00           O
ATOM   6296  C32 POPEH 360      55.044  70.938  66.562  1.00  0.00           C
ATOM   6299  C23 POPEH 360      57.354  76.198  68.502  1.00  0.00           C
ATOM   6302  C24 POPEH 360      56.344  76.888  69.422  1.00  0.00           C
ATOM   6305  C25 POPEH 360      56.684  76.688  70.902  1.00  0.00           C
ATOM   6308  C26 POPEH 360      55.524  77.018  71.862  1.00  0.00           C
ATOM   6311  C27 POPEH 360      54.714  75.778  72.272  1.00  0.00           C
ATOM   6314  C28 POPEH 360      53.704  76.018  73.412  1.00  0.00           C
ATOM   6317  C29 POPEH 360      54.334  76.498  74.702  1.00  0.00           C
ATOM   6319 0C21 POPEH 360      54.594  75.778  75.802  1.00  0.00           C
ATOM   6321 1C21 POPEH 360      54.364  74.298  75.992  1.00  0.00           C
ATOM   6324 2C21 POPEH 360      55.474  73.608  76.802  1.00  0.00           C
ATOM   6327 3C21 POPEH 360      55.484  73.948  78.302  1.00  0.00           C
ATOM   6330 4C21 POPEH 360      54.424  73.168  79.092  1.00  0.00           C
ATOM   6333 5C21 POPEH 360      54.354  73.608  80.562  1.00  0.00           C
ATOM   6336 6C21 POPEH 360      53.454  72.688  81.402  1.00  0.00           C
ATOM   6339 7C21 POPEH 360      53.324  73.128  82.862  1.00  0.00           C
ATOM   6342 8C21 POPEH 360      52.554  72.108  83.702  1.00  0.00           C
ATOM   6346  C33 POPEH 360      55.514  70.038  67.732  1.00  0.00           C
ATOM   6349  C34 POPEH 360      55.354  70.708  69.102  1.00  0.00           C
ATOM   6352  C35 POPEH 360      56.624  71.408  69.632  1.00  0.00           C
ATOM   6355  C36 POPEH 360      56.464  71.838  71.102  1.00  0.00           C
ATOM   6358  C37 POPEH 360      57.794  72.128  71.812  1.00  0.00           C
ATOM   6361  C38 POPEH 360      57.714  71.968  73.342  1.00  0.00           C
ATOM   6364  C39 POPEH 360      59.074  71.638  73.982  1.00  0.00           C
ATOM   6367 0C31 POPEH 360      58.944  71.328  75.482  1.00  0.00           C
ATOM   6370 1C31 POPEH 360      60.254  70.818  76.102  1.00  0.00           C
ATOM   6373 2C31 POPEH 360      60.084  70.418  77.572  1.00  0.00           C
ATOM   6376 3C31 POPEH 360      61.314  69.748  78.182  1.00  0.00           C
ATOM   6379 4C31 POPEH 360      61.084  69.258  79.622  1.00  0.00           C
ATOM   6382 5C31 POPEH 360      62.334  68.648  80.252  1.00  0.00           C
ATOM   6385 6C31 POPEH 360      62.094  68.068  81.652  1.00  0.00           C
ATOM   6389  NH3 POPEI 361     121.354   8.830  69.462  1.00  0.00           N
ATOM   6393  C12 POPEI 361     120.114   8.830  70.302  1.00  0.00           C
ATOM   6396  C11 POPEI 361     119.214  10.030  70.012  1.00  0.00           C
ATOM   6399  P   POPEI 361     117.684  10.890  68.092  1.00  0.00           P
ATOM   6400  O13 POPEI 361     118.214  12.030  67.322  1.00  0.00           O
ATOM   6401  O14 POPEI 361     116.814   9.930  67.402  1.00  0.00           O
ATOM   6402  O11 POPEI 361     117.014  11.400  69.402  1.00  0.00           O
ATOM   6403  O12 POPEI 361     118.934  10.090  68.622  1.00  0.00           O
ATOM   6404  C1  POPEI 361     116.024  12.430  69.442  1.00  0.00           C
ATOM   6407  C2  POPEI 361     115.464  12.570  70.892  1.00  0.00           C
ATOM   6409  O21 POPEI 361     115.764  13.880  71.422  1.00  0.00           O
ATOM   6410  C21 POPEI 361     114.794  14.400  72.182  1.00  0.00           C
ATOM   6411  O22 POPEI 361     113.654  13.980  72.272  1.00  0.00           O
ATOM   6412  C22 POPEI 361     115.364  15.520  73.052  1.00  0.00           C
ATOM   6415  C3  POPEI 361     116.134  11.480  71.792  1.00  0.00           C
ATOM   6418  O31 POPEI 361     115.774  11.570  73.182  1.00  0.00           O
ATOM   6419  C31 POPEI 361     116.384  10.630  73.902  1.00  0.00           C
ATOM   6420  O32 POPEI 361     117.174   9.810  73.462  1.00  0.00           O
ATOM   6421  C32 POPEI 361     115.924  10.710  75.342  1.00  0.00           C
ATOM   6424  C23 POPEI 361     115.494  15.030  74.512  1.00  0.00           C
ATOM   6427  C24 POPEI 361     115.834  16.130  75.522  1.00  0.00           C
ATOM   6430  C25 POPEI 361     115.284  15.810  76.932  1.00  0.00           C
ATOM   6433  C26 POPEI 361     116.334  15.860  78.052  1.00  0.00           C
ATOM   6436  C27 POPEI 361     116.284  17.148  78.892  1.00  0.00           C
ATOM   6439  C28 POPEI 361     117.534  17.368  79.772  1.00  0.00           C
ATOM   6442  C29 POPEI 361     117.814  16.220  80.712  1.00  0.00           C
ATOM   6444 0C21 POPEI 361     118.124  16.310  82.012  1.00  0.00           C
ATOM   6446 1C21 POPEI 361     118.234  17.578  82.812  1.00  0.00           C
ATOM   6449 2C21 POPEI 361     118.114  17.358  84.332  1.00  0.00           C
ATOM   6452 3C21 POPEI 361     116.794  16.698  84.772  1.00  0.00           C
ATOM   6455 4C21 POPEI 361     116.434  16.988  86.232  1.00  0.00           C
ATOM   6458 5C21 POPEI 361     115.804  18.378  86.392  1.00  0.00           C
ATOM   6461 6C21 POPEI 361     115.494  18.758  87.842  1.00  0.00           C
ATOM   6464 7C21 POPEI 361     114.764  20.098  87.932  1.00  0.00           C
ATOM   6467 8C21 POPEI 361     114.604  20.608  89.362  1.00  0.00           C
ATOM   6471  C33 POPEI 361     116.504   9.580  76.222  1.00  0.00           C
ATOM   6474  C34 POPEI 361     115.644   9.420  77.472  1.00  0.00           C
ATOM   6477  C35 POPEI 361     116.134   8.390  78.492  1.00  0.00           C
ATOM   6480  C36 POPEI 361     115.144   8.300  79.652  1.00  0.00           C
ATOM   6483  C37 POPEI 361     115.434   7.170  80.642  1.00  0.00           C
ATOM   6486  C38 POPEI 361     114.304   7.060  81.672  1.00  0.00           C
ATOM   6489  C39 POPEI 361     114.594   6.120  82.852  1.00  0.00           C
ATOM   6492 0C31 POPEI 361     115.644   6.660  83.842  1.00  0.00           C
ATOM   6495 1C31 POPEI 361     115.374   6.190  85.282  1.00  0.00           C
ATOM   6498 2C31 POPEI 361     116.464   6.590  86.292  1.00  0.00           C
ATOM   6501 3C31 POPEI 361     115.964   6.420  87.732  1.00  0.00           C
ATOM   6504 4C31 POPEI 361     117.044   6.400  88.822  1.00  0.00           C
ATOM   6507 5C31 POPEI 361     116.454   6.210  90.222  1.00  0.00           C
ATOM   6510 6C31 POPEI 361     117.494   6.020  91.332  1.00  0.00           C
ATOM   6514  NH3 POPEJ 362      68.914  70.948 107.572  1.00  0.00           N
ATOM   6518  C12 POPEJ 362      70.274  70.508 107.112  1.00  0.00           C
ATOM   6521  C11 POPEJ 362      70.494  69.018 107.332  1.00  0.00           C
ATOM   6524  P   POPEJ 362      71.834  67.298 105.952  1.00  0.00           P
ATOM   6525  O13 POPEJ 362      73.244  66.828 106.002  1.00  0.00           O
ATOM   6526  O14 POPEJ 362      70.794  66.368 106.442  1.00  0.00           O
ATOM   6527  O11 POPEJ 362      71.554  67.688 104.472  1.00  0.00           O
ATOM   6528  O12 POPEJ 362      71.694  68.688 106.642  1.00  0.00           O
ATOM   6529  C1  POPEJ 362      72.254  68.738 103.812  1.00  0.00           C
ATOM   6532  C2  POPEJ 362      72.094  68.508 102.282  1.00  0.00           C
ATOM   6534  O21 POPEJ 362      72.844  69.468 101.512  1.00  0.00           O
ATOM   6535  C21 POPEJ 362      74.154  69.248 101.482  1.00  0.00           C
ATOM   6536  O22 POPEJ 362      74.714  68.358 102.102  1.00  0.00           O
ATOM   6537  C22 POPEJ 362      74.874  70.298 100.632  1.00  0.00           C
ATOM   6540  C3  POPEJ 362      70.584  68.618 101.922  1.00  0.00           C
ATOM   6543  O31 POPEJ 362      70.054  67.918 100.782  1.00  0.00           O
ATOM   6544  C31 POPEJ 362      70.704  67.158  99.942  1.00  0.00           C
ATOM   6545  O32 POPEJ 362      71.904  66.958  99.862  1.00  0.00           O
ATOM   6546  C32 POPEJ 362      69.654  66.498  99.052  1.00  0.00           C
ATOM   6549  C23 POPEJ 362      75.874  69.698  99.602  1.00  0.00           C
ATOM   6552  C24 POPEJ 362      75.334  69.618  98.162  1.00  0.00           C
ATOM   6555  C25 POPEJ 362      75.414  70.958  97.432  1.00  0.00           C
ATOM   6558  C26 POPEJ 362      75.104  70.898  95.932  1.00  0.00           C
ATOM   6561  C27 POPEJ 362      75.674  72.128  95.202  1.00  0.00           C
ATOM   6564  C28 POPEJ 362      75.444  72.148  93.682  1.00  0.00           C
ATOM   6567  C29 POPEJ 362      76.264  73.238  93.032  1.00  0.00           C
ATOM   6569 0C21 POPEJ 362      76.844  73.188  91.812  1.00  0.00           C
ATOM   6571 1C21 POPEJ 362      76.744  72.048  90.832  1.00  0.00           C
ATOM   6574 2C21 POPEJ 362      78.094  71.568  90.262  1.00  0.00           C
ATOM   6577 3C21 POPEJ 362      79.114  71.198  91.342  1.00  0.00           C
ATOM   6580 4C21 POPEJ 362      80.164  70.168  90.882  1.00  0.00           C
ATOM   6583 5C21 POPEJ 362      80.864  70.518  89.572  1.00  0.00           C
ATOM   6586 6C21 POPEJ 362      82.044  69.568  89.272  1.00  0.00           C
ATOM   6589 7C21 POPEJ 362      82.484  69.608  87.812  1.00  0.00           C
ATOM   6592 8C21 POPEJ 362      83.754  68.818  87.542  1.00  0.00           C
ATOM   6596  C33 POPEJ 362      69.874  66.758  97.552  1.00  0.00           C
ATOM   6599  C34 POPEJ 362      68.704  66.208  96.732  1.00  0.00           C
ATOM   6602  C35 POPEJ 362      68.834  66.458  95.222  1.00  0.00           C
ATOM   6605  C36 POPEJ 362      68.644  67.928  94.842  1.00  0.00           C
ATOM   6608  C37 POPEJ 362      68.504  68.128  93.332  1.00  0.00           C
ATOM   6611  C38 POPEJ 362      68.114  69.568  92.992  1.00  0.00           C
ATOM   6614  C39 POPEJ 362      67.554  69.728  91.572  1.00  0.00           C
ATOM   6617 0C31 POPEJ 362      68.584  69.478  90.472  1.00  0.00           C
ATOM   6620 1C31 POPEJ 362      68.014  69.828  89.082  1.00  0.00           C
ATOM   6623 2C31 POPEJ 362      69.064  69.758  87.972  1.00  0.00           C
ATOM   6626 3C31 POPEJ 362      68.724  70.638  86.762  1.00  0.00           C
ATOM   6629 4C31 POPEJ 362      67.374  70.308  86.122  1.00  0.00           C
ATOM   6632 5C31 POPEJ 362      67.104  71.168  84.872  1.00  0.00           C
ATOM   6635 6C31 POPEJ 362      65.744  70.898  84.232  1.00  0.00           C
ATOM   6639  NH3 POPEK 363      15.556  15.560  67.512  1.00  0.00           N
ATOM   6643  C12 POPEK 363      14.916  16.370  66.412  1.00  0.00           C
ATOM   6646  C11 POPEK 363      13.386  16.170  66.342  1.00  0.00           C
ATOM   6649  P   POPEK 363      11.476  14.520  66.772  1.00  0.00           P
ATOM   6650  O13 POPEK 363      10.576  15.350  65.942  1.00  0.00           O
ATOM   6651  O14 POPEK 363      11.176  13.060  66.732  1.00  0.00           O
ATOM   6652  O11 POPEK 363      11.396  14.930  68.302  1.00  0.00           O
ATOM   6653  O12 POPEK 363      13.006  14.790  66.422  1.00  0.00           O
ATOM   6654  C1  POPEK 363      10.756  16.110  68.782  1.00  0.00           C
ATOM   6657  C2  POPEK 363      10.426  16.010  70.312  1.00  0.00           C
ATOM   6659  O21 POPEK 363       9.986  17.288  70.832  1.00  0.00           O
ATOM   6660  C21 POPEK 363      10.916  18.158  71.222  1.00  0.00           C
ATOM   6661  O22 POPEK 363      12.106  18.088  70.982  1.00  0.00           O
ATOM   6662  C22 POPEK 363      10.286  19.198  72.152  1.00  0.00           C
ATOM   6665  C3  POPEK 363      11.606  15.330  71.102  1.00  0.00           C
ATOM   6668  O31 POPEK 363      11.676  15.700  72.512  1.00  0.00           O
ATOM   6669  C31 POPEK 363      12.936  15.830  72.962  1.00  0.00           C
ATOM   6670  O32 POPEK 363      13.926  15.460  72.352  1.00  0.00           O
ATOM   6671  C32 POPEK 363      12.966  16.608  74.272  1.00  0.00           C
ATOM   6674  C23 POPEK 363      11.356  19.818  73.082  1.00  0.00           C
ATOM   6677  C24 POPEK 363      10.836  20.878  74.052  1.00  0.00           C
ATOM   6680  C25 POPEK 363      11.786  21.068  75.242  1.00  0.00           C
ATOM   6683  C26 POPEK 363      11.106  21.708  76.452  1.00  0.00           C
ATOM   6686  C27 POPEK 363      11.906  21.558  77.762  1.00  0.00           C
ATOM   6689  C28 POPEK 363      11.016  21.578  79.032  1.00  0.00           C
ATOM   6692  C29 POPEK 363      10.376  20.238  79.312  1.00  0.00           C
ATOM   6694 0C21 POPEK 363       9.786  19.818  80.452  1.00  0.00           C
ATOM   6696 1C21 POPEK 363       9.586  20.608  81.722  1.00  0.00           C
ATOM   6699 2C21 POPEK 363       8.116  20.608  82.232  1.00  0.00           C
ATOM   6702 3C21 POPEK 363       7.616  19.258  82.782  1.00  0.00           C
ATOM   6705 4C21 POPEK 363       6.126  19.298  83.202  1.00  0.00           C
ATOM   6708 5C21 POPEK 363       5.586  17.978  83.772  1.00  0.00           C
ATOM   6711 6C21 POPEK 363       4.826  17.108  82.762  1.00  0.00           C
ATOM   6714 7C21 POPEK 363       4.296  15.790  83.342  1.00  0.00           C
ATOM   6717 8C21 POPEK 363       3.576  14.910  82.312  1.00  0.00           C
ATOM   6721  C33 POPEK 363      14.056  16.210  75.302  1.00  0.00           C
ATOM   6724  C34 POPEK 363      14.096  17.258  76.422  1.00  0.00           C
ATOM   6727  C35 POPEK 363      13.116  16.978  77.572  1.00  0.00           C
ATOM   6730  C36 POPEK 363      13.666  15.960  78.572  1.00  0.00           C
ATOM   6733  C37 POPEK 363      12.876  15.830  79.882  1.00  0.00           C
ATOM   6736  C38 POPEK 363      12.976  17.058  80.792  1.00  0.00           C
ATOM   6739  C39 POPEK 363      12.696  16.698  82.262  1.00  0.00           C
ATOM   6742 0C31 POPEK 363      12.636  17.898  83.212  1.00  0.00           C
ATOM   6745 1C31 POPEK 363      12.606  17.428  84.672  1.00  0.00           C
ATOM   6748 2C31 POPEK 363      12.026  18.448  85.662  1.00  0.00           C
ATOM   6751 3C31 POPEK 363      12.086  17.908  87.102  1.00  0.00           C
ATOM   6754 4C31 POPEK 363      10.976  18.428  88.022  1.00  0.00           C
ATOM   6757 5C31 POPEK 363      11.026  17.788  89.412  1.00  0.00           C
ATOM   6760 6C31 POPEK 363       9.796  18.058  90.262  1.00  0.00           C
ATOM   6764  NH3 POPEL 364     112.914  62.968  64.322  1.00  0.00           N
ATOM   6768  C12 POPEL 364     112.074  61.758  64.032  1.00  0.00           C
ATOM   6771  C11 POPEL 364     112.924  60.528  63.752  1.00  0.00           C
ATOM   6774  P   POPEL 364     112.224  58.038  63.312  1.00  0.00           P
ATOM   6775  O13 POPEL 364     111.934  57.358  62.022  1.00  0.00           O
ATOM   6776  O14 POPEL 364     113.514  57.718  63.962  1.00  0.00           O
ATOM   6777  O11 POPEL 364     111.074  57.748  64.342  1.00  0.00           O
ATOM   6778  O12 POPEL 364     112.064  59.588  63.152  1.00  0.00           O
ATOM   6779  C1  POPEL 364     111.124  58.258  65.692  1.00  0.00           C
ATOM   6782  C2  POPEL 364     110.994  57.088  66.692  1.00  0.00           C
ATOM   6784  O21 POPEL 364     110.624  57.488  68.032  1.00  0.00           O
ATOM   6785  C21 POPEL 364     111.494  58.208  68.722  1.00  0.00           C
ATOM   6786  O22 POPEL 364     112.574  58.628  68.342  1.00  0.00           O
ATOM   6787  C22 POPEL 364     110.984  58.368  70.162  1.00  0.00           C
ATOM   6790  C3  POPEL 364     112.214  56.138  66.692  1.00  0.00           C
ATOM   6793  O31 POPEL 364     112.174  55.178  67.762  1.00  0.00           O
ATOM   6794  C31 POPEL 364     111.214  54.258  67.752  1.00  0.00           C
ATOM   6795  O32 POPEL 364     110.484  53.978  66.822  1.00  0.00           O
ATOM   6796  C32 POPEL 364     111.174  53.588  69.122  1.00  0.00           C
ATOM   6799  C23 POPEL 364     111.854  59.358  70.932  1.00  0.00           C
ATOM   6802  C24 POPEL 364     111.414  59.628  72.362  1.00  0.00           C
ATOM   6805  C25 POPEL 364     112.094  58.718  73.392  1.00  0.00           C
ATOM   6808  C26 POPEL 364     113.104  59.448  74.282  1.00  0.00           C
ATOM   6811  C27 POPEL 364     113.874  58.468  75.192  1.00  0.00           C
ATOM   6814  C28 POPEL 364     114.144  59.048  76.582  1.00  0.00           C
ATOM   6817  C29 POPEL 364     115.004  58.098  77.382  1.00  0.00           C
ATOM   6819 0C21 POPEL 364     114.664  57.428  78.492  1.00  0.00           C
ATOM   6821 1C21 POPEL 364     113.344  57.498  79.222  1.00  0.00           C
ATOM   6824 2C21 POPEL 364     113.524  58.098  80.622  1.00  0.00           C
ATOM   6827 3C21 POPEL 364     112.204  58.598  81.222  1.00  0.00           C
ATOM   6830 4C21 POPEL 364     112.364  59.128  82.642  1.00  0.00           C
ATOM   6833 5C21 POPEL 364     111.414  60.288  82.982  1.00  0.00           C
ATOM   6836 6C21 POPEL 364     109.944  60.018  82.632  1.00  0.00           C
ATOM   6839 7C21 POPEL 364     109.044  61.188  83.062  1.00  0.00           C
ATOM   6842 8C21 POPEL 364     107.564  60.958  82.752  1.00  0.00           C
ATOM   6846  C33 POPEL 364     110.334  54.388  70.132  1.00  0.00           C
ATOM   6849  C34 POPEL 364     110.614  53.988  71.572  1.00  0.00           C
ATOM   6852  C35 POPEL 364     109.634  54.658  72.532  1.00  0.00           C
ATOM   6855  C36 POPEL 364     110.084  54.528  73.982  1.00  0.00           C
ATOM   6858  C37 POPEL 364     109.174  55.318  74.922  1.00  0.00           C
ATOM   6861  C38 POPEL 364     109.714  55.368  76.352  1.00  0.00           C
ATOM   6864  C39 POPEL 364     108.724  56.068  77.272  1.00  0.00           C
ATOM   6867 0C31 POPEL 364     109.204  56.158  78.722  1.00  0.00           C
ATOM   6870 1C31 POPEL 364     108.034  56.408  79.672  1.00  0.00           C
ATOM   6873 2C31 POPEL 364     108.464  56.428  81.142  1.00  0.00           C
ATOM   6876 3C31 POPEL 364     107.294  56.668  82.102  1.00  0.00           C
ATOM   6879 4C31 POPEL 364     107.734  56.658  83.562  1.00  0.00           C
ATOM   6882 5C31 POPEL 364     106.664  57.198  84.522  1.00  0.00           C
ATOM   6885 6C31 POPEL 364     107.214  57.528  85.912  1.00  0.00           C
ATOM   6889  NH3 POPEM 365      98.604  42.128  65.802  1.00  0.00           N
ATOM   6893  C12 POPEM 365      98.104  43.558  65.792  1.00  0.00           C
ATOM   6896  C11 POPEM 365      99.234  44.568  66.052  1.00  0.00           C
ATOM   6899  P   POPEM 365      97.974  46.858  66.502  1.00  0.00           P
ATOM   6900  O13 POPEM 365      98.824  47.928  67.072  1.00  0.00           O
ATOM   6901  O14 POPEM 365      96.814  47.258  65.672  1.00  0.00           O
ATOM   6902  O11 POPEM 365      97.414  45.888  67.602  1.00  0.00           O
ATOM   6903  O12 POPEM 365      98.854  45.868  65.632  1.00  0.00           O
ATOM   6904  C1  POPEM 365      96.524  46.228  68.662  1.00  0.00           C
ATOM   6907  C2  POPEM 365      97.134  45.798  70.022  1.00  0.00           C
ATOM   6909  O21 POPEM 365      96.164  45.938  71.082  1.00  0.00           O
ATOM   6910  C21 POPEM 365      95.274  44.958  71.142  1.00  0.00           C
ATOM   6911  O22 POPEM 365      95.264  43.978  70.422  1.00  0.00           O
ATOM   6912  C22 POPEM 365      94.274  45.198  72.272  1.00  0.00           C
ATOM   6915  C3  POPEM 365      98.384  46.648  70.372  1.00  0.00           C
ATOM   6918  O31 POPEM 365      99.004  46.278  71.622  1.00  0.00           O
ATOM   6919  C31 POPEM 365      99.804  45.218  71.572  1.00  0.00           C
ATOM   6920  O32 POPEM 365     100.014  44.518  70.592  1.00  0.00           O
ATOM   6921  C32 POPEM 365     100.454  45.038  72.942  1.00  0.00           C
ATOM   6924  C23 POPEM 365      94.574  44.388  73.552  1.00  0.00           C
ATOM   6927  C24 POPEM 365      93.344  44.328  74.462  1.00  0.00           C
ATOM   6930  C25 POPEM 365      93.624  43.768  75.862  1.00  0.00           C
ATOM   6933  C26 POPEM 365      94.384  44.778  76.742  1.00  0.00           C
ATOM   6936  C27 POPEM 365      94.644  44.278  78.162  1.00  0.00           C
ATOM   6939  C28 POPEM 365      95.344  45.368  78.992  1.00  0.00           C
ATOM   6942  C29 POPEM 365      95.604  44.948  80.412  1.00  0.00           C
ATOM   6944 0C21 POPEM 365      96.444  45.588  81.252  1.00  0.00           C
ATOM   6946 1C21 POPEM 365      97.254  46.818  80.912  1.00  0.00           C
ATOM   6949 2C21 POPEM 365      96.544  48.088  81.402  1.00  0.00           C
ATOM   6952 3C21 POPEM 365      97.314  49.368  81.042  1.00  0.00           C
ATOM   6955 4C21 POPEM 365      96.634  50.638  81.572  1.00  0.00           C
ATOM   6958 5C21 POPEM 365      97.364  51.928  81.162  1.00  0.00           C
ATOM   6961 6C21 POPEM 365      96.654  53.188  81.682  1.00  0.00           C
ATOM   6964 7C21 POPEM 365      97.404  54.478  81.332  1.00  0.00           C
ATOM   6967 8C21 POPEM 365      96.724  55.728  81.872  1.00  0.00           C
ATOM   6971  C33 POPEM 365     100.604  43.558  73.362  1.00  0.00           C
ATOM   6974  C34 POPEM 365      99.344  42.928  73.972  1.00  0.00           C
ATOM   6977  C35 POPEM 365      98.734  43.718  75.142  1.00  0.00           C
ATOM   6980  C36 POPEM 365      97.854  42.848  76.042  1.00  0.00           C
ATOM   6983  C37 POPEM 365      98.504  42.538  77.402  1.00  0.00           C
ATOM   6986  C38 POPEM 365      97.804  41.398  78.152  1.00  0.00           C
ATOM   6989  C39 POPEM 365      98.424  41.058  79.512  1.00  0.00           C
ATOM   6992 0C31 POPEM 365      98.204  42.118  80.602  1.00  0.00           C
ATOM   6995 1C31 POPEM 365      98.424  41.548  82.012  1.00  0.00           C
ATOM   6998 2C31 POPEM 365      98.094  42.538  83.132  1.00  0.00           C
ATOM   7001 3C31 POPEM 365      97.904  41.878  84.502  1.00  0.00           C
ATOM   7004 4C31 POPEM 365      99.144  41.158  85.052  1.00  0.00           C
ATOM   7007 5C31 POPEM 365      98.994  40.828  86.552  1.00  0.00           C
ATOM   7010 6C31 POPEM 365     100.144  40.008  87.152  1.00  0.00           C
ATOM   7014  NH3 POPEN 366      90.414  49.098 107.002  1.00  0.00           N
ATOM   7018  C12 POPEN 366      90.354  47.658 106.552  1.00  0.00           C
ATOM   7021  C11 POPEN 366      89.354  46.858 107.412  1.00  0.00           C
ATOM   7024  P   POPEN 366      87.054  48.118 107.002  1.00  0.00           P
ATOM   7025  O13 POPEN 366      85.664  47.658 106.852  1.00  0.00           O
ATOM   7026  O14 POPEN 366      87.444  48.968 108.162  1.00  0.00           O
ATOM   7027  O11 POPEN 366      87.504  48.898 105.722  1.00  0.00           O
ATOM   7028  O12 POPEN 366      88.034  46.878 106.892  1.00  0.00           O
ATOM   7029  C1  POPEN 366      86.554  49.338 104.742  1.00  0.00           C
ATOM   7032  C2  POPEN 366      86.274  48.268 103.642  1.00  0.00           C
ATOM   7034  O21 POPEN 366      87.394  47.428 103.302  1.00  0.00           O
ATOM   7035  C21 POPEN 366      88.554  47.988 103.012  1.00  0.00           C
ATOM   7036  O22 POPEN 366      88.884  49.158 103.122  1.00  0.00           O
ATOM   7037  C22 POPEN 366      89.454  46.908 102.462  1.00  0.00           C
ATOM   7040  C3  POPEN 366      85.664  48.898 102.362  1.00  0.00           C
ATOM   7043  O31 POPEN 366      85.314  47.878 101.392  1.00  0.00           O
ATOM   7044  C31 POPEN 366      84.344  48.228 100.542  1.00  0.00           C
ATOM   7045  O32 POPEN 366      83.594  49.178 100.672  1.00  0.00           O
ATOM   7046  C32 POPEN 366      84.384  47.318  99.322  1.00  0.00           C
ATOM   7049  C23 POPEN 366      89.244  46.698 100.952  1.00  0.00           C
ATOM   7052  C24 POPEN 366      90.264  45.728 100.342  1.00  0.00           C
ATOM   7055  C25 POPEN 366      90.294  45.778  98.812  1.00  0.00           C
ATOM   7058  C26 POPEN 366      89.054  45.188  98.122  1.00  0.00           C
ATOM   7061  C27 POPEN 366      89.484  44.328  96.922  1.00  0.00           C
ATOM   7064  C28 POPEN 366      88.324  43.778  96.072  1.00  0.00           C
ATOM   7067  C29 POPEN 366      88.844  42.698  95.162  1.00  0.00           C
ATOM   7069 0C21 POPEN 366      88.904  42.698  93.812  1.00  0.00           C
ATOM   7071 1C21 POPEN 366      88.434  43.778  92.862  1.00  0.00           C
ATOM   7074 2C21 POPEN 366      87.604  43.198  91.702  1.00  0.00           C
ATOM   7077 3C21 POPEN 366      88.414  42.328  90.712  1.00  0.00           C
ATOM   7080 4C21 POPEN 366      87.604  41.128  90.182  1.00  0.00           C
ATOM   7083 5C21 POPEN 366      88.424  40.198  89.282  1.00  0.00           C
ATOM   7086 6C21 POPEN 366      87.664  38.908  88.942  1.00  0.00           C
ATOM   7089 7C21 POPEN 366      88.494  37.928  88.102  1.00  0.00           C
ATOM   7092 8C21 POPEN 366      87.804  36.578  87.882  1.00  0.00           C
ATOM   7096  C33 POPEN 366      83.454  47.828  98.202  1.00  0.00           C
ATOM   7099  C34 POPEN 366      83.704  47.148  96.852  1.00  0.00           C
ATOM   7102  C35 POPEN 366      82.964  47.838  95.702  1.00  0.00           C
ATOM   7105  C36 POPEN 366      83.534  47.458  94.332  1.00  0.00           C
ATOM   7108  C37 POPEN 366      82.764  48.148  93.202  1.00  0.00           C
ATOM   7111  C38 POPEN 366      83.474  48.098  91.842  1.00  0.00           C
ATOM   7114  C39 POPEN 366      82.854  49.118  90.882  1.00  0.00           C
ATOM   7117 0C31 POPEN 366      83.514  49.168  89.502  1.00  0.00           C
ATOM   7120 1C31 POPEN 366      82.974  50.328  88.662  1.00  0.00           C
ATOM   7123 2C31 POPEN 366      82.934  50.008  87.162  1.00  0.00           C
ATOM   7126 3C31 POPEN 366      81.794  49.058  86.762  1.00  0.00           C
ATOM   7129 4C31 POPEN 366      80.414  49.738  86.772  1.00  0.00           C
ATOM   7132 5C31 POPEN 366      79.264  48.778  86.462  1.00  0.00           C
ATOM   7135 6C31 POPEN 366      77.994  49.168  87.212  1.00  0.00           C
ATOM   7139  NH3 POPEO 367      96.604  13.850 106.172  1.00  0.00           N
ATOM   7143  C12 POPEO 367      95.924  14.420 107.382  1.00  0.00           C
ATOM   7146  C11 POPEO 367      95.694  15.940 107.272  1.00  0.00           C
ATOM   7149  P   POPEO 367      93.284  16.310 106.322  1.00  0.00           P
ATOM   7150  O13 POPEO 367      92.834  15.770 107.632  1.00  0.00           O
ATOM   7151  O14 POPEO 367      92.804  17.658 105.902  1.00  0.00           O
ATOM   7152  O11 POPEO 367      92.874  15.280 105.232  1.00  0.00           O
ATOM   7153  O12 POPEO 367      94.864  16.290 106.172  1.00  0.00           O
ATOM   7154  C1  POPEO 367      93.184  15.430 103.862  1.00  0.00           C
ATOM   7157  C2  POPEO 367      92.534  14.230 103.142  1.00  0.00           C
ATOM   7159  O21 POPEO 367      92.774  14.380 101.722  1.00  0.00           O
ATOM   7160  C21 POPEO 367      92.884  13.210 101.102  1.00  0.00           C
ATOM   7161  O22 POPEO 367      92.924  12.130 101.662  1.00  0.00           O
ATOM   7162  C22 POPEO 367      92.914  13.390  99.582  1.00  0.00           C
ATOM   7165  C3  POPEO 367      91.004  14.160 103.462  1.00  0.00           C
ATOM   7168  O31 POPEO 367      90.444  12.840 103.262  1.00  0.00           O
ATOM   7169  C31 POPEO 367      89.894  12.640 102.072  1.00  0.00           C
ATOM   7170  O32 POPEO 367      89.714  13.500 101.232  1.00  0.00           O
ATOM   7171  C32 POPEO 367      89.564  11.160 101.932  1.00  0.00           C
ATOM   7174  C23 POPEO 367      93.594  12.190  98.882  1.00  0.00           C
ATOM   7177  C24 POPEO 367      93.264  12.060  97.392  1.00  0.00           C
ATOM   7180  C25 POPEO 367      94.314  11.200  96.652  1.00  0.00           C
ATOM   7183  C26 POPEO 367      94.094  11.100  95.132  1.00  0.00           C
ATOM   7186  C27 POPEO 367      95.324  10.550  94.382  1.00  0.00           C
ATOM   7189  C28 POPEO 367      95.224  10.720  92.852  1.00  0.00           C
ATOM   7192  C29 POPEO 367      96.354  10.020  92.132  1.00  0.00           C
ATOM   7194 0C21 POPEO 367      96.434   9.880  90.792  1.00  0.00           C
ATOM   7196 1C21 POPEO 367      95.434  10.390  89.792  1.00  0.00           C
ATOM   7199 2C21 POPEO 367      95.014   9.330  88.752  1.00  0.00           C
ATOM   7202 3C21 POPEO 367      96.064   9.100  87.652  1.00  0.00           C
ATOM   7205 4C21 POPEO 367      95.514   8.200  86.532  1.00  0.00           C
ATOM   7208 5C21 POPEO 367      96.464   8.050  85.332  1.00  0.00           C
ATOM   7211 6C21 POPEO 367      96.064   8.920  84.132  1.00  0.00           C
ATOM   7214 7C21 POPEO 367      96.884   8.610  82.872  1.00  0.00           C
ATOM   7217 8C21 POPEO 367      96.374   9.370  81.642  1.00  0.00           C
ATOM   7221  C33 POPEO 367      89.224  10.770 100.482  1.00  0.00           C
ATOM   7224  C34 POPEO 367      89.054   9.260 100.352  1.00  0.00           C
ATOM   7227  C35 POPEO 367      88.494   8.820  99.002  1.00  0.00           C
ATOM   7230  C36 POPEO 367      89.294   9.320  97.792  1.00  0.00           C
ATOM   7233  C37 POPEO 367      88.864   8.540  96.542  1.00  0.00           C
ATOM   7236  C38 POPEO 367      89.364   9.080  95.202  1.00  0.00           C
ATOM   7239  C39 POPEO 367      89.104   8.090  94.052  1.00  0.00           C
ATOM   7242 0C31 POPEO 367      87.634   7.670  93.932  1.00  0.00           C
ATOM   7245 1C31 POPEO 367      87.354   6.850  92.662  1.00  0.00           C
ATOM   7248 2C31 POPEO 367      85.864   6.490  92.502  1.00  0.00           C
ATOM   7251 3C31 POPEO 367      85.464   6.130  91.062  1.00  0.00           C
ATOM   7254 4C31 POPEO 367      84.164   6.840  90.642  1.00  0.00           C
ATOM   7257 5C31 POPEO 367      83.854   6.750  89.142  1.00  0.00           C
ATOM   7260 6C31 POPEO 367      83.284   5.390  88.702  1.00  0.00           C
ATOM   7264  NH3 POPEP 368      72.974  42.908  63.182  1.00  0.00           N
ATOM   7268  C12 POPEP 368      73.854  44.118  63.062  1.00  0.00           C
ATOM   7271  C11 POPEP 368      74.864  43.988  61.892  1.00  0.00           C
ATOM   7274  P   POPEP 368      76.164  41.918  62.912  1.00  0.00           P
ATOM   7275  O13 POPEP 368      75.064  41.238  63.652  1.00  0.00           O
ATOM   7276  O14 POPEP 368      77.214  41.068  62.312  1.00  0.00           O
ATOM   7277  O11 POPEP 368      76.784  43.108  63.742  1.00  0.00           O
ATOM   7278  O12 POPEP 368      75.434  42.698  61.752  1.00  0.00           O
ATOM   7279  C1  POPEP 368      76.794  43.098  65.162  1.00  0.00           C
ATOM   7282  C2  POPEP 368      78.264  43.188  65.682  1.00  0.00           C
ATOM   7284  O21 POPEP 368      78.324  43.468  67.092  1.00  0.00           O
ATOM   7285  C21 POPEP 368      77.874  42.508  67.872  1.00  0.00           C
ATOM   7286  O22 POPEP 368      77.224  41.548  67.532  1.00  0.00           O
ATOM   7287  C22 POPEP 368      78.364  42.778  69.302  1.00  0.00           C
ATOM   7290  C3  POPEP 368      79.054  44.308  64.922  1.00  0.00           C
ATOM   7293  O31 POPEP 368      79.994  45.018  65.772  1.00  0.00           O
ATOM   7294  C31 POPEP 368      81.044  44.258  66.132  1.00  0.00           C
ATOM   7295  O32 POPEP 368      81.304  43.168  65.662  1.00  0.00           O
ATOM   7296  C32 POPEP 368      81.704  44.948  67.342  1.00  0.00           C
ATOM   7299  C23 POPEP 368      77.804  41.738  70.312  1.00  0.00           C
ATOM   7302  C24 POPEP 368      78.874  41.228  71.272  1.00  0.00           C
ATOM   7305  C25 POPEP 368      79.394  42.268  72.262  1.00  0.00           C
ATOM   7308  C26 POPEP 368      79.004  41.918  73.692  1.00  0.00           C
ATOM   7311  C27 POPEP 368      79.704  42.818  74.712  1.00  0.00           C
ATOM   7314  C28 POPEP 368      79.254  42.548  76.162  1.00  0.00           C
ATOM   7317  C29 POPEP 368      77.814  42.908  76.382  1.00  0.00           C
ATOM   7319 0C21 POPEP 368      76.844  42.108  76.882  1.00  0.00           C
ATOM   7321 1C21 POPEP 368      76.984  40.688  77.352  1.00  0.00           C
ATOM   7324 2C21 POPEP 368      77.784  40.498  78.662  1.00  0.00           C
ATOM   7327 3C21 POPEP 368      77.424  41.468  79.792  1.00  0.00           C
ATOM   7330 4C21 POPEP 368      78.244  41.218  81.062  1.00  0.00           C
ATOM   7333 5C21 POPEP 368      78.174  42.358  82.102  1.00  0.00           C
ATOM   7336 6C21 POPEP 368      78.894  43.648  81.692  1.00  0.00           C
ATOM   7339 7C21 POPEP 368      78.394  44.858  82.492  1.00  0.00           C
ATOM   7342 8C21 POPEP 368      79.054  46.178  82.092  1.00  0.00           C
ATOM   7346  C33 POPEP 368      83.094  44.398  67.762  1.00  0.00           C
ATOM   7349  C34 POPEP 368      83.584  44.948  69.112  1.00  0.00           C
ATOM   7352  C35 POPEP 368      83.004  44.198  70.322  1.00  0.00           C
ATOM   7355  C36 POPEP 368      83.544  44.698  71.682  1.00  0.00           C
ATOM   7358  C37 POPEP 368      82.954  43.908  72.862  1.00  0.00           C
ATOM   7361  C38 POPEP 368      83.294  44.468  74.252  1.00  0.00           C
ATOM   7364  C39 POPEP 368      84.714  44.148  74.762  1.00  0.00           C
ATOM   7367 0C31 POPEP 368      84.884  42.728  75.312  1.00  0.00           C
ATOM   7370 1C31 POPEP 368      86.254  42.498  75.982  1.00  0.00           C
ATOM   7373 2C31 POPEP 368      86.454  41.058  76.502  1.00  0.00           C
ATOM   7376 3C31 POPEP 368      85.794  40.778  77.862  1.00  0.00           C
ATOM   7379 4C31 POPEP 368      86.644  41.208  79.072  1.00  0.00           C
ATOM   7382 5C31 POPEP 368      85.994  40.808  80.402  1.00  0.00           C
ATOM   7385 6C31 POPEP 368      86.844  41.118  81.632  1.00  0.00           C
ATOM   7389  NH3 POPEQ 369     100.654  79.318 101.072  1.00  0.00           N
ATOM   7393  C12 POPEQ 369     101.574  80.408 101.552  1.00  0.00           C
ATOM   7396  C11 POPEQ 369     100.744  81.618 102.022  1.00  0.00           C
ATOM   7399  P   POPEQ 369     102.254  82.288 104.052  1.00  0.00           P
ATOM   7400  O13 POPEQ 369     102.424  83.568 104.792  1.00  0.00           O
ATOM   7401  O14 POPEQ 369     101.544  81.178 104.692  1.00  0.00           O
ATOM   7402  O11 POPEQ 369     103.624  81.848 103.382  1.00  0.00           O
ATOM   7403  O12 POPEQ 369     101.464  82.628 102.722  1.00  0.00           O
ATOM   7404  C1  POPEQ 369     104.164  82.778 102.432  1.00  0.00           C
ATOM   7407  C2  POPEQ 369     105.404  82.248 101.652  1.00  0.00           C
ATOM   7409  O21 POPEQ 369     105.374  82.928 100.382  1.00  0.00           O
ATOM   7410  C21 POPEQ 369     106.434  83.678 100.092  1.00  0.00           C
ATOM   7411  O22 POPEQ 369     107.454  83.758 100.752  1.00  0.00           O
ATOM   7412  C22 POPEQ 369     106.254  84.248  98.682  1.00  0.00           C
ATOM   7415  C3  POPEQ 369     105.374  80.708 101.422  1.00  0.00           C
ATOM   7418  O31 POPEQ 369     106.694  80.148 101.312  1.00  0.00           O
ATOM   7419  C31 POPEQ 369     107.414  80.148 100.192  1.00  0.00           C
ATOM   7420  O32 POPEQ 369     108.624  79.958 100.152  1.00  0.00           O
ATOM   7421  C32 POPEQ 369     106.584  80.288  98.902  1.00  0.00           C
ATOM   7424  C23 POPEQ 369     107.584  84.798  98.102  1.00  0.00           C
ATOM   7427  C24 POPEQ 369     107.354  85.778  96.952  1.00  0.00           C
ATOM   7430  C25 POPEQ 369     108.644  86.328  96.342  1.00  0.00           C
ATOM   7433  C26 POPEQ 369     108.364  87.328  95.212  1.00  0.00           C
ATOM   7436  C27 POPEQ 369     109.634  87.718  94.442  1.00  0.00           C
ATOM   7439  C28 POPEQ 369     109.324  88.408  93.102  1.00  0.00           C
ATOM   7442  C29 POPEQ 369     108.624  89.728  93.312  1.00  0.00           C
ATOM   7444 0C21 POPEQ 369     108.654  90.758  92.442  1.00  0.00           C
ATOM   7446 1C21 POPEQ 369     109.314  90.728  91.092  1.00  0.00           C
ATOM   7449 2C21 POPEQ 369     110.664  91.448  91.142  1.00  0.00           C
ATOM   7452 3C21 POPEQ 369     110.524  92.958  91.342  1.00  0.00           C
ATOM   7455 4C21 POPEQ 369     111.894  93.648  91.392  1.00  0.00           C
ATOM   7458 5C21 POPEQ 369     111.864  95.078  90.862  1.00  0.00           C
ATOM   7461 6C21 POPEQ 369     113.284  95.648  90.742  1.00  0.00           C
ATOM   7464 7C21 POPEQ 369     113.334  96.938  89.922  1.00  0.00           C
ATOM   7467 8C21 POPEQ 369     114.744  97.528  89.862  1.00  0.00           C
ATOM   7471  C33 POPEQ 369     107.444  80.308  97.612  1.00  0.00           C
ATOM   7474  C34 POPEQ 369     106.564  80.558  96.372  1.00  0.00           C
ATOM   7477  C35 POPEQ 369     107.304  80.468  95.032  1.00  0.00           C
ATOM   7480  C36 POPEQ 369     108.014  81.758  94.602  1.00  0.00           C
ATOM   7483  C37 POPEQ 369     108.504  81.678  93.142  1.00  0.00           C
ATOM   7486  C38 POPEQ 369     109.074  82.988  92.602  1.00  0.00           C
ATOM   7489  C39 POPEQ 369     109.454  82.888  91.112  1.00  0.00           C
ATOM   7492 0C31 POPEQ 369     110.054  84.188  90.552  1.00  0.00           C
ATOM   7495 1C31 POPEQ 369     110.504  84.058  89.092  1.00  0.00           C
ATOM   7498 2C31 POPEQ 369     111.184  85.328  88.572  1.00  0.00           C
ATOM   7501 3C31 POPEQ 369     111.714  85.198  87.142  1.00  0.00           C
ATOM   7504 4C31 POPEQ 369     110.824  85.898  86.102  1.00  0.00           C
ATOM   7507 5C31 POPEQ 369     111.394  85.758  84.692  1.00  0.00           C
ATOM   7510 6C31 POPEQ 369     110.664  86.558  83.612  1.00  0.00           C
ATOM   7514  NH3 POPER 370      48.054  49.628 104.532  1.00  0.00           N
ATOM   7518  C12 POPER 370      47.034  50.408 103.752  1.00  0.00           C
ATOM   7521  C11 POPER 370      45.874  50.878 104.662  1.00  0.00           C
ATOM   7524  P   POPER 370      45.234  52.868 106.282  1.00  0.00           P
ATOM   7525  O13 POPER 370      45.434  54.278 105.862  1.00  0.00           O
ATOM   7526  O14 POPER 370      45.274  52.568 107.742  1.00  0.00           O
ATOM   7527  O11 POPER 370      43.844  52.348 105.702  1.00  0.00           O
ATOM   7528  O12 POPER 370      46.294  51.938 105.532  1.00  0.00           O
ATOM   7529  C1  POPER 370      43.244  53.068 104.602  1.00  0.00           C
ATOM   7532  C2  POPER 370      42.484  52.098 103.672  1.00  0.00           C
ATOM   7534  O21 POPER 370      42.244  52.738 102.402  1.00  0.00           O
ATOM   7535  C21 POPER 370      43.254  52.648 101.542  1.00  0.00           C
ATOM   7536  O22 POPER 370      44.284  51.998 101.702  1.00  0.00           O
ATOM   7537  C22 POPER 370      42.874  53.348 100.252  1.00  0.00           C
ATOM   7540  C3  POPER 370      41.144  51.628 104.272  1.00  0.00           C
ATOM   7543  O31 POPER 370      40.534  50.668 103.382  1.00  0.00           O
ATOM   7544  C31 POPER 370      39.524  51.128 102.652  1.00  0.00           C
ATOM   7545  O32 POPER 370      38.914  52.158 102.872  1.00  0.00           O
ATOM   7546  C32 POPER 370      39.254  50.188 101.492  1.00  0.00           C
ATOM   7549  C23 POPER 370      42.494  54.838 100.402  1.00  0.00           C
ATOM   7552  C24 POPER 370      41.434  55.268  99.382  1.00  0.00           C
ATOM   7555  C25 POPER 370      41.724  54.828  97.932  1.00  0.00           C
ATOM   7558  C26 POPER 370      42.894  55.578  97.292  1.00  0.00           C
ATOM   7561  C27 POPER 370      43.324  54.918  95.972  1.00  0.00           C
ATOM   7564  C28 POPER 370      44.124  55.848  95.042  1.00  0.00           C
ATOM   7567  C29 POPER 370      44.344  55.178  93.712  1.00  0.00           C
ATOM   7569 0C21 POPER 370      45.224  55.538  92.762  1.00  0.00           C
ATOM   7571 1C21 POPER 370      46.144  56.728  92.832  1.00  0.00           C
ATOM   7574 2C21 POPER 370      46.984  56.888  91.542  1.00  0.00           C
ATOM   7577 3C21 POPER 370      47.994  55.748  91.322  1.00  0.00           C
ATOM   7580 4C21 POPER 370      49.074  56.058  90.272  1.00  0.00           C
ATOM   7583 5C21 POPER 370      48.754  55.608  88.842  1.00  0.00           C
ATOM   7586 6C21 POPER 370      47.674  56.458  88.152  1.00  0.00           C
ATOM   7589 7C21 POPER 370      47.534  56.138  86.652  1.00  0.00           C
ATOM   7592 8C21 POPER 370      46.474  56.998  85.962  1.00  0.00           C
ATOM   7596  C33 POPER 370      39.314  50.928 100.142  1.00  0.00           C
ATOM   7599  C34 POPER 370      39.364  49.968  98.952  1.00  0.00           C
ATOM   7602  C35 POPER 370      39.834  50.668  97.662  1.00  0.00           C
ATOM   7605  C36 POPER 370      39.834  49.738  96.442  1.00  0.00           C
ATOM   7608  C37 POPER 370      40.134  50.458  95.122  1.00  0.00           C
ATOM   7611  C38 POPER 370      39.164  50.098  93.992  1.00  0.00           C
ATOM   7614  C39 POPER 370      39.454  50.868  92.702  1.00  0.00           C
ATOM   7617 0C31 POPER 370      38.684  50.358  91.472  1.00  0.00           C
ATOM   7620 1C31 POPER 370      38.894  51.248  90.242  1.00  0.00           C
ATOM   7623 2C31 POPER 370      38.364  50.628  88.942  1.00  0.00           C
ATOM   7626 3C31 POPER 370      38.444  51.558  87.712  1.00  0.00           C
ATOM   7629 4C31 POPER 370      39.854  52.098  87.392  1.00  0.00           C
ATOM   7632 5C31 POPER 370      39.984  52.498  85.922  1.00  0.00           C
ATOM   7635 6C31 POPER 370      41.014  53.598  85.662  1.00  0.00           C
ATOM   7639  NH3 POPES 371     115.174  27.378  66.482  1.00  0.00           N
ATOM   7643  C12 POPES 371     115.704  27.678  65.112  1.00  0.00           C
ATOM   7646  C11 POPES 371     115.644  29.178  64.772  1.00  0.00           C
ATOM   7649  P   POPES 371     116.214  31.328  66.112  1.00  0.00           P
ATOM   7650  O13 POPES 371     117.404  32.138  66.512  1.00  0.00           O
ATOM   7651  O14 POPES 371     115.254  31.988  65.212  1.00  0.00           O
ATOM   7652  O11 POPES 371     115.444  30.868  67.412  1.00  0.00           O
ATOM   7653  O12 POPES 371     116.644  29.938  65.482  1.00  0.00           O
ATOM   7654  C1  POPES 371     115.024  31.818  68.382  1.00  0.00           C
ATOM   7657  C2  POPES 371     115.624  31.478  69.762  1.00  0.00           C
ATOM   7659  O21 POPES 371     115.204  32.528  70.642  1.00  0.00           O
ATOM   7660  C21 POPES 371     115.034  32.138  71.872  1.00  0.00           C
ATOM   7661  O22 POPES 371     115.294  31.038  72.332  1.00  0.00           O
ATOM   7662  C22 POPES 371     114.404  33.248  72.682  1.00  0.00           C
ATOM   7665  C3  POPES 371     117.184  31.368  69.642  1.00  0.00           C
ATOM   7668  O31 POPES 371     117.954  31.198  70.852  1.00  0.00           O
ATOM   7669  C31 POPES 371     118.464  32.288  71.372  1.00  0.00           C
ATOM   7670  O32 POPES 371     118.074  33.428  71.172  1.00  0.00           O
ATOM   7671  C32 POPES 371     119.734  31.948  72.142  1.00  0.00           C
ATOM   7674  C23 POPES 371     115.314  34.478  72.852  1.00  0.00           C
ATOM   7677  C24 POPES 371     114.824  35.348  74.002  1.00  0.00           C
ATOM   7680  C25 POPES 371     115.214  34.758  75.362  1.00  0.00           C
ATOM   7683  C26 POPES 371     114.934  35.678  76.552  1.00  0.00           C
ATOM   7686  C27 POPES 371     113.614  35.398  77.292  1.00  0.00           C
ATOM   7689  C28 POPES 371     113.544  36.248  78.572  1.00  0.00           C
ATOM   7692  C29 POPES 371     112.184  36.188  79.222  1.00  0.00           C
ATOM   7694 0C21 POPES 371     111.914  35.958  80.522  1.00  0.00           C
ATOM   7696 1C21 POPES 371     112.904  35.748  81.632  1.00  0.00           C
ATOM   7699 2C21 POPES 371     112.474  36.418  82.962  1.00  0.00           C
ATOM   7702 3C21 POPES 371     111.164  35.858  83.542  1.00  0.00           C
ATOM   7705 4C21 POPES 371     110.934  36.208  85.022  1.00  0.00           C
ATOM   7708 5C21 POPES 371     110.784  37.718  85.302  1.00  0.00           C
ATOM   7711 6C21 POPES 371     110.434  37.998  86.772  1.00  0.00           C
ATOM   7714 7C21 POPES 371     110.284  39.488  87.072  1.00  0.00           C
ATOM   7717 8C21 POPES 371     109.954  39.788  88.542  1.00  0.00           C
ATOM   7721  C33 POPES 371     119.974  32.908  73.332  1.00  0.00           C
ATOM   7724  C34 POPES 371     118.904  32.748  74.422  1.00  0.00           C
ATOM   7727  C35 POPES 371     119.104  33.688  75.632  1.00  0.00           C
ATOM   7730  C36 POPES 371     118.294  33.288  76.882  1.00  0.00           C
ATOM   7733  C37 POPES 371     118.334  34.368  77.972  1.00  0.00           C
ATOM   7736  C38 POPES 371     117.304  34.138  79.082  1.00  0.00           C
ATOM   7739  C39 POPES 371     117.714  33.078  80.112  1.00  0.00           C
ATOM   7742 0C31 POPES 371     116.704  32.998  81.272  1.00  0.00           C
ATOM   7745 1C31 POPES 371     117.084  31.948  82.332  1.00  0.00           C
ATOM   7748 2C31 POPES 371     116.874  32.448  83.772  1.00  0.00           C
ATOM   7751 3C31 POPES 371     118.144  33.078  84.402  1.00  0.00           C
ATOM   7754 4C31 POPES 371     118.574  34.408  83.772  1.00  0.00           C
ATOM   7757 5C31 POPES 371     119.674  35.118  84.572  1.00  0.00           C
ATOM   7760 6C31 POPES 371     120.074  36.488  84.022  1.00  0.00           C
ATOM   7764  NH3 POPET 372      59.874  28.058 105.472  1.00  0.00           N
ATOM   7768  C12 POPET 372      61.054  28.238 106.382  1.00  0.00           C
ATOM   7771  C11 POPET 372      60.944  27.328 107.612  1.00  0.00           C
ATOM   7774  P   POPET 372      62.184  25.098 107.062  1.00  0.00           P
ATOM   7775  O13 POPET 372      63.514  24.478 107.272  1.00  0.00           O
ATOM   7776  O14 POPET 372      60.994  24.378 107.562  1.00  0.00           O
ATOM   7777  O11 POPET 372      62.004  25.418 105.502  1.00  0.00           O
ATOM   7778  O12 POPET 372      62.134  26.528 107.742  1.00  0.00           O
ATOM   7779  C1  POPET 372      62.084  24.268 104.622  1.00  0.00           C
ATOM   7782  C2  POPET 372      62.024  24.558 103.072  1.00  0.00           C
ATOM   7784  O21 POPET 372      61.354  25.768 102.662  1.00  0.00           O
ATOM   7785  C21 POPET 372      60.084  25.898 102.952  1.00  0.00           C
ATOM   7786  O22 POPET 372      59.464  25.298 103.812  1.00  0.00           O
ATOM   7787  C22 POPET 372      59.484  26.988 102.062  1.00  0.00           C
ATOM   7790  C3  POPET 372      61.504  23.338 102.232  1.00  0.00           C
ATOM   7793  O31 POPET 372      61.374  23.678 100.832  1.00  0.00           O
ATOM   7794  C31 POPET 372      60.494  23.008 100.092  1.00  0.00           C
ATOM   7795  O32 POPET 372      59.784  22.078 100.452  1.00  0.00           O
ATOM   7796  C32 POPET 372      60.454  23.628  98.682  1.00  0.00           C
ATOM   7799  C23 POPET 372      58.954  26.418 100.722  1.00  0.00           C
ATOM   7802  C24 POPET 372      57.964  27.368 100.022  1.00  0.00           C
ATOM   7805  C25 POPET 372      57.224  26.678  98.862  1.00  0.00           C
ATOM   7808  C26 POPET 372      55.694  26.718  99.012  1.00  0.00           C
ATOM   7811  C27 POPET 372      54.974  25.558  98.322  1.00  0.00           C
ATOM   7814  C28 POPET 372      53.454  25.678  98.482  1.00  0.00           C
ATOM   7817  C29 POPET 372      52.724  24.388  98.232  1.00  0.00           C
ATOM   7819 0C21 POPET 372      51.504  24.258  97.672  1.00  0.00           C
ATOM   7821 1C21 POPET 372      50.634  25.398  97.192  1.00  0.00           C
ATOM   7824 2C21 POPET 372      50.484  25.368  95.662  1.00  0.00           C
ATOM   7827 3C21 POPET 372      49.624  26.508  95.112  1.00  0.00           C
ATOM   7830 4C21 POPET 372      49.384  26.368  93.602  1.00  0.00           C
ATOM   7833 5C21 POPET 372      48.514  25.158  93.252  1.00  0.00           C
ATOM   7836 6C21 POPET 372      48.074  25.138  91.782  1.00  0.00           C
ATOM   7839 7C21 POPET 372      46.994  24.088  91.522  1.00  0.00           C
ATOM   7842 8C21 POPET 372      46.604  23.958  90.052  1.00  0.00           C
ATOM   7846  C33 POPET 372      61.474  23.038  97.672  1.00  0.00           C
ATOM   7849  C34 POPET 372      60.924  22.898  96.232  1.00  0.00           C
ATOM   7852  C35 POPET 372      61.914  22.168  95.312  1.00  0.00           C
ATOM   7855  C36 POPET 372      61.304  21.748  93.962  1.00  0.00           C
ATOM   7858  C37 POPET 372      61.464  22.798  92.862  1.00  0.00           C
ATOM   7861  C38 POPET 372      60.534  22.598  91.652  1.00  0.00           C
ATOM   7864  C39 POPET 372      60.384  21.148  91.172  1.00  0.00           C
ATOM   7867 0C31 POPET 372      59.674  21.058  89.822  1.00  0.00           C
ATOM   7870 1C31 POPET 372      59.194  19.648  89.472  1.00  0.00           C
ATOM   7873 2C31 POPET 372      58.514  19.558  88.092  1.00  0.00           C
ATOM   7876 3C31 POPET 372      59.504  19.548  86.912  1.00  0.00           C
ATOM   7879 4C31 POPET 372      58.824  19.378  85.542  1.00  0.00           C
ATOM   7882 5C31 POPET 372      59.814  19.038  84.422  1.00  0.00           C
ATOM   7885 6C31 POPET 372      59.174  18.828  83.052  1.00  0.00           C
ATOM   7889  NH3 POPEU 373      55.524 103.958  58.722  1.00  0.00           N
ATOM   7893  C12 POPEU 373      55.244 103.218  57.452  1.00  0.00           C
ATOM   7896  C11 POPEU 373      54.154 102.148  57.672  1.00  0.00           C
ATOM   7899  P   POPEU 373      52.024 103.638  57.742  1.00  0.00           P
ATOM   7900  O13 POPEU 373      52.724 104.948  57.662  1.00  0.00           O
ATOM   7901  O14 POPEU 373      51.584 102.978  56.492  1.00  0.00           O
ATOM   7902  O11 POPEU 373      50.844 103.788  58.782  1.00  0.00           O
ATOM   7903  O12 POPEU 373      53.044 102.638  58.432  1.00  0.00           O
ATOM   7904  C1  POPEU 373      50.074 102.788  59.442  1.00  0.00           C
ATOM   7907  C2  POPEU 373      49.374 103.368  60.722  1.00  0.00           C
ATOM   7909  O21 POPEU 373      50.124 103.208  61.942  1.00  0.00           O
ATOM   7910  C21 POPEU 373      50.184 102.018  62.532  1.00  0.00           C
ATOM   7911  O22 POPEU 373      49.864 100.958  62.012  1.00  0.00           O
ATOM   7912  C22 POPEU 373      50.734 102.218  63.952  1.00  0.00           C
ATOM   7915  C3  POPEU 373      47.884 102.928  60.892  1.00  0.00           C
ATOM   7918  O31 POPEU 373      47.234 103.738  61.892  1.00  0.00           O
ATOM   7919  C31 POPEU 373      47.134 103.288  63.132  1.00  0.00           C
ATOM   7920  O32 POPEU 373      47.414 102.168  63.512  1.00  0.00           O
ATOM   7921  C32 POPEU 373      46.634 104.468  63.962  1.00  0.00           C
ATOM   7924  C23 POPEU 373      50.644 100.968  64.862  1.00  0.00           C
ATOM   7927  C24 POPEU 373      51.214 101.198  66.272  1.00  0.00           C
ATOM   7930  C25 POPEU 373      50.374 102.148  67.152  1.00  0.00           C
ATOM   7933  C26 POPEU 373      50.744 102.038  68.642  1.00  0.00           C
ATOM   7936  C27 POPEU 373      49.784 102.788  69.592  1.00  0.00           C
ATOM   7939  C28 POPEU 373      50.104 102.578  71.092  1.00  0.00           C
ATOM   7942  C29 POPEU 373      49.914 101.138  71.532  1.00  0.00           C
ATOM   7944 0C21 POPEU 373      49.794 100.698  72.792  1.00  0.00           C
ATOM   7946 1C21 POPEU 373      49.874 101.528  74.052  1.00  0.00           C
ATOM   7949 2C21 POPEU 373      50.864 100.928  75.062  1.00  0.00           C
ATOM   7952 3C21 POPEU 373      50.854 101.718  76.372  1.00  0.00           C
ATOM   7955 4C21 POPEU 373      51.784 101.168  77.462  1.00  0.00           C
ATOM   7958 5C21 POPEU 373      51.424  99.768  77.962  1.00  0.00           C
ATOM   7961 6C21 POPEU 373      52.054  99.478  79.342  1.00  0.00           C
ATOM   7964 7C21 POPEU 373      52.094  97.998  79.722  1.00  0.00           C
ATOM   7967 8C21 POPEU 373      52.724  97.758  81.092  1.00  0.00           C
ATOM   7971  C33 POPEU 373      46.784 104.398  65.502  1.00  0.00           C
ATOM   7974  C34 POPEU 373      46.654 105.818  66.072  1.00  0.00           C
ATOM   7977  C35 POPEU 373      46.784 105.918  67.602  1.00  0.00           C
ATOM   7980  C36 POPEU 373      46.714 107.388  68.052  1.00  0.00           C
ATOM   7983  C37 POPEU 373      46.804 107.568  69.572  1.00  0.00           C
ATOM   7986  C38 POPEU 373      46.744 109.058  69.972  1.00  0.00           C
ATOM   7989  C39 POPEU 373      45.434 109.448  70.672  1.00  0.00           C
ATOM   7992 0C31 POPEU 373      45.274 108.828  72.072  1.00  0.00           C
ATOM   7995 1C31 POPEU 373      45.214 109.878  73.192  1.00  0.00           C
ATOM   7998 2C31 POPEU 373      45.164 109.268  74.592  1.00  0.00           C
ATOM   8001 3C31 POPEU 373      43.814 108.608  74.942  1.00  0.00           C
ATOM   8004 4C31 POPEU 373      43.764 108.168  76.412  1.00  0.00           C
ATOM   8007 5C31 POPEU 373      42.374 107.698  76.852  1.00  0.00           C
ATOM   8010 6C31 POPEU 373      42.274 107.418  78.352  1.00  0.00           C
ATOM   8014  NH3 POPEV 374     127.444  56.178 108.582  1.00  0.00           N
ATOM   8018  C12 POPEV 374     127.884  56.608 109.952  1.00  0.00           C
ATOM   8021  C11 POPEV 374     129.294  56.078 110.282  1.00  0.00           C
ATOM   8024  P   POPEV 374     130.204  53.978 108.862  1.00  0.00           P
ATOM   8025  O13 POPEV 374     131.664  54.158 109.042  1.00  0.00           O
ATOM   8026  O14 POPEV 374     129.614  52.638 108.752  1.00  0.00           O
ATOM   8027  O11 POPEV 374     129.714  54.778 107.582  1.00  0.00           O
ATOM   8028  O12 POPEV 374     129.414  54.698 110.002  1.00  0.00           O
ATOM   8029  C1  POPEV 374     129.704  54.158 106.272  1.00  0.00           C
ATOM   8032  C2  POPEV 374     128.334  54.408 105.582  1.00  0.00           C
ATOM   8034  O21 POPEV 374     127.804  53.258 104.902  1.00  0.00           O
ATOM   8035  C21 POPEV 374     128.404  52.928 103.772  1.00  0.00           C
ATOM   8036  O22 POPEV 374     129.434  53.408 103.332  1.00  0.00           O
ATOM   8037  C22 POPEV 374     127.544  51.888 103.062  1.00  0.00           C
ATOM   8040  C3  POPEV 374     128.244  55.708 104.732  1.00  0.00           C
ATOM   8043  O31 POPEV 374     126.864  56.078 104.542  1.00  0.00           O
ATOM   8044  C31 POPEV 374     126.654  57.038 103.642  1.00  0.00           C
ATOM   8045  O32 POPEV 374     127.474  57.458 102.842  1.00  0.00           O
ATOM   8046  C32 POPEV 374     125.184  57.468 103.702  1.00  0.00           C
ATOM   8049  C23 POPEV 374     127.674  51.978 101.532  1.00  0.00           C
ATOM   8052  C24 POPEV 374     126.754  50.978 100.822  1.00  0.00           C
ATOM   8055  C25 POPEV 374     127.104  49.508 101.072  1.00  0.00           C
ATOM   8058  C26 POPEV 374     126.174  48.548 100.312  1.00  0.00           C
ATOM   8061  C27 POPEV 374     126.954  47.548  99.452  1.00  0.00           C
ATOM   8064  C28 POPEV 374     126.074  46.598  98.622  1.00  0.00           C
ATOM   8067  C29 POPEV 374     125.434  45.528  99.472  1.00  0.00           C
ATOM   8069 0C21 POPEV 374     125.594  44.188  99.372  1.00  0.00           C
ATOM   8071 1C21 POPEV 374     126.464  43.458  98.382  1.00  0.00           C
ATOM   8074 2C21 POPEV 374     125.624  42.888  97.222  1.00  0.00           C
ATOM   8077 3C21 POPEV 374     126.484  42.248  96.122  1.00  0.00           C
ATOM   8080 4C21 POPEV 374     125.644  41.888  94.882  1.00  0.00           C
ATOM   8083 5C21 POPEV 374     126.474  41.848  93.592  1.00  0.00           C
ATOM   8086 6C21 POPEV 374     125.614  41.648  92.342  1.00  0.00           C
ATOM   8089 7C21 POPEV 374     126.334  42.068  91.052  1.00  0.00           C
ATOM   8092 8C21 POPEV 374     125.434  42.008  89.812  1.00  0.00           C
ATOM   8096  C33 POPEV 374     124.604  57.978 102.352  1.00  0.00           C
ATOM   8099  C34 POPEV 374     124.524  59.508 102.242  1.00  0.00           C
ATOM   8102  C35 POPEV 374     123.724  59.978 101.012  1.00  0.00           C
ATOM   8105  C36 POPEV 374     124.394  59.688  99.652  1.00  0.00           C
ATOM   8108  C37 POPEV 374     123.424  59.938  98.482  1.00  0.00           C
ATOM   8111  C38 POPEV 374     124.014  59.598  97.092  1.00  0.00           C
ATOM   8114  C39 POPEV 374     124.934  60.698  96.542  1.00  0.00           C
ATOM   8117 0C31 POPEV 374     125.514  60.378  95.162  1.00  0.00           C
ATOM   8120 1C31 POPEV 374     126.434  61.488  94.622  1.00  0.00           C
ATOM   8123 2C31 POPEV 374     126.874  61.258  93.162  1.00  0.00           C
ATOM   8126 3C31 POPEV 374     125.894  61.848  92.142  1.00  0.00           C
ATOM   8129 4C31 POPEV 374     126.014  63.378  92.022  1.00  0.00           C
ATOM   8132 5C31 POPEV 374     124.654  64.048  91.812  1.00  0.00           C
ATOM   8135 6C31 POPEV 374     124.764  65.558  91.602  1.00  0.00           C
ATOM   8139  NH3 POPEW 375     114.694  36.748 109.812  1.00  0.00           N
ATOM   8143  C12 POPEW 375     113.304  36.278 110.092  1.00  0.00           C
ATOM   8146  C11 POPEW 375     112.484  36.438 108.812  1.00  0.00           C
ATOM   8149  P   POPEW 375     111.314  38.288 107.382  1.00  0.00           P
ATOM   8150  O13 POPEW 375     111.454  37.588 106.082  1.00  0.00           O
ATOM   8151  O14 POPEW 375     109.984  38.198 108.032  1.00  0.00           O
ATOM   8152  O11 POPEW 375     111.714  39.798 107.192  1.00  0.00           O
ATOM   8153  O12 POPEW 375     112.444  37.798 108.392  1.00  0.00           O
ATOM   8154  C1  POPEW 375     111.044  40.668 106.282  1.00  0.00           C
ATOM   8157  C2  POPEW 375     111.654  40.558 104.852  1.00  0.00           C
ATOM   8159  O21 POPEW 375     112.274  41.748 104.342  1.00  0.00           O
ATOM   8160  C21 POPEW 375     111.624  42.898 104.392  1.00  0.00           C
ATOM   8161  O22 POPEW 375     110.474  43.058 104.762  1.00  0.00           O
ATOM   8162  C22 POPEW 375     112.534  44.008 103.842  1.00  0.00           C
ATOM   8165  C3  POPEW 375     110.704  39.948 103.782  1.00  0.00           C
ATOM   8168  O31 POPEW 375     109.574  40.798 103.522  1.00  0.00           O
ATOM   8169  C31 POPEW 375     109.294  41.358 102.332  1.00  0.00           C
ATOM   8170  O32 POPEW 375     108.434  42.218 102.202  1.00  0.00           O
ATOM   8171  C32 POPEW 375     110.144  40.858 101.162  1.00  0.00           C
ATOM   8174  C23 POPEW 375     112.494  44.198 102.302  1.00  0.00           C
ATOM   8177  C24 POPEW 375     113.404  45.358 101.862  1.00  0.00           C
ATOM   8180  C25 POPEW 375     113.304  45.728 100.372  1.00  0.00           C
ATOM   8183  C26 POPEW 375     114.054  44.758  99.452  1.00  0.00           C
ATOM   8186  C27 POPEW 375     114.164  45.308  98.012  1.00  0.00           C
ATOM   8189  C28 POPEW 375     114.794  44.328  97.002  1.00  0.00           C
ATOM   8192  C29 POPEW 375     116.254  44.058  97.282  1.00  0.00           C
ATOM   8194 0C21 POPEW 375     117.294  44.188  96.422  1.00  0.00           C
ATOM   8196 1C21 POPEW 375     117.244  44.658  94.982  1.00  0.00           C
ATOM   8199 2C21 POPEW 375     118.164  45.868  94.722  1.00  0.00           C
ATOM   8202 3C21 POPEW 375     117.794  47.128  95.522  1.00  0.00           C
ATOM   8205 4C21 POPEW 375     118.704  48.338  95.222  1.00  0.00           C
ATOM   8208 5C21 POPEW 375     118.464  48.978  93.852  1.00  0.00           C
ATOM   8211 6C21 POPEW 375     119.514  50.058  93.542  1.00  0.00           C
ATOM   8214 7C21 POPEW 375     119.254  50.768  92.212  1.00  0.00           C
ATOM   8217 8C21 POPEW 375     120.274  51.878  91.922  1.00  0.00           C
ATOM   8221  C33 POPEW 375     109.704  41.408  99.792  1.00  0.00           C
ATOM   8224  C34 POPEW 375     110.464  40.748  98.632  1.00  0.00           C
ATOM   8227  C35 POPEW 375     109.974  41.178  97.242  1.00  0.00           C
ATOM   8230  C36 POPEW 375     109.704  39.968  96.332  1.00  0.00           C
ATOM   8233  C37 POPEW 375     109.394  40.348  94.872  1.00  0.00           C
ATOM   8236  C38 POPEW 375     109.024  39.118  94.022  1.00  0.00           C
ATOM   8239  C39 POPEW 375     109.054  39.338  92.502  1.00  0.00           C
ATOM   8242 0C31 POPEW 375     107.844  40.078  91.912  1.00  0.00           C
ATOM   8245 1C31 POPEW 375     107.964  41.608  91.912  1.00  0.00           C
ATOM   8248 2C31 POPEW 375     106.824  42.318  91.162  1.00  0.00           C
ATOM   8251 3C31 POPEW 375     106.904  42.208  89.622  1.00  0.00           C
ATOM   8254 4C31 POPEW 375     107.914  43.198  89.022  1.00  0.00           C
ATOM   8257 5C31 POPEW 375     108.004  43.098  87.492  1.00  0.00           C
ATOM   8260 6C31 POPEW 375     108.974  44.128  86.892  1.00  0.00           C
ATOM   8264  NH3 POPEX 376      22.166 108.448 107.512  1.00  0.00           N
ATOM   8268  C12 POPEX 376      22.496 107.718 108.782  1.00  0.00           C
ATOM   8271  C11 POPEX 376      21.816 108.338 110.002  1.00  0.00           C
ATOM   8274  P   POPEX 376      19.316 109.158 109.872  1.00  0.00           P
ATOM   8275  O13 POPEX 376      18.026 108.578 110.292  1.00  0.00           O
ATOM   8276  O14 POPEX 376      19.786 110.398 110.512  1.00  0.00           O
ATOM   8277  O11 POPEX 376      19.336 109.368 108.292  1.00  0.00           O
ATOM   8278  O12 POPEX 376      20.426 108.038 110.002  1.00  0.00           O
ATOM   8279  C1  POPEX 376      18.626 108.378 107.532  1.00  0.00           C
ATOM   8282  C2  POPEX 376      18.716 108.658 106.012  1.00  0.00           C
ATOM   8284  O21 POPEX 376      18.016 109.878 105.682  1.00  0.00           O
ATOM   8285  C21 POPEX 376      18.456 110.408 104.542  1.00  0.00           C
ATOM   8286  O22 POPEX 376      19.516 110.138 104.012  1.00  0.00           O
ATOM   8287  C22 POPEX 376      17.436 111.378 103.962  1.00  0.00           C
ATOM   8290  C3  POPEX 376      18.176 107.468 105.162  1.00  0.00           C
ATOM   8293  O31 POPEX 376      19.126 107.148 104.122  1.00  0.00           O
ATOM   8294  C31 POPEX 376      18.766 107.488 102.882  1.00  0.00           C
ATOM   8295  O32 POPEX 376      17.666 107.898 102.552  1.00  0.00           O
ATOM   8296  C32 POPEX 376      20.016 107.458 101.992  1.00  0.00           C
ATOM   8299  C23 POPEX 376      17.246 111.098 102.452  1.00  0.00           C
ATOM   8302  C24 POPEX 376      16.686 112.278 101.662  1.00  0.00           C
ATOM   8305  C25 POPEX 376      16.586 111.918 100.172  1.00  0.00           C
ATOM   8308  C26 POPEX 376      16.066 113.048  99.292  1.00  0.00           C
ATOM   8311  C27 POPEX 376      15.686 112.548  97.892  1.00  0.00           C
ATOM   8314  C28 POPEX 376      15.896 113.578  96.772  1.00  0.00           C
ATOM   8317  C29 POPEX 376      15.026 114.788  96.872  1.00  0.00           C
ATOM   8319 0C21 POPEX 376      14.796 115.628  95.842  1.00  0.00           C
ATOM   8321 1C21 POPEX 376      15.386 115.458  94.462  1.00  0.00           C
ATOM   8324 2C21 POPEX 376      14.786 116.428  93.432  1.00  0.00           C
ATOM   8327 3C21 POPEX 376      15.136 117.908  93.692  1.00  0.00           C
ATOM   8330 4C21 POPEX 376      14.576 118.808  92.602  1.00  0.00           C
ATOM   8333 5C21 POPEX 376      14.776 120.308  92.882  1.00  0.00           C
ATOM   8336 6C21 POPEX 376      13.976 121.158  91.892  1.00  0.00           C
ATOM   8339 7C21 POPEX 376      14.196 122.678  91.992  1.00  0.00           C
ATOM   8342 8C21 POPEX 376      13.466 123.448  90.892  1.00  0.00           C
ATOM   8346  C33 POPEX 376      19.696 107.538 100.482  1.00  0.00           C
ATOM   8349  C34 POPEX 376      20.696 108.328  99.632  1.00  0.00           C
ATOM   8352  C35 POPEX 376      20.426 108.218  98.122  1.00  0.00           C
ATOM   8355  C36 POPEX 376      19.196 109.018  97.652  1.00  0.00           C
ATOM   8358  C37 POPEX 376      18.626 108.478  96.322  1.00  0.00           C
ATOM   8361  C38 POPEX 376      17.386 109.238  95.822  1.00  0.00           C
ATOM   8364  C39 POPEX 376      16.566 108.428  94.812  1.00  0.00           C
ATOM   8367 0C31 POPEX 376      15.646 109.298  93.942  1.00  0.00           C
ATOM   8370 1C31 POPEX 376      14.736 108.438  93.052  1.00  0.00           C
ATOM   8373 2C31 POPEX 376      14.006 109.218  91.942  1.00  0.00           C
ATOM   8376 3C31 POPEX 376      13.136 108.288  91.092  1.00  0.00           C
ATOM   8379 4C31 POPEX 376      13.556 108.108  89.622  1.00  0.00           C
ATOM   8382 5C31 POPEX 376      13.426 109.368  88.752  1.00  0.00           C
ATOM   8385 6C31 POPEX 376      12.006 109.938  88.692  1.00  0.00           C
ATOM   8389  NH3 POPEY 377     102.214  26.598  67.612  1.00  0.00           N
ATOM   8393  C12 POPEY 377     101.174  26.978  66.602  1.00  0.00           C
ATOM   8396  C11 POPEY 377      99.784  26.568  67.102  1.00  0.00           C
ATOM   8399  P   POPEY 377      98.614  24.418  68.092  1.00  0.00           P
ATOM   8400  O13 POPEY 377      97.504  24.318  67.112  1.00  0.00           O
ATOM   8401  O14 POPEY 377      99.154  23.158  68.612  1.00  0.00           O
ATOM   8402  O11 POPEY 377      98.204  25.378  69.292  1.00  0.00           O
ATOM   8403  O12 POPEY 377      99.814  25.188  67.412  1.00  0.00           O
ATOM   8404  C1  POPEY 377      96.874  25.898  69.312  1.00  0.00           C
ATOM   8407  C2  POPEY 377      96.604  26.728  70.592  1.00  0.00           C
ATOM   8409  O21 POPEY 377      95.174  26.748  70.732  1.00  0.00           O
ATOM   8410  C21 POPEY 377      94.674  26.658  71.962  1.00  0.00           C
ATOM   8411  O22 POPEY 377      94.944  27.358  72.912  1.00  0.00           O
ATOM   8412  C22 POPEY 377      93.724  25.458  71.972  1.00  0.00           C
ATOM   8415  C3  POPEY 377      97.244  28.138  70.482  1.00  0.00           C
ATOM   8418  O31 POPEY 377      96.874  28.998  71.582  1.00  0.00           O
ATOM   8419  C31 POPEY 377      97.464  28.738  72.742  1.00  0.00           C
ATOM   8420  O32 POPEY 377      98.434  28.008  72.902  1.00  0.00           O
ATOM   8421  C32 POPEY 377      96.744  29.538  73.832  1.00  0.00           C
ATOM   8424  C23 POPEY 377      92.884  25.358  73.252  1.00  0.00           C
ATOM   8427  C24 POPEY 377      93.714  24.988  74.492  1.00  0.00           C
ATOM   8430  C25 POPEY 377      92.804  24.788  75.702  1.00  0.00           C
ATOM   8433  C26 POPEY 377      93.534  24.318  76.962  1.00  0.00           C
ATOM   8436  C27 POPEY 377      92.564  23.978  78.102  1.00  0.00           C
ATOM   8439  C28 POPEY 377      92.154  22.488  78.202  1.00  0.00           C
ATOM   8442  C29 POPEY 377      91.684  21.848  76.912  1.00  0.00           C
ATOM   8444 0C21 POPEY 377      90.594  21.088  76.732  1.00  0.00           C
ATOM   8446 1C21 POPEY 377      89.604  20.688  77.792  1.00  0.00           C
ATOM   8449 2C21 POPEY 377      90.214  19.768  78.872  1.00  0.00           C
ATOM   8452 3C21 POPEY 377      89.184  19.358  79.922  1.00  0.00           C
ATOM   8455 4C21 POPEY 377      89.834  19.028  81.272  1.00  0.00           C
ATOM   8458 5C21 POPEY 377      88.814  18.588  82.332  1.00  0.00           C
ATOM   8461 6C21 POPEY 377      88.234  17.198  82.032  1.00  0.00           C
ATOM   8464 7C21 POPEY 377      87.284  16.718  83.132  1.00  0.00           C
ATOM   8467 8C21 POPEY 377      86.704  15.330  82.842  1.00  0.00           C
ATOM   8471  C33 POPEY 377      96.634  28.758  75.162  1.00  0.00           C
ATOM   8474  C34 POPEY 377      95.554  29.328  76.092  1.00  0.00           C
ATOM   8477  C35 POPEY 377      95.634  28.768  77.522  1.00  0.00           C
ATOM   8480  C36 POPEY 377      96.804  29.378  78.322  1.00  0.00           C
ATOM   8483  C37 POPEY 377      96.824  28.958  79.802  1.00  0.00           C
ATOM   8486  C38 POPEY 377      97.224  27.498  80.032  1.00  0.00           C
ATOM   8489  C39 POPEY 377      96.984  27.028  81.472  1.00  0.00           C
ATOM   8492 0C31 POPEY 377      97.754  27.828  82.532  1.00  0.00           C
ATOM   8495 1C31 POPEY 377      97.274  27.508  83.962  1.00  0.00           C
ATOM   8498 2C31 POPEY 377      97.814  28.488  85.012  1.00  0.00           C
ATOM   8501 3C31 POPEY 377      97.154  28.318  86.392  1.00  0.00           C
ATOM   8504 4C31 POPEY 377      97.544  26.998  87.072  1.00  0.00           C
ATOM   8507 5C31 POPEY 377      96.814  26.728  88.392  1.00  0.00           C
ATOM   8510 6C31 POPEY 377      97.134  25.358  88.992  1.00  0.00           C
ATOM   8514  NH3 POPEZ 378      48.564  35.418  64.722  1.00  0.00           N
ATOM   8518  C12 POPEZ 378      49.794  34.598  64.432  1.00  0.00           C
ATOM   8521  C11 POPEZ 378      49.504  33.578  63.332  1.00  0.00           C
ATOM   8524  P   POPEZ 378      47.884  31.488  63.112  1.00  0.00           P
ATOM   8525  O13 POPEZ 378      46.454  31.388  62.812  1.00  0.00           O
ATOM   8526  O14 POPEZ 378      48.784  31.108  62.002  1.00  0.00           O
ATOM   8527  O11 POPEZ 378      48.314  30.548  64.322  1.00  0.00           O
ATOM   8528  O12 POPEZ 378      48.224  32.958  63.572  1.00  0.00           O
ATOM   8529  C1  POPEZ 378      49.404  30.958  65.182  1.00  0.00           C
ATOM   8532  C2  POPEZ 378      49.714  30.018  66.402  1.00  0.00           C
ATOM   8534  O21 POPEZ 378      51.134  30.108  66.692  1.00  0.00           O
ATOM   8535  C21 POPEZ 378      51.654  30.568  67.812  1.00  0.00           C
ATOM   8536  O22 POPEZ 378      52.844  30.668  68.032  1.00  0.00           O
ATOM   8537  C22 POPEZ 378      50.614  31.078  68.822  1.00  0.00           C
ATOM   8540  C3  POPEZ 378      49.364  28.508  66.222  1.00  0.00           C
ATOM   8543  O31 POPEZ 378      49.634  27.728  67.412  1.00  0.00           O
ATOM   8544  C31 POPEZ 378      48.804  27.948  68.442  1.00  0.00           C
ATOM   8545  O32 POPEZ 378      47.834  28.678  68.442  1.00  0.00           O
ATOM   8546  C32 POPEZ 378      49.364  27.318  69.712  1.00  0.00           C
ATOM   8549  C23 POPEZ 378      51.244  31.718  70.072  1.00  0.00           C
ATOM   8552  C24 POPEZ 378      50.154  32.278  70.992  1.00  0.00           C
ATOM   8555  C25 POPEZ 378      50.734  32.788  72.302  1.00  0.00           C
ATOM   8558  C26 POPEZ 378      49.734  33.558  73.162  1.00  0.00           C
ATOM   8561  C27 POPEZ 378      50.464  34.358  74.232  1.00  0.00           C
ATOM   8564  C28 POPEZ 378      49.614  35.248  75.152  1.00  0.00           C
ATOM   8567  C29 POPEZ 378      48.564  34.518  75.932  1.00  0.00           C
ATOM   8569 0C21 POPEZ 378      48.604  34.118  77.222  1.00  0.00           C
ATOM   8571 1C21 POPEZ 378      49.754  34.238  78.192  1.00  0.00           C
ATOM   8574 2C21 POPEZ 378      50.024  32.858  78.822  1.00  0.00           C
ATOM   8577 3C21 POPEZ 378      51.194  32.828  79.812  1.00  0.00           C
ATOM   8580 4C21 POPEZ 378      51.424  31.418  80.372  1.00  0.00           C
ATOM   8583 5C21 POPEZ 378      52.694  31.278  81.212  1.00  0.00           C
ATOM   8586 6C21 POPEZ 378      52.924  29.838  81.692  1.00  0.00           C
ATOM   8589 7C21 POPEZ 378      54.264  29.628  82.412  1.00  0.00           C
ATOM   8592 8C21 POPEZ 378      54.474  28.188  82.882  1.00  0.00           C
ATOM   8596  C33 POPEZ 378      48.214  27.058  70.722  1.00  0.00           C
ATOM   8599  C34 POPEZ 378      48.704  26.518  72.062  1.00  0.00           C
ATOM   8602  C35 POPEZ 378      47.534  26.168  72.992  1.00  0.00           C
ATOM   8605  C36 POPEZ 378      48.004  25.658  74.362  1.00  0.00           C
ATOM   8608  C37 POPEZ 378      46.814  25.378  75.292  1.00  0.00           C
ATOM   8611  C38 POPEZ 378      47.234  25.008  76.722  1.00  0.00           C
ATOM   8614  C39 POPEZ 378      46.004  24.718  77.592  1.00  0.00           C
ATOM   8617 0C31 POPEZ 378      46.294  24.568  79.092  1.00  0.00           C
ATOM   8620 1C31 POPEZ 378      46.024  23.168  79.652  1.00  0.00           C
ATOM   8623 2C31 POPEZ 378      45.824  23.208  81.182  1.00  0.00           C
ATOM   8626 3C31 POPEZ 378      45.464  21.868  81.822  1.00  0.00           C
ATOM   8629 4C31 POPEZ 378      46.574  20.808  81.702  1.00  0.00           C
ATOM   8632 5C31 POPEZ 378      46.484  19.738  82.802  1.00  0.00           C
ATOM   8635 6C31 POPEZ 378      47.534  18.638  82.652  1.00  0.00           C
ATOM   8639  NH3 POPEa 379      80.764  34.528 102.632  1.00  0.00           N
ATOM   8643  C12 POPEa 379      82.134  34.038 103.002  1.00  0.00           C
ATOM   8646  C11 POPEa 379      82.084  32.888 104.022  1.00  0.00           C
ATOM   8649  P   POPEa 379      83.724  30.968 104.712  1.00  0.00           P
ATOM   8650  O13 POPEa 379      84.154  31.748 105.882  1.00  0.00           O
ATOM   8651  O14 POPEa 379      82.904  29.768 104.972  1.00  0.00           O
ATOM   8652  O11 POPEa 379      85.014  30.448 103.972  1.00  0.00           O
ATOM   8653  O12 POPEa 379      83.044  31.918 103.652  1.00  0.00           O
ATOM   8654  C1  POPEa 379      85.724  31.198 102.972  1.00  0.00           C
ATOM   8657  C2  POPEa 379      85.964  30.358 101.692  1.00  0.00           C
ATOM   8659  O21 POPEa 379      85.134  30.898 100.652  1.00  0.00           O
ATOM   8660  C21 POPEa 379      85.754  31.728  99.812  1.00  0.00           C
ATOM   8661  O22 POPEa 379      86.954  31.908  99.762  1.00  0.00           O
ATOM   8662  C22 POPEa 379      84.744  32.418  98.902  1.00  0.00           C
ATOM   8665  C3  POPEa 379      85.624  28.868 101.962  1.00  0.00           C
ATOM   8668  O31 POPEa 379      86.204  27.978 100.982  1.00  0.00           O
ATOM   8669  C31 POPEa 379      85.334  27.118 100.422  1.00  0.00           C
ATOM   8670  O32 POPEa 379      84.174  26.948 100.742  1.00  0.00           O
ATOM   8671  C32 POPEa 379      86.094  26.388  99.312  1.00  0.00           C
ATOM   8674  C23 POPEa 379      85.374  32.718  97.522  1.00  0.00           C
ATOM   8677  C24 POPEa 379      84.414  33.458  96.592  1.00  0.00           C
ATOM   8680  C25 POPEa 379      85.044  33.998  95.302  1.00  0.00           C
ATOM   8683  C26 POPEa 379      85.314  32.918  94.252  1.00  0.00           C
ATOM   8686  C27 POPEa 379      85.744  33.498  92.892  1.00  0.00           C
ATOM   8689  C28 POPEa 379      85.124  32.768  91.672  1.00  0.00           C
ATOM   8692  C29 POPEa 379      86.124  32.348  90.632  1.00  0.00           C
ATOM   8694 0C21 POPEa 379      85.864  32.108  89.332  1.00  0.00           C
ATOM   8696 1C21 POPEa 379      84.514  32.178  88.652  1.00  0.00           C
ATOM   8699 2C21 POPEa 379      84.354  33.368  87.682  1.00  0.00           C
ATOM   8702 3C21 POPEa 379      85.234  33.278  86.422  1.00  0.00           C
ATOM   8705 4C21 POPEa 379      85.064  34.458  85.452  1.00  0.00           C
ATOM   8708 5C21 POPEa 379      83.634  34.628  84.902  1.00  0.00           C
ATOM   8711 6C21 POPEa 379      83.564  35.648  83.762  1.00  0.00           C
ATOM   8714 7C21 POPEa 379      82.114  35.998  83.372  1.00  0.00           C
ATOM   8717 8C21 POPEa 379      81.984  36.788  82.072  1.00  0.00           C
ATOM   8721  C33 POPEa 379      85.314  25.338  98.492  1.00  0.00           C
ATOM   8724  C34 POPEa 379      86.064  25.158  97.162  1.00  0.00           C
ATOM   8727  C35 POPEa 379      85.884  23.828  96.432  1.00  0.00           C
ATOM   8730  C36 POPEa 379      86.824  23.818  95.222  1.00  0.00           C
ATOM   8733  C37 POPEa 379      86.904  22.478  94.472  1.00  0.00           C
ATOM   8736  C38 POPEa 379      87.774  22.628  93.212  1.00  0.00           C
ATOM   8739  C39 POPEa 379      87.014  23.308  92.072  1.00  0.00           C
ATOM   8742 0C31 POPEa 379      87.954  23.888  91.022  1.00  0.00           C
ATOM   8745 1C31 POPEa 379      87.664  23.348  89.622  1.00  0.00           C
ATOM   8748 2C31 POPEa 379      88.654  23.868  88.582  1.00  0.00           C
ATOM   8751 3C31 POPEa 379      88.764  25.398  88.462  1.00  0.00           C
ATOM   8754 4C31 POPEa 379      87.574  26.068  87.762  1.00  0.00           C
ATOM   8757 5C31 POPEa 379      87.894  27.498  87.322  1.00  0.00           C
ATOM   8760 6C31 POPEa 379      86.754  28.168  86.532  1.00  0.00           C
ATOM   8764  NH3 POPEb 380      76.504  56.278 104.932  1.00  0.00           N
ATOM   8768  C12 POPEb 380      75.634  56.988 105.942  1.00  0.00           C
ATOM   8771  C11 POPEb 380      74.424  57.738 105.332  1.00  0.00           C
ATOM   8774  P   POPEb 380      72.744  55.958 104.432  1.00  0.00           P
ATOM   8775  O13 POPEb 380      73.554  54.728 104.532  1.00  0.00           O
ATOM   8776  O14 POPEb 380      71.844  56.308 105.552  1.00  0.00           O
ATOM   8777  O11 POPEb 380      71.934  55.958 103.072  1.00  0.00           O
ATOM   8778  O12 POPEb 380      73.834  57.068 104.212  1.00  0.00           O
ATOM   8779  C1  POPEb 380      72.574  55.828 101.812  1.00  0.00           C
ATOM   8782  C2  POPEb 380      72.234  57.018 100.882  1.00  0.00           C
ATOM   8784  O21 POPEb 380      73.334  57.178  99.972  1.00  0.00           O
ATOM   8785  C21 POPEb 380      73.384  56.278  99.002  1.00  0.00           C
ATOM   8786  O22 POPEb 380      72.494  55.508  98.682  1.00  0.00           O
ATOM   8787  C22 POPEb 380      74.764  56.308  98.352  1.00  0.00           C
ATOM   8790  C3  POPEb 380      72.034  58.348 101.652  1.00  0.00           C
ATOM   8793  O31 POPEb 380      71.724  59.428 100.742  1.00  0.00           O
ATOM   8794  C31 POPEb 380      71.524  60.588 101.342  1.00  0.00           C
ATOM   8795  O32 POPEb 380      71.514  60.788 102.542  1.00  0.00           O
ATOM   8796  C32 POPEb 380      71.364  61.688 100.292  1.00  0.00           C
ATOM   8799  C23 POPEb 380      74.684  56.748  96.882  1.00  0.00           C
ATOM   8802  C24 POPEb 380      74.454  58.258  96.752  1.00  0.00           C
ATOM   8805  C25 POPEb 380      74.404  58.728  95.302  1.00  0.00           C
ATOM   8808  C26 POPEb 380      74.074  60.218  95.232  1.00  0.00           C
ATOM   8811  C27 POPEb 380      73.924  60.748  93.802  1.00  0.00           C
ATOM   8814  C28 POPEb 380      72.484  60.728  93.262  1.00  0.00           C
ATOM   8817  C29 POPEb 380      71.904  59.358  93.002  1.00  0.00           C
ATOM   8819 0C21 POPEb 380      71.674  58.808  91.802  1.00  0.00           C
ATOM   8821 1C21 POPEb 380      72.014  59.418  90.462  1.00  0.00           C
ATOM   8824 2C21 POPEb 380      72.534  58.358  89.482  1.00  0.00           C
ATOM   8827 3C21 POPEb 380      73.064  58.958  88.172  1.00  0.00           C
ATOM   8830 4C21 POPEb 380      72.224  58.638  86.912  1.00  0.00           C
ATOM   8833 5C21 POPEb 380      71.984  57.138  86.662  1.00  0.00           C
ATOM   8836 6C21 POPEb 380      73.244  56.268  86.792  1.00  0.00           C
ATOM   8839 7C21 POPEb 380      72.984  54.808  86.412  1.00  0.00           C
ATOM   8842 8C21 POPEb 380      74.144  53.888  86.782  1.00  0.00           C
ATOM   8846  C33 POPEb 380      70.504  61.298  99.062  1.00  0.00           C
ATOM   8849  C34 POPEb 380      70.624  62.368  97.962  1.00  0.00           C
ATOM   8852  C35 POPEb 380      70.054  61.958  96.602  1.00  0.00           C
ATOM   8855  C36 POPEb 380      70.364  63.008  95.522  1.00  0.00           C
ATOM   8858  C37 POPEb 380      69.644  62.778  94.192  1.00  0.00           C
ATOM   8861  C38 POPEb 380      70.174  63.688  93.072  1.00  0.00           C
ATOM   8864  C39 POPEb 380      69.954  63.118  91.652  1.00  0.00           C
ATOM   8867 0C31 POPEb 380      68.494  62.808  91.312  1.00  0.00           C
ATOM   8870 1C31 POPEb 380      67.664  64.048  90.922  1.00  0.00           C
ATOM   8873 2C31 POPEb 380      66.184  63.668  90.772  1.00  0.00           C
ATOM   8876 3C31 POPEb 380      65.304  64.748  90.132  1.00  0.00           C
ATOM   8879 4C31 POPEb 380      65.604  64.988  88.642  1.00  0.00           C
ATOM   8882 5C31 POPEb 380      64.604  65.928  87.982  1.00  0.00           C
ATOM   8885 6C31 POPEb 380      65.074  66.438  86.622  1.00  0.00           C
ATOM   8889  NH3 POPEc 381     114.104  46.328  66.222  1.00  0.00           N
ATOM   8893  C12 POPEc 381     112.844  47.048  65.812  1.00  0.00           C
ATOM   8896  C11 POPEc 381     113.084  48.538  65.422  1.00  0.00           C
ATOM   8899  P   POPEc 381     110.564  49.028  64.902  1.00  0.00           P
ATOM   8900  O13 POPEc 381     109.674  50.218  65.042  1.00  0.00           O
ATOM   8901  O14 POPEc 381     110.924  48.488  63.582  1.00  0.00           O
ATOM   8902  O11 POPEc 381     110.064  47.898  65.862  1.00  0.00           O
ATOM   8903  O12 POPEc 381     111.924  49.368  65.642  1.00  0.00           O
ATOM   8904  C1  POPEc 381     108.944  47.958  66.742  1.00  0.00           C
ATOM   8907  C2  POPEc 381     109.394  48.198  68.202  1.00  0.00           C
ATOM   8909  O21 POPEc 381     108.264  48.148  69.102  1.00  0.00           O
ATOM   8910  C21 POPEc 381     107.454  49.188  69.112  1.00  0.00           C
ATOM   8911  O22 POPEc 381     107.454  50.108  68.292  1.00  0.00           O
ATOM   8912  C22 POPEc 381     106.664  49.188  70.422  1.00  0.00           C
ATOM   8915  C3  POPEc 381     110.244  49.488  68.372  1.00  0.00           C
ATOM   8918  O31 POPEc 381     110.204  50.048  69.712  1.00  0.00           O
ATOM   8919  C31 POPEc 381     111.064  49.498  70.552  1.00  0.00           C
ATOM   8920  O32 POPEc 381     111.844  48.608  70.272  1.00  0.00           O
ATOM   8921  C32 POPEc 381     111.014  50.208  71.892  1.00  0.00           C
ATOM   8924  C23 POPEc 381     106.974  50.468  71.232  1.00  0.00           C
ATOM   8927  C24 POPEc 381     106.644  50.358  72.722  1.00  0.00           C
ATOM   8930  C25 POPEc 381     107.154  51.588  73.492  1.00  0.00           C
ATOM   8933  C26 POPEc 381     106.854  51.598  75.002  1.00  0.00           C
ATOM   8936  C27 POPEc 381     105.354  51.618  75.342  1.00  0.00           C
ATOM   8939  C28 POPEc 381     105.044  51.908  76.822  1.00  0.00           C
ATOM   8942  C29 POPEc 381     105.674  50.918  77.782  1.00  0.00           C
ATOM   8944 0C21 POPEc 381     105.554  50.948  79.122  1.00  0.00           C
ATOM   8946 1C21 POPEc 381     104.754  51.928  79.942  1.00  0.00           C
ATOM   8949 2C21 POPEc 381     103.674  51.198  80.762  1.00  0.00           C
ATOM   8952 3C21 POPEc 381     102.834  52.158  81.622  1.00  0.00           C
ATOM   8955 4C21 POPEc 381     101.744  51.418  82.422  1.00  0.00           C
ATOM   8958 5C21 POPEc 381     100.864  52.368  83.232  1.00  0.00           C
ATOM   8961 6C21 POPEc 381      99.904  51.628  84.172  1.00  0.00           C
ATOM   8964 7C21 POPEc 381      98.994  52.588  84.952  1.00  0.00           C
ATOM   8967 8C21 POPEc 381      98.154  51.908  86.032  1.00  0.00           C
ATOM   8971  C33 POPEc 381     111.664  49.378  73.022  1.00  0.00           C
ATOM   8974  C34 POPEc 381     111.594  50.068  74.392  1.00  0.00           C
ATOM   8977  C35 POPEc 381     112.374  51.388  74.442  1.00  0.00           C
ATOM   8980  C36 POPEc 381     112.454  51.968  75.862  1.00  0.00           C
ATOM   8983  C37 POPEc 381     113.284  53.258  75.922  1.00  0.00           C
ATOM   8986  C38 POPEc 381     113.374  53.878  77.322  1.00  0.00           C
ATOM   8989  C39 POPEc 381     114.314  53.088  78.242  1.00  0.00           C
ATOM   8992 0C31 POPEc 381     114.444  53.718  79.632  1.00  0.00           C
ATOM   8995 1C31 POPEc 381     115.434  52.938  80.502  1.00  0.00           C
ATOM   8998 2C31 POPEc 381     115.634  53.578  81.882  1.00  0.00           C
ATOM   9001 3C31 POPEc 381     116.644  52.818  82.752  1.00  0.00           C
ATOM   9004 4C31 POPEc 381     116.124  51.468  83.272  1.00  0.00           C
ATOM   9007 5C31 POPEc 381     117.184  50.728  84.102  1.00  0.00           C
ATOM   9010 6C31 POPEc 381     116.714  49.358  84.612  1.00  0.00           C
ATOM   9014  NH3 POPEd 382     121.314  97.198  67.672  1.00  0.00           N
ATOM   9018  C12 POPEd 382     120.984  96.448  66.402  1.00  0.00           C
ATOM   9021  C11 POPEd 382     120.304  97.368  65.362  1.00  0.00           C
ATOM   9024  P   POPEd 382     119.274  99.758  65.242  1.00  0.00           P
ATOM   9025  O13 POPEd 382     120.584 100.138  64.682  1.00  0.00           O
ATOM   9026  O14 POPEd 382     118.084  99.788  64.352  1.00  0.00           O
ATOM   9027  O11 POPEd 382     118.974 100.698  66.492  1.00  0.00           O
ATOM   9028  O12 POPEd 382     119.414  98.338  65.952  1.00  0.00           O
ATOM   9029  C1  POPEd 382     119.764 100.618  67.672  1.00  0.00           C
ATOM   9032  C2  POPEd 382     120.734 101.818  67.782  1.00  0.00           C
ATOM   9034  O21 POPEd 382     121.584 101.738  68.932  1.00  0.00           O
ATOM   9035  C21 POPEd 382     122.214 100.658  69.282  1.00  0.00           C
ATOM   9036  O22 POPEd 382     122.454  99.678  68.592  1.00  0.00           O
ATOM   9037  C22 POPEd 382     122.374 100.708  70.792  1.00  0.00           C
ATOM   9040  C3  POPEd 382     119.914 103.138  67.922  1.00  0.00           C
ATOM   9043  O31 POPEd 382     119.164 103.138  69.172  1.00  0.00           O
ATOM   9044  C31 POPEd 382     119.834 103.658  70.202  1.00  0.00           C
ATOM   9045  O32 POPEd 382     120.874 104.288  70.132  1.00  0.00           O
ATOM   9046  C32 POPEd 382     119.184 103.258  71.542  1.00  0.00           C
ATOM   9049  C23 POPEd 382     123.584  99.938  71.352  1.00  0.00           C
ATOM   9052  C24 POPEd 382     123.454  99.798  72.872  1.00  0.00           C
ATOM   9055  C25 POPEd 382     124.734 100.138  73.652  1.00  0.00           C
ATOM   9058  C26 POPEd 382     124.454 100.168  75.162  1.00  0.00           C
ATOM   9061  C27 POPEd 382     125.694 100.508  76.002  1.00  0.00           C
ATOM   9064  C28 POPEd 382     125.394 100.618  77.512  1.00  0.00           C
ATOM   9067  C29 POPEd 382     125.034  99.278  78.122  1.00  0.00           C
ATOM   9069 0C21 POPEd 382     125.594  98.728  79.212  1.00  0.00           C
ATOM   9071 1C21 POPEd 382     126.634  99.348  80.102  1.00  0.00           C
ATOM   9074 2C21 POPEd 382     126.454  98.908  81.572  1.00  0.00           C
ATOM   9077 3C21 POPEd 382     125.144  99.408  82.202  1.00  0.00           C
ATOM   9080 4C21 POPEd 382     124.894  98.778  83.582  1.00  0.00           C
ATOM   9083 5C21 POPEd 382     123.604  99.288  84.232  1.00  0.00           C
ATOM   9086 6C21 POPEd 382     123.214  98.518  85.502  1.00  0.00           C
ATOM   9089 7C21 POPEd 382     121.934  99.108  86.112  1.00  0.00           C
ATOM   9092 8C21 POPEd 382     121.384  98.348  87.322  1.00  0.00           C
ATOM   9096  C33 POPEd 382     118.684 101.788  71.672  1.00  0.00           C
ATOM   9099  C34 POPEd 382     119.164 101.068  72.952  1.00  0.00           C
ATOM   9102  C35 POPEd 382     118.434  99.738  73.202  1.00  0.00           C
ATOM   9105  C36 POPEd 382     119.244  98.728  74.042  1.00  0.00           C
ATOM   9108  C37 POPEd 382     119.474  99.118  75.512  1.00  0.00           C
ATOM   9111  C38 POPEd 382     120.844  98.628  76.002  1.00  0.00           C
ATOM   9114  C39 POPEd 382     120.974  98.438  77.522  1.00  0.00           C
ATOM   9117 0C31 POPEd 382     120.284  97.158  78.022  1.00  0.00           C
ATOM   9120 1C31 POPEd 382     120.734  96.738  79.442  1.00  0.00           C
ATOM   9123 2C31 POPEd 382     120.074  95.418  79.882  1.00  0.00           C
ATOM   9126 3C31 POPEd 382     120.544  94.928  81.262  1.00  0.00           C
ATOM   9129 4C31 POPEd 382     119.894  95.678  82.422  1.00  0.00           C
ATOM   9132 5C31 POPEd 382     120.294  95.118  83.792  1.00  0.00           C
ATOM   9135 6C31 POPEd 382     119.494  95.738  84.942  1.00  0.00           C
ATOM   9139  NH3 POPEe 383       1.616  56.028  63.742  1.00  0.00           N
ATOM   9143  C12 POPEe 383       3.006  55.598  63.372  1.00  0.00           C
ATOM   9146  C11 POPEe 383       3.546  54.678  64.472  1.00  0.00           C
ATOM   9149  P   POPEe 383       5.376  53.188  63.302  1.00  0.00           P
ATOM   9150  O13 POPEe 383       4.206  52.518  62.702  1.00  0.00           O
ATOM   9151  O14 POPEe 383       6.396  53.728  62.372  1.00  0.00           O
ATOM   9152  O11 POPEe 383       6.086  52.218  64.332  1.00  0.00           O
ATOM   9153  O12 POPEe 383       4.916  54.388  64.232  1.00  0.00           O
ATOM   9154  C1  POPEe 383       5.366  51.608  65.402  1.00  0.00           C
ATOM   9157  C2  POPEe 383       5.246  52.468  66.692  1.00  0.00           C
ATOM   9159  O21 POPEe 383       6.466  52.418  67.452  1.00  0.00           O
ATOM   9160  C21 POPEe 383       7.516  53.068  67.052  1.00  0.00           C
ATOM   9161  O22 POPEe 383       7.606  53.878  66.142  1.00  0.00           O
ATOM   9162  C22 POPEe 383       8.666  52.638  67.962  1.00  0.00           C
ATOM   9165  C3  POPEe 383       4.096  51.908  67.592  1.00  0.00           C
ATOM   9168  O31 POPEe 383       4.576  50.888  68.502  1.00  0.00           O
ATOM   9169  C31 POPEe 383       5.146  51.228  69.672  1.00  0.00           C
ATOM   9170  O32 POPEe 383       5.826  50.458  70.322  1.00  0.00           O
ATOM   9171  C32 POPEe 383       4.836  52.668  70.142  1.00  0.00           C
ATOM   9174  C23 POPEe 383       9.256  53.858  68.692  1.00  0.00           C
ATOM   9177  C24 POPEe 383      10.316  53.478  69.732  1.00  0.00           C
ATOM   9180  C25 POPEe 383      10.936  54.708  70.392  1.00  0.00           C
ATOM   9183  C26 POPEe 383       9.906  55.598  71.122  1.00  0.00           C
ATOM   9186  C27 POPEe 383      10.546  56.668  72.012  1.00  0.00           C
ATOM   9189  C28 POPEe 383      10.536  56.338  73.522  1.00  0.00           C
ATOM   9192  C29 POPEe 383      11.066  54.988  73.912  1.00  0.00           C
ATOM   9194 0C21 POPEe 383      11.156  54.518  75.162  1.00  0.00           C
ATOM   9196 1C21 POPEe 383      10.776  55.258  76.422  1.00  0.00           C
ATOM   9199 2C21 POPEe 383       9.806  54.448  77.302  1.00  0.00           C
ATOM   9202 3C21 POPEe 383       9.606  55.128  78.662  1.00  0.00           C
ATOM   9205 4C21 POPEe 383       8.736  54.318  79.632  1.00  0.00           C
ATOM   9208 5C21 POPEe 383       8.496  55.088  80.942  1.00  0.00           C
ATOM   9211 6C21 POPEe 383       7.656  54.308  81.962  1.00  0.00           C
ATOM   9214 7C21 POPEe 383       7.136  55.218  83.082  1.00  0.00           C
ATOM   9217 8C21 POPEe 383       7.276  54.628  84.492  1.00  0.00           C
ATOM   9221  C33 POPEe 383       5.556  53.098  71.442  1.00  0.00           C
ATOM   9224  C34 POPEe 383       4.836  54.258  72.152  1.00  0.00           C
ATOM   9227  C35 POPEe 383       5.426  54.568  73.532  1.00  0.00           C
ATOM   9230  C36 POPEe 383       5.116  55.968  74.092  1.00  0.00           C
ATOM   9233  C37 POPEe 383       5.546  56.088  75.552  1.00  0.00           C
ATOM   9236  C38 POPEe 383       5.506  57.518  76.092  1.00  0.00           C
ATOM   9239  C39 POPEe 383       5.816  57.628  77.592  1.00  0.00           C
ATOM   9242 0C31 POPEe 383       4.856  56.798  78.452  1.00  0.00           C
ATOM   9245 1C31 POPEe 383       4.916  57.138  79.942  1.00  0.00           C
ATOM   9248 2C31 POPEe 383       4.046  56.208  80.802  1.00  0.00           C
ATOM   9251 3C31 POPEe 383       2.586  56.138  80.342  1.00  0.00           C
ATOM   9254 4C31 POPEe 383       1.706  55.278  81.262  1.00  0.00           C
ATOM   9257 5C31 POPEe 383       0.256  55.218  80.792  1.00  0.00           C
ATOM   9260 6C31 POPEe 383      -0.664  54.468  81.762  1.00  0.00           C
ATOM   9264  NH3 POPEf 384      94.694  16.470  65.622  1.00  0.00           N
ATOM   9268  C12 POPEf 384      94.414  14.990  65.672  1.00  0.00           C
ATOM   9271  C11 POPEf 384      95.134  14.230  64.532  1.00  0.00           C
ATOM   9274  P   POPEf 384      93.504  12.120  64.842  1.00  0.00           P
ATOM   9275  O13 POPEf 384      92.364  12.900  64.312  1.00  0.00           O
ATOM   9276  O14 POPEf 384      93.534  10.670  64.552  1.00  0.00           O
ATOM   9277  O11 POPEf 384      93.524  12.280  66.412  1.00  0.00           O
ATOM   9278  O12 POPEf 384      94.874  12.820  64.462  1.00  0.00           O
ATOM   9279  C1  POPEf 384      94.684  11.840  67.132  1.00  0.00           C
ATOM   9282  C2  POPEf 384      94.244  11.140  68.422  1.00  0.00           C
ATOM   9284  O21 POPEf 384      95.404  10.950  69.252  1.00  0.00           O
ATOM   9285  C21 POPEf 384      95.154  10.940  70.562  1.00  0.00           C
ATOM   9286  O22 POPEf 384      94.054  11.020  71.082  1.00  0.00           O
ATOM   9287  C22 POPEf 384      96.474  10.770  71.322  1.00  0.00           C
ATOM   9290  C3  POPEf 384      93.574   9.780  68.082  1.00  0.00           C
ATOM   9293  O31 POPEf 384      92.764   9.350  69.192  1.00  0.00           O
ATOM   9294  C31 POPEf 384      91.684   8.660  68.902  1.00  0.00           C
ATOM   9295  O32 POPEf 384      91.374   8.220  67.802  1.00  0.00           O
ATOM   9296  C32 POPEf 384      90.794   8.600  70.142  1.00  0.00           C
ATOM   9299  C23 POPEf 384      96.464  11.590  72.632  1.00  0.00           C
ATOM   9302  C24 POPEf 384      97.804  11.610  73.362  1.00  0.00           C
ATOM   9305  C25 POPEf 384      97.784  12.580  74.542  1.00  0.00           C
ATOM   9308  C26 POPEf 384      99.014  12.480  75.452  1.00  0.00           C
ATOM   9311  C27 POPEf 384      98.994  13.560  76.552  1.00  0.00           C
ATOM   9314  C28 POPEf 384     100.024  14.690  76.362  1.00  0.00           C
ATOM   9317  C29 POPEf 384     100.014  15.440  75.052  1.00  0.00           C
ATOM   9319 0C21 POPEf 384      99.064  16.270  74.582  1.00  0.00           C
ATOM   9321 1C21 POPEf 384      97.774  16.618  75.272  1.00  0.00           C
ATOM   9324 2C21 POPEf 384      97.664  18.138  75.522  1.00  0.00           C
ATOM   9327 3C21 POPEf 384      96.414  18.458  76.342  1.00  0.00           C
ATOM   9330 4C21 POPEf 384      96.274  19.948  76.672  1.00  0.00           C
ATOM   9333 5C21 POPEf 384      95.154  20.238  77.682  1.00  0.00           C
ATOM   9336 6C21 POPEf 384      95.434  19.648  79.072  1.00  0.00           C
ATOM   9339 7C21 POPEf 384      94.404  20.058  80.132  1.00  0.00           C
ATOM   9342 8C21 POPEf 384      94.694  19.478  81.512  1.00  0.00           C
ATOM   9346  C33 POPEf 384      89.844   7.390  70.122  1.00  0.00           C
ATOM   9349  C34 POPEf 384      88.974   7.290  71.382  1.00  0.00           C
ATOM   9352  C35 POPEf 384      89.554   6.330  72.422  1.00  0.00           C
ATOM   9355  C36 POPEf 384      88.654   6.220  73.652  1.00  0.00           C
ATOM   9358  C37 POPEf 384      89.274   5.380  74.782  1.00  0.00           C
ATOM   9361  C38 POPEf 384      88.274   5.120  75.912  1.00  0.00           C
ATOM   9364  C39 POPEf 384      88.934   4.910  77.282  1.00  0.00           C
ATOM   9367 0C31 POPEf 384      89.384   6.240  77.912  1.00  0.00           C
ATOM   9370 1C31 POPEf 384      89.754   6.090  79.392  1.00  0.00           C
ATOM   9373 2C31 POPEf 384      90.354   7.370  80.012  1.00  0.00           C
ATOM   9376 3C31 POPEf 384      89.424   8.590  79.962  1.00  0.00           C
ATOM   9379 4C31 POPEf 384      89.994   9.780  80.742  1.00  0.00           C
ATOM   9382 5C31 POPEf 384      89.064  10.990  80.752  1.00  0.00           C
ATOM   9385 6C31 POPEf 384      89.584  12.140  81.632  1.00  0.00           C
ATOM   9389  NH3 POPEg 385      80.294   3.320 103.422  1.00  0.00           N
ATOM   9393  C12 POPEg 385      79.654   4.660 103.162  1.00  0.00           C
ATOM   9396  C11 POPEg 385      78.234   4.730 103.792  1.00  0.00           C
ATOM   9399  P   POPEg 385      77.504   6.770 102.302  1.00  0.00           P
ATOM   9400  O13 POPEg 385      76.274   7.600 102.332  1.00  0.00           O
ATOM   9401  O14 POPEg 385      78.784   7.430 102.022  1.00  0.00           O
ATOM   9402  O11 POPEg 385      77.294   5.560 101.312  1.00  0.00           O
ATOM   9403  O12 POPEg 385      77.604   6.010 103.672  1.00  0.00           O
ATOM   9404  C1  POPEg 385      77.634   5.700  99.932  1.00  0.00           C
ATOM   9407  C2  POPEg 385      76.334   5.700  99.082  1.00  0.00           C
ATOM   9409  O21 POPEg 385      76.534   5.440  97.682  1.00  0.00           O
ATOM   9410  C21 POPEg 385      77.644   5.770  97.052  1.00  0.00           C
ATOM   9411  O22 POPEg 385      78.454   6.620  97.382  1.00  0.00           O
ATOM   9412  C22 POPEg 385      77.814   4.860  95.832  1.00  0.00           C
ATOM   9415  C3  POPEg 385      75.424   6.930  99.372  1.00  0.00           C
ATOM   9418  O31 POPEg 385      74.384   7.120  98.382  1.00  0.00           O
ATOM   9419  C31 POPEg 385      74.614   7.770  97.222  1.00  0.00           C
ATOM   9420  O32 POPEg 385      73.874   7.660  96.262  1.00  0.00           O
ATOM   9421  C32 POPEg 385      75.824   8.710  97.242  1.00  0.00           C
ATOM   9424  C23 POPEg 385      76.564   4.680  94.932  1.00  0.00           C
ATOM   9427  C24 POPEg 385      76.814   3.570  93.892  1.00  0.00           C
ATOM   9430  C25 POPEg 385      75.734   3.370  92.822  1.00  0.00           C
ATOM   9433  C26 POPEg 385      75.604   4.560  91.862  1.00  0.00           C
ATOM   9436  C27 POPEg 385      74.954   4.210  90.512  1.00  0.00           C
ATOM   9439  C28 POPEg 385      75.084   5.320  89.442  1.00  0.00           C
ATOM   9442  C29 POPEg 385      74.254   6.540  89.742  1.00  0.00           C
ATOM   9444 0C21 POPEg 385      73.734   7.450  88.892  1.00  0.00           C
ATOM   9446 1C21 POPEg 385      73.904   7.510  87.402  1.00  0.00           C
ATOM   9449 2C21 POPEg 385      74.854   8.660  86.992  1.00  0.00           C
ATOM   9452 3C21 POPEg 385      74.274  10.070  87.172  1.00  0.00           C
ATOM   9455 4C21 POPEg 385      75.364  11.160  87.242  1.00  0.00           C
ATOM   9458 5C21 POPEg 385      76.364  11.120  86.072  1.00  0.00           C
ATOM   9461 6C21 POPEg 385      77.374  12.270  86.132  1.00  0.00           C
ATOM   9464 7C21 POPEg 385      78.444  12.190  85.042  1.00  0.00           C
ATOM   9467 8C21 POPEg 385      79.484  13.310  85.142  1.00  0.00           C
ATOM   9471  C33 POPEg 385      76.224   9.140  95.812  1.00  0.00           C
ATOM   9474  C34 POPEg 385      77.654   9.700  95.752  1.00  0.00           C
ATOM   9477  C35 POPEg 385      78.104   9.990  94.322  1.00  0.00           C
ATOM   9480  C36 POPEg 385      78.604   8.750  93.562  1.00  0.00           C
ATOM   9483  C37 POPEg 385      78.834   9.060  92.072  1.00  0.00           C
ATOM   9486  C38 POPEg 385      79.254   7.840  91.262  1.00  0.00           C
ATOM   9489  C39 POPEg 385      79.634   8.170  89.812  1.00  0.00           C
ATOM   9492 0C31 POPEg 385      78.714   7.500  88.772  1.00  0.00           C
ATOM   9495 1C31 POPEg 385      79.194   7.690  87.322  1.00  0.00           C
ATOM   9498 2C31 POPEg 385      78.284   6.990  86.312  1.00  0.00           C
ATOM   9501 3C31 POPEg 385      78.664   7.220  84.842  1.00  0.00           C
ATOM   9504 4C31 POPEg 385      79.834   6.360  84.352  1.00  0.00           C
ATOM   9507 5C31 POPEg 385      79.944   6.330  82.822  1.00  0.00           C
ATOM   9510 6C31 POPEg 385      81.124   5.490  82.322  1.00  0.00           C
ATOM   9514  NH3 POPEh 386     107.504 112.908 105.632  1.00  0.00           N
ATOM   9518  C12 POPEh 386     107.604 114.398 105.802  1.00  0.00           C
ATOM   9521  C11 POPEh 386     107.944 114.838 107.242  1.00  0.00           C
ATOM   9524  P   POPEh 386     110.424 113.678 107.182  1.00  0.00           P
ATOM   9525  O13 POPEh 386     111.564 113.758 108.122  1.00  0.00           O
ATOM   9526  O14 POPEh 386     109.954 112.328 106.792  1.00  0.00           O
ATOM   9527  O11 POPEh 386     110.824 114.448 105.852  1.00  0.00           O
ATOM   9528  O12 POPEh 386     109.174 114.388 107.802  1.00  0.00           O
ATOM   9529  C1  POPEh 386     112.174 114.258 105.402  1.00  0.00           C
ATOM   9532  C2  POPEh 386     112.544 115.138 104.152  1.00  0.00           C
ATOM   9534  O21 POPEh 386     112.914 114.298 103.042  1.00  0.00           O
ATOM   9535  C21 POPEh 386     114.104 113.718 103.162  1.00  0.00           C
ATOM   9536  O22 POPEh 386     114.854 113.788 104.122  1.00  0.00           O
ATOM   9537  C22 POPEh 386     114.444 112.928 101.892  1.00  0.00           C
ATOM   9540  C3  POPEh 386     113.614 116.268 104.432  1.00  0.00           C
ATOM   9543  O31 POPEh 386     114.434 116.548 103.272  1.00  0.00           O
ATOM   9544  C31 POPEh 386     114.174 117.668 102.612  1.00  0.00           C
ATOM   9545  O32 POPEh 386     114.844 118.698 102.682  1.00  0.00           O
ATOM   9546  C32 POPEh 386     113.044 117.468 101.612  1.00  0.00           C
ATOM   9549  C23 POPEh 386     115.874 113.228 101.402  1.00  0.00           C
ATOM   9552  C24 POPEh 386     116.444 112.118 100.522  1.00  0.00           C
ATOM   9555  C25 POPEh 386     117.894 112.378 100.102  1.00  0.00           C
ATOM   9558  C26 POPEh 386     118.474 111.178  99.352  1.00  0.00           C
ATOM   9561  C27 POPEh 386     119.884 111.428  98.812  1.00  0.00           C
ATOM   9564  C28 POPEh 386     120.434 110.218  98.032  1.00  0.00           C
ATOM   9567  C29 POPEh 386     119.784 110.068  96.682  1.00  0.00           C
ATOM   9569 0C21 POPEh 386     120.414 109.988  95.492  1.00  0.00           C
ATOM   9571 1C21 POPEh 386     121.904 109.998  95.262  1.00  0.00           C
ATOM   9574 2C21 POPEh 386     122.434 108.588  94.902  1.00  0.00           C
ATOM   9577 3C21 POPEh 386     122.094 108.168  93.462  1.00  0.00           C
ATOM   9580 4C21 POPEh 386     122.694 106.798  93.112  1.00  0.00           C
ATOM   9583 5C21 POPEh 386     122.524 106.398  91.642  1.00  0.00           C
ATOM   9586 6C21 POPEh 386     123.344 107.268  90.682  1.00  0.00           C
ATOM   9589 7C21 POPEh 386     123.534 106.608  89.302  1.00  0.00           C
ATOM   9592 8C21 POPEh 386     124.584 107.308  88.452  1.00  0.00           C
ATOM   9596  C33 POPEh 386     113.514 116.698 100.362  1.00  0.00           C
ATOM   9599  C34 POPEh 386     112.384 115.918  99.662  1.00  0.00           C
ATOM   9602  C35 POPEh 386     111.274 116.798  99.072  1.00  0.00           C
ATOM   9605  C36 POPEh 386     111.744 117.718  97.942  1.00  0.00           C
ATOM   9608  C37 POPEh 386     110.624 118.018  96.942  1.00  0.00           C
ATOM   9611  C38 POPEh 386     110.934 119.168  95.962  1.00  0.00           C
ATOM   9614  C39 POPEh 386     110.844 120.518  96.682  1.00  0.00           C
ATOM   9617 0C31 POPEh 386     110.914 121.768  95.792  1.00  0.00           C
ATOM   9620 1C31 POPEh 386     110.714 123.048  96.622  1.00  0.00           C
ATOM   9623 2C31 POPEh 386     109.384 123.788  96.382  1.00  0.00           C
ATOM   9626 3C31 POPEh 386     108.124 123.098  96.942  1.00  0.00           C
ATOM   9629 4C31 POPEh 386     107.644 123.618  98.312  1.00  0.00           C
ATOM   9632 5C31 POPEh 386     106.324 122.938  98.702  1.00  0.00           C
ATOM   9635 6C31 POPEh 386     105.714 123.308 100.062  1.00  0.00           C
ATOM   9639  NH3 POPEi 387      31.944   9.300  66.352  1.00  0.00           N
ATOM   9643  C12 POPEi 387      32.764   8.080  66.662  1.00  0.00           C
ATOM   9646  C11 POPEi 387      32.704   7.730  68.162  1.00  0.00           C
ATOM   9649  P   POPEi 387      33.854   9.820  69.282  1.00  0.00           P
ATOM   9650  O13 POPEi 387      32.754  10.490  68.552  1.00  0.00           O
ATOM   9651  O14 POPEi 387      33.904   9.950  70.752  1.00  0.00           O
ATOM   9652  O11 POPEi 387      35.234  10.200  68.612  1.00  0.00           O
ATOM   9653  O12 POPEi 387      33.794   8.290  68.902  1.00  0.00           O
ATOM   9654  C1  POPEi 387      36.354  10.570  69.432  1.00  0.00           C
ATOM   9657  C2  POPEi 387      36.914   9.430  70.342  1.00  0.00           C
ATOM   9659  O21 POPEi 387      37.554  10.100  71.432  1.00  0.00           O
ATOM   9660  C21 POPEi 387      36.744  10.510  72.412  1.00  0.00           C
ATOM   9661  O22 POPEi 387      36.564  11.680  72.712  1.00  0.00           O
ATOM   9662  C22 POPEi 387      36.304   9.310  73.262  1.00  0.00           C
ATOM   9665  C3  POPEi 387      37.914   8.500  69.582  1.00  0.00           C
ATOM   9668  O31 POPEi 387      39.214   8.400  70.212  1.00  0.00           O
ATOM   9669  C31 POPEi 387      39.274   7.550  71.222  1.00  0.00           C
ATOM   9670  O32 POPEi 387      38.364   6.850  71.622  1.00  0.00           O
ATOM   9671  C32 POPEi 387      40.664   7.630  71.862  1.00  0.00           C
ATOM   9674  C23 POPEi 387      35.834   9.710  74.682  1.00  0.00           C
ATOM   9677  C24 POPEi 387      36.014   8.610  75.732  1.00  0.00           C
ATOM   9680  C25 POPEi 387      35.394   9.010  77.082  1.00  0.00           C
ATOM   9683  C26 POPEi 387      35.434   7.910  78.162  1.00  0.00           C
ATOM   9686  C27 POPEi 387      34.234   8.040  79.122  1.00  0.00           C
ATOM   9689  C28 POPEi 387      34.244   7.010  80.272  1.00  0.00           C
ATOM   9692  C29 POPEi 387      32.924   7.020  81.002  1.00  0.00           C
ATOM   9694 0C21 POPEi 387      32.694   7.140  82.322  1.00  0.00           C
ATOM   9696 1C21 POPEi 387      33.704   7.250  83.432  1.00  0.00           C
ATOM   9699 2C21 POPEi 387      33.454   6.180  84.522  1.00  0.00           C
ATOM   9702 3C21 POPEi 387      34.464   6.250  85.672  1.00  0.00           C
ATOM   9705 4C21 POPEi 387      34.384   5.060  86.652  1.00  0.00           C
ATOM   9708 5C21 POPEi 387      34.694   3.700  85.992  1.00  0.00           C
ATOM   9711 6C21 POPEi 387      34.764   2.540  86.992  1.00  0.00           C
ATOM   9714 7C21 POPEi 387      34.914   1.180  86.282  1.00  0.00           C
ATOM   9717 8C21 POPEi 387      34.854  -0.020  87.232  1.00  0.00           C
ATOM   9721  C33 POPEi 387      41.124   6.320  72.552  1.00  0.00           C
ATOM   9724  C34 POPEi 387      41.694   6.510  73.972  1.00  0.00           C
ATOM   9727  C35 POPEi 387      40.674   7.030  74.992  1.00  0.00           C
ATOM   9730  C36 POPEi 387      41.174   6.900  76.442  1.00  0.00           C
ATOM   9733  C37 POPEi 387      40.194   7.520  77.462  1.00  0.00           C
ATOM   9736  C38 POPEi 387      40.474   7.100  78.912  1.00  0.00           C
ATOM   9739  C39 POPEi 387      41.674   7.830  79.542  1.00  0.00           C
ATOM   9742 0C31 POPEi 387      42.044   7.260  80.912  1.00  0.00           C
ATOM   9745 1C31 POPEi 387      43.314   7.900  81.502  1.00  0.00           C
ATOM   9748 2C31 POPEi 387      43.764   7.220  82.802  1.00  0.00           C
ATOM   9751 3C31 POPEi 387      45.074   7.780  83.372  1.00  0.00           C
ATOM   9754 4C31 POPEi 387      44.894   9.110  84.122  1.00  0.00           C
ATOM   9757 5C31 POPEi 387      46.184   9.610  84.762  1.00  0.00           C
ATOM   9760 6C31 POPEi 387      45.984  10.770  85.742  1.00  0.00           C
ATOM   9764  NH3 POPEj 388      92.924  93.088  63.772  1.00  0.00           N
ATOM   9768  C12 POPEj 388      93.214  92.068  62.692  1.00  0.00           C
ATOM   9771  C11 POPEj 388      92.324  90.828  62.862  1.00  0.00           C
ATOM   9774  P   POPEj 388      93.634  88.608  63.262  1.00  0.00           P
ATOM   9775  O13 POPEj 388      92.664  88.258  64.332  1.00  0.00           O
ATOM   9776  O14 POPEj 388      94.174  87.468  62.492  1.00  0.00           O
ATOM   9777  O11 POPEj 388      94.774  89.508  63.872  1.00  0.00           O
ATOM   9778  O12 POPEj 388      92.934  89.648  62.302  1.00  0.00           O
ATOM   9779  C1  POPEj 388      95.814  88.978  64.692  1.00  0.00           C
ATOM   9782  C2  POPEj 388      96.334  90.018  65.722  1.00  0.00           C
ATOM   9784  O21 POPEj 388      95.374  90.148  66.792  1.00  0.00           O
ATOM   9785  C21 POPEj 388      94.344  90.958  66.732  1.00  0.00           C
ATOM   9786  O22 POPEj 388      94.104  91.808  65.882  1.00  0.00           O
ATOM   9787  C22 POPEj 388      93.484  90.728  67.982  1.00  0.00           C
ATOM   9790  C3  POPEj 388      96.824  91.328  65.022  1.00  0.00           C
ATOM   9793  O31 POPEj 388      97.034  92.438  65.922  1.00  0.00           O
ATOM   9794  C31 POPEj 388      98.154  92.388  66.652  1.00  0.00           C
ATOM   9795  O32 POPEj 388      98.994  91.498  66.592  1.00  0.00           O
ATOM   9796  C32 POPEj 388      98.184  93.588  67.592  1.00  0.00           C
ATOM   9799  C23 POPEj 388      94.164  91.178  69.302  1.00  0.00           C
ATOM   9802  C24 POPEj 388      93.604  90.518  70.572  1.00  0.00           C
ATOM   9805  C25 POPEj 388      92.404  91.228  71.192  1.00  0.00           C
ATOM   9808  C26 POPEj 388      92.334  90.998  72.722  1.00  0.00           C
ATOM   9811  C27 POPEj 388      91.064  91.568  73.372  1.00  0.00           C
ATOM   9814  C28 POPEj 388      91.094  91.598  74.912  1.00  0.00           C
ATOM   9817  C29 POPEj 388      91.914  92.718  75.512  1.00  0.00           C
ATOM   9819 0C21 POPEj 388      91.444  93.838  76.092  1.00  0.00           C
ATOM   9821 1C21 POPEj 388      89.994  94.208  76.262  1.00  0.00           C
ATOM   9824 2C21 POPEj 388      89.674  95.108  77.472  1.00  0.00           C
ATOM   9827 3C21 POPEj 388      88.174  95.438  77.502  1.00  0.00           C
ATOM   9830 4C21 POPEj 388      87.694  96.348  78.642  1.00  0.00           C
ATOM   9833 5C21 POPEj 388      86.244  96.808  78.412  1.00  0.00           C
ATOM   9836 6C21 POPEj 388      85.554  97.388  79.642  1.00  0.00           C
ATOM   9839 7C21 POPEj 388      84.084  97.758  79.352  1.00  0.00           C
ATOM   9842 8C21 POPEj 388      83.294  98.198  80.582  1.00  0.00           C
ATOM   9846  C33 POPEj 388      97.074  93.498  68.672  1.00  0.00           C
ATOM   9849  C34 POPEj 388      97.134  94.618  69.732  1.00  0.00           C
ATOM   9852  C35 POPEj 388      98.484  94.718  70.452  1.00  0.00           C
ATOM   9855  C36 POPEj 388      98.394  95.418  71.812  1.00  0.00           C
ATOM   9858  C37 POPEj 388      99.684  95.288  72.632  1.00  0.00           C
ATOM   9861  C38 POPEj 388      99.524  95.638  74.112  1.00  0.00           C
ATOM   9864  C39 POPEj 388     100.824  95.468  74.902  1.00  0.00           C
ATOM   9867 0C31 POPEj 388     100.584  95.698  76.392  1.00  0.00           C
ATOM   9870 1C31 POPEj 388     101.834  95.638  77.272  1.00  0.00           C
ATOM   9873 2C31 POPEj 388     101.424  95.598  78.752  1.00  0.00           C
ATOM   9876 3C31 POPEj 388     102.564  95.778  79.752  1.00  0.00           C
ATOM   9879 4C31 POPEj 388     102.104  95.508  81.192  1.00  0.00           C
ATOM   9882 5C31 POPEj 388     103.224  95.588  82.222  1.00  0.00           C
ATOM   9885 6C31 POPEj 388     102.744  95.258  83.642  1.00  0.00           C
ATOM   9889  NH3 POPEk 389     123.904  23.598 106.692  1.00  0.00           N
ATOM   9893  C12 POPEk 389     123.644  23.758 108.162  1.00  0.00           C
ATOM   9896  C11 POPEk 389     122.244  23.228 108.532  1.00  0.00           C
ATOM   9899  P   POPEk 389     120.054  24.058 109.682  1.00  0.00           P
ATOM   9900  O13 POPEk 389     120.314  22.988 110.682  1.00  0.00           O
ATOM   9901  O14 POPEk 389     119.524  25.338 110.192  1.00  0.00           O
ATOM   9902  O11 POPEk 389     119.024  23.478 108.642  1.00  0.00           O
ATOM   9903  O12 POPEk 389     121.354  24.308 108.802  1.00  0.00           O
ATOM   9904  C1  POPEk 389     118.444  24.298 107.642  1.00  0.00           C
ATOM   9907  C2  POPEk 389     119.174  24.088 106.292  1.00  0.00           C
ATOM   9909  O21 POPEk 389     118.464  24.728 105.232  1.00  0.00           O
ATOM   9910  C21 POPEk 389     117.384  24.128 104.762  1.00  0.00           C
ATOM   9911  O22 POPEk 389     116.654  23.358 105.352  1.00  0.00           O
ATOM   9912  C22 POPEk 389     117.204  24.588 103.322  1.00  0.00           C
ATOM   9915  C3  POPEk 389     119.414  22.578 106.002  1.00  0.00           C
ATOM   9918  O31 POPEk 389     119.804  22.278 104.652  1.00  0.00           O
ATOM   9919  C31 POPEk 389     121.054  22.548 104.322  1.00  0.00           C
ATOM   9920  O32 POPEk 389     121.874  23.118 105.032  1.00  0.00           O
ATOM   9921  C32 POPEk 389     121.284  22.058 102.892  1.00  0.00           C
ATOM   9924  C23 POPEk 389     116.724  23.438 102.422  1.00  0.00           C
ATOM   9927  C24 POPEk 389     116.674  23.908 100.972  1.00  0.00           C
ATOM   9930  C25 POPEk 389     116.364  22.768 100.002  1.00  0.00           C
ATOM   9933  C26 POPEk 389     116.544  23.198  98.542  1.00  0.00           C
ATOM   9936  C27 POPEk 389     116.304  22.078  97.532  1.00  0.00           C
ATOM   9939  C28 POPEk 389     116.914  22.378  96.152  1.00  0.00           C
ATOM   9942  C29 POPEk 389     116.334  23.628  95.532  1.00  0.00           C
ATOM   9944 0C21 POPEk 389     115.884  23.738  94.272  1.00  0.00           C
ATOM   9946 1C21 POPEk 389     115.934  22.688  93.212  1.00  0.00           C
ATOM   9949 2C21 POPEk 389     115.804  23.328  91.822  1.00  0.00           C
ATOM   9952 3C21 POPEk 389     116.944  24.288  91.442  1.00  0.00           C
ATOM   9955 4C21 POPEk 389     116.454  25.448  90.572  1.00  0.00           C
ATOM   9958 5C21 POPEk 389     115.904  25.008  89.212  1.00  0.00           C
ATOM   9961 6C21 POPEk 389     115.114  26.128  88.542  1.00  0.00           C
ATOM   9964 7C21 POPEk 389     114.534  25.758  87.172  1.00  0.00           C
ATOM   9967 8C21 POPEk 389     113.664  26.888  86.612  1.00  0.00           C
ATOM   9971  C33 POPEk 389     122.734  21.648 102.592  1.00  0.00           C
ATOM   9974  C34 POPEk 389     122.944  21.518 101.072  1.00  0.00           C
ATOM   9977  C35 POPEk 389     124.374  21.178 100.642  1.00  0.00           C
ATOM   9980  C36 POPEk 389     125.374  22.308 100.932  1.00  0.00           C
ATOM   9983  C37 POPEk 389     125.764  23.078  99.662  1.00  0.00           C
ATOM   9986  C38 POPEk 389     126.654  24.278  99.992  1.00  0.00           C
ATOM   9989  C39 POPEk 389     127.114  25.068  98.762  1.00  0.00           C
ATOM   9992 0C31 POPEk 389     127.724  26.408  99.172  1.00  0.00           C
ATOM   9995 1C31 POPEk 389     128.504  27.078  98.042  1.00  0.00           C
ATOM   9998 2C31 POPEk 389     129.094  28.418  98.492  1.00  0.00           C
ATOM  10001 3C31 POPEk 389     129.934  29.138  97.432  1.00  0.00           C
ATOM  10004 4C31 POPEk 389     131.214  28.368  97.102  1.00  0.00           C
ATOM  10007 5C31 POPEk 389     132.204  29.188  96.272  1.00  0.00           C
ATOM  10010 6C31 POPEk 389     133.514  28.428  96.052  1.00  0.00           C
ATOM  10014  NH3 POPEl 390      60.214   5.240  61.972  1.00  0.00           N
ATOM  10018  C12 POPEl 390      59.774   6.110  60.832  1.00  0.00           C
ATOM  10021  C11 POPEl 390      58.484   5.600  60.202  1.00  0.00           C
ATOM  10024  P   POPEl 390      56.534   6.640  58.752  1.00  0.00           P
ATOM  10025  O13 POPEl 390      56.594   7.410  57.482  1.00  0.00           O
ATOM  10026  O14 POPEl 390      55.984   5.260  58.722  1.00  0.00           O
ATOM  10027  O11 POPEl 390      55.684   7.470  59.792  1.00  0.00           O
ATOM  10028  O12 POPEl 390      57.964   6.650  59.402  1.00  0.00           O
ATOM  10029  C1  POPEl 390      55.634   7.160  61.192  1.00  0.00           C
ATOM  10032  C2  POPEl 390      56.604   8.010  62.052  1.00  0.00           C
ATOM  10034  O21 POPEl 390      56.074   7.970  63.382  1.00  0.00           O
ATOM  10035  C21 POPEl 390      56.944   7.980  64.372  1.00  0.00           C
ATOM  10036  O22 POPEl 390      58.154   8.080  64.252  1.00  0.00           O
ATOM  10037  C22 POPEl 390      56.184   7.880  65.692  1.00  0.00           C
ATOM  10040  C3  POPEl 390      56.724   9.470  61.542  1.00  0.00           C
ATOM  10043  O31 POPEl 390      57.694  10.240  62.292  1.00  0.00           O
ATOM  10044  C31 POPEl 390      57.204  11.060  63.202  1.00  0.00           C
ATOM  10045  O32 POPEl 390      56.024  11.140  63.532  1.00  0.00           O
ATOM  10046  C32 POPEl 390      58.304  11.960  63.772  1.00  0.00           C
ATOM  10049  C23 POPEl 390      56.354   9.140  66.572  1.00  0.00           C
ATOM  10052  C24 POPEl 390      55.274   9.240  67.652  1.00  0.00           C
ATOM  10055  C25 POPEl 390      55.434   8.240  68.802  1.00  0.00           C
ATOM  10058  C26 POPEl 390      56.344   8.770  69.922  1.00  0.00           C
ATOM  10061  C27 POPEl 390      56.544   7.760  71.052  1.00  0.00           C
ATOM  10064  C28 POPEl 390      57.274   8.350  72.282  1.00  0.00           C
ATOM  10067  C29 POPEl 390      56.394   9.300  73.052  1.00  0.00           C
ATOM  10069 0C21 POPEl 390      55.774   9.070  74.222  1.00  0.00           C
ATOM  10071 1C21 POPEl 390      55.794   7.820  75.062  1.00  0.00           C
ATOM  10074 2C21 POPEl 390      56.224   8.090  76.522  1.00  0.00           C
ATOM  10077 3C21 POPEl 390      57.744   8.340  76.672  1.00  0.00           C
ATOM  10080 4C21 POPEl 390      58.554   7.060  76.912  1.00  0.00           C
ATOM  10083 5C21 POPEl 390      58.394   6.500  78.332  1.00  0.00           C
ATOM  10086 6C21 POPEl 390      59.184   5.220  78.612  1.00  0.00           C
ATOM  10089 7C21 POPEl 390      58.964   4.750  80.062  1.00  0.00           C
ATOM  10092 8C21 POPEl 390      59.874   3.590  80.492  1.00  0.00           C
ATOM  10096  C33 POPEl 390      58.924  11.430  65.092  1.00  0.00           C
ATOM  10099  C34 POPEl 390      60.124  12.280  65.552  1.00  0.00           C
ATOM  10102  C35 POPEl 390      59.724  13.530  66.342  1.00  0.00           C
ATOM  10105  C36 POPEl 390      59.814  13.380  67.872  1.00  0.00           C
ATOM  10108  C37 POPEl 390      59.694  14.750  68.562  1.00  0.00           C
ATOM  10111  C38 POPEl 390      59.694  14.680  70.092  1.00  0.00           C
ATOM  10114  C39 POPEl 390      59.444  16.060  70.722  1.00  0.00           C
ATOM  10117 0C31 POPEl 390      59.214  16.010  72.242  1.00  0.00           C
ATOM  10120 1C31 POPEl 390      58.904  17.408  72.812  1.00  0.00           C
ATOM  10123 2C31 POPEl 390      59.194  17.538  74.312  1.00  0.00           C
ATOM  10126 3C31 POPEl 390      57.984  17.908  75.182  1.00  0.00           C
ATOM  10129 4C31 POPEl 390      58.444  18.388  76.572  1.00  0.00           C
ATOM  10132 5C31 POPEl 390      57.304  18.568  77.572  1.00  0.00           C
ATOM  10135 6C31 POPEl 390      57.744  19.218  78.892  1.00  0.00           C
ATOM  10139  NH3 POPEm 391      41.864 127.148 100.232  1.00  0.00           N
ATOM  10143  C12 POPEm 391      40.484 126.598 100.382  1.00  0.00           C
ATOM  10146  C11 POPEm 391      39.994 126.628 101.832  1.00  0.00           C
ATOM  10149  P   POPEm 391      37.884 125.828 103.132  1.00  0.00           P
ATOM  10150  O13 POPEm 391      38.724 124.848 103.832  1.00  0.00           O
ATOM  10151  O14 POPEm 391      37.474 127.008 103.932  1.00  0.00           O
ATOM  10152  O11 POPEm 391      36.604 125.068 102.572  1.00  0.00           O
ATOM  10153  O12 POPEm 391      38.604 126.348 101.832  1.00  0.00           O
ATOM  10154  C1  POPEm 391      36.674 124.428 101.292  1.00  0.00           C
ATOM  10157  C2  POPEm 391      35.574 123.328 101.142  1.00  0.00           C
ATOM  10159  O21 POPEm 391      35.884 122.238 100.262  1.00  0.00           O
ATOM  10160  C21 POPEm 391      36.844 122.158  99.352  1.00  0.00           C
ATOM  10161  O22 POPEm 391      37.434 121.118  99.122  1.00  0.00           O
ATOM  10162  C22 POPEm 391      36.994 123.418  98.462  1.00  0.00           C
ATOM  10165  C3  POPEm 391      34.114 123.818 100.842  1.00  0.00           C
ATOM  10168  O31 POPEm 391      33.174 122.728 100.842  1.00  0.00           O
ATOM  10169  C31 POPEm 391      32.874 121.928  99.802  1.00  0.00           C
ATOM  10170  O32 POPEm 391      32.264 120.878  99.932  1.00  0.00           O
ATOM  10171  C32 POPEm 391      33.304 122.468  98.422  1.00  0.00           C
ATOM  10174  C23 POPEm 391      36.854 123.108  96.942  1.00  0.00           C
ATOM  10177  C24 POPEm 391      37.774 123.918  96.002  1.00  0.00           C
ATOM  10180  C25 POPEm 391      37.604 125.448  96.062  1.00  0.00           C
ATOM  10183  C26 POPEm 391      38.114 126.148  94.782  1.00  0.00           C
ATOM  10186  C27 POPEm 391      36.994 126.408  93.752  1.00  0.00           C
ATOM  10189  C28 POPEm 391      37.464 127.008  92.402  1.00  0.00           C
ATOM  10192  C29 POPEm 391      37.764 128.488  92.422  1.00  0.00           C
ATOM  10194 0C21 POPEm 391      36.984 129.478  91.922  1.00  0.00           C
ATOM  10196 1C21 POPEm 391      35.614 129.348  91.322  1.00  0.00           C
ATOM  10199 2C21 POPEm 391      34.664 130.508  91.682  1.00  0.00           C
ATOM  10202 3C21 POPEm 391      33.174 130.148  91.482  1.00  0.00           C
ATOM  10205 4C21 POPEm 391      32.214 131.268  91.912  1.00  0.00           C
ATOM  10208 5C21 POPEm 391      30.744 130.848  91.812  1.00  0.00           C
ATOM  10211 6C21 POPEm 391      29.744 132.008  91.962  1.00  0.00           C
ATOM  10214 7C21 POPEm 391      28.334 131.608  91.482  1.00  0.00           C
ATOM  10217 8C21 POPEm 391      27.294 132.718  91.662  1.00  0.00           C
ATOM  10221  C33 POPEm 391      33.264 121.428  97.272  1.00  0.00           C
ATOM  10224  C34 POPEm 391      34.264 120.268  97.432  1.00  0.00           C
ATOM  10227  C35 POPEm 391      34.224 119.218  96.312  1.00  0.00           C
ATOM  10230  C36 POPEm 391      35.214 119.458  95.162  1.00  0.00           C
ATOM  10233  C37 POPEm 391      35.384 118.238  94.242  1.00  0.00           C
ATOM  10236  C38 POPEm 391      36.334 118.448  93.042  1.00  0.00           C
ATOM  10239  C39 POPEm 391      36.914 117.148  92.462  1.00  0.00           C
ATOM  10242 0C31 POPEm 391      35.894 116.208  91.792  1.00  0.00           C
ATOM  10245 1C31 POPEm 391      36.564 114.998  91.102  1.00  0.00           C
ATOM  10248 2C31 POPEm 391      37.134 115.318  89.702  1.00  0.00           C
ATOM  10251 3C31 POPEm 391      36.164 114.958  88.572  1.00  0.00           C
ATOM  10254 4C31 POPEm 391      36.674 115.318  87.172  1.00  0.00           C
ATOM  10257 5C31 POPEm 391      35.584 115.168  86.092  1.00  0.00           C
ATOM  10260 6C31 POPEm 391      36.044 115.498  84.672  1.00  0.00           C
ATOM  10264  NH3 POPEn 392      88.424  -4.920  62.252  1.00  0.00           N
ATOM  10268  C12 POPEn 392      88.674  -3.640  61.482  1.00  0.00           C
ATOM  10271  C11 POPEn 392      90.054  -3.060  61.802  1.00  0.00           C
ATOM  10274  P   POPEn 392      91.344  -0.930  61.112  1.00  0.00           P
ATOM  10275  O13 POPEn 392      91.644  -1.600  59.822  1.00  0.00           O
ATOM  10276  O14 POPEn 392      91.114   0.540  61.052  1.00  0.00           O
ATOM  10277  O11 POPEn 392      92.484  -1.220  62.172  1.00  0.00           O
ATOM  10278  O12 POPEn 392      90.064  -1.630  61.702  1.00  0.00           O
ATOM  10279  C1  POPEn 392      92.154  -1.200  63.562  1.00  0.00           C
ATOM  10282  C2  POPEn 392      93.384  -0.740  64.392  1.00  0.00           C
ATOM  10284  O21 POPEn 392      93.424  -1.340  65.692  1.00  0.00           O
ATOM  10285  C21 POPEn 392      92.424  -1.110  66.542  1.00  0.00           C
ATOM  10286  O22 POPEn 392      91.324  -0.660  66.262  1.00  0.00           O
ATOM  10287  C22 POPEn 392      92.904  -1.520  67.942  1.00  0.00           C
ATOM  10290  C3  POPEn 392      93.584   0.800  64.432  1.00  0.00           C
ATOM  10293  O31 POPEn 392      94.954   1.140  64.762  1.00  0.00           O
ATOM  10294  C31 POPEn 392      95.204   1.170  66.082  1.00  0.00           C
ATOM  10295  O32 POPEn 392      94.394   0.970  66.962  1.00  0.00           O
ATOM  10296  C32 POPEn 392      96.694   1.390  66.332  1.00  0.00           C
ATOM  10299  C23 POPEn 392      91.794  -1.880  68.952  1.00  0.00           C
ATOM  10302  C24 POPEn 392      92.254  -1.750  70.412  1.00  0.00           C
ATOM  10305  C25 POPEn 392      92.274  -0.300  70.922  1.00  0.00           C
ATOM  10308  C26 POPEn 392      90.934   0.190  71.482  1.00  0.00           C
ATOM  10311  C27 POPEn 392      90.414   1.440  70.762  1.00  0.00           C
ATOM  10314  C28 POPEn 392      89.264   2.120  71.512  1.00  0.00           C
ATOM  10317  C29 POPEn 392      88.014   1.280  71.592  1.00  0.00           C
ATOM  10319 0C21 POPEn 392      86.904   1.620  72.272  1.00  0.00           C
ATOM  10321 1C21 POPEn 392      86.724   2.860  73.112  1.00  0.00           C
ATOM  10324 2C21 POPEn 392      85.684   3.860  72.562  1.00  0.00           C
ATOM  10327 3C21 POPEn 392      86.024   4.470  71.202  1.00  0.00           C
ATOM  10330 4C21 POPEn 392      85.024   5.570  70.812  1.00  0.00           C
ATOM  10333 5C21 POPEn 392      85.024   5.900  69.312  1.00  0.00           C
ATOM  10336 6C21 POPEn 392      86.314   6.560  68.802  1.00  0.00           C
ATOM  10339 7C21 POPEn 392      86.324   6.660  67.282  1.00  0.00           C
ATOM  10342 8C21 POPEn 392      87.624   7.230  66.712  1.00  0.00           C
ATOM  10346  C33 POPEn 392      96.884   2.080  67.702  1.00  0.00           C
ATOM  10349  C34 POPEn 392      98.334   2.060  68.192  1.00  0.00           C
ATOM  10352  C35 POPEn 392      98.484   2.950  69.432  1.00  0.00           C
ATOM  10355  C36 POPEn 392      99.844   2.810  70.132  1.00  0.00           C
ATOM  10358  C37 POPEn 392      99.884   1.670  71.162  1.00  0.00           C
ATOM  10361  C38 POPEn 392      99.124   1.960  72.462  1.00  0.00           C
ATOM  10364  C39 POPEn 392      99.214   0.800  73.462  1.00  0.00           C
ATOM  10367 0C31 POPEn 392      98.594   1.070  74.832  1.00  0.00           C
ATOM  10370 1C31 POPEn 392      98.394  -0.200  75.662  1.00  0.00           C
ATOM  10373 2C31 POPEn 392      97.664   0.060  76.982  1.00  0.00           C
ATOM  10376 3C31 POPEn 392      98.584   0.600  78.092  1.00  0.00           C
ATOM  10379 4C31 POPEn 392      97.824   0.780  79.422  1.00  0.00           C
ATOM  10382 5C31 POPEn 392      98.754   0.950  80.622  1.00  0.00           C
ATOM  10385 6C31 POPEn 392      98.024   0.880  81.962  1.00  0.00           C
ATOM  10389  NH3 POPEo 393      15.446  69.518  64.372  1.00  0.00           N
ATOM  10393  C12 POPEo 393      14.886  69.548  62.972  1.00  0.00           C
ATOM  10396  C11 POPEo 393      14.096  68.248  62.672  1.00  0.00           C
ATOM  10399  P   POPEo 393      14.526  65.628  62.742  1.00  0.00           P
ATOM  10400  O13 POPEo 393      13.106  65.248  63.002  1.00  0.00           O
ATOM  10401  O14 POPEo 393      15.076  65.438  61.392  1.00  0.00           O
ATOM  10402  O11 POPEo 393      15.426  64.858  63.762  1.00  0.00           O
ATOM  10403  O12 POPEo 393      14.786  67.118  63.202  1.00  0.00           O
ATOM  10404  C1  POPEo 393      16.596  65.418  64.362  1.00  0.00           C
ATOM  10407  C2  POPEo 393      16.406  65.508  65.902  1.00  0.00           C
ATOM  10409  O21 POPEo 393      17.226  64.518  66.542  1.00  0.00           O
ATOM  10410  C21 POPEo 393      16.966  63.248  66.302  1.00  0.00           C
ATOM  10411  O22 POPEo 393      15.956  62.768  65.842  1.00  0.00           O
ATOM  10412  C22 POPEo 393      18.186  62.418  66.672  1.00  0.00           C
ATOM  10415  C3  POPEo 393      14.906  65.498  66.342  1.00  0.00           C
ATOM  10418  O31 POPEo 393      14.766  65.658  67.762  1.00  0.00           O
ATOM  10419  C31 POPEo 393      13.506  65.598  68.192  1.00  0.00           C
ATOM  10420  O32 POPEo 393      12.546  65.278  67.522  1.00  0.00           O
ATOM  10421  C32 POPEo 393      13.476  66.008  69.662  1.00  0.00           C
ATOM  10424  C23 POPEo 393      18.516  62.508  68.172  1.00  0.00           C
ATOM  10427  C24 POPEo 393      20.016  62.418  68.422  1.00  0.00           C
ATOM  10430  C25 POPEo 393      20.346  62.348  69.922  1.00  0.00           C
ATOM  10433  C26 POPEo 393      21.016  61.028  70.302  1.00  0.00           C
ATOM  10436  C27 POPEo 393      21.016  60.808  71.832  1.00  0.00           C
ATOM  10439  C28 POPEo 393      21.966  59.688  72.292  1.00  0.00           C
ATOM  10442  C29 POPEo 393      21.656  58.388  71.602  1.00  0.00           C
ATOM  10444 0C21 POPEo 393      22.506  57.368  71.392  1.00  0.00           C
ATOM  10446 1C21 POPEo 393      23.926  57.258  71.882  1.00  0.00           C
ATOM  10449 2C21 POPEo 393      24.326  55.788  72.132  1.00  0.00           C
ATOM  10452 3C21 POPEo 393      23.676  55.158  73.372  1.00  0.00           C
ATOM  10455 4C21 POPEo 393      24.076  53.688  73.602  1.00  0.00           C
ATOM  10458 5C21 POPEo 393      23.476  52.698  72.582  1.00  0.00           C
ATOM  10461 6C21 POPEo 393      24.076  51.288  72.742  1.00  0.00           C
ATOM  10464 7C21 POPEo 393      23.416  50.238  71.842  1.00  0.00           C
ATOM  10467 8C21 POPEo 393      23.886  48.808  72.142  1.00  0.00           C
ATOM  10471  C33 POPEo 393      12.676  65.068  70.592  1.00  0.00           C
ATOM  10474  C34 POPEo 393      12.356  65.728  71.942  1.00  0.00           C
ATOM  10477  C35 POPEo 393      13.576  66.208  72.742  1.00  0.00           C
ATOM  10480  C36 POPEo 393      14.636  65.118  72.952  1.00  0.00           C
ATOM  10483  C37 POPEo 393      15.866  65.598  73.722  1.00  0.00           C
ATOM  10486  C38 POPEo 393      15.796  65.288  75.222  1.00  0.00           C
ATOM  10489  C39 POPEo 393      17.186  65.138  75.872  1.00  0.00           C
ATOM  10492 0C31 POPEo 393      17.936  66.458  76.112  1.00  0.00           C
ATOM  10495 1C31 POPEo 393      19.016  66.778  75.062  1.00  0.00           C
ATOM  10498 2C31 POPEo 393      20.406  66.178  75.372  1.00  0.00           C
ATOM  10501 3C31 POPEo 393      20.396  64.648  75.512  1.00  0.00           C
ATOM  10504 4C31 POPEo 393      21.786  64.008  75.582  1.00  0.00           C
ATOM  10507 5C31 POPEo 393      21.696  62.538  76.012  1.00  0.00           C
ATOM  10510 6C31 POPEo 393      22.996  61.748  75.882  1.00  0.00           C
ATOM  10514  NH3 POPEp 394      13.286   3.750  64.242  1.00  0.00           N
ATOM  10518  C12 POPEp 394      12.366   4.890  64.562  1.00  0.00           C
ATOM  10521  C11 POPEp 394      11.096   4.380  65.252  1.00  0.00           C
ATOM  10524  P   POPEp 394       8.606   4.980  65.632  1.00  0.00           P
ATOM  10525  O13 POPEp 394       7.826   6.240  65.562  1.00  0.00           O
ATOM  10526  O14 POPEp 394       8.026   3.720  65.112  1.00  0.00           O
ATOM  10527  O11 POPEp 394       9.056   4.780  67.152  1.00  0.00           O
ATOM  10528  O12 POPEp 394      10.026   5.280  64.992  1.00  0.00           O
ATOM  10529  C1  POPEp 394       9.476   5.960  67.842  1.00  0.00           C
ATOM  10532  C2  POPEp 394       9.946   5.690  69.292  1.00  0.00           C
ATOM  10534  O21 POPEp 394      10.866   6.720  69.712  1.00  0.00           O
ATOM  10535  C21 POPEp 394      12.026   6.820  69.102  1.00  0.00           C
ATOM  10536  O22 POPEp 394      12.476   6.070  68.242  1.00  0.00           O
ATOM  10537  C22 POPEp 394      12.766   8.040  69.632  1.00  0.00           C
ATOM  10540  C3  POPEp 394      10.456   4.250  69.612  1.00  0.00           C
ATOM  10543  O31 POPEp 394      10.506   4.040  71.042  1.00  0.00           O
ATOM  10544  C31 POPEp 394      11.616   4.390  71.672  1.00  0.00           C
ATOM  10545  O32 POPEp 394      12.696   4.610  71.152  1.00  0.00           O
ATOM  10546  C32 POPEp 394      11.336   4.520  73.172  1.00  0.00           C
ATOM  10549  C23 POPEp 394      13.106   7.970  71.142  1.00  0.00           C
ATOM  10552  C24 POPEp 394      13.116   9.380  71.732  1.00  0.00           C
ATOM  10555  C25 POPEp 394      13.436   9.420  73.232  1.00  0.00           C
ATOM  10558  C26 POPEp 394      13.856  10.830  73.622  1.00  0.00           C
ATOM  10561  C27 POPEp 394      14.366  11.020  75.062  1.00  0.00           C
ATOM  10564  C28 POPEp 394      15.886  10.780  75.242  1.00  0.00           C
ATOM  10567  C29 POPEp 394      16.296   9.330  75.302  1.00  0.00           C
ATOM  10569 0C21 POPEp 394      17.476   8.830  75.732  1.00  0.00           C
ATOM  10571 1C21 POPEp 394      18.636   9.620  76.262  1.00  0.00           C
ATOM  10574 2C21 POPEp 394      20.106   9.170  76.072  1.00  0.00           C
ATOM  10577 3C21 POPEp 394      21.026  10.010  76.982  1.00  0.00           C
ATOM  10580 4C21 POPEp 394      22.306   9.300  77.422  1.00  0.00           C
ATOM  10583 5C21 POPEp 394      22.076   8.170  78.442  1.00  0.00           C
ATOM  10586 6C21 POPEp 394      23.386   7.590  79.012  1.00  0.00           C
ATOM  10589 7C21 POPEp 394      23.136   6.370  79.922  1.00  0.00           C
ATOM  10592 8C21 POPEp 394      24.406   5.740  80.502  1.00  0.00           C
ATOM  10596  C33 POPEp 394      11.616   3.220  73.952  1.00  0.00           C
ATOM  10599  C34 POPEp 394      10.426   2.260  73.862  1.00  0.00           C
ATOM  10602  C35 POPEp 394      10.706   0.870  74.442  1.00  0.00           C
ATOM  10605  C36 POPEp 394      11.106   0.880  75.922  1.00  0.00           C
ATOM  10608  C37 POPEp 394      10.916  -0.500  76.552  1.00  0.00           C
ATOM  10611  C38 POPEp 394      11.366  -0.620  78.022  1.00  0.00           C
ATOM  10614  C39 POPEp 394      10.506   0.170  79.012  1.00  0.00           C
ATOM  10617 0C31 POPEp 394      10.796  -0.260  80.452  1.00  0.00           C
ATOM  10620 1C31 POPEp 394      10.116   0.640  81.502  1.00  0.00           C
ATOM  10623 2C31 POPEp 394      10.446   0.250  82.952  1.00  0.00           C
ATOM  10626 3C31 POPEp 394       9.496  -0.780  83.572  1.00  0.00           C
ATOM  10629 4C31 POPEp 394       8.076  -0.220  83.742  1.00  0.00           C
ATOM  10632 5C31 POPEp 394       7.116  -1.160  84.482  1.00  0.00           C
ATOM  10635 6C31 POPEp 394       5.676  -0.650  84.422  1.00  0.00           C
ATOM  10639  NH3 POPEq 395      21.936 102.908  60.932  1.00  0.00           N
ATOM  10643  C12 POPEq 395      21.526 101.548  60.492  1.00  0.00           C
ATOM  10646  C11 POPEq 395      20.016 101.348  60.742  1.00  0.00           C
ATOM  10649  P   POPEq 395      19.736  98.808  61.192  1.00  0.00           P
ATOM  10650  O13 POPEq 395      18.846  98.848  62.362  1.00  0.00           O
ATOM  10651  O14 POPEq 395      19.616  97.598  60.352  1.00  0.00           O
ATOM  10652  O11 POPEq 395      21.216  98.968  61.682  1.00  0.00           O
ATOM  10653  O12 POPEq 395      19.586 100.078  60.262  1.00  0.00           O
ATOM  10654  C1  POPEq 395      21.786  98.208  62.742  1.00  0.00           C
ATOM  10657  C2  POPEq 395      21.966  99.048  64.052  1.00  0.00           C
ATOM  10659  O21 POPEq 395      22.416  98.198  65.112  1.00  0.00           O
ATOM  10660  C21 POPEq 395      21.626  97.198  65.472  1.00  0.00           C
ATOM  10661  O22 POPEq 395      20.466  97.028  65.122  1.00  0.00           O
ATOM  10662  C22 POPEq 395      22.416  96.228  66.332  1.00  0.00           C
ATOM  10665  C3  POPEq 395      20.746  99.948  64.472  1.00  0.00           C
ATOM  10668  O31 POPEq 395      21.096 100.978  65.412  1.00  0.00           O
ATOM  10669  C31 POPEq 395      21.006 100.658  66.712  1.00  0.00           C
ATOM  10670  O32 POPEq 395      20.726  99.558  67.152  1.00  0.00           O
ATOM  10671  C32 POPEq 395      21.206 101.918  67.532  1.00  0.00           C
ATOM  10674  C23 POPEq 395      21.666  95.818  67.622  1.00  0.00           C
ATOM  10677  C24 POPEq 395      22.146  96.538  68.892  1.00  0.00           C
ATOM  10680  C25 POPEq 395      21.436  96.008  70.142  1.00  0.00           C
ATOM  10683  C26 POPEq 395      22.376  95.798  71.342  1.00  0.00           C
ATOM  10686  C27 POPEq 395      23.076  97.068  71.822  1.00  0.00           C
ATOM  10689  C28 POPEq 395      23.616  96.898  73.262  1.00  0.00           C
ATOM  10692  C29 POPEq 395      24.904  97.638  73.482  1.00  0.00           C
ATOM  10694 0C21 POPEq 395      25.224  98.458  74.502  1.00  0.00           C
ATOM  10696 1C21 POPEq 395      24.376  98.798  75.702  1.00  0.00           C
ATOM  10699 2C21 POPEq 395      25.244  98.798  76.972  1.00  0.00           C
ATOM  10702 3C21 POPEq 395      24.486  99.238  78.232  1.00  0.00           C
ATOM  10705 4C21 POPEq 395      25.434  99.528  79.402  1.00  0.00           C
ATOM  10708 5C21 POPEq 395      24.734  99.478  80.772  1.00  0.00           C
ATOM  10711 6C21 POPEq 395      23.826 100.688  81.032  1.00  0.00           C
ATOM  10714 7C21 POPEq 395      22.936 100.498  82.262  1.00  0.00           C
ATOM  10717 8C21 POPEq 395      22.056 101.718  82.562  1.00  0.00           C
ATOM  10721  C33 POPEq 395      20.956 101.758  69.052  1.00  0.00           C
ATOM  10724  C34 POPEq 395      20.806 103.138  69.722  1.00  0.00           C
ATOM  10727  C35 POPEq 395      21.346 103.218  71.152  1.00  0.00           C
ATOM  10730  C36 POPEq 395      20.436 102.638  72.232  1.00  0.00           C
ATOM  10733  C37 POPEq 395      21.136 102.658  73.602  1.00  0.00           C
ATOM  10736  C38 POPEq 395      20.286 102.048  74.722  1.00  0.00           C
ATOM  10739  C39 POPEq 395      21.056 101.898  76.042  1.00  0.00           C
ATOM  10742 0C31 POPEq 395      21.576 103.228  76.582  1.00  0.00           C
ATOM  10745 1C31 POPEq 395      22.176 103.108  77.982  1.00  0.00           C
ATOM  10748 2C31 POPEq 395      22.596 104.468  78.532  1.00  0.00           C
ATOM  10751 3C31 POPEq 395      22.876 104.428  80.032  1.00  0.00           C
ATOM  10754 4C31 POPEq 395      23.236 105.808  80.592  1.00  0.00           C
ATOM  10757 5C31 POPEq 395      23.396 105.758  82.102  1.00  0.00           C
ATOM  10760 6C31 POPEq 395      23.836 107.078  82.712  1.00  0.00           C
ATOM  10764  NH3 POPEr 396     112.424  82.978  64.362  1.00  0.00           N
ATOM  10768  C12 POPEr 396     111.334  83.648  63.582  1.00  0.00           C
ATOM  10771  C11 POPEr 396     110.944  82.868  62.312  1.00  0.00           C
ATOM  10774  P   POPEr 396     108.644  81.778  62.872  1.00  0.00           P
ATOM  10775  O13 POPEr 396     108.414  80.608  61.992  1.00  0.00           O
ATOM  10776  O14 POPEr 396     109.314  81.418  64.152  1.00  0.00           O
ATOM  10777  O11 POPEr 396     107.294  82.508  63.222  1.00  0.00           O
ATOM  10778  O12 POPEr 396     109.524  82.898  62.152  1.00  0.00           O
ATOM  10779  C1  POPEr 396     107.064  83.368  64.342  1.00  0.00           C
ATOM  10782  C2  POPEr 396     106.684  82.558  65.632  1.00  0.00           C
ATOM  10784  O21 POPEr 396     105.584  83.048  66.402  1.00  0.00           O
ATOM  10785  C21 POPEr 396     105.384  84.328  66.622  1.00  0.00           C
ATOM  10786  O22 POPEr 396     106.144  85.248  66.362  1.00  0.00           O
ATOM  10787  C22 POPEr 396     104.044  84.368  67.372  1.00  0.00           C
ATOM  10790  C3  POPEr 396     107.874  82.278  66.582  1.00  0.00           C
ATOM  10793  O31 POPEr 396     107.954  80.868  66.872  1.00  0.00           O
ATOM  10794  C31 POPEr 396     107.104  80.398  67.802  1.00  0.00           C
ATOM  10795  O32 POPEr 396     106.284  79.518  67.602  1.00  0.00           O
ATOM  10796  C32 POPEr 396     107.514  80.878  69.202  1.00  0.00           C
ATOM  10799  C23 POPEr 396     103.584  85.748  67.872  1.00  0.00           C
ATOM  10802  C24 POPEr 396     102.424  85.578  68.862  1.00  0.00           C
ATOM  10805  C25 POPEr 396     102.874  85.158  70.272  1.00  0.00           C
ATOM  10808  C26 POPEr 396     103.014  86.358  71.222  1.00  0.00           C
ATOM  10811  C27 POPEr 396     103.594  85.998  72.592  1.00  0.00           C
ATOM  10814  C28 POPEr 396     103.684  87.248  73.482  1.00  0.00           C
ATOM  10817  C29 POPEr 396     104.164  87.018  74.882  1.00  0.00           C
ATOM  10819 0C21 POPEr 396     104.274  87.998  75.802  1.00  0.00           C
ATOM  10821 1C21 POPEr 396     103.944  89.448  75.582  1.00  0.00           C
ATOM  10824 2C21 POPEr 396     102.594  89.848  76.212  1.00  0.00           C
ATOM  10827 3C21 POPEr 396     102.154  91.258  75.782  1.00  0.00           C
ATOM  10830 4C21 POPEr 396     100.964  91.808  76.572  1.00  0.00           C
ATOM  10833 5C21 POPEr 396      99.634  91.068  76.352  1.00  0.00           C
ATOM  10836 6C21 POPEr 396      98.444  91.898  76.832  1.00  0.00           C
ATOM  10839 7C21 POPEr 396      97.094  91.198  76.662  1.00  0.00           C
ATOM  10842 8C21 POPEr 396      95.914  92.148  76.852  1.00  0.00           C
ATOM  10846  C33 POPEr 396     106.384  81.288  70.162  1.00  0.00           C
ATOM  10849  C34 POPEr 396     106.824  81.048  71.622  1.00  0.00           C
ATOM  10852  C35 POPEr 396     106.254  82.008  72.672  1.00  0.00           C
ATOM  10855  C36 POPEr 396     107.264  83.068  73.132  1.00  0.00           C
ATOM  10858  C37 POPEr 396     106.714  83.828  74.342  1.00  0.00           C
ATOM  10861  C38 POPEr 396     107.474  85.118  74.662  1.00  0.00           C
ATOM  10864  C39 POPEr 396     108.424  85.008  75.862  1.00  0.00           C
ATOM  10867 0C31 POPEr 396     108.734  86.398  76.442  1.00  0.00           C
ATOM  10870 1C31 POPEr 396     109.594  86.338  77.712  1.00  0.00           C
ATOM  10873 2C31 POPEr 396     109.994  87.718  78.242  1.00  0.00           C
ATOM  10876 3C31 POPEr 396     108.844  88.518  78.862  1.00  0.00           C
ATOM  10879 4C31 POPEr 396     108.834  88.458  80.402  1.00  0.00           C
ATOM  10882 5C31 POPEr 396     107.564  89.058  81.012  1.00  0.00           C
ATOM  10885 6C31 POPEr 396     107.594  89.138  82.532  1.00  0.00           C
ATOM  10889  NH3 POPEs 397      83.814  27.398 104.292  1.00  0.00           N
ATOM  10893  C12 POPEs 397      83.724  26.238 105.222  1.00  0.00           C
ATOM  10896  C11 POPEs 397      84.094  24.968 104.442  1.00  0.00           C
ATOM  10899  P   POPEs 397      86.654  25.228 104.112  1.00  0.00           P
ATOM  10900  O13 POPEs 397      86.864  26.628 104.532  1.00  0.00           O
ATOM  10901  O14 POPEs 397      86.804  24.118 105.072  1.00  0.00           O
ATOM  10902  O11 POPEs 397      87.564  24.958 102.832  1.00  0.00           O
ATOM  10903  O12 POPEs 397      85.194  25.168 103.532  1.00  0.00           O
ATOM  10904  C1  POPEs 397      87.904  23.568 102.652  1.00  0.00           C
ATOM  10907  C2  POPEs 397      89.124  23.078 103.492  1.00  0.00           C
ATOM  10909  O21 POPEs 397      90.314  23.468 102.782  1.00  0.00           O
ATOM  10910  C21 POPEs 397      91.484  22.918 103.082  1.00  0.00           C
ATOM  10911  O22 POPEs 397      91.804  22.368 104.122  1.00  0.00           O
ATOM  10912  C22 POPEs 397      92.374  23.068 101.842  1.00  0.00           C
ATOM  10915  C3  POPEs 397      88.954  21.558 103.682  1.00  0.00           C
ATOM  10918  O31 POPEs 397      88.844  20.948 102.372  1.00  0.00           O
ATOM  10919  C31 POPEs 397      89.694  19.978 102.122  1.00  0.00           C
ATOM  10920  O32 POPEs 397      90.544  19.538 102.882  1.00  0.00           O
ATOM  10921  C32 POPEs 397      89.494  19.498 100.692  1.00  0.00           C
ATOM  10924  C23 POPEs 397      93.514  22.028 101.872  1.00  0.00           C
ATOM  10927  C24 POPEs 397      94.164  21.808 100.502  1.00  0.00           C
ATOM  10930  C25 POPEs 397      94.864  23.028  99.912  1.00  0.00           C
ATOM  10933  C26 POPEs 397      95.774  22.608  98.742  1.00  0.00           C
ATOM  10936  C27 POPEs 397      96.594  23.748  98.152  1.00  0.00           C
ATOM  10939  C28 POPEs 397      97.804  23.208  97.372  1.00  0.00           C
ATOM  10942  C29 POPEs 397      98.654  24.308  96.782  1.00  0.00           C
ATOM  10944 0C21 POPEs 397      98.864  24.548  95.482  1.00  0.00           C
ATOM  10946 1C21 POPEs 397      98.264  23.818  94.302  1.00  0.00           C
ATOM  10949 2C21 POPEs 397      97.584  24.788  93.322  1.00  0.00           C
ATOM  10952 3C21 POPEs 397      98.574  25.638  92.492  1.00  0.00           C
ATOM  10955 4C21 POPEs 397      98.114  27.088  92.332  1.00  0.00           C
ATOM  10958 5C21 POPEs 397      98.384  27.928  93.592  1.00  0.00           C
ATOM  10961 6C21 POPEs 397      97.804  29.348  93.492  1.00  0.00           C
ATOM  10964 7C21 POPEs 397      98.214  30.228  94.682  1.00  0.00           C
ATOM  10967 8C21 POPEs 397      97.514  31.588  94.682  1.00  0.00           C
ATOM  10971  C33 POPEs 397      90.204  20.358  99.632  1.00  0.00           C
ATOM  10974  C34 POPEs 397      89.794  19.968  98.202  1.00  0.00           C
ATOM  10977  C35 POPEs 397      90.714  20.528  97.122  1.00  0.00           C
ATOM  10980  C36 POPEs 397      90.654  22.058  96.972  1.00  0.00           C
ATOM  10983  C37 POPEs 397      91.834  22.578  96.132  1.00  0.00           C
ATOM  10986  C38 POPEs 397      91.864  24.108  96.052  1.00  0.00           C
ATOM  10989  C39 POPEs 397      93.224  24.648  95.592  1.00  0.00           C
ATOM  10992 0C31 POPEs 397      93.664  24.178  94.192  1.00  0.00           C
ATOM  10995 1C31 POPEs 397      92.684  24.598  93.072  1.00  0.00           C
ATOM  10998 2C31 POPEs 397      93.314  24.518  91.672  1.00  0.00           C
ATOM  11001 3C31 POPEs 397      92.414  25.118  90.582  1.00  0.00           C
ATOM  11004 4C31 POPEs 397      93.164  26.058  89.642  1.00  0.00           C
ATOM  11007 5C31 POPEs 397      92.234  26.748  88.632  1.00  0.00           C
ATOM  11010 6C31 POPEs 397      92.904  27.878  87.852  1.00  0.00           C
ATOM  11014  NH3 POPEt 398      80.464   8.380  60.562  1.00  0.00           N
ATOM  11018  C12 POPEt 398      79.214   7.530  60.572  1.00  0.00           C
ATOM  11021  C11 POPEt 398      79.224   6.320  59.622  1.00  0.00           C
ATOM  11024  P   POPEt 398      77.444   4.670  60.742  1.00  0.00           P
ATOM  11025  O13 POPEt 398      76.494   5.420  61.592  1.00  0.00           O
ATOM  11026  O14 POPEt 398      76.914   3.470  60.072  1.00  0.00           O
ATOM  11027  O11 POPEt 398      78.734   4.260  61.552  1.00  0.00           O
ATOM  11028  O12 POPEt 398      77.954   5.660  59.612  1.00  0.00           O
ATOM  11029  C1  POPEt 398      78.984   4.610  62.922  1.00  0.00           C
ATOM  11032  C2  POPEt 398      77.994   3.980  63.942  1.00  0.00           C
ATOM  11034  O21 POPEt 398      78.514   4.100  65.272  1.00  0.00           O
ATOM  11035  C21 POPEt 398      78.894   3.020  65.952  1.00  0.00           C
ATOM  11036  O22 POPEt 398      79.494   2.060  65.522  1.00  0.00           O
ATOM  11037  C22 POPEt 398      78.514   3.250  67.402  1.00  0.00           C
ATOM  11040  C3  POPEt 398      77.474   2.560  63.592  1.00  0.00           C
ATOM  11043  O31 POPEt 398      76.474   2.210  64.572  1.00  0.00           O
ATOM  11044  C31 POPEt 398      75.234   2.110  64.132  1.00  0.00           C
ATOM  11045  O32 POPEt 398      74.914   2.040  62.952  1.00  0.00           O
ATOM  11046  C32 POPEt 398      74.284   2.150  65.312  1.00  0.00           C
ATOM  11049  C23 POPEt 398      78.074   1.960  68.122  1.00  0.00           C
ATOM  11052  C24 POPEt 398      77.794   2.250  69.592  1.00  0.00           C
ATOM  11055  C25 POPEt 398      77.254   1.040  70.362  1.00  0.00           C
ATOM  11058  C26 POPEt 398      77.274   1.250  71.882  1.00  0.00           C
ATOM  11061  C27 POPEt 398      76.504   2.490  72.382  1.00  0.00           C
ATOM  11064  C28 POPEt 398      77.394   3.710  72.732  1.00  0.00           C
ATOM  11067  C29 POPEt 398      78.234   3.470  73.962  1.00  0.00           C
ATOM  11069 0C21 POPEt 398      78.454   4.320  74.982  1.00  0.00           C
ATOM  11071 1C21 POPEt 398      77.964   5.750  75.102  1.00  0.00           C
ATOM  11074 2C21 POPEt 398      76.834   5.940  76.132  1.00  0.00           C
ATOM  11077 3C21 POPEt 398      77.214   5.550  77.572  1.00  0.00           C
ATOM  11080 4C21 POPEt 398      76.184   6.030  78.602  1.00  0.00           C
ATOM  11083 5C21 POPEt 398      76.474   5.540  80.022  1.00  0.00           C
ATOM  11086 6C21 POPEt 398      75.424   6.030  81.032  1.00  0.00           C
ATOM  11089 7C21 POPEt 398      75.614   5.400  82.422  1.00  0.00           C
ATOM  11092 8C21 POPEt 398      74.514   5.790  83.412  1.00  0.00           C
ATOM  11096  C33 POPEt 398      73.364   3.390  65.332  1.00  0.00           C
ATOM  11099  C34 POPEt 398      72.584   3.460  66.642  1.00  0.00           C
ATOM  11102  C35 POPEt 398      71.664   4.680  66.772  1.00  0.00           C
ATOM  11105  C36 POPEt 398      71.444   5.100  68.242  1.00  0.00           C
ATOM  11108  C37 POPEt 398      70.104   4.710  68.872  1.00  0.00           C
ATOM  11111  C38 POPEt 398      69.964   5.290  70.292  1.00  0.00           C
ATOM  11114  C39 POPEt 398      70.884   4.670  71.362  1.00  0.00           C
ATOM  11117 0C31 POPEt 398      70.704   5.390  72.702  1.00  0.00           C
ATOM  11120 1C31 POPEt 398      71.494   4.790  73.882  1.00  0.00           C
ATOM  11123 2C31 POPEt 398      71.174   5.540  75.172  1.00  0.00           C
ATOM  11126 3C31 POPEt 398      71.814   4.970  76.452  1.00  0.00           C
ATOM  11129 4C31 POPEt 398      71.284   5.690  77.702  1.00  0.00           C
ATOM  11132 5C31 POPEt 398      71.824   5.140  79.012  1.00  0.00           C
ATOM  11135 6C31 POPEt 398      71.064   5.640  80.252  1.00  0.00           C
ATOM  11139  NH3 POPEu 399      74.704   1.270  60.022  1.00  0.00           N
ATOM  11143  C12 POPEu 399      74.154   2.500  59.372  1.00  0.00           C
ATOM  11146  C11 POPEu 399      73.404   3.310  60.422  1.00  0.00           C
ATOM  11149  P   POPEu 399      71.744   4.850  59.172  1.00  0.00           P
ATOM  11150  O13 POPEu 399      72.074   4.930  57.742  1.00  0.00           O
ATOM  11151  O14 POPEu 399      70.724   3.880  59.612  1.00  0.00           O
ATOM  11152  O11 POPEu 399      71.414   6.300  59.662  1.00  0.00           O
ATOM  11153  O12 POPEu 399      73.094   4.610  59.942  1.00  0.00           O
ATOM  11154  C1  POPEu 399      70.104   6.670  60.082  1.00  0.00           C
ATOM  11157  C2  POPEu 399      70.224   7.810  61.122  1.00  0.00           C
ATOM  11159  O21 POPEu 399      69.394   7.530  62.262  1.00  0.00           O
ATOM  11160  C21 POPEu 399      69.954   6.700  63.132  1.00  0.00           C
ATOM  11161  O22 POPEu 399      71.044   6.160  63.002  1.00  0.00           O
ATOM  11162  C22 POPEu 399      69.024   6.570  64.332  1.00  0.00           C
ATOM  11165  C3  POPEu 399      69.944   9.220  60.512  1.00  0.00           C
ATOM  11168  O31 POPEu 399      69.754  10.320  61.432  1.00  0.00           O
ATOM  11169  C31 POPEu 399      70.534  10.470  62.492  1.00  0.00           C
ATOM  11170  O32 POPEu 399      71.364   9.690  62.912  1.00  0.00           O
ATOM  11171  C32 POPEu 399      70.144  11.790  63.172  1.00  0.00           C
ATOM  11174  C23 POPEu 399      69.424   7.570  65.432  1.00  0.00           C
ATOM  11177  C24 POPEu 399      68.474   7.570  66.632  1.00  0.00           C
ATOM  11180  C25 POPEu 399      69.024   8.390  67.802  1.00  0.00           C
ATOM  11183  C26 POPEu 399      68.184   8.230  69.072  1.00  0.00           C
ATOM  11186  C27 POPEu 399      68.724   9.040  70.262  1.00  0.00           C
ATOM  11189  C28 POPEu 399      68.004   8.660  71.572  1.00  0.00           C
ATOM  11192  C29 POPEu 399      68.034   9.780  72.572  1.00  0.00           C
ATOM  11194 0C21 POPEu 399      68.734   9.820  73.722  1.00  0.00           C
ATOM  11196 1C21 POPEu 399      69.624   8.750  74.282  1.00  0.00           C
ATOM  11199 2C21 POPEu 399      69.924   9.010  75.772  1.00  0.00           C
ATOM  11202 3C21 POPEu 399      68.674   8.990  76.662  1.00  0.00           C
ATOM  11205 4C21 POPEu 399      69.034   8.950  78.142  1.00  0.00           C
ATOM  11208 5C21 POPEu 399      67.834   9.170  79.062  1.00  0.00           C
ATOM  11211 6C21 POPEu 399      68.184   8.960  80.532  1.00  0.00           C
ATOM  11214 7C21 POPEu 399      67.294   9.770  81.472  1.00  0.00           C
ATOM  11217 8C21 POPEu 399      67.654   9.570  82.942  1.00  0.00           C
ATOM  11221  C33 POPEu 399      71.364  12.520  63.752  1.00  0.00           C
ATOM  11224  C34 POPEu 399      70.944  13.750  64.572  1.00  0.00           C
ATOM  11227  C35 POPEu 399      71.714  13.870  65.892  1.00  0.00           C
ATOM  11230  C36 POPEu 399      71.324  12.800  66.912  1.00  0.00           C
ATOM  11233  C37 POPEu 399      72.214  12.890  68.152  1.00  0.00           C
ATOM  11236  C38 POPEu 399      71.844  11.860  69.232  1.00  0.00           C
ATOM  11239  C39 POPEu 399      72.834  11.860  70.412  1.00  0.00           C
ATOM  11242 0C31 POPEu 399      72.834  13.160  71.222  1.00  0.00           C
ATOM  11245 1C31 POPEu 399      74.094  13.300  72.082  1.00  0.00           C
ATOM  11248 2C31 POPEu 399      74.284  14.710  72.672  1.00  0.00           C
ATOM  11251 3C31 POPEu 399      73.304  15.030  73.812  1.00  0.00           C
ATOM  11254 4C31 POPEu 399      73.694  16.300  74.572  1.00  0.00           C
ATOM  11257 5C31 POPEu 399      72.594  16.768  75.532  1.00  0.00           C
ATOM  11260 6C31 POPEu 399      72.804  18.158  76.142  1.00  0.00           C
ATOM  11264  NH3 POPEv 400      22.196   6.590 110.482  1.00  0.00           N
ATOM  11268  C12 POPEv 400      21.456   7.800 109.952  1.00  0.00           C
ATOM  11271  C11 POPEv 400      20.846   8.630 111.092  1.00  0.00           C
ATOM  11274  P   POPEv 400      18.556   7.420 111.662  1.00  0.00           P
ATOM  11275  O13 POPEv 400      18.616   6.040 111.132  1.00  0.00           O
ATOM  11276  O14 POPEv 400      17.696   7.660 112.832  1.00  0.00           O
ATOM  11277  O11 POPEv 400      18.116   8.400 110.492  1.00  0.00           O
ATOM  11278  O12 POPEv 400      20.056   7.830 111.982  1.00  0.00           O
ATOM  11279  C1  POPEv 400      17.766   7.870 109.222  1.00  0.00           C
ATOM  11282  C2  POPEv 400      17.366   8.970 108.212  1.00  0.00           C
ATOM  11284  O21 POPEv 400      17.056   8.220 107.042  1.00  0.00           O
ATOM  11285  C21 POPEv 400      16.206   8.760 106.202  1.00  0.00           C
ATOM  11286  O22 POPEv 400      15.496   9.720 106.422  1.00  0.00           O
ATOM  11287  C22 POPEv 400      16.436   8.070 104.862  1.00  0.00           C
ATOM  11290  C3  POPEv 400      18.476   9.990 107.812  1.00  0.00           C
ATOM  11293  O31 POPEv 400      18.986  10.810 108.892  1.00  0.00           O
ATOM  11294  C31 POPEv 400      20.076  11.570 108.622  1.00  0.00           C
ATOM  11295  O32 POPEv 400      20.956  11.780 109.432  1.00  0.00           O
ATOM  11296  C32 POPEv 400      20.126  12.030 107.162  1.00  0.00           C
ATOM  11299  C23 POPEv 400      15.276   8.300 103.892  1.00  0.00           C
ATOM  11302  C24 POPEv 400      15.556   7.680 102.522  1.00  0.00           C
ATOM  11305  C25 POPEv 400      16.456   8.560 101.652  1.00  0.00           C
ATOM  11308  C26 POPEv 400      15.676   9.130 100.462  1.00  0.00           C
ATOM  11311  C27 POPEv 400      16.516  10.080  99.602  1.00  0.00           C
ATOM  11314  C28 POPEv 400      15.956  10.250  98.182  1.00  0.00           C
ATOM  11317  C29 POPEv 400      14.696  11.080  98.122  1.00  0.00           C
ATOM  11319 0C21 POPEv 400      14.456  12.080  97.252  1.00  0.00           C
ATOM  11321 1C21 POPEv 400      15.396  12.560  96.182  1.00  0.00           C
ATOM  11324 2C21 POPEv 400      15.376  11.630  94.952  1.00  0.00           C
ATOM  11327 3C21 POPEv 400      16.576  11.850  94.022  1.00  0.00           C
ATOM  11330 4C21 POPEv 400      16.606  10.820  92.882  1.00  0.00           C
ATOM  11333 5C21 POPEv 400      17.876  10.900  92.022  1.00  0.00           C
ATOM  11336 6C21 POPEv 400      17.876   9.870  90.882  1.00  0.00           C
ATOM  11339 7C21 POPEv 400      19.206   9.850  90.122  1.00  0.00           C
ATOM  11342 8C21 POPEv 400      19.236   8.790  89.022  1.00  0.00           C
ATOM  11346  C33 POPEv 400      21.216  13.090 106.882  1.00  0.00           C
ATOM  11349  C34 POPEv 400      21.696  13.030 105.432  1.00  0.00           C
ATOM  11352  C35 POPEv 400      21.566  14.350 104.672  1.00  0.00           C
ATOM  11355  C36 POPEv 400      20.136  14.710 104.212  1.00  0.00           C
ATOM  11358  C37 POPEv 400      19.556  13.680 103.222  1.00  0.00           C
ATOM  11361  C38 POPEv 400      18.626  14.280 102.152  1.00  0.00           C
ATOM  11364  C39 POPEv 400      19.396  15.050 101.062  1.00  0.00           C
ATOM  11367 0C31 POPEv 400      18.486  15.700 100.002  1.00  0.00           C
ATOM  11370 1C31 POPEv 400      19.286  16.570  99.012  1.00  0.00           C
ATOM  11373 2C31 POPEv 400      18.466  17.678  98.332  1.00  0.00           C
ATOM  11376 3C31 POPEv 400      17.476  17.188  97.262  1.00  0.00           C
ATOM  11379 4C31 POPEv 400      18.146  16.798  95.932  1.00  0.00           C
ATOM  11382 5C31 POPEv 400      17.126  16.510  94.822  1.00  0.00           C
ATOM  11385 6C31 POPEv 400      17.786  16.100  93.502  1.00  0.00           C
ATOM  11389  NH3 POPEw 401     111.214  79.968 103.182  1.00  0.00           N
ATOM  11393  C12 POPEw 401     112.444  79.718 104.012  1.00  0.00           C
ATOM  11396  C11 POPEw 401     112.164  78.578 105.022  1.00  0.00           C
ATOM  11399  P   POPEw 401     114.574  77.548 104.992  1.00  0.00           P
ATOM  11400  O13 POPEw 401     115.464  78.668 104.612  1.00  0.00           O
ATOM  11401  O14 POPEw 401     115.174  76.478 105.822  1.00  0.00           O
ATOM  11402  O11 POPEw 401     113.924  76.938 103.692  1.00  0.00           O
ATOM  11403  O12 POPEw 401     113.324  78.148 105.732  1.00  0.00           O
ATOM  11404  C1  POPEw 401     114.654  75.978 102.932  1.00  0.00           C
ATOM  11407  C2  POPEw 401     113.894  75.588 101.632  1.00  0.00           C
ATOM  11409  O21 POPEw 401     113.944  76.668 100.692  1.00  0.00           O
ATOM  11410  C21 POPEw 401     113.054  77.628 100.742  1.00  0.00           C
ATOM  11411  O22 POPEw 401     112.184  77.838 101.562  1.00  0.00           O
ATOM  11412  C22 POPEw 401     113.284  78.478  99.492  1.00  0.00           C
ATOM  11415  C3  POPEw 401     112.474  74.978 101.852  1.00  0.00           C
ATOM  11418  O31 POPEw 401     111.744  74.848 100.612  1.00  0.00           O
ATOM  11419  C31 POPEw 401     111.374  73.628 100.252  1.00  0.00           C
ATOM  11420  O32 POPEw 401     111.614  72.588 100.842  1.00  0.00           O
ATOM  11421  C32 POPEw 401     110.484  73.718  99.012  1.00  0.00           C
ATOM  11424  C23 POPEw 401     112.044  79.308  99.102  1.00  0.00           C
ATOM  11427  C24 POPEw 401     112.084  79.658  97.622  1.00  0.00           C
ATOM  11430  C25 POPEw 401     111.554  78.518  96.742  1.00  0.00           C
ATOM  11433  C26 POPEw 401     112.144  78.548  95.322  1.00  0.00           C
ATOM  11436  C27 POPEw 401     111.364  77.648  94.372  1.00  0.00           C
ATOM  11439  C28 POPEw 401     111.974  77.548  92.962  1.00  0.00           C
ATOM  11442  C29 POPEw 401     113.224  76.698  92.902  1.00  0.00           C
ATOM  11444 0C21 POPEw 401     113.904  76.438  91.782  1.00  0.00           C
ATOM  11446 1C21 POPEw 401     113.544  76.998  90.422  1.00  0.00           C
ATOM  11449 2C21 POPEw 401     114.134  78.418  90.292  1.00  0.00           C
ATOM  11452 3C21 POPEw 401     113.724  79.158  89.012  1.00  0.00           C
ATOM  11455 4C21 POPEw 401     114.174  80.628  89.062  1.00  0.00           C
ATOM  11458 5C21 POPEw 401     114.684  81.178  87.722  1.00  0.00           C
ATOM  11461 6C21 POPEw 401     115.124  82.648  87.852  1.00  0.00           C
ATOM  11464 7C21 POPEw 401     116.294  83.028  86.932  1.00  0.00           C
ATOM  11467 8C21 POPEw 401     116.774  84.468  87.122  1.00  0.00           C
ATOM  11471  C33 POPEw 401     111.144  73.198  97.722  1.00  0.00           C
ATOM  11474  C34 POPEw 401     112.224  74.158  97.212  1.00  0.00           C
ATOM  11477  C35 POPEw 401     112.414  74.158  95.682  1.00  0.00           C
ATOM  11480  C36 POPEw 401     112.794  72.798  95.082  1.00  0.00           C
ATOM  11483  C37 POPEw 401     113.034  72.908  93.562  1.00  0.00           C
ATOM  11486  C38 POPEw 401     113.224  71.538  92.892  1.00  0.00           C
ATOM  11489  C39 POPEw 401     112.464  71.378  91.572  1.00  0.00           C
ATOM  11492 0C31 POPEw 401     113.024  72.208  90.402  1.00  0.00           C
ATOM  11495 1C31 POPEw 401     112.214  72.008  89.112  1.00  0.00           C
ATOM  11498 2C31 POPEw 401     112.834  72.648  87.862  1.00  0.00           C
ATOM  11501 3C31 POPEw 401     114.184  72.028  87.422  1.00  0.00           C
[truncated: 1,848,138 more chars]
