# Supplementary material for: Characterizing Membrane Association and Periplasmic Transfer of Bacterial Lipoproteins through Molecular Dynamics Simulations
Source: Structure. 2020 Apr 7;28(4):475–487.e3. doi: 10.1016/j.str.2020.01.012 (PMC7139219; doi:10.1016/j.str.2020.01.012)
Supplement: Data S2. Final Coordinates from Simulations (A–L), Related to Figure 3 [file mmc4.zip › A-L/ACRA-2-atomistic.pdb]

TITLE     Protein
REMARK    THIS IS A SIMULATION BOX
CRYST1  129.032  129.032  198.183  90.00  90.00  90.00 P 1           1
MODEL        1
ATOM      1  N   CYSTA   1      68.212  90.146 100.662  1.00  0.00           N
ATOM      3  CA  CYSTA   1      69.002  88.956 100.902  1.00  0.00           C
ATOM      5  C   CYSTA   1      70.242  89.516 101.632  1.00  0.00           C
ATOM      6  O   CYSTA   1      70.472  90.716 101.542  1.00  0.00           O
ATOM      7  CB  CYSTA   1      69.462  88.236  99.572  1.00  0.00           C
ATOM     10  SG  CYSTA   1      68.252  87.326  98.502  1.00  0.00           S
ATOM     11  C1  CYSTA   1      67.932  85.766  99.401  1.00  0.00           C
ATOM     14  CA1 CYSTA   1      67.132  90.236  99.872  1.00  0.00           C
ATOM     15  OA1 CYSTA   1      66.362  89.296  99.782  1.00  0.00           O
ATOM     16  CA2 CYSTA   1      66.872  91.496  99.102  1.00  0.00           C
ATOM     19  C11 CYSTA   1      67.572  84.466  98.582  1.00  0.00           C
ATOM     21  O11 CYSTA   1      68.182  84.496  97.272  1.00  0.00           O
ATOM     22  CX1 CYSTA   1      68.092  83.346  96.622  1.00  0.00           C
ATOM     23  OX1 CYSTA   1      67.812  82.276  97.122  1.00  0.00           O
ATOM     24  CX2 CYSTA   1      68.352  83.566  95.132  1.00  0.00           C
ATOM     27  C12 CYSTA   1      66.042  84.056  98.592  1.00  0.00           C
ATOM     30  O12 CYSTA   1      65.362  84.176  97.312  1.00  0.00           O
ATOM     31  CD1 CYSTA   1      64.542  83.156  96.982  1.00  0.00           C
ATOM     32  OD1 CYSTA   1      64.502  82.076  97.532  1.00  0.00           O
ATOM     33  CD2 CYSTA   1      63.602  83.646  95.862  1.00  0.00           C
ATOM     36  CA3 CYSTA   1      67.042  91.246  97.592  1.00  0.00           C
ATOM     39  CA4 CYSTA   1      66.832  92.516  96.752  1.00  0.00           C
ATOM     42  CA5 CYSTA   1      67.512  92.476  95.372  1.00  0.00           C
ATOM     45  CA6 CYSTA   1      66.992  91.416  94.392  1.00  0.00           C
ATOM     48  CA7 CYSTA   1      65.522  91.606  93.982  1.00  0.00           C
ATOM     51  CA8 CYSTA   1      65.172  90.836  92.702  1.00  0.00           C
ATOM     54  CA9 CYSTA   1      63.682  90.926  92.352  1.00  0.00           C
ATOM     57 0CA1 CYSTA   1      63.332  90.316  90.992  1.00  0.00           C
ATOM     60 1CA1 CYSTA   1      63.772  91.186  89.812  1.00  0.00           C
ATOM     63 2CA1 CYSTA   1      63.302  90.626  88.462  1.00  0.00           C
ATOM     66 3CA1 CYSTA   1      63.552  91.576  87.282  1.00  0.00           C
ATOM     69 4CA1 CYSTA   1      65.042  91.776  86.942  1.00  0.00           C
ATOM     72 5CA1 CYSTA   1      65.272  93.026  86.092  1.00  0.00           C
ATOM     75 6CA1 CYSTA   1      66.732  93.226  85.672  1.00  0.00           C
ATOM     79  CD3 CYSTA   1      62.662  82.586  95.222  1.00  0.00           C
ATOM     82  CD4 CYSTA   1      63.282  81.806  94.062  1.00  0.00           C
ATOM     85  CD5 CYSTA   1      62.242  81.316  93.032  1.00  0.00           C
ATOM     88  CD6 CYSTA   1      62.882  80.496  91.901  1.00  0.00           C
ATOM     91  CD7 CYSTA   1      61.942  80.086  90.752  1.00  0.00           C
ATOM     94  CD8 CYSTA   1      62.652  79.126  89.782  1.00  0.00           C
ATOM     97  CD9 CYSTA   1      61.942  78.936  88.442  1.00  0.00           C
ATOM    100 0CD1 CYSTA   1      62.822  78.166  87.442  1.00  0.00           C
ATOM    103 1CD1 CYSTA   1      62.242  78.116  86.022  1.00  0.00           C
ATOM    106 2CD1 CYSTA   1      63.232  77.486  85.022  1.00  0.00           C
ATOM    109 3CD1 CYSTA   1      62.672  77.346  83.602  1.00  0.00           C
ATOM    112 4CD1 CYSTA   1      61.572  76.276  83.472  1.00  0.00           C
ATOM    115 5CD1 CYSTA   1      61.162  76.036  82.012  1.00  0.00           C
ATOM    118 6CD1 CYSTA   1      59.862  75.246  81.852  1.00  0.00           C
ATOM    122  CX3 CYSTA   1      67.332  82.796  94.261  1.00  0.00           C
ATOM    125  CX4 CYSTA   1      67.612  82.946  92.762  1.00  0.00           C
ATOM    128  CX5 CYSTA   1      66.552  82.266  91.882  1.00  0.00           C
ATOM    131  CX6 CYSTA   1      66.852  82.376  90.382  1.00  0.00           C
ATOM    134  CX7 CYSTA   1      65.652  81.916  89.522  1.00  0.00           C
ATOM    137  CX8 CYSTA   1      65.892  82.056  88.011  1.00  0.00           C
ATOM    140  CX9 CYSTA   1      64.652  81.666  87.242  1.00  0.00           C
ATOM    142 0CX1 CYSTA   1      64.362  81.986  85.962  1.00  0.00           C
ATOM    144 1CX1 CYSTA   1      65.212  82.786  85.012  1.00  0.00           C
ATOM    147 2CX1 CYSTA   1      64.482  84.026  84.432  1.00  0.00           C
ATOM    150 3CX1 CYSTA   1      65.252  84.636  83.252  1.00  0.00           C
ATOM    153 4CX1 CYSTA   1      64.532  85.826  82.582  1.00  0.00           C
ATOM    156 5CX1 CYSTA   1      64.642  87.126  83.392  1.00  0.00           C
ATOM    159 6CX1 CYSTA   1      64.292  88.406  82.602  1.00  0.00           C
ATOM    162 7CX1 CYSTA   1      64.352  89.666  83.492  1.00  0.00           C
ATOM    165 8CX1 CYSTA   1      64.392  90.976  82.712  1.00  0.00           C
ATOM    169  N   ASP A   2      71.032  88.676 102.362  1.00  0.00           N
ATOM    171  CA  ASP A   2      72.282  88.966 103.112  1.00  0.00           C
ATOM    173  CB  ASP A   2      72.642  90.486 103.342  1.00  0.00           C
ATOM    176  CG  ASP A   2      73.962  90.816 104.042  1.00  0.00           C
ATOM    177  OD1 ASP A   2      74.192  92.046 104.232  1.00  0.00           O
ATOM    178  OD2 ASP A   2      74.772  89.906 104.362  1.00  0.00           O
ATOM    179  C   ASP A   2      72.232  88.186 104.442  1.00  0.00           C
ATOM    180  O   ASP A   2      71.162  88.086 105.041  1.00  0.00           O
ATOM    181  N   ASP A   3      73.372  87.646 104.912  1.00  0.00           N
ATOM    183  CA  ASP A   3      73.442  86.806 106.112  1.00  0.00           C
ATOM    185  CB  ASP A   3      74.032  85.376 105.922  1.00  0.00           C
ATOM    188  CG  ASP A   3      73.342  84.426 104.982  1.00  0.00           C
ATOM    189  OD1 ASP A   3      73.892  83.286 104.912  1.00  0.00           O
ATOM    190  OD2 ASP A   3      72.392  84.776 104.242  1.00  0.00           O
ATOM    191  C   ASP A   3      74.392  87.416 107.132  1.00  0.00           C
ATOM    192  O   ASP A   3      75.602  87.386 106.952  1.00  0.00           O
ATOM    193  N   LYS A   4      73.872  87.846 108.282  1.00  0.00           N
ATOM    195  CA  LYS A   4      74.662  88.336 109.392  1.00  0.00           C
ATOM    197  CB  LYS A   4      75.702  89.426 108.962  1.00  0.00           C
ATOM    200  CG  LYS A   4      76.402  90.246 110.052  1.00  0.00           C
ATOM    203  CD  LYS A   4      77.652  90.936 109.471  1.00  0.00           C
ATOM    206  CE  LYS A   4      78.882  90.876 110.392  1.00  0.00           C
ATOM    209  NZ  LYS A   4      80.102  91.246 109.652  1.00  0.00           N
ATOM    213  C   LYS A   4      73.782  88.856 110.522  1.00  0.00           C
ATOM    214  O   LYS A   4      73.372  90.016 110.542  1.00  0.00           O
ATOM    215  N   GLN A   5      73.452  88.096 111.582  1.00  0.00           N
ATOM    217  CA  GLN A   5      73.372  86.676 111.912  1.00  0.00           C
ATOM    219  CB  GLN A   5      74.392  85.666 111.302  1.00  0.00           C
ATOM    222  CG  GLN A   5      74.302  84.196 111.842  1.00  0.00           C
ATOM    225  CD  GLN A   5      75.252  83.776 112.982  1.00  0.00           C
ATOM    226  OE1 GLN A   5      75.122  82.686 113.542  1.00  0.00           O
ATOM    227  NE2 GLN A   5      76.242  84.606 113.342  1.00  0.00           N
ATOM    230  C   GLN A   5      73.462  86.596 113.432  1.00  0.00           C
ATOM    231  O   GLN A   5      74.412  87.076 114.052  1.00  0.00           O
ATOM    232  N   ALA A   6      72.492  85.986 114.132  1.00  0.00           N
ATOM    234  CA  ALA A   6      71.092  85.986 113.812  1.00  0.00           C
ATOM    236  CB  ALA A   6      70.672  84.716 113.042  1.00  0.00           C
ATOM    240  C   ALA A   6      70.422  85.996 115.181  1.00  0.00           C
ATOM    241  O   ALA A   6      70.972  85.416 116.122  1.00  0.00           O
ATOM    242  N   GLN A   7      69.242  86.616 115.372  1.00  0.00           N
ATOM    244  CA  GLN A   7      68.602  87.676 114.592  1.00  0.00           C
ATOM    246  CB  GLN A   7      67.072  87.396 114.522  1.00  0.00           C
ATOM    249  CG  GLN A   7      66.182  87.636 115.782  1.00  0.00           C
ATOM    252  CD  GLN A   7      66.852  87.396 117.132  1.00  0.00           C
ATOM    253  OE1 GLN A   7      67.212  88.316 117.862  1.00  0.00           O
ATOM    254  NE2 GLN A   7      67.102  86.106 117.452  1.00  0.00           N
ATOM    257  C   GLN A   7      68.932  89.036 115.242  1.00  0.00           C
ATOM    258  O   GLN A   7      69.952  89.186 115.922  1.00  0.00           O
ATOM    259  N   GLN A   8      68.112  90.106 115.142  1.00  0.00           N
ATOM    261  CA  GLN A   8      67.482  90.716 113.972  1.00  0.00           C
ATOM    263  CB  GLN A   8      66.702  92.006 114.372  1.00  0.00           C
ATOM    266  CG  GLN A   8      65.252  91.776 114.932  1.00  0.00           C
ATOM    269  CD  GLN A   8      65.112  91.256 116.372  1.00  0.00           C
ATOM    270  OE1 GLN A   8      64.092  90.686 116.761  1.00  0.00           O
ATOM    271  NE2 GLN A   8      66.152  91.486 117.202  1.00  0.00           N
ATOM    274  C   GLN A   8      68.422  90.936 112.772  1.00  0.00           C
ATOM    275  O   GLN A   8      69.642  91.036 112.912  1.00  0.00           O
ATOM    276  N   GLY A   9      67.932  91.016 111.512  1.00  0.00           N
ATOM    278  CA  GLY A   9      66.542  91.196 111.092  1.00  0.00           C
ATOM    281  C   GLY A   9      65.862  90.086 110.352  1.00  0.00           C
ATOM    282  O   GLY A   9      64.732  90.286 109.922  1.00  0.00           O
ATOM    283  N   GLY A  10      66.452  88.876 110.192  1.00  0.00           N
ATOM    285  CA  GLY A  10      65.692  87.656 109.892  1.00  0.00           C
ATOM    288  C   GLY A  10      64.482  87.426 110.812  1.00  0.00           C
ATOM    289  O   GLY A  10      64.502  87.786 111.992  1.00  0.00           O
ATOM    290  N   GLN A  11      63.382  86.826 110.302  1.00  0.00           N
ATOM    292  CA  GLN A  11      62.032  87.096 110.802  1.00  0.00           C
ATOM    294  CB  GLN A  11      61.562  88.246 109.892  1.00  0.00           C
ATOM    297  CG  GLN A  11      60.052  88.466 109.822  1.00  0.00           C
ATOM    300  CD  GLN A  11      59.692  89.736 109.071  1.00  0.00           C
ATOM    301  OE1 GLN A  11      58.722  90.396 109.442  1.00  0.00           O
ATOM    302  NE2 GLN A  11      60.532  90.166 108.092  1.00  0.00           N
ATOM    305  C   GLN A  11      61.022  85.926 110.742  1.00  0.00           C
ATOM    306  O   GLN A  11      61.162  85.116 109.832  1.00  0.00           O
ATOM    307  N   GLN A  12      60.022  85.766 111.691  1.00  0.00           N
ATOM    309  CA  GLN A  12      59.452  84.436 112.032  1.00  0.00           C
ATOM    311  CB  GLN A  12      60.522  83.696 112.922  1.00  0.00           C
ATOM    314  CG  GLN A  12      61.732  83.026 112.152  1.00  0.00           C
ATOM    317  CD  GLN A  12      63.182  83.316 112.632  1.00  0.00           C
ATOM    318  OE1 GLN A  12      63.682  82.666 113.562  1.00  0.00           O
ATOM    319  NE2 GLN A  12      63.892  84.266 111.982  1.00  0.00           N
ATOM    322  C   GLN A  12      57.852  84.146 112.252  1.00  0.00           C
ATOM    323  O   GLN A  12      57.282  83.696 111.262  1.00  0.00           O
ATOM    324  N   MET A  13      57.042  84.286 113.412  1.00  0.00           N
ATOM    326  CA  MET A  13      55.702  83.536 113.632  1.00  0.00           C
ATOM    328  CB  MET A  13      56.082  82.016 114.082  1.00  0.00           C
ATOM    331  CG  MET A  13      57.432  81.186 113.712  1.00  0.00           C
ATOM    334  SD  MET A  13      58.772  80.996 114.942  1.00  0.00           S
ATOM    335  CE  MET A  13      59.952  80.186 113.822  1.00  0.00           C
ATOM    339  C   MET A  13      54.532  84.026 114.702  1.00  0.00           C
ATOM    340  O   MET A  13      54.982  84.876 115.462  1.00  0.00           O
ATOM    341  N   PRO A  14      53.142  83.596 115.002  1.00  0.00           N
ATOM    342  CD  PRO A  14      53.102  83.206 116.452  1.00  0.00           C
ATOM    345  CA  PRO A  14      51.832  84.426 114.882  1.00  0.00           C
ATOM    347  CB  PRO A  14      51.772  85.196 116.182  1.00  0.00           C
ATOM    350  CG  PRO A  14      52.092  84.116 117.192  1.00  0.00           C
ATOM    353  C   PRO A  14      50.302  83.916 114.612  1.00  0.00           C
ATOM    354  O   PRO A  14      49.922  84.146 113.462  1.00  0.00           O
ATOM    355  N   ALA A  15      49.352  83.366 115.532  1.00  0.00           N
ATOM    357  CA  ALA A  15      47.842  83.206 115.302  1.00  0.00           C
ATOM    359  CB  ALA A  15      47.402  82.586 113.952  1.00  0.00           C
ATOM    363  C   ALA A  15      46.762  82.646 116.342  1.00  0.00           C
ATOM    364  O   ALA A  15      46.542  83.196 117.412  1.00  0.00           O
ATOM    365  N   VAL A  16      45.962  81.566 115.992  1.00  0.00           N
ATOM    367  CA  VAL A  16      44.472  81.446 116.052  1.00  0.00           C
ATOM    369  CB  VAL A  16      44.012  80.626 114.812  1.00  0.00           C
ATOM    371  CG1 VAL A  16      43.822  79.106 115.022  1.00  0.00           C
ATOM    375  CG2 VAL A  16      42.702  81.216 114.272  1.00  0.00           C
ATOM    379  C   VAL A  16      43.862  80.866 117.342  1.00  0.00           C
ATOM    380  O   VAL A  16      42.742  80.346 117.422  1.00  0.00           O
ATOM    381  N   GLY A  17      44.602  80.926 118.442  1.00  0.00           N
ATOM    383  CA  GLY A  17      44.532  79.936 119.512  1.00  0.00           C
ATOM    386  C   GLY A  17      45.842  79.266 119.502  1.00  0.00           C
ATOM    387  O   GLY A  17      45.972  78.056 119.322  1.00  0.00           O
ATOM    388  N   VAL A  18      46.852  80.126 119.632  1.00  0.00           N
ATOM    390  CA  VAL A  18      48.222  79.846 119.392  1.00  0.00           C
ATOM    392  CB  VAL A  18      48.822  80.786 118.352  1.00  0.00           C
ATOM    394  CG1 VAL A  18      50.322  80.966 118.492  1.00  0.00           C
ATOM    398  CG2 VAL A  18      48.582  80.126 116.992  1.00  0.00           C
ATOM    402  C   VAL A  18      48.942  79.956 120.692  1.00  0.00           C
ATOM    403  O   VAL A  18      49.032  81.016 121.291  1.00  0.00           O
ATOM    404  N   VAL A  19      49.422  78.796 121.142  1.00  0.00           N
ATOM    406  CA  VAL A  19      49.802  78.576 122.502  1.00  0.00           C
ATOM    408  CB  VAL A  19      49.002  77.436 123.112  1.00  0.00           C
ATOM    410  CG1 VAL A  19      49.272  77.366 124.622  1.00  0.00           C
ATOM    414  CG2 VAL A  19      47.492  77.686 122.872  1.00  0.00           C
ATOM    418  C   VAL A  19      51.292  78.276 122.482  1.00  0.00           C
ATOM    419  O   VAL A  19      51.812  77.616 121.582  1.00  0.00           O
ATOM    420  N   THR A  20      52.002  78.846 123.461  1.00  0.00           N
ATOM    422  CA  THR A  20      53.412  78.666 123.741  1.00  0.00           C
ATOM    424  CB  THR A  20      53.822  79.636 124.842  1.00  0.00           C
ATOM    426  OG1 THR A  20      53.502  80.956 124.462  1.00  0.00           O
ATOM    428  CG2 THR A  20      55.332  79.586 125.142  1.00  0.00           C
ATOM    432  C   THR A  20      53.732  77.286 124.261  1.00  0.00           C
ATOM    433  O   THR A  20      53.322  76.966 125.382  1.00  0.00           O
ATOM    434  N   VAL A  21      54.482  76.436 123.542  1.00  0.00           N
ATOM    436  CA  VAL A  21      54.712  75.046 123.922  1.00  0.00           C
ATOM    438  CB  VAL A  21      54.692  74.156 122.681  1.00  0.00           C
ATOM    440  CG1 VAL A  21      54.952  72.686 123.062  1.00  0.00           C
ATOM    444  CG2 VAL A  21      53.322  74.296 121.992  1.00  0.00           C
ATOM    448  C   VAL A  21      56.032  74.906 124.692  1.00  0.00           C
ATOM    449  O   VAL A  21      57.032  75.526 124.332  1.00  0.00           O
ATOM    450  N   LYS A  22      56.092  74.116 125.802  1.00  0.00           N
ATOM    452  CA  LYS A  22      57.282  74.126 126.662  1.00  0.00           C
ATOM    454  CB  LYS A  22      57.032  74.596 128.122  1.00  0.00           C
ATOM    457  CG  LYS A  22      56.272  75.916 128.262  1.00  0.00           C
ATOM    460  CD  LYS A  22      54.752  75.716 128.212  1.00  0.00           C
ATOM    463  CE  LYS A  22      53.912  76.876 128.722  1.00  0.00           C
ATOM    466  NZ  LYS A  22      54.242  78.016 127.872  1.00  0.00           N
ATOM    470  C   LYS A  22      57.952  72.766 126.672  1.00  0.00           C
ATOM    471  O   LYS A  22      57.692  71.896 125.842  1.00  0.00           O
ATOM    472  N   THR A  23      58.882  72.566 127.612  1.00  0.00           N
ATOM    474  CA  THR A  23      59.902  71.536 127.592  1.00  0.00           C
ATOM    476  CB  THR A  23      61.282  72.136 127.832  1.00  0.00           C
ATOM    478  OG1 THR A  23      61.302  73.206 128.772  1.00  0.00           O
ATOM    480  CG2 THR A  23      61.682  72.756 126.502  1.00  0.00           C
ATOM    484  C   THR A  23      59.662  70.516 128.662  1.00  0.00           C
ATOM    485  O   THR A  23      59.242  70.866 129.761  1.00  0.00           O
ATOM    486  N   GLU A  24      59.862  69.216 128.352  1.00  0.00           N
ATOM    488  CA  GLU A  24      59.532  68.116 129.241  1.00  0.00           C
ATOM    490  CB  GLU A  24      58.092  67.596 128.972  1.00  0.00           C
ATOM    493  CG  GLU A  24      57.032  68.646 129.392  1.00  0.00           C
ATOM    496  CD  GLU A  24      55.602  68.356 128.992  1.00  0.00           C
ATOM    497  OE1 GLU A  24      55.162  68.966 127.982  1.00  0.00           O
ATOM    498  OE2 GLU A  24      54.872  67.666 129.761  1.00  0.00           O
ATOM    499  C   GLU A  24      60.522  66.986 129.042  1.00  0.00           C
ATOM    500  O   GLU A  24      60.942  66.786 127.901  1.00  0.00           O
ATOM    501  N   PRO A  25      60.962  66.236 130.062  1.00  0.00           N
ATOM    502  CD  PRO A  25      60.752  66.506 131.482  1.00  0.00           C
ATOM    505  CA  PRO A  25      61.712  65.006 129.872  1.00  0.00           C
ATOM    507  CB  PRO A  25      62.192  64.616 131.282  1.00  0.00           C
ATOM    510  CG  PRO A  25      61.092  65.176 132.182  1.00  0.00           C
ATOM    513  C   PRO A  25      60.892  63.916 129.252  1.00  0.00           C
ATOM    514  O   PRO A  25      59.692  63.826 129.512  1.00  0.00           O
ATOM    515  N   LEU A  26      61.562  63.106 128.422  1.00  0.00           N
ATOM    517  CA  LEU A  26      61.062  61.946 127.732  1.00  0.00           C
ATOM    519  CB  LEU A  26      61.832  61.536 126.431  1.00  0.00           C
ATOM    522  CG  LEU A  26      63.322  61.876 126.112  1.00  0.00           C
ATOM    524  CD1 LEU A  26      64.132  62.626 127.172  1.00  0.00           C
ATOM    528  CD2 LEU A  26      64.092  60.626 125.651  1.00  0.00           C
ATOM    532  C   LEU A  26      60.802  60.776 128.681  1.00  0.00           C
ATOM    533  O   LEU A  26      61.652  60.326 129.452  1.00  0.00           O
ATOM    534  N   GLN A  27      59.562  60.286 128.672  1.00  0.00           N
ATOM    536  CA  GLN A  27      58.942  59.556 129.761  1.00  0.00           C
ATOM    538  CB  GLN A  27      57.502  60.056 129.972  1.00  0.00           C
ATOM    541  CG  GLN A  27      57.442  61.526 130.442  1.00  0.00           C
ATOM    544  CD  GLN A  27      56.012  62.036 130.401  1.00  0.00           C
ATOM    545  OE1 GLN A  27      55.082  61.286 130.142  1.00  0.00           O
ATOM    546  NE2 GLN A  27      55.812  63.346 130.672  1.00  0.00           N
ATOM    549  C   GLN A  27      58.952  58.046 129.571  1.00  0.00           C
ATOM    550  O   GLN A  27      57.922  57.436 129.272  1.00  0.00           O
ATOM    551  N   ILE A  28      60.142  57.446 129.752  1.00  0.00           N
ATOM    553  CA  ILE A  28      60.382  56.016 129.552  1.00  0.00           C
ATOM    555  CB  ILE A  28      59.632  55.036 130.462  1.00  0.00           C
ATOM    557  CG2 ILE A  28      59.712  53.586 129.901  1.00  0.00           C
ATOM    561  CG1 ILE A  28      60.202  55.016 131.901  1.00  0.00           C
ATOM    564  CD  ILE A  28      59.722  56.126 132.821  1.00  0.00           C
ATOM    568  C   ILE A  28      60.302  55.606 128.102  1.00  0.00           C
ATOM    569  O   ILE A  28      59.262  55.616 127.442  1.00  0.00           O
ATOM    570  N   THR A  29      61.452  55.166 127.572  1.00  0.00           N
ATOM    572  CA  THR A  29      61.562  54.666 126.222  1.00  0.00           C
ATOM    574  CB  THR A  29      62.952  54.936 125.642  1.00  0.00           C
ATOM    576  OG1 THR A  29      64.002  54.376 126.412  1.00  0.00           O
ATOM    578  CG2 THR A  29      63.162  56.456 125.632  1.00  0.00           C
ATOM    582  C   THR A  29      61.212  53.186 126.181  1.00  0.00           C
ATOM    583  O   THR A  29      61.562  52.436 127.082  1.00  0.00           O
ATOM    584  N   THR A  30      60.512  52.766 125.102  1.00  0.00           N
ATOM    586  CA  THR A  30      60.582  51.436 124.482  1.00  0.00           C
ATOM    588  CB  THR A  30      61.842  51.166 123.642  1.00  0.00           C
ATOM    590  OG1 THR A  30      63.022  51.756 124.192  1.00  0.00           O
ATOM    592  CG2 THR A  30      61.652  51.846 122.272  1.00  0.00           C
ATOM    596  C   THR A  30      60.152  50.226 125.302  1.00  0.00           C
ATOM    597  O   THR A  30      60.822  49.806 126.232  1.00  0.00           O
ATOM    598  N   GLU A  31      58.992  49.596 124.962  1.00  0.00           N
ATOM    600  CA  GLU A  31      58.542  48.366 125.612  1.00  0.00           C
ATOM    602  CB  GLU A  31      57.052  48.456 126.101  1.00  0.00           C
ATOM    605  CG  GLU A  31      56.472  47.156 126.741  1.00  0.00           C
ATOM    608  CD  GLU A  31      54.972  47.166 127.082  1.00  0.00           C
ATOM    609  OE1 GLU A  31      54.482  48.136 127.732  1.00  0.00           O
ATOM    610  OE2 GLU A  31      54.282  46.166 126.722  1.00  0.00           O
ATOM    611  C   GLU A  31      58.762  47.156 124.702  1.00  0.00           C
ATOM    612  O   GLU A  31      58.002  46.896 123.762  1.00  0.00           O
ATOM    613  N   LEU A  32      59.802  46.346 124.991  1.00  0.00           N
ATOM    615  CA  LEU A  32      60.402  45.406 124.062  1.00  0.00           C
ATOM    617  CB  LEU A  32      61.892  45.766 123.782  1.00  0.00           C
ATOM    620  CG  LEU A  32      62.832  46.046 124.982  1.00  0.00           C
ATOM    622  CD1 LEU A  32      63.792  44.866 125.242  1.00  0.00           C
ATOM    626  CD2 LEU A  32      63.662  47.326 124.772  1.00  0.00           C
ATOM    630  C   LEU A  32      60.232  43.966 124.592  1.00  0.00           C
ATOM    631  O   LEU A  32      60.572  43.726 125.742  1.00  0.00           O
ATOM    632  N   PRO A  33      59.672  42.976 123.881  1.00  0.00           N
ATOM    633  CD  PRO A  33      59.142  43.136 122.541  1.00  0.00           C
ATOM    636  CA  PRO A  33      59.642  41.576 124.282  1.00  0.00           C
ATOM    638  CB  PRO A  33      58.862  40.846 123.162  1.00  0.00           C
ATOM    641  CG  PRO A  33      58.192  41.956 122.351  1.00  0.00           C
ATOM    644  C   PRO A  33      61.012  40.976 124.512  1.00  0.00           C
ATOM    645  O   PRO A  33      61.862  41.076 123.632  1.00  0.00           O
ATOM    646  N   GLY A  34      61.222  40.316 125.662  1.00  0.00           N
ATOM    648  CA  GLY A  34      62.392  39.496 125.932  1.00  0.00           C
ATOM    651  C   GLY A  34      61.932  38.176 126.452  1.00  0.00           C
ATOM    652  O   GLY A  34      61.192  38.106 127.422  1.00  0.00           O
ATOM    653  N   ARG A  35      62.372  37.056 125.832  1.00  0.00           N
ATOM    655  CA  ARG A  35      61.972  35.746 126.322  1.00  0.00           C
ATOM    657  CB  ARG A  35      62.112  34.626 125.261  1.00  0.00           C
ATOM    660  CG  ARG A  35      61.422  33.306 125.681  1.00  0.00           C
ATOM    663  CD  ARG A  35      61.652  32.136 124.722  1.00  0.00           C
ATOM    666  NE  ARG A  35      60.692  31.076 125.152  1.00  0.00           N
ATOM    668  CZ  ARG A  35      60.392  29.976 124.472  1.00  0.00           C
ATOM    669  NH1 ARG A  35      60.972  29.656 123.352  1.00  0.00           N
ATOM    672  NH2 ARG A  35      59.412  29.226 124.931  1.00  0.00           N
ATOM    675  C   ARG A  35      62.702  35.346 127.592  1.00  0.00           C
ATOM    676  O   ARG A  35      63.912  35.146 127.631  1.00  0.00           O
ATOM    677  N   THR A  36      61.962  35.226 128.702  1.00  0.00           N
ATOM    679  CA  THR A  36      62.472  34.816 130.002  1.00  0.00           C
ATOM    681  CB  THR A  36      61.542  35.216 131.142  1.00  0.00           C
ATOM    683  OG1 THR A  36      61.982  34.776 132.422  1.00  0.00           O
ATOM    685  CG2 THR A  36      60.132  34.656 130.932  1.00  0.00           C
ATOM    689  C   THR A  36      62.962  33.376 130.072  1.00  0.00           C
ATOM    690  O   THR A  36      62.312  32.426 129.612  1.00  0.00           O
ATOM    691  N   SER A  37      64.172  33.196 130.612  1.00  0.00           N
ATOM    693  CA  SER A  37      64.892  31.936 130.662  1.00  0.00           C
ATOM    695  CB  SER A  37      66.292  32.026 129.982  1.00  0.00           C
ATOM    698  OG  SER A  37      67.242  32.866 130.651  1.00  0.00           O
ATOM    700  C   SER A  37      64.962  31.516 132.122  1.00  0.00           C
ATOM    701  O   SER A  37      64.202  32.016 132.942  1.00  0.00           O
ATOM    702  N   ALA A  38      65.812  30.546 132.512  1.00  0.00           N
ATOM    704  CA  ALA A  38      65.882  30.166 133.912  1.00  0.00           C
ATOM    706  CB  ALA A  38      65.642  28.656 134.132  1.00  0.00           C
ATOM    710  C   ALA A  38      67.252  30.566 134.401  1.00  0.00           C
ATOM    711  O   ALA A  38      68.172  30.726 133.612  1.00  0.00           O
ATOM    712  N   TYR A  39      67.442  30.746 135.732  1.00  0.00           N
ATOM    714  CA  TYR A  39      68.732  31.126 136.291  1.00  0.00           C
ATOM    716  CB  TYR A  39      68.642  31.156 137.832  1.00  0.00           C
ATOM    719  CG  TYR A  39      69.872  31.776 138.442  1.00  0.00           C
ATOM    720  CD1 TYR A  39      70.192  33.126 138.232  1.00  0.00           C
ATOM    722  CE1 TYR A  39      71.312  33.686 138.842  1.00  0.00           C
ATOM    724  CZ  TYR A  39      72.132  32.896 139.651  1.00  0.00           C
ATOM    725  OH  TYR A  39      73.142  33.476 140.442  1.00  0.00           O
ATOM    727  CD2 TYR A  39      70.712  30.986 139.241  1.00  0.00           C
ATOM    729  CE2 TYR A  39      71.832  31.556 139.862  1.00  0.00           C
ATOM    731  C   TYR A  39      69.782  30.106 135.942  1.00  0.00           C
ATOM    732  O   TYR A  39      70.942  30.376 135.632  1.00  0.00           O
ATOM    733  N   ARG A  40      69.332  28.856 136.002  1.00  0.00           N
ATOM    735  CA  ARG A  40      70.122  27.746 135.592  1.00  0.00           C
ATOM    737  CB  ARG A  40      70.992  27.326 136.772  1.00  0.00           C
ATOM    740  CG  ARG A  40      71.892  26.106 136.571  1.00  0.00           C
ATOM    743  CD  ARG A  40      73.172  26.156 137.412  1.00  0.00           C
ATOM    746  NE  ARG A  40      72.812  26.566 138.812  1.00  0.00           N
ATOM    748  CZ  ARG A  40      72.992  27.766 139.352  1.00  0.00           C
ATOM    749  NH1 ARG A  40      73.502  28.776 138.681  1.00  0.00           N
ATOM    752  NH2 ARG A  40      72.632  27.986 140.602  1.00  0.00           N
ATOM    755  C   ARG A  40      69.172  26.676 135.142  1.00  0.00           C
ATOM    756  O   ARG A  40      68.042  26.586 135.612  1.00  0.00           O
ATOM    757  N   ILE A  41      69.632  25.886 134.162  1.00  0.00           N
ATOM    759  CA  ILE A  41      68.942  24.726 133.681  1.00  0.00           C
ATOM    761  CB  ILE A  41      68.402  24.836 132.252  1.00  0.00           C
ATOM    763  CG2 ILE A  41      67.302  25.916 132.252  1.00  0.00           C
ATOM    767  CG1 ILE A  41      69.492  25.096 131.192  1.00  0.00           C
ATOM    770  CD  ILE A  41      68.962  24.986 129.752  1.00  0.00           C
ATOM    774  C   ILE A  41      69.882  23.556 133.772  1.00  0.00           C
ATOM    775  O   ILE A  41      71.102  23.696 133.881  1.00  0.00           O
ATOM    776  N   ALA A  42      69.332  22.356 133.681  1.00  0.00           N
ATOM    778  CA  ALA A  42      70.062  21.186 133.292  1.00  0.00           C
ATOM    780  CB  ALA A  42      70.592  20.426 134.521  1.00  0.00           C
ATOM    784  C   ALA A  42      69.082  20.326 132.541  1.00  0.00           C
ATOM    785  O   ALA A  42      67.882  20.346 132.852  1.00  0.00           O
ATOM    786  N   GLU A  43      69.532  19.546 131.542  1.00  0.00           N
ATOM    788  CA  GLU A  43      68.672  18.586 130.882  1.00  0.00           C
ATOM    790  CB  GLU A  43      68.922  18.516 129.342  1.00  0.00           C
ATOM    793  CG  GLU A  43      69.012  19.816 128.482  1.00  0.00           C
ATOM    796  CD  GLU A  43      69.512  19.516 127.062  1.00  0.00           C
ATOM    797  OE1 GLU A  43      70.062  18.396 126.852  1.00  0.00           O
ATOM    798  OE2 GLU A  43      69.422  20.366 126.142  1.00  0.00           O
ATOM    799  C   GLU A  43      68.992  17.216 131.502  1.00  0.00           C
ATOM    800  O   GLU A  43      70.052  16.646 131.272  1.00  0.00           O
ATOM    801  N   VAL A  44      68.072  16.626 132.292  1.00  0.00           N
ATOM    803  CA  VAL A  44      68.212  15.256 132.792  1.00  0.00           C
ATOM    805  CB  VAL A  44      67.182  14.936 133.881  1.00  0.00           C
ATOM    807  CG1 VAL A  44      67.452  13.556 134.502  1.00  0.00           C
ATOM    811  CG2 VAL A  44      67.242  16.036 134.962  1.00  0.00           C
ATOM    815  C   VAL A  44      68.072  14.256 131.651  1.00  0.00           C
ATOM    816  O   VAL A  44      67.062  14.236 130.952  1.00  0.00           O
ATOM    817  N   ARG A  45      69.102  13.416 131.392  1.00  0.00           N
ATOM    819  CA  ARG A  45      69.052  12.426 130.321  1.00  0.00           C
ATOM    821  CB  ARG A  45      69.912  12.786 129.071  1.00  0.00           C
ATOM    824  CG  ARG A  45      71.142  13.676 129.322  1.00  0.00           C
ATOM    827  CD  ARG A  45      71.812  14.176 128.032  1.00  0.00           C
ATOM    830  NE  ARG A  45      70.912  15.196 127.401  1.00  0.00           N
ATOM    832  CZ  ARG A  45      70.102  14.976 126.372  1.00  0.00           C
ATOM    833  NH1 ARG A  45      70.042  13.826 125.752  1.00  0.00           N
ATOM    836  NH2 ARG A  45      69.342  15.966 125.961  1.00  0.00           N
ATOM    839  C   ARG A  45      69.312  11.036 130.842  1.00  0.00           C
ATOM    840  O   ARG A  45      70.092  10.896 131.791  1.00  0.00           O
ATOM    841  N   PRO A  46      68.652   9.996 130.312  1.00  0.00           N
ATOM    842  CD  PRO A  46      67.912  10.046 129.042  1.00  0.00           C
ATOM    845  CA  PRO A  46      68.932   8.616 130.712  1.00  0.00           C
ATOM    847  CB  PRO A  46      67.982   7.776 129.842  1.00  0.00           C
ATOM    850  CG  PRO A  46      67.782   8.606 128.572  1.00  0.00           C
ATOM    853  C   PRO A  46      70.382   8.236 130.502  1.00  0.00           C
ATOM    854  O   PRO A  46      70.922   8.516 129.431  1.00  0.00           O
ATOM    855  N   GLN A  47      71.012   7.596 131.502  1.00  0.00           N
ATOM    857  CA  GLN A  47      72.412   7.226 131.412  1.00  0.00           C
ATOM    859  CB  GLN A  47      73.122   7.596 132.732  1.00  0.00           C
ATOM    862  CG  GLN A  47      73.102   9.106 133.082  1.00  0.00           C
ATOM    865  CD  GLN A  47      73.642   9.956 131.931  1.00  0.00           C
ATOM    866  OE1 GLN A  47      74.662   9.636 131.312  1.00  0.00           O
ATOM    867  NE2 GLN A  47      72.992  11.096 131.632  1.00  0.00           N
ATOM    870  C   GLN A  47      72.572   5.736 131.132  1.00  0.00           C
ATOM    871  O   GLN A  47      73.672   5.246 130.862  1.00  0.00           O
ATOM    872  N   VAL A  48      71.442   5.016 131.092  1.00  0.00           N
ATOM    874  CA  VAL A  48      71.392   3.646 130.622  1.00  0.00           C
ATOM    876  CB  VAL A  48      71.432   2.626 131.752  1.00  0.00           C
ATOM    878  CG1 VAL A  48      70.042   2.406 132.382  1.00  0.00           C
ATOM    882  CG2 VAL A  48      72.082   1.326 131.212  1.00  0.00           C
ATOM    886  C   VAL A  48      70.152   3.446 129.782  1.00  0.00           C
ATOM    887  O   VAL A  48      69.102   4.056 130.002  1.00  0.00           O
ATOM    888  N   SER A  49      70.282   2.556 128.782  1.00  0.00           N
ATOM    890  CA  SER A  49      69.162   1.926 128.102  1.00  0.00           C
ATOM    892  CB  SER A  49      69.612   1.146 126.842  1.00  0.00           C
ATOM    895  OG  SER A  49      70.402   1.966 125.972  1.00  0.00           O
ATOM    897  C   SER A  49      68.392   0.936 128.972  1.00  0.00           C
ATOM    898  O   SER A  49      68.942   0.126 129.702  1.00  0.00           O
ATOM    899  N   GLY A  50      67.052   0.926 128.881  1.00  0.00           N
ATOM    901  CA  GLY A  50      66.282  -0.014 129.662  1.00  0.00           C
ATOM    904  C   GLY A  50      64.912   0.486 129.922  1.00  0.00           C
ATOM    905  O   GLY A  50      64.502   1.526 129.431  1.00  0.00           O
ATOM    906  N   ILE A  51      64.142  -0.294 130.702  1.00  0.00           N
ATOM    908  CA  ILE A  51      62.762  -0.044 130.992  1.00  0.00           C
ATOM    910  CB  ILE A  51      61.942  -1.324 131.202  1.00  0.00           C
ATOM    912  CG2 ILE A  51      60.482  -0.974 131.562  1.00  0.00           C
ATOM    916  CG1 ILE A  51      61.912  -2.254 129.952  1.00  0.00           C
ATOM    919  CD  ILE A  51      63.112  -3.194 129.801  1.00  0.00           C
ATOM    923  C   ILE A  51      62.702   0.836 132.232  1.00  0.00           C
ATOM    924  O   ILE A  51      63.272   0.526 133.271  1.00  0.00           O
ATOM    925  N   ILE A  52      61.972   1.956 132.142  1.00  0.00           N
ATOM    927  CA  ILE A  52      61.592   2.786 133.271  1.00  0.00           C
ATOM    929  CB  ILE A  52      60.892   4.066 132.812  1.00  0.00           C
ATOM    931  CG2 ILE A  52      60.502   4.966 134.002  1.00  0.00           C
ATOM    935  CG1 ILE A  52      61.692   4.886 131.761  1.00  0.00           C
ATOM    938  CD  ILE A  52      62.992   5.536 132.261  1.00  0.00           C
ATOM    942  C   ILE A  52      60.702   2.016 134.252  1.00  0.00           C
ATOM    943  O   ILE A  52      59.602   1.586 133.912  1.00  0.00           O
ATOM    944  N   LEU A  53      61.152   1.826 135.502  1.00  0.00           N
ATOM    946  CA  LEU A  53      60.322   1.376 136.602  1.00  0.00           C
ATOM    948  CB  LEU A  53      61.052   0.346 137.502  1.00  0.00           C
ATOM    951  CG  LEU A  53      61.452  -0.964 136.822  1.00  0.00           C
ATOM    953  CD1 LEU A  53      61.902  -1.914 137.932  1.00  0.00           C
ATOM    957  CD2 LEU A  53      60.342  -1.604 135.972  1.00  0.00           C
ATOM    961  C   LEU A  53      59.962   2.586 137.431  1.00  0.00           C
ATOM    962  O   LEU A  53      59.922   3.696 136.922  1.00  0.00           O
ATOM    963  N   LYS A  54      59.662   2.406 138.732  1.00  0.00           N
ATOM    965  CA  LYS A  54      59.112   3.466 139.542  1.00  0.00           C
ATOM    967  CB  LYS A  54      58.872   2.986 140.982  1.00  0.00           C
ATOM    970  CG  LYS A  54      58.232   4.086 141.822  1.00  0.00           C
ATOM    973  CD  LYS A  54      57.572   3.576 143.092  1.00  0.00           C
ATOM    976  CE  LYS A  54      56.782   4.706 143.741  1.00  0.00           C
ATOM    979  NZ  LYS A  54      56.102   4.176 144.931  1.00  0.00           N
ATOM    983  C   LYS A  54      59.822   4.826 139.542  1.00  0.00           C
ATOM    984  O   LYS A  54      61.002   4.956 139.922  1.00  0.00           O
ATOM    985  N   ARG A  55      59.072   5.866 139.151  1.00  0.00           N
ATOM    987  CA  ARG A  55      59.392   7.256 139.382  1.00  0.00           C
ATOM    989  CB  ARG A  55      58.422   8.146 138.572  1.00  0.00           C
ATOM    992  CG  ARG A  55      58.682   9.646 138.772  1.00  0.00           C
ATOM    995  CD  ARG A  55      57.722  10.596 138.072  1.00  0.00           C
ATOM    998  NE  ARG A  55      56.342  10.226 138.542  1.00  0.00           N
ATOM   1000  CZ  ARG A  55      55.452   9.586 137.782  1.00  0.00           C
ATOM   1001  NH1 ARG A  55      55.772   9.126 136.592  1.00  0.00           N
ATOM   1004  NH2 ARG A  55      54.212   9.446 138.181  1.00  0.00           N
ATOM   1007  C   ARG A  55      59.322   7.676 140.842  1.00  0.00           C
ATOM   1008  O   ARG A  55      58.362   7.356 141.542  1.00  0.00           O
ATOM   1009  N   ASN A  56      60.312   8.456 141.312  1.00  0.00           N
ATOM   1011  CA  ASN A  56      60.502   8.766 142.722  1.00  0.00           C
ATOM   1013  CB  ASN A  56      61.972   8.436 143.082  1.00  0.00           C
ATOM   1016  CG  ASN A  56      62.162   6.926 143.062  1.00  0.00           C
ATOM   1017  OD1 ASN A  56      61.312   6.176 143.551  1.00  0.00           O
ATOM   1018  ND2 ASN A  56      63.312   6.436 142.532  1.00  0.00           N
ATOM   1021  C   ASN A  56      60.212  10.236 143.052  1.00  0.00           C
ATOM   1022  O   ASN A  56      60.592  10.706 144.122  1.00  0.00           O
ATOM   1023  N   PHE A  57      59.542  10.986 142.142  1.00  0.00           N
ATOM   1025  CA  PHE A  57      59.332  12.416 142.301  1.00  0.00           C
ATOM   1027  CB  PHE A  57      60.522  13.276 141.782  1.00  0.00           C
ATOM   1030  CG  PHE A  57      60.632  13.236 140.282  1.00  0.00           C
ATOM   1031  CD1 PHE A  57      61.132  12.096 139.642  1.00  0.00           C
ATOM   1033  CE1 PHE A  57      61.102  11.986 138.252  1.00  0.00           C
ATOM   1035  CZ  PHE A  57      60.532  13.016 137.502  1.00  0.00           C
ATOM   1037  CD2 PHE A  57      60.162  14.306 139.512  1.00  0.00           C
ATOM   1039  CE2 PHE A  57      60.102  14.196 138.122  1.00  0.00           C
ATOM   1041  C   PHE A  57      58.032  12.836 141.612  1.00  0.00           C
ATOM   1042  O   PHE A  57      57.362  12.036 140.961  1.00  0.00           O
ATOM   1043  N   LYS A  58      57.652  14.126 141.782  1.00  0.00           N
ATOM   1045  CA  LYS A  58      56.432  14.706 141.252  1.00  0.00           C
ATOM   1047  CB  LYS A  58      55.532  15.206 142.412  1.00  0.00           C
ATOM   1050  CG  LYS A  58      55.002  14.076 143.321  1.00  0.00           C
ATOM   1053  CD  LYS A  58      54.332  14.606 144.602  1.00  0.00           C
ATOM   1056  CE  LYS A  58      53.632  13.536 145.432  1.00  0.00           C
ATOM   1059  NZ  LYS A  58      53.222  14.106 146.742  1.00  0.00           N
ATOM   1063  C   LYS A  58      56.762  15.856 140.312  1.00  0.00           C
ATOM   1064  O   LYS A  58      57.752  16.566 140.482  1.00  0.00           O
ATOM   1065  N   GLU A  59      55.972  16.096 139.241  1.00  0.00           N
ATOM   1067  CA  GLU A  59      56.212  17.236 138.362  1.00  0.00           C
ATOM   1069  CB  GLU A  59      55.322  17.256 137.092  1.00  0.00           C
ATOM   1072  CG  GLU A  59      55.492  16.026 136.181  1.00  0.00           C
ATOM   1075  CD  GLU A  59      54.622  16.046 134.931  1.00  0.00           C
ATOM   1076  OE1 GLU A  59      54.002  17.076 134.612  1.00  0.00           O
ATOM   1077  OE2 GLU A  59      54.542  14.956 134.291  1.00  0.00           O
ATOM   1078  C   GLU A  59      56.062  18.576 139.062  1.00  0.00           C
ATOM   1079  O   GLU A  59      55.202  18.756 139.922  1.00  0.00           O
ATOM   1080  N   GLY A  60      56.952  19.526 138.702  1.00  0.00           N
ATOM   1082  CA  GLY A  60      57.042  20.856 139.282  1.00  0.00           C
ATOM   1085  C   GLY A  60      57.472  20.916 140.712  1.00  0.00           C
ATOM   1086  O   GLY A  60      57.342  21.956 141.362  1.00  0.00           O
ATOM   1087  N   SER A  61      58.012  19.806 141.272  1.00  0.00           N
ATOM   1089  CA  SER A  61      58.492  19.836 142.642  1.00  0.00           C
ATOM   1091  CB  SER A  61      58.442  18.486 143.452  1.00  0.00           C
ATOM   1094  OG  SER A  61      59.222  17.406 142.942  1.00  0.00           O
ATOM   1096  C   SER A  61      59.852  20.476 142.681  1.00  0.00           C
ATOM   1097  O   SER A  61      60.662  20.326 141.761  1.00  0.00           O
ATOM   1098  N   ASP A  62      60.142  21.186 143.791  1.00  0.00           N
ATOM   1100  CA  ASP A  62      61.492  21.436 144.252  1.00  0.00           C
ATOM   1102  CB  ASP A  62      61.492  22.236 145.582  1.00  0.00           C
ATOM   1105  CG  ASP A  62      60.822  23.596 145.502  1.00  0.00           C
ATOM   1106  OD1 ASP A  62      60.772  24.226 144.412  1.00  0.00           O
ATOM   1107  OD2 ASP A  62      60.422  24.076 146.592  1.00  0.00           O
ATOM   1108  C   ASP A  62      62.222  20.106 144.482  1.00  0.00           C
ATOM   1109  O   ASP A  62      61.652  19.146 144.991  1.00  0.00           O
ATOM   1110  N   ILE A  63      63.492  20.026 144.052  1.00  0.00           N
ATOM   1112  CA  ILE A  63      64.282  18.816 143.992  1.00  0.00           C
ATOM   1114  CB  ILE A  63      64.112  18.056 142.672  1.00  0.00           C
ATOM   1116  CG2 ILE A  63      65.222  16.996 142.482  1.00  0.00           C
ATOM   1120  CG1 ILE A  63      62.702  17.416 142.541  1.00  0.00           C
ATOM   1123  CD  ILE A  63      62.542  16.446 141.362  1.00  0.00           C
ATOM   1127  C   ILE A  63      65.712  19.276 144.222  1.00  0.00           C
ATOM   1128  O   ILE A  63      66.102  20.396 143.892  1.00  0.00           O
ATOM   1129  N   GLU A  64      66.572  18.406 144.792  1.00  0.00           N
ATOM   1131  CA  GLU A  64      67.962  18.726 145.052  1.00  0.00           C
ATOM   1133  CB  GLU A  64      68.322  18.736 146.562  1.00  0.00           C
ATOM   1136  CG  GLU A  64      67.752  19.966 147.321  1.00  0.00           C
ATOM   1139  CD  GLU A  64      68.362  21.316 146.982  1.00  0.00           C
ATOM   1140  OE1 GLU A  64      69.532  21.576 147.372  1.00  0.00           O
ATOM   1141  OE2 GLU A  64      67.712  22.186 146.351  1.00  0.00           O
ATOM   1142  C   GLU A  64      68.842  17.766 144.272  1.00  0.00           C
ATOM   1143  O   GLU A  64      68.372  16.776 143.712  1.00  0.00           O
ATOM   1144  N   ALA A  65      70.152  18.056 144.182  1.00  0.00           N
ATOM   1146  CA  ALA A  65      71.082  17.126 143.572  1.00  0.00           C
ATOM   1148  CB  ALA A  65      72.482  17.756 143.511  1.00  0.00           C
ATOM   1152  C   ALA A  65      71.152  15.766 144.282  1.00  0.00           C
ATOM   1153  O   ALA A  65      71.102  15.676 145.511  1.00  0.00           O
ATOM   1154  N   GLY A  66      71.252  14.656 143.532  1.00  0.00           N
ATOM   1156  CA  GLY A  66      71.442  13.346 144.142  1.00  0.00           C
ATOM   1159  C   GLY A  66      70.212  12.706 144.702  1.00  0.00           C
ATOM   1160  O   GLY A  66      70.252  11.656 145.332  1.00  0.00           O
ATOM   1161  N   VAL A  67      69.042  13.316 144.482  1.00  0.00           N
ATOM   1163  CA  VAL A  67      67.762  12.716 144.782  1.00  0.00           C
ATOM   1165  CB  VAL A  67      66.692  13.796 144.931  1.00  0.00           C
ATOM   1167  CG1 VAL A  67      65.282  13.186 145.041  1.00  0.00           C
ATOM   1171  CG2 VAL A  67      66.992  14.696 146.142  1.00  0.00           C
ATOM   1175  C   VAL A  67      67.422  11.746 143.651  1.00  0.00           C
ATOM   1176  O   VAL A  67      67.562  12.096 142.482  1.00  0.00           O
ATOM   1177  N   SER A  68      66.962  10.506 143.942  1.00  0.00           N
ATOM   1179  CA  SER A  68      66.532   9.596 142.882  1.00  0.00           C
ATOM   1181  CB  SER A  68      66.302   8.156 143.422  1.00  0.00           C
ATOM   1184  OG  SER A  68      66.162   7.196 142.372  1.00  0.00           O
ATOM   1186  C   SER A  68      65.282  10.096 142.142  1.00  0.00           C
ATOM   1187  O   SER A  68      64.352  10.616 142.761  1.00  0.00           O
ATOM   1188  N   LEU A  69      65.252   9.966 140.812  1.00  0.00           N
ATOM   1190  CA  LEU A  69      64.172  10.396 139.942  1.00  0.00           C
ATOM   1192  CB  LEU A  69      64.752  11.176 138.732  1.00  0.00           C
ATOM   1195  CG  LEU A  69      65.322  12.566 139.092  1.00  0.00           C
ATOM   1197  CD1 LEU A  69      66.022  13.226 137.901  1.00  0.00           C
ATOM   1201  CD2 LEU A  69      64.222  13.516 139.612  1.00  0.00           C
ATOM   1205  C   LEU A  69      63.402   9.196 139.422  1.00  0.00           C
ATOM   1206  O   LEU A  69      62.172   9.196 139.342  1.00  0.00           O
ATOM   1207  N   TYR A  70      64.092   8.126 139.052  1.00  0.00           N
ATOM   1209  CA  TYR A  70      63.442   6.936 138.562  1.00  0.00           C
ATOM   1211  CB  TYR A  70      63.232   6.836 137.021  1.00  0.00           C
ATOM   1214  CG  TYR A  70      62.522   7.986 136.392  1.00  0.00           C
ATOM   1215  CD1 TYR A  70      61.132   7.956 136.172  1.00  0.00           C
ATOM   1217  CE1 TYR A  70      60.512   8.966 135.422  1.00  0.00           C
ATOM   1219  CZ  TYR A  70      61.272  10.006 134.892  1.00  0.00           C
ATOM   1220  OH  TYR A  70      60.672  11.046 134.151  1.00  0.00           O
ATOM   1222  CD2 TYR A  70      63.272   9.036 135.842  1.00  0.00           C
ATOM   1224  CE2 TYR A  70      62.652  10.036 135.102  1.00  0.00           C
ATOM   1226  C   TYR A  70      64.352   5.786 138.881  1.00  0.00           C
ATOM   1227  O   TYR A  70      65.532   5.946 139.162  1.00  0.00           O
ATOM   1228  N   GLN A  71      63.812   4.576 138.782  1.00  0.00           N
ATOM   1230  CA  GLN A  71      64.592   3.376 138.802  1.00  0.00           C
ATOM   1232  CB  GLN A  71      64.062   2.476 139.942  1.00  0.00           C
ATOM   1235  CG  GLN A  71      64.972   1.286 140.332  1.00  0.00           C
ATOM   1238  CD  GLN A  71      66.392   1.756 140.642  1.00  0.00           C
ATOM   1239  OE1 GLN A  71      66.572   2.636 141.472  1.00  0.00           O
ATOM   1240  NE2 GLN A  71      67.412   1.136 140.002  1.00  0.00           N
ATOM   1243  C   GLN A  71      64.442   2.726 137.442  1.00  0.00           C
ATOM   1244  O   GLN A  71      63.362   2.666 136.872  1.00  0.00           O
ATOM   1245  N   ILE A  72      65.522   2.246 136.832  1.00  0.00           N
ATOM   1247  CA  ILE A  72      65.542   1.276 135.752  1.00  0.00           C
ATOM   1249  CB  ILE A  72      66.782   1.426 134.872  1.00  0.00           C
ATOM   1251  CG2 ILE A  72      66.922   0.306 133.832  1.00  0.00           C
ATOM   1255  CG1 ILE A  72      66.822   2.816 134.202  1.00  0.00           C
ATOM   1258  CD  ILE A  72      65.822   2.976 133.041  1.00  0.00           C
ATOM   1262  C   ILE A  72      65.552  -0.064 136.442  1.00  0.00           C
ATOM   1263  O   ILE A  72      66.152  -0.184 137.512  1.00  0.00           O
ATOM   1264  N   ASP A  73      64.912  -1.114 135.872  1.00  0.00           N
ATOM   1266  CA  ASP A  73      64.962  -2.444 136.452  1.00  0.00           C
ATOM   1268  CB  ASP A  73      64.102  -3.424 135.602  1.00  0.00           C
ATOM   1271  CG  ASP A  73      63.922  -4.774 136.291  1.00  0.00           C
ATOM   1272  OD1 ASP A  73      64.432  -4.934 137.431  1.00  0.00           O
ATOM   1273  OD2 ASP A  73      63.302  -5.664 135.651  1.00  0.00           O
ATOM   1274  C   ASP A  73      66.402  -2.954 136.602  1.00  0.00           C
ATOM   1275  O   ASP A  73      67.062  -3.174 135.582  1.00  0.00           O
ATOM   1276  N   PRO A  74      66.992  -3.114 137.802  1.00  0.00           N
ATOM   1277  CD  PRO A  74      66.352  -2.924 139.112  1.00  0.00           C
ATOM   1280  CA  PRO A  74      68.362  -3.534 137.932  1.00  0.00           C
ATOM   1282  CB  PRO A  74      68.742  -3.044 139.332  1.00  0.00           C
ATOM   1285  CG  PRO A  74      67.452  -3.214 140.131  1.00  0.00           C
ATOM   1288  C   PRO A  74      68.482  -5.024 137.792  1.00  0.00           C
ATOM   1289  O   PRO A  74      69.612  -5.504 137.821  1.00  0.00           O
ATOM   1290  N   ALA A  75      67.392  -5.804 137.622  1.00  0.00           N
ATOM   1292  CA  ALA A  75      67.422  -7.264 137.602  1.00  0.00           C
ATOM   1294  CB  ALA A  75      65.992  -7.754 137.362  1.00  0.00           C
ATOM   1298  C   ALA A  75      68.332  -7.864 136.532  1.00  0.00           C
ATOM   1299  O   ALA A  75      69.162  -8.734 136.782  1.00  0.00           O
ATOM   1300  N   THR A  76      68.242  -7.314 135.302  1.00  0.00           N
ATOM   1302  CA  THR A  76      69.152  -7.624 134.202  1.00  0.00           C
ATOM   1304  CB  THR A  76      68.652  -7.114 132.832  1.00  0.00           C
ATOM   1306  OG1 THR A  76      69.392  -7.694 131.761  1.00  0.00           O
ATOM   1308  CG2 THR A  76      68.732  -5.584 132.662  1.00  0.00           C
ATOM   1312  C   THR A  76      70.582  -7.194 134.492  1.00  0.00           C
ATOM   1313  O   THR A  76      71.532  -7.934 134.222  1.00  0.00           O
ATOM   1314  N   TYR A  77      70.762  -6.004 135.112  1.00  0.00           N
ATOM   1316  CA  TYR A  77      72.052  -5.494 135.552  1.00  0.00           C
ATOM   1318  CB  TYR A  77      71.952  -4.004 135.972  1.00  0.00           C
ATOM   1321  CG  TYR A  77      71.612  -3.224 134.732  1.00  0.00           C
ATOM   1322  CD1 TYR A  77      72.652  -2.904 133.842  1.00  0.00           C
ATOM   1324  CE1 TYR A  77      72.372  -2.304 132.612  1.00  0.00           C
ATOM   1326  CZ  TYR A  77      71.052  -2.014 132.261  1.00  0.00           C
ATOM   1327  OH  TYR A  77      70.822  -1.504 130.972  1.00  0.00           O
ATOM   1329  CD2 TYR A  77      70.292  -2.874 134.392  1.00  0.00           C
ATOM   1331  CE2 TYR A  77      70.012  -2.264 133.162  1.00  0.00           C
ATOM   1333  C   TYR A  77      72.712  -6.324 136.632  1.00  0.00           C
ATOM   1334  O   TYR A  77      73.892  -6.634 136.532  1.00  0.00           O
ATOM   1335  N   GLN A  78      71.932  -6.764 137.622  1.00  0.00           N
ATOM   1337  CA  GLN A  78      72.272  -7.674 138.692  1.00  0.00           C
ATOM   1339  CB  GLN A  78      71.032  -7.814 139.592  1.00  0.00           C
ATOM   1342  CG  GLN A  78      71.252  -8.524 140.942  1.00  0.00           C
ATOM   1345  CD  GLN A  78      72.332  -7.844 141.782  1.00  0.00           C
ATOM   1346  OE1 GLN A  78      72.482  -6.624 141.872  1.00  0.00           O
ATOM   1347  NE2 GLN A  78      73.152  -8.674 142.452  1.00  0.00           N
ATOM   1350  C   GLN A  78      72.692  -9.014 138.142  1.00  0.00           C
ATOM   1351  O   GLN A  78      73.682  -9.594 138.572  1.00  0.00           O
ATOM   1352  N   ALA A  79      71.982  -9.524 137.112  1.00  0.00           N
ATOM   1354  CA  ALA A  79      72.382 -10.734 136.431  1.00  0.00           C
ATOM   1356  CB  ALA A  79      71.342 -11.074 135.352  1.00  0.00           C
ATOM   1360  C   ALA A  79      73.782 -10.644 135.812  1.00  0.00           C
ATOM   1361  O   ALA A  79      74.642 -11.464 136.101  1.00  0.00           O
ATOM   1362  N   THR A  80      74.072  -9.594 135.022  1.00  0.00           N
ATOM   1364  CA  THR A  80      75.392  -9.354 134.392  1.00  0.00           C
ATOM   1366  CB  THR A  80      75.342  -8.414 133.172  1.00  0.00           C
ATOM   1368  OG1 THR A  80      76.602  -8.144 132.562  1.00  0.00           O
ATOM   1370  CG2 THR A  80      74.772  -7.044 133.542  1.00  0.00           C
ATOM   1374  C   THR A  80      76.462  -8.964 135.401  1.00  0.00           C
ATOM   1375  O   THR A  80      77.622  -9.364 135.302  1.00  0.00           O
ATOM   1376  N   TYR A  81      76.092  -8.224 136.472  1.00  0.00           N
ATOM   1378  CA  TYR A  81      76.922  -7.934 137.631  1.00  0.00           C
ATOM   1380  CB  TYR A  81      76.132  -6.964 138.562  1.00  0.00           C
ATOM   1383  CG  TYR A  81      76.892  -6.484 139.761  1.00  0.00           C
ATOM   1384  CD1 TYR A  81      77.982  -5.634 139.582  1.00  0.00           C
ATOM   1386  CE1 TYR A  81      78.672  -5.094 140.672  1.00  0.00           C
ATOM   1388  CZ  TYR A  81      78.252  -5.394 141.962  1.00  0.00           C
ATOM   1389  OH  TYR A  81      78.972  -4.894 143.052  1.00  0.00           O
ATOM   1391  CD2 TYR A  81      76.462  -6.774 141.072  1.00  0.00           C
ATOM   1393  CE2 TYR A  81      77.132  -6.224 142.172  1.00  0.00           C
ATOM   1395  C   TYR A  81      77.362  -9.174 138.401  1.00  0.00           C
ATOM   1396  O   TYR A  81      78.552  -9.374 138.642  1.00  0.00           O
ATOM   1397  N   ASP A  82      76.422 -10.074 138.741  1.00  0.00           N
ATOM   1399  CA  ASP A  82      76.722 -11.284 139.492  1.00  0.00           C
ATOM   1401  CB  ASP A  82      75.462 -11.884 140.142  1.00  0.00           C
ATOM   1404  CG  ASP A  82      74.882 -10.994 141.212  1.00  0.00           C
ATOM   1405  OD1 ASP A  82      75.562 -10.084 141.741  1.00  0.00           O
ATOM   1406  OD2 ASP A  82      73.732 -11.324 141.642  1.00  0.00           O
ATOM   1407  C   ASP A  82      77.272 -12.374 138.592  1.00  0.00           C
ATOM   1408  O   ASP A  82      77.842 -13.374 139.071  1.00  0.00           O
ATOM   1409  N   SER A  83      77.092 -12.244 137.272  1.00  0.00           N
ATOM   1411  CA  SER A  83      77.902 -12.944 136.282  1.00  0.00           C
ATOM   1413  CB  SER A  83      77.322 -12.774 134.851  1.00  0.00           C
ATOM   1416  OG  SER A  83      77.662 -13.884 134.032  1.00  0.00           O
ATOM   1418  C   SER A  83      79.352 -12.494 136.352  1.00  0.00           C
ATOM   1419  O   SER A  83      80.212 -13.334 136.562  1.00  0.00           O
ATOM   1420  N   ALA A  84      79.612 -11.164 136.332  1.00  0.00           N
ATOM   1422  CA  ALA A  84      80.932 -10.574 136.422  1.00  0.00           C
ATOM   1424  CB  ALA A  84      80.842  -9.054 136.202  1.00  0.00           C
ATOM   1428  C   ALA A  84      81.702 -10.864 137.702  1.00  0.00           C
ATOM   1429  O   ALA A  84      82.902 -11.124 137.681  1.00  0.00           O
ATOM   1430  N   LYS A  85      81.022 -10.854 138.881  1.00  0.00           N
ATOM   1432  CA  LYS A  85      81.572 -11.304 140.162  1.00  0.00           C
ATOM   1434  CB  LYS A  85      80.592 -11.264 141.372  1.00  0.00           C
ATOM   1437  CG  LYS A  85      79.732 -10.014 141.642  1.00  0.00           C
ATOM   1440  CD  LYS A  85      80.492  -8.704 141.882  1.00  0.00           C
ATOM   1443  CE  LYS A  85      80.482  -8.224 143.342  1.00  0.00           C
ATOM   1446  NZ  LYS A  85      79.112  -7.974 143.832  1.00  0.00           N
ATOM   1450  C   LYS A  85      82.012 -12.764 140.092  1.00  0.00           C
ATOM   1451  O   LYS A  85      83.052 -13.154 140.622  1.00  0.00           O
ATOM   1452  N   GLY A  86      81.202 -13.614 139.431  1.00  0.00           N
ATOM   1454  CA  GLY A  86      81.512 -15.024 139.232  1.00  0.00           C
ATOM   1457  C   GLY A  86      82.692 -15.224 138.332  1.00  0.00           C
ATOM   1458  O   GLY A  86      83.552 -16.064 138.582  1.00  0.00           O
ATOM   1459  N   ASP A  87      82.752 -14.464 137.222  1.00  0.00           N
ATOM   1461  CA  ASP A  87      83.892 -14.434 136.302  1.00  0.00           C
ATOM   1463  CB  ASP A  87      83.612 -13.534 135.092  1.00  0.00           C
ATOM   1466  CG  ASP A  87      82.592 -14.184 134.192  1.00  0.00           C
ATOM   1467  OD1 ASP A  87      82.202 -15.364 134.412  1.00  0.00           O
ATOM   1468  OD2 ASP A  87      82.182 -13.504 133.212  1.00  0.00           O
ATOM   1469  C   ASP A  87      85.172 -13.974 136.942  1.00  0.00           C
ATOM   1470  O   ASP A  87      86.232 -14.564 136.782  1.00  0.00           O
ATOM   1471  N   LEU A  88      85.072 -12.944 137.792  1.00  0.00           N
ATOM   1473  CA  LEU A  88      86.142 -12.514 138.662  1.00  0.00           C
ATOM   1475  CB  LEU A  88      85.642 -11.324 139.512  1.00  0.00           C
ATOM   1478  CG  LEU A  88      86.672 -10.724 140.472  1.00  0.00           C
ATOM   1480  CD1 LEU A  88      87.762 -10.004 139.672  1.00  0.00           C
ATOM   1484  CD2 LEU A  88      86.012  -9.774 141.472  1.00  0.00           C
ATOM   1488  C   LEU A  88      86.642 -13.604 139.571  1.00  0.00           C
ATOM   1489  O   LEU A  88      87.832 -13.854 139.692  1.00  0.00           O
ATOM   1490  N   ALA A  89      85.742 -14.354 140.211  1.00  0.00           N
ATOM   1492  CA  ALA A  89      86.072 -15.544 140.942  1.00  0.00           C
ATOM   1494  CB  ALA A  89      84.802 -16.044 141.642  1.00  0.00           C
ATOM   1498  C   ALA A  89      86.802 -16.624 140.122  1.00  0.00           C
ATOM   1499  O   ALA A  89      87.822 -17.154 140.572  1.00  0.00           O
ATOM   1500  N   LYS A  90      86.392 -16.894 138.862  1.00  0.00           N
ATOM   1502  CA  LYS A  90      87.142 -17.754 137.942  1.00  0.00           C
ATOM   1504  CB  LYS A  90      86.422 -17.874 136.571  1.00  0.00           C
ATOM   1507  CG  LYS A  90      85.062 -18.584 136.571  1.00  0.00           C
ATOM   1510  CD  LYS A  90      84.262 -18.334 135.272  1.00  0.00           C
ATOM   1513  CE  LYS A  90      84.972 -18.674 133.952  1.00  0.00           C
ATOM   1516  NZ  LYS A  90      85.192 -20.124 133.872  1.00  0.00           N
ATOM   1520  C   LYS A  90      88.572 -17.274 137.672  1.00  0.00           C
ATOM   1521  O   LYS A  90      89.552 -18.024 137.772  1.00  0.00           O
ATOM   1522  N   ALA A  91      88.722 -15.964 137.392  1.00  0.00           N
ATOM   1524  CA  ALA A  91      90.002 -15.304 137.252  1.00  0.00           C
ATOM   1526  CB  ALA A  91      89.782 -13.854 136.782  1.00  0.00           C
ATOM   1530  C   ALA A  91      90.872 -15.354 138.502  1.00  0.00           C
ATOM   1531  O   ALA A  91      92.042 -15.704 138.422  1.00  0.00           O
ATOM   1532  N   GLN A  92      90.302 -15.094 139.702  1.00  0.00           N
ATOM   1534  CA  GLN A  92      90.992 -15.244 140.982  1.00  0.00           C
ATOM   1536  CB  GLN A  92      90.092 -14.774 142.162  1.00  0.00           C
ATOM   1539  CG  GLN A  92      89.872 -13.234 142.202  1.00  0.00           C
ATOM   1542  CD  GLN A  92      88.982 -12.834 143.362  1.00  0.00           C
ATOM   1543  OE1 GLN A  92      89.392 -12.154 144.312  1.00  0.00           O
ATOM   1544  NE2 GLN A  92      87.712 -13.294 143.302  1.00  0.00           N
ATOM   1547  C   GLN A  92      91.492 -16.644 141.262  1.00  0.00           C
ATOM   1548  O   GLN A  92      92.602 -16.824 141.772  1.00  0.00           O
ATOM   1549  N   ALA A  93      90.682 -17.664 140.942  1.00  0.00           N
ATOM   1551  CA  ALA A  93      91.062 -19.064 141.022  1.00  0.00           C
ATOM   1553  CB  ALA A  93      89.812 -19.844 140.632  1.00  0.00           C
ATOM   1557  C   ALA A  93      92.172 -19.514 140.102  1.00  0.00           C
ATOM   1558  O   ALA A  93      93.162 -20.104 140.532  1.00  0.00           O
ATOM   1559  N   ALA A  94      92.062 -19.184 138.802  1.00  0.00           N
ATOM   1561  CA  ALA A  94      93.092 -19.454 137.821  1.00  0.00           C
ATOM   1563  CB  ALA A  94      92.572 -19.014 136.442  1.00  0.00           C
ATOM   1567  C   ALA A  94      94.382 -18.744 138.151  1.00  0.00           C
ATOM   1568  O   ALA A  94      95.482 -19.304 138.122  1.00  0.00           O
ATOM   1569  N   ALA A  95      94.242 -17.464 138.572  1.00  0.00           N
ATOM   1571  CA  ALA A  95      95.302 -16.644 139.082  1.00  0.00           C
ATOM   1573  CB  ALA A  95      94.812 -15.194 139.291  1.00  0.00           C
ATOM   1577  C   ALA A  95      95.942 -17.164 140.352  1.00  0.00           C
ATOM   1578  O   ALA A  95      97.152 -17.034 140.541  1.00  0.00           O
ATOM   1579  N   ASN A  96      95.182 -17.754 141.291  1.00  0.00           N
ATOM   1581  CA  ASN A  96      95.762 -18.434 142.442  1.00  0.00           C
ATOM   1583  CB  ASN A  96      94.652 -18.824 143.452  1.00  0.00           C
ATOM   1586  CG  ASN A  96      95.192 -19.304 144.792  1.00  0.00           C
ATOM   1587  OD1 ASN A  96      96.392 -19.214 145.082  1.00  0.00           O
ATOM   1588  ND2 ASN A  96      94.282 -19.814 145.651  1.00  0.00           N
ATOM   1591  C   ASN A  96      96.622 -19.634 142.052  1.00  0.00           C
ATOM   1592  O   ASN A  96      97.762 -19.744 142.482  1.00  0.00           O
ATOM   1593  N   ILE A  97      96.122 -20.504 141.162  1.00  0.00           N
ATOM   1595  CA  ILE A  97      96.882 -21.644 140.651  1.00  0.00           C
ATOM   1597  CB  ILE A  97      96.022 -22.514 139.732  1.00  0.00           C
ATOM   1599  CG2 ILE A  97      96.852 -23.664 139.102  1.00  0.00           C
ATOM   1603  CG1 ILE A  97      94.792 -23.094 140.482  1.00  0.00           C
ATOM   1606  CD  ILE A  97      95.112 -23.934 141.722  1.00  0.00           C
ATOM   1610  C   ILE A  97      98.162 -21.214 139.942  1.00  0.00           C
ATOM   1611  O   ILE A  97      99.242 -21.744 140.202  1.00  0.00           O
ATOM   1612  N   ALA A  98      98.062 -20.174 139.092  1.00  0.00           N
ATOM   1614  CA  ALA A  98      99.172 -19.544 138.422  1.00  0.00           C
ATOM   1616  CB  ALA A  98      98.642 -18.434 137.502  1.00  0.00           C
ATOM   1620  C   ALA A  98     100.212 -18.974 139.392  1.00  0.00           C
ATOM   1621  O   ALA A  98     101.402 -19.234 139.282  1.00  0.00           O
ATOM   1622  N   GLN A  99      99.752 -18.244 140.432  1.00  0.00           N
ATOM   1624  CA  GLN A  99     100.582 -17.704 141.492  1.00  0.00           C
ATOM   1626  CB  GLN A  99      99.732 -16.884 142.491  1.00  0.00           C
ATOM   1629  CG  GLN A  99     100.562 -16.024 143.492  1.00  0.00           C
ATOM   1632  CD  GLN A  99     101.272 -14.894 142.761  1.00  0.00           C
ATOM   1633  OE1 GLN A  99     100.612 -13.934 142.332  1.00  0.00           O
ATOM   1634  NE2 GLN A  99     102.612 -14.994 142.602  1.00  0.00           N
ATOM   1637  C   GLN A  99     101.302 -18.764 142.301  1.00  0.00           C
ATOM   1638  O   GLN A  99     102.492 -18.664 142.592  1.00  0.00           O
ATOM   1639  N   LEU A 100     100.572 -19.834 142.681  1.00  0.00           N
ATOM   1641  CA  LEU A 100     101.122 -20.994 143.332  1.00  0.00           C
ATOM   1643  CB  LEU A 100     100.002 -21.984 143.802  1.00  0.00           C
ATOM   1646  CG  LEU A 100      99.162 -21.494 145.002  1.00  0.00           C
ATOM   1648  CD1 LEU A 100      98.142 -22.534 145.452  1.00  0.00           C
ATOM   1652  CD2 LEU A 100      99.992 -21.044 146.202  1.00  0.00           C
ATOM   1656  C   LEU A 100     102.152 -21.714 142.502  1.00  0.00           C
ATOM   1657  O   LEU A 100     103.232 -21.984 143.002  1.00  0.00           O
ATOM   1658  N   THR A 101     101.882 -21.974 141.202  1.00  0.00           N
ATOM   1660  CA  THR A 101     102.862 -22.654 140.332  1.00  0.00           C
ATOM   1662  CB  THR A 101     102.282 -23.184 139.011  1.00  0.00           C
ATOM   1664  OG1 THR A 101     103.192 -23.984 138.282  1.00  0.00           O
ATOM   1666  CG2 THR A 101     101.842 -22.084 138.041  1.00  0.00           C
ATOM   1670  C   THR A 101     104.132 -21.824 140.192  1.00  0.00           C
ATOM   1671  O   THR A 101     105.242 -22.324 140.412  1.00  0.00           O
ATOM   1672  N   VAL A 102     104.022 -20.484 139.972  1.00  0.00           N
ATOM   1674  CA  VAL A 102     105.172 -19.584 139.942  1.00  0.00           C
ATOM   1676  CB  VAL A 102     104.782 -18.144 139.612  1.00  0.00           C
ATOM   1678  CG1 VAL A 102     105.942 -17.144 139.851  1.00  0.00           C
ATOM   1682  CG2 VAL A 102     104.372 -18.074 138.142  1.00  0.00           C
ATOM   1686  C   VAL A 102     105.932 -19.604 141.241  1.00  0.00           C
ATOM   1687  O   VAL A 102     107.142 -19.844 141.272  1.00  0.00           O
ATOM   1688  N   ASN A 103     105.252 -19.404 142.382  1.00  0.00           N
ATOM   1690  CA  ASN A 103     105.912 -19.394 143.672  1.00  0.00           C
ATOM   1692  CB  ASN A 103     104.932 -19.034 144.801  1.00  0.00           C
ATOM   1695  CG  ASN A 103     104.372 -17.624 144.692  1.00  0.00           C
ATOM   1696  OD1 ASN A 103     104.832 -16.714 143.982  1.00  0.00           O
ATOM   1697  ND2 ASN A 103     103.342 -17.374 145.511  1.00  0.00           N
ATOM   1700  C   ASN A 103     106.582 -20.724 144.022  1.00  0.00           C
ATOM   1701  O   ASN A 103     107.642 -20.744 144.651  1.00  0.00           O
ATOM   1702  N   ARG A 104     105.952 -21.864 143.692  1.00  0.00           N
ATOM   1704  CA  ARG A 104     106.472 -23.164 144.071  1.00  0.00           C
ATOM   1706  CB  ARG A 104     105.332 -24.204 144.092  1.00  0.00           C
ATOM   1709  CG  ARG A 104     104.252 -23.934 145.162  1.00  0.00           C
ATOM   1712  CD  ARG A 104     102.952 -24.684 144.862  1.00  0.00           C
ATOM   1715  NE  ARG A 104     101.872 -24.264 145.821  1.00  0.00           N
ATOM   1717  CZ  ARG A 104     101.732 -24.734 147.052  1.00  0.00           C
ATOM   1718  NH1 ARG A 104     102.452 -25.734 147.482  1.00  0.00           N
ATOM   1721  NH2 ARG A 104     100.832 -24.194 147.852  1.00  0.00           N
ATOM   1724  C   ARG A 104     107.612 -23.634 143.181  1.00  0.00           C
ATOM   1725  O   ARG A 104     108.422 -24.454 143.612  1.00  0.00           O
ATOM   1726  N   TYR A 105     107.712 -23.094 141.952  1.00  0.00           N
ATOM   1728  CA  TYR A 105     108.752 -23.424 141.002  1.00  0.00           C
ATOM   1730  CB  TYR A 105     108.072 -23.684 139.622  1.00  0.00           C
ATOM   1733  CG  TYR A 105     107.212 -24.944 139.642  1.00  0.00           C
ATOM   1734  CD1 TYR A 105     107.452 -26.044 140.502  1.00  0.00           C
ATOM   1736  CE1 TYR A 105     106.622 -27.174 140.472  1.00  0.00           C
ATOM   1738  CZ  TYR A 105     105.562 -27.234 139.571  1.00  0.00           C
ATOM   1739  OH  TYR A 105     104.732 -28.374 139.542  1.00  0.00           O
ATOM   1741  CD2 TYR A 105     106.162 -25.044 138.722  1.00  0.00           C
ATOM   1743  CE2 TYR A 105     105.342 -26.184 138.672  1.00  0.00           C
ATOM   1745  C   TYR A 105     109.842 -22.354 140.892  1.00  0.00           C
ATOM   1746  O   TYR A 105     110.822 -22.544 140.181  1.00  0.00           O
ATOM   1747  N   GLN A 106     109.702 -21.234 141.642  1.00  0.00           N
ATOM   1749  CA  GLN A 106     110.652 -20.124 141.662  1.00  0.00           C
ATOM   1751  CB  GLN A 106     109.852 -18.814 141.842  1.00  0.00           C
ATOM   1754  CG  GLN A 106     110.682 -17.524 141.882  1.00  0.00           C
ATOM   1757  CD  GLN A 106     109.772 -16.304 141.922  1.00  0.00           C
ATOM   1758  OE1 GLN A 106     108.552 -16.384 142.002  1.00  0.00           O
ATOM   1759  NE2 GLN A 106     110.412 -15.104 141.952  1.00  0.00           N
ATOM   1762  C   GLN A 106     111.652 -20.174 142.812  1.00  0.00           C
ATOM   1763  O   GLN A 106     112.752 -19.614 142.752  1.00  0.00           O
ATOM   1764  N   LYS A 107     111.272 -20.844 143.922  1.00  0.00           N
ATOM   1766  CA  LYS A 107     112.082 -20.924 145.142  1.00  0.00           C
ATOM   1768  CB  LYS A 107     111.182 -21.334 146.362  1.00  0.00           C
ATOM   1771  CG  LYS A 107     110.792 -22.834 146.422  1.00  0.00           C
ATOM   1774  CD  LYS A 107     109.992 -23.324 147.652  1.00  0.00           C
ATOM   1777  CE  LYS A 107     108.502 -23.524 147.382  1.00  0.00           C
ATOM   1780  NZ  LYS A 107     107.802 -24.144 148.541  1.00  0.00           N
ATOM   1784  C   LYS A 107     113.202 -21.954 144.972  1.00  0.00           C
ATOM   1785  O   LYS A 107     114.202 -21.934 145.692  1.00  0.00           O
ATOM   1786  N   LEU A 108     113.002 -22.894 144.022  1.00  0.00           N
ATOM   1788  CA  LEU A 108     113.832 -24.074 143.852  1.00  0.00           C
ATOM   1790  CB  LEU A 108     112.982 -25.374 143.762  1.00  0.00           C
ATOM   1793  CG  LEU A 108     112.182 -25.784 145.012  1.00  0.00           C
ATOM   1795  CD1 LEU A 108     111.462 -27.104 144.752  1.00  0.00           C
ATOM   1799  CD2 LEU A 108     113.052 -25.874 146.282  1.00  0.00           C
ATOM   1803  C   LEU A 108     114.612 -23.964 142.552  1.00  0.00           C
ATOM   1804  O   LEU A 108     115.102 -24.954 142.032  1.00  0.00           O
ATOM   1805  N   LEU A 109     114.762 -22.754 141.982  1.00  0.00           N
ATOM   1807  CA  LEU A 109     115.532 -22.594 140.762  1.00  0.00           C
ATOM   1809  CB  LEU A 109     115.362 -21.174 140.162  1.00  0.00           C
ATOM   1812  CG  LEU A 109     113.922 -20.904 139.682  1.00  0.00           C
ATOM   1814  CD1 LEU A 109     113.782 -19.474 139.132  1.00  0.00           C
ATOM   1818  CD2 LEU A 109     113.472 -21.954 138.662  1.00  0.00           C
ATOM   1822  C   LEU A 109     117.002 -22.994 140.832  1.00  0.00           C
ATOM   1823  O   LEU A 109     117.652 -22.974 141.882  1.00  0.00           O
ATOM   1824  N   GLY A 110     117.542 -23.404 139.662  1.00  0.00           N
ATOM   1826  CA  GLY A 110     118.972 -23.514 139.431  1.00  0.00           C
ATOM   1829  C   GLY A 110     119.632 -24.744 139.972  1.00  0.00           C
ATOM   1830  O   GLY A 110     120.792 -24.734 140.372  1.00  0.00           O
ATOM   1831  N   THR A 111     118.902 -25.864 140.002  1.00  0.00           N
ATOM   1833  CA  THR A 111     119.302 -26.984 140.842  1.00  0.00           C
ATOM   1835  CB  THR A 111     118.962 -26.734 142.312  1.00  0.00           C
ATOM   1837  OG1 THR A 111     119.562 -27.684 143.192  1.00  0.00           O
ATOM   1839  CG2 THR A 111     117.462 -26.794 142.532  1.00  0.00           C
ATOM   1843  C   THR A 111     118.622 -28.204 140.282  1.00  0.00           C
ATOM   1844  O   THR A 111     117.992 -28.164 139.222  1.00  0.00           O
ATOM   1845  N   GLN A 112     118.742 -29.364 140.952  1.00  0.00           N
ATOM   1847  CA  GLN A 112     118.122 -30.606 140.541  1.00  0.00           C
ATOM   1849  CB  GLN A 112     118.502 -31.736 141.522  1.00  0.00           C
ATOM   1852  CG  GLN A 112     118.102 -31.476 142.991  1.00  0.00           C
ATOM   1855  CD  GLN A 112     118.632 -32.576 143.902  1.00  0.00           C
ATOM   1856  OE1 GLN A 112     119.482 -33.376 143.502  1.00  0.00           O
ATOM   1857  NE2 GLN A 112     118.122 -32.616 145.142  1.00  0.00           N
ATOM   1860  C   GLN A 112     116.602 -30.556 140.442  1.00  0.00           C
ATOM   1861  O   GLN A 112     116.002 -31.126 139.532  1.00  0.00           O
ATOM   1862  N   TYR A 113     115.962 -29.894 141.431  1.00  0.00           N
ATOM   1864  CA  TYR A 113     114.542 -29.924 141.702  1.00  0.00           C
ATOM   1866  CB  TYR A 113     114.172 -29.094 142.972  1.00  0.00           C
ATOM   1869  CG  TYR A 113     114.792 -29.654 144.241  1.00  0.00           C
ATOM   1870  CD1 TYR A 113     114.312 -30.846 144.812  1.00  0.00           C
ATOM   1872  CE1 TYR A 113     114.842 -31.326 146.022  1.00  0.00           C
ATOM   1874  CZ  TYR A 113     115.872 -30.626 146.661  1.00  0.00           C
ATOM   1875  OH  TYR A 113     116.472 -31.096 147.842  1.00  0.00           O
ATOM   1877  CD2 TYR A 113     115.782 -28.934 144.931  1.00  0.00           C
ATOM   1879  CE2 TYR A 113     116.342 -29.424 146.111  1.00  0.00           C
ATOM   1881  C   TYR A 113     113.722 -29.394 140.541  1.00  0.00           C
ATOM   1882  O   TYR A 113     112.702 -29.984 140.162  1.00  0.00           O
ATOM   1883  N   ILE A 114     114.182 -28.284 139.942  1.00  0.00           N
ATOM   1885  CA  ILE A 114     113.522 -27.714 138.782  1.00  0.00           C
ATOM   1887  CB  ILE A 114     112.282 -26.924 139.172  1.00  0.00           C
ATOM   1889  CG2 ILE A 114     112.662 -25.784 140.142  1.00  0.00           C
ATOM   1893  CG1 ILE A 114     111.472 -26.404 137.972  1.00  0.00           C
ATOM   1896  CD  ILE A 114     110.022 -26.164 138.342  1.00  0.00           C
ATOM   1900  C   ILE A 114     114.482 -26.864 137.942  1.00  0.00           C
ATOM   1901  O   ILE A 114     115.442 -26.274 138.442  1.00  0.00           O
ATOM   1902  N   SER A 115     114.232 -26.804 136.622  1.00  0.00           N
ATOM   1904  CA  SER A 115     114.992 -26.034 135.642  1.00  0.00           C
ATOM   1906  CB  SER A 115     115.362 -26.844 134.342  1.00  0.00           C
ATOM   1909  OG  SER A 115     114.272 -27.074 133.432  1.00  0.00           O
ATOM   1911  C   SER A 115     114.202 -24.814 135.232  1.00  0.00           C
ATOM   1912  O   SER A 115     113.152 -24.474 135.762  1.00  0.00           O
ATOM   1913  N   LYS A 116     114.712 -24.094 134.212  1.00  0.00           N
ATOM   1915  CA  LYS A 116     114.022 -22.934 133.712  1.00  0.00           C
ATOM   1917  CB  LYS A 116     114.992 -21.994 132.942  1.00  0.00           C
ATOM   1920  CG  LYS A 116     114.282 -20.894 132.151  1.00  0.00           C
ATOM   1923  CD  LYS A 116     115.192 -19.824 131.532  1.00  0.00           C
ATOM   1926  CE  LYS A 116     114.312 -18.784 130.821  1.00  0.00           C
ATOM   1929  NZ  LYS A 116     115.062 -17.584 130.412  1.00  0.00           N
ATOM   1933  C   LYS A 116     112.772 -23.304 132.922  1.00  0.00           C
ATOM   1934  O   LYS A 116     111.822 -22.544 132.882  1.00  0.00           O
ATOM   1935  N   GLN A 117     112.682 -24.524 132.342  1.00  0.00           N
ATOM   1937  CA  GLN A 117     111.582 -24.894 131.461  1.00  0.00           C
ATOM   1939  CB  GLN A 117     111.852 -26.264 130.782  1.00  0.00           C
ATOM   1942  CG  GLN A 117     113.132 -26.254 129.912  1.00  0.00           C
ATOM   1945  CD  GLN A 117     113.342 -27.584 129.172  1.00  0.00           C
ATOM   1946  OE1 GLN A 117     112.462 -28.094 128.472  1.00  0.00           O
ATOM   1947  NE2 GLN A 117     114.572 -28.144 129.291  1.00  0.00           N
ATOM   1950  C   GLN A 117     110.182 -24.914 132.102  1.00  0.00           C
ATOM   1951  O   GLN A 117     109.182 -24.544 131.482  1.00  0.00           O
ATOM   1952  N   GLU A 118     110.042 -25.384 133.352  1.00  0.00           N
ATOM   1954  CA  GLU A 118     108.722 -25.484 133.982  1.00  0.00           C
ATOM   1956  CB  GLU A 118     108.642 -26.764 134.842  1.00  0.00           C
ATOM   1959  CG  GLU A 118     107.362 -27.004 135.702  1.00  0.00           C
ATOM   1962  CD  GLU A 118     107.402 -28.334 136.452  1.00  0.00           C
ATOM   1963  OE1 GLU A 118     108.552 -28.694 136.852  1.00  0.00           O
ATOM   1964  OE2 GLU A 118     106.362 -29.034 136.612  1.00  0.00           O
ATOM   1965  C   GLU A 118     108.382 -24.224 134.761  1.00  0.00           C
ATOM   1966  O   GLU A 118     107.222 -23.824 134.922  1.00  0.00           O
ATOM   1967  N   TYR A 119     109.422 -23.474 135.172  1.00  0.00           N
ATOM   1969  CA  TYR A 119     109.282 -22.104 135.612  1.00  0.00           C
ATOM   1971  CB  TYR A 119     110.662 -21.654 136.162  1.00  0.00           C
ATOM   1974  CG  TYR A 119     110.672 -20.254 136.702  1.00  0.00           C
ATOM   1975  CD1 TYR A 119     109.812 -19.894 137.752  1.00  0.00           C
ATOM   1977  CE1 TYR A 119     109.812 -18.584 138.242  1.00  0.00           C
ATOM   1979  CZ  TYR A 119     110.702 -17.634 137.732  1.00  0.00           C
ATOM   1980  OH  TYR A 119     110.652 -16.304 138.192  1.00  0.00           O
ATOM   1982  CD2 TYR A 119     111.552 -19.294 136.172  1.00  0.00           C
ATOM   1984  CE2 TYR A 119     111.582 -17.994 136.702  1.00  0.00           C
ATOM   1986  C   TYR A 119     108.732 -21.174 134.532  1.00  0.00           C
ATOM   1987  O   TYR A 119     107.782 -20.434 134.752  1.00  0.00           O
ATOM   1988  N   ASP A 120     109.252 -21.274 133.292  1.00  0.00           N
ATOM   1990  CA  ASP A 120     108.722 -20.544 132.151  1.00  0.00           C
ATOM   1992  CB  ASP A 120     109.582 -20.814 130.892  1.00  0.00           C
ATOM   1995  CG  ASP A 120     110.962 -20.214 131.002  1.00  0.00           C
ATOM   1996  OD1 ASP A 120     111.222 -19.394 131.922  1.00  0.00           O
ATOM   1997  OD2 ASP A 120     111.782 -20.494 130.092  1.00  0.00           O
ATOM   1998  C   ASP A 120     107.252 -20.824 131.852  1.00  0.00           C
ATOM   1999  O   ASP A 120     106.502 -19.894 131.582  1.00  0.00           O
ATOM   2000  N   GLN A 121     106.772 -22.084 131.952  1.00  0.00           N
ATOM   2002  CA  GLN A 121     105.332 -22.364 131.842  1.00  0.00           C
ATOM   2004  CB  GLN A 121     104.972 -23.874 131.712  1.00  0.00           C
ATOM   2007  CG  GLN A 121     104.762 -24.744 132.982  1.00  0.00           C
ATOM   2010  CD  GLN A 121     104.002 -26.064 132.722  1.00  0.00           C
ATOM   2011  OE1 GLN A 121     102.902 -26.074 132.151  1.00  0.00           O
ATOM   2012  NE2 GLN A 121     104.562 -27.194 133.212  1.00  0.00           N
ATOM   2015  C   GLN A 121     104.532 -21.724 132.962  1.00  0.00           C
ATOM   2016  O   GLN A 121     103.482 -21.144 132.722  1.00  0.00           O
ATOM   2017  N   ALA A 122     105.032 -21.764 134.212  1.00  0.00           N
ATOM   2019  CA  ALA A 122     104.402 -21.084 135.321  1.00  0.00           C
ATOM   2021  CB  ALA A 122     105.202 -21.434 136.592  1.00  0.00           C
ATOM   2025  C   ALA A 122     104.272 -19.564 135.142  1.00  0.00           C
ATOM   2026  O   ALA A 122     103.222 -18.974 135.392  1.00  0.00           O
ATOM   2027  N   LEU A 123     105.322 -18.884 134.632  1.00  0.00           N
ATOM   2029  CA  LEU A 123     105.182 -17.514 134.162  1.00  0.00           C
ATOM   2031  CB  LEU A 123     106.502 -16.834 133.712  1.00  0.00           C
ATOM   2034  CG  LEU A 123     107.542 -16.424 134.792  1.00  0.00           C
ATOM   2036  CD1 LEU A 123     106.972 -16.044 136.162  1.00  0.00           C
ATOM   2040  CD2 LEU A 123     108.652 -17.464 134.942  1.00  0.00           C
ATOM   2044  C   LEU A 123     104.192 -17.324 133.022  1.00  0.00           C
ATOM   2045  O   LEU A 123     103.482 -16.324 132.972  1.00  0.00           O
ATOM   2046  N   ALA A 124     104.112 -18.254 132.042  1.00  0.00           N
ATOM   2048  CA  ALA A 124     103.122 -18.194 130.982  1.00  0.00           C
ATOM   2050  CB  ALA A 124     103.332 -19.344 129.962  1.00  0.00           C
ATOM   2054  C   ALA A 124     101.702 -18.224 131.492  1.00  0.00           C
ATOM   2055  O   ALA A 124     100.912 -17.324 131.181  1.00  0.00           O
ATOM   2056  N   ASP A 125     101.402 -19.154 132.422  1.00  0.00           N
ATOM   2058  CA  ASP A 125     100.162 -19.224 133.162  1.00  0.00           C
ATOM   2060  CB  ASP A 125     100.262 -20.354 134.212  1.00  0.00           C
ATOM   2063  CG  ASP A 125     100.302 -21.744 133.612  1.00  0.00           C
ATOM   2064  OD1 ASP A 125      99.782 -21.954 132.482  1.00  0.00           O
ATOM   2065  OD2 ASP A 125     100.662 -22.674 134.382  1.00  0.00           O
ATOM   2066  C   ASP A 125      99.852 -17.924 133.892  1.00  0.00           C
ATOM   2067  O   ASP A 125      98.732 -17.414 133.812  1.00  0.00           O
ATOM   2068  N   ALA A 126     100.862 -17.334 134.571  1.00  0.00           N
ATOM   2070  CA  ALA A 126     100.782 -16.044 135.222  1.00  0.00           C
ATOM   2072  CB  ALA A 126     102.142 -15.784 135.872  1.00  0.00           C
ATOM   2076  C   ALA A 126     100.462 -14.854 134.342  1.00  0.00           C
ATOM   2077  O   ALA A 126      99.582 -14.064 134.651  1.00  0.00           O
ATOM   2078  N   GLN A 127     101.162 -14.704 133.192  1.00  0.00           N
ATOM   2080  CA  GLN A 127     100.882 -13.684 132.202  1.00  0.00           C
ATOM   2082  CB  GLN A 127     101.942 -13.694 131.072  1.00  0.00           C
ATOM   2085  CG  GLN A 127     103.352 -13.254 131.522  1.00  0.00           C
ATOM   2088  CD  GLN A 127     104.442 -13.364 130.442  1.00  0.00           C
ATOM   2089  OE1 GLN A 127     105.642 -13.344 130.722  1.00  0.00           O
ATOM   2090  NE2 GLN A 127     104.042 -13.514 129.162  1.00  0.00           N
ATOM   2093  C   GLN A 127      99.492 -13.814 131.592  1.00  0.00           C
ATOM   2094  O   GLN A 127      98.762 -12.834 131.412  1.00  0.00           O
ATOM   2095  N   GLN A 128      99.092 -15.064 131.291  1.00  0.00           N
ATOM   2097  CA  GLN A 128      97.752 -15.374 130.852  1.00  0.00           C
ATOM   2099  CB  GLN A 128      97.702 -16.784 130.222  1.00  0.00           C
ATOM   2102  CG  GLN A 128      98.502 -16.804 128.892  1.00  0.00           C
ATOM   2105  CD  GLN A 128      98.652 -18.204 128.302  1.00  0.00           C
ATOM   2106  OE1 GLN A 128      99.462 -19.004 128.752  1.00  0.00           O
ATOM   2107  NE2 GLN A 128      97.862 -18.524 127.261  1.00  0.00           N
ATOM   2110  C   GLN A 128      96.672 -15.114 131.901  1.00  0.00           C
ATOM   2111  O   GLN A 128      95.652 -14.514 131.582  1.00  0.00           O
ATOM   2112  N   ALA A 129      96.912 -15.494 133.172  1.00  0.00           N
ATOM   2114  CA  ALA A 129      96.092 -15.154 134.312  1.00  0.00           C
ATOM   2116  CB  ALA A 129      96.652 -15.824 135.582  1.00  0.00           C
ATOM   2120  C   ALA A 129      95.982 -13.654 134.532  1.00  0.00           C
ATOM   2121  O   ALA A 129      94.902 -13.114 134.702  1.00  0.00           O
ATOM   2122  N   ASN A 130      97.092 -12.904 134.452  1.00  0.00           N
ATOM   2124  CA  ASN A 130      97.062 -11.454 134.542  1.00  0.00           C
ATOM   2126  CB  ASN A 130      98.482 -10.834 134.422  1.00  0.00           C
ATOM   2129  CG  ASN A 130      99.242 -11.124 135.712  1.00  0.00           C
ATOM   2130  OD1 ASN A 130      98.632 -11.284 136.772  1.00  0.00           O
ATOM   2131  ND2 ASN A 130     100.592 -11.234 135.662  1.00  0.00           N
ATOM   2134  C   ASN A 130      96.132 -10.804 133.502  1.00  0.00           C
ATOM   2135  O   ASN A 130      95.352  -9.924 133.852  1.00  0.00           O
ATOM   2136  N   ALA A 131      96.122 -11.284 132.242  1.00  0.00           N
ATOM   2138  CA  ALA A 131      95.152 -10.914 131.232  1.00  0.00           C
ATOM   2140  CB  ALA A 131      95.532 -11.634 129.912  1.00  0.00           C
ATOM   2144  C   ALA A 131      93.682 -11.224 131.552  1.00  0.00           C
ATOM   2145  O   ALA A 131      92.792 -10.394 131.322  1.00  0.00           O
ATOM   2146  N   ALA A 132      93.402 -12.414 132.102  1.00  0.00           N
ATOM   2148  CA  ALA A 132      92.092 -12.794 132.602  1.00  0.00           C
ATOM   2150  CB  ALA A 132      92.162 -14.264 133.041  1.00  0.00           C
ATOM   2154  C   ALA A 132      91.632 -11.954 133.772  1.00  0.00           C
ATOM   2155  O   ALA A 132      90.492 -11.514 133.862  1.00  0.00           O
ATOM   2156  N   VAL A 133      92.552 -11.654 134.711  1.00  0.00           N
ATOM   2158  CA  VAL A 133      92.352 -10.674 135.771  1.00  0.00           C
ATOM   2160  CB  VAL A 133      93.552 -10.704 136.732  1.00  0.00           C
ATOM   2162  CG1 VAL A 133      93.472  -9.634 137.832  1.00  0.00           C
ATOM   2166  CG2 VAL A 133      93.602 -12.084 137.401  1.00  0.00           C
ATOM   2170  C   VAL A 133      92.052  -9.274 135.222  1.00  0.00           C
ATOM   2171  O   VAL A 133      91.072  -8.664 135.662  1.00  0.00           O
ATOM   2172  N   THR A 134      92.782  -8.794 134.182  1.00  0.00           N
ATOM   2174  CA  THR A 134      92.532  -7.524 133.511  1.00  0.00           C
ATOM   2176  CB  THR A 134      93.502  -7.224 132.351  1.00  0.00           C
ATOM   2178  OG1 THR A 134      94.842  -7.384 132.761  1.00  0.00           O
ATOM   2180  CG2 THR A 134      93.382  -5.774 131.901  1.00  0.00           C
ATOM   2184  C   THR A 134      91.142  -7.464 132.912  1.00  0.00           C
ATOM   2185  O   THR A 134      90.402  -6.484 133.062  1.00  0.00           O
ATOM   2186  N   ALA A 135      90.742  -8.554 132.222  1.00  0.00           N
ATOM   2188  CA  ALA A 135      89.422  -8.744 131.672  1.00  0.00           C
ATOM   2190  CB  ALA A 135      89.422 -10.034 130.821  1.00  0.00           C
ATOM   2194  C   ALA A 135      88.302  -8.774 132.702  1.00  0.00           C
ATOM   2195  O   ALA A 135      87.292  -8.084 132.582  1.00  0.00           O
ATOM   2196  N   ALA A 136      88.492  -9.534 133.802  1.00  0.00           N
ATOM   2198  CA  ALA A 136      87.572  -9.624 134.912  1.00  0.00           C
ATOM   2200  CB  ALA A 136      88.082 -10.694 135.892  1.00  0.00           C
ATOM   2204  C   ALA A 136      87.362  -8.304 135.622  1.00  0.00           C
ATOM   2205  O   ALA A 136      86.242  -7.934 135.972  1.00  0.00           O
ATOM   2206  N   LYS A 137      88.452  -7.514 135.812  1.00  0.00           N
ATOM   2208  CA  LYS A 137      88.332  -6.144 136.282  1.00  0.00           C
ATOM   2210  CB  LYS A 137      89.702  -5.434 136.502  1.00  0.00           C
ATOM   2213  CG  LYS A 137      90.492  -5.924 137.722  1.00  0.00           C
ATOM   2216  CD  LYS A 137      89.682  -5.894 139.032  1.00  0.00           C
ATOM   2219  CE  LYS A 137      90.422  -6.464 140.242  1.00  0.00           C
ATOM   2222  NZ  LYS A 137      91.582  -5.634 140.582  1.00  0.00           N
ATOM   2226  C   LYS A 137      87.492  -5.254 135.401  1.00  0.00           C
ATOM   2227  O   LYS A 137      86.672  -4.504 135.912  1.00  0.00           O
ATOM   2228  N   ALA A 138      87.642  -5.344 134.071  1.00  0.00           N
ATOM   2230  CA  ALA A 138      86.772  -4.694 133.132  1.00  0.00           C
ATOM   2232  CB  ALA A 138      87.312  -4.894 131.712  1.00  0.00           C
ATOM   2236  C   ALA A 138      85.312  -5.124 133.162  1.00  0.00           C
ATOM   2237  O   ALA A 138      84.412  -4.294 133.132  1.00  0.00           O
ATOM   2238  N   ALA A 139      85.032  -6.444 133.222  1.00  0.00           N
ATOM   2240  CA  ALA A 139      83.692  -6.994 133.332  1.00  0.00           C
ATOM   2242  CB  ALA A 139      83.812  -8.534 133.282  1.00  0.00           C
ATOM   2246  C   ALA A 139      82.952  -6.584 134.612  1.00  0.00           C
ATOM   2247  O   ALA A 139      81.802  -6.134 134.602  1.00  0.00           O
ATOM   2248  N   VAL A 140      83.642  -6.674 135.752  1.00  0.00           N
ATOM   2250  CA  VAL A 140      83.152  -6.164 137.021  1.00  0.00           C
ATOM   2252  CB  VAL A 140      84.092  -6.554 138.151  1.00  0.00           C
ATOM   2254  CG1 VAL A 140      83.682  -5.914 139.502  1.00  0.00           C
ATOM   2258  CG2 VAL A 140      84.062  -8.084 138.312  1.00  0.00           C
ATOM   2262  C   VAL A 140      82.952  -4.664 137.042  1.00  0.00           C
ATOM   2263  O   VAL A 140      81.912  -4.154 137.442  1.00  0.00           O
ATOM   2264  N   GLU A 141      83.962  -3.884 136.602  1.00  0.00           N
ATOM   2266  CA  GLU A 141      83.912  -2.434 136.571  1.00  0.00           C
ATOM   2268  CB  GLU A 141      85.312  -1.884 136.232  1.00  0.00           C
ATOM   2271  CG  GLU A 141      85.432  -0.344 136.192  1.00  0.00           C
ATOM   2274  CD  GLU A 141      85.482   0.296 137.572  1.00  0.00           C
ATOM   2275  OE1 GLU A 141      84.642  -0.004 138.461  1.00  0.00           O
ATOM   2276  OE2 GLU A 141      86.432   1.106 137.761  1.00  0.00           O
ATOM   2277  C   GLU A 141      82.872  -1.864 135.632  1.00  0.00           C
ATOM   2278  O   GLU A 141      82.112  -0.964 135.992  1.00  0.00           O
ATOM   2279  N   THR A 142      82.732  -2.404 134.412  1.00  0.00           N
ATOM   2281  CA  THR A 142      81.652  -2.024 133.511  1.00  0.00           C
ATOM   2283  CB  THR A 142      81.792  -2.564 132.092  1.00  0.00           C
ATOM   2285  OG1 THR A 142      80.972  -1.834 131.192  1.00  0.00           O
ATOM   2287  CG2 THR A 142      81.412  -4.044 131.952  1.00  0.00           C
ATOM   2291  C   THR A 142      80.282  -2.334 134.102  1.00  0.00           C
ATOM   2292  O   THR A 142      79.392  -1.484 134.062  1.00  0.00           O
ATOM   2293  N   ALA A 143      80.112  -3.504 134.761  1.00  0.00           N
ATOM   2295  CA  ALA A 143      78.942  -3.824 135.552  1.00  0.00           C
ATOM   2297  CB  ALA A 143      78.992  -5.294 135.982  1.00  0.00           C
ATOM   2301  C   ALA A 143      78.682  -2.914 136.752  1.00  0.00           C
ATOM   2302  O   ALA A 143      77.542  -2.544 136.982  1.00  0.00           O
ATOM   2303  N   ARG A 144      79.712  -2.494 137.512  1.00  0.00           N
ATOM   2305  CA  ARG A 144      79.572  -1.484 138.562  1.00  0.00           C
ATOM   2307  CB  ARG A 144      80.912  -1.204 139.302  1.00  0.00           C
ATOM   2310  CG  ARG A 144      81.362  -2.324 140.261  1.00  0.00           C
ATOM   2313  CD  ARG A 144      82.782  -2.114 140.802  1.00  0.00           C
ATOM   2316  NE  ARG A 144      82.792  -0.994 141.812  1.00  0.00           N
ATOM   2318  CZ  ARG A 144      83.852  -0.224 142.021  1.00  0.00           C
ATOM   2319  NH1 ARG A 144      84.872  -0.164 141.192  1.00  0.00           N
ATOM   2322  NH2 ARG A 144      83.892   0.566 143.082  1.00  0.00           N
ATOM   2325  C   ARG A 144      79.052  -0.144 138.092  1.00  0.00           C
ATOM   2326  O   ARG A 144      78.112   0.396 138.662  1.00  0.00           O
ATOM   2327  N   ILE A 145      79.632   0.396 137.002  1.00  0.00           N
ATOM   2329  CA  ILE A 145      79.172   1.626 136.381  1.00  0.00           C
ATOM   2331  CB  ILE A 145      80.162   2.136 135.332  1.00  0.00           C
ATOM   2333  CG2 ILE A 145      79.482   3.066 134.291  1.00  0.00           C
ATOM   2337  CG1 ILE A 145      81.322   2.916 135.982  1.00  0.00           C
ATOM   2340  CD  ILE A 145      82.362   2.086 136.732  1.00  0.00           C
ATOM   2344  C   ILE A 145      77.762   1.506 135.832  1.00  0.00           C
ATOM   2345  O   ILE A 145      76.902   2.336 136.101  1.00  0.00           O
ATOM   2346  N   ASN A 146      77.472   0.396 135.112  1.00  0.00           N
ATOM   2348  CA  ASN A 146      76.142   0.096 134.642  1.00  0.00           C
ATOM   2350  CB  ASN A 146      76.132  -1.114 133.651  1.00  0.00           C
ATOM   2353  CG  ASN A 146      76.832  -0.714 132.351  1.00  0.00           C
ATOM   2354  OD1 ASN A 146      76.972   0.476 132.052  1.00  0.00           O
ATOM   2355  ND2 ASN A 146      77.282  -1.704 131.552  1.00  0.00           N
ATOM   2358  C   ASN A 146      75.142  -0.084 135.771  1.00  0.00           C
ATOM   2359  O   ASN A 146      74.062   0.476 135.732  1.00  0.00           O
ATOM   2360  N   LEU A 147      75.482  -0.784 136.862  1.00  0.00           N
ATOM   2362  CA  LEU A 147      74.662  -0.904 138.052  1.00  0.00           C
ATOM   2364  CB  LEU A 147      75.302  -1.914 139.022  1.00  0.00           C
ATOM   2367  CG  LEU A 147      74.462  -2.304 140.252  1.00  0.00           C
ATOM   2369  CD1 LEU A 147      73.202  -3.064 139.832  1.00  0.00           C
ATOM   2373  CD2 LEU A 147      75.292  -3.174 141.202  1.00  0.00           C
ATOM   2377  C   LEU A 147      74.402   0.436 138.752  1.00  0.00           C
ATOM   2378  O   LEU A 147      73.322   0.716 139.261  1.00  0.00           O
ATOM   2379  N   ALA A 148      75.402   1.326 138.772  1.00  0.00           N
ATOM   2381  CA  ALA A 148      75.292   2.676 139.252  1.00  0.00           C
ATOM   2383  CB  ALA A 148      76.682   3.326 139.322  1.00  0.00           C
ATOM   2387  C   ALA A 148      74.322   3.546 138.461  1.00  0.00           C
ATOM   2388  O   ALA A 148      73.672   4.406 139.032  1.00  0.00           O
ATOM   2389  N   TYR A 149      74.232   3.336 137.142  1.00  0.00           N
ATOM   2391  CA  TYR A 149      73.282   4.026 136.272  1.00  0.00           C
ATOM   2393  CB  TYR A 149      73.742   3.946 134.782  1.00  0.00           C
ATOM   2396  CG  TYR A 149      74.962   4.756 134.462  1.00  0.00           C
ATOM   2397  CD1 TYR A 149      75.042   6.106 134.851  1.00  0.00           C
ATOM   2399  CE1 TYR A 149      76.082   6.936 134.422  1.00  0.00           C
ATOM   2401  CZ  TYR A 149      77.062   6.426 133.572  1.00  0.00           C
ATOM   2402  OH  TYR A 149      78.052   7.296 133.092  1.00  0.00           O
ATOM   2404  CD2 TYR A 149      75.972   4.256 133.612  1.00  0.00           C
ATOM   2406  CE2 TYR A 149      77.012   5.076 133.172  1.00  0.00           C
ATOM   2408  C   TYR A 149      71.832   3.546 136.362  1.00  0.00           C
ATOM   2409  O   TYR A 149      70.932   4.206 135.832  1.00  0.00           O
ATOM   2410  N   THR A 150      71.522   2.386 137.012  1.00  0.00           N
ATOM   2412  CA  THR A 150      70.152   1.876 137.042  1.00  0.00           C
ATOM   2414  CB  THR A 150      69.982   0.456 137.592  1.00  0.00           C
ATOM   2416  OG1 THR A 150      70.392   0.336 138.952  1.00  0.00           O
ATOM   2418  CG2 THR A 150      70.832  -0.534 136.812  1.00  0.00           C
ATOM   2422  C   THR A 150      69.192   2.766 137.792  1.00  0.00           C
ATOM   2423  O   THR A 150      68.062   2.986 137.392  1.00  0.00           O
ATOM   2424  N   LYS A 151      69.622   3.316 138.942  1.00  0.00           N
ATOM   2426  CA  LYS A 151      68.982   4.456 139.571  1.00  0.00           C
ATOM   2428  CB  LYS A 151      69.432   4.706 141.042  1.00  0.00           C
ATOM   2431  CG  LYS A 151      70.682   3.916 141.461  1.00  0.00           C
ATOM   2434  CD  LYS A 151      71.172   4.256 142.872  1.00  0.00           C
ATOM   2437  CE  LYS A 151      72.282   3.326 143.392  1.00  0.00           C
ATOM   2440  NZ  LYS A 151      73.442   3.366 142.482  1.00  0.00           N
ATOM   2444  C   LYS A 151      69.212   5.706 138.741  1.00  0.00           C
ATOM   2445  O   LYS A 151      70.352   6.086 138.522  1.00  0.00           O
ATOM   2446  N   VAL A 152      68.142   6.386 138.321  1.00  0.00           N
ATOM   2448  CA  VAL A 152      68.252   7.686 137.692  1.00  0.00           C
ATOM   2450  CB  VAL A 152      67.152   7.966 136.682  1.00  0.00           C
ATOM   2452  CG1 VAL A 152      67.362   9.356 136.051  1.00  0.00           C
ATOM   2456  CG2 VAL A 152      67.172   6.856 135.602  1.00  0.00           C
ATOM   2460  C   VAL A 152      68.162   8.716 138.802  1.00  0.00           C
ATOM   2461  O   VAL A 152      67.262   8.656 139.622  1.00  0.00           O
ATOM   2462  N   THR A 153      69.082   9.686 138.872  1.00  0.00           N
ATOM   2464  CA  THR A 153      69.252  10.566 140.022  1.00  0.00           C
ATOM   2466  CB  THR A 153      70.372  10.056 140.942  1.00  0.00           C
ATOM   2468  OG1 THR A 153      70.302  10.556 142.261  1.00  0.00           O
ATOM   2470  CG2 THR A 153      71.782  10.366 140.432  1.00  0.00           C
ATOM   2474  C   THR A 153      69.522  11.966 139.472  1.00  0.00           C
ATOM   2475  O   THR A 153      70.072  12.136 138.392  1.00  0.00           O
ATOM   2476  N   SER A 154      69.082  13.036 140.162  1.00  0.00           N
ATOM   2478  CA  SER A 154      69.252  14.396 139.642  1.00  0.00           C
ATOM   2480  CB  SER A 154      68.362  15.496 140.282  1.00  0.00           C
ATOM   2483  OG  SER A 154      68.592  16.796 139.722  1.00  0.00           O
ATOM   2485  C   SER A 154      70.712  14.886 139.562  1.00  0.00           C
ATOM   2486  O   SER A 154      71.482  14.666 140.502  1.00  0.00           O
ATOM   2487  N   PRO A 155      71.112  15.596 138.502  1.00  0.00           N
ATOM   2488  CD  PRO A 155      70.522  15.436 137.182  1.00  0.00           C
ATOM   2491  CA  PRO A 155      72.432  16.226 138.432  1.00  0.00           C
ATOM   2493  CB  PRO A 155      72.532  16.636 136.952  1.00  0.00           C
ATOM   2496  CG  PRO A 155      71.702  15.566 136.241  1.00  0.00           C
ATOM   2499  C   PRO A 155      72.602  17.426 139.352  1.00  0.00           C
ATOM   2500  O   PRO A 155      73.692  17.606 139.912  1.00  0.00           O
ATOM   2501  N   ILE A 156      71.572  18.276 139.472  1.00  0.00           N
ATOM   2503  CA  ILE A 156      71.642  19.576 140.131  1.00  0.00           C
ATOM   2505  CB  ILE A 156      71.852  20.766 139.182  1.00  0.00           C
ATOM   2507  CG2 ILE A 156      73.202  20.616 138.452  1.00  0.00           C
ATOM   2511  CG1 ILE A 156      70.682  20.976 138.192  1.00  0.00           C
ATOM   2514  CD  ILE A 156      70.792  22.316 137.442  1.00  0.00           C
ATOM   2518  C   ILE A 156      70.382  19.796 140.952  1.00  0.00           C
ATOM   2519  O   ILE A 156      69.362  19.126 140.792  1.00  0.00           O
ATOM   2520  N   SER A 157      70.422  20.756 141.892  1.00  0.00           N
ATOM   2522  CA  SER A 157      69.252  21.206 142.622  1.00  0.00           C
ATOM   2524  CB  SER A 157      69.642  21.866 143.972  1.00  0.00           C
ATOM   2527  OG  SER A 157      70.792  22.716 143.881  1.00  0.00           O
ATOM   2529  C   SER A 157      68.362  22.146 141.832  1.00  0.00           C
ATOM   2530  O   SER A 157      68.822  22.766 140.882  1.00  0.00           O
ATOM   2531  N   GLY A 158      67.062  22.276 142.182  1.00  0.00           N
ATOM   2533  CA  GLY A 158      66.132  23.156 141.502  1.00  0.00           C
ATOM   2536  C   GLY A 158      64.792  22.516 141.352  1.00  0.00           C
ATOM   2537  O   GLY A 158      64.632  21.316 141.522  1.00  0.00           O
ATOM   2538  N   ARG A 159      63.742  23.296 141.002  1.00  0.00           N
ATOM   2540  CA  ARG A 159      62.472  22.726 140.602  1.00  0.00           C
ATOM   2542  CB  ARG A 159      61.302  23.736 140.442  1.00  0.00           C
ATOM   2545  CG  ARG A 159      61.532  24.916 139.452  1.00  0.00           C
ATOM   2548  CD  ARG A 159      62.252  26.166 139.972  1.00  0.00           C
ATOM   2551  NE  ARG A 159      61.312  26.856 140.901  1.00  0.00           N
ATOM   2553  CZ  ARG A 159      61.312  26.656 142.211  1.00  0.00           C
ATOM   2554  NH1 ARG A 159      62.302  26.136 142.912  1.00  0.00           N
ATOM   2557  NH2 ARG A 159      60.222  26.886 142.912  1.00  0.00           N
ATOM   2560  C   ARG A 159      62.612  21.906 139.322  1.00  0.00           C
ATOM   2561  O   ARG A 159      63.342  22.276 138.412  1.00  0.00           O
ATOM   2562  N   ILE A 160      61.922  20.766 139.222  1.00  0.00           N
ATOM   2564  CA  ILE A 160      61.902  19.996 138.002  1.00  0.00           C
ATOM   2566  CB  ILE A 160      61.822  18.506 138.271  1.00  0.00           C
ATOM   2568  CG2 ILE A 160      60.442  18.106 138.842  1.00  0.00           C
ATOM   2572  CG1 ILE A 160      62.222  17.666 137.032  1.00  0.00           C
ATOM   2575  CD  ILE A 160      62.832  16.316 137.412  1.00  0.00           C
ATOM   2579  C   ILE A 160      60.752  20.446 137.122  1.00  0.00           C
ATOM   2580  O   ILE A 160      59.742  20.956 137.592  1.00  0.00           O
ATOM   2581  N   GLY A 161      60.882  20.266 135.792  1.00  0.00           N
ATOM   2583  CA  GLY A 161      59.772  20.426 134.872  1.00  0.00           C
ATOM   2586  C   GLY A 161      58.862  19.226 134.872  1.00  0.00           C
ATOM   2587  O   GLY A 161      58.342  18.756 135.892  1.00  0.00           O
ATOM   2588  N   LYS A 162      58.592  18.706 133.672  1.00  0.00           N
ATOM   2590  CA  LYS A 162      57.682  17.606 133.452  1.00  0.00           C
ATOM   2592  CB  LYS A 162      56.622  18.036 132.422  1.00  0.00           C
ATOM   2595  CG  LYS A 162      55.832  19.236 132.982  1.00  0.00           C
ATOM   2598  CD  LYS A 162      54.492  19.466 132.282  1.00  0.00           C
ATOM   2601  CE  LYS A 162      53.572  20.366 133.112  1.00  0.00           C
ATOM   2604  NZ  LYS A 162      52.232  20.366 132.491  1.00  0.00           N
ATOM   2608  C   LYS A 162      58.402  16.336 133.041  1.00  0.00           C
ATOM   2609  O   LYS A 162      59.542  16.366 132.592  1.00  0.00           O
ATOM   2610  N   SER A 163      57.752  15.166 133.212  1.00  0.00           N
ATOM   2612  CA  SER A 163      58.312  13.876 132.832  1.00  0.00           C
ATOM   2614  CB  SER A 163      57.742  12.706 133.662  1.00  0.00           C
ATOM   2617  OG  SER A 163      58.082  12.846 135.032  1.00  0.00           O
ATOM   2619  C   SER A 163      57.992  13.516 131.402  1.00  0.00           C
ATOM   2620  O   SER A 163      56.842  13.556 130.982  1.00  0.00           O
ATOM   2621  N   ASN A 164      59.002  13.116 130.592  1.00  0.00           N
ATOM   2623  CA  ASN A 164      58.782  12.886 129.172  1.00  0.00           C
ATOM   2625  CB  ASN A 164      60.002  13.396 128.372  1.00  0.00           C
ATOM   2628  CG  ASN A 164      60.112  14.916 128.452  1.00  0.00           C
ATOM   2629  OD1 ASN A 164      59.192  15.626 128.881  1.00  0.00           O
ATOM   2630  ND2 ASN A 164      61.282  15.456 128.041  1.00  0.00           N
ATOM   2633  C   ASN A 164      58.502  11.416 128.822  1.00  0.00           C
ATOM   2634  O   ASN A 164      58.102  11.106 127.702  1.00  0.00           O
ATOM   2635  N   VAL A 165      58.632  10.476 129.782  1.00  0.00           N
ATOM   2637  CA  VAL A 165      58.312   9.066 129.592  1.00  0.00           C
ATOM   2639  CB  VAL A 165      59.542   8.176 129.431  1.00  0.00           C
ATOM   2641  CG1 VAL A 165      60.172   8.476 128.062  1.00  0.00           C
ATOM   2645  CG2 VAL A 165      60.562   8.406 130.572  1.00  0.00           C
ATOM   2649  C   VAL A 165      57.512   8.566 130.771  1.00  0.00           C
ATOM   2650  O   VAL A 165      57.622   9.106 131.872  1.00  0.00           O
ATOM   2651  N   THR A 166      56.682   7.536 130.562  1.00  0.00           N
ATOM   2653  CA  THR A 166      55.912   6.856 131.602  1.00  0.00           C
ATOM   2655  CB  THR A 166      54.452   6.556 131.192  1.00  0.00           C
ATOM   2657  OG1 THR A 166      54.342   6.076 129.851  1.00  0.00           O
ATOM   2659  CG2 THR A 166      53.672   7.876 131.212  1.00  0.00           C
ATOM   2663  C   THR A 166      56.622   5.576 132.012  1.00  0.00           C
ATOM   2664  O   THR A 166      57.482   5.066 131.302  1.00  0.00           O
ATOM   2665  N   GLU A 167      56.322   5.036 133.202  1.00  0.00           N
ATOM   2667  CA  GLU A 167      56.842   3.746 133.662  1.00  0.00           C
ATOM   2669  CB  GLU A 167      56.462   3.436 135.131  1.00  0.00           C
ATOM   2672  CG  GLU A 167      56.652   4.636 136.092  1.00  0.00           C
ATOM   2675  CD  GLU A 167      56.142   4.386 137.502  1.00  0.00           C
ATOM   2676  OE1 GLU A 167      55.462   3.376 137.792  1.00  0.00           O
ATOM   2677  OE2 GLU A 167      56.392   5.296 138.332  1.00  0.00           O
ATOM   2678  C   GLU A 167      56.432   2.606 132.732  1.00  0.00           C
ATOM   2679  O   GLU A 167      55.342   2.586 132.151  1.00  0.00           O
ATOM   2680  N   GLY A 168      57.322   1.636 132.491  1.00  0.00           N
ATOM   2682  CA  GLY A 168      57.062   0.476 131.651  1.00  0.00           C
ATOM   2685  C   GLY A 168      57.492   0.686 130.222  1.00  0.00           C
ATOM   2686  O   GLY A 168      57.362  -0.234 129.412  1.00  0.00           O
ATOM   2687  N   ALA A 169      58.052   1.866 129.892  1.00  0.00           N
ATOM   2689  CA  ALA A 169      58.592   2.176 128.592  1.00  0.00           C
ATOM   2691  CB  ALA A 169      58.302   3.646 128.252  1.00  0.00           C
ATOM   2695  C   ALA A 169      60.092   1.926 128.562  1.00  0.00           C
ATOM   2696  O   ALA A 169      60.802   2.206 129.532  1.00  0.00           O
ATOM   2697  N   LEU A 170      60.632   1.456 127.412  1.00  0.00           N
ATOM   2699  CA  LEU A 170      62.032   1.616 127.082  1.00  0.00           C
ATOM   2701  CB  LEU A 170      62.462   0.836 125.812  1.00  0.00           C
ATOM   2704  CG  LEU A 170      62.622  -0.674 126.022  1.00  0.00           C
ATOM   2706  CD1 LEU A 170      62.902  -1.334 124.672  1.00  0.00           C
ATOM   2710  CD2 LEU A 170      63.762  -1.014 126.992  1.00  0.00           C
ATOM   2714  C   LEU A 170      62.492   3.056 126.901  1.00  0.00           C
ATOM   2715  O   LEU A 170      61.852   3.906 126.272  1.00  0.00           O
ATOM   2716  N   VAL A 171      63.702   3.306 127.412  1.00  0.00           N
ATOM   2718  CA  VAL A 171      64.542   4.426 127.082  1.00  0.00           C
ATOM   2720  CB  VAL A 171      64.722   5.396 128.252  1.00  0.00           C
ATOM   2722  CG1 VAL A 171      63.372   6.066 128.532  1.00  0.00           C
ATOM   2726  CG2 VAL A 171      65.262   4.686 129.512  1.00  0.00           C
ATOM   2730  C   VAL A 171      65.882   3.856 126.622  1.00  0.00           C
ATOM   2731  O   VAL A 171      66.262   2.746 127.002  1.00  0.00           O
ATOM   2732  N   GLN A 172      66.632   4.596 125.802  1.00  0.00           N
ATOM   2734  CA  GLN A 172      68.022   4.286 125.482  1.00  0.00           C
ATOM   2736  CB  GLN A 172      68.342   4.416 123.961  1.00  0.00           C
ATOM   2739  CG  GLN A 172      67.392   3.626 123.032  1.00  0.00           C
ATOM   2742  CD  GLN A 172      67.222   2.186 123.461  1.00  0.00           C
ATOM   2743  OE1 GLN A 172      66.162   1.776 123.922  1.00  0.00           O
ATOM   2744  NE2 GLN A 172      68.302   1.376 123.342  1.00  0.00           N
ATOM   2747  C   GLN A 172      68.912   5.236 126.252  1.00  0.00           C
ATOM   2748  O   GLN A 172      68.512   6.336 126.622  1.00  0.00           O
ATOM   2749  N   ASN A 173      70.192   4.876 126.482  1.00  0.00           N
ATOM   2751  CA  ASN A 173      71.202   5.876 126.812  1.00  0.00           C
ATOM   2753  CB  ASN A 173      72.532   5.186 127.172  1.00  0.00           C
ATOM   2756  CG  ASN A 173      73.592   6.106 127.772  1.00  0.00           C
ATOM   2757  OD1 ASN A 173      73.372   7.256 128.151  1.00  0.00           O
ATOM   2758  ND2 ASN A 173      74.812   5.566 127.872  1.00  0.00           N
ATOM   2761  C   ASN A 173      71.442   6.836 125.662  1.00  0.00           C
ATOM   2762  O   ASN A 173      71.432   6.446 124.492  1.00  0.00           O
ATOM   2763  N   GLY A 174      71.652   8.126 125.982  1.00  0.00           N
ATOM   2765  CA  GLY A 174      72.052   9.156 125.041  1.00  0.00           C
ATOM   2768  C   GLY A 174      71.062   9.436 123.952  1.00  0.00           C
ATOM   2769  O   GLY A 174      71.452   9.886 122.882  1.00  0.00           O
ATOM   2770  N   GLN A 175      69.762   9.196 124.222  1.00  0.00           N
ATOM   2772  CA  GLN A 175      68.662   9.646 123.392  1.00  0.00           C
ATOM   2774  CB  GLN A 175      67.272   9.296 124.002  1.00  0.00           C
ATOM   2777  CG  GLN A 175      66.972   7.786 124.011  1.00  0.00           C
ATOM   2780  CD  GLN A 175      65.632   7.406 124.662  1.00  0.00           C
ATOM   2781  OE1 GLN A 175      64.962   6.466 124.212  1.00  0.00           O
ATOM   2782  NE2 GLN A 175      65.282   8.056 125.792  1.00  0.00           N
ATOM   2785  C   GLN A 175      68.662  11.136 123.102  1.00  0.00           C
ATOM   2786  O   GLN A 175      69.122  11.966 123.881  1.00  0.00           O
ATOM   2787  N   ALA A 176      68.042  11.526 121.972  1.00  0.00           N
ATOM   2789  CA  ALA A 176      67.602  12.896 121.752  1.00  0.00           C
ATOM   2791  CB  ALA A 176      66.902  12.956 120.392  1.00  0.00           C
ATOM   2795  C   ALA A 176      66.612  13.396 122.812  1.00  0.00           C
ATOM   2796  O   ALA A 176      66.592  14.556 123.232  1.00  0.00           O
ATOM   2797  N   THR A 177      65.742  12.486 123.262  1.00  0.00           N
ATOM   2799  CA  THR A 177      64.842  12.706 124.382  1.00  0.00           C
ATOM   2801  CB  THR A 177      63.662  11.766 124.422  1.00  0.00           C
ATOM   2803  OG1 THR A 177      64.072  10.406 124.462  1.00  0.00           O
ATOM   2805  CG2 THR A 177      62.852  11.956 123.132  1.00  0.00           C
ATOM   2809  C   THR A 177      65.522  12.756 125.742  1.00  0.00           C
ATOM   2810  O   THR A 177      66.132  11.816 126.252  1.00  0.00           O
ATOM   2811  N   ALA A 178      65.392  13.936 126.372  1.00  0.00           N
ATOM   2813  CA  ALA A 178      65.572  14.136 127.782  1.00  0.00           C
ATOM   2815  CB  ALA A 178      65.592  15.646 128.041  1.00  0.00           C
ATOM   2819  C   ALA A 178      64.462  13.476 128.592  1.00  0.00           C
ATOM   2820  O   ALA A 178      63.302  13.466 128.181  1.00  0.00           O
ATOM   2821  N   LEU A 179      64.772  12.956 129.792  1.00  0.00           N
ATOM   2823  CA  LEU A 179      63.762  12.616 130.771  1.00  0.00           C
ATOM   2825  CB  LEU A 179      64.382  11.916 132.012  1.00  0.00           C
ATOM   2828  CG  LEU A 179      65.242  10.686 131.672  1.00  0.00           C
ATOM   2830  CD1 LEU A 179      65.842  10.076 132.942  1.00  0.00           C
ATOM   2834  CD2 LEU A 179      64.442   9.616 130.901  1.00  0.00           C
ATOM   2838  C   LEU A 179      63.002  13.836 131.262  1.00  0.00           C
ATOM   2839  O   LEU A 179      61.772  13.836 131.381  1.00  0.00           O
ATOM   2840  N   ALA A 180      63.762  14.906 131.542  1.00  0.00           N
ATOM   2842  CA  ALA A 180      63.272  16.106 132.151  1.00  0.00           C
ATOM   2844  CB  ALA A 180      63.052  15.896 133.651  1.00  0.00           C
ATOM   2848  C   ALA A 180      64.272  17.226 132.042  1.00  0.00           C
ATOM   2849  O   ALA A 180      65.422  17.046 131.651  1.00  0.00           O
ATOM   2850  N   THR A 181      63.862  18.426 132.442  1.00  0.00           N
ATOM   2852  CA  THR A 181      64.752  19.556 132.631  1.00  0.00           C
ATOM   2854  CB  THR A 181      64.562  20.646 131.582  1.00  0.00           C
ATOM   2856  OG1 THR A 181      63.262  21.216 131.612  1.00  0.00           O
ATOM   2858  CG2 THR A 181      64.742  20.036 130.181  1.00  0.00           C
ATOM   2862  C   THR A 181      64.532  20.096 134.032  1.00  0.00           C
ATOM   2863  O   THR A 181      63.432  20.006 134.571  1.00  0.00           O
ATOM   2864  N   VAL A 182      65.582  20.616 134.682  1.00  0.00           N
ATOM   2866  CA  VAL A 182      65.522  21.116 136.042  1.00  0.00           C
ATOM   2868  CB  VAL A 182      66.522  20.406 136.952  1.00  0.00           C
ATOM   2870  CG1 VAL A 182      66.482  20.956 138.392  1.00  0.00           C
ATOM   2874  CG2 VAL A 182      66.192  18.906 136.931  1.00  0.00           C
ATOM   2878  C   VAL A 182      65.862  22.586 136.011  1.00  0.00           C
ATOM   2879  O   VAL A 182      66.812  22.956 135.332  1.00  0.00           O
ATOM   2880  N   GLN A 183      65.122  23.446 136.732  1.00  0.00           N
ATOM   2882  CA  GLN A 183      65.282  24.886 136.752  1.00  0.00           C
ATOM   2884  CB  GLN A 183      64.052  25.626 136.192  1.00  0.00           C
ATOM   2887  CG  GLN A 183      63.742  25.266 134.722  1.00  0.00           C
ATOM   2890  CD  GLN A 183      62.492  26.006 134.252  1.00  0.00           C
ATOM   2891  OE1 GLN A 183      61.762  26.646 135.012  1.00  0.00           O
ATOM   2892  NE2 GLN A 183      62.242  25.966 132.932  1.00  0.00           N
ATOM   2895  C   GLN A 183      65.552  25.416 138.151  1.00  0.00           C
ATOM   2896  O   GLN A 183      64.982  25.006 139.162  1.00  0.00           O
ATOM   2897  N   GLN A 184      66.422  26.416 138.252  1.00  0.00           N
ATOM   2899  CA  GLN A 184      66.652  27.166 139.472  1.00  0.00           C
ATOM   2901  CB  GLN A 184      68.112  27.066 139.972  1.00  0.00           C
ATOM   2904  CG  GLN A 184      68.472  25.656 140.491  1.00  0.00           C
ATOM   2907  CD  GLN A 184      69.932  25.526 140.922  1.00  0.00           C
ATOM   2908  OE1 GLN A 184      70.852  25.366 140.112  1.00  0.00           O
ATOM   2909  NE2 GLN A 184      70.202  25.616 142.242  1.00  0.00           N
ATOM   2912  C   GLN A 184      66.272  28.616 139.272  1.00  0.00           C
ATOM   2913  O   GLN A 184      66.452  29.146 138.181  1.00  0.00           O
ATOM   2914  N   LEU A 185      65.652  29.226 140.312  1.00  0.00           N
ATOM   2916  CA  LEU A 185      64.872  30.436 140.152  1.00  0.00           C
ATOM   2918  CB  LEU A 185      63.462  30.106 139.571  1.00  0.00           C
ATOM   2921  CG  LEU A 185      63.422  29.706 138.082  1.00  0.00           C
ATOM   2923  CD1 LEU A 185      61.982  29.466 137.622  1.00  0.00           C
ATOM   2927  CD2 LEU A 185      64.022  30.806 137.202  1.00  0.00           C
ATOM   2931  C   LEU A 185      64.692  31.286 141.431  1.00  0.00           C
ATOM   2932  O   LEU A 185      63.742  32.046 141.511  1.00  0.00           O
ATOM   2933  N   ASP A 186      65.612  31.256 142.431  1.00  0.00           N
ATOM   2935  CA  ASP A 186      65.652  32.256 143.511  1.00  0.00           C
ATOM   2937  CB  ASP A 186      66.542  31.746 144.711  1.00  0.00           C
ATOM   2940  CG  ASP A 186      66.462  32.556 146.002  1.00  0.00           C
ATOM   2941  OD1 ASP A 186      65.732  33.576 146.062  1.00  0.00           O
ATOM   2942  OD2 ASP A 186      67.102  32.146 147.002  1.00  0.00           O
ATOM   2943  C   ASP A 186      65.922  33.666 142.942  1.00  0.00           C
ATOM   2944  O   ASP A 186      65.342  34.676 143.362  1.00  0.00           O
ATOM   2945  N   PRO A 187      66.712  33.756 141.882  1.00  0.00           N
ATOM   2946  CD  PRO A 187      68.122  33.376 142.012  1.00  0.00           C
ATOM   2949  CA  PRO A 187      66.582  34.916 141.002  1.00  0.00           C
ATOM   2951  CB  PRO A 187      67.842  35.716 141.342  1.00  0.00           C
ATOM   2954  CG  PRO A 187      68.882  34.706 141.862  1.00  0.00           C
ATOM   2957  C   PRO A 187      66.562  34.466 139.552  1.00  0.00           C
ATOM   2958  O   PRO A 187      67.402  33.696 139.132  1.00  0.00           O
ATOM   2959  N   ILE A 188      65.612  34.916 138.712  1.00  0.00           N
ATOM   2961  CA  ILE A 188      65.512  34.476 137.332  1.00  0.00           C
ATOM   2963  CB  ILE A 188      64.062  34.586 136.852  1.00  0.00           C
ATOM   2965  CG2 ILE A 188      63.622  36.056 136.741  1.00  0.00           C
ATOM   2969  CG1 ILE A 188      63.792  33.846 135.532  1.00  0.00           C
ATOM   2972  CD  ILE A 188      62.322  33.456 135.401  1.00  0.00           C
ATOM   2976  C   ILE A 188      66.492  35.186 136.392  1.00  0.00           C
ATOM   2977  O   ILE A 188      66.782  36.376 136.542  1.00  0.00           O
ATOM   2978  N   TYR A 189      67.002  34.486 135.352  1.00  0.00           N
ATOM   2980  CA  TYR A 189      67.572  35.166 134.182  1.00  0.00           C
ATOM   2982  CB  TYR A 189      68.772  34.416 133.522  1.00  0.00           C
ATOM   2985  CG  TYR A 189      70.022  34.396 134.362  1.00  0.00           C
ATOM   2986  CD1 TYR A 189      70.502  35.546 135.022  1.00  0.00           C
ATOM   2988  CE1 TYR A 189      71.692  35.506 135.752  1.00  0.00           C
ATOM   2990  CZ  TYR A 189      72.442  34.326 135.821  1.00  0.00           C
ATOM   2991  OH  TYR A 189      73.612  34.316 136.592  1.00  0.00           O
ATOM   2993  CD2 TYR A 189      70.812  33.236 134.401  1.00  0.00           C
ATOM   2995  CE2 TYR A 189      72.012  33.196 135.122  1.00  0.00           C
ATOM   2997  C   TYR A 189      66.522  35.386 133.102  1.00  0.00           C
ATOM   2998  O   TYR A 189      65.812  34.476 132.681  1.00  0.00           O
ATOM   2999  N   VAL A 190      66.412  36.606 132.592  1.00  0.00           N
ATOM   3001  CA  VAL A 190      65.662  36.846 131.372  1.00  0.00           C
ATOM   3003  CB  VAL A 190      64.762  38.066 131.511  1.00  0.00           C
ATOM   3005  CG1 VAL A 190      64.012  38.366 130.192  1.00  0.00           C
ATOM   3009  CG2 VAL A 190      63.762  37.806 132.652  1.00  0.00           C
ATOM   3013  C   VAL A 190      66.652  36.976 130.232  1.00  0.00           C
ATOM   3014  O   VAL A 190      67.632  37.716 130.362  1.00  0.00           O
ATOM   3015  N   ASP A 191      66.432  36.286 129.092  1.00  0.00           N
ATOM   3017  CA  ASP A 191      67.172  36.546 127.882  1.00  0.00           C
ATOM   3019  CB  ASP A 191      67.202  35.336 126.942  1.00  0.00           C
ATOM   3022  CG  ASP A 191      67.892  34.156 127.552  1.00  0.00           C
ATOM   3023  OD1 ASP A 191      68.662  34.256 128.542  1.00  0.00           O
ATOM   3024  OD2 ASP A 191      67.692  33.056 126.982  1.00  0.00           O
ATOM   3025  C   ASP A 191      66.472  37.646 127.132  1.00  0.00           C
ATOM   3026  O   ASP A 191      65.442  37.446 126.482  1.00  0.00           O
ATOM   3027  N   VAL A 192      66.992  38.866 127.202  1.00  0.00           N
ATOM   3029  CA  VAL A 192      66.352  40.006 126.602  1.00  0.00           C
ATOM   3031  CB  VAL A 192      66.872  41.306 127.202  1.00  0.00           C
ATOM   3033  CG1 VAL A 192      66.142  42.516 126.602  1.00  0.00           C
ATOM   3037  CG2 VAL A 192      66.662  41.226 128.722  1.00  0.00           C
ATOM   3041  C   VAL A 192      66.542  39.946 125.102  1.00  0.00           C
ATOM   3042  O   VAL A 192      67.632  40.186 124.592  1.00  0.00           O
ATOM   3043  N   THR A 193      65.482  39.556 124.362  1.00  0.00           N
ATOM   3045  CA  THR A 193      65.412  39.576 122.912  1.00  0.00           C
ATOM   3047  CB  THR A 193      64.152  38.946 122.312  1.00  0.00           C
ATOM   3049  OG1 THR A 193      63.732  37.786 123.011  1.00  0.00           O
ATOM   3051  CG2 THR A 193      64.412  38.536 120.852  1.00  0.00           C
ATOM   3055  C   THR A 193      65.532  40.986 122.401  1.00  0.00           C
ATOM   3056  O   THR A 193      64.952  41.916 122.962  1.00  0.00           O
ATOM   3057  N   GLN A 194      66.282  41.196 121.322  1.00  0.00           N
ATOM   3059  CA  GLN A 194      66.312  42.486 120.702  1.00  0.00           C
ATOM   3061  CB  GLN A 194      67.502  43.286 121.282  1.00  0.00           C
ATOM   3064  CG  GLN A 194      67.512  44.806 121.022  1.00  0.00           C
ATOM   3067  CD  GLN A 194      66.092  45.356 120.922  1.00  0.00           C
ATOM   3068  OE1 GLN A 194      65.552  45.586 119.842  1.00  0.00           O
ATOM   3069  NE2 GLN A 194      65.432  45.476 122.092  1.00  0.00           N
ATOM   3072  C   GLN A 194      66.432  42.186 119.222  1.00  0.00           C
ATOM   3073  O   GLN A 194      66.102  41.086 118.791  1.00  0.00           O
ATOM   3074  N   SER A 195      66.882  43.146 118.402  1.00  0.00           N
ATOM   3076  CA  SER A 195      66.932  42.926 116.971  1.00  0.00           C
ATOM   3078  CB  SER A 195      65.632  43.356 116.262  1.00  0.00           C
ATOM   3081  OG  SER A 195      65.352  44.746 116.372  1.00  0.00           O
ATOM   3083  C   SER A 195      68.132  43.556 116.302  1.00  0.00           C
ATOM   3084  O   SER A 195      68.702  44.556 116.722  1.00  0.00           O
ATOM   3085  N   SER A 196      68.542  42.896 115.212  1.00  0.00           N
ATOM   3087  CA  SER A 196      69.622  43.186 114.302  1.00  0.00           C
ATOM   3089  CB  SER A 196      69.562  42.146 113.172  1.00  0.00           C
ATOM   3092  OG  SER A 196      69.192  40.866 113.682  1.00  0.00           O
ATOM   3094  C   SER A 196      69.542  44.496 113.562  1.00  0.00           C
ATOM   3095  O   SER A 196      70.532  45.196 113.382  1.00  0.00           O
ATOM   3096  N   ASN A 197      68.322  44.836 113.072  1.00  0.00           N
ATOM   3098  CA  ASN A 197      68.132  45.856 112.052  1.00  0.00           C
ATOM   3100  CB  ASN A 197      66.882  45.536 111.162  1.00  0.00           C
ATOM   3103  CG  ASN A 197      65.572  45.576 111.962  1.00  0.00           C
ATOM   3104  OD1 ASN A 197      65.312  44.696 112.792  1.00  0.00           O
ATOM   3105  ND2 ASN A 197      64.742  46.616 111.732  1.00  0.00           N
ATOM   3108  C   ASN A 197      67.982  47.196 112.732  1.00  0.00           C
ATOM   3109  O   ASN A 197      67.922  48.276 112.132  1.00  0.00           O
ATOM   3110  N   ASP A 198      67.952  47.096 114.062  1.00  0.00           N
ATOM   3112  CA  ASP A 198      67.792  48.136 114.992  1.00  0.00           C
ATOM   3114  CB  ASP A 198      66.842  47.586 116.072  1.00  0.00           C
ATOM   3117  CG  ASP A 198      65.982  48.676 116.642  1.00  0.00           C
ATOM   3118  OD1 ASP A 198      65.552  49.536 115.832  1.00  0.00           O
ATOM   3119  OD2 ASP A 198      65.592  48.616 117.821  1.00  0.00           O
ATOM   3120  C   ASP A 198      69.142  48.506 115.562  1.00  0.00           C
ATOM   3121  O   ASP A 198      69.232  49.456 116.322  1.00  0.00           O
ATOM   3122  N   PHE A 199      70.252  47.866 115.142  1.00  0.00           N
ATOM   3124  CA  PHE A 199      71.602  48.176 115.612  1.00  0.00           C
ATOM   3126  CB  PHE A 199      72.722  47.396 114.852  1.00  0.00           C
ATOM   3129  CG  PHE A 199      73.282  46.216 115.592  1.00  0.00           C
ATOM   3130  CD1 PHE A 199      73.552  46.266 116.971  1.00  0.00           C
ATOM   3132  CE1 PHE A 199      74.122  45.176 117.632  1.00  0.00           C
ATOM   3134  CZ  PHE A 199      74.472  44.026 116.912  1.00  0.00           C
ATOM   3136  CD2 PHE A 199      73.682  45.086 114.872  1.00  0.00           C
ATOM   3138  CE2 PHE A 199      74.282  43.996 115.522  1.00  0.00           C
ATOM   3140  C   PHE A 199      71.942  49.646 115.511  1.00  0.00           C
ATOM   3141  O   PHE A 199      72.462  50.236 116.452  1.00  0.00           O
ATOM   3142  N   LEU A 200      71.572  50.286 114.392  1.00  0.00           N
ATOM   3144  CA  LEU A 200      71.672  51.716 114.232  1.00  0.00           C
ATOM   3146  CB  LEU A 200      71.222  52.126 112.812  1.00  0.00           C
ATOM   3149  CG  LEU A 200      72.122  51.616 111.672  1.00  0.00           C
ATOM   3151  CD1 LEU A 200      71.682  52.176 110.321  1.00  0.00           C
ATOM   3155  CD2 LEU A 200      73.602  51.966 111.901  1.00  0.00           C
ATOM   3159  C   LEU A 200      70.902  52.516 115.262  1.00  0.00           C
ATOM   3160  O   LEU A 200      71.412  53.466 115.832  1.00  0.00           O
ATOM   3161  N   ARG A 201      69.652  52.136 115.581  1.00  0.00           N
ATOM   3163  CA  ARG A 201      68.922  52.706 116.691  1.00  0.00           C
ATOM   3165  CB  ARG A 201      67.432  52.336 116.571  1.00  0.00           C
ATOM   3168  CG  ARG A 201      66.772  52.996 115.332  1.00  0.00           C
ATOM   3171  CD  ARG A 201      65.312  52.636 115.072  1.00  0.00           C
ATOM   3174  NE  ARG A 201      64.572  52.806 116.372  1.00  0.00           N
ATOM   3176  CZ  ARG A 201      63.712  51.916 116.862  1.00  0.00           C
ATOM   3177  NH1 ARG A 201      63.342  50.846 116.212  1.00  0.00           N
ATOM   3180  NH2 ARG A 201      63.312  52.016 118.112  1.00  0.00           N
ATOM   3183  C   ARG A 201      69.442  52.386 118.081  1.00  0.00           C
ATOM   3184  O   ARG A 201      69.602  53.286 118.902  1.00  0.00           O
ATOM   3185  N   LEU A 202      69.752  51.116 118.382  1.00  0.00           N
ATOM   3187  CA  LEU A 202      70.302  50.626 119.632  1.00  0.00           C
ATOM   3189  CB  LEU A 202      70.452  49.086 119.582  1.00  0.00           C
ATOM   3192  CG  LEU A 202      69.142  48.326 119.322  1.00  0.00           C
ATOM   3194  CD1 LEU A 202      69.472  46.886 118.922  1.00  0.00           C
ATOM   3198  CD2 LEU A 202      68.162  48.366 120.491  1.00  0.00           C
ATOM   3202  C   LEU A 202      71.672  51.196 119.972  1.00  0.00           C
ATOM   3203  O   LEU A 202      71.932  51.676 121.072  1.00  0.00           O
ATOM   3204  N   LYS A 203      72.602  51.216 118.992  1.00  0.00           N
ATOM   3206  CA  LYS A 203      73.872  51.876 119.112  1.00  0.00           C
ATOM   3208  CB  LYS A 203      74.842  51.536 117.962  1.00  0.00           C
ATOM   3211  CG  LYS A 203      76.352  51.646 118.302  1.00  0.00           C
ATOM   3214  CD  LYS A 203      76.882  53.066 118.572  1.00  0.00           C
ATOM   3217  CE  LYS A 203      78.382  53.166 118.862  1.00  0.00           C
ATOM   3220  NZ  LYS A 203      78.692  52.536 120.162  1.00  0.00           N
ATOM   3224  C   LYS A 203      73.622  53.366 119.261  1.00  0.00           C
ATOM   3225  O   LYS A 203      74.222  54.006 120.112  1.00  0.00           O
ATOM   3226  N   GLN A 204      72.672  53.966 118.522  1.00  0.00           N
ATOM   3228  CA  GLN A 204      72.292  55.356 118.722  1.00  0.00           C
ATOM   3230  CB  GLN A 204      71.232  55.816 117.692  1.00  0.00           C
ATOM   3233  CG  GLN A 204      70.812  57.306 117.662  1.00  0.00           C
ATOM   3236  CD  GLN A 204      71.872  58.226 117.072  1.00  0.00           C
ATOM   3237  OE1 GLN A 204      72.912  57.806 116.552  1.00  0.00           O
ATOM   3238  NE2 GLN A 204      71.592  59.546 117.112  1.00  0.00           N
ATOM   3241  C   GLN A 204      71.852  55.646 120.172  1.00  0.00           C
ATOM   3242  O   GLN A 204      72.262  56.656 120.732  1.00  0.00           O
ATOM   3243  N   GLU A 205      71.082  54.756 120.842  1.00  0.00           N
ATOM   3245  CA  GLU A 205      70.812  54.876 122.272  1.00  0.00           C
ATOM   3247  CB  GLU A 205      69.402  54.346 122.692  1.00  0.00           C
ATOM   3250  CG  GLU A 205      68.982  52.936 122.192  1.00  0.00           C
ATOM   3253  CD  GLU A 205      67.592  52.506 122.662  1.00  0.00           C
ATOM   3254  OE1 GLU A 205      66.802  53.376 123.122  1.00  0.00           O
ATOM   3255  OE2 GLU A 205      67.262  51.296 122.532  1.00  0.00           O
ATOM   3256  C   GLU A 205      71.952  54.486 123.242  1.00  0.00           C
ATOM   3257  O   GLU A 205      72.062  54.936 124.382  1.00  0.00           O
ATOM   3258  N   LEU A 206      72.922  53.646 122.821  1.00  0.00           N
ATOM   3260  CA  LEU A 206      74.192  53.486 123.542  1.00  0.00           C
ATOM   3262  CB  LEU A 206      75.012  52.256 123.072  1.00  0.00           C
ATOM   3265  CG  LEU A 206      74.352  50.876 123.302  1.00  0.00           C
ATOM   3267  CD1 LEU A 206      75.132  49.746 122.612  1.00  0.00           C
ATOM   3271  CD2 LEU A 206      74.162  50.556 124.801  1.00  0.00           C
ATOM   3275  C   LEU A 206      75.082  54.726 123.452  1.00  0.00           C
ATOM   3276  O   LEU A 206      75.722  55.136 124.422  1.00  0.00           O
ATOM   3277  N   ALA A 207      75.162  55.326 122.252  1.00  0.00           N
ATOM   3279  CA  ALA A 207      76.042  56.426 121.901  1.00  0.00           C
ATOM   3281  CB  ALA A 207      76.182  56.506 120.372  1.00  0.00           C
ATOM   3285  C   ALA A 207      75.532  57.756 122.401  1.00  0.00           C
ATOM   3286  O   ALA A 207      76.322  58.666 122.642  1.00  0.00           O
ATOM   3287  N   ASN A 208      74.202  57.886 122.612  1.00  0.00           N
ATOM   3289  CA  ASN A 208      73.652  59.076 123.252  1.00  0.00           C
ATOM   3291  CB  ASN A 208      72.172  59.346 122.812  1.00  0.00           C
ATOM   3294  CG  ASN A 208      71.102  58.376 123.292  1.00  0.00           C
ATOM   3295  OD1 ASN A 208      71.352  57.476 124.082  1.00  0.00           O
ATOM   3296  ND2 ASN A 208      69.872  58.526 122.761  1.00  0.00           N
ATOM   3299  C   ASN A 208      73.872  59.026 124.772  1.00  0.00           C
ATOM   3300  O   ASN A 208      73.822  60.046 125.452  1.00  0.00           O
ATOM   3301  N   GLY A 209      74.172  57.816 125.302  1.00  0.00           N
ATOM   3303  CA  GLY A 209      74.562  57.586 126.682  1.00  0.00           C
ATOM   3306  C   GLY A 209      73.412  57.696 127.631  1.00  0.00           C
ATOM   3307  O   GLY A 209      73.582  58.096 128.772  1.00  0.00           O
ATOM   3308  N   THR A 210      72.192  57.346 127.182  1.00  0.00           N
ATOM   3310  CA  THR A 210      71.022  57.626 127.991  1.00  0.00           C
ATOM   3312  CB  THR A 210      69.902  58.316 127.211  1.00  0.00           C
ATOM   3314  OG1 THR A 210      69.252  57.506 126.241  1.00  0.00           O
ATOM   3316  CG2 THR A 210      70.522  59.486 126.472  1.00  0.00           C
ATOM   3320  C   THR A 210      70.472  56.406 128.642  1.00  0.00           C
ATOM   3321  O   THR A 210      69.662  56.496 129.562  1.00  0.00           O
ATOM   3322  N   LEU A 211      70.962  55.206 128.252  1.00  0.00           N
ATOM   3324  CA  LEU A 211      70.492  54.006 128.902  1.00  0.00           C
ATOM   3326  CB  LEU A 211      70.332  52.826 127.932  1.00  0.00           C
ATOM   3329  CG  LEU A 211      69.602  53.136 126.592  1.00  0.00           C
ATOM   3331  CD1 LEU A 211      69.142  51.816 125.952  1.00  0.00           C
ATOM   3335  CD2 LEU A 211      68.382  54.056 126.682  1.00  0.00           C
ATOM   3339  C   LEU A 211      71.402  53.626 130.062  1.00  0.00           C
ATOM   3340  O   LEU A 211      70.952  53.096 131.062  1.00  0.00           O
ATOM   3341  N   LYS A 212      72.712  53.936 130.002  1.00  0.00           N
ATOM   3343  CA  LYS A 212      73.682  53.456 130.972  1.00  0.00           C
ATOM   3345  CB  LYS A 212      74.932  52.866 130.252  1.00  0.00           C
ATOM   3348  CG  LYS A 212      74.692  51.546 129.482  1.00  0.00           C
ATOM   3351  CD  LYS A 212      76.002  50.996 128.872  1.00  0.00           C
ATOM   3354  CE  LYS A 212      75.892  49.686 128.072  1.00  0.00           C
ATOM   3357  NZ  LYS A 212      77.092  49.446 127.232  1.00  0.00           N
ATOM   3361  C   LYS A 212      74.082  54.556 131.952  1.00  0.00           C
ATOM   3362  O   LYS A 212      75.222  54.996 132.012  1.00  0.00           O
ATOM   3363  N   GLN A 213      73.122  55.076 132.752  1.00  0.00           N
ATOM   3365  CA  GLN A 213      73.362  56.186 133.672  1.00  0.00           C
ATOM   3367  CB  GLN A 213      72.092  56.526 134.502  1.00  0.00           C
ATOM   3370  CG  GLN A 213      70.952  57.026 133.612  1.00  0.00           C
ATOM   3373  CD  GLN A 213      69.992  55.946 133.142  1.00  0.00           C
ATOM   3374  OE1 GLN A 213      70.202  54.746 133.342  1.00  0.00           O
ATOM   3375  NE2 GLN A 213      68.912  56.396 132.482  1.00  0.00           N
ATOM   3378  C   GLN A 213      74.432  55.956 134.692  1.00  0.00           C
ATOM   3379  O   GLN A 213      75.342  56.756 134.892  1.00  0.00           O
ATOM   3380  N   GLU A 214      74.312  54.806 135.332  1.00  0.00           N
ATOM   3382  CA  GLU A 214      74.972  54.506 136.562  1.00  0.00           C
ATOM   3384  CB  GLU A 214      73.862  54.066 137.562  1.00  0.00           C
ATOM   3387  CG  GLU A 214      74.332  53.426 138.881  1.00  0.00           C
ATOM   3390  CD  GLU A 214      74.892  54.456 139.842  1.00  0.00           C
ATOM   3391  OE1 GLU A 214      74.162  55.446 140.131  1.00  0.00           O
ATOM   3392  OE2 GLU A 214      76.012  54.236 140.352  1.00  0.00           O
ATOM   3393  C   GLU A 214      76.022  53.446 136.302  1.00  0.00           C
ATOM   3394  O   GLU A 214      77.152  53.566 136.732  1.00  0.00           O
ATOM   3395  N   ASN A 215      75.682  52.426 135.502  1.00  0.00           N
ATOM   3397  CA  ASN A 215      76.532  51.306 135.142  1.00  0.00           C
ATOM   3399  CB  ASN A 215      76.952  50.446 136.381  1.00  0.00           C
ATOM   3402  CG  ASN A 215      78.202  50.916 137.122  1.00  0.00           C
ATOM   3403  OD1 ASN A 215      78.322  50.666 138.321  1.00  0.00           O
ATOM   3404  ND2 ASN A 215      79.162  51.596 136.452  1.00  0.00           N
ATOM   3407  C   ASN A 215      75.702  50.446 134.202  1.00  0.00           C
ATOM   3408  O   ASN A 215      74.582  50.816 133.832  1.00  0.00           O
ATOM   3409  N   GLY A 216      76.202  49.246 133.832  1.00  0.00           N
ATOM   3411  CA  GLY A 216      75.402  48.216 133.181  1.00  0.00           C
ATOM   3414  C   GLY A 216      74.242  47.676 133.982  1.00  0.00           C
ATOM   3415  O   GLY A 216      73.152  47.536 133.442  1.00  0.00           O
ATOM   3416  N   LYS A 217      74.412  47.356 135.282  1.00  0.00           N
ATOM   3418  CA  LYS A 217      73.372  46.726 136.092  1.00  0.00           C
ATOM   3420  CB  LYS A 217      73.932  45.736 137.151  1.00  0.00           C
ATOM   3423  CG  LYS A 217      74.952  46.266 138.181  1.00  0.00           C
ATOM   3426  CD  LYS A 217      75.122  45.276 139.362  1.00  0.00           C
ATOM   3429  CE  LYS A 217      75.632  43.896 138.931  1.00  0.00           C
ATOM   3432  NZ  LYS A 217      75.682  42.946 140.072  1.00  0.00           N
ATOM   3436  C   LYS A 217      72.342  47.676 136.702  1.00  0.00           C
ATOM   3437  O   LYS A 217      72.262  47.856 137.912  1.00  0.00           O
ATOM   3438  N   ALA A 218      71.492  48.316 135.872  1.00  0.00           N
ATOM   3440  CA  ALA A 218      70.492  49.256 136.352  1.00  0.00           C
ATOM   3442  CB  ALA A 218      70.132  50.306 135.282  1.00  0.00           C
ATOM   3446  C   ALA A 218      69.252  48.566 136.892  1.00  0.00           C
ATOM   3447  O   ALA A 218      69.332  47.546 137.572  1.00  0.00           O
ATOM   3448  N   LYS A 219      68.062  49.126 136.612  1.00  0.00           N
ATOM   3450  CA  LYS A 219      66.802  48.516 136.942  1.00  0.00           C
ATOM   3452  CB  LYS A 219      66.092  49.196 138.151  1.00  0.00           C
ATOM   3455  CG  LYS A 219      66.842  49.086 139.492  1.00  0.00           C
ATOM   3458  CD  LYS A 219      67.052  47.646 139.991  1.00  0.00           C
ATOM   3461  CE  LYS A 219      65.782  46.806 140.181  1.00  0.00           C
ATOM   3464  NZ  LYS A 219      64.862  47.266 141.232  1.00  0.00           N
ATOM   3468  C   LYS A 219      65.952  48.606 135.702  1.00  0.00           C
ATOM   3469  O   LYS A 219      66.212  49.476 134.872  1.00  0.00           O
ATOM   3470  N   VAL A 220      64.992  47.696 135.522  1.00  0.00           N
ATOM   3472  CA  VAL A 220      64.092  47.716 134.382  1.00  0.00           C
ATOM   3474  CB  VAL A 220      64.632  46.776 133.282  1.00  0.00           C
ATOM   3476  CG1 VAL A 220      63.522  46.126 132.442  1.00  0.00           C
ATOM   3480  CG2 VAL A 220      65.582  47.596 132.382  1.00  0.00           C
ATOM   3484  C   VAL A 220      62.722  47.296 134.851  1.00  0.00           C
ATOM   3485  O   VAL A 220      62.612  46.256 135.532  1.00  0.00           O
ATOM   3486  N   SER A 221      61.662  48.056 134.532  1.00  0.00           N
ATOM   3488  CA  SER A 221      60.282  47.706 134.851  1.00  0.00           C
ATOM   3490  CB  SER A 221      59.342  48.946 134.942  1.00  0.00           C
ATOM   3493  OG  SER A 221      59.352  49.756 133.772  1.00  0.00           O
ATOM   3495  C   SER A 221      59.642  46.656 133.931  1.00  0.00           C
ATOM   3496  O   SER A 221      59.732  46.716 132.702  1.00  0.00           O
ATOM   3497  N   LEU A 222      58.982  45.636 134.521  1.00  0.00           N
ATOM   3499  CA  LEU A 222      58.462  44.486 133.802  1.00  0.00           C
ATOM   3501  CB  LEU A 222      58.632  43.196 134.651  1.00  0.00           C
ATOM   3504  CG  LEU A 222      60.082  42.736 134.851  1.00  0.00           C
ATOM   3506  CD1 LEU A 222      60.132  41.426 135.651  1.00  0.00           C
ATOM   3510  CD2 LEU A 222      60.792  42.546 133.502  1.00  0.00           C
ATOM   3514  C   LEU A 222      56.992  44.586 133.392  1.00  0.00           C
ATOM   3515  O   LEU A 222      56.182  45.226 134.062  1.00  0.00           O
ATOM   3516  N   ILE A 223      56.612  43.916 132.282  1.00  0.00           N
ATOM   3518  CA  ILE A 223      55.232  43.786 131.832  1.00  0.00           C
ATOM   3520  CB  ILE A 223      54.992  44.636 130.582  1.00  0.00           C
ATOM   3522  CG2 ILE A 223      53.532  44.496 130.122  1.00  0.00           C
ATOM   3526  CG1 ILE A 223      55.322  46.136 130.792  1.00  0.00           C
ATOM   3529  CD  ILE A 223      54.332  46.846 131.712  1.00  0.00           C
ATOM   3533  C   ILE A 223      54.912  42.336 131.472  1.00  0.00           C
ATOM   3534  O   ILE A 223      55.442  41.796 130.491  1.00  0.00           O
ATOM   3535  N   THR A 224      54.002  41.666 132.211  1.00  0.00           N
ATOM   3537  CA  THR A 224      53.622  40.296 131.862  1.00  0.00           C
ATOM   3539  CB  THR A 224      53.602  39.366 133.072  1.00  0.00           C
ATOM   3541  OG1 THR A 224      53.762  38.006 132.672  1.00  0.00           O
ATOM   3543  CG2 THR A 224      52.362  39.446 133.931  1.00  0.00           C
ATOM   3547  C   THR A 224      52.352  40.226 131.011  1.00  0.00           C
ATOM   3548  O   THR A 224      51.812  41.226 130.532  1.00  0.00           O
ATOM   3549  N   SER A 225      51.832  39.006 130.782  1.00  0.00           N
ATOM   3551  CA  SER A 225      50.672  38.706 129.952  1.00  0.00           C
ATOM   3553  CB  SER A 225      50.372  37.196 129.892  1.00  0.00           C
ATOM   3556  OG  SER A 225      50.332  36.616 131.192  1.00  0.00           O
ATOM   3558  C   SER A 225      49.392  39.426 130.312  1.00  0.00           C
ATOM   3559  O   SER A 225      48.622  39.756 129.401  1.00  0.00           O
ATOM   3560  N   ASP A 226      49.132  39.686 131.602  1.00  0.00           N
ATOM   3562  CA  ASP A 226      47.992  40.456 132.062  1.00  0.00           C
ATOM   3564  CB  ASP A 226      47.522  39.946 133.461  1.00  0.00           C
ATOM   3567  CG  ASP A 226      48.562  40.056 134.582  1.00  0.00           C
ATOM   3568  OD1 ASP A 226      49.692  40.506 134.282  1.00  0.00           O
ATOM   3569  OD2 ASP A 226      48.232  39.686 135.742  1.00  0.00           O
ATOM   3570  C   ASP A 226      48.262  41.966 132.032  1.00  0.00           C
ATOM   3571  O   ASP A 226      47.362  42.796 132.132  1.00  0.00           O
ATOM   3572  N   GLY A 227      49.532  42.366 131.822  1.00  0.00           N
ATOM   3574  CA  GLY A 227      49.952  43.756 131.722  1.00  0.00           C
ATOM   3577  C   GLY A 227      50.362  44.306 133.062  1.00  0.00           C
ATOM   3578  O   GLY A 227      50.672  45.486 133.202  1.00  0.00           O
ATOM   3579  N   ILE A 228      50.372  43.446 134.092  1.00  0.00           N
ATOM   3581  CA  ILE A 228      50.682  43.856 135.442  1.00  0.00           C
ATOM   3583  CB  ILE A 228      49.862  43.086 136.461  1.00  0.00           C
ATOM   3585  CG2 ILE A 228      50.242  43.536 137.892  1.00  0.00           C
ATOM   3589  CG1 ILE A 228      48.352  43.306 136.181  1.00  0.00           C
ATOM   3592  CD  ILE A 228      47.412  42.686 137.211  1.00  0.00           C
ATOM   3596  C   ILE A 228      52.172  43.736 135.651  1.00  0.00           C
ATOM   3597  O   ILE A 228      52.792  42.726 135.321  1.00  0.00           O
ATOM   3598  N   LYS A 229      52.822  44.796 136.142  1.00  0.00           N
ATOM   3600  CA  LYS A 229      54.222  44.726 136.492  1.00  0.00           C
ATOM   3602  CB  LYS A 229      54.792  46.136 136.741  1.00  0.00           C
ATOM   3605  CG  LYS A 229      54.552  46.776 138.122  1.00  0.00           C
ATOM   3608  CD  LYS A 229      53.092  46.896 138.612  1.00  0.00           C
ATOM   3611  CE  LYS A 229      53.002  47.456 140.041  1.00  0.00           C
ATOM   3614  NZ  LYS A 229      53.702  46.536 140.982  1.00  0.00           N
ATOM   3618  C   LYS A 229      54.532  43.796 137.642  1.00  0.00           C
ATOM   3619  O   LYS A 229      53.732  43.576 138.562  1.00  0.00           O
ATOM   3620  N   PHE A 230      55.742  43.216 137.622  1.00  0.00           N
ATOM   3622  CA  PHE A 230      56.272  42.476 138.741  1.00  0.00           C
ATOM   3624  CB  PHE A 230      57.652  41.876 138.362  1.00  0.00           C
ATOM   3627  CG  PHE A 230      58.082  40.886 139.412  1.00  0.00           C
ATOM   3628  CD1 PHE A 230      57.342  39.716 139.582  1.00  0.00           C
ATOM   3630  CE1 PHE A 230      57.582  38.876 140.681  1.00  0.00           C
ATOM   3632  CZ  PHE A 230      58.592  39.206 141.592  1.00  0.00           C
ATOM   3634  CD2 PHE A 230      59.152  41.146 140.282  1.00  0.00           C
ATOM   3636  CE2 PHE A 230      59.402  40.306 141.362  1.00  0.00           C
ATOM   3638  C   PHE A 230      56.342  43.386 139.991  1.00  0.00           C
ATOM   3639  O   PHE A 230      56.622  44.576 139.822  1.00  0.00           O
ATOM   3640  N   PRO A 231      56.072  42.976 141.232  1.00  0.00           N
ATOM   3641  CD  PRO A 231      55.432  41.696 141.522  1.00  0.00           C
ATOM   3644  CA  PRO A 231      56.132  43.816 142.431  1.00  0.00           C
ATOM   3646  CB  PRO A 231      55.932  42.816 143.562  1.00  0.00           C
ATOM   3649  CG  PRO A 231      54.942  41.826 142.952  1.00  0.00           C
ATOM   3652  C   PRO A 231      57.312  44.746 142.602  1.00  0.00           C
ATOM   3653  O   PRO A 231      57.102  45.836 143.142  1.00  0.00           O
ATOM   3654  N   GLN A 232      58.522  44.366 142.151  1.00  0.00           N
ATOM   3656  CA  GLN A 232      59.632  45.276 142.012  1.00  0.00           C
ATOM   3658  CB  GLN A 232      60.772  44.996 143.032  1.00  0.00           C
ATOM   3661  CG  GLN A 232      61.472  43.606 142.942  1.00  0.00           C
ATOM   3664  CD  GLN A 232      60.832  42.486 143.782  1.00  0.00           C
ATOM   3665  OE1 GLN A 232      59.692  42.526 144.252  1.00  0.00           O
ATOM   3666  NE2 GLN A 232      61.612  41.406 144.022  1.00  0.00           N
ATOM   3669  C   GLN A 232      60.192  45.196 140.592  1.00  0.00           C
ATOM   3670  O   GLN A 232      60.092  44.196 139.892  1.00  0.00           O
ATOM   3671  N   ASP A 233      60.862  46.256 140.131  1.00  0.00           N
ATOM   3673  CA  ASP A 233      61.762  46.206 138.982  1.00  0.00           C
ATOM   3675  CB  ASP A 233      62.312  47.616 138.662  1.00  0.00           C
ATOM   3678  CG  ASP A 233      61.142  48.566 138.902  1.00  0.00           C
ATOM   3679  OD1 ASP A 233      60.152  48.436 138.151  1.00  0.00           O
ATOM   3680  OD2 ASP A 233      61.142  49.136 140.032  1.00  0.00           O
ATOM   3681  C   ASP A 233      62.932  45.256 139.232  1.00  0.00           C
ATOM   3682  O   ASP A 233      63.362  45.116 140.382  1.00  0.00           O
ATOM   3683  N   GLY A 234      63.522  44.606 138.212  1.00  0.00           N
ATOM   3685  CA  GLY A 234      64.742  43.816 138.401  1.00  0.00           C
ATOM   3688  C   GLY A 234      65.912  44.476 137.742  1.00  0.00           C
ATOM   3689  O   GLY A 234      65.772  45.546 137.182  1.00  0.00           O
ATOM   3690  N   THR A 235      67.102  43.866 137.821  1.00  0.00           N
ATOM   3692  CA  THR A 235      68.332  44.516 137.372  1.00  0.00           C
ATOM   3694  CB  THR A 235      69.412  44.556 138.452  1.00  0.00           C
ATOM   3696  OG1 THR A 235      70.642  45.086 137.982  1.00  0.00           O
ATOM   3698  CG2 THR A 235      69.672  43.156 139.042  1.00  0.00           C
ATOM   3702  C   THR A 235      68.852  43.966 136.051  1.00  0.00           C
ATOM   3703  O   THR A 235      69.582  42.966 135.972  1.00  0.00           O
ATOM   3704  N   LEU A 236      68.502  44.656 134.962  1.00  0.00           N
ATOM   3706  CA  LEU A 236      68.982  44.306 133.651  1.00  0.00           C
ATOM   3708  CB  LEU A 236      67.992  44.816 132.562  1.00  0.00           C
ATOM   3711  CG  LEU A 236      68.242  44.416 131.092  1.00  0.00           C
ATOM   3713  CD1 LEU A 236      66.912  44.446 130.312  1.00  0.00           C
ATOM   3717  CD2 LEU A 236      69.222  45.326 130.362  1.00  0.00           C
ATOM   3721  C   LEU A 236      70.442  44.716 133.542  1.00  0.00           C
ATOM   3722  O   LEU A 236      70.892  45.676 134.151  1.00  0.00           O
ATOM   3723  N   GLU A 237      71.242  43.916 132.821  1.00  0.00           N
ATOM   3725  CA  GLU A 237      72.662  44.156 132.681  1.00  0.00           C
ATOM   3727  CB  GLU A 237      73.492  42.876 132.942  1.00  0.00           C
ATOM   3730  CG  GLU A 237      75.032  43.086 132.972  1.00  0.00           C
ATOM   3733  CD  GLU A 237      75.732  42.936 131.632  1.00  0.00           C
ATOM   3734  OE1 GLU A 237      75.192  42.306 130.692  1.00  0.00           O
ATOM   3735  OE2 GLU A 237      76.852  43.486 131.511  1.00  0.00           O
ATOM   3736  C   GLU A 237      72.852  44.626 131.252  1.00  0.00           C
ATOM   3737  O   GLU A 237      72.492  43.926 130.312  1.00  0.00           O
ATOM   3738  N   PHE A 238      73.322  45.876 131.062  1.00  0.00           N
ATOM   3740  CA  PHE A 238      73.342  46.476 129.742  1.00  0.00           C
ATOM   3742  CB  PHE A 238      73.212  48.036 129.851  1.00  0.00           C
ATOM   3745  CG  PHE A 238      71.942  48.556 130.472  1.00  0.00           C
ATOM   3746  CD1 PHE A 238      70.702  48.196 129.931  1.00  0.00           C
ATOM   3748  CE1 PHE A 238      69.542  48.906 130.272  1.00  0.00           C
ATOM   3750  CZ  PHE A 238      69.602  49.946 131.202  1.00  0.00           C
ATOM   3752  CD2 PHE A 238      71.982  49.586 131.431  1.00  0.00           C
ATOM   3754  CE2 PHE A 238      70.822  50.256 131.812  1.00  0.00           C
ATOM   3756  C   PHE A 238      74.632  46.256 128.961  1.00  0.00           C
ATOM   3757  O   PHE A 238      74.722  46.606 127.782  1.00  0.00           O
ATOM   3758  N   SER A 239      75.702  45.746 129.571  1.00  0.00           N
ATOM   3760  CA  SER A 239      77.022  45.876 128.972  1.00  0.00           C
ATOM   3762  CB  SER A 239      78.122  46.326 129.962  1.00  0.00           C
ATOM   3765  OG  SER A 239      77.862  45.866 131.291  1.00  0.00           O
ATOM   3767  C   SER A 239      77.442  44.666 128.192  1.00  0.00           C
ATOM   3768  O   SER A 239      77.922  44.816 127.071  1.00  0.00           O
ATOM   3769  N   ASP A 240      77.232  43.436 128.692  1.00  0.00           N
ATOM   3771  CA  ASP A 240      77.522  42.246 127.922  1.00  0.00           C
ATOM   3773  CB  ASP A 240      77.822  41.046 128.862  1.00  0.00           C
ATOM   3776  CG  ASP A 240      79.132  41.246 129.622  1.00  0.00           C
ATOM   3777  OD1 ASP A 240      80.002  42.016 129.162  1.00  0.00           O
ATOM   3778  OD2 ASP A 240      79.362  40.456 130.592  1.00  0.00           O
ATOM   3779  C   ASP A 240      76.412  41.936 126.912  1.00  0.00           C
ATOM   3780  O   ASP A 240      75.672  40.956 127.021  1.00  0.00           O
ATOM   3781  N   VAL A 241      76.312  42.806 125.882  1.00  0.00           N
ATOM   3783  CA  VAL A 241      75.612  42.606 124.632  1.00  0.00           C
ATOM   3785  CB  VAL A 241      75.522  43.856 123.732  1.00  0.00           C
ATOM   3787  CG1 VAL A 241      74.862  45.006 124.512  1.00  0.00           C
ATOM   3791  CG2 VAL A 241      76.892  44.316 123.181  1.00  0.00           C
ATOM   3795  C   VAL A 241      76.152  41.416 123.842  1.00  0.00           C
ATOM   3796  O   VAL A 241      77.362  41.266 123.601  1.00  0.00           O
ATOM   3797  N   THR A 242      75.252  40.506 123.432  1.00  0.00           N
ATOM   3799  CA  THR A 242      75.592  39.356 122.622  1.00  0.00           C
ATOM   3801  CB  THR A 242      74.682  38.186 122.932  1.00  0.00           C
ATOM   3803  OG1 THR A 242      74.952  37.796 124.261  1.00  0.00           O
ATOM   3805  CG2 THR A 242      74.942  36.956 122.042  1.00  0.00           C
ATOM   3809  C   THR A 242      75.522  39.646 121.142  1.00  0.00           C
ATOM   3810  O   THR A 242      74.472  39.996 120.612  1.00  0.00           O
ATOM   3811  N   VAL A 243      76.652  39.476 120.432  1.00  0.00           N
ATOM   3813  CA  VAL A 243      76.702  39.656 119.002  1.00  0.00           C
ATOM   3815  CB  VAL A 243      78.052  40.266 118.602  1.00  0.00           C
ATOM   3817  CG1 VAL A 243      78.102  40.476 117.072  1.00  0.00           C
ATOM   3821  CG2 VAL A 243      78.242  41.636 119.282  1.00  0.00           C
ATOM   3825  C   VAL A 243      76.522  38.306 118.332  1.00  0.00           C
ATOM   3826  O   VAL A 243      77.442  37.486 118.292  1.00  0.00           O
ATOM   3827  N   ASP A 244      75.332  38.006 117.772  1.00  0.00           N
ATOM   3829  CA  ASP A 244      75.182  36.836 116.922  1.00  0.00           C
ATOM   3831  CB  ASP A 244      73.672  36.456 116.712  1.00  0.00           C
ATOM   3834  CG  ASP A 244      73.482  35.006 116.302  1.00  0.00           C
ATOM   3835  OD1 ASP A 244      74.492  34.276 116.202  1.00  0.00           O
ATOM   3836  OD2 ASP A 244      72.312  34.546 116.172  1.00  0.00           O
ATOM   3837  C   ASP A 244      76.022  36.946 115.632  1.00  0.00           C
ATOM   3838  O   ASP A 244      76.262  38.026 115.092  1.00  0.00           O
ATOM   3839  N   GLN A 245      76.522  35.806 115.142  1.00  0.00           N
ATOM   3841  CA  GLN A 245      77.362  35.726 113.972  1.00  0.00           C
ATOM   3843  CB  GLN A 245      78.132  34.376 113.952  1.00  0.00           C
ATOM   3846  CG  GLN A 245      79.042  34.086 115.172  1.00  0.00           C
ATOM   3849  CD  GLN A 245      78.312  33.596 116.431  1.00  0.00           C
ATOM   3850  OE1 GLN A 245      78.432  34.136 117.532  1.00  0.00           O
ATOM   3851  NE2 GLN A 245      77.552  32.496 116.291  1.00  0.00           N
ATOM   3854  C   GLN A 245      76.572  35.856 112.681  1.00  0.00           C
ATOM   3855  O   GLN A 245      77.092  36.236 111.642  1.00  0.00           O
ATOM   3856  N   THR A 246      75.262  35.546 112.712  1.00  0.00           N
ATOM   3858  CA  THR A 246      74.412  35.576 111.532  1.00  0.00           C
ATOM   3860  CB  THR A 246      73.482  34.356 111.442  1.00  0.00           C
ATOM   3862  OG1 THR A 246      72.802  34.146 112.672  1.00  0.00           O
ATOM   3864  CG2 THR A 246      74.352  33.116 111.182  1.00  0.00           C
ATOM   3868  C   THR A 246      73.552  36.816 111.542  1.00  0.00           C
ATOM   3869  O   THR A 246      73.442  37.526 110.552  1.00  0.00           O
ATOM   3870  N   THR A 247      72.942  37.116 112.692  1.00  0.00           N
ATOM   3872  CA  THR A 247      71.942  38.176 112.792  1.00  0.00           C
ATOM   3874  CB  THR A 247      70.672  37.716 113.542  1.00  0.00           C
ATOM   3876  OG1 THR A 247      70.922  37.326 114.892  1.00  0.00           O
ATOM   3878  CG2 THR A 247      70.062  36.516 112.812  1.00  0.00           C
ATOM   3882  C   THR A 247      72.512  39.396 113.492  1.00  0.00           C
ATOM   3883  O   THR A 247      72.212  40.526 113.142  1.00  0.00           O
ATOM   3884  N   GLY A 248      73.392  39.216 114.492  1.00  0.00           N
ATOM   3886  CA  GLY A 248      73.702  40.256 115.452  1.00  0.00           C
ATOM   3889  C   GLY A 248      72.572  40.596 116.412  1.00  0.00           C
ATOM   3890  O   GLY A 248      72.472  41.716 116.882  1.00  0.00           O
ATOM   3891  N   SER A 249      71.672  39.636 116.732  1.00  0.00           N
ATOM   3893  CA  SER A 249      70.592  39.836 117.712  1.00  0.00           C
ATOM   3895  CB  SER A 249      69.492  38.736 117.612  1.00  0.00           C
ATOM   3898  OG  SER A 249      68.432  38.886 118.562  1.00  0.00           O
ATOM   3900  C   SER A 249      71.122  39.956 119.142  1.00  0.00           C
ATOM   3901  O   SER A 249      71.822  39.076 119.652  1.00  0.00           O
ATOM   3902  N   ILE A 250      70.852  41.096 119.822  1.00  0.00           N
ATOM   3904  CA  ILE A 250      71.362  41.366 121.151  1.00  0.00           C
ATOM   3906  CB  ILE A 250      71.402  42.856 121.522  1.00  0.00           C
ATOM   3908  CG2 ILE A 250      71.992  43.036 122.932  1.00  0.00           C
ATOM   3912  CG1 ILE A 250      72.202  43.696 120.502  1.00  0.00           C
ATOM   3915  CD  ILE A 250      71.422  44.066 119.242  1.00  0.00           C
ATOM   3919  C   ILE A 250      70.582  40.596 122.202  1.00  0.00           C
ATOM   3920  O   ILE A 250      69.382  40.766 122.382  1.00  0.00           O
ATOM   3921  N   THR A 251      71.292  39.736 122.962  1.00  0.00           N
ATOM   3923  CA  THR A 251      70.802  39.096 124.162  1.00  0.00           C
ATOM   3925  CB  THR A 251      71.032  37.586 124.212  1.00  0.00           C
ATOM   3927  OG1 THR A 251      70.772  36.996 122.942  1.00  0.00           O
ATOM   3929  CG2 THR A 251      70.092  36.966 125.261  1.00  0.00           C
ATOM   3933  C   THR A 251      71.472  39.686 125.372  1.00  0.00           C
ATOM   3934  O   THR A 251      72.672  39.496 125.562  1.00  0.00           O
ATOM   3935  N   LEU A 252      70.702  40.386 126.241  1.00  0.00           N
ATOM   3937  CA  LEU A 252      71.172  40.696 127.582  1.00  0.00           C
ATOM   3939  CB  LEU A 252      70.752  42.076 128.162  1.00  0.00           C
ATOM   3942  CG  LEU A 252      71.382  43.326 127.502  1.00  0.00           C
ATOM   3944  CD1 LEU A 252      72.902  43.166 127.272  1.00  0.00           C
ATOM   3948  CD2 LEU A 252      70.662  43.766 126.222  1.00  0.00           C
ATOM   3952  C   LEU A 252      70.692  39.616 128.522  1.00  0.00           C
ATOM   3953  O   LEU A 252      69.522  39.226 128.511  1.00  0.00           O
ATOM   3954  N   ARG A 253      71.602  39.116 129.372  1.00  0.00           N
ATOM   3956  CA  ARG A 253      71.262  38.226 130.452  1.00  0.00           C
ATOM   3958  CB  ARG A 253      72.402  37.216 130.732  1.00  0.00           C
ATOM   3961  CG  ARG A 253      72.292  36.506 132.092  1.00  0.00           C
ATOM   3964  CD  ARG A 253      73.162  35.266 132.202  1.00  0.00           C
ATOM   3967  NE  ARG A 253      72.332  34.196 131.592  1.00  0.00           N
ATOM   3969  CZ  ARG A 253      72.562  33.586 130.442  1.00  0.00           C
ATOM   3970  NH1 ARG A 253      73.552  33.856 129.622  1.00  0.00           N
ATOM   3973  NH2 ARG A 253      71.762  32.596 130.131  1.00  0.00           N
ATOM   3976  C   ARG A 253      70.892  39.026 131.682  1.00  0.00           C
ATOM   3977  O   ARG A 253      71.732  39.496 132.452  1.00  0.00           O
ATOM   3978  N   ALA A 254      69.602  39.246 131.872  1.00  0.00           N
ATOM   3980  CA  ALA A 254      69.122  40.186 132.842  1.00  0.00           C
ATOM   3982  CB  ALA A 254      67.962  40.936 132.182  1.00  0.00           C
ATOM   3986  C   ALA A 254      68.662  39.436 134.062  1.00  0.00           C
ATOM   3987  O   ALA A 254      67.802  38.576 133.982  1.00  0.00           O
ATOM   3988  N   ILE A 255      69.232  39.736 135.252  1.00  0.00           N
ATOM   3990  CA  ILE A 255      68.932  38.986 136.452  1.00  0.00           C
ATOM   3992  CB  ILE A 255      70.202  38.626 137.232  1.00  0.00           C
ATOM   3994  CG2 ILE A 255      71.102  39.846 137.522  1.00  0.00           C
ATOM   3998  CG1 ILE A 255      69.972  37.736 138.492  1.00  0.00           C
ATOM   4001  CD  ILE A 255      69.382  38.446 139.711  1.00  0.00           C
ATOM   4005  C   ILE A 255      67.832  39.676 137.222  1.00  0.00           C
ATOM   4006  O   ILE A 255      68.022  40.656 137.952  1.00  0.00           O
ATOM   4007  N   PHE A 256      66.592  39.186 137.071  1.00  0.00           N
ATOM   4009  CA  PHE A 256      65.462  39.716 137.772  1.00  0.00           C
ATOM   4011  CB  PHE A 256      64.142  39.626 136.952  1.00  0.00           C
ATOM   4014  CG  PHE A 256      64.152  40.616 135.812  1.00  0.00           C
ATOM   4015  CD1 PHE A 256      64.742  40.276 134.592  1.00  0.00           C
ATOM   4017  CE1 PHE A 256      64.802  41.216 133.551  1.00  0.00           C
ATOM   4019  CZ  PHE A 256      64.332  42.516 133.752  1.00  0.00           C
ATOM   4021  CD2 PHE A 256      63.572  41.886 135.952  1.00  0.00           C
ATOM   4023  CE2 PHE A 256      63.712  42.856 134.962  1.00  0.00           C
ATOM   4025  C   PHE A 256      65.332  38.966 139.092  1.00  0.00           C
ATOM   4026  O   PHE A 256      65.372  37.736 139.071  1.00  0.00           O
ATOM   4027  N   PRO A 257      65.232  39.566 140.272  1.00  0.00           N
ATOM   4028  CD  PRO A 257      65.122  41.006 140.472  1.00  0.00           C
ATOM   4031  CA  PRO A 257      64.842  38.826 141.472  1.00  0.00           C
ATOM   4033  CB  PRO A 257      64.752  39.906 142.552  1.00  0.00           C
ATOM   4036  CG  PRO A 257      64.382  41.186 141.791  1.00  0.00           C
ATOM   4039  C   PRO A 257      63.532  38.076 141.262  1.00  0.00           C
ATOM   4040  O   PRO A 257      62.602  38.646 140.692  1.00  0.00           O
ATOM   4041  N   ASN A 258      63.452  36.816 141.712  1.00  0.00           N
ATOM   4043  CA  ASN A 258      62.242  36.026 141.612  1.00  0.00           C
ATOM   4045  CB  ASN A 258      62.382  34.956 140.462  1.00  0.00           C
ATOM   4048  CG  ASN A 258      61.182  34.036 140.211  1.00  0.00           C
ATOM   4049  OD1 ASN A 258      60.092  34.086 140.771  1.00  0.00           O
ATOM   4050  ND2 ASN A 258      61.392  33.116 139.232  1.00  0.00           N
ATOM   4053  C   ASN A 258      62.032  35.406 142.991  1.00  0.00           C
ATOM   4054  O   ASN A 258      62.332  34.236 143.151  1.00  0.00           O
ATOM   4055  N   PRO A 259      61.602  36.106 144.032  1.00  0.00           N
ATOM   4056  CD  PRO A 259      61.362  37.546 144.042  1.00  0.00           C
ATOM   4059  CA  PRO A 259      61.462  35.506 145.362  1.00  0.00           C
ATOM   4061  CB  PRO A 259      61.272  36.726 146.282  1.00  0.00           C
ATOM   4064  CG  PRO A 259      60.672  37.806 145.372  1.00  0.00           C
ATOM   4067  C   PRO A 259      60.282  34.576 145.452  1.00  0.00           C
ATOM   4068  O   PRO A 259      60.332  33.626 146.232  1.00  0.00           O
ATOM   4069  N   ASP A 260      59.182  34.856 144.722  1.00  0.00           N
ATOM   4071  CA  ASP A 260      57.982  34.066 144.692  1.00  0.00           C
ATOM   4073  CB  ASP A 260      56.902  34.786 143.822  1.00  0.00           C
ATOM   4076  CG  ASP A 260      56.722  36.286 144.092  1.00  0.00           C
ATOM   4077  OD1 ASP A 260      56.322  36.726 145.202  1.00  0.00           O
ATOM   4078  OD2 ASP A 260      56.862  37.026 143.092  1.00  0.00           O
ATOM   4079  C   ASP A 260      58.282  32.656 144.172  1.00  0.00           C
ATOM   4080  O   ASP A 260      57.882  31.656 144.752  1.00  0.00           O
ATOM   4081  N   HIS A 261      59.052  32.566 143.052  1.00  0.00           N
ATOM   4083  CA  HIS A 261      59.322  31.376 142.242  1.00  0.00           C
ATOM   4085  CB  HIS A 261      59.752  30.076 142.962  1.00  0.00           C
ATOM   4088  ND1 HIS A 261      61.122  29.326 144.901  1.00  0.00           N
ATOM   4089  CG  HIS A 261      60.892  30.246 143.902  1.00  0.00           C
ATOM   4090  CE1 HIS A 261      62.082  29.836 145.642  1.00  0.00           C
ATOM   4092  NE2 HIS A 261      62.512  31.026 145.152  1.00  0.00           N
ATOM   4094  CD2 HIS A 261      61.762  31.276 144.022  1.00  0.00           C
ATOM   4096  C   HIS A 261      58.212  31.086 141.262  1.00  0.00           C
ATOM   4097  O   HIS A 261      57.962  29.946 140.872  1.00  0.00           O
ATOM   4098  N   THR A 262      57.492  32.146 140.832  1.00  0.00           N
ATOM   4100  CA  THR A 262      56.352  32.006 139.942  1.00  0.00           C
ATOM   4102  CB  THR A 262      55.082  32.596 140.511  1.00  0.00           C
ATOM   4104  OG1 THR A 262      55.232  33.966 140.862  1.00  0.00           O
ATOM   4106  CG2 THR A 262      54.812  31.806 141.782  1.00  0.00           C
ATOM   4110  C   THR A 262      56.532  32.606 138.582  1.00  0.00           C
ATOM   4111  O   THR A 262      55.692  32.386 137.711  1.00  0.00           O
ATOM   4112  N   LEU A 263      57.632  33.346 138.332  1.00  0.00           N
ATOM   4114  CA  LEU A 263      57.942  33.836 137.002  1.00  0.00           C
ATOM   4116  CB  LEU A 263      59.062  34.916 137.052  1.00  0.00           C
ATOM   4119  CG  LEU A 263      58.772  36.106 137.972  1.00  0.00           C
ATOM   4121  CD1 LEU A 263      59.922  37.116 137.962  1.00  0.00           C
ATOM   4125  CD2 LEU A 263      57.452  36.766 137.562  1.00  0.00           C
ATOM   4129  C   LEU A 263      58.352  32.696 136.092  1.00  0.00           C
ATOM   4130  O   LEU A 263      59.462  32.176 136.222  1.00  0.00           O
ATOM   4131  N   LEU A 264      57.462  32.256 135.192  1.00  0.00           N
ATOM   4133  CA  LEU A 264      57.582  31.046 134.412  1.00  0.00           C
ATOM   4135  CB  LEU A 264      56.192  30.676 133.802  1.00  0.00           C
ATOM   4138  CG  LEU A 264      55.052  30.516 134.822  1.00  0.00           C
ATOM   4140  CD1 LEU A 264      53.662  30.526 134.172  1.00  0.00           C
ATOM   4144  CD2 LEU A 264      55.212  29.216 135.602  1.00  0.00           C
ATOM   4148  C   LEU A 264      58.602  31.226 133.292  1.00  0.00           C
ATOM   4149  O   LEU A 264      58.332  32.006 132.372  1.00  0.00           O
ATOM   4150  N   PRO A 265      59.752  30.556 133.242  1.00  0.00           N
ATOM   4151  CD  PRO A 265      60.342  29.736 134.291  1.00  0.00           C
ATOM   4154  CA  PRO A 265      60.602  30.556 132.052  1.00  0.00           C
ATOM   4156  CB  PRO A 265      61.772  29.656 132.422  1.00  0.00           C
ATOM   4159  CG  PRO A 265      61.822  29.766 133.942  1.00  0.00           C
ATOM   4162  C   PRO A 265      59.882  30.086 130.812  1.00  0.00           C
ATOM   4163  O   PRO A 265      59.072  29.166 130.892  1.00  0.00           O
ATOM   4164  N   GLY A 266      60.142  30.716 129.672  1.00  0.00           N
ATOM   4166  CA  GLY A 266      59.532  30.336 128.401  1.00  0.00           C
ATOM   4169  C   GLY A 266      58.562  31.356 127.901  1.00  0.00           C
ATOM   4170  O   GLY A 266      58.272  31.356 126.712  1.00  0.00           O
ATOM   4171  N   MET A 267      58.052  32.246 128.782  1.00  0.00           N
ATOM   4173  CA  MET A 267      57.282  33.436 128.482  1.00  0.00           C
ATOM   4175  CB  MET A 267      56.802  34.086 129.812  1.00  0.00           C
ATOM   4178  CG  MET A 267      55.612  33.376 130.452  1.00  0.00           C
ATOM   4181  SD  MET A 267      54.112  33.426 129.422  1.00  0.00           S
ATOM   4182  CE  MET A 267      53.592  35.136 129.662  1.00  0.00           C
ATOM   4186  C   MET A 267      57.962  34.496 127.612  1.00  0.00           C
ATOM   4187  O   MET A 267      59.172  34.706 127.692  1.00  0.00           O
ATOM   4188  N   PHE A 268      57.192  35.226 126.761  1.00  0.00           N
ATOM   4190  CA  PHE A 268      57.762  36.146 125.762  1.00  0.00           C
ATOM   4192  CB  PHE A 268      57.222  35.906 124.332  1.00  0.00           C
ATOM   4195  CG  PHE A 268      57.312  34.446 123.982  1.00  0.00           C
ATOM   4196  CD1 PHE A 268      58.472  33.926 123.372  1.00  0.00           C
ATOM   4198  CE1 PHE A 268      58.542  32.576 123.032  1.00  0.00           C
ATOM   4200  CZ  PHE A 268      57.472  31.716 123.332  1.00  0.00           C
ATOM   4202  CD2 PHE A 268      56.222  33.596 124.222  1.00  0.00           C
ATOM   4204  CE2 PHE A 268      56.302  32.236 123.902  1.00  0.00           C
ATOM   4206  C   PHE A 268      57.512  37.596 126.181  1.00  0.00           C
ATOM   4207  O   PHE A 268      57.442  38.526 125.382  1.00  0.00           O
ATOM   4208  N   VAL A 269      57.342  37.776 127.491  1.00  0.00           N
ATOM   4210  CA  VAL A 269      57.062  39.006 128.222  1.00  0.00           C
ATOM   4212  CB  VAL A 269      57.062  38.746 129.722  1.00  0.00           C
ATOM   4214  CG1 VAL A 269      55.812  37.896 129.991  1.00  0.00           C
ATOM   4218  CG2 VAL A 269      58.372  38.046 130.162  1.00  0.00           C
ATOM   4222  C   VAL A 269      57.912  40.216 127.901  1.00  0.00           C
ATOM   4223  O   VAL A 269      59.052  40.126 127.442  1.00  0.00           O
ATOM   4224  N   ARG A 270      57.362  41.416 128.132  1.00  0.00           N
ATOM   4226  CA  ARG A 270      58.012  42.636 127.702  1.00  0.00           C
ATOM   4228  CB  ARG A 270      57.092  43.606 126.901  1.00  0.00           C
ATOM   4231  CG  ARG A 270      56.472  43.046 125.602  1.00  0.00           C
ATOM   4234  CD  ARG A 270      55.222  42.176 125.762  1.00  0.00           C
ATOM   4237  NE  ARG A 270      54.172  43.056 126.342  1.00  0.00           N
ATOM   4239  CZ  ARG A 270      53.142  42.616 127.032  1.00  0.00           C
ATOM   4240  NH1 ARG A 270      52.892  41.346 127.272  1.00  0.00           N
ATOM   4243  NH2 ARG A 270      52.252  43.496 127.442  1.00  0.00           N
ATOM   4246  C   ARG A 270      58.532  43.356 128.912  1.00  0.00           C
ATOM   4247  O   ARG A 270      58.092  43.126 130.041  1.00  0.00           O
ATOM   4248  N   ALA A 271      59.472  44.266 128.712  1.00  0.00           N
ATOM   4250  CA  ALA A 271      59.882  45.166 129.752  1.00  0.00           C
ATOM   4252  CB  ALA A 271      61.052  44.576 130.562  1.00  0.00           C
ATOM   4256  C   ALA A 271      60.242  46.466 129.092  1.00  0.00           C
ATOM   4257  O   ALA A 271      60.262  46.546 127.862  1.00  0.00           O
ATOM   4258  N   ARG A 272      60.482  47.526 129.872  1.00  0.00           N
ATOM   4260  CA  ARG A 272      60.932  48.786 129.332  1.00  0.00           C
ATOM   4262  CB  ARG A 272      59.792  49.846 129.222  1.00  0.00           C
ATOM   4265  CG  ARG A 272      58.812  49.996 130.412  1.00  0.00           C
ATOM   4268  CD  ARG A 272      57.492  50.646 129.982  1.00  0.00           C
ATOM   4271  NE  ARG A 272      56.572  50.736 131.162  1.00  0.00           N
ATOM   4273  CZ  ARG A 272      55.292  50.356 131.172  1.00  0.00           C
ATOM   4274  NH1 ARG A 272      54.712  49.746 130.162  1.00  0.00           N
ATOM   4277  NH2 ARG A 272      54.582  50.616 132.252  1.00  0.00           N
ATOM   4280  C   ARG A 272      62.242  49.216 129.982  1.00  0.00           C
ATOM   4281  O   ARG A 272      63.112  48.386 130.252  1.00  0.00           O
ATOM   4282  N   LEU A 273      62.452  50.506 130.222  1.00  0.00           N
ATOM   4284  CA  LEU A 273      63.672  51.026 130.812  1.00  0.00           C
ATOM   4286  CB  LEU A 273      64.642  51.566 129.732  1.00  0.00           C
ATOM   4289  CG  LEU A 273      65.292  50.496 128.842  1.00  0.00           C
ATOM   4291  CD1 LEU A 273      64.522  50.236 127.532  1.00  0.00           C
ATOM   4295  CD2 LEU A 273      66.722  50.916 128.502  1.00  0.00           C
ATOM   4299  C   LEU A 273      63.312  52.146 131.752  1.00  0.00           C
ATOM   4300  O   LEU A 273      62.272  52.766 131.622  1.00  0.00           O
ATOM   4301  N   GLU A 274      64.162  52.426 132.742  1.00  0.00           N
ATOM   4303  CA  GLU A 274      63.932  53.406 133.791  1.00  0.00           C
ATOM   4305  CB  GLU A 274      64.642  53.006 135.112  1.00  0.00           C
ATOM   4308  CG  GLU A 274      64.112  51.686 135.742  1.00  0.00           C
ATOM   4311  CD  GLU A 274      62.622  51.766 136.011  1.00  0.00           C
ATOM   4312  OE1 GLU A 274      62.212  52.666 136.772  1.00  0.00           O
ATOM   4313  OE2 GLU A 274      61.872  50.966 135.401  1.00  0.00           O
ATOM   4314  C   GLU A 274      64.362  54.816 133.401  1.00  0.00           C
ATOM   4315  O   GLU A 274      65.122  55.046 132.462  1.00  0.00           O
ATOM   4316  N   GLU A 275      63.872  55.826 134.142  1.00  0.00           N
ATOM   4318  CA  GLU A 275      63.992  57.206 133.741  1.00  0.00           C
ATOM   4320  CB  GLU A 275      62.732  58.036 134.142  1.00  0.00           C
ATOM   4323  CG  GLU A 275      62.542  58.426 135.632  1.00  0.00           C
ATOM   4326  CD  GLU A 275      62.382  57.226 136.532  1.00  0.00           C
ATOM   4327  OE1 GLU A 275      61.272  56.656 136.511  1.00  0.00           O
ATOM   4328  OE2 GLU A 275      63.342  56.906 137.292  1.00  0.00           O
ATOM   4329  C   GLU A 275      65.252  57.916 134.222  1.00  0.00           C
ATOM   4330  O   GLU A 275      65.492  58.176 135.392  1.00  0.00           O
ATOM   4331  N   GLY A 276      66.092  58.366 133.282  1.00  0.00           N
ATOM   4333  CA  GLY A 276      67.092  59.396 133.542  1.00  0.00           C
ATOM   4336  C   GLY A 276      67.192  60.236 132.312  1.00  0.00           C
ATOM   4337  O   GLY A 276      68.152  60.956 132.071  1.00  0.00           O
ATOM   4338  N   LEU A 277      66.182  60.156 131.442  1.00  0.00           N
ATOM   4340  CA  LEU A 277      66.272  60.766 130.131  1.00  0.00           C
ATOM   4342  CB  LEU A 277      65.282  60.106 129.122  1.00  0.00           C
ATOM   4345  CG  LEU A 277      65.272  58.566 128.902  1.00  0.00           C
ATOM   4347  CD1 LEU A 277      66.652  57.996 128.592  1.00  0.00           C
ATOM   4351  CD2 LEU A 277      64.622  57.696 129.991  1.00  0.00           C
ATOM   4355  C   LEU A 277      66.072  62.286 130.242  1.00  0.00           C
ATOM   4356  O   LEU A 277      64.962  62.796 130.352  1.00  0.00           O
ATOM   4357  N   ASN A 278      67.182  63.066 130.222  1.00  0.00           N
ATOM   4359  CA  ASN A 278      67.192  64.506 130.452  1.00  0.00           C
ATOM   4361  CB  ASN A 278      68.542  64.916 131.122  1.00  0.00           C
ATOM   4364  CG  ASN A 278      68.812  64.236 132.462  1.00  0.00           C
ATOM   4365  OD1 ASN A 278      67.972  63.606 133.102  1.00  0.00           O
ATOM   4366  ND2 ASN A 278      70.072  64.416 132.932  1.00  0.00           N
ATOM   4369  C   ASN A 278      67.082  65.466 129.232  1.00  0.00           C
ATOM   4370  O   ASN A 278      66.992  66.666 129.492  1.00  0.00           O
ATOM   4371  N   PRO A 279      67.052  65.126 127.942  1.00  0.00           N
ATOM   4372  CD  PRO A 279      67.572  63.886 127.382  1.00  0.00           C
ATOM   4375  CA  PRO A 279      67.002  66.146 126.901  1.00  0.00           C
ATOM   4377  CB  PRO A 279      67.672  65.506 125.672  1.00  0.00           C
ATOM   4380  CG  PRO A 279      67.532  64.006 125.872  1.00  0.00           C
ATOM   4383  C   PRO A 279      65.572  66.496 126.642  1.00  0.00           C
ATOM   4384  O   PRO A 279      64.752  65.636 126.342  1.00  0.00           O
ATOM   4385  N   ASN A 280      65.212  67.776 126.772  1.00  0.00           N
ATOM   4387  CA  ASN A 280      63.902  68.186 126.352  1.00  0.00           C
ATOM   4389  CB  ASN A 280      63.542  69.566 126.942  1.00  0.00           C
ATOM   4392  CG  ASN A 280      64.672  70.596 126.822  1.00  0.00           C
ATOM   4393  OD1 ASN A 280      65.572  70.586 125.982  1.00  0.00           O
ATOM   4394  ND2 ASN A 280      64.652  71.526 127.812  1.00  0.00           N
ATOM   4397  C   ASN A 280      63.702  68.136 124.832  1.00  0.00           C
ATOM   4398  O   ASN A 280      64.402  68.786 124.062  1.00  0.00           O
ATOM   4399  N   ALA A 281      62.662  67.426 124.382  1.00  0.00           N
ATOM   4401  CA  ALA A 281      62.172  67.546 123.032  1.00  0.00           C
ATOM   4403  CB  ALA A 281      62.522  66.276 122.242  1.00  0.00           C
ATOM   4407  C   ALA A 281      60.692  67.856 123.132  1.00  0.00           C
ATOM   4408  O   ALA A 281      60.042  67.586 124.132  1.00  0.00           O
ATOM   4409  N   ILE A 282      60.142  68.556 122.122  1.00  0.00           N
ATOM   4411  CA  ILE A 282      58.832  69.186 122.211  1.00  0.00           C
ATOM   4413  CB  ILE A 282      58.632  70.266 121.132  1.00  0.00           C
ATOM   4415  CG2 ILE A 282      57.142  70.666 121.022  1.00  0.00           C
ATOM   4419  CG1 ILE A 282      59.482  71.536 121.392  1.00  0.00           C
ATOM   4422  CD  ILE A 282      60.922  71.436 120.872  1.00  0.00           C
ATOM   4426  C   ILE A 282      57.712  68.166 122.182  1.00  0.00           C
ATOM   4427  O   ILE A 282      57.612  67.366 121.262  1.00  0.00           O
ATOM   4428  N   LEU A 283      56.812  68.156 123.181  1.00  0.00           N
ATOM   4430  CA  LEU A 283      55.582  67.406 123.102  1.00  0.00           C
ATOM   4432  CB  LEU A 283      55.262  66.716 124.452  1.00  0.00           C
ATOM   4435  CG  LEU A 283      56.302  65.636 124.842  1.00  0.00           C
ATOM   4437  CD1 LEU A 283      56.052  65.086 126.252  1.00  0.00           C
ATOM   4441  CD2 LEU A 283      56.312  64.476 123.822  1.00  0.00           C
ATOM   4445  C   LEU A 283      54.432  68.266 122.602  1.00  0.00           C
ATOM   4446  O   LEU A 283      53.732  68.956 123.362  1.00  0.00           O
ATOM   4447  N   VAL A 284      54.202  68.236 121.272  1.00  0.00           N
ATOM   4449  CA  VAL A 284      53.122  68.986 120.642  1.00  0.00           C
ATOM   4451  CB  VAL A 284      53.532  69.566 119.282  1.00  0.00           C
ATOM   4453  CG1 VAL A 284      53.662  68.496 118.192  1.00  0.00           C
ATOM   4457  CG2 VAL A 284      52.532  70.676 118.862  1.00  0.00           C
ATOM   4461  C   VAL A 284      51.892  68.096 120.562  1.00  0.00           C
ATOM   4462  O   VAL A 284      52.002  66.926 120.192  1.00  0.00           O
ATOM   4463  N   PRO A 285      50.682  68.516 120.901  1.00  0.00           N
ATOM   4464  CD  PRO A 285      50.432  69.656 121.782  1.00  0.00           C
ATOM   4467  CA  PRO A 285      49.442  67.836 120.582  1.00  0.00           C
ATOM   4469  CB  PRO A 285      48.362  68.856 120.942  1.00  0.00           C
ATOM   4472  CG  PRO A 285      48.972  69.516 122.182  1.00  0.00           C
ATOM   4475  C   PRO A 285      49.262  67.296 119.182  1.00  0.00           C
ATOM   4476  O   PRO A 285      49.482  67.996 118.192  1.00  0.00           O
ATOM   4477  N   GLN A 286      48.752  66.046 119.102  1.00  0.00           N
ATOM   4479  CA  GLN A 286      48.502  65.256 117.932  1.00  0.00           C
ATOM   4481  CB  GLN A 286      47.802  63.956 118.362  1.00  0.00           C
ATOM   4484  CG  GLN A 286      47.472  62.976 117.222  1.00  0.00           C
ATOM   4487  CD  GLN A 286      46.942  61.676 117.821  1.00  0.00           C
ATOM   4488  OE1 GLN A 286      45.752  61.536 118.112  1.00  0.00           O
ATOM   4489  NE2 GLN A 286      47.852  60.706 118.042  1.00  0.00           N
ATOM   4492  C   GLN A 286      47.642  65.966 116.922  1.00  0.00           C
ATOM   4493  O   GLN A 286      47.832  65.846 115.712  1.00  0.00           O
ATOM   4494  N   GLN A 287      46.682  66.756 117.442  1.00  0.00           N
ATOM   4496  CA  GLN A 287      45.712  67.496 116.672  1.00  0.00           C
ATOM   4498  CB  GLN A 287      44.732  68.296 117.572  1.00  0.00           C
ATOM   4501  CG  GLN A 287      45.292  69.526 118.332  1.00  0.00           C
ATOM   4504  CD  GLN A 287      44.272  70.056 119.352  1.00  0.00           C
ATOM   4505  OE1 GLN A 287      43.242  70.636 119.002  1.00  0.00           O
ATOM   4506  NE2 GLN A 287      44.572  69.836 120.651  1.00  0.00           N
ATOM   4509  C   GLN A 287      46.342  68.396 115.632  1.00  0.00           C
ATOM   4510  O   GLN A 287      45.882  68.436 114.492  1.00  0.00           O
ATOM   4511  N   GLY A 288      47.452  69.096 115.952  1.00  0.00           N
ATOM   4513  CA  GLY A 288      47.942  70.166 115.092  1.00  0.00           C
ATOM   4516  C   GLY A 288      49.122  69.806 114.242  1.00  0.00           C
ATOM   4517  O   GLY A 288      49.622  70.606 113.452  1.00  0.00           O
ATOM   4518  N   VAL A 289      49.592  68.556 114.362  1.00  0.00           N
ATOM   4520  CA  VAL A 289      50.522  67.946 113.432  1.00  0.00           C
ATOM   4522  CB  VAL A 289      51.262  66.756 114.032  1.00  0.00           C
ATOM   4524  CG1 VAL A 289      52.202  66.106 113.002  1.00  0.00           C
ATOM   4528  CG2 VAL A 289      52.062  67.236 115.252  1.00  0.00           C
ATOM   4532  C   VAL A 289      49.772  67.496 112.192  1.00  0.00           C
ATOM   4533  O   VAL A 289      48.832  66.716 112.261  1.00  0.00           O
ATOM   4534  N   THR A 290      50.192  67.966 110.992  1.00  0.00           N
ATOM   4536  CA  THR A 290      49.642  67.466 109.752  1.00  0.00           C
ATOM   4538  CB  THR A 290      49.482  68.526 108.662  1.00  0.00           C
ATOM   4540  OG1 THR A 290      50.702  69.196 108.402  1.00  0.00           O
ATOM   4542  CG2 THR A 290      48.532  69.616 109.162  1.00  0.00           C
ATOM   4546  C   THR A 290      50.482  66.296 109.292  1.00  0.00           C
ATOM   4547  O   THR A 290      51.672  66.406 109.002  1.00  0.00           O
ATOM   4548  N   ARG A 291      49.862  65.106 109.222  1.00  0.00           N
ATOM   4550  CA  ARG A 291      50.442  63.956 108.552  1.00  0.00           C
ATOM   4552  CB  ARG A 291      50.662  62.686 109.432  1.00  0.00           C
ATOM   4555  CG  ARG A 291      50.302  62.816 110.932  1.00  0.00           C
ATOM   4558  CD  ARG A 291      51.262  62.056 111.852  1.00  0.00           C
ATOM   4561  NE  ARG A 291      52.562  62.766 111.732  1.00  0.00           N
ATOM   4563  CZ  ARG A 291      53.712  62.376 112.252  1.00  0.00           C
ATOM   4564  NH1 ARG A 291      53.812  61.416 113.132  1.00  0.00           N
ATOM   4567  NH2 ARG A 291      54.812  62.946 111.822  1.00  0.00           N
ATOM   4570  C   ARG A 291      49.562  63.676 107.362  1.00  0.00           C
ATOM   4571  O   ARG A 291      48.822  62.706 107.261  1.00  0.00           O
ATOM   4572  N   THR A 292      49.652  64.586 106.392  1.00  0.00           N
ATOM   4574  CA  THR A 292      49.092  64.366 105.082  1.00  0.00           C
ATOM   4576  CB  THR A 292      47.662  64.876 104.901  1.00  0.00           C
ATOM   4578  OG1 THR A 292      47.022  64.236 103.812  1.00  0.00           O
ATOM   4580  CG2 THR A 292      47.562  66.396 104.682  1.00  0.00           C
ATOM   4584  C   THR A 292      50.062  65.066 104.182  1.00  0.00           C
ATOM   4585  O   THR A 292      50.682  66.056 104.592  1.00  0.00           O
ATOM   4586  N   PRO A 293      50.282  64.566 102.982  1.00  0.00           N
ATOM   4587  CD  PRO A 293      51.062  65.326 102.022  1.00  0.00           C
ATOM   4590  CA  PRO A 293      50.162  63.166 102.592  1.00  0.00           C
ATOM   4592  CB  PRO A 293      50.502  63.196 101.092  1.00  0.00           C
ATOM   4595  CG  PRO A 293      51.522  64.326 100.962  1.00  0.00           C
ATOM   4598  C   PRO A 293      51.052  62.226 103.412  1.00  0.00           C
ATOM   4599  O   PRO A 293      51.692  62.626 104.382  1.00  0.00           O
ATOM   4600  N   ARG A 294      51.082  60.926 103.072  1.00  0.00           N
ATOM   4602  CA  ARG A 294      52.012  59.976 103.662  1.00  0.00           C
ATOM   4604  CB  ARG A 294      51.682  58.506 103.282  1.00  0.00           C
ATOM   4607  CG  ARG A 294      50.342  58.016 103.832  1.00  0.00           C
ATOM   4610  CD  ARG A 294      50.262  57.916 105.362  1.00  0.00           C
ATOM   4613  NE  ARG A 294      51.072  56.736 105.802  1.00  0.00           N
ATOM   4615  CZ  ARG A 294      50.802  56.056 106.912  1.00  0.00           C
ATOM   4616  NH1 ARG A 294      49.992  56.546 107.821  1.00  0.00           N
ATOM   4619  NH2 ARG A 294      51.312  54.886 107.152  1.00  0.00           N
ATOM   4622  C   ARG A 294      53.442  60.206 103.232  1.00  0.00           C
ATOM   4623  O   ARG A 294      53.722  60.286 102.042  1.00  0.00           O
ATOM   4624  N   GLY A 295      54.352  60.296 104.212  1.00  0.00           N
ATOM   4626  CA  GLY A 295      55.762  60.456 103.952  1.00  0.00           C
ATOM   4629  C   GLY A 295      56.212  61.806 104.342  1.00  0.00           C
ATOM   4630  O   GLY A 295      57.382  62.026 104.632  1.00  0.00           O
ATOM   4631  N   ASP A 296      55.262  62.746 104.432  1.00  0.00           N
ATOM   4633  CA  ASP A 296      55.582  64.126 104.672  1.00  0.00           C
ATOM   4635  CB  ASP A 296      54.962  65.026 103.592  1.00  0.00           C
ATOM   4638  CG  ASP A 296      55.522  64.636 102.232  1.00  0.00           C
ATOM   4639  OD1 ASP A 296      56.682  64.166 102.152  1.00  0.00           O
ATOM   4640  OD2 ASP A 296      54.802  64.866 101.232  1.00  0.00           O
ATOM   4641  C   ASP A 296      55.052  64.476 106.032  1.00  0.00           C
ATOM   4642  O   ASP A 296      54.062  63.926 106.512  1.00  0.00           O
ATOM   4643  N   ALA A 297      55.742  65.376 106.742  1.00  0.00           N
ATOM   4645  CA  ALA A 297      55.322  65.726 108.062  1.00  0.00           C
ATOM   4647  CB  ALA A 297      56.022  64.846 109.112  1.00  0.00           C
ATOM   4651  C   ALA A 297      55.652  67.176 108.232  1.00  0.00           C
ATOM   4652  O   ALA A 297      56.732  67.636 107.862  1.00  0.00           O
ATOM   4653  N   THR A 298      54.712  67.966 108.752  1.00  0.00           N
ATOM   4655  CA  THR A 298      54.922  69.396 108.822  1.00  0.00           C
ATOM   4657  CB  THR A 298      54.772  70.116 107.472  1.00  0.00           C
ATOM   4659  OG1 THR A 298      55.422  71.376 107.512  1.00  0.00           O
ATOM   4661  CG2 THR A 298      53.322  70.356 107.042  1.00  0.00           C
ATOM   4665  C   THR A 298      53.972  69.856 109.882  1.00  0.00           C
ATOM   4666  O   THR A 298      53.072  69.146 110.302  1.00  0.00           O
ATOM   4667  N   VAL A 299      54.202  71.066 110.392  1.00  0.00           N
ATOM   4669  CA  VAL A 299      53.272  71.726 111.262  1.00  0.00           C
ATOM   4671  CB  VAL A 299      53.732  71.876 112.712  1.00  0.00           C
ATOM   4673  CG1 VAL A 299      52.832  72.836 113.532  1.00  0.00           C
ATOM   4677  CG2 VAL A 299      53.682  70.486 113.372  1.00  0.00           C
ATOM   4681  C   VAL A 299      53.072  73.056 110.622  1.00  0.00           C
ATOM   4682  O   VAL A 299      54.032  73.746 110.272  1.00  0.00           O
ATOM   4683  N   LEU A 300      51.802  73.466 110.441  1.00  0.00           N
ATOM   4685  CA  LEU A 300      51.492  74.816 110.052  1.00  0.00           C
ATOM   4687  CB  LEU A 300      50.032  74.996 109.582  1.00  0.00           C
ATOM   4690  CG  LEU A 300      49.672  76.416 109.102  1.00  0.00           C
ATOM   4692  CD1 LEU A 300      50.582  76.926 107.972  1.00  0.00           C
ATOM   4696  CD2 LEU A 300      48.212  76.466 108.651  1.00  0.00           C
ATOM   4700  C   LEU A 300      51.842  75.776 111.172  1.00  0.00           C
ATOM   4701  O   LEU A 300      51.052  76.126 112.052  1.00  0.00           O
ATOM   4702  N   VAL A 301      53.102  76.196 111.172  1.00  0.00           N
ATOM   4704  CA  VAL A 301      53.552  77.426 111.742  1.00  0.00           C
ATOM   4706  CB  VAL A 301      55.062  77.566 111.852  1.00  0.00           C
ATOM   4708  CG1 VAL A 301      55.432  78.186 113.212  1.00  0.00           C
ATOM   4712  CG2 VAL A 301      55.702  76.186 111.702  1.00  0.00           C
ATOM   4716  C   VAL A 301      52.912  78.606 111.052  1.00  0.00           C
ATOM   4717  O   VAL A 301      51.902  78.536 110.362  1.00  0.00           O
ATOM   4718  N   VAL A 302      53.382  79.786 111.362  1.00  0.00           N
ATOM   4720  CA  VAL A 302      52.442  80.776 111.712  1.00  0.00           C
ATOM   4722  CB  VAL A 302      51.882  80.386 113.092  1.00  0.00           C
ATOM   4724  CG1 VAL A 302      52.882  80.486 114.252  1.00  0.00           C
ATOM   4728  CG2 VAL A 302      50.592  81.136 113.282  1.00  0.00           C
ATOM   4732  C   VAL A 302      53.242  82.036 111.442  1.00  0.00           C
ATOM   4733  O   VAL A 302      54.452  81.916 111.242  1.00  0.00           O
ATOM   4734  N   GLY A 303      52.632  83.226 111.252  1.00  0.00           N
ATOM   4736  CA  GLY A 303      53.322  84.276 110.482  1.00  0.00           C
ATOM   4739  C   GLY A 303      53.792  85.436 111.291  1.00  0.00           C
ATOM   4740  O   GLY A 303      53.112  85.916 112.182  1.00  0.00           O
ATOM   4741  N   ALA A 304      54.992  85.976 110.972  1.00  0.00           N
ATOM   4743  CA  ALA A 304      55.432  87.256 111.492  1.00  0.00           C
ATOM   4745  CB  ALA A 304      56.902  87.476 111.122  1.00  0.00           C
ATOM   4749  C   ALA A 304      54.602  88.436 110.992  1.00  0.00           C
ATOM   4750  O   ALA A 304      54.182  89.306 111.752  1.00  0.00           O
ATOM   4751  N   ASP A 305      54.302  88.416 109.682  1.00  0.00           N
ATOM   4753  CA  ASP A 305      53.492  89.396 108.992  1.00  0.00           C
ATOM   4755  CB  ASP A 305      53.902  89.446 107.482  1.00  0.00           C
ATOM   4758  CG  ASP A 305      55.232  90.126 107.222  1.00  0.00           C
ATOM   4759  OD1 ASP A 305      55.522  91.146 107.892  1.00  0.00           O
ATOM   4760  OD2 ASP A 305      55.812  89.796 106.142  1.00  0.00           O
ATOM   4761  C   ASP A 305      52.022  88.976 109.042  1.00  0.00           C
ATOM   4762  O   ASP A 305      51.212  89.386 108.202  1.00  0.00           O
ATOM   4763  N   ASP A 306      51.652  88.076 109.982  1.00  0.00           N
ATOM   4765  CA  ASP A 306      50.322  87.516 110.132  1.00  0.00           C
ATOM   4767  CB  ASP A 306      49.242  88.606 110.332  1.00  0.00           C
ATOM   4770  CG  ASP A 306      49.382  89.266 111.682  1.00  0.00           C
ATOM   4771  OD1 ASP A 306      50.362  89.046 112.442  1.00  0.00           O
ATOM   4772  OD2 ASP A 306      48.432  90.016 112.022  1.00  0.00           O
ATOM   4773  C   ASP A 306      49.972  86.526 109.022  1.00  0.00           C
ATOM   4774  O   ASP A 306      48.852  86.016 108.892  1.00  0.00           O
ATOM   4775  N   LYS A 307      50.962  86.186 108.192  1.00  0.00           N
ATOM   4777  CA  LYS A 307      50.812  85.306 107.062  1.00  0.00           C
ATOM   4779  CB  LYS A 307      51.562  85.906 105.852  1.00  0.00           C
ATOM   4782  CG  LYS A 307      50.952  87.216 105.332  1.00  0.00           C
ATOM   4785  CD  LYS A 307      51.852  87.906 104.302  1.00  0.00           C
ATOM   4788  CE  LYS A 307      51.472  89.366 103.972  1.00  0.00           C
ATOM   4791  NZ  LYS A 307      50.152  89.446 103.302  1.00  0.00           N
ATOM   4795  C   LYS A 307      51.362  83.926 107.372  1.00  0.00           C
ATOM   4796  O   LYS A 307      52.562  83.676 107.282  1.00  0.00           O
ATOM   4797  N   VAL A 308      50.472  82.986 107.772  1.00  0.00           N
ATOM   4799  CA  VAL A 308      50.872  81.696 108.302  1.00  0.00           C
ATOM   4801  CB  VAL A 308      49.712  80.986 109.002  1.00  0.00           C
ATOM   4803  CG1 VAL A 308      49.172  81.886 110.132  1.00  0.00           C
ATOM   4807  CG2 VAL A 308      48.572  80.636 108.032  1.00  0.00           C
ATOM   4811  C   VAL A 308      51.642  80.796 107.342  1.00  0.00           C
ATOM   4812  O   VAL A 308      51.222  80.496 106.222  1.00  0.00           O
ATOM   4813  N   GLU A 309      52.842  80.366 107.772  1.00  0.00           N
ATOM   4815  CA  GLU A 309      53.872  79.706 107.002  1.00  0.00           C
ATOM   4817  CB  GLU A 309      55.122  80.586 106.942  1.00  0.00           C
ATOM   4820  CG  GLU A 309      56.262  79.996 106.092  1.00  0.00           C
ATOM   4823  CD  GLU A 309      57.102  81.136 105.552  1.00  0.00           C
ATOM   4824  OE1 GLU A 309      57.512  82.016 106.352  1.00  0.00           O
ATOM   4825  OE2 GLU A 309      57.192  81.196 104.302  1.00  0.00           O
ATOM   4826  C   GLU A 309      54.262  78.376 107.622  1.00  0.00           C
ATOM   4827  O   GLU A 309      54.552  78.276 108.812  1.00  0.00           O
ATOM   4828  N   THR A 310      54.252  77.286 106.862  1.00  0.00           N
ATOM   4830  CA  THR A 310      54.612  75.966 107.372  1.00  0.00           C
ATOM   4832  CB  THR A 310      54.062  74.886 106.442  1.00  0.00           C
ATOM   4834  OG1 THR A 310      53.712  73.696 107.122  1.00  0.00           O
ATOM   4836  CG2 THR A 310      55.012  74.536 105.282  1.00  0.00           C
ATOM   4840  C   THR A 310      56.122  75.836 107.612  1.00  0.00           C
ATOM   4841  O   THR A 310      56.932  76.496 106.971  1.00  0.00           O
ATOM   4842  N   ARG A 311      56.542  74.966 108.562  1.00  0.00           N
ATOM   4844  CA  ARG A 311      57.932  74.556 108.732  1.00  0.00           C
ATOM   4846  CB  ARG A 311      58.582  75.046 110.072  1.00  0.00           C
ATOM   4849  CG  ARG A 311      58.452  74.096 111.291  1.00  0.00           C
ATOM   4852  CD  ARG A 311      58.632  74.626 112.722  1.00  0.00           C
ATOM   4855  NE  ARG A 311      59.842  75.476 112.832  1.00  0.00           N
ATOM   4857  CZ  ARG A 311      60.002  76.336 113.822  1.00  0.00           C
ATOM   4858  NH1 ARG A 311      59.052  76.666 114.662  1.00  0.00           N
ATOM   4861  NH2 ARG A 311      61.182  76.886 114.012  1.00  0.00           N
ATOM   4864  C   ARG A 311      57.882  73.026 108.672  1.00  0.00           C
ATOM   4865  O   ARG A 311      57.122  72.416 109.432  1.00  0.00           O
ATOM   4866  N   PRO A 312      58.602  72.326 107.802  1.00  0.00           N
ATOM   4867  CD  PRO A 312      59.162  72.866 106.562  1.00  0.00           C
ATOM   4870  CA  PRO A 312      58.782  70.886 107.922  1.00  0.00           C
ATOM   4872  CB  PRO A 312      59.622  70.526 106.682  1.00  0.00           C
ATOM   4875  CG  PRO A 312      59.272  71.636 105.672  1.00  0.00           C
ATOM   4878  C   PRO A 312      59.422  70.516 109.252  1.00  0.00           C
ATOM   4879  O   PRO A 312      60.412  71.136 109.612  1.00  0.00           O
ATOM   4880  N   ILE A 313      58.872  69.556 110.022  1.00  0.00           N
ATOM   4882  CA  ILE A 313      59.422  69.226 111.342  1.00  0.00           C
ATOM   4884  CB  ILE A 313      58.502  69.536 112.552  1.00  0.00           C
ATOM   4886  CG2 ILE A 313      58.182  71.036 112.612  1.00  0.00           C
ATOM   4890  CG1 ILE A 313      57.192  68.706 112.592  1.00  0.00           C
ATOM   4893  CD  ILE A 313      56.512  68.736 113.962  1.00  0.00           C
ATOM   4897  C   ILE A 313      59.732  67.756 111.382  1.00  0.00           C
ATOM   4898  O   ILE A 313      59.072  66.946 110.732  1.00  0.00           O
ATOM   4899  N   VAL A 314      60.702  67.346 112.232  1.00  0.00           N
ATOM   4901  CA  VAL A 314      60.862  65.946 112.592  1.00  0.00           C
ATOM   4903  CB  VAL A 314      62.302  65.536 112.892  1.00  0.00           C
ATOM   4905  CG1 VAL A 314      62.372  64.016 113.112  1.00  0.00           C
ATOM   4909  CG2 VAL A 314      63.192  65.936 111.712  1.00  0.00           C
ATOM   4913  C   VAL A 314      60.002  65.626 113.802  1.00  0.00           C
ATOM   4914  O   VAL A 314      60.432  65.716 114.952  1.00  0.00           O
ATOM   4915  N   ALA A 315      58.732  65.206 113.592  1.00  0.00           N
ATOM   4917  CA  ALA A 315      57.952  64.636 114.672  1.00  0.00           C
ATOM   4919  CB  ALA A 315      56.452  64.886 114.532  1.00  0.00           C
ATOM   4923  C   ALA A 315      58.222  63.146 114.792  1.00  0.00           C
ATOM   4924  O   ALA A 315      57.602  62.326 114.122  1.00  0.00           O
ATOM   4925  N   SER A 316      59.162  62.806 115.672  1.00  0.00           N
ATOM   4927  CA  SER A 316      59.322  61.536 116.342  1.00  0.00           C
ATOM   4929  CB  SER A 316      60.452  61.676 117.392  1.00  0.00           C
ATOM   4932  OG  SER A 316      61.592  62.306 116.782  1.00  0.00           O
ATOM   4934  C   SER A 316      58.042  60.956 116.971  1.00  0.00           C
ATOM   4935  O   SER A 316      56.962  61.526 116.942  1.00  0.00           O
ATOM   4936  N   GLN A 317      58.122  59.736 117.512  1.00  0.00           N
ATOM   4938  CA  GLN A 317      57.002  58.936 117.972  1.00  0.00           C
ATOM   4940  CB  GLN A 317      57.562  57.606 118.522  1.00  0.00           C
ATOM   4943  CG  GLN A 317      56.532  56.526 118.912  1.00  0.00           C
ATOM   4946  CD  GLN A 317      57.232  55.216 119.282  1.00  0.00           C
ATOM   4947  OE1 GLN A 317      56.992  54.156 118.702  1.00  0.00           O
ATOM   4948  NE2 GLN A 317      58.122  55.286 120.302  1.00  0.00           N
ATOM   4951  C   GLN A 317      56.092  59.596 119.012  1.00  0.00           C
ATOM   4952  O   GLN A 317      56.522  60.326 119.901  1.00  0.00           O
ATOM   4953  N   ALA A 318      54.772  59.346 118.902  1.00  0.00           N
ATOM   4955  CA  ALA A 318      53.792  59.756 119.882  1.00  0.00           C
ATOM   4957  CB  ALA A 318      52.352  59.506 119.362  1.00  0.00           C
ATOM   4961  C   ALA A 318      53.972  59.116 121.252  1.00  0.00           C
ATOM   4962  O   ALA A 318      54.152  57.906 121.381  1.00  0.00           O
ATOM   4963  N   ILE A 319      53.822  59.946 122.301  1.00  0.00           N
ATOM   4965  CA  ILE A 319      53.502  59.486 123.622  1.00  0.00           C
ATOM   4967  CB  ILE A 319      54.622  59.626 124.642  1.00  0.00           C
ATOM   4969  CG2 ILE A 319      55.812  58.776 124.122  1.00  0.00           C
ATOM   4973  CG1 ILE A 319      55.062  61.076 124.922  1.00  0.00           C
ATOM   4976  CD  ILE A 319      55.942  61.186 126.172  1.00  0.00           C
ATOM   4980  C   ILE A 319      52.212  60.176 124.022  1.00  0.00           C
ATOM   4981  O   ILE A 319      52.052  61.396 123.972  1.00  0.00           O
ATOM   4982  N   GLY A 320      51.202  59.376 124.372  1.00  0.00           N
ATOM   4984  CA  GLY A 320      49.832  59.836 124.562  1.00  0.00           C
ATOM   4987  C   GLY A 320      49.212  60.636 123.442  1.00  0.00           C
ATOM   4988  O   GLY A 320      49.072  60.166 122.301  1.00  0.00           O
ATOM   4989  N   ASP A 321      48.772  61.866 123.752  1.00  0.00           N
ATOM   4991  CA  ASP A 321      48.072  62.756 122.832  1.00  0.00           C
ATOM   4993  CB  ASP A 321      47.052  63.576 123.662  1.00  0.00           C
ATOM   4996  CG  ASP A 321      46.102  64.366 122.782  1.00  0.00           C
ATOM   4997  OD1 ASP A 321      45.852  65.556 123.112  1.00  0.00           O
ATOM   4998  OD2 ASP A 321      45.582  63.816 121.772  1.00  0.00           O
ATOM   4999  C   ASP A 321      49.072  63.676 122.112  1.00  0.00           C
ATOM   5000  O   ASP A 321      48.712  64.636 121.442  1.00  0.00           O
ATOM   5001  N   LYS A 322      50.372  63.406 122.272  1.00  0.00           N
ATOM   5003  CA  LYS A 322      51.432  64.266 121.822  1.00  0.00           C
ATOM   5005  CB  LYS A 322      52.182  64.956 122.982  1.00  0.00           C
ATOM   5008  CG  LYS A 322      51.362  66.016 123.732  1.00  0.00           C
ATOM   5011  CD  LYS A 322      50.402  65.466 124.801  1.00  0.00           C
ATOM   5014  CE  LYS A 322      49.572  66.536 125.511  1.00  0.00           C
ATOM   5017  NZ  LYS A 322      50.482  67.486 126.162  1.00  0.00           N
ATOM   5021  C   LYS A 322      52.412  63.496 120.972  1.00  0.00           C
ATOM   5022  O   LYS A 322      53.002  62.516 121.402  1.00  0.00           O
ATOM   5023  N   TRP A 323      52.672  63.966 119.732  1.00  0.00           N
ATOM   5025  CA  TRP A 323      53.862  63.576 119.002  1.00  0.00           C
ATOM   5027  CB  TRP A 323      53.802  63.976 117.502  1.00  0.00           C
ATOM   5030  CG  TRP A 323      52.732  63.286 116.712  1.00  0.00           C
ATOM   5031  CD1 TRP A 323      51.542  63.816 116.282  1.00  0.00           C
ATOM   5033  NE1 TRP A 323      50.832  62.866 115.592  1.00  0.00           N
ATOM   5035  CE2 TRP A 323      51.552  61.706 115.562  1.00  0.00           C
ATOM   5036  CD2 TRP A 323      52.772  61.936 116.232  1.00  0.00           C
ATOM   5037  CE3 TRP A 323      53.722  60.916 116.291  1.00  0.00           C
ATOM   5039  CZ3 TRP A 323      53.442  59.676 115.702  1.00  0.00           C
ATOM   5041  CZ2 TRP A 323      51.252  60.476 114.992  1.00  0.00           C
ATOM   5043  CH2 TRP A 323      52.212  59.456 115.072  1.00  0.00           C
ATOM   5045  C   TRP A 323      55.102  64.166 119.632  1.00  0.00           C
ATOM   5046  O   TRP A 323      55.142  65.376 119.901  1.00  0.00           O
ATOM   5047  N   LEU A 324      56.162  63.366 119.882  1.00  0.00           N
ATOM   5049  CA  LEU A 324      57.462  63.936 120.131  1.00  0.00           C
ATOM   5051  CB  LEU A 324      58.472  62.846 120.562  1.00  0.00           C
ATOM   5054  CG  LEU A 324      59.842  63.386 120.992  1.00  0.00           C
ATOM   5056  CD1 LEU A 324      59.672  64.266 122.242  1.00  0.00           C
ATOM   5060  CD2 LEU A 324      60.832  62.246 121.272  1.00  0.00           C
ATOM   5064  C   LEU A 324      58.002  64.696 118.931  1.00  0.00           C
ATOM   5065  O   LEU A 324      57.872  64.246 117.802  1.00  0.00           O
ATOM   5066  N   VAL A 325      58.612  65.866 119.132  1.00  0.00           N
ATOM   5068  CA  VAL A 325      59.232  66.626 118.062  1.00  0.00           C
ATOM   5070  CB  VAL A 325      58.462  67.886 117.702  1.00  0.00           C
ATOM   5072  CG1 VAL A 325      59.172  68.616 116.552  1.00  0.00           C
ATOM   5076  CG2 VAL A 325      57.022  67.506 117.322  1.00  0.00           C
ATOM   5080  C   VAL A 325      60.642  66.976 118.462  1.00  0.00           C
ATOM   5081  O   VAL A 325      60.882  67.746 119.392  1.00  0.00           O
ATOM   5082  N   THR A 326      61.632  66.406 117.752  1.00  0.00           N
ATOM   5084  CA  THR A 326      63.022  66.496 118.182  1.00  0.00           C
ATOM   5086  CB  THR A 326      63.792  65.196 117.972  1.00  0.00           C
ATOM   5088  OG1 THR A 326      63.712  64.726 116.632  1.00  0.00           O
ATOM   5090  CG2 THR A 326      63.202  64.126 118.882  1.00  0.00           C
ATOM   5094  C   THR A 326      63.752  67.606 117.472  1.00  0.00           C
ATOM   5095  O   THR A 326      64.782  68.066 117.941  1.00  0.00           O
ATOM   5096  N   GLU A 327      63.202  68.086 116.342  1.00  0.00           N
ATOM   5098  CA  GLU A 327      63.822  69.116 115.552  1.00  0.00           C
ATOM   5100  CB  GLU A 327      64.852  68.506 114.552  1.00  0.00           C
ATOM   5103  CG  GLU A 327      65.662  69.526 113.732  1.00  0.00           C
ATOM   5106  CD  GLU A 327      66.462  68.856 112.622  1.00  0.00           C
ATOM   5107  OE1 GLU A 327      65.812  68.326 111.691  1.00  0.00           O
ATOM   5108  OE2 GLU A 327      67.722  68.876 112.672  1.00  0.00           O
ATOM   5109  C   GLU A 327      62.702  69.796 114.802  1.00  0.00           C
ATOM   5110  O   GLU A 327      61.672  69.196 114.512  1.00  0.00           O
ATOM   5111  N   GLY A 328      62.882  71.076 114.442  1.00  0.00           N
ATOM   5113  CA  GLY A 328      61.852  71.866 113.791  1.00  0.00           C
ATOM   5116  C   GLY A 328      61.172  72.746 114.792  1.00  0.00           C
ATOM   5117  O   GLY A 328      61.392  73.946 114.792  1.00  0.00           O
ATOM   5118  N   LEU A 329      60.342  72.206 115.712  1.00  0.00           N
ATOM   5120  CA  LEU A 329      59.822  73.006 116.822  1.00  0.00           C
ATOM   5122  CB  LEU A 329      58.672  72.286 117.582  1.00  0.00           C
ATOM   5125  CG  LEU A 329      57.422  71.956 116.732  1.00  0.00           C
ATOM   5127  CD1 LEU A 329      56.362  71.216 117.562  1.00  0.00           C
ATOM   5131  CD2 LEU A 329      56.782  73.206 116.132  1.00  0.00           C
ATOM   5135  C   LEU A 329      60.902  73.426 117.812  1.00  0.00           C
ATOM   5136  O   LEU A 329      61.852  72.686 118.062  1.00  0.00           O
ATOM   5137  N   LYS A 330      60.782  74.636 118.392  1.00  0.00           N
ATOM   5139  CA  LYS A 330      61.772  75.176 119.302  1.00  0.00           C
ATOM   5141  CB  LYS A 330      62.512  76.376 118.672  1.00  0.00           C
ATOM   5144  CG  LYS A 330      63.142  76.056 117.302  1.00  0.00           C
ATOM   5147  CD  LYS A 330      63.522  77.316 116.522  1.00  0.00           C
ATOM   5150  CE  LYS A 330      64.642  78.146 117.152  1.00  0.00           C
ATOM   5153  NZ  LYS A 330      64.752  79.436 116.442  1.00  0.00           N
ATOM   5157  C   LYS A 330      61.112  75.576 120.612  1.00  0.00           C
ATOM   5158  O   LYS A 330      59.902  75.486 120.802  1.00  0.00           O
ATOM   5159  N   ALA A 331      61.952  75.986 121.582  1.00  0.00           N
ATOM   5161  CA  ALA A 331      61.592  76.246 122.962  1.00  0.00           C
ATOM   5163  CB  ALA A 331      62.892  76.446 123.782  1.00  0.00           C
ATOM   5167  C   ALA A 331      60.692  77.426 123.172  1.00  0.00           C
ATOM   5168  O   ALA A 331      61.092  78.576 123.041  1.00  0.00           O
ATOM   5169  N   GLY A 332      59.432  77.156 123.562  1.00  0.00           N
ATOM   5171  CA  GLY A 332      58.452  78.206 123.732  1.00  0.00           C
ATOM   5174  C   GLY A 332      57.832  78.596 122.431  1.00  0.00           C
ATOM   5175  O   GLY A 332      57.192  79.636 122.342  1.00  0.00           O
ATOM   5176  N   ASP A 333      57.972  77.786 121.362  1.00  0.00           N
ATOM   5178  CA  ASP A 333      57.312  78.116 120.112  1.00  0.00           C
ATOM   5180  CB  ASP A 333      57.832  77.326 118.872  1.00  0.00           C
ATOM   5183  CG  ASP A 333      59.112  77.936 118.302  1.00  0.00           C
ATOM   5184  OD1 ASP A 333      59.622  78.946 118.832  1.00  0.00           O
ATOM   5185  OD2 ASP A 333      59.582  77.386 117.261  1.00  0.00           O
ATOM   5186  C   ASP A 333      55.792  78.106 120.232  1.00  0.00           C
ATOM   5187  O   ASP A 333      55.152  77.226 120.821  1.00  0.00           O
ATOM   5188  N   ARG A 334      55.212  79.166 119.662  1.00  0.00           N
ATOM   5190  CA  ARG A 334      53.802  79.446 119.552  1.00  0.00           C
ATOM   5192  CB  ARG A 334      53.612  80.986 119.462  1.00  0.00           C
ATOM   5195  CG  ARG A 334      53.402  81.686 120.812  1.00  0.00           C
ATOM   5198  CD  ARG A 334      53.062  83.176 120.642  1.00  0.00           C
ATOM   5201  NE  ARG A 334      53.062  83.846 121.982  1.00  0.00           N
ATOM   5203  CZ  ARG A 334      51.972  84.086 122.702  1.00  0.00           C
ATOM   5204  NH1 ARG A 334      50.792  83.546 122.472  1.00  0.00           N
ATOM   5207  NH2 ARG A 334      52.042  84.906 123.732  1.00  0.00           N
ATOM   5210  C   ARG A 334      53.132  78.726 118.392  1.00  0.00           C
ATOM   5211  O   ARG A 334      53.332  79.076 117.232  1.00  0.00           O
ATOM   5212  N   VAL A 335      52.292  77.706 118.662  1.00  0.00           N
ATOM   5214  CA  VAL A 335      51.802  76.776 117.642  1.00  0.00           C
ATOM   5216  CB  VAL A 335      52.122  75.326 118.011  1.00  0.00           C
ATOM   5218  CG1 VAL A 335      51.692  74.396 116.872  1.00  0.00           C
ATOM   5222  CG2 VAL A 335      53.632  75.156 118.272  1.00  0.00           C
ATOM   5226  C   VAL A 335      50.302  76.906 117.452  1.00  0.00           C
ATOM   5227  O   VAL A 335      49.562  77.056 118.422  1.00  0.00           O
ATOM   5228  N   VAL A 336      49.802  76.856 116.192  1.00  0.00           N
ATOM   5230  CA  VAL A 336      48.382  76.896 115.852  1.00  0.00           C
ATOM   5232  CB  VAL A 336      48.172  77.196 114.362  1.00  0.00           C
ATOM   5234  CG1 VAL A 336      46.702  77.526 114.062  1.00  0.00           C
ATOM   5238  CG2 VAL A 336      49.042  78.396 113.992  1.00  0.00           C
ATOM   5242  C   VAL A 336      47.722  75.576 116.182  1.00  0.00           C
ATOM   5243  O   VAL A 336      48.232  74.536 115.782  1.00  0.00           O
ATOM   5244  N   ILE A 337      46.632  75.586 116.982  1.00  0.00           N
ATOM   5246  CA  ILE A 337      46.112  74.376 117.612  1.00  0.00           C
ATOM   5248  CB  ILE A 337      46.522  74.316 119.092  1.00  0.00           C
ATOM   5250  CG2 ILE A 337      45.772  73.186 119.822  1.00  0.00           C
ATOM   5254  CG1 ILE A 337      48.052  74.136 119.242  1.00  0.00           C
ATOM   5257  CD  ILE A 337      48.552  74.586 120.612  1.00  0.00           C
ATOM   5261  C   ILE A 337      44.602  74.316 117.502  1.00  0.00           C
ATOM   5262  O   ILE A 337      44.032  73.376 116.952  1.00  0.00           O
ATOM   5263  N   SER A 338      43.892  75.306 118.062  1.00  0.00           N
ATOM   5265  CA  SER A 338      42.452  75.426 117.912  1.00  0.00           C
ATOM   5267  CB  SER A 338      41.842  76.456 118.902  1.00  0.00           C
ATOM   5270  OG  SER A 338      42.402  76.306 120.202  1.00  0.00           O
ATOM   5272  C   SER A 338      42.072  75.886 116.522  1.00  0.00           C
ATOM   5273  O   SER A 338      42.902  76.226 115.682  1.00  0.00           O
ATOM   5274  N   GLY A 339      40.762  75.926 116.242  1.00  0.00           N
ATOM   5276  CA  GLY A 339      40.202  76.806 115.202  1.00  0.00           C
ATOM   5279  C   GLY A 339      40.592  76.556 113.782  1.00  0.00           C
ATOM   5280  O   GLY A 339      40.482  77.426 112.922  1.00  0.00           O
ATOM   5281  N   LEU A 340      41.032  75.326 113.492  1.00  0.00           N
ATOM   5283  CA  LEU A 340      41.742  74.986 112.282  1.00  0.00           C
ATOM   5285  CB  LEU A 340      42.472  73.626 112.432  1.00  0.00           C
ATOM   5288  CG  LEU A 340      43.562  73.616 113.522  1.00  0.00           C
ATOM   5290  CD1 LEU A 340      44.122  72.206 113.682  1.00  0.00           C
ATOM   5294  CD2 LEU A 340      44.682  74.606 113.182  1.00  0.00           C
ATOM   5298  C   LEU A 340      40.892  74.956 111.032  1.00  0.00           C
ATOM   5299  O   LEU A 340      41.412  74.916 109.922  1.00  0.00           O
ATOM   5300  N   GLN A 341      39.562  75.026 111.182  1.00  0.00           N
ATOM   5302  CA  GLN A 341      38.622  75.196 110.082  1.00  0.00           C
ATOM   5304  CB  GLN A 341      37.142  75.096 110.552  1.00  0.00           C
ATOM   5307  CG  GLN A 341      36.832  73.946 111.532  1.00  0.00           C
ATOM   5310  CD  GLN A 341      37.252  74.226 112.982  1.00  0.00           C
ATOM   5311  OE1 GLN A 341      37.892  75.206 113.342  1.00  0.00           O
ATOM   5312  NE2 GLN A 341      36.872  73.296 113.872  1.00  0.00           N
ATOM   5315  C   GLN A 341      38.812  76.526 109.372  1.00  0.00           C
ATOM   5316  O   GLN A 341      38.622  76.606 108.162  1.00  0.00           O
ATOM   5317  N   LYS A 342      39.192  77.616 110.092  1.00  0.00           N
ATOM   5319  CA  LYS A 342      39.242  78.936 109.462  1.00  0.00           C
ATOM   5321  CB  LYS A 342      38.902  80.126 110.402  1.00  0.00           C
ATOM   5324  CG  LYS A 342      39.732  80.216 111.691  1.00  0.00           C
ATOM   5327  CD  LYS A 342      39.732  81.636 112.261  1.00  0.00           C
ATOM   5330  CE  LYS A 342      40.662  82.616 111.542  1.00  0.00           C
ATOM   5333  NZ  LYS A 342      40.432  83.976 112.042  1.00  0.00           N
ATOM   5337  C   LYS A 342      40.612  79.246 108.882  1.00  0.00           C
ATOM   5338  O   LYS A 342      40.842  80.336 108.352  1.00  0.00           O
ATOM   5339  N   VAL A 343      41.582  78.316 109.002  1.00  0.00           N
ATOM   5341  CA  VAL A 343      42.972  78.676 108.852  1.00  0.00           C
ATOM   5343  CB  VAL A 343      43.852  78.056 109.922  1.00  0.00           C
ATOM   5345  CG1 VAL A 343      44.302  76.606 109.622  1.00  0.00           C
ATOM   5349  CG2 VAL A 343      45.072  78.966 110.112  1.00  0.00           C
ATOM   5353  C   VAL A 343      43.442  78.496 107.432  1.00  0.00           C
ATOM   5354  O   VAL A 343      43.352  77.426 106.842  1.00  0.00           O
ATOM   5355  N   ARG A 344      43.912  79.586 106.812  1.00  0.00           N
ATOM   5357  CA  ARG A 344      44.392  79.606 105.452  1.00  0.00           C
ATOM   5359  CB  ARG A 344      43.282  79.966 104.442  1.00  0.00           C
ATOM   5362  CG  ARG A 344      42.222  78.866 104.212  1.00  0.00           C
ATOM   5365  CD  ARG A 344      42.782  77.626 103.502  1.00  0.00           C
ATOM   5368  NE  ARG A 344      41.642  76.686 103.262  1.00  0.00           N
ATOM   5370  CZ  ARG A 344      41.402  76.036 102.132  1.00  0.00           C
ATOM   5371  NH1 ARG A 344      42.182  76.186 101.092  1.00  0.00           N
ATOM   5374  NH2 ARG A 344      40.322  75.296 102.012  1.00  0.00           N
ATOM   5377  C   ARG A 344      45.482  80.656 105.422  1.00  0.00           C
ATOM   5378  O   ARG A 344      45.312  81.676 106.102  1.00  0.00           O
ATOM   5379  N   PRO A 345      46.582  80.466 104.692  1.00  0.00           N
ATOM   5380  CD  PRO A 345      47.012  79.146 104.202  1.00  0.00           C
ATOM   5383  CA  PRO A 345      47.672  81.436 104.582  1.00  0.00           C
ATOM   5385  CB  PRO A 345      48.622  80.786 103.582  1.00  0.00           C
ATOM   5388  CG  PRO A 345      48.502  79.296 103.931  1.00  0.00           C
ATOM   5391  C   PRO A 345      47.312  82.866 104.182  1.00  0.00           C
ATOM   5392  O   PRO A 345      46.932  83.116 103.042  1.00  0.00           O
ATOM   5393  N   GLY A 346      47.512  83.836 105.102  1.00  0.00           N
ATOM   5395  CA  GLY A 346      47.412  85.276 104.842  1.00  0.00           C
ATOM   5398  C   GLY A 346      46.162  85.936 105.362  1.00  0.00           C
ATOM   5399  O   GLY A 346      46.012  87.156 105.312  1.00  0.00           O
ATOM   5400  N   VAL A 347      45.252  85.156 105.962  1.00  0.00           N
ATOM   5402  CA  VAL A 347      44.192  85.686 106.822  1.00  0.00           C
ATOM   5404  CB  VAL A 347      43.302  84.526 107.252  1.00  0.00           C
ATOM   5406  CG1 VAL A 347      42.212  84.986 108.252  1.00  0.00           C
ATOM   5410  CG2 VAL A 347      42.642  83.906 106.011  1.00  0.00           C
ATOM   5414  C   VAL A 347      44.752  86.406 108.052  1.00  0.00           C
ATOM   5415  O   VAL A 347      45.712  85.946 108.651  1.00  0.00           O
ATOM   5416  N   GLN A 348      44.182  87.556 108.482  1.00  0.00           N
ATOM   5418  CA  GLN A 348      44.532  88.216 109.742  1.00  0.00           C
ATOM   5420  CB  GLN A 348      43.922  89.646 109.852  1.00  0.00           C
ATOM   5423  CG  GLN A 348      44.632  90.716 109.002  1.00  0.00           C
ATOM   5426  CD  GLN A 348      45.942  91.206 109.642  1.00  0.00           C
ATOM   5427  OE1 GLN A 348      45.892  91.876 110.672  1.00  0.00           O
ATOM   5428  NE2 GLN A 348      47.102  90.806 109.071  1.00  0.00           N
ATOM   5431  C   GLN A 348      44.272  87.436 111.022  1.00  0.00           C
ATOM   5432  O   GLN A 348      43.322  86.666 111.172  1.00  0.00           O
ATOM   5433  N   VAL A 349      45.162  87.606 112.002  1.00  0.00           N
ATOM   5435  CA  VAL A 349      45.322  86.636 113.072  1.00  0.00           C
ATOM   5437  CB  VAL A 349      46.592  85.826 112.932  1.00  0.00           C
ATOM   5439  CG1 VAL A 349      46.482  84.936 111.682  1.00  0.00           C
ATOM   5443  CG2 VAL A 349      47.842  86.716 112.821  1.00  0.00           C
ATOM   5447  C   VAL A 349      45.282  87.326 114.412  1.00  0.00           C
ATOM   5448  O   VAL A 349      45.892  88.366 114.612  1.00  0.00           O
ATOM   5449  N   LYS A 350      44.532  86.786 115.382  1.00  0.00           N
ATOM   5451  CA  LYS A 350      44.472  87.336 116.722  1.00  0.00           C
ATOM   5453  CB  LYS A 350      43.262  88.276 116.982  1.00  0.00           C
ATOM   5456  CG  LYS A 350      43.252  89.626 116.242  1.00  0.00           C
ATOM   5459  CD  LYS A 350      42.702  89.566 114.812  1.00  0.00           C
ATOM   5462  CE  LYS A 350      43.352  90.626 113.912  1.00  0.00           C
ATOM   5465  NZ  LYS A 350      42.382  91.036 112.892  1.00  0.00           N
ATOM   5469  C   LYS A 350      44.412  86.166 117.702  1.00  0.00           C
ATOM   5470  O   LYS A 350      43.772  85.146 117.422  1.00  0.00           O
ATOM   5471  N   ALA A 351      45.132  86.256 118.842  1.00  0.00           N
ATOM   5473  CA  ALA A 351      45.242  85.146 119.761  1.00  0.00           C
ATOM   5475  CB  ALA A 351      46.522  85.256 120.602  1.00  0.00           C
ATOM   5479  C   ALA A 351      44.032  84.906 120.642  1.00  0.00           C
ATOM   5480  O   ALA A 351      43.392  85.806 121.181  1.00  0.00           O
ATOM   5481  N   GLN A 352      43.682  83.616 120.782  1.00  0.00           N
ATOM   5483  CA  GLN A 352      42.562  83.166 121.582  1.00  0.00           C
ATOM   5485  CB  GLN A 352      41.372  82.856 120.642  1.00  0.00           C
ATOM   5488  CG  GLN A 352      40.582  84.086 120.192  1.00  0.00           C
ATOM   5491  CD  GLN A 352      40.172  84.996 121.352  1.00  0.00           C
ATOM   5492  OE1 GLN A 352      40.262  86.216 121.241  1.00  0.00           O
ATOM   5493  NE2 GLN A 352      39.642  84.426 122.452  1.00  0.00           N
ATOM   5496  C   GLN A 352      42.872  81.926 122.392  1.00  0.00           C
ATOM   5497  O   GLN A 352      42.772  80.816 121.872  1.00  0.00           O
ATOM   5498  N   GLU A 353      43.222  82.086 123.672  1.00  0.00           N
ATOM   5500  CA  GLU A 353      43.632  80.996 124.532  1.00  0.00           C
ATOM   5502  CB  GLU A 353      44.992  81.306 125.202  1.00  0.00           C
ATOM   5505  CG  GLU A 353      46.132  81.676 124.212  1.00  0.00           C
ATOM   5508  CD  GLU A 353      47.552  81.436 124.732  1.00  0.00           C
ATOM   5509  OE1 GLU A 353      47.772  80.576 125.622  1.00  0.00           O
ATOM   5510  OE2 GLU A 353      48.452  82.156 124.222  1.00  0.00           O
ATOM   5511  C   GLU A 353      42.552  80.776 125.612  1.00  0.00           C
ATOM   5512  OT1 GLU A 353      42.092  81.796 126.202  1.00  0.00           O
ATOM   5513  OT2 GLU A 353      42.172  79.616 125.912  1.00  0.00           O
ATOM   5514  NH3 POPEB 354      48.312  93.776  97.672  1.00  0.00           N
ATOM   5518  C12 POPEB 354      47.272  92.836  98.212  1.00  0.00           C
ATOM   5521  C11 POPEB 354      46.342  93.526  99.222  1.00  0.00           C
ATOM   5524  P   POPEB 354      44.712  91.686 100.292  1.00  0.00           P
ATOM   5525  O13 POPEB 354      45.962  91.196 100.922  1.00  0.00           O
ATOM   5526  O14 POPEB 354      43.612  92.116 101.182  1.00  0.00           O
ATOM   5527  O11 POPEB 354      44.162  90.576  99.292  1.00  0.00           O
ATOM   5528  O12 POPEB 354      45.092  92.856  99.312  1.00  0.00           O
ATOM   5529  C1  POPEB 354      44.842  90.496  98.022  1.00  0.00           C
ATOM   5532  C2  POPEB 354      44.192  89.476  97.082  1.00  0.00           C
ATOM   5534  O21 POPEB 354      45.052  89.356  95.942  1.00  0.00           O
ATOM   5535  C21 POPEB 354      44.932  88.216  95.312  1.00  0.00           C
ATOM   5536  O22 POPEB 354      44.362  87.216  95.742  1.00  0.00           O
ATOM   5537  C22 POPEB 354      45.622  88.356  93.942  1.00  0.00           C
ATOM   5540  C3  POPEB 354      42.782  89.916  96.602  1.00  0.00           C
ATOM   5543  O31 POPEB 354      42.812  90.566  95.302  1.00  0.00           O
ATOM   5544  C31 POPEB 354      42.822  91.886  95.342  1.00  0.00           C
ATOM   5545  O32 POPEB 354      42.792  92.576  96.352  1.00  0.00           O
ATOM   5546  C32 POPEB 354      42.862  92.466  93.942  1.00  0.00           C
ATOM   5549  C23 POPEB 354      45.272  87.226  92.962  1.00  0.00           C
ATOM   5552  C24 POPEB 354      43.792  87.236  92.592  1.00  0.00           C
ATOM   5555  C25 POPEB 354      43.472  88.226  91.472  1.00  0.00           C
ATOM   5558  C26 POPEB 354      42.102  88.896  91.622  1.00  0.00           C
ATOM   5561  C27 POPEB 354      41.782  89.736  90.382  1.00  0.00           C
ATOM   5564  C28 POPEB 354      41.122  88.916  89.261  1.00  0.00           C
ATOM   5567  C29 POPEB 354      39.622  88.946  89.392  1.00  0.00           C
ATOM   5569 0C21 POPEB 354      38.752  89.446  88.492  1.00  0.00           C
ATOM   5571 1C21 POPEB 354      39.082  90.026  87.132  1.00  0.00           C
ATOM   5574 2C21 POPEB 354      38.382  89.256  86.002  1.00  0.00           C
ATOM   5577 3C21 POPEB 354      36.852  89.426  86.002  1.00  0.00           C
ATOM   5580 4C21 POPEB 354      36.202  88.676  84.832  1.00  0.00           C
ATOM   5583 5C21 POPEB 354      34.672  88.806  84.812  1.00  0.00           C
ATOM   5586 6C21 POPEB 354      33.972  87.986  85.902  1.00  0.00           C
ATOM   5589 7C21 POPEB 354      32.452  87.986  85.732  1.00  0.00           C
ATOM   5592 8C21 POPEB 354      31.722  87.106  86.752  1.00  0.00           C
ATOM   5596  C33 POPEB 354      44.092  92.056  93.092  1.00  0.00           C
ATOM   5599  C34 POPEB 354      44.202  92.986  91.882  1.00  0.00           C
ATOM   5602  C35 POPEB 354      45.322  92.666  90.882  1.00  0.00           C
ATOM   5605  C36 POPEB 354      44.882  91.706  89.772  1.00  0.00           C
ATOM   5608  C37 POPEB 354      45.592  91.936  88.442  1.00  0.00           C
ATOM   5611  C38 POPEB 354      45.022  91.126  87.272  1.00  0.00           C
ATOM   5614  C39 POPEB 354      45.512  89.676  87.222  1.00  0.00           C
ATOM   5617 0C31 POPEB 354      45.482  89.096  85.792  1.00  0.00           C
ATOM   5620 1C31 POPEB 354      46.522  87.986  85.532  1.00  0.00           C
ATOM   5623 2C31 POPEB 354      46.092  86.566  85.912  1.00  0.00           C
ATOM   5626 3C31 POPEB 354      46.142  86.266  87.412  1.00  0.00           C
ATOM   5629 4C31 POPEB 354      46.002  84.766  87.702  1.00  0.00           C
ATOM   5632 5C31 POPEB 354      46.362  84.386  89.152  1.00  0.00           C
ATOM   5635 6C31 POPEB 354      46.202  82.886  89.422  1.00  0.00           C
ATOM   5639  NH3 POPEC 355     132.582  38.386  62.702  1.00  0.00           N
ATOM   5643  C12 POPEC 355     132.292  38.206  61.242  1.00  0.00           C
ATOM   5646  C11 POPEC 355     130.882  37.666  61.011  1.00  0.00           C
ATOM   5649  P   POPEC 355     129.482  35.486  61.192  1.00  0.00           P
ATOM   5650  O13 POPEC 355     128.552  36.306  60.382  1.00  0.00           O
ATOM   5651  O14 POPEC 355     130.062  34.266  60.612  1.00  0.00           O
ATOM   5652  O11 POPEC 355     128.792  35.126  62.542  1.00  0.00           O
ATOM   5653  O12 POPEC 355     130.692  36.406  61.662  1.00  0.00           O
ATOM   5654  C1  POPEC 355     128.412  36.156  63.432  1.00  0.00           C
ATOM   5657  C2  POPEC 355     128.692  35.716  64.892  1.00  0.00           C
ATOM   5659  O21 POPEC 355     128.292  36.766  65.792  1.00  0.00           O
ATOM   5660  C21 POPEC 355     126.972  36.976  65.722  1.00  0.00           C
ATOM   5661  O22 POPEC 355     126.152  36.206  65.272  1.00  0.00           O
ATOM   5662  C22 POPEC 355     126.642  38.386  66.192  1.00  0.00           C
ATOM   5665  C3  POPEC 355     130.192  35.396  65.102  1.00  0.00           C
ATOM   5668  O31 POPEC 355     130.392  34.806  66.402  1.00  0.00           O
ATOM   5669  C31 POPEC 355     131.472  34.046  66.552  1.00  0.00           C
ATOM   5670  O32 POPEC 355     132.322  33.826  65.702  1.00  0.00           O
ATOM   5671  C32 POPEC 355     131.442  33.486  67.962  1.00  0.00           C
ATOM   5674  C23 POPEC 355     125.192  38.486  66.691  1.00  0.00           C
ATOM   5677  C24 POPEC 355     125.022  38.026  68.142  1.00  0.00           C
ATOM   5680  C25 POPEC 355     123.572  38.186  68.632  1.00  0.00           C
ATOM   5683  C26 POPEC 355     123.332  37.416  69.932  1.00  0.00           C
ATOM   5686  C27 POPEC 355     121.932  37.666  70.522  1.00  0.00           C
ATOM   5689  C28 POPEC 355     121.752  36.966  71.882  1.00  0.00           C
ATOM   5692  C29 POPEC 355     121.732  35.466  71.732  1.00  0.00           C
ATOM   5694 0C21 POPEC 355     120.902  34.616  72.352  1.00  0.00           C
ATOM   5696 1C21 POPEC 355     119.892  34.966  73.412  1.00  0.00           C
ATOM   5699 2C21 POPEC 355     119.922  33.876  74.492  1.00  0.00           C
ATOM   5702 3C21 POPEC 355     118.872  34.096  75.562  1.00  0.00           C
ATOM   5705 4C21 POPEC 355     118.912  32.966  76.582  1.00  0.00           C
ATOM   5708 5C21 POPEC 355     117.902  33.166  77.702  1.00  0.00           C
ATOM   5711 6C21 POPEC 355     117.972  32.016  78.702  1.00  0.00           C
ATOM   5714 7C21 POPEC 355     117.022  32.236  79.872  1.00  0.00           C
ATOM   5717 8C21 POPEC 355     115.582  32.486  79.422  1.00  0.00           C
ATOM   5721  C33 POPEC 355     132.822  32.976  68.452  1.00  0.00           C
ATOM   5724  C34 POPEC 355     132.822  32.616  69.942  1.00  0.00           C
ATOM   5727  C35 POPEC 355     132.162  31.266  70.242  1.00  0.00           C
ATOM   5730  C36 POPEC 355     132.172  30.896  71.732  1.00  0.00           C
ATOM   5733  C37 POPEC 355     132.262  29.376  71.942  1.00  0.00           C
ATOM   5736  C38 POPEC 355     131.782  28.926  73.332  1.00  0.00           C
ATOM   5739  C39 POPEC 355     132.382  27.596  73.822  1.00  0.00           C
ATOM   5742 0C31 POPEC 355     132.092  26.336  72.972  1.00  0.00           C
ATOM   5745 1C31 POPEC 355     132.992  26.166  71.732  1.00  0.00           C
ATOM   5748 2C31 POPEC 355     132.932  24.756  71.142  1.00  0.00           C
ATOM   5751 3C31 POPEC 355     133.642  24.606  69.782  1.00  0.00           C
ATOM   5754 4C31 POPEC 355     135.092  25.136  69.772  1.00  0.00           C
ATOM   5757 5C31 POPEC 355     135.852  24.756  68.492  1.00  0.00           C
ATOM   5760 6C31 POPEC 355     137.232  25.396  68.352  1.00  0.00           C
ATOM   5764  NH3 POPED 356      79.532  83.346  58.762  1.00  0.00           N
ATOM   5768  C12 POPED 356      80.812  82.576  58.582  1.00  0.00           C
ATOM   5771  C11 POPED 356      80.562  81.096  58.252  1.00  0.00           C
ATOM   5774  P   POPED 356      81.902  78.886  57.932  1.00  0.00           P
ATOM   5775  O13 POPED 356      80.582  78.326  57.532  1.00  0.00           O
ATOM   5776  O14 POPED 356      83.032  78.456  57.082  1.00  0.00           O
ATOM   5777  O11 POPED 356      82.272  78.446  59.402  1.00  0.00           O
ATOM   5778  O12 POPED 356      81.812  80.446  58.012  1.00  0.00           O
ATOM   5779  C1  POPED 356      81.352  78.336  60.472  1.00  0.00           C
ATOM   5782  C2  POPED 356      81.862  79.106  61.702  1.00  0.00           C
ATOM   5784  O21 POPED 356      80.812  79.076  62.682  1.00  0.00           O
ATOM   5785  C21 POPED 356      81.112  78.756  63.952  1.00  0.00           C
ATOM   5786  O22 POPED 356      80.642  79.336  64.922  1.00  0.00           O
ATOM   5787  C22 POPED 356      81.902  77.446  64.082  1.00  0.00           C
ATOM   5790  C3  POPED 356      82.252  80.566  61.322  1.00  0.00           C
ATOM   5793  O31 POPED 356      82.322  81.456  62.452  1.00  0.00           O
ATOM   5794  C31 POPED 356      81.272  82.266  62.572  1.00  0.00           C
ATOM   5795  O32 POPED 356      80.312  82.296  61.812  1.00  0.00           O
ATOM   5796  C32 POPED 356      81.482  83.206  63.732  1.00  0.00           C
ATOM   5799  C23 POPED 356      82.782  77.406  65.352  1.00  0.00           C
ATOM   5802  C24 POPED 356      84.172  76.836  65.042  1.00  0.00           C
ATOM   5805  C25 POPED 356      84.862  76.216  66.272  1.00  0.00           C
ATOM   5808  C26 POPED 356      84.152  74.926  66.722  1.00  0.00           C
ATOM   5811  C27 POPED 356      84.992  74.126  67.722  1.00  0.00           C
ATOM   5814  C28 POPED 356      84.152  73.256  68.662  1.00  0.00           C
ATOM   5817  C29 POPED 356      83.402  74.116  69.632  1.00  0.00           C
ATOM   5819 0C21 POPED 356      83.872  74.536  70.812  1.00  0.00           C
ATOM   5821 1C21 POPED 356      85.202  74.186  71.422  1.00  0.00           C
ATOM   5824 2C21 POPED 356      85.042  73.926  72.932  1.00  0.00           C
ATOM   5827 3C21 POPED 356      84.822  75.226  73.722  1.00  0.00           C
ATOM   5830 4C21 POPED 356      84.182  74.946  75.082  1.00  0.00           C
ATOM   5833 5C21 POPED 356      84.682  75.896  76.182  1.00  0.00           C
ATOM   5836 6C21 POPED 356      85.092  75.116  77.422  1.00  0.00           C
ATOM   5839 7C21 POPED 356      85.782  75.986  78.472  1.00  0.00           C
ATOM   5842 8C21 POPED 356      86.362  75.146  79.612  1.00  0.00           C
ATOM   5846  C33 POPED 356      81.592  82.476  65.082  1.00  0.00           C
ATOM   5849  C34 POPED 356      81.892  83.466  66.212  1.00  0.00           C
ATOM   5852  C35 POPED 356      82.052  82.816  67.582  1.00  0.00           C
ATOM   5855  C36 POPED 356      80.722  82.276  68.122  1.00  0.00           C
ATOM   5858  C37 POPED 356      80.852  81.646  69.502  1.00  0.00           C
ATOM   5861  C38 POPED 356      81.152  82.686  70.602  1.00  0.00           C
ATOM   5864  C39 POPED 356      81.282  82.066  71.992  1.00  0.00           C
ATOM   5867 0C31 POPED 356      80.102  81.176  72.372  1.00  0.00           C
ATOM   5870 1C31 POPED 356      80.022  80.886  73.872  1.00  0.00           C
ATOM   5873 2C31 POPED 356      78.972  79.816  74.182  1.00  0.00           C
ATOM   5876 3C31 POPED 356      78.682  79.626  75.672  1.00  0.00           C
ATOM   5879 4C31 POPED 356      79.942  79.316  76.492  1.00  0.00           C
ATOM   5882 5C31 POPED 356      79.642  78.396  77.681  1.00  0.00           C
ATOM   5885 6C31 POPED 356      80.772  78.376  78.712  1.00  0.00           C
ATOM   5889  NH3 POPEE 357     111.082  86.086  61.712  1.00  0.00           N
ATOM   5893  C12 POPEE 357     111.272  85.426  60.372  1.00  0.00           C
ATOM   5896  C11 POPEE 357     111.462  86.486  59.272  1.00  0.00           C
ATOM   5899  P   POPEE 357     113.952  87.306  59.502  1.00  0.00           P
ATOM   5900  O13 POPEE 357     115.222  87.136  58.752  1.00  0.00           O
ATOM   5901  O14 POPEE 357     113.512  88.696  59.752  1.00  0.00           O
ATOM   5902  O11 POPEE 357     114.012  86.536  60.872  1.00  0.00           O
ATOM   5903  O12 POPEE 357     112.792  86.556  58.762  1.00  0.00           O
ATOM   5904  C1  POPEE 357     115.172  85.746  61.151  1.00  0.00           C
ATOM   5907  C2  POPEE 357     115.182  85.256  62.622  1.00  0.00           C
ATOM   5909  O21 POPEE 357     115.222  86.376  63.522  1.00  0.00           O
ATOM   5910  C21 POPEE 357     114.112  86.696  64.152  1.00  0.00           C
ATOM   5911  O22 POPEE 357     112.992  86.256  63.902  1.00  0.00           O
ATOM   5912  C22 POPEE 357     114.462  87.666  65.292  1.00  0.00           C
ATOM   5915  C3  POPEE 357     116.442  84.366  62.862  1.00  0.00           C
ATOM   5918  O31 POPEE 357     116.612  84.016  64.252  1.00  0.00           O
ATOM   5919  C31 POPEE 357     117.322  84.876  64.972  1.00  0.00           C
ATOM   5920  O32 POPEE 357     117.802  85.926  64.572  1.00  0.00           O
ATOM   5921  C32 POPEE 357     117.392  84.356  66.402  1.00  0.00           C
ATOM   5924  C23 POPEE 357     113.522  87.546  66.512  1.00  0.00           C
ATOM   5927  C24 POPEE 357     114.002  88.316  67.752  1.00  0.00           C
ATOM   5930  C25 POPEE 357     113.102  88.076  68.982  1.00  0.00           C
ATOM   5933  C26 POPEE 357     113.662  88.626  70.312  1.00  0.00           C
ATOM   5936  C27 POPEE 357     112.902  89.836  70.862  1.00  0.00           C
ATOM   5939  C28 POPEE 357     113.702  90.706  71.852  1.00  0.00           C
ATOM   5942  C29 POPEE 357     114.092  90.056  73.162  1.00  0.00           C
ATOM   5944 0C21 POPEE 357     114.472  90.746  74.242  1.00  0.00           C
ATOM   5946 1C21 POPEE 357     114.562  92.246  74.302  1.00  0.00           C
ATOM   5949 2C21 POPEE 357     114.752  92.806  75.721  1.00  0.00           C
ATOM   5952 3C21 POPEE 357     113.492  92.656  76.571  1.00  0.00           C
ATOM   5955 4C21 POPEE 357     113.662  93.166  78.002  1.00  0.00           C
ATOM   5958 5C21 POPEE 357     112.422  93.906  78.522  1.00  0.00           C
ATOM   5961 6C21 POPEE 357     111.122  93.096  78.432  1.00  0.00           C
ATOM   5964 7C21 POPEE 357     109.872  93.976  78.612  1.00  0.00           C
ATOM   5967 8C21 POPEE 357     108.562  93.196  78.592  1.00  0.00           C
ATOM   5971  C33 POPEE 357     117.422  85.486  67.452  1.00  0.00           C
ATOM   5974  C34 POPEE 357     117.902  84.966  68.812  1.00  0.00           C
ATOM   5977  C35 POPEE 357     117.662  85.936  69.982  1.00  0.00           C
ATOM   5980  C36 POPEE 357     118.132  87.376  69.742  1.00  0.00           C
ATOM   5983  C37 POPEE 357     117.732  88.336  70.872  1.00  0.00           C
ATOM   5986  C38 POPEE 357     118.262  87.926  72.252  1.00  0.00           C
ATOM   5989  C39 POPEE 357     117.912  88.956  73.342  1.00  0.00           C
ATOM   5992 0C31 POPEE 357     118.522  88.566  74.692  1.00  0.00           C
ATOM   5995 1C31 POPEE 357     118.322  89.626  75.782  1.00  0.00           C
ATOM   5998 2C31 POPEE 357     118.902  89.146  77.112  1.00  0.00           C
ATOM   6001 3C31 POPEE 357     118.642  90.096  78.282  1.00  0.00           C
ATOM   6004 4C31 POPEE 357     119.082  89.496  79.622  1.00  0.00           C
ATOM   6007 5C31 POPEE 357     118.672  90.376  80.812  1.00  0.00           C
ATOM   6010 6C31 POPEE 357     118.982  89.766  82.182  1.00  0.00           C
ATOM   6014  NH3 POPEF 358      -4.970  82.956  60.802  1.00  0.00           N
ATOM   6018  C12 POPEF 358      -4.740  82.236  59.492  1.00  0.00           C
ATOM   6021  C11 POPEF 358      -3.250  82.176  59.092  1.00  0.00           C
ATOM   6024  P   POPEF 358      -2.350  79.976  57.782  1.00  0.00           P
ATOM   6025  O13 POPEF 358      -2.730  79.436  56.462  1.00  0.00           O
ATOM   6026  O14 POPEF 358      -0.920  80.096  58.122  1.00  0.00           O
ATOM   6027  O11 POPEF 358      -3.070  79.036  58.842  1.00  0.00           O
ATOM   6028  O12 POPEF 358      -3.120  81.356  57.942  1.00  0.00           O
ATOM   6029  C1  POPEF 358      -2.970  79.106  60.252  1.00  0.00           C
ATOM   6032  C2  POPEF 358      -1.530  78.926  60.792  1.00  0.00           C
ATOM   6034  O21 POPEF 358      -1.500  77.926  61.842  1.00  0.00           O
ATOM   6035  C21 POPEF 358      -0.490  77.056  61.772  1.00  0.00           C
ATOM   6036  O22 POPEF 358       0.420  77.086  60.962  1.00  0.00           O
ATOM   6037  C22 POPEF 358      -0.740  75.956  62.812  1.00  0.00           C
ATOM   6040  C3  POPEF 358      -0.960  80.286  61.292  1.00  0.00           C
ATOM   6043  O31 POPEF 358       0.200  80.076  62.102  1.00  0.00           O
ATOM   6044  C31 POPEF 358       0.380  80.956  63.062  1.00  0.00           C
ATOM   6045  O32 POPEF 358      -0.230  81.996  63.232  1.00  0.00           O
ATOM   6046  C32 POPEF 358       1.440  80.416  64.002  1.00  0.00           C
ATOM   6049  C23 POPEF 358       0.260  75.896  63.982  1.00  0.00           C
ATOM   6052  C24 POPEF 358      -0.240  74.976  65.102  1.00  0.00           C
ATOM   6055  C25 POPEF 358       0.710  74.886  66.302  1.00  0.00           C
ATOM   6058  C26 POPEF 358       1.890  73.936  66.052  1.00  0.00           C
ATOM   6061  C27 POPEF 358       2.920  73.976  67.192  1.00  0.00           C
ATOM   6064  C28 POPEF 358       4.090  73.006  66.992  1.00  0.00           C
ATOM   6067  C29 POPEF 358       5.200  73.306  67.972  1.00  0.00           C
ATOM   6069 0C21 POPEF 358       5.590  72.586  69.032  1.00  0.00           C
ATOM   6071 1C21 POPEF 358       4.980  71.276  69.462  1.00  0.00           C
ATOM   6074 2C21 POPEF 358       5.140  70.896  70.952  1.00  0.00           C
ATOM   6077 3C21 POPEF 358       6.590  70.816  71.431  1.00  0.00           C
ATOM   6080 4C21 POPEF 358       6.720  70.196  72.821  1.00  0.00           C
ATOM   6083 5C21 POPEF 358       6.130  71.046  73.962  1.00  0.00           C
ATOM   6086 6C21 POPEF 358       6.470  70.466  75.332  1.00  0.00           C
ATOM   6089 7C21 POPEF 358       5.990  71.336  76.502  1.00  0.00           C
ATOM   6092 8C21 POPEF 358       6.580  70.896  77.852  1.00  0.00           C
ATOM   6096  C33 POPEF 358       1.040  80.676  65.462  1.00  0.00           C
ATOM   6099  C34 POPEF 358       1.830  79.796  66.422  1.00  0.00           C
ATOM   6102  C35 POPEF 358       1.440  79.996  67.882  1.00  0.00           C
ATOM   6105  C36 POPEF 358      -0.010  79.616  68.162  1.00  0.00           C
ATOM   6108  C37 POPEF 358      -0.230  79.406  69.652  1.00  0.00           C
ATOM   6111  C38 POPEF 358      -1.710  79.316  70.022  1.00  0.00           C
ATOM   6114  C39 POPEF 358      -1.930  78.896  71.472  1.00  0.00           C
ATOM   6117 0C31 POPEF 358      -1.110  79.706  72.472  1.00  0.00           C
ATOM   6120 1C31 POPEF 358      -1.650  79.566  73.902  1.00  0.00           C
ATOM   6123 2C31 POPEF 358      -0.970  80.516  74.892  1.00  0.00           C
ATOM   6126 3C31 POPEF 358      -1.770  80.666  76.192  1.00  0.00           C
ATOM   6129 4C31 POPEF 358      -3.050  81.506  76.032  1.00  0.00           C
ATOM   6132 5C31 POPEF 358      -3.730  81.796  77.382  1.00  0.00           C
ATOM   6135 6C31 POPEF 358      -5.010  82.616  77.261  1.00  0.00           C
ATOM   6139  NH3 POPEG 359      79.512 131.718  58.452  1.00  0.00           N
ATOM   6143  C12 POPEG 359      78.992 130.668  59.392  1.00  0.00           C
ATOM   6146  C11 POPEG 359      78.272 129.548  58.642  1.00  0.00           C
ATOM   6149  P   POPEG 359      80.032 128.498  56.982  1.00  0.00           P
ATOM   6150  O13 POPEG 359      79.522 127.428  56.102  1.00  0.00           O
ATOM   6151  O14 POPEG 359      80.182 129.898  56.462  1.00  0.00           O
ATOM   6152  O11 POPEG 359      81.412 127.998  57.582  1.00  0.00           O
ATOM   6153  O12 POPEG 359      79.172 128.518  58.292  1.00  0.00           O
ATOM   6154  C1  POPEG 359      82.512 128.898  57.772  1.00  0.00           C
ATOM   6157  C2  POPEG 359      83.642 128.278  58.651  1.00  0.00           C
ATOM   6159  O21 POPEG 359      83.232 127.968  60.002  1.00  0.00           O
ATOM   6160  C21 POPEG 359      83.002 128.988  60.842  1.00  0.00           C
ATOM   6161  O22 POPEG 359      82.782 130.138  60.532  1.00  0.00           O
ATOM   6162  C22 POPEG 359      83.312 128.458  62.252  1.00  0.00           C
ATOM   6165  C3  POPEG 359      84.982 129.078  58.632  1.00  0.00           C
ATOM   6168  O31 POPEG 359      86.042 128.328  59.262  1.00  0.00           O
ATOM   6169  C31 POPEG 359      86.592 128.808  60.382  1.00  0.00           C
ATOM   6170  O32 POPEG 359      86.252 129.808  60.972  1.00  0.00           O
ATOM   6171  C32 POPEG 359      87.722 127.858  60.812  1.00  0.00           C
ATOM   6174  C23 POPEG 359      82.552 129.108  63.432  1.00  0.00           C
ATOM   6177  C24 POPEG 359      83.172 128.638  64.761  1.00  0.00           C
ATOM   6180  C25 POPEG 359      82.732 129.428  65.992  1.00  0.00           C
ATOM   6183  C26 POPEG 359      83.462 128.978  67.272  1.00  0.00           C
ATOM   6186  C27 POPEG 359      83.122 129.848  68.502  1.00  0.00           C
ATOM   6189  C28 POPEG 359      83.892 129.458  69.782  1.00  0.00           C
ATOM   6192  C29 POPEG 359      83.522 128.098  70.342  1.00  0.00           C
ATOM   6194 0C21 POPEG 359      82.802 127.858  71.452  1.00  0.00           C
ATOM   6196 1C21 POPEG 359      82.162 128.898  72.342  1.00  0.00           C
ATOM   6199 2C21 POPEG 359      81.122 128.288  73.322  1.00  0.00           C
ATOM   6202 3C21 POPEG 359      81.742 127.508  74.482  1.00  0.00           C
ATOM   6205 4C21 POPEG 359      80.692 126.818  75.382  1.00  0.00           C
ATOM   6208 5C21 POPEG 359      81.302 126.288  76.682  1.00  0.00           C
ATOM   6211 6C21 POPEG 359      80.282 125.748  77.692  1.00  0.00           C
ATOM   6214 7C21 POPEG 359      80.812 125.788  79.132  1.00  0.00           C
ATOM   6217 8C21 POPEG 359      79.762 125.478  80.212  1.00  0.00           C
ATOM   6221  C33 POPEG 359      88.122 127.958  62.312  1.00  0.00           C
ATOM   6224  C34 POPEG 359      87.042 127.438  63.272  1.00  0.00           C
ATOM   6227  C35 POPEG 359      87.552 127.088  64.682  1.00  0.00           C
ATOM   6230  C36 POPEG 359      86.382 126.698  65.612  1.00  0.00           C
ATOM   6233  C37 POPEG 359      86.792 126.028  66.942  1.00  0.00           C
ATOM   6236  C38 POPEG 359      85.592 125.388  67.662  1.00  0.00           C
ATOM   6239  C39 POPEG 359      85.912 124.128  68.482  1.00  0.00           C
ATOM   6242 0C31 POPEG 359      86.912 124.338  69.632  1.00  0.00           C
ATOM   6245 1C31 POPEG 359      86.902 123.188  70.662  1.00  0.00           C
ATOM   6248 2C31 POPEG 359      85.982 123.458  71.872  1.00  0.00           C
ATOM   6251 3C31 POPEG 359      86.082 122.408  72.992  1.00  0.00           C
ATOM   6254 4C31 POPEG 359      85.342 121.088  72.692  1.00  0.00           C
ATOM   6257 5C31 POPEG 359      85.182 120.208  73.942  1.00  0.00           C
ATOM   6260 6C31 POPEG 359      84.352 118.938  73.712  1.00  0.00           C
ATOM   6264  NH3 POPEH 360      35.672  78.066  60.012  1.00  0.00           N
ATOM   6268  C12 POPEH 360      35.172  78.756  58.792  1.00  0.00           C
ATOM   6271  C11 POPEH 360      34.322  79.946  59.232  1.00  0.00           C
ATOM   6274  P   POPEH 360      31.802  79.326  59.432  1.00  0.00           P
ATOM   6275  O13 POPEH 360      31.922  79.316  57.962  1.00  0.00           O
ATOM   6276  O14 POPEH 360      31.122  78.156  60.032  1.00  0.00           O
ATOM   6277  O11 POPEH 360      31.192  80.696  59.952  1.00  0.00           O
ATOM   6278  O12 POPEH 360      33.242  79.466  60.032  1.00  0.00           O
ATOM   6279  C1  POPEH 360      30.612  80.826  61.262  1.00  0.00           C
ATOM   6282  C2  POPEH 360      31.632  80.676  62.432  1.00  0.00           C
ATOM   6284  O21 POPEH 360      30.992  80.506  63.712  1.00  0.00           O
ATOM   6285  C21 POPEH 360      30.182  81.466  64.152  1.00  0.00           C
ATOM   6286  O22 POPEH 360      30.002  82.546  63.662  1.00  0.00           O
ATOM   6287  C22 POPEH 360      29.572  80.996  65.482  1.00  0.00           C
ATOM   6290  C3  POPEH 360      32.852  81.666  62.422  1.00  0.00           C
ATOM   6293  O31 POPEH 360      32.602  83.016  62.922  1.00  0.00           O
ATOM   6294  C31 POPEH 360      32.942  83.406  64.182  1.00  0.00           C
ATOM   6295  O32 POPEH 360      32.522  84.436  64.682  1.00  0.00           O
ATOM   6296  C32 POPEH 360      33.882  82.456  64.912  1.00  0.00           C
ATOM   6299  C23 POPEH 360      28.922  82.146  66.291  1.00  0.00           C
ATOM   6302  C24 POPEH 360      28.492  81.686  67.692  1.00  0.00           C
ATOM   6305  C25 POPEH 360      27.712  82.746  68.482  1.00  0.00           C
ATOM   6308  C26 POPEH 360      27.432  82.326  69.942  1.00  0.00           C
ATOM   6311  C27 POPEH 360      26.602  83.336  70.742  1.00  0.00           C
ATOM   6314  C28 POPEH 360      26.432  82.926  72.222  1.00  0.00           C
ATOM   6317  C29 POPEH 360      25.452  83.806  72.972  1.00  0.00           C
ATOM   6319 0C21 POPEH 360      25.612  84.306  74.212  1.00  0.00           C
ATOM   6321 1C21 POPEH 360      26.802  84.106  75.112  1.00  0.00           C
ATOM   6324 2C21 POPEH 360      26.552  84.606  76.552  1.00  0.00           C
ATOM   6327 3C21 POPEH 360      27.772  84.366  77.462  1.00  0.00           C
ATOM   6330 4C21 POPEH 360      28.532  85.636  77.882  1.00  0.00           C
ATOM   6333 5C21 POPEH 360      28.262  86.036  79.342  1.00  0.00           C
ATOM   6336 6C21 POPEH 360      29.182  87.146  79.852  1.00  0.00           C
ATOM   6339 7C21 POPEH 360      29.152  87.276  81.382  1.00  0.00           C
ATOM   6342 8C21 POPEH 360      30.302  88.096  81.971  1.00  0.00           C
ATOM   6346  C33 POPEH 360      34.442  83.026  66.232  1.00  0.00           C
ATOM   6349  C34 POPEH 360      35.442  82.026  66.842  1.00  0.00           C
ATOM   6352  C35 POPEH 360      36.522  82.676  67.712  1.00  0.00           C
ATOM   6355  C36 POPEH 360      36.112  83.006  69.142  1.00  0.00           C
ATOM   6358  C37 POPEH 360      37.322  83.416  70.002  1.00  0.00           C
ATOM   6361  C38 POPEH 360      38.382  82.316  70.162  1.00  0.00           C
ATOM   6364  C39 POPEH 360      39.662  82.556  69.331  1.00  0.00           C
ATOM   6367 0C31 POPEH 360      40.632  81.376  69.372  1.00  0.00           C
ATOM   6370 1C31 POPEH 360      42.002  81.696  68.752  1.00  0.00           C
ATOM   6373 2C31 POPEH 360      42.762  80.466  68.221  1.00  0.00           C
ATOM   6376 3C31 POPEH 360      42.972  79.376  69.282  1.00  0.00           C
ATOM   6379 4C31 POPEH 360      43.602  78.056  68.791  1.00  0.00           C
ATOM   6382 5C31 POPEH 360      45.002  78.206  68.202  1.00  0.00           C
ATOM   6385 6C31 POPEH 360      45.592  76.856  67.772  1.00  0.00           C
ATOM   6389  NH3 POPEI 361     121.522  19.106  60.802  1.00  0.00           N
ATOM   6393  C12 POPEI 361     122.012  20.336  60.082  1.00  0.00           C
ATOM   6396  C11 POPEI 361     120.842  21.046  59.392  1.00  0.00           C
ATOM   6399  P   POPEI 361     118.502  20.766  60.562  1.00  0.00           P
ATOM   6400  O13 POPEI 361     117.512  21.256  59.582  1.00  0.00           O
ATOM   6401  O14 POPEI 361     118.772  19.316  60.592  1.00  0.00           O
ATOM   6402  O11 POPEI 361     118.122  21.226  62.022  1.00  0.00           O
ATOM   6403  O12 POPEI 361     119.882  21.486  60.362  1.00  0.00           O
ATOM   6404  C1  POPEI 361     117.262  20.456  62.852  1.00  0.00           C
ATOM   6407  C2  POPEI 361     116.892  21.256  64.132  1.00  0.00           C
ATOM   6409  O21 POPEI 361     116.122  20.386  64.962  1.00  0.00           O
ATOM   6410  C21 POPEI 361     116.202  20.666  66.262  1.00  0.00           C
ATOM   6411  O22 POPEI 361     116.972  21.476  66.752  1.00  0.00           O
ATOM   6412  C22 POPEI 361     115.172  19.856  67.042  1.00  0.00           C
ATOM   6415  C3  POPEI 361     116.112  22.556  63.752  1.00  0.00           C
ATOM   6418  O31 POPEI 361     115.612  23.296  64.892  1.00  0.00           O
ATOM   6419  C31 POPEI 361     114.342  23.096  65.232  1.00  0.00           C
ATOM   6420  O32 POPEI 361     113.562  22.376  64.642  1.00  0.00           O
ATOM   6421  C32 POPEI 361     114.002  23.906  66.492  1.00  0.00           C
ATOM   6424  C23 POPEI 361     115.442  19.846  68.562  1.00  0.00           C
ATOM   6427  C24 POPEI 361     114.272  19.306  69.392  1.00  0.00           C
ATOM   6430  C25 POPEI 361     114.602  19.206  70.892  1.00  0.00           C
ATOM   6433  C26 POPEI 361     114.882  20.566  71.542  1.00  0.00           C
ATOM   6436  C27 POPEI 361     115.102  20.516  73.062  1.00  0.00           C
ATOM   6439  C28 POPEI 361     113.842  20.106  73.852  1.00  0.00           C
ATOM   6442  C29 POPEI 361     113.952  20.496  75.302  1.00  0.00           C
ATOM   6444 0C21 POPEI 361     113.442  19.826  76.362  1.00  0.00           C
ATOM   6446 1C21 POPEI 361     112.622  18.566  76.342  1.00  0.00           C
ATOM   6449 2C21 POPEI 361     113.372  17.366  76.942  1.00  0.00           C
ATOM   6452 3C21 POPEI 361     112.422  16.336  77.572  1.00  0.00           C
ATOM   6455 4C21 POPEI 361     113.072  14.956  77.782  1.00  0.00           C
ATOM   6458 5C21 POPEI 361     112.322  14.086  78.791  1.00  0.00           C
ATOM   6461 6C21 POPEI 361     112.672  14.446  80.252  1.00  0.00           C
ATOM   6464 7C21 POPEI 361     111.892  13.616  81.272  1.00  0.00           C
ATOM   6467 8C21 POPEI 361     112.092  14.076  82.722  1.00  0.00           C
ATOM   6471  C33 POPEI 361     113.002  23.196  67.432  1.00  0.00           C
ATOM   6474  C34 POPEI 361     112.792  23.956  68.752  1.00  0.00           C
ATOM   6477  C35 POPEI 361     111.552  24.856  68.791  1.00  0.00           C
ATOM   6480  C36 POPEI 361     110.242  24.106  69.092  1.00  0.00           C
ATOM   6483  C37 POPEI 361     109.052  25.036  69.372  1.00  0.00           C
ATOM   6486  C38 POPEI 361     107.882  24.326  70.062  1.00  0.00           C
ATOM   6489  C39 POPEI 361     106.622  25.206  70.212  1.00  0.00           C
ATOM   6492 0C31 POPEI 361     106.742  26.286  71.282  1.00  0.00           C
ATOM   6495 1C31 POPEI 361     105.492  27.176  71.392  1.00  0.00           C
ATOM   6498 2C31 POPEI 361     105.622  28.216  72.522  1.00  0.00           C
ATOM   6501 3C31 POPEI 361     104.312  28.926  72.882  1.00  0.00           C
ATOM   6504 4C31 POPEI 361     103.982  30.106  71.971  1.00  0.00           C
ATOM   6507 5C31 POPEI 361     102.722  30.846  72.432  1.00  0.00           C
ATOM   6510 6C31 POPEI 361     102.482  32.166  71.691  1.00  0.00           C
ATOM   6514  NH3 POPEJ 362      35.852  40.226 100.441  1.00  0.00           N
ATOM   6518  C12 POPEJ 362      35.842  38.796 100.902  1.00  0.00           C
ATOM   6521  C11 POPEJ 362      34.742  38.526 101.932  1.00  0.00           C
ATOM   6524  P   POPEJ 362      32.572  39.866 102.442  1.00  0.00           P
ATOM   6525  O13 POPEJ 362      32.192  39.076 103.622  1.00  0.00           O
ATOM   6526  O14 POPEJ 362      33.202  41.186 102.632  1.00  0.00           O
ATOM   6527  O11 POPEJ 362      31.312  40.086 101.482  1.00  0.00           O
ATOM   6528  O12 POPEJ 362      33.492  39.006 101.472  1.00  0.00           O
ATOM   6529  C1  POPEJ 362      30.592  38.886 101.132  1.00  0.00           C
ATOM   6532  C2  POPEJ 362      30.172  38.896  99.642  1.00  0.00           C
ATOM   6534  O21 POPEJ 362      29.382  37.716  99.401  1.00  0.00           O
ATOM   6535  C21 POPEJ 362      28.792  37.606  98.232  1.00  0.00           C
ATOM   6536  O22 POPEJ 362      28.732  38.476  97.372  1.00  0.00           O
ATOM   6537  C22 POPEJ 362      28.282  36.156  98.092  1.00  0.00           C
ATOM   6540  C3  POPEJ 362      31.422  38.976  98.702  1.00  0.00           C
ATOM   6543  O31 POPEJ 362      31.352  40.146  97.852  1.00  0.00           O
ATOM   6544  C31 POPEJ 362      31.892  40.016  96.642  1.00  0.00           C
ATOM   6545  O32 POPEJ 362      32.432  39.016  96.202  1.00  0.00           O
ATOM   6546  C32 POPEJ 362      31.712  41.346  95.912  1.00  0.00           C
ATOM   6549  C23 POPEJ 362      26.772  36.046  97.782  1.00  0.00           C
ATOM   6552  C24 POPEJ 362      26.452  34.986  96.712  1.00  0.00           C
ATOM   6555  C25 POPEJ 362      27.142  35.296  95.372  1.00  0.00           C
ATOM   6558  C26 POPEJ 362      26.232  35.096  94.152  1.00  0.00           C
ATOM   6561  C27 POPEJ 362      27.002  35.336  92.842  1.00  0.00           C
ATOM   6564  C28 POPEJ 362      26.122  35.786  91.662  1.00  0.00           C
ATOM   6567  C29 POPEJ 362      25.072  34.756  91.332  1.00  0.00           C
ATOM   6569 0C21 POPEJ 362      25.202  33.756  90.441  1.00  0.00           C
ATOM   6571 1C21 POPEJ 362      26.442  33.426  89.632  1.00  0.00           C
ATOM   6574 2C21 POPEJ 362      26.822  31.936  89.782  1.00  0.00           C
ATOM   6577 3C21 POPEJ 362      27.322  31.566  91.182  1.00  0.00           C
ATOM   6580 4C21 POPEJ 362      27.212  30.066  91.512  1.00  0.00           C
ATOM   6583 5C21 POPEJ 362      28.052  29.156  90.612  1.00  0.00           C
ATOM   6586 6C21 POPEJ 362      28.022  27.696  91.092  1.00  0.00           C
ATOM   6589 7C21 POPEJ 362      28.592  26.706  90.072  1.00  0.00           C
ATOM   6592 8C21 POPEJ 362      28.622  25.266  90.572  1.00  0.00           C
ATOM   6596  C33 POPEJ 362      30.302  41.556  95.332  1.00  0.00           C
ATOM   6599  C34 POPEJ 362      30.132  40.946  93.931  1.00  0.00           C
ATOM   6602  C35 POPEJ 362      29.642  39.486  93.942  1.00  0.00           C
ATOM   6605  C36 POPEJ 362      29.052  39.016  92.602  1.00  0.00           C
ATOM   6608  C37 POPEJ 362      30.062  38.996  91.442  1.00  0.00           C
ATOM   6611  C38 POPEJ 362      29.552  38.206  90.222  1.00  0.00           C
ATOM   6614  C39 POPEJ 362      28.402  38.876  89.462  1.00  0.00           C
ATOM   6617 0C31 POPEJ 362      27.792  37.976  88.372  1.00  0.00           C
ATOM   6620 1C31 POPEJ 362      26.772  38.716  87.502  1.00  0.00           C
ATOM   6623 2C31 POPEJ 362      25.832  37.806  86.682  1.00  0.00           C
ATOM   6626 3C31 POPEJ 362      26.492  37.056  85.522  1.00  0.00           C
ATOM   6629 4C31 POPEJ 362      27.002  35.656  85.882  1.00  0.00           C
ATOM   6632 5C31 POPEJ 362      27.372  34.826  84.632  1.00  0.00           C
ATOM   6635 6C31 POPEJ 362      27.902  33.436  84.962  1.00  0.00           C
ATOM   6639  NH3 POPEK 363      81.462  61.756  60.782  1.00  0.00           N
ATOM   6643  C12 POPEK 363      82.162  60.426  60.612  1.00  0.00           C
ATOM   6646  C11 POPEK 363      81.872  59.826  59.232  1.00  0.00           C
ATOM   6649  P   POPEK 363      82.382  57.256  59.462  1.00  0.00           P
ATOM   6650  O13 POPEK 363      81.122  57.336  60.232  1.00  0.00           O
ATOM   6651  O14 POPEK 363      82.472  56.196  58.432  1.00  0.00           O
ATOM   6652  O11 POPEK 363      83.522  56.896  60.502  1.00  0.00           O
ATOM   6653  O12 POPEK 363      82.742  58.716  58.912  1.00  0.00           O
ATOM   6654  C1  POPEK 363      84.492  57.746  61.102  1.00  0.00           C
ATOM   6657  C2  POPEK 363      84.102  58.126  62.562  1.00  0.00           C
ATOM   6659  O21 POPEK 363      85.252  58.096  63.432  1.00  0.00           O
ATOM   6660  C21 POPEK 363      86.122  59.086  63.282  1.00  0.00           C
ATOM   6661  O22 POPEK 363      85.972  60.056  62.562  1.00  0.00           O
ATOM   6662  C22 POPEK 363      87.342  58.796  64.152  1.00  0.00           C
ATOM   6665  C3  POPEK 363      83.042  57.156  63.172  1.00  0.00           C
ATOM   6668  O31 POPEK 363      82.642  57.606  64.482  1.00  0.00           O
ATOM   6669  C31 POPEK 363      81.512  57.066  64.952  1.00  0.00           C
ATOM   6670  O32 POPEK 363      80.812  56.296  64.322  1.00  0.00           O
ATOM   6671  C32 POPEK 363      81.242  57.476  66.402  1.00  0.00           C
ATOM   6674  C23 POPEK 363      87.852  57.336  64.022  1.00  0.00           C
ATOM   6677  C24 POPEK 363      88.702  56.886  65.222  1.00  0.00           C
ATOM   6680  C25 POPEK 363      87.842  56.436  66.412  1.00  0.00           C
ATOM   6683  C26 POPEK 363      87.782  57.426  67.592  1.00  0.00           C
ATOM   6686  C27 POPEK 363      86.672  57.056  68.582  1.00  0.00           C
ATOM   6689  C28 POPEK 363      86.612  57.986  69.812  1.00  0.00           C
ATOM   6692  C29 POPEK 363      87.482  57.556  70.972  1.00  0.00           C
ATOM   6694 0C21 POPEK 363      87.222  57.786  72.272  1.00  0.00           C
ATOM   6696 1C21 POPEK 363      86.052  58.566  72.812  1.00  0.00           C
ATOM   6699 2C21 POPEK 363      86.442  59.636  73.852  1.00  0.00           C
ATOM   6702 3C21 POPEK 363      86.642  59.116  75.282  1.00  0.00           C
ATOM   6705 4C21 POPEK 363      86.942  60.266  76.262  1.00  0.00           C
ATOM   6708 5C21 POPEK 363      86.962  59.846  77.732  1.00  0.00           C
ATOM   6711 6C21 POPEK 363      85.632  60.106  78.452  1.00  0.00           C
ATOM   6714 7C21 POPEK 363      85.652  59.696  79.932  1.00  0.00           C
ATOM   6717 8C21 POPEK 363      84.352  59.986  80.682  1.00  0.00           C
ATOM   6721  C33 POPEK 363      82.162  58.576  67.012  1.00  0.00           C
ATOM   6724  C34 POPEK 363      82.272  58.426  68.522  1.00  0.00           C
ATOM   6727  C35 POPEK 363      82.402  59.726  69.312  1.00  0.00           C
ATOM   6730  C36 POPEK 363      82.672  59.406  70.792  1.00  0.00           C
ATOM   6733  C37 POPEK 363      81.892  60.276  71.782  1.00  0.00           C
ATOM   6736  C38 POPEK 363      81.942  59.726  73.212  1.00  0.00           C
ATOM   6739  C39 POPEK 363      80.862  60.346  74.102  1.00  0.00           C
ATOM   6742 0C31 POPEK 363      80.792  59.676  75.472  1.00  0.00           C
ATOM   6745 1C31 POPEK 363      79.512  60.036  76.252  1.00  0.00           C
ATOM   6748 2C31 POPEK 363      79.262  59.136  77.482  1.00  0.00           C
ATOM   6751 3C31 POPEK 363      78.892  57.696  77.102  1.00  0.00           C
ATOM   6754 4C31 POPEK 363      78.542  56.826  78.312  1.00  0.00           C
ATOM   6757 5C31 POPEK 363      78.182  55.386  77.932  1.00  0.00           C
ATOM   6760 6C31 POPEK 363      77.932  54.486  79.142  1.00  0.00           C
ATOM   6764  NH3 POPEL 364      93.352 120.008  59.752  1.00  0.00           N
ATOM   6768  C12 POPEL 364      94.622 120.798  59.532  1.00  0.00           C
ATOM   6771  C11 POPEL 364      95.442 121.018  60.822  1.00  0.00           C
ATOM   6774  P   POPEL 364      96.982 123.118  60.282  1.00  0.00           P
ATOM   6775  O13 POPEL 364      95.702 123.718  59.812  1.00  0.00           O
ATOM   6776  O14 POPEL 364      98.162 123.218  59.392  1.00  0.00           O
ATOM   6777  O11 POPEL 364      97.322 123.738  61.702  1.00  0.00           O
ATOM   6778  O12 POPEL 364      96.712 121.598  60.552  1.00  0.00           O
ATOM   6779  C1  POPEL 364      97.312 122.928  62.892  1.00  0.00           C
ATOM   6782  C2  POPEL 364      98.652 122.158  63.062  1.00  0.00           C
ATOM   6784  O21 POPEL 364      98.752 121.658  64.412  1.00  0.00           O
ATOM   6785  C21 POPEL 364      98.002 120.598  64.662  1.00  0.00           C
ATOM   6786  O22 POPEL 364      97.262 120.048  63.862  1.00  0.00           O
ATOM   6787  C22 POPEL 364      98.062 120.238  66.142  1.00  0.00           C
ATOM   6790  C3  POPEL 364      99.842 123.128  62.772  1.00  0.00           C
ATOM   6793  O31 POPEL 364     101.062 122.748  63.412  1.00  0.00           O
ATOM   6794  C31 POPEL 364     101.392 123.178  64.662  1.00  0.00           C
ATOM   6795  O32 POPEL 364     102.482 122.898  65.142  1.00  0.00           O
ATOM   6796  C32 POPEL 364     100.352 124.038  65.402  1.00  0.00           C
ATOM   6799  C23 POPEL 364      98.302 118.728  66.372  1.00  0.00           C
ATOM   6802  C24 POPEL 364      98.282 118.348  67.862  1.00  0.00           C
ATOM   6805  C25 POPEL 364      99.432 118.948  68.682  1.00  0.00           C
ATOM   6808  C26 POPEL 364      99.072 119.158  70.162  1.00  0.00           C
ATOM   6811  C27 POPEL 364     100.162 119.908  70.932  1.00  0.00           C
ATOM   6814  C28 POPEL 364      99.772 120.268  72.372  1.00  0.00           C
ATOM   6817  C29 POPEL 364      98.722 121.358  72.452  1.00  0.00           C
ATOM   6819 0C21 POPEL 364      98.762 122.438  73.252  1.00  0.00           C
ATOM   6821 1C21 POPEL 364      99.832 122.748  74.261  1.00  0.00           C
ATOM   6824 2C21 POPEL 364      99.422 123.858  75.262  1.00  0.00           C
ATOM   6827 3C21 POPEL 364      98.162 123.528  76.072  1.00  0.00           C
ATOM   6830 4C21 POPEL 364      97.912 124.498  77.242  1.00  0.00           C
ATOM   6833 5C21 POPEL 364      98.612 124.048  78.522  1.00  0.00           C
ATOM   6836 6C21 POPEL 364      98.492 125.068  79.662  1.00  0.00           C
ATOM   6839 7C21 POPEL 364      99.182 124.608  80.952  1.00  0.00           C
ATOM   6842 8C21 POPEL 364      99.182 125.668  82.052  1.00  0.00           C
ATOM   6846  C33 POPEL 364     100.442 123.868  66.942  1.00  0.00           C
ATOM   6849  C34 POPEL 364      99.372 124.698  67.672  1.00  0.00           C
ATOM   6852  C35 POPEL 364      99.452 124.618  69.202  1.00  0.00           C
ATOM   6855  C36 POPEL 364     100.862 124.908  69.732  1.00  0.00           C
ATOM   6858  C37 POPEL 364     100.892 125.238  71.222  1.00  0.00           C
ATOM   6861  C38 POPEL 364     102.322 125.238  71.772  1.00  0.00           C
ATOM   6864  C39 POPEL 364     102.402 125.888  73.151  1.00  0.00           C
ATOM   6867 0C31 POPEL 364     103.252 125.098  74.152  1.00  0.00           C
ATOM   6870 1C31 POPEL 364     103.182 125.738  75.532  1.00  0.00           C
ATOM   6873 2C31 POPEL 364     103.642 124.848  76.691  1.00  0.00           C
ATOM   6876 3C31 POPEL 364     103.232 125.488  78.022  1.00  0.00           C
ATOM   6879 4C31 POPEL 364     103.652 124.698  79.261  1.00  0.00           C
ATOM   6882 5C31 POPEL 364     103.292 125.448  80.552  1.00  0.00           C
ATOM   6885 6C31 POPEL 364     103.662 124.698  81.822  1.00  0.00           C
ATOM   6889  NH3 POPEM 365      54.182  46.076  60.832  1.00  0.00           N
ATOM   6893  C12 POPEM 365      53.572  45.066  59.892  1.00  0.00           C
ATOM   6896  C11 POPEM 365      53.872  43.606  60.302  1.00  0.00           C
ATOM   6899  P   POPEM 365      56.462  43.266  60.882  1.00  0.00           P
ATOM   6900  O13 POPEM 365      57.692  43.096  60.072  1.00  0.00           O
ATOM   6901  O14 POPEM 365      56.382  44.546  61.622  1.00  0.00           O
ATOM   6902  O11 POPEM 365      56.272  42.056  61.862  1.00  0.00           O
ATOM   6903  O12 POPEM 365      55.192  43.146  59.942  1.00  0.00           O
ATOM   6904  C1  POPEM 365      56.872  41.986  63.152  1.00  0.00           C
ATOM   6907  C2  POPEM 365      56.102  42.876  64.192  1.00  0.00           C
ATOM   6909  O21 POPEM 365      56.532  42.756  65.552  1.00  0.00           O
ATOM   6910  C21 POPEM 365      56.712  41.626  66.172  1.00  0.00           C
ATOM   6911  O22 POPEM 365      56.582  40.496  65.732  1.00  0.00           O
ATOM   6912  C22 POPEM 365      57.092  41.986  67.632  1.00  0.00           C
ATOM   6915  C3  POPEM 365      54.582  42.676  64.132  1.00  0.00           C
ATOM   6918  O31 POPEM 365      53.862  43.616  64.962  1.00  0.00           O
ATOM   6919  C31 POPEM 365      53.552  44.806  64.442  1.00  0.00           C
ATOM   6920  O32 POPEM 365      53.872  45.226  63.352  1.00  0.00           O
ATOM   6921  C32 POPEM 365      52.612  45.536  65.382  1.00  0.00           C
ATOM   6924  C23 POPEM 365      57.842  40.876  68.402  1.00  0.00           C
ATOM   6927  C24 POPEM 365      58.052  41.196  69.892  1.00  0.00           C
ATOM   6930  C25 POPEM 365      56.742  41.426  70.672  1.00  0.00           C
ATOM   6933  C26 POPEM 365      56.782  40.936  72.132  1.00  0.00           C
ATOM   6936  C27 POPEM 365      57.732  41.706  73.072  1.00  0.00           C
ATOM   6939  C28 POPEM 365      57.862  41.006  74.442  1.00  0.00           C
ATOM   6942  C29 POPEM 365      59.082  41.366  75.252  1.00  0.00           C
ATOM   6944 0C21 POPEM 365      59.232  42.416  76.082  1.00  0.00           C
ATOM   6946 1C21 POPEM 365      58.212  43.486  76.352  1.00  0.00           C
ATOM   6949 2C21 POPEM 365      57.642  43.386  77.782  1.00  0.00           C
ATOM   6952 3C21 POPEM 365      58.642  43.776  78.892  1.00  0.00           C
ATOM   6955 4C21 POPEM 365      58.032  43.626  80.292  1.00  0.00           C
ATOM   6958 5C21 POPEM 365      57.952  42.156  80.752  1.00  0.00           C
ATOM   6961 6C21 POPEM 365      56.872  41.896  81.812  1.00  0.00           C
ATOM   6964 7C21 POPEM 365      56.692  40.396  82.082  1.00  0.00           C
ATOM   6967 8C21 POPEM 365      55.542  40.076  83.032  1.00  0.00           C
ATOM   6971  C33 POPEM 365      53.362  46.186  66.552  1.00  0.00           C
ATOM   6974  C34 POPEM 365      53.662  45.196  67.672  1.00  0.00           C
ATOM   6977  C35 POPEM 365      54.722  45.736  68.632  1.00  0.00           C
ATOM   6980  C36 POPEM 365      54.582  45.156  70.041  1.00  0.00           C
ATOM   6983  C37 POPEM 365      55.662  45.696  70.982  1.00  0.00           C
ATOM   6986  C38 POPEM 365      55.262  45.596  72.452  1.00  0.00           C
ATOM   6989  C39 POPEM 365      56.282  46.306  73.352  1.00  0.00           C
ATOM   6992 0C31 POPEM 365      55.872  46.376  74.822  1.00  0.00           C
ATOM   6995 1C31 POPEM 365      56.862  47.246  75.602  1.00  0.00           C
ATOM   6998 2C31 POPEM 365      56.562  47.306  77.102  1.00  0.00           C
ATOM   7001 3C31 POPEM 365      57.662  48.056  77.852  1.00  0.00           C
ATOM   7004 4C31 POPEM 365      57.522  47.936  79.372  1.00  0.00           C
ATOM   7007 5C31 POPEM 365      58.682  48.626  80.112  1.00  0.00           C
ATOM   7010 6C31 POPEM 365      58.852  48.126  81.542  1.00  0.00           C
ATOM   7014  NH3 POPEN 366      89.632  -0.844  99.502  1.00  0.00           N
ATOM   7018  C12 POPEN 366      89.332   0.606  99.212  1.00  0.00           C
ATOM   7021  C11 POPEN 366      89.682   0.956  97.752  1.00  0.00           C
ATOM   7024  P   POPEN 366      90.252   3.496  97.882  1.00  0.00           P
ATOM   7025  O13 POPEN 366      91.372   2.966  98.692  1.00  0.00           O
ATOM   7026  O14 POPEN 366      89.452   4.576  98.472  1.00  0.00           O
ATOM   7027  O11 POPEN 366      90.832   3.986  96.482  1.00  0.00           O
ATOM   7028  O12 POPEN 366      89.312   2.306  97.432  1.00  0.00           O
ATOM   7029  C1  POPEN 366      91.832   3.196  95.832  1.00  0.00           C
ATOM   7032  C2  POPEN 366      91.502   2.776  94.372  1.00  0.00           C
ATOM   7034  O21 POPEN 366      91.192   3.906  93.522  1.00  0.00           O
ATOM   7035  C21 POPEN 366      92.272   4.406  92.922  1.00  0.00           C
ATOM   7036  O22 POPEN 366      93.422   4.106  93.172  1.00  0.00           O
ATOM   7037  C22 POPEN 366      91.892   5.436  91.872  1.00  0.00           C
ATOM   7040  C3  POPEN 366      90.322   1.766  94.372  1.00  0.00           C
ATOM   7043  O31 POPEN 366      89.682   1.426  93.122  1.00  0.00           O
ATOM   7044  C31 POPEN 366      90.392   1.316  92.012  1.00  0.00           C
ATOM   7045  O32 POPEN 366      91.582   1.526  91.882  1.00  0.00           O
ATOM   7046  C32 POPEN 366      89.482   0.886  90.882  1.00  0.00           C
ATOM   7049  C23 POPEN 366      92.302   4.906  90.482  1.00  0.00           C
ATOM   7052  C24 POPEN 366      92.322   5.986  89.392  1.00  0.00           C
ATOM   7055  C25 POPEN 366      92.682   5.426  88.011  1.00  0.00           C
ATOM   7058  C26 POPEN 366      91.682   4.386  87.472  1.00  0.00           C
ATOM   7061  C27 POPEN 366      92.052   3.906  86.072  1.00  0.00           C
ATOM   7064  C28 POPEN 366      90.962   3.066  85.382  1.00  0.00           C
ATOM   7067  C29 POPEN 366      90.812   1.666  85.922  1.00  0.00           C
ATOM   7069 0C21 POPEN 366      89.842   0.806  85.552  1.00  0.00           C
ATOM   7071 1C21 POPEN 366      88.732   1.086  84.572  1.00  0.00           C
ATOM   7074 2C21 POPEN 366      88.902   0.316  83.232  1.00  0.00           C
ATOM   7077 3C21 POPEN 366      90.142   0.756  82.442  1.00  0.00           C
ATOM   7080 4C21 POPEN 366      90.362  -0.014  81.132  1.00  0.00           C
ATOM   7083 5C21 POPEN 366      89.342   0.346  80.052  1.00  0.00           C
ATOM   7086 6C21 POPEN 366      89.682  -0.264  78.682  1.00  0.00           C
ATOM   7089 7C21 POPEN 366      88.582   0.016  77.642  1.00  0.00           C
ATOM   7092 8C21 POPEN 366      88.702  -0.834  76.372  1.00  0.00           C
ATOM   7096  C33 POPEN 366      89.792   1.616  89.552  1.00  0.00           C
ATOM   7099  C34 POPEN 366      88.502   1.846  88.762  1.00  0.00           C
ATOM   7102  C35 POPEN 366      87.712   0.566  88.511  1.00  0.00           C
ATOM   7105  C36 POPEN 366      86.342   0.876  87.912  1.00  0.00           C
ATOM   7108  C37 POPEN 366      85.502  -0.384  87.692  1.00  0.00           C
ATOM   7111  C38 POPEN 366      84.242  -0.084  86.901  1.00  0.00           C
ATOM   7114  C39 POPEN 366      84.492  -0.014  85.392  1.00  0.00           C
ATOM   7117 0C31 POPEN 366      83.632   1.036  84.682  1.00  0.00           C
ATOM   7120 1C31 POPEN 366      83.712   0.926  83.151  1.00  0.00           C
ATOM   7123 2C31 POPEN 366      83.232   2.196  82.432  1.00  0.00           C
ATOM   7126 3C31 POPEN 366      84.362   3.106  81.942  1.00  0.00           C
ATOM   7129 4C31 POPEN 366      85.122   2.556  80.721  1.00  0.00           C
ATOM   7132 5C31 POPEN 366      86.122   3.576  80.172  1.00  0.00           C
ATOM   7135 6C31 POPEN 366      86.842   3.116  78.912  1.00  0.00           C
ATOM   7139  NH3 POPEO 367      35.562 101.858 101.242  1.00  0.00           N
ATOM   7143  C12 POPEO 367      34.702 100.638 101.192  1.00  0.00           C
ATOM   7146  C11 POPEO 367      35.322  99.558 102.092  1.00  0.00           C
ATOM   7149  P   POPEO 367      35.372  96.956 102.222  1.00  0.00           P
ATOM   7150  O13 POPEO 367      34.392  96.046 102.862  1.00  0.00           O
ATOM   7151  O14 POPEO 367      36.692  97.226 102.852  1.00  0.00           O
ATOM   7152  O11 POPEO 367      35.652  96.436 100.762  1.00  0.00           O
ATOM   7153  O12 POPEO 367      34.612  98.326 101.982  1.00  0.00           O
ATOM   7154  C1  POPEO 367      35.332  97.156  99.582  1.00  0.00           C
ATOM   7157  C2  POPEO 367      35.462  96.206  98.342  1.00  0.00           C
ATOM   7159  O21 POPEO 367      36.562  96.506  97.492  1.00  0.00           O
ATOM   7160  C21 POPEO 367      37.762  96.686  97.932  1.00  0.00           C
ATOM   7161  O22 POPEO 367      38.152  96.646  99.092  1.00  0.00           O
ATOM   7162  C22 POPEO 367      38.612  96.996  96.712  1.00  0.00           C
ATOM   7165  C3  POPEO 367      34.182  96.146  97.442  1.00  0.00           C
ATOM   7168  O31 POPEO 367      34.362  96.686  96.102  1.00  0.00           O
ATOM   7169  C31 POPEO 367      34.892  95.826  95.242  1.00  0.00           C
ATOM   7170  O32 POPEO 367      35.212  94.676  95.502  1.00  0.00           O
ATOM   7171  C32 POPEO 367      35.062  96.466  93.872  1.00  0.00           C
ATOM   7174  C23 POPEO 367      40.032  96.416  96.742  1.00  0.00           C
ATOM   7177  C24 POPEO 367      40.352  95.596  95.482  1.00  0.00           C
ATOM   7180  C25 POPEO 367      40.242  96.386  94.172  1.00  0.00           C
ATOM   7183  C26 POPEO 367      40.532  95.536  92.932  1.00  0.00           C
ATOM   7186  C27 POPEO 367      41.432  96.266  91.932  1.00  0.00           C
ATOM   7189  C28 POPEO 367      41.772  95.426  90.702  1.00  0.00           C
ATOM   7192  C29 POPEO 367      40.802  95.586  89.562  1.00  0.00           C
ATOM   7194 0C21 POPEO 367      41.082  95.306  88.272  1.00  0.00           C
ATOM   7196 1C21 POPEO 367      42.392  94.746  87.752  1.00  0.00           C
ATOM   7199 2C21 POPEO 367      42.192  93.546  86.792  1.00  0.00           C
ATOM   7202 3C21 POPEO 367      41.342  93.876  85.562  1.00  0.00           C
ATOM   7205 4C21 POPEO 367      41.402  92.796  84.471  1.00  0.00           C
ATOM   7208 5C21 POPEO 367      40.442  93.106  83.312  1.00  0.00           C
ATOM   7211 6C21 POPEO 367      40.742  92.296  82.042  1.00  0.00           C
ATOM   7214 7C21 POPEO 367      39.772  92.616  80.892  1.00  0.00           C
ATOM   7217 8C21 POPEO 367      38.592  91.646  80.782  1.00  0.00           C
ATOM   7221  C33 POPEO 367      34.102  95.836  92.842  1.00  0.00           C
ATOM   7224  C34 POPEO 367      34.512  96.076  91.382  1.00  0.00           C
ATOM   7227  C35 POPEO 367      35.842  95.396  90.992  1.00  0.00           C
ATOM   7230  C36 POPEO 367      35.812  94.836  89.562  1.00  0.00           C
ATOM   7233  C37 POPEO 367      37.182  94.326  89.082  1.00  0.00           C
ATOM   7236  C38 POPEO 367      37.092  93.426  87.832  1.00  0.00           C
ATOM   7239  C39 POPEO 367      36.522  94.126  86.592  1.00  0.00           C
ATOM   7242 0C31 POPEO 367      37.582  94.926  85.812  1.00  0.00           C
ATOM   7245 1C31 POPEO 367      37.012  96.196  85.172  1.00  0.00           C
ATOM   7248 2C31 POPEO 367      37.972  96.836  84.162  1.00  0.00           C
ATOM   7251 3C31 POPEO 367      37.612  98.296  83.872  1.00  0.00           C
ATOM   7254 4C31 POPEO 367      38.452  98.918  82.742  1.00  0.00           C
ATOM   7257 5C31 POPEO 367      38.152 100.408  82.532  1.00  0.00           C
ATOM   7260 6C31 POPEO 367      38.862 100.998  81.322  1.00  0.00           C
ATOM   7264  NH3 POPEP 368      72.892  17.616  57.882  1.00  0.00           N
ATOM   7268  C12 POPEP 368      73.032  16.376  57.072  1.00  0.00           C
ATOM   7271  C11 POPEP 368      73.272  15.196  58.022  1.00  0.00           C
ATOM   7274  P   POPEP 368      75.622  14.646  59.032  1.00  0.00           P
ATOM   7275  O13 POPEP 368      75.942  14.126  57.692  1.00  0.00           O
ATOM   7276  O14 POPEP 368      76.682  15.446  59.662  1.00  0.00           O
ATOM   7277  O11 POPEP 368      75.282  13.456  60.012  1.00  0.00           O
ATOM   7278  O12 POPEP 368      74.322  15.516  58.952  1.00  0.00           O
ATOM   7279  C1  POPEP 368      75.362  13.726  61.432  1.00  0.00           C
ATOM   7282  C2  POPEP 368      74.452  12.746  62.232  1.00  0.00           C
ATOM   7284  O21 POPEP 368      74.242  13.076  63.622  1.00  0.00           O
ATOM   7285  C21 POPEP 368      75.192  13.526  64.402  1.00  0.00           C
ATOM   7286  O22 POPEP 368      76.312  13.866  64.092  1.00  0.00           O
ATOM   7287  C22 POPEP 368      74.672  13.486  65.832  1.00  0.00           C
ATOM   7290  C3  POPEP 368      74.922  11.276  62.082  1.00  0.00           C
ATOM   7293  O31 POPEP 368      76.172  11.026  62.762  1.00  0.00           O
ATOM   7294  C31 POPEP 368      76.082  10.386  63.922  1.00  0.00           C
ATOM   7295  O32 POPEP 368      75.052  10.006  64.442  1.00  0.00           O
ATOM   7296  C32 POPEP 368      77.462  10.286  64.572  1.00  0.00           C
ATOM   7299  C23 POPEP 368      75.712  13.906  66.901  1.00  0.00           C
ATOM   7302  C24 POPEP 368      75.012  14.206  68.232  1.00  0.00           C
ATOM   7305  C25 POPEP 368      75.922  14.256  69.462  1.00  0.00           C
ATOM   7308  C26 POPEP 368      75.072  14.466  70.721  1.00  0.00           C
ATOM   7311  C27 POPEP 368      75.842  14.396  72.052  1.00  0.00           C
ATOM   7314  C28 POPEP 368      74.842  14.476  73.221  1.00  0.00           C
ATOM   7317  C29 POPEP 368      75.472  14.586  74.582  1.00  0.00           C
ATOM   7319 0C21 POPEP 368      75.302  15.586  75.472  1.00  0.00           C
ATOM   7321 1C21 POPEP 368      74.472  16.836  75.272  1.00  0.00           C
ATOM   7324 2C21 POPEP 368      75.312  18.116  75.472  1.00  0.00           C
ATOM   7327 3C21 POPEP 368      75.602  18.406  76.952  1.00  0.00           C
ATOM   7330 4C21 POPEP 368      76.412  19.686  77.162  1.00  0.00           C
ATOM   7333 5C21 POPEP 368      76.762  19.896  78.642  1.00  0.00           C
ATOM   7336 6C21 POPEP 368      77.492  21.216  78.912  1.00  0.00           C
ATOM   7339 7C21 POPEP 368      77.922  21.336  80.382  1.00  0.00           C
ATOM   7342 8C21 POPEP 368      78.742  22.586  80.682  1.00  0.00           C
ATOM   7346  C33 POPEP 368      77.492   9.406  65.852  1.00  0.00           C
ATOM   7349  C34 POPEP 368      78.822   9.526  66.612  1.00  0.00           C
ATOM   7352  C35 POPEP 368      78.912   8.666  67.892  1.00  0.00           C
ATOM   7355  C36 POPEP 368      80.102   9.096  68.782  1.00  0.00           C
ATOM   7358  C37 POPEP 368      80.252   8.326  70.102  1.00  0.00           C
ATOM   7361  C38 POPEP 368      81.262   9.036  71.032  1.00  0.00           C
ATOM   7364  C39 POPEP 368      81.632   8.276  72.312  1.00  0.00           C
ATOM   7367 0C31 POPEP 368      80.572   8.316  73.432  1.00  0.00           C
ATOM   7370 1C31 POPEP 368      81.232   8.346  74.822  1.00  0.00           C
ATOM   7373 2C31 POPEP 368      80.232   8.456  75.992  1.00  0.00           C
ATOM   7376 3C31 POPEP 368      79.772   7.106  76.532  1.00  0.00           C
ATOM   7379 4C31 POPEP 368      78.742   7.266  77.662  1.00  0.00           C
ATOM   7382 5C31 POPEP 368      78.242   5.926  78.232  1.00  0.00           C
ATOM   7385 6C31 POPEP 368      77.202   6.096  79.331  1.00  0.00           C
ATOM   7389  NH3 POPEQ 369     123.792  21.506 102.342  1.00  0.00           N
ATOM   7393  C12 POPEQ 369     124.652  20.466 103.022  1.00  0.00           C
ATOM   7396  C11 POPEQ 369     124.102  19.046 102.792  1.00  0.00           C
ATOM   7399  P   POPEQ 369     121.542  19.176 103.492  1.00  0.00           P
ATOM   7400  O13 POPEQ 369     120.682  18.406 104.412  1.00  0.00           O
ATOM   7401  O14 POPEQ 369     121.542  20.646 103.622  1.00  0.00           O
ATOM   7402  O11 POPEQ 369     121.182  18.826 102.002  1.00  0.00           O
ATOM   7403  O12 POPEQ 369     123.032  18.686 103.672  1.00  0.00           O
ATOM   7404  C1  POPEQ 369     121.492  17.516 101.492  1.00  0.00           C
ATOM   7407  C2  POPEQ 369     120.792  17.196 100.142  1.00  0.00           C
ATOM   7409  O21 POPEQ 369     120.442  18.356  99.372  1.00  0.00           O
ATOM   7410  C21 POPEQ 369     121.332  19.306  99.172  1.00  0.00           C
ATOM   7411  O22 POPEQ 369     122.532  19.266  99.382  1.00  0.00           O
ATOM   7412  C22 POPEQ 369     120.572  20.516  98.632  1.00  0.00           C
ATOM   7415  C3  POPEQ 369     119.522  16.326 100.392  1.00  0.00           C
ATOM   7418  O31 POPEQ 369     119.032  15.686  99.191  1.00  0.00           O
ATOM   7419  C31 POPEQ 369     119.792  14.676  98.802  1.00  0.00           C
ATOM   7420  O32 POPEQ 369     120.732  14.206  99.422  1.00  0.00           O
ATOM   7421  C32 POPEQ 369     119.392  14.266  97.392  1.00  0.00           C
ATOM   7424  C23 POPEQ 369     121.422  21.766  98.322  1.00  0.00           C
ATOM   7427  C24 POPEQ 369     121.682  21.986  96.822  1.00  0.00           C
ATOM   7430  C25 POPEQ 369     122.182  23.416  96.592  1.00  0.00           C
ATOM   7433  C26 POPEQ 369     122.412  23.806  95.132  1.00  0.00           C
ATOM   7436  C27 POPEQ 369     122.352  25.336  94.962  1.00  0.00           C
ATOM   7439  C28 POPEQ 369     122.992  25.886  93.682  1.00  0.00           C
ATOM   7442  C29 POPEQ 369     122.502  25.186  92.442  1.00  0.00           C
ATOM   7444 0C21 POPEQ 369     121.602  25.636  91.552  1.00  0.00           C
ATOM   7446 1C21 POPEQ 369     120.852  26.946  91.562  1.00  0.00           C
ATOM   7449 2C21 POPEQ 369     120.952  27.656  90.202  1.00  0.00           C
ATOM   7452 3C21 POPEQ 369     120.022  28.876  90.112  1.00  0.00           C
ATOM   7455 4C21 POPEQ 369     120.082  29.536  88.722  1.00  0.00           C
ATOM   7458 5C21 POPEQ 369     119.232  30.816  88.632  1.00  0.00           C
ATOM   7461 6C21 POPEQ 369     119.932  32.036  89.242  1.00  0.00           C
ATOM   7464 7C21 POPEQ 369     119.222  33.356  88.931  1.00  0.00           C
ATOM   7467 8C21 POPEQ 369     119.992  34.566  89.442  1.00  0.00           C
ATOM   7471  C33 POPEQ 369     119.542  15.446  96.412  1.00  0.00           C
ATOM   7474  C34 POPEQ 369     119.082  15.086  95.002  1.00  0.00           C
ATOM   7477  C35 POPEQ 369     119.592  16.106  93.992  1.00  0.00           C
ATOM   7480  C36 POPEQ 369     119.302  15.736  92.532  1.00  0.00           C
ATOM   7483  C37 POPEQ 369     120.082  16.646  91.582  1.00  0.00           C
ATOM   7486  C38 POPEQ 369     120.002  16.226  90.112  1.00  0.00           C
ATOM   7489  C39 POPEQ 369     120.812  17.186  89.222  1.00  0.00           C
ATOM   7492 0C31 POPEQ 369     120.732  16.836  87.732  1.00  0.00           C
ATOM   7495 1C31 POPEQ 369     121.182  18.016  86.852  1.00  0.00           C
ATOM   7498 2C31 POPEQ 369     121.032  17.736  85.352  1.00  0.00           C
ATOM   7501 3C31 POPEQ 369     120.872  19.016  84.522  1.00  0.00           C
ATOM   7504 4C31 POPEQ 369     122.182  19.766  84.242  1.00  0.00           C
ATOM   7507 5C31 POPEQ 369     121.922  21.106  83.532  1.00  0.00           C
ATOM   7510 6C31 POPEQ 369     123.182  21.786  83.022  1.00  0.00           C
ATOM   7514  NH3 POPER 370      17.172   4.466 102.732  1.00  0.00           N
ATOM   7518  C12 POPER 370      15.722   4.146 102.541  1.00  0.00           C
ATOM   7521  C11 POPER 370      15.322   2.816 103.162  1.00  0.00           C
ATOM   7524  P   POPER 370      13.190   1.306 103.272  1.00  0.00           P
ATOM   7525  O13 POPER 370      13.930   0.296 102.502  1.00  0.00           O
ATOM   7526  O14 POPER 370      12.970   1.006 104.702  1.00  0.00           O
ATOM   7527  O11 POPER 370      11.770   1.486 102.622  1.00  0.00           O
ATOM   7528  O12 POPER 370      13.890   2.716 103.132  1.00  0.00           O
ATOM   7529  C1  POPER 370      11.640   1.716 101.212  1.00  0.00           C
ATOM   7532  C2  POPER 370      11.460   0.366 100.441  1.00  0.00           C
ATOM   7534  O21 POPER 370      11.100   0.576  99.062  1.00  0.00           O
ATOM   7535  C21 POPER 370      12.090   0.996  98.292  1.00  0.00           C
ATOM   7536  O22 POPER 370      13.190   1.356  98.672  1.00  0.00           O
ATOM   7537  C22 POPER 370      11.710   0.896  96.822  1.00  0.00           C
ATOM   7540  C3  POPER 370      10.380  -0.494 101.172  1.00  0.00           C
ATOM   7543  O31 POPER 370       9.270  -0.854 100.332  1.00  0.00           O
ATOM   7544  C31 POPER 370       9.240  -2.114  99.912  1.00  0.00           C
ATOM   7545  O32 POPER 370      10.010  -2.994 100.272  1.00  0.00           O
ATOM   7546  C32 POPER 370       8.160  -2.234  98.862  1.00  0.00           C
ATOM   7549  C23 POPER 370      11.630   2.276  96.122  1.00  0.00           C
ATOM   7552  C24 POPER 370      11.390   2.126  94.612  1.00  0.00           C
ATOM   7555  C25 POPER 370      11.330   3.476  93.882  1.00  0.00           C
ATOM   7558  C26 POPER 370      11.100   3.346  92.372  1.00  0.00           C
ATOM   7561  C27 POPER 370      11.240   4.686  91.642  1.00  0.00           C
ATOM   7564  C28 POPER 370      10.610   4.736  90.242  1.00  0.00           C
ATOM   7567  C29 POPER 370      11.210   3.776  89.252  1.00  0.00           C
ATOM   7569 0C21 POPER 370      11.670   4.066  88.011  1.00  0.00           C
ATOM   7571 1C21 POPER 370      11.700   5.436  87.372  1.00  0.00           C
ATOM   7574 2C21 POPER 370      10.340   5.956  86.862  1.00  0.00           C
ATOM   7577 3C21 POPER 370       9.700   5.096  85.762  1.00  0.00           C
ATOM   7580 4C21 POPER 370       8.460   5.746  85.132  1.00  0.00           C
ATOM   7583 5C21 POPER 370       7.910   4.946  83.942  1.00  0.00           C
ATOM   7586 6C21 POPER 370       6.730   5.646  83.242  1.00  0.00           C
ATOM   7589 7C21 POPER 370       5.440   5.656  84.071  1.00  0.00           C
ATOM   7592 8C21 POPER 370       4.270   6.326  83.352  1.00  0.00           C
ATOM   7596  C33 POPER 370       8.680  -1.604  97.562  1.00  0.00           C
ATOM   7599  C34 POPER 370       7.740  -1.814  96.372  1.00  0.00           C
ATOM   7602  C35 POPER 370       8.380  -1.324  95.072  1.00  0.00           C
ATOM   7605  C36 POPER 370       7.370  -1.254  93.931  1.00  0.00           C
ATOM   7608  C37 POPER 370       7.960  -0.844  92.582  1.00  0.00           C
ATOM   7611  C38 POPER 370       6.830  -0.384  91.652  1.00  0.00           C
ATOM   7614  C39 POPER 370       7.100  -0.584  90.152  1.00  0.00           C
ATOM   7617 0C31 POPER 370       8.260   0.236  89.592  1.00  0.00           C
ATOM   7620 1C31 POPER 370       8.070   0.436  88.081  1.00  0.00           C
ATOM   7623 2C31 POPER 370       9.330   0.866  87.332  1.00  0.00           C
ATOM   7626 3C31 POPER 370       9.040   1.056  85.842  1.00  0.00           C
ATOM   7629 4C31 POPER 370      10.260   1.486  85.041  1.00  0.00           C
ATOM   7632 5C31 POPER 370       9.980   1.576  83.542  1.00  0.00           C
ATOM   7635 6C31 POPER 370      11.150   2.156  82.752  1.00  0.00           C
ATOM   7639  NH3 POPES 371      47.642  19.556  63.412  1.00  0.00           N
ATOM   7643  C12 POPES 371      46.772  19.816  62.222  1.00  0.00           C
ATOM   7646  C11 POPES 371      45.692  18.746  62.272  1.00  0.00           C
ATOM   7649  P   POPES 371      43.812  17.596  60.962  1.00  0.00           P
ATOM   7650  O13 POPES 371      42.472  18.046  60.562  1.00  0.00           O
ATOM   7651  O14 POPES 371      44.422  16.616  60.042  1.00  0.00           O
ATOM   7652  O11 POPES 371      43.752  16.926  62.401  1.00  0.00           O
ATOM   7653  O12 POPES 371      44.782  18.846  61.172  1.00  0.00           O
ATOM   7654  C1  POPES 371      42.602  17.036  63.252  1.00  0.00           C
ATOM   7657  C2  POPES 371      42.452  18.446  63.902  1.00  0.00           C
ATOM   7659  O21 POPES 371      42.122  18.366  65.302  1.00  0.00           O
ATOM   7660  C21 POPES 371      43.102  18.136  66.142  1.00  0.00           C
ATOM   7661  O22 POPES 371      44.262  17.856  65.842  1.00  0.00           O
ATOM   7662  C22 POPES 371      42.612  18.326  67.562  1.00  0.00           C
ATOM   7665  C3  POPES 371      41.402  19.326  63.162  1.00  0.00           C
ATOM   7668  O31 POPES 371      41.032  20.466  63.942  1.00  0.00           O
ATOM   7669  C31 POPES 371      39.912  20.536  64.682  1.00  0.00           C
ATOM   7670  O32 POPES 371      39.702  21.456  65.462  1.00  0.00           O
ATOM   7671  C32 POPES 371      38.922  19.366  64.482  1.00  0.00           C
ATOM   7674  C23 POPES 371      43.752  18.666  68.522  1.00  0.00           C
ATOM   7677  C24 POPES 371      43.262  18.856  69.952  1.00  0.00           C
ATOM   7680  C25 POPES 371      44.462  18.936  70.882  1.00  0.00           C
ATOM   7683  C26 POPES 371      44.152  19.336  72.312  1.00  0.00           C
ATOM   7686  C27 POPES 371      45.382  19.236  73.212  1.00  0.00           C
ATOM   7689  C28 POPES 371      44.972  19.466  74.672  1.00  0.00           C
ATOM   7692  C29 POPES 371      46.102  19.826  75.602  1.00  0.00           C
ATOM   7694 0C21 POPES 371      46.112  19.576  76.922  1.00  0.00           C
ATOM   7696 1C21 POPES 371      45.032  18.856  77.692  1.00  0.00           C
ATOM   7699 2C21 POPES 371      45.632  18.166  78.922  1.00  0.00           C
ATOM   7702 3C21 POPES 371      44.622  17.296  79.672  1.00  0.00           C
ATOM   7705 4C21 POPES 371      45.142  16.776  81.022  1.00  0.00           C
ATOM   7708 5C21 POPES 371      46.512  16.056  80.962  1.00  0.00           C
ATOM   7711 6C21 POPES 371      46.472  14.766  80.132  1.00  0.00           C
ATOM   7714 7C21 POPES 371      47.862  14.146  79.932  1.00  0.00           C
ATOM   7717 8C21 POPES 371      47.812  12.856  79.102  1.00  0.00           C
ATOM   7721  C33 POPES 371      37.532  19.546  65.152  1.00  0.00           C
ATOM   7724  C34 POPES 371      37.362  18.886  66.532  1.00  0.00           C
ATOM   7727  C35 POPES 371      38.262  19.476  67.632  1.00  0.00           C
ATOM   7730  C36 POPES 371      38.132  18.716  68.962  1.00  0.00           C
ATOM   7733  C37 POPES 371      39.152  19.196  70.012  1.00  0.00           C
ATOM   7736  C38 POPES 371      38.952  18.506  71.362  1.00  0.00           C
ATOM   7739  C39 POPES 371      39.402  19.346  72.562  1.00  0.00           C
ATOM   7742 0C31 POPES 371      38.662  18.896  73.822  1.00  0.00           C
ATOM   7745 1C31 POPES 371      39.092  19.586  75.122  1.00  0.00           C
ATOM   7748 2C31 POPES 371      38.232  19.076  76.282  1.00  0.00           C
ATOM   7751 3C31 POPES 371      38.952  19.086  77.632  1.00  0.00           C
ATOM   7754 4C31 POPES 371      39.322  20.486  78.112  1.00  0.00           C
ATOM   7757 5C31 POPES 371      40.322  20.406  79.261  1.00  0.00           C
ATOM   7760 6C31 POPES 371      40.692  21.766  79.812  1.00  0.00           C
ATOM   7764  NH3 POPET 372     109.902  62.176 103.032  1.00  0.00           N
ATOM   7768  C12 POPET 372     109.352  63.336 103.812  1.00  0.00           C
ATOM   7771  C11 POPET 372     110.432  64.076 104.602  1.00  0.00           C
ATOM   7774  P   POPET 372     109.682  66.586 104.412  1.00  0.00           P
ATOM   7775  O13 POPET 372     108.252  66.966 104.331  1.00  0.00           O
ATOM   7776  O14 POPET 372     110.632  67.596 104.922  1.00  0.00           O
ATOM   7777  O11 POPET 372     110.172  66.186 102.962  1.00  0.00           O
ATOM   7778  O12 POPET 372     109.862  65.236 105.212  1.00  0.00           O
ATOM   7779  C1  POPET 372     109.632  66.816 101.802  1.00  0.00           C
ATOM   7782  C2  POPET 372     110.102  66.086 100.511  1.00  0.00           C
ATOM   7784  O21 POPET 372     109.292  64.906 100.332  1.00  0.00           O
ATOM   7785  C21 POPET 372     108.832  64.716  99.092  1.00  0.00           C
ATOM   7786  O22 POPET 372     109.142  65.366  98.112  1.00  0.00           O
ATOM   7787  C22 POPET 372     107.892  63.506  99.122  1.00  0.00           C
ATOM   7790  C3  POPET 372     111.632  65.766 100.592  1.00  0.00           C
ATOM   7793  O31 POPET 372     112.072  64.746  99.662  1.00  0.00           O
ATOM   7794  C31 POPET 372     112.052  63.516 100.132  1.00  0.00           C
ATOM   7795  O32 POPET 372     111.732  63.176 101.262  1.00  0.00           O
ATOM   7796  C32 POPET 372     112.522  62.556  99.042  1.00  0.00           C
ATOM   7799  C23 POPET 372     106.552  63.676  98.352  1.00  0.00           C
ATOM   7802  C24 POPET 372     106.512  62.936  97.002  1.00  0.00           C
ATOM   7805  C25 POPET 372     107.432  63.576  95.952  1.00  0.00           C
ATOM   7808  C26 POPET 372     106.882  63.596  94.522  1.00  0.00           C
ATOM   7811  C27 POPET 372     107.182  62.356  93.662  1.00  0.00           C
ATOM   7814  C28 POPET 372     106.852  62.636  92.182  1.00  0.00           C
ATOM   7817  C29 POPET 372     106.962  61.426  91.282  1.00  0.00           C
ATOM   7819 0C21 POPET 372     107.342  61.396  89.992  1.00  0.00           C
ATOM   7821 1C21 POPET 372     107.762  62.556  89.122  1.00  0.00           C
ATOM   7824 2C21 POPET 372     106.692  62.976  88.092  1.00  0.00           C
ATOM   7827 3C21 POPET 372     107.172  64.096  87.162  1.00  0.00           C
ATOM   7830 4C21 POPET 372     106.032  64.716  86.342  1.00  0.00           C
ATOM   7833 5C21 POPET 372     106.422  66.066  85.732  1.00  0.00           C
ATOM   7836 6C21 POPET 372     105.242  66.806  85.092  1.00  0.00           C
ATOM   7839 7C21 POPET 372     105.582  68.266  84.752  1.00  0.00           C
ATOM   7842 8C21 POPET 372     104.452  69.006  84.032  1.00  0.00           C
ATOM   7846  C33 POPET 372     111.582  62.496  97.812  1.00  0.00           C
ATOM   7849  C34 POPET 372     111.912  61.316  96.882  1.00  0.00           C
ATOM   7852  C35 POPET 372     111.152  61.386  95.552  1.00  0.00           C
ATOM   7855  C36 POPET 372     111.942  62.136  94.462  1.00  0.00           C
ATOM   7858  C37 POPET 372     111.072  62.586  93.282  1.00  0.00           C
ATOM   7861  C38 POPET 372     111.932  63.076  92.112  1.00  0.00           C
ATOM   7864  C39 POPET 372     111.122  63.786  91.011  1.00  0.00           C
ATOM   7867 0C31 POPET 372     111.902  63.856  89.692  1.00  0.00           C
ATOM   7870 1C31 POPET 372     111.272  64.786  88.642  1.00  0.00           C
ATOM   7873 2C31 POPET 372     111.992  64.736  87.282  1.00  0.00           C
ATOM   7876 3C31 POPET 372     111.232  63.916  86.232  1.00  0.00           C
ATOM   7879 4C31 POPET 372     111.902  63.926  84.852  1.00  0.00           C
ATOM   7882 5C31 POPET 372     111.032  63.276  83.772  1.00  0.00           C
ATOM   7885 6C31 POPET 372     111.632  63.326  82.372  1.00  0.00           C
ATOM   7889  NH3 POPEU 373      88.992  64.716  59.522  1.00  0.00           N
ATOM   7893  C12 POPEU 373      89.512  63.776  58.462  1.00  0.00           C
ATOM   7896  C11 POPEU 373      90.432  62.686  59.032  1.00  0.00           C
ATOM   7899  P   POPEU 373      92.202  64.206  60.232  1.00  0.00           P
ATOM   7900  O13 POPEU 373      93.582  64.046  60.712  1.00  0.00           O
ATOM   7901  O14 POPEU 373      91.822  65.526  59.702  1.00  0.00           O
ATOM   7902  O11 POPEU 373      91.132  63.926  61.372  1.00  0.00           O
ATOM   7903  O12 POPEU 373      91.792  63.106  59.172  1.00  0.00           O
ATOM   7904  C1  POPEU 373      91.482  64.136  62.742  1.00  0.00           C
ATOM   7907  C2  POPEU 373      90.252  63.936  63.672  1.00  0.00           C
ATOM   7909  O21 POPEU 373      90.722  63.416  64.942  1.00  0.00           O
ATOM   7910  C21 POPEU 373      89.912  63.726  65.942  1.00  0.00           C
ATOM   7911  O22 POPEU 373      89.142  64.666  65.972  1.00  0.00           O
ATOM   7912  C22 POPEU 373      89.972  62.646  67.032  1.00  0.00           C
ATOM   7915  C3  POPEU 373      89.272  62.896  63.042  1.00  0.00           C
ATOM   7918  O31 POPEU 373      88.192  62.446  63.892  1.00  0.00           O
ATOM   7919  C31 POPEU 373      87.172  63.296  63.972  1.00  0.00           C
ATOM   7920  O32 POPEU 373      87.172  64.426  63.502  1.00  0.00           O
ATOM   7921  C32 POPEU 373      85.972  62.596  64.612  1.00  0.00           C
ATOM   7924  C23 POPEU 373      91.192  61.716  66.932  1.00  0.00           C
ATOM   7927  C24 POPEU 373      91.062  60.466  67.802  1.00  0.00           C
ATOM   7930  C25 POPEU 373      90.572  60.736  69.222  1.00  0.00           C
ATOM   7933  C26 POPEU 373      90.852  59.536  70.132  1.00  0.00           C
ATOM   7936  C27 POPEU 373      90.442  59.776  71.592  1.00  0.00           C
ATOM   7939  C28 POPEU 373      90.942  58.666  72.512  1.00  0.00           C
ATOM   7942  C29 POPEU 373      90.612  59.016  73.942  1.00  0.00           C
ATOM   7944 0C21 POPEU 373      90.752  58.186  74.982  1.00  0.00           C
ATOM   7946 1C21 POPEU 373      91.302  56.786  74.901  1.00  0.00           C
ATOM   7949 2C21 POPEU 373      91.512  56.186  76.302  1.00  0.00           C
ATOM   7952 3C21 POPEU 373      90.192  56.006  77.082  1.00  0.00           C
ATOM   7955 4C21 POPEU 373      90.422  55.496  78.511  1.00  0.00           C
ATOM   7958 5C21 POPEU 373      91.112  56.516  79.432  1.00  0.00           C
ATOM   7961 6C21 POPEU 373      91.562  55.876  80.752  1.00  0.00           C
ATOM   7964 7C21 POPEU 373      92.132  56.896  81.742  1.00  0.00           C
ATOM   7967 8C21 POPEU 373      92.872  56.236  82.902  1.00  0.00           C
ATOM   7971  C33 POPEU 373      85.152  63.466  65.602  1.00  0.00           C
ATOM   7974  C34 POPEU 373      85.572  63.266  67.062  1.00  0.00           C
ATOM   7977  C35 POPEU 373      84.462  63.586  68.072  1.00  0.00           C
ATOM   7980  C36 POPEU 373      84.962  63.476  69.512  1.00  0.00           C
ATOM   7983  C37 POPEU 373      83.832  63.526  70.552  1.00  0.00           C
ATOM   7986  C38 POPEU 373      84.352  63.396  72.002  1.00  0.00           C
ATOM   7989  C39 POPEU 373      84.822  64.726  72.592  1.00  0.00           C
ATOM   7992 0C31 POPEU 373      85.412  64.586  74.012  1.00  0.00           C
ATOM   7995 1C31 POPEU 373      85.442  65.936  74.742  1.00  0.00           C
ATOM   7998 2C31 POPEU 373      86.172  65.926  76.102  1.00  0.00           C
ATOM   8001 3C31 POPEU 373      85.662  64.846  77.072  1.00  0.00           C
ATOM   8004 4C31 POPEU 373      85.902  65.196  78.542  1.00  0.00           C
ATOM   8007 5C31 POPEU 373      85.312  64.156  79.502  1.00  0.00           C
ATOM   8010 6C31 POPEU 373      85.392  64.566  80.972  1.00  0.00           C
ATOM   8014  NH3 POPEV 374       8.480  66.896 106.802  1.00  0.00           N
ATOM   8018  C12 POPEV 374       8.320  65.496 107.362  1.00  0.00           C
ATOM   8021  C11 POPEV 374       6.840  65.026 107.292  1.00  0.00           C
ATOM   8024  P   POPEV 374       5.520  62.766 107.541  1.00  0.00           P
ATOM   8025  O13 POPEV 374       5.780  61.346 107.932  1.00  0.00           O
ATOM   8026  O14 POPEV 374       4.230  63.346 107.972  1.00  0.00           O
ATOM   8027  O11 POPEV 374       5.580  62.736 105.952  1.00  0.00           O
ATOM   8028  O12 POPEV 374       6.670  63.766 107.972  1.00  0.00           O
ATOM   8029  C1  POPEV 374       6.780  62.306 105.302  1.00  0.00           C
ATOM   8032  C2  POPEV 374       6.910  62.976 103.892  1.00  0.00           C
ATOM   8034  O21 POPEV 374       5.700  63.036 103.122  1.00  0.00           O
ATOM   8035  C21 POPEV 374       4.880  62.016 103.081  1.00  0.00           C
ATOM   8036  O22 POPEV 374       5.070  60.896 103.532  1.00  0.00           O
ATOM   8037  C22 POPEV 374       3.600  62.446 102.362  1.00  0.00           C
ATOM   8040  C3  POPEV 374       8.070  62.386 103.042  1.00  0.00           C
ATOM   8043  O31 POPEV 374       8.300  63.206 101.872  1.00  0.00           O
ATOM   8044  C31 POPEV 374       7.710  62.776 100.752  1.00  0.00           C
ATOM   8045  O32 POPEV 374       7.160  61.696 100.622  1.00  0.00           O
ATOM   8046  C32 POPEV 374       7.870  63.866  99.692  1.00  0.00           C
ATOM   8049  C23 POPEV 374       3.830  62.876 100.892  1.00  0.00           C
ATOM   8052  C24 POPEV 374       2.550  62.646 100.072  1.00  0.00           C
ATOM   8055  C25 POPEV 374       2.570  63.246  98.662  1.00  0.00           C
ATOM   8058  C26 POPEV 374       2.550  64.776  98.651  1.00  0.00           C
ATOM   8061  C27 POPEV 374       1.860  65.356  97.412  1.00  0.00           C
ATOM   8064  C28 POPEV 374       1.950  66.886  97.382  1.00  0.00           C
ATOM   8067  C29 POPEV 374       1.350  67.486  96.142  1.00  0.00           C
ATOM   8069 0C21 POPEV 374       2.000  67.646  94.972  1.00  0.00           C
ATOM   8071 1C21 POPEV 374       3.440  67.266  94.722  1.00  0.00           C
ATOM   8074 2C21 POPEV 374       4.090  68.066  93.572  1.00  0.00           C
ATOM   8077 3C21 POPEV 374       3.540  67.716  92.182  1.00  0.00           C
ATOM   8080 4C21 POPEV 374       4.450  68.186  91.032  1.00  0.00           C
ATOM   8083 5C21 POPEV 374       4.580  69.706  90.922  1.00  0.00           C
ATOM   8086 6C21 POPEV 374       5.240  70.136  89.602  1.00  0.00           C
ATOM   8089 7C21 POPEV 374       5.180  71.656  89.372  1.00  0.00           C
ATOM   8092 8C21 POPEV 374       5.810  72.096  88.042  1.00  0.00           C
ATOM   8096  C33 POPEV 374       7.090  63.666  98.372  1.00  0.00           C
ATOM   8099  C34 POPEV 374       7.500  64.716  97.332  1.00  0.00           C
ATOM   8102  C35 POPEV 374       6.540  64.846  96.132  1.00  0.00           C
ATOM   8105  C36 POPEV 374       6.360  63.556  95.321  1.00  0.00           C
ATOM   8108  C37 POPEV 374       5.200  63.606  94.312  1.00  0.00           C
ATOM   8111  C38 POPEV 374       5.400  64.616  93.162  1.00  0.00           C
ATOM   8114  C39 POPEV 374       6.310  64.106  92.042  1.00  0.00           C
ATOM   8117 0C31 POPEV 374       5.550  63.376  90.922  1.00  0.00           C
ATOM   8120 1C31 POPEV 374       6.480  62.896  89.812  1.00  0.00           C
ATOM   8123 2C31 POPEV 374       5.770  62.186  88.651  1.00  0.00           C
ATOM   8126 3C31 POPEV 374       5.180  63.146  87.602  1.00  0.00           C
ATOM   8129 4C31 POPEV 374       4.440  62.396  86.482  1.00  0.00           C
ATOM   8132 5C31 POPEV 374       3.910  63.336  85.382  1.00  0.00           C
ATOM   8135 6C31 POPEV 374       3.070  62.606  84.322  1.00  0.00           C
ATOM   8139  NH3 POPEW 375      20.492 118.618 104.962  1.00  0.00           N
ATOM   8143  C12 POPEW 375      21.152 118.068 106.192  1.00  0.00           C
ATOM   8146  C11 POPEW 375      21.762 116.678 105.902  1.00  0.00           C
ATOM   8149  P   POPEW 375      20.762 115.038 104.132  1.00  0.00           P
ATOM   8150  O13 POPEW 375      22.152 114.748 103.752  1.00  0.00           O
ATOM   8151  O14 POPEW 375      19.762 113.958 104.032  1.00  0.00           O
ATOM   8152  O11 POPEW 375      20.272 116.248 103.242  1.00  0.00           O
ATOM   8153  O12 POPEW 375      20.742 115.728 105.552  1.00  0.00           O
ATOM   8154  C1  POPEW 375      20.432 116.178 101.822  1.00  0.00           C
ATOM   8157  C2  POPEW 375      21.042 117.508 101.372  1.00  0.00           C
ATOM   8159  O21 POPEW 375      20.492 117.938 100.132  1.00  0.00           O
ATOM   8160  C21 POPEW 375      20.952 117.678  98.942  1.00  0.00           C
ATOM   8161  O22 POPEW 375      21.902 116.968  98.642  1.00  0.00           O
ATOM   8162  C22 POPEW 375      20.032 118.398  97.952  1.00  0.00           C
ATOM   8165  C3  POPEW 375      22.582 117.508 101.522  1.00  0.00           C
ATOM   8168  O31 POPEW 375      23.172 118.778 101.222  1.00  0.00           O
ATOM   8169  C31 POPEW 375      22.962 119.738 102.132  1.00  0.00           C
ATOM   8170  O32 POPEW 375      22.422 119.588 103.212  1.00  0.00           O
ATOM   8171  C32 POPEW 375      23.572 121.028 101.582  1.00  0.00           C
ATOM   8174  C23 POPEW 375      20.732 119.138  96.792  1.00  0.00           C
ATOM   8177  C24 POPEW 375      19.922 120.358  96.312  1.00  0.00           C
ATOM   8180  C25 POPEW 375      18.502 120.088  95.752  1.00  0.00           C
ATOM   8183  C26 POPEW 375      18.552 119.678  94.272  1.00  0.00           C
ATOM   8186  C27 POPEW 375      17.242 119.588  93.472  1.00  0.00           C
ATOM   8189  C28 POPEW 375      17.602 119.358  91.982  1.00  0.00           C
ATOM   8192  C29 POPEW 375      16.452 119.508  91.022  1.00  0.00           C
ATOM   8194 0C21 POPEW 375      16.122 118.668  90.012  1.00  0.00           C
ATOM   8196 1C21 POPEW 375      16.802 117.368  89.642  1.00  0.00           C
ATOM   8199 2C21 POPEW 375      17.772 117.478  88.442  1.00  0.00           C
ATOM   8202 3C21 POPEW 375      19.072 118.238  88.772  1.00  0.00           C
ATOM   8205 4C21 POPEW 375      20.252 117.818  87.882  1.00  0.00           C
ATOM   8208 5C21 POPEW 375      20.172 118.308  86.431  1.00  0.00           C
ATOM   8211 6C21 POPEW 375      20.982 117.408  85.492  1.00  0.00           C
ATOM   8214 7C21 POPEW 375      20.982 117.898  84.032  1.00  0.00           C
ATOM   8217 8C21 POPEW 375      21.722 116.928  83.102  1.00  0.00           C
ATOM   8221  C33 POPEW 375      22.872 121.568 100.312  1.00  0.00           C
ATOM   8224  C34 POPEW 375      23.862 122.298  99.392  1.00  0.00           C
ATOM   8227  C35 POPEW 375      23.222 122.948  98.142  1.00  0.00           C
ATOM   8230  C36 POPEW 375      22.472 124.248  98.462  1.00  0.00           C
ATOM   8233  C37 POPEW 375      22.812 125.428  97.532  1.00  0.00           C
ATOM   8236  C38 POPEW 375      22.172 126.738  98.022  1.00  0.00           C
ATOM   8239  C39 POPEW 375      22.612 127.988  97.232  1.00  0.00           C
ATOM   8242 0C31 POPEW 375      21.802 128.258  95.962  1.00  0.00           C
ATOM   8245 1C31 POPEW 375      22.282 129.528  95.242  1.00  0.00           C
ATOM   8248 2C31 POPEW 375      21.422 129.918  94.042  1.00  0.00           C
ATOM   8251 3C31 POPEW 375      21.892 131.228  93.382  1.00  0.00           C
ATOM   8254 4C31 POPEW 375      21.182 131.508  92.042  1.00  0.00           C
ATOM   8257 5C31 POPEW 375      21.472 132.908  91.492  1.00  0.00           C
ATOM   8260 6C31 POPEW 375      20.922 133.128  90.082  1.00  0.00           C
ATOM   8264  NH3 POPEX 376      35.542 111.918 104.162  1.00  0.00           N
ATOM   8268  C12 POPEX 376      36.202 112.098 105.502  1.00  0.00           C
ATOM   8271  C11 POPEX 376      36.452 113.568 105.862  1.00  0.00           C
ATOM   8274  P   POPEX 376      38.512 113.878 104.302  1.00  0.00           P
ATOM   8275  O13 POPEX 376      39.112 115.038 103.632  1.00  0.00           O
ATOM   8276  O14 POPEX 376      39.282 113.228 105.382  1.00  0.00           O
ATOM   8277  O11 POPEX 376      38.152 112.778 103.232  1.00  0.00           O
ATOM   8278  O12 POPEX 376      37.072 114.278 104.792  1.00  0.00           O
ATOM   8279  C1  POPEX 376      38.582 112.968 101.872  1.00  0.00           C
ATOM   8282  C2  POPEX 376      37.512 113.758 101.072  1.00  0.00           C
ATOM   8284  O21 POPEX 376      36.712 112.868 100.272  1.00  0.00           O
ATOM   8285  C21 POPEX 376      37.312 112.368  99.202  1.00  0.00           C
ATOM   8286  O22 POPEX 376      38.482 112.548  98.892  1.00  0.00           O
ATOM   8287  C22 POPEX 376      36.352 111.468  98.432  1.00  0.00           C
ATOM   8290  C3  POPEX 376      38.092 115.008 100.321  1.00  0.00           C
ATOM   8293  O31 POPEX 376      37.102 115.638  99.492  1.00  0.00           O
ATOM   8294  C31 POPEX 376      36.202 116.328 100.192  1.00  0.00           C
ATOM   8295  O32 POPEX 376      36.202 116.478 101.392  1.00  0.00           O
ATOM   8296  C32 POPEX 376      35.072 116.758  99.272  1.00  0.00           C
ATOM   8299  C23 POPEX 376      36.842 111.198  96.992  1.00  0.00           C
ATOM   8302  C24 POPEX 376      36.402 112.278  95.992  1.00  0.00           C
ATOM   8305  C25 POPEX 376      34.992 112.018  95.462  1.00  0.00           C
ATOM   8308  C26 POPEX 376      34.972 111.018  94.302  1.00  0.00           C
ATOM   8311  C27 POPEX 376      35.242 111.698  92.952  1.00  0.00           C
ATOM   8314  C28 POPEX 376      35.522 110.728  91.792  1.00  0.00           C
ATOM   8317  C29 POPEX 376      34.452 109.678  91.622  1.00  0.00           C
ATOM   8319 0C21 POPEX 376      33.612 109.528  90.581  1.00  0.00           C
ATOM   8321 1C21 POPEX 376      33.532 110.388  89.342  1.00  0.00           C
ATOM   8324 2C21 POPEX 376      33.662 109.558  88.052  1.00  0.00           C
ATOM   8327 3C21 POPEX 376      33.682 110.448  86.802  1.00  0.00           C
ATOM   8330 4C21 POPEX 376      34.292 109.758  85.572  1.00  0.00           C
ATOM   8333 5C21 POPEX 376      35.822 109.658  85.642  1.00  0.00           C
ATOM   8336 6C21 POPEX 376      36.442 109.058  84.372  1.00  0.00           C
ATOM   8339 7C21 POPEX 376      37.942 108.768  84.532  1.00  0.00           C
ATOM   8342 8C21 POPEX 376      38.612 108.238  83.262  1.00  0.00           C
ATOM   8346  C33 POPEX 376      33.792 115.958  99.592  1.00  0.00           C
ATOM   8349  C34 POPEX 376      32.632 116.328  98.672  1.00  0.00           C
ATOM   8352  C35 POPEX 376      31.262 115.848  99.172  1.00  0.00           C
ATOM   8355  C36 POPEX 376      30.182 115.938  98.092  1.00  0.00           C
ATOM   8358  C37 POPEX 376      29.812 117.388  97.722  1.00  0.00           C
ATOM   8361  C38 POPEX 376      29.242 117.578  96.312  1.00  0.00           C
ATOM   8364  C39 POPEX 376      28.212 116.528  95.902  1.00  0.00           C
ATOM   8367 0C31 POPEX 376      27.832 116.608  94.422  1.00  0.00           C
ATOM   8370 1C31 POPEX 376      27.112 115.338  93.972  1.00  0.00           C
ATOM   8373 2C31 POPEX 376      26.282 115.498  92.702  1.00  0.00           C
ATOM   8376 3C31 POPEX 376      25.082 116.418  92.902  1.00  0.00           C
ATOM   8379 4C31 POPEX 376      24.172 116.478  91.672  1.00  0.00           C
ATOM   8382 5C31 POPEX 376      22.852 117.138  92.062  1.00  0.00           C
ATOM   8385 6C31 POPEX 376      22.032 117.648  90.882  1.00  0.00           C
ATOM   8389  NH3 POPEY 377      21.532  26.896  61.542  1.00  0.00           N
ATOM   8393  C12 POPEY 377      22.142  26.356  62.802  1.00  0.00           C
ATOM   8396  C11 POPEY 377      22.542  24.876  62.662  1.00  0.00           C
ATOM   8399  P   POPEY 377      25.122  25.016  62.882  1.00  0.00           P
ATOM   8400  O13 POPEY 377      25.312  26.466  63.032  1.00  0.00           O
ATOM   8401  O14 POPEY 377      25.302  24.486  61.522  1.00  0.00           O
ATOM   8402  O11 POPEY 377      26.122  24.356  63.932  1.00  0.00           O
ATOM   8403  O12 POPEY 377      23.702  24.596  63.432  1.00  0.00           O
ATOM   8404  C1  POPEY 377      25.892  24.676  65.322  1.00  0.00           C
ATOM   8407  C2  POPEY 377      25.912  23.396  66.212  1.00  0.00           C
ATOM   8409  O21 POPEY 377      26.012  23.726  67.622  1.00  0.00           O
ATOM   8410  C21 POPEY 377      27.102  24.366  68.042  1.00  0.00           C
ATOM   8411  O22 POPEY 377      28.052  24.686  67.362  1.00  0.00           O
ATOM   8412  C22 POPEY 377      26.952  24.616  69.552  1.00  0.00           C
ATOM   8415  C3  POPEY 377      26.972  22.366  65.722  1.00  0.00           C
ATOM   8418  O31 POPEY 377      27.042  21.216  66.592  1.00  0.00           O
ATOM   8419  C31 POPEY 377      28.032  20.376  66.282  1.00  0.00           C
ATOM   8420  O32 POPEY 377      28.822  20.516  65.372  1.00  0.00           O
ATOM   8421  C32 POPEY 377      28.042  19.226  67.292  1.00  0.00           C
ATOM   8424  C23 POPEY 377      26.892  23.326  70.412  1.00  0.00           C
ATOM   8427  C24 POPEY 377      26.242  23.576  71.772  1.00  0.00           C
ATOM   8430  C25 POPEY 377      26.252  22.336  72.692  1.00  0.00           C
ATOM   8433  C26 POPEY 377      25.692  22.626  74.092  1.00  0.00           C
ATOM   8436  C27 POPEY 377      26.032  21.516  75.102  1.00  0.00           C
ATOM   8439  C28 POPEY 377      25.402  21.706  76.502  1.00  0.00           C
ATOM   8442  C29 POPEY 377      25.912  22.926  77.232  1.00  0.00           C
ATOM   8444 0C21 POPEY 377      26.392  22.976  78.492  1.00  0.00           C
ATOM   8446 1C21 POPEY 377      26.532  21.816  79.442  1.00  0.00           C
ATOM   8449 2C21 POPEY 377      27.272  22.166  80.752  1.00  0.00           C
ATOM   8452 3C21 POPEY 377      28.802  22.186  80.592  1.00  0.00           C
ATOM   8455 4C21 POPEY 377      29.462  20.806  80.812  1.00  0.00           C
ATOM   8458 5C21 POPEY 377      30.182  20.676  82.162  1.00  0.00           C
ATOM   8461 6C21 POPEY 377      31.032  19.406  82.292  1.00  0.00           C
ATOM   8464 7C21 POPEY 377      31.632  19.246  83.692  1.00  0.00           C
ATOM   8467 8C21 POPEY 377      32.462  17.966  83.862  1.00  0.00           C
ATOM   8471  C33 POPEY 377      28.162  19.716  68.762  1.00  0.00           C
ATOM   8474  C34 POPEY 377      27.902  18.586  69.772  1.00  0.00           C
ATOM   8477  C35 POPEY 377      28.072  19.056  71.222  1.00  0.00           C
ATOM   8480  C36 POPEY 377      27.932  17.916  72.252  1.00  0.00           C
ATOM   8483  C37 POPEY 377      28.282  18.366  73.682  1.00  0.00           C
ATOM   8486  C38 POPEY 377      27.742  17.376  74.722  1.00  0.00           C
ATOM   8489  C39 POPEY 377      28.082  17.756  76.172  1.00  0.00           C
ATOM   8492 0C31 POPEY 377      26.962  17.376  77.152  1.00  0.00           C
ATOM   8495 1C31 POPEY 377      27.302  17.696  78.612  1.00  0.00           C
ATOM   8498 2C31 POPEY 377      26.082  17.516  79.532  1.00  0.00           C
ATOM   8501 3C31 POPEY 377      26.312  17.966  80.982  1.00  0.00           C
ATOM   8504 4C31 POPEY 377      27.342  17.116  81.752  1.00  0.00           C
ATOM   8507 5C31 POPEY 377      27.482  17.596  83.202  1.00  0.00           C
ATOM   8510 6C31 POPEY 377      28.512  16.836  84.042  1.00  0.00           C
ATOM   8514  NH3 POPEZ 378      11.050  44.986  62.592  1.00  0.00           N
ATOM   8518  C12 POPEZ 378      10.550  43.766  63.342  1.00  0.00           C
ATOM   8521  C11 POPEZ 378       9.170  43.316  62.832  1.00  0.00           C
ATOM   8524  P   POPEZ 378       7.400  41.406  63.082  1.00  0.00           P
ATOM   8525  O13 POPEZ 378       6.350  42.456  63.082  1.00  0.00           O
ATOM   8526  O14 POPEZ 378       7.610  40.596  61.872  1.00  0.00           O
ATOM   8527  O11 POPEZ 378       7.190  40.426  64.312  1.00  0.00           O
ATOM   8528  O12 POPEZ 378       8.790  42.086  63.452  1.00  0.00           O
ATOM   8529  C1  POPEZ 378       7.030  41.036  65.592  1.00  0.00           C
ATOM   8532  C2  POPEZ 378       6.650  40.016  66.691  1.00  0.00           C
ATOM   8534  O21 POPEZ 378       6.790  40.726  67.941  1.00  0.00           O
ATOM   8535  C21 POPEZ 378       5.650  40.916  68.562  1.00  0.00           C
ATOM   8536  O22 POPEZ 378       4.600  40.366  68.322  1.00  0.00           O
ATOM   8537  C22 POPEZ 378       5.820  42.016  69.602  1.00  0.00           C
ATOM   8540  C3  POPEZ 378       7.480  38.706  66.772  1.00  0.00           C
ATOM   8543  O31 POPEZ 378       6.910  37.836  67.792  1.00  0.00           O
ATOM   8544  C31 POPEZ 378       7.730  37.476  68.782  1.00  0.00           C
ATOM   8545  O32 POPEZ 378       8.920  37.756  68.852  1.00  0.00           O
ATOM   8546  C32 POPEZ 378       7.010  36.646  69.842  1.00  0.00           C
ATOM   8549  C23 POPEZ 378       4.610  41.926  70.542  1.00  0.00           C
ATOM   8552  C24 POPEZ 378       4.410  43.126  71.442  1.00  0.00           C
ATOM   8555  C25 POPEZ 378       5.390  43.106  72.612  1.00  0.00           C
ATOM   8558  C26 POPEZ 378       4.740  43.576  73.912  1.00  0.00           C
ATOM   8561  C27 POPEZ 378       5.740  43.566  75.062  1.00  0.00           C
ATOM   8564  C28 POPEZ 378       5.100  43.886  76.422  1.00  0.00           C
ATOM   8567  C29 POPEZ 378       4.410  42.686  77.012  1.00  0.00           C
ATOM   8569 0C21 POPEZ 378       4.950  41.896  77.962  1.00  0.00           C
ATOM   8571 1C21 POPEZ 378       6.320  42.096  78.552  1.00  0.00           C
ATOM   8574 2C21 POPEZ 378       6.850  40.846  79.282  1.00  0.00           C
ATOM   8577 3C21 POPEZ 378       8.300  41.046  79.761  1.00  0.00           C
ATOM   8580 4C21 POPEZ 378       8.830  39.876  80.592  1.00  0.00           C
ATOM   8583 5C21 POPEZ 378       9.110  38.606  79.761  1.00  0.00           C
ATOM   8586 6C21 POPEZ 378       9.420  37.406  80.662  1.00  0.00           C
ATOM   8589 7C21 POPEZ 378       9.600  36.106  79.862  1.00  0.00           C
ATOM   8592 8C21 POPEZ 378       9.880  34.896  80.742  1.00  0.00           C
ATOM   8596  C33 POPEZ 378       5.930  37.396  70.672  1.00  0.00           C
ATOM   8599  C34 POPEZ 378       4.540  37.276  70.041  1.00  0.00           C
ATOM   8602  C35 POPEZ 378       3.390  37.156  71.062  1.00  0.00           C
ATOM   8605  C36 POPEZ 378       2.060  36.906  70.342  1.00  0.00           C
ATOM   8608  C37 POPEZ 378       1.000  36.176  71.172  1.00  0.00           C
ATOM   8611  C38 POPEZ 378      -0.290  35.906  70.382  1.00  0.00           C
ATOM   8614  C39 POPEZ 378      -0.640  34.416  70.202  1.00  0.00           C
ATOM   8617 0C31 POPEZ 378      -1.320  33.736  71.412  1.00  0.00           C
ATOM   8620 1C31 POPEZ 378      -0.410  33.566  72.642  1.00  0.00           C
ATOM   8623 2C31 POPEZ 378      -1.090  32.796  73.791  1.00  0.00           C
ATOM   8626 3C31 POPEZ 378      -1.090  31.276  73.592  1.00  0.00           C
ATOM   8629 4C31 POPEZ 378      -2.000  30.576  74.612  1.00  0.00           C
ATOM   8632 5C31 POPEZ 378      -1.840  29.046  74.612  1.00  0.00           C
ATOM   8635 6C31 POPEZ 378      -2.850  28.346  75.522  1.00  0.00           C
ATOM   8639  NH3 POPEa 379      43.562  27.276 101.752  1.00  0.00           N
ATOM   8643  C12 POPEa 379      43.502  27.266 100.252  1.00  0.00           C
ATOM   8646  C11 POPEa 379      43.502  28.696  99.682  1.00  0.00           C
ATOM   8649  P   POPEa 379      45.252  30.156 100.962  1.00  0.00           P
ATOM   8650  O13 POPEa 379      44.542  29.696 102.182  1.00  0.00           O
ATOM   8651  O14 POPEa 379      45.142  31.586 100.602  1.00  0.00           O
ATOM   8652  O11 POPEa 379      46.812  29.846 101.052  1.00  0.00           O
ATOM   8653  O12 POPEa 379      44.802  29.256  99.742  1.00  0.00           O
ATOM   8654  C1  POPEa 379      47.472  28.976 100.112  1.00  0.00           C
ATOM   8657  C2  POPEa 379      47.842  29.696  98.772  1.00  0.00           C
ATOM   8659  O21 POPEa 379      47.072  29.116  97.692  1.00  0.00           O
ATOM   8660  C21 POPEa 379      47.122  29.656  96.482  1.00  0.00           C
ATOM   8661  O22 POPEa 379      47.982  30.386  96.032  1.00  0.00           O
ATOM   8662  C22 POPEa 379      45.882  29.206  95.682  1.00  0.00           C
ATOM   8665  C3  POPEa 379      49.392  29.796  98.552  1.00  0.00           C
ATOM   8668  O31 POPEa 379      49.682  31.076  97.962  1.00  0.00           O
ATOM   8669  C31 POPEa 379      50.912  31.416  97.642  1.00  0.00           C
ATOM   8670  O32 POPEa 379      51.932  30.866  98.011  1.00  0.00           O
ATOM   8671  C32 POPEa 379      50.812  32.686  96.782  1.00  0.00           C
ATOM   8674  C23 POPEa 379      45.952  29.576  94.182  1.00  0.00           C
ATOM   8677  C24 POPEa 379      44.582  29.556  93.492  1.00  0.00           C
ATOM   8680  C25 POPEa 379      44.632  30.026  92.022  1.00  0.00           C
ATOM   8683  C26 POPEa 379      43.242  30.406  91.472  1.00  0.00           C
ATOM   8686  C27 POPEa 379      43.312  31.066  90.082  1.00  0.00           C
ATOM   8689  C28 POPEa 379      42.102  31.976  89.761  1.00  0.00           C
ATOM   8692  C29 POPEa 379      42.252  33.386  90.292  1.00  0.00           C
ATOM   8694 0C21 POPEa 379      42.802  34.406  89.622  1.00  0.00           C
ATOM   8696 1C21 POPEa 379      43.392  34.306  88.232  1.00  0.00           C
ATOM   8699 2C21 POPEa 379      42.342  34.576  87.142  1.00  0.00           C
ATOM   8702 3C21 POPEa 379      42.762  34.016  85.782  1.00  0.00           C
ATOM   8705 4C21 POPEa 379      41.712  34.246  84.672  1.00  0.00           C
ATOM   8708 5C21 POPEa 379      40.692  33.106  84.512  1.00  0.00           C
ATOM   8711 6C21 POPEa 379      39.502  33.126  85.472  1.00  0.00           C
ATOM   8714 7C21 POPEa 379      38.552  31.936  85.262  1.00  0.00           C
ATOM   8717 8C21 POPEa 379      37.292  32.006  86.122  1.00  0.00           C
ATOM   8721  C33 POPEa 379      51.842  32.756  95.622  1.00  0.00           C
ATOM   8724  C34 POPEa 379      51.382  33.726  94.522  1.00  0.00           C
ATOM   8727  C35 POPEa 379      52.382  33.816  93.352  1.00  0.00           C
ATOM   8730  C36 POPEa 379      51.852  34.656  92.172  1.00  0.00           C
ATOM   8733  C37 POPEa 379      52.892  34.836  91.062  1.00  0.00           C
ATOM   8736  C38 POPEa 379      52.362  35.656  89.882  1.00  0.00           C
ATOM   8739  C39 POPEa 379      53.462  36.016  88.862  1.00  0.00           C
ATOM   8742 0C31 POPEa 379      52.952  36.826  87.662  1.00  0.00           C
ATOM   8745 1C31 POPEa 379      52.622  38.286  87.972  1.00  0.00           C
ATOM   8748 2C31 POPEa 379      51.732  38.936  86.912  1.00  0.00           C
ATOM   8751 3C31 POPEa 379      51.292  40.356  87.282  1.00  0.00           C
ATOM   8754 4C31 POPEa 379      50.072  40.826  86.462  1.00  0.00           C
ATOM   8757 5C31 POPEa 379      49.622  42.246  86.831  1.00  0.00           C
ATOM   8760 6C31 POPEa 379      48.342  42.676  86.122  1.00  0.00           C
ATOM   8764  NH3 POPEb 380     100.052 123.118 100.372  1.00  0.00           N
ATOM   8768  C12 POPEb 380      98.882 122.478 101.062  1.00  0.00           C
ATOM   8771  C11 POPEb 380      97.572 122.778 100.321  1.00  0.00           C
ATOM   8774  P   POPEb 380      96.852 124.908  98.931  1.00  0.00           P
ATOM   8775  O13 POPEb 380      95.582 124.268  98.532  1.00  0.00           O
ATOM   8776  O14 POPEb 380      96.902 126.348  99.222  1.00  0.00           O
ATOM   8777  O11 POPEb 380      97.932 124.528  97.842  1.00  0.00           O
ATOM   8778  O12 POPEb 380      97.432 124.188 100.222  1.00  0.00           O
ATOM   8779  C1  POPEb 380      97.552 124.598  96.452  1.00  0.00           C
ATOM   8782  C2  POPEb 380      98.402 123.598  95.642  1.00  0.00           C
ATOM   8784  O21 POPEb 380      98.412 123.878  94.232  1.00  0.00           O
ATOM   8785  C21 POPEb 380      97.472 123.418  93.412  1.00  0.00           C
ATOM   8786  O22 POPEb 380      96.432 122.858  93.712  1.00  0.00           O
ATOM   8787  C22 POPEb 380      97.872 123.848  91.982  1.00  0.00           C
ATOM   8790  C3  POPEb 380      98.052 122.138  96.042  1.00  0.00           C
ATOM   8793  O31 POPEb 380      98.942 121.188  95.412  1.00  0.00           O
ATOM   8794  C31 POPEb 380     100.152 121.148  95.942  1.00  0.00           C
ATOM   8795  O32 POPEb 380     100.502 121.708  96.971  1.00  0.00           O
ATOM   8796  C32 POPEb 380     101.032 120.308  95.041  1.00  0.00           C
ATOM   8799  C23 POPEb 380      97.912 122.718  90.932  1.00  0.00           C
ATOM   8802  C24 POPEb 380      98.322 123.238  89.542  1.00  0.00           C
ATOM   8805  C25 POPEb 380      97.272 124.148  88.872  1.00  0.00           C
ATOM   8808  C26 POPEb 380      97.772 124.708  87.541  1.00  0.00           C
ATOM   8811  C27 POPEb 380      96.842 125.768  86.922  1.00  0.00           C
ATOM   8814  C28 POPEb 380      97.362 126.328  85.581  1.00  0.00           C
ATOM   8817  C29 POPEb 380      98.782 126.818  85.721  1.00  0.00           C
ATOM   8819 0C21 POPEb 380      99.192 128.088  85.852  1.00  0.00           C
ATOM   8821 1C21 POPEb 380      98.342 129.328  85.822  1.00  0.00           C
ATOM   8824 2C21 POPEb 380      98.502 129.978  84.442  1.00  0.00           C
ATOM   8827 3C21 POPEb 380      97.802 131.328  84.272  1.00  0.00           C
ATOM   8830 4C21 POPEb 380      98.272 132.098  83.022  1.00  0.00           C
ATOM   8833 5C21 POPEb 380      98.082 131.388  81.672  1.00  0.00           C
ATOM   8836 6C21 POPEb 380      99.112 130.278  81.372  1.00  0.00           C
ATOM   8839 7C21 POPEb 380      99.432 130.118  79.882  1.00  0.00           C
ATOM   8842 8C21 POPEb 380     100.332 128.898  79.622  1.00  0.00           C
ATOM   8846  C33 POPEb 380     102.502 120.728  95.192  1.00  0.00           C
ATOM   8849  C34 POPEb 380     103.402 119.908  94.292  1.00  0.00           C
ATOM   8852  C35 POPEb 380     104.862 120.308  94.471  1.00  0.00           C
ATOM   8855  C36 POPEb 380     105.762 119.588  93.472  1.00  0.00           C
ATOM   8858  C37 POPEb 380     107.232 119.918  93.712  1.00  0.00           C
ATOM   8861  C38 POPEb 380     108.152 119.258  92.692  1.00  0.00           C
ATOM   8864  C39 POPEb 380     107.932 117.748  92.582  1.00  0.00           C
ATOM   8867 0C31 POPEb 380     109.072 117.078  91.822  1.00  0.00           C
ATOM   8870 1C31 POPEb 380     109.112 115.548  91.971  1.00  0.00           C
ATOM   8873 2C31 POPEb 380     110.522 115.008  91.691  1.00  0.00           C
ATOM   8876 3C31 POPEb 380     111.062 115.448  90.321  1.00  0.00           C
ATOM   8879 4C31 POPEb 380     112.542 115.098  90.102  1.00  0.00           C
ATOM   8882 5C31 POPEb 380     112.972 115.418  88.662  1.00  0.00           C
ATOM   8885 6C31 POPEb 380     114.482 115.218  88.452  1.00  0.00           C
ATOM   8889  NH3 POPEc 381      35.412  12.556  60.112  1.00  0.00           N
ATOM   8893  C12 POPEc 381      34.432  12.046  61.132  1.00  0.00           C
ATOM   8896  C11 POPEc 381      34.162  10.536  61.042  1.00  0.00           C
ATOM   8899  P   POPEc 381      32.782   8.746  59.682  1.00  0.00           P
ATOM   8900  O13 POPEc 381      31.372   8.626  60.072  1.00  0.00           O
ATOM   8901  O14 POPEc 381      33.072   8.406  58.272  1.00  0.00           O
ATOM   8902  O11 POPEc 381      33.642   7.836  60.622  1.00  0.00           O
ATOM   8903  O12 POPEc 381      33.312  10.216  59.942  1.00  0.00           O
ATOM   8904  C1  POPEc 381      33.132   7.396  61.872  1.00  0.00           C
ATOM   8907  C2  POPEc 381      34.322   7.196  62.842  1.00  0.00           C
ATOM   8909  O21 POPEc 381      34.702   8.446  63.462  1.00  0.00           O
ATOM   8910  C21 POPEc 381      33.962   8.756  64.522  1.00  0.00           C
ATOM   8911  O22 POPEc 381      33.042   8.096  64.962  1.00  0.00           O
ATOM   8912  C22 POPEc 381      34.552  10.006  65.172  1.00  0.00           C
ATOM   8915  C3  POPEc 381      35.532   6.606  62.062  1.00  0.00           C
ATOM   8918  O31 POPEc 381      36.602   6.236  62.942  1.00  0.00           O
ATOM   8919  C31 POPEc 381      36.312   5.166  63.682  1.00  0.00           C
ATOM   8920  O32 POPEc 381      35.412   4.376  63.462  1.00  0.00           O
ATOM   8921  C32 POPEc 381      37.172   5.206  64.922  1.00  0.00           C
ATOM   8924  C23 POPEc 381      33.972  10.216  66.582  1.00  0.00           C
ATOM   8927  C24 POPEc 381      34.752  11.236  67.422  1.00  0.00           C
ATOM   8930  C25 POPEc 381      34.172  11.356  68.842  1.00  0.00           C
ATOM   8933  C26 POPEc 381      34.302  10.076  69.682  1.00  0.00           C
ATOM   8936  C27 POPEc 381      33.842  10.306  71.122  1.00  0.00           C
ATOM   8939  C28 POPEc 381      33.852   9.056  72.022  1.00  0.00           C
ATOM   8942  C29 POPEc 381      35.222   8.596  72.442  1.00  0.00           C
ATOM   8944 0C21 POPEc 381      35.952   9.136  73.432  1.00  0.00           C
ATOM   8946 1C21 POPEc 381      35.592  10.366  74.242  1.00  0.00           C
ATOM   8949 2C21 POPEc 381      35.252  10.086  75.712  1.00  0.00           C
ATOM   8952 3C21 POPEc 381      33.962   9.286  75.912  1.00  0.00           C
ATOM   8955 4C21 POPEc 381      33.622   9.076  77.392  1.00  0.00           C
ATOM   8958 5C21 POPEc 381      32.362   8.236  77.582  1.00  0.00           C
ATOM   8961 6C21 POPEc 381      32.122   7.816  79.032  1.00  0.00           C
ATOM   8964 7C21 POPEc 381      30.832   7.006  79.172  1.00  0.00           C
ATOM   8967 8C21 POPEc 381      30.982   5.716  79.992  1.00  0.00           C
ATOM   8971  C33 POPEc 381      36.412   5.856  66.082  1.00  0.00           C
ATOM   8974  C34 POPEc 381      37.062   5.556  67.432  1.00  0.00           C
ATOM   8977  C35 POPEc 381      36.222   6.046  68.622  1.00  0.00           C
ATOM   8980  C36 POPEc 381      34.932   5.236  68.802  1.00  0.00           C
ATOM   8983  C37 POPEc 381      34.182   5.586  70.092  1.00  0.00           C
ATOM   8986  C38 POPEc 381      34.702   4.856  71.332  1.00  0.00           C
ATOM   8989  C39 POPEc 381      33.852   5.176  72.572  1.00  0.00           C
ATOM   8992 0C31 POPEc 381      34.202   4.316  73.782  1.00  0.00           C
ATOM   8995 1C31 POPEc 381      33.422   4.756  75.032  1.00  0.00           C
ATOM   8998 2C31 POPEc 381      33.442   3.696  76.142  1.00  0.00           C
ATOM   9001 3C31 POPEc 381      34.812   3.476  76.792  1.00  0.00           C
ATOM   9004 4C31 POPEc 381      35.082   4.376  78.011  1.00  0.00           C
ATOM   9007 5C31 POPEc 381      35.912   5.626  77.732  1.00  0.00           C
ATOM   9010 6C31 POPEc 381      36.172   6.446  78.992  1.00  0.00           C
ATOM   9014  NH3 POPEd 382      62.062  26.126  60.232  1.00  0.00           N
ATOM   9018  C12 POPEd 382      62.432  27.566  60.382  1.00  0.00           C
ATOM   9021  C11 POPEd 382      63.892  27.746  59.992  1.00  0.00           C
ATOM   9024  P   POPEd 382      64.092  30.376  59.862  1.00  0.00           P
ATOM   9025  O13 POPEd 382      65.352  31.166  59.792  1.00  0.00           O
ATOM   9026  O14 POPEd 382      63.372  30.196  58.572  1.00  0.00           O
ATOM   9027  O11 POPEd 382      63.132  30.956  60.972  1.00  0.00           O
ATOM   9028  O12 POPEd 382      64.412  28.976  60.472  1.00  0.00           O
ATOM   9029  C1  POPEd 382      62.852  30.316  62.242  1.00  0.00           C
ATOM   9032  C2  POPEd 382      63.132  31.256  63.442  1.00  0.00           C
ATOM   9034  O21 POPEd 382      62.572  30.916  64.732  1.00  0.00           O
ATOM   9035  C21 POPEd 382      62.302  29.706  65.132  1.00  0.00           C
ATOM   9036  O22 POPEd 382      62.242  28.696  64.462  1.00  0.00           O
ATOM   9037  C22 POPEd 382      62.082  29.676  66.662  1.00  0.00           C
ATOM   9040  C3  POPEd 382      62.712  32.706  63.122  1.00  0.00           C
ATOM   9043  O31 POPEd 382      63.182  33.576  64.172  1.00  0.00           O
ATOM   9044  C31 POPEd 382      62.292  34.026  65.032  1.00  0.00           C
ATOM   9045  O32 POPEd 382      61.082  33.866  64.972  1.00  0.00           O
ATOM   9046  C32 POPEd 382      63.032  34.796  66.132  1.00  0.00           C
ATOM   9049  C23 POPEd 382      62.152  31.046  67.382  1.00  0.00           C
ATOM   9052  C24 POPEd 382      62.142  30.916  68.912  1.00  0.00           C
ATOM   9055  C25 POPEd 382      60.912  31.506  69.612  1.00  0.00           C
ATOM   9058  C26 POPEd 382      60.902  31.206  71.112  1.00  0.00           C
ATOM   9061  C27 POPEd 382      59.622  31.656  71.831  1.00  0.00           C
ATOM   9064  C28 POPEd 382      59.462  31.056  73.242  1.00  0.00           C
ATOM   9067  C29 POPEd 382      60.492  31.556  74.232  1.00  0.00           C
ATOM   9069 0C21 POPEd 382      60.372  31.476  75.572  1.00  0.00           C
ATOM   9071 1C21 POPEd 382      59.222  30.836  76.312  1.00  0.00           C
ATOM   9074 2C21 POPEd 382      59.482  30.746  77.832  1.00  0.00           C
ATOM   9077 3C21 POPEd 382      59.502  32.126  78.522  1.00  0.00           C
ATOM   9080 4C21 POPEd 382      59.872  32.066  80.012  1.00  0.00           C
ATOM   9083 5C21 POPEd 382      59.872  33.466  80.651  1.00  0.00           C
ATOM   9086 6C21 POPEd 382      60.992  33.716  81.672  1.00  0.00           C
ATOM   9089 7C21 POPEd 382      62.392  33.736  81.042  1.00  0.00           C
ATOM   9092 8C21 POPEd 382      63.472  34.286  81.971  1.00  0.00           C
ATOM   9096  C33 POPEd 382      62.292  34.756  67.492  1.00  0.00           C
ATOM   9099  C34 POPEd 382      63.032  35.466  68.642  1.00  0.00           C
ATOM   9102  C35 POPEd 382      64.202  34.656  69.232  1.00  0.00           C
ATOM   9105  C36 POPEd 382      63.892  34.036  70.612  1.00  0.00           C
ATOM   9108  C37 POPEd 382      65.062  33.186  71.151  1.00  0.00           C
ATOM   9111  C38 POPEd 382      64.812  32.656  72.572  1.00  0.00           C
ATOM   9114  C39 POPEd 382      66.032  31.946  73.192  1.00  0.00           C
ATOM   9117 0C31 POPEd 382      66.282  30.546  72.602  1.00  0.00           C
ATOM   9120 1C31 POPEd 382      67.262  29.676  73.412  1.00  0.00           C
ATOM   9123 2C31 POPEd 382      67.202  28.196  73.011  1.00  0.00           C
ATOM   9126 3C31 POPEd 382      68.092  27.296  73.882  1.00  0.00           C
ATOM   9129 4C31 POPEd 382      67.792  25.796  73.712  1.00  0.00           C
ATOM   9132 5C31 POPEd 382      68.162  25.236  72.332  1.00  0.00           C
ATOM   9135 6C31 POPEd 382      67.782  23.756  72.152  1.00  0.00           C
ATOM   9139  NH3 POPEe 383      57.222 108.818  56.632  1.00  0.00           N
ATOM   9143  C12 POPEe 383      56.172 108.628  57.702  1.00  0.00           C
ATOM   9146  C11 POPEe 383      54.802 109.158  57.232  1.00  0.00           C
ATOM   9149  P   POPEe 383      52.342 109.498  58.062  1.00  0.00           P
ATOM   9150  O13 POPEe 383      52.302 110.648  57.122  1.00  0.00           O
ATOM   9151  O14 POPEe 383      51.452 108.348  57.772  1.00  0.00           O
ATOM   9152  O11 POPEe 383      52.022 110.008  59.542  1.00  0.00           O
ATOM   9153  O12 POPEe 383      53.812 108.938  58.242  1.00  0.00           O
ATOM   9154  C1  POPEe 383      51.992 109.048  60.612  1.00  0.00           C
ATOM   9157  C2  POPEe 383      51.662 109.728  61.972  1.00  0.00           C
ATOM   9159  O21 POPEe 383      52.012 108.838  63.062  1.00  0.00           O
ATOM   9160  C21 POPEe 383      52.742 109.418  64.012  1.00  0.00           C
ATOM   9161  O22 POPEe 383      53.232 110.528  63.922  1.00  0.00           O
ATOM   9162  C22 POPEe 383      52.872 108.538  65.252  1.00  0.00           C
ATOM   9165  C3  POPEe 383      50.172 110.158  62.092  1.00  0.00           C
ATOM   9168  O31 POPEe 383      49.962 111.428  62.752  1.00  0.00           O
ATOM   9169  C31 POPEe 383      49.902 111.398  64.092  1.00  0.00           C
ATOM   9170  O32 POPEe 383      50.132 110.418  64.782  1.00  0.00           O
ATOM   9171  C32 POPEe 383      49.442 112.768  64.602  1.00  0.00           C
ATOM   9174  C23 POPEe 383      52.952 109.428  66.522  1.00  0.00           C
ATOM   9177  C24 POPEe 383      52.742 108.688  67.852  1.00  0.00           C
ATOM   9180  C25 POPEe 383      53.242 109.528  69.032  1.00  0.00           C
ATOM   9183  C26 POPEe 383      53.032 108.898  70.412  1.00  0.00           C
ATOM   9186  C27 POPEe 383      53.472 109.808  71.571  1.00  0.00           C
ATOM   9189  C28 POPEe 383      53.252 109.128  72.932  1.00  0.00           C
ATOM   9192  C29 POPEe 383      53.262 110.108  74.071  1.00  0.00           C
ATOM   9194 0C21 POPEe 383      54.072 110.078  75.142  1.00  0.00           C
ATOM   9196 1C21 POPEe 383      55.152 109.048  75.412  1.00  0.00           C
ATOM   9199 2C21 POPEe 383      55.982 109.378  76.662  1.00  0.00           C
ATOM   9202 3C21 POPEe 383      55.232 109.148  77.982  1.00  0.00           C
ATOM   9205 4C21 POPEe 383      55.282 107.698  78.482  1.00  0.00           C
ATOM   9208 5C21 POPEe 383      54.182 107.348  79.502  1.00  0.00           C
ATOM   9211 6C21 POPEe 383      54.072 108.308  80.692  1.00  0.00           C
ATOM   9214 7C21 POPEe 383      52.812 108.048  81.542  1.00  0.00           C
ATOM   9217 8C21 POPEe 383      52.522 109.138  82.572  1.00  0.00           C
ATOM   9221  C33 POPEe 383      49.572 112.978  66.132  1.00  0.00           C
ATOM   9224  C34 POPEe 383      48.762 114.198  66.582  1.00  0.00           C
ATOM   9227  C35 POPEe 383      49.172 114.788  67.941  1.00  0.00           C
ATOM   9230  C36 POPEe 383      50.222 115.898  67.792  1.00  0.00           C
ATOM   9233  C37 POPEe 383      50.622 116.648  69.071  1.00  0.00           C
ATOM   9236  C38 POPEe 383      51.892 117.498  68.862  1.00  0.00           C
ATOM   9239  C39 POPEe 383      51.942 118.788  69.702  1.00  0.00           C
ATOM   9242 0C31 POPEe 383      52.102 118.528  71.202  1.00  0.00           C
ATOM   9245 1C31 POPEe 383      52.352 119.818  71.992  1.00  0.00           C
ATOM   9248 2C31 POPEe 383      52.562 119.558  73.492  1.00  0.00           C
ATOM   9251 3C31 POPEe 383      52.802 120.838  74.302  1.00  0.00           C
ATOM   9254 4C31 POPEe 383      53.022 120.548  75.792  1.00  0.00           C
ATOM   9257 5C31 POPEe 383      53.122 121.818  76.642  1.00  0.00           C
ATOM   9260 6C31 POPEe 383      53.192 121.538  78.151  1.00  0.00           C
ATOM   9264  NH3 POPEf 384      58.032  69.056  64.582  1.00  0.00           N
ATOM   9268  C12 POPEf 384      58.392  69.196  63.132  1.00  0.00           C
ATOM   9271  C11 POPEf 384      57.712  70.436  62.512  1.00  0.00           C
ATOM   9274  P   POPEf 384      55.672  69.396  61.212  1.00  0.00           P
ATOM   9275  O13 POPEf 384      54.672  70.376  60.752  1.00  0.00           O
ATOM   9276  O14 POPEf 384      55.782  68.146  60.422  1.00  0.00           O
ATOM   9277  O11 POPEf 384      55.442  69.046  62.752  1.00  0.00           O
ATOM   9278  O12 POPEf 384      57.082  70.096  61.272  1.00  0.00           O
ATOM   9279  C1  POPEf 384      54.412  69.776  63.452  1.00  0.00           C
ATOM   9282  C2  POPEf 384      54.512  69.636  64.992  1.00  0.00           C
ATOM   9284  O21 POPEf 384      55.662  70.386  65.492  1.00  0.00           O
ATOM   9285  C21 POPEf 384      55.382  71.086  66.612  1.00  0.00           C
ATOM   9286  O22 POPEf 384      54.342  71.056  67.232  1.00  0.00           O
ATOM   9287  C22 POPEf 384      56.582  71.946  66.992  1.00  0.00           C
ATOM   9290  C3  POPEf 384      54.592  68.136  65.382  1.00  0.00           C
ATOM   9293  O31 POPEf 384      54.952  67.936  66.761  1.00  0.00           O
ATOM   9294  C31 POPEf 384      53.942  67.896  67.632  1.00  0.00           C
ATOM   9295  O32 POPEf 384      52.782  68.186  67.392  1.00  0.00           O
ATOM   9296  C32 POPEf 384      54.502  67.416  68.962  1.00  0.00           C
ATOM   9299  C23 POPEf 384      56.312  72.776  68.272  1.00  0.00           C
ATOM   9302  C24 POPEf 384      56.422  71.956  69.572  1.00  0.00           C
ATOM   9305  C25 POPEf 384      56.522  72.836  70.822  1.00  0.00           C
ATOM   9308  C26 POPEf 384      57.052  72.096  72.062  1.00  0.00           C
ATOM   9311  C27 POPEf 384      57.122  72.996  73.302  1.00  0.00           C
ATOM   9314  C28 POPEf 384      57.682  72.286  74.552  1.00  0.00           C
ATOM   9317  C29 POPEf 384      57.452  73.096  75.812  1.00  0.00           C
ATOM   9319 0C21 POPEf 384      58.352  73.516  76.712  1.00  0.00           C
ATOM   9321 1C21 POPEf 384      59.842  73.276  76.732  1.00  0.00           C
ATOM   9324 2C21 POPEf 384      60.352  72.736  78.081  1.00  0.00           C
ATOM   9327 3C21 POPEf 384      60.032  71.246  78.282  1.00  0.00           C
ATOM   9330 4C21 POPEf 384      60.392  70.726  79.682  1.00  0.00           C
ATOM   9333 5C21 POPEf 384      59.872  69.306  79.922  1.00  0.00           C
ATOM   9336 6C21 POPEf 384      60.422  68.666  81.202  1.00  0.00           C
ATOM   9339 7C21 POPEf 384      59.922  67.236  81.422  1.00  0.00           C
ATOM   9342 8C21 POPEf 384      60.572  66.526  82.622  1.00  0.00           C
ATOM   9346  C33 POPEf 384      54.122  68.296  70.172  1.00  0.00           C
ATOM   9349  C34 POPEf 384      54.732  67.796  71.502  1.00  0.00           C
ATOM   9352  C35 POPEf 384      53.942  66.646  72.162  1.00  0.00           C
ATOM   9355  C36 POPEf 384      54.442  66.326  73.572  1.00  0.00           C
ATOM   9358  C37 POPEf 384      53.462  65.456  74.372  1.00  0.00           C
ATOM   9361  C38 POPEf 384      53.872  65.246  75.842  1.00  0.00           C
ATOM   9364  C39 POPEf 384      52.892  64.346  76.602  1.00  0.00           C
ATOM   9367 0C31 POPEf 384      53.142  64.326  78.122  1.00  0.00           C
ATOM   9370 1C31 POPEf 384      52.112  63.446  78.852  1.00  0.00           C
ATOM   9373 2C31 POPEf 384      52.092  63.656  80.372  1.00  0.00           C
ATOM   9376 3C31 POPEf 384      53.302  63.066  81.112  1.00  0.00           C
ATOM   9379 4C31 POPEf 384      53.122  63.116  82.632  1.00  0.00           C
ATOM   9382 5C31 POPEf 384      54.262  62.436  83.402  1.00  0.00           C
ATOM   9385 6C31 POPEf 384      54.012  62.396  84.912  1.00  0.00           C
ATOM   9389  NH3 POPEg 385     100.922  51.806 101.502  1.00  0.00           N
ATOM   9393  C12 POPEg 385      99.512  52.126 101.892  1.00  0.00           C
ATOM   9396  C11 POPEg 385      99.402  53.546 102.482  1.00  0.00           C
ATOM   9399  P   POPEg 385     100.952  55.226 101.182  1.00  0.00           P
ATOM   9400  O13 POPEg 385     101.802  54.236 100.472  1.00  0.00           O
ATOM   9401  O14 POPEg 385     101.492  55.826 102.422  1.00  0.00           O
ATOM   9402  O11 POPEg 385     100.492  56.386 100.242  1.00  0.00           O
ATOM   9403  O12 POPEg 385      99.572  54.536 101.462  1.00  0.00           O
ATOM   9404  C1  POPEg 385     100.842  56.556  98.882  1.00  0.00           C
ATOM   9407  C2  POPEg 385     100.172  55.476  97.982  1.00  0.00           C
ATOM   9409  O21 POPEg 385     100.602  55.656  96.622  1.00  0.00           O
ATOM   9410  C21 POPEg 385     100.032  56.556  95.852  1.00  0.00           C
ATOM   9411  O22 POPEg 385      99.202  57.406  96.172  1.00  0.00           O
ATOM   9412  C22 POPEg 385     100.652  56.416  94.462  1.00  0.00           C
ATOM   9415  C3  POPEg 385      98.632  55.346  98.172  1.00  0.00           C
ATOM   9418  O31 POPEg 385      98.152  54.266  97.342  1.00  0.00           O
ATOM   9419  C31 POPEg 385      97.812  53.146  97.992  1.00  0.00           C
ATOM   9420  O32 POPEg 385      97.572  53.096  99.182  1.00  0.00           O
ATOM   9421  C32 POPEg 385      97.852  51.946  97.052  1.00  0.00           C
ATOM   9424  C23 POPEg 385     100.112  57.436  93.432  1.00  0.00           C
ATOM   9427  C24 POPEg 385      98.872  56.926  92.681  1.00  0.00           C
ATOM   9430  C25 POPEg 385      99.172  55.876  91.602  1.00  0.00           C
ATOM   9433  C26 POPEg 385      99.972  56.446  90.412  1.00  0.00           C
ATOM   9436  C27 POPEg 385     100.122  55.456  89.252  1.00  0.00           C
ATOM   9439  C28 POPEg 385     100.652  56.136  87.972  1.00  0.00           C
ATOM   9442  C29 POPEg 385     100.512  55.216  86.772  1.00  0.00           C
ATOM   9444 0C21 POPEg 385     101.162  55.336  85.612  1.00  0.00           C
ATOM   9446 1C21 POPEg 385     102.182  56.386  85.222  1.00  0.00           C
ATOM   9449 2C21 POPEg 385     103.582  55.776  84.962  1.00  0.00           C
ATOM   9452 3C21 POPEg 385     103.542  54.516  84.082  1.00  0.00           C
ATOM   9455 4C21 POPEg 385     104.912  53.996  83.642  1.00  0.00           C
ATOM   9458 5C21 POPEg 385     104.872  52.496  83.292  1.00  0.00           C
ATOM   9461 6C21 POPEg 385     103.752  52.116  82.302  1.00  0.00           C
ATOM   9464 7C21 POPEg 385     103.742  50.616  81.982  1.00  0.00           C
ATOM   9467 8C21 POPEg 385     102.522  50.186  81.151  1.00  0.00           C
ATOM   9471  C33 POPEg 385      97.692  52.276  95.552  1.00  0.00           C
ATOM   9474  C34 POPEg 385      97.872  51.026  94.672  1.00  0.00           C
ATOM   9477  C35 POPEg 385      97.942  51.326  93.172  1.00  0.00           C
ATOM   9480  C36 POPEg 385      96.682  52.006  92.622  1.00  0.00           C
ATOM   9483  C37 POPEg 385      96.742  52.236  91.102  1.00  0.00           C
ATOM   9486  C38 POPEg 385      95.422  52.806  90.572  1.00  0.00           C
ATOM   9489  C39 POPEg 385      95.402  53.086  89.062  1.00  0.00           C
ATOM   9492 0C31 POPEg 385      96.272  54.276  88.651  1.00  0.00           C
ATOM   9495 1C31 POPEg 385      95.982  54.746  87.222  1.00  0.00           C
ATOM   9498 2C31 POPEg 385      96.772  56.016  86.862  1.00  0.00           C
ATOM   9501 3C31 POPEg 385      96.672  56.436  85.392  1.00  0.00           C
ATOM   9504 4C31 POPEg 385      97.212  55.376  84.412  1.00  0.00           C
ATOM   9507 5C31 POPEg 385      97.512  55.956  83.022  1.00  0.00           C
ATOM   9510 6C31 POPEg 385      98.062  54.926  82.032  1.00  0.00           C
ATOM   9514  NH3 POPEh 386      72.402 117.648  97.052  1.00  0.00           N
ATOM   9518  C12 POPEh 386      73.192 118.178  95.872  1.00  0.00           C
ATOM   9521  C11 POPEh 386      73.952 119.458  96.232  1.00  0.00           C
ATOM   9524  P   POPEh 386      73.742 122.018  96.412  1.00  0.00           P
ATOM   9525  O13 POPEh 386      72.762 123.078  96.162  1.00  0.00           O
ATOM   9526  O14 POPEh 386      74.302 122.058  97.772  1.00  0.00           O
ATOM   9527  O11 POPEh 386      74.882 122.008  95.321  1.00  0.00           O
ATOM   9528  O12 POPEh 386      73.062 120.588  96.252  1.00  0.00           O
ATOM   9529  C1  POPEh 386      76.192 122.498  95.562  1.00  0.00           C
ATOM   9532  C2  POPEh 386      77.132 122.138  94.392  1.00  0.00           C
ATOM   9534  O21 POPEh 386      76.572 122.628  93.151  1.00  0.00           O
ATOM   9535  C21 POPEh 386      75.622 121.978  92.502  1.00  0.00           C
ATOM   9536  O22 POPEh 386      75.142 120.898  92.772  1.00  0.00           O
ATOM   9537  C22 POPEh 386      75.252 122.758  91.232  1.00  0.00           C
ATOM   9540  C3  POPEh 386      77.522 120.618  94.401  1.00  0.00           C
ATOM   9543  O31 POPEh 386      78.442 120.308  93.332  1.00  0.00           O
ATOM   9544  C31 POPEh 386      78.252 119.138  92.742  1.00  0.00           C
ATOM   9545  O32 POPEh 386      77.342 118.358  92.962  1.00  0.00           O
ATOM   9546  C32 POPEh 386      79.302 118.938  91.652  1.00  0.00           C
ATOM   9549  C23 POPEh 386      73.942 122.228  90.592  1.00  0.00           C
ATOM   9552  C24 POPEh 386      73.712 122.738  89.162  1.00  0.00           C
ATOM   9555  C25 POPEh 386      72.502 122.038  88.511  1.00  0.00           C
ATOM   9558  C26 POPEh 386      72.192 122.448  87.062  1.00  0.00           C
ATOM   9561  C27 POPEh 386      71.052 121.578  86.502  1.00  0.00           C
ATOM   9564  C28 POPEh 386      70.502 121.998  85.122  1.00  0.00           C
ATOM   9567  C29 POPEh 386      71.472 121.858  83.982  1.00  0.00           C
ATOM   9569 0C21 POPEh 386      71.592 120.808  83.142  1.00  0.00           C
ATOM   9571 1C21 POPEh 386      70.852 119.488  83.221  1.00  0.00           C
ATOM   9574 2C21 POPEh 386      71.792 118.288  82.941  1.00  0.00           C
ATOM   9577 3C21 POPEh 386      71.972 117.958  81.452  1.00  0.00           C
ATOM   9580 4C21 POPEh 386      73.042 116.888  81.192  1.00  0.00           C
ATOM   9583 5C21 POPEh 386      74.452 117.308  81.632  1.00  0.00           C
ATOM   9586 6C21 POPEh 386      75.572 116.668  80.812  1.00  0.00           C
ATOM   9589 7C21 POPEh 386      76.972 117.138  81.262  1.00  0.00           C
ATOM   9592 8C21 POPEh 386      78.102 116.678  80.342  1.00  0.00           C
ATOM   9596  C33 POPEh 386      79.722 117.458  91.562  1.00  0.00           C
ATOM   9599  C34 POPEh 386      80.382 117.058  90.242  1.00  0.00           C
ATOM   9602  C35 POPEh 386      81.912 117.198  90.282  1.00  0.00           C
ATOM   9605  C36 POPEh 386      82.522 116.588  89.022  1.00  0.00           C
ATOM   9608  C37 POPEh 386      84.022 116.828  88.912  1.00  0.00           C
ATOM   9611  C38 POPEh 386      84.552 116.498  87.502  1.00  0.00           C
ATOM   9614  C39 POPEh 386      84.532 114.998  87.162  1.00  0.00           C
ATOM   9617 0C31 POPEh 386      85.652 114.218  87.852  1.00  0.00           C
ATOM   9620 1C31 POPEh 386      85.672 112.738  87.432  1.00  0.00           C
ATOM   9623 2C31 POPEh 386      86.902 111.948  87.872  1.00  0.00           C
ATOM   9626 3C31 POPEh 386      88.252 112.468  87.342  1.00  0.00           C
ATOM   9629 4C31 POPEh 386      88.312 112.508  85.812  1.00  0.00           C
ATOM   9632 5C31 POPEh 386      89.742 112.628  85.262  1.00  0.00           C
ATOM   9635 6C31 POPEh 386      89.802 112.658  83.732  1.00  0.00           C
ATOM   9639  NH3 POPEi 387      28.642  26.276  63.002  1.00  0.00           N
ATOM   9643  C12 POPEi 387      28.522  26.726  61.572  1.00  0.00           C
ATOM   9646  C11 POPEi 387      28.032  28.186  61.522  1.00  0.00           C
ATOM   9649  P   POPEi 387      27.852  28.896  58.952  1.00  0.00           P
ATOM   9650  O13 POPEi 387      29.262  28.476  58.852  1.00  0.00           O
ATOM   9651  O14 POPEi 387      26.952  28.436  57.872  1.00  0.00           O
ATOM   9652  O11 POPEi 387      27.902  30.486  58.972  1.00  0.00           O
ATOM   9653  O12 POPEi 387      27.282  28.466  60.342  1.00  0.00           O
ATOM   9654  C1  POPEi 387      28.952  31.156  59.702  1.00  0.00           C
ATOM   9657  C2  POPEi 387      28.442  31.976  60.932  1.00  0.00           C
ATOM   9659  O21 POPEi 387      29.242  31.566  62.042  1.00  0.00           O
ATOM   9660  C21 POPEi 387      29.682  32.506  62.842  1.00  0.00           C
ATOM   9661  O22 POPEi 387      29.582  33.716  62.712  1.00  0.00           O
ATOM   9662  C22 POPEi 387      30.332  31.776  64.032  1.00  0.00           C
ATOM   9665  C3  POPEi 387      26.932  31.716  61.222  1.00  0.00           C
ATOM   9668  O31 POPEi 387      26.442  32.416  62.382  1.00  0.00           O
ATOM   9669  C31 POPEi 387      26.552  31.766  63.532  1.00  0.00           C
ATOM   9670  O32 POPEi 387      27.082  30.686  63.712  1.00  0.00           O
ATOM   9671  C32 POPEi 387      25.932  32.626  64.632  1.00  0.00           C
ATOM   9674  C23 POPEi 387      30.582  32.706  65.232  1.00  0.00           C
ATOM   9677  C24 POPEi 387      30.802  31.976  66.562  1.00  0.00           C
ATOM   9680  C25 POPEi 387      30.252  32.776  67.752  1.00  0.00           C
ATOM   9683  C26 POPEi 387      30.422  32.126  69.132  1.00  0.00           C
ATOM   9686  C27 POPEi 387      29.622  32.906  70.192  1.00  0.00           C
ATOM   9689  C28 POPEi 387      30.242  32.886  71.592  1.00  0.00           C
ATOM   9692  C29 POPEi 387      30.082  31.586  72.332  1.00  0.00           C
ATOM   9694 0C21 POPEi 387      29.352  31.376  73.442  1.00  0.00           C
ATOM   9696 1C21 POPEi 387      28.532  32.376  74.212  1.00  0.00           C
ATOM   9699 2C21 POPEi 387      28.642  32.176  75.742  1.00  0.00           C
ATOM   9702 3C21 POPEi 387      27.662  33.076  76.522  1.00  0.00           C
ATOM   9705 4C21 POPEi 387      28.112  33.386  77.952  1.00  0.00           C
ATOM   9708 5C21 POPEi 387      28.282  32.166  78.872  1.00  0.00           C
ATOM   9711 6C21 POPEi 387      28.932  32.596  80.202  1.00  0.00           C
ATOM   9714 7C21 POPEi 387      29.272  31.456  81.151  1.00  0.00           C
ATOM   9717 8C21 POPEi 387      30.402  31.816  82.122  1.00  0.00           C
ATOM   9721  C33 POPEi 387      26.862  32.806  65.842  1.00  0.00           C
ATOM   9724  C34 POPEi 387      26.082  32.996  67.142  1.00  0.00           C
ATOM   9727  C35 POPEi 387      25.072  34.156  67.062  1.00  0.00           C
ATOM   9730  C36 POPEi 387      24.632  34.606  68.452  1.00  0.00           C
ATOM   9733  C37 POPEi 387      23.642  35.766  68.402  1.00  0.00           C
ATOM   9736  C38 POPEi 387      23.032  36.106  69.772  1.00  0.00           C
ATOM   9739  C39 POPEi 387      24.082  36.346  70.862  1.00  0.00           C
ATOM   9742 0C31 POPEi 387      23.492  36.696  72.232  1.00  0.00           C
ATOM   9745 1C31 POPEi 387      24.622  37.086  73.202  1.00  0.00           C
ATOM   9748 2C31 POPEi 387      24.152  37.386  74.632  1.00  0.00           C
ATOM   9751 3C31 POPEi 387      24.222  36.156  75.562  1.00  0.00           C
ATOM   9754 4C31 POPEi 387      24.052  36.546  77.032  1.00  0.00           C
ATOM   9757 5C31 POPEi 387      24.272  35.366  77.992  1.00  0.00           C
ATOM   9760 6C31 POPEi 387      24.192  35.756  79.462  1.00  0.00           C
ATOM   9764  NH3 POPEj 388      16.952  38.286  63.402  1.00  0.00           N
ATOM   9768  C12 POPEj 388      17.242  37.986  64.832  1.00  0.00           C
ATOM   9771  C11 POPEj 388      18.632  37.356  64.932  1.00  0.00           C
ATOM   9774  P   POPEj 388      20.402  36.816  66.742  1.00  0.00           P
ATOM   9775  O13 POPEj 388      20.992  35.916  65.722  1.00  0.00           O
ATOM   9776  O14 POPEj 388      21.172  38.036  67.032  1.00  0.00           O
ATOM   9777  O11 POPEj 388      20.122  36.016  68.092  1.00  0.00           O
ATOM   9778  O12 POPEj 388      18.952  37.236  66.302  1.00  0.00           O
ATOM   9779  C1  POPEj 388      18.872  36.046  68.802  1.00  0.00           C
ATOM   9782  C2  POPEj 388      18.842  37.116  69.922  1.00  0.00           C
ATOM   9784  O21 POPEj 388      17.892  36.806  70.962  1.00  0.00           O
ATOM   9785  C21 POPEj 388      18.152  35.766  71.742  1.00  0.00           C
ATOM   9786  O22 POPEj 388      17.822  34.616  71.532  1.00  0.00           O
ATOM   9787  C22 POPEj 388      18.992  36.236  72.932  1.00  0.00           C
ATOM   9790  C3  POPEj 388      18.522  38.536  69.372  1.00  0.00           C
ATOM   9793  O31 POPEj 388      18.652  39.506  70.432  1.00  0.00           O
ATOM   9794  C31 POPEj 388      17.592  39.696  71.182  1.00  0.00           C
ATOM   9795  O32 POPEj 388      16.442  39.446  70.892  1.00  0.00           O
ATOM   9796  C32 POPEj 388      18.042  40.186  72.562  1.00  0.00           C
ATOM   9799  C23 POPEj 388      18.972  35.176  74.042  1.00  0.00           C
ATOM   9802  C24 POPEj 388      19.842  35.526  75.252  1.00  0.00           C
ATOM   9805  C25 POPEj 388      19.822  34.436  76.332  1.00  0.00           C
ATOM   9808  C26 POPEj 388      18.402  33.956  76.672  1.00  0.00           C
ATOM   9811  C27 POPEj 388      18.332  32.916  77.802  1.00  0.00           C
ATOM   9814  C28 POPEj 388      16.912  32.326  77.982  1.00  0.00           C
ATOM   9817  C29 POPEj 388      15.892  33.326  78.462  1.00  0.00           C
ATOM   9819 0C21 POPEj 388      15.022  33.146  79.471  1.00  0.00           C
ATOM   9821 1C21 POPEj 388      14.912  31.896  80.302  1.00  0.00           C
ATOM   9824 2C21 POPEj 388      13.810  31.926  81.372  1.00  0.00           C
ATOM   9827 3C21 POPEj 388      12.380  31.996  80.792  1.00  0.00           C
ATOM   9830 4C21 POPEj 388      11.300  31.696  81.842  1.00  0.00           C
ATOM   9833 5C21 POPEj 388      10.940  30.206  81.922  1.00  0.00           C
ATOM   9836 6C21 POPEj 388       9.850  29.896  82.952  1.00  0.00           C
ATOM   9839 7C21 POPEj 388       9.110  28.586  82.642  1.00  0.00           C
ATOM   9842 8C21 POPEj 388       8.060  28.206  83.692  1.00  0.00           C
ATOM   9846  C33 POPEj 388      19.532  40.596  72.612  1.00  0.00           C
ATOM   9849  C34 POPEj 388      19.992  41.176  73.952  1.00  0.00           C
ATOM   9852  C35 POPEj 388      20.232  40.136  75.062  1.00  0.00           C
ATOM   9855  C36 POPEj 388      19.612  40.546  76.402  1.00  0.00           C
ATOM   9858  C37 POPEj 388      19.912  39.526  77.502  1.00  0.00           C
ATOM   9861  C38 POPEj 388      19.262  39.896  78.852  1.00  0.00           C
ATOM   9864  C39 POPEj 388      19.672  38.956  79.992  1.00  0.00           C
ATOM   9867 0C31 POPEj 388      19.192  37.506  79.782  1.00  0.00           C
ATOM   9870 1C31 POPEj 388      19.362  36.626  81.022  1.00  0.00           C
ATOM   9873 2C31 POPEj 388      18.832  35.206  80.802  1.00  0.00           C
ATOM   9876 3C31 POPEj 388      18.352  34.516  82.092  1.00  0.00           C
ATOM   9879 4C31 POPEj 388      19.472  34.186  83.081  1.00  0.00           C
ATOM   9882 5C31 POPEj 388      18.912  33.556  84.362  1.00  0.00           C
ATOM   9885 6C31 POPEj 388      19.962  33.236  85.422  1.00  0.00           C
ATOM   9889  NH3 POPEk 389     111.512  71.876  99.772  1.00  0.00           N
ATOM   9893  C12 POPEk 389     110.082  71.686 100.212  1.00  0.00           C
ATOM   9896  C11 POPEk 389     109.642  72.756 101.232  1.00  0.00           C
ATOM   9899  P   POPEk 389     110.052  75.026 100.022  1.00  0.00           P
ATOM   9900  O13 POPEk 389     111.422  74.746 100.482  1.00  0.00           O
ATOM   9901  O14 POPEk 389     109.482  76.366 100.262  1.00  0.00           O
ATOM   9902  O11 POPEk 389     110.042  74.716  98.462  1.00  0.00           O
ATOM   9903  O12 POPEk 389     109.102  73.916 100.592  1.00  0.00           O
ATOM   9904  C1  POPEk 389     110.772  75.626  97.622  1.00  0.00           C
ATOM   9907  C2  POPEk 389     112.072  75.046  97.032  1.00  0.00           C
ATOM   9909  O21 POPEk 389     112.722  76.136  96.352  1.00  0.00           O
ATOM   9910  C21 POPEk 389     113.922  75.886  95.872  1.00  0.00           C
ATOM   9911  O22 POPEk 389     114.552  74.866  96.072  1.00  0.00           O
ATOM   9912  C22 POPEk 389     114.292  77.006  94.892  1.00  0.00           C
ATOM   9915  C3  POPEk 389     111.782  73.866  96.052  1.00  0.00           C
ATOM   9918  O31 POPEk 389     111.852  72.576  96.722  1.00  0.00           O
ATOM   9919  C31 POPEk 389     112.482  71.506  96.192  1.00  0.00           C
ATOM   9920  O32 POPEk 389     112.552  70.426  96.772  1.00  0.00           O
ATOM   9921  C32 POPEk 389     113.072  71.746  94.812  1.00  0.00           C
ATOM   9924  C23 POPEk 389     114.802  76.356  93.592  1.00  0.00           C
ATOM   9927  C24 POPEk 389     115.162  77.306  92.442  1.00  0.00           C
ATOM   9930  C25 POPEk 389     113.992  77.676  91.522  1.00  0.00           C
ATOM   9933  C26 POPEk 389     113.122  78.826  92.032  1.00  0.00           C
ATOM   9936  C27 POPEk 389     112.512  79.666  90.892  1.00  0.00           C
ATOM   9939  C28 POPEk 389     111.652  80.836  91.392  1.00  0.00           C
ATOM   9942  C29 POPEk 389     110.322  80.376  91.932  1.00  0.00           C
ATOM   9944 0C21 POPEk 389     109.232  81.136  92.092  1.00  0.00           C
ATOM   9946 1C21 POPEk 389     109.112  82.586  91.691  1.00  0.00           C
ATOM   9949 2C21 POPEk 389     108.182  82.706  90.472  1.00  0.00           C
ATOM   9952 3C21 POPEk 389     108.652  81.906  89.252  1.00  0.00           C
ATOM   9955 4C21 POPEk 389     107.612  81.896  88.132  1.00  0.00           C
ATOM   9958 5C21 POPEk 389     107.292  83.296  87.602  1.00  0.00           C
ATOM   9961 6C21 POPEk 389     106.282  83.256  86.462  1.00  0.00           C
ATOM   9964 7C21 POPEk 389     106.082  84.656  85.882  1.00  0.00           C
ATOM   9967 8C21 POPEk 389     105.132  84.656  84.692  1.00  0.00           C
ATOM   9971  C33 POPEk 389     113.612  70.466  94.162  1.00  0.00           C
ATOM   9974  C34 POPEk 389     113.842  70.696  92.672  1.00  0.00           C
ATOM   9977  C35 POPEk 389     114.262  69.446  91.901  1.00  0.00           C
ATOM   9980  C36 POPEk 389     114.122  69.636  90.382  1.00  0.00           C
ATOM   9983  C37 POPEk 389     115.092  70.666  89.782  1.00  0.00           C
ATOM   9986  C38 POPEk 389     114.552  71.296  88.492  1.00  0.00           C
ATOM   9989  C39 POPEk 389     114.092  70.276  87.432  1.00  0.00           C
ATOM   9992 0C31 POPEk 389     115.212  69.366  86.922  1.00  0.00           C
ATOM   9995 1C31 POPEk 389     114.712  68.416  85.822  1.00  0.00           C
ATOM   9998 2C31 POPEk 389     115.872  67.746  85.092  1.00  0.00           C
ATOM  10001 3C31 POPEk 389     115.452  66.946  83.862  1.00  0.00           C
ATOM  10004 4C31 POPEk 389     116.632  66.656  82.922  1.00  0.00           C
ATOM  10007 5C31 POPEk 389     116.172  66.126  81.562  1.00  0.00           C
ATOM  10010 6C31 POPEk 389     117.292  65.866  80.562  1.00  0.00           C
ATOM  10014  NH3 POPEl 390      94.962  20.086  58.372  1.00  0.00           N
ATOM  10018  C12 POPEl 390      94.232  20.536  57.132  1.00  0.00           C
ATOM  10021  C11 POPEl 390      94.242  22.066  57.032  1.00  0.00           C
ATOM  10024  P   POPEl 390      92.082  22.906  58.252  1.00  0.00           P
ATOM  10025  O13 POPEl 390      91.752  23.846  59.332  1.00  0.00           O
ATOM  10026  O14 POPEl 390      91.592  23.316  56.922  1.00  0.00           O
ATOM  10027  O11 POPEl 390      91.542  21.476  58.572  1.00  0.00           O
ATOM  10028  O12 POPEl 390      93.642  22.666  58.192  1.00  0.00           O
ATOM  10029  C1  POPEl 390      90.942  20.986  59.782  1.00  0.00           C
ATOM  10032  C2  POPEl 390      91.952  20.296  60.752  1.00  0.00           C
ATOM  10034  O21 POPEl 390      91.402  19.116  61.362  1.00  0.00           O
ATOM  10035  C21 POPEl 390      90.452  19.246  62.272  1.00  0.00           C
ATOM  10036  O22 POPEl 390      89.882  20.266  62.592  1.00  0.00           O
ATOM  10037  C22 POPEl 390      90.242  17.906  63.002  1.00  0.00           C
ATOM  10040  C3  POPEl 390      92.552  21.306  61.792  1.00  0.00           C
ATOM  10043  O31 POPEl 390      93.602  20.746  62.612  1.00  0.00           O
ATOM  10044  C31 POPEl 390      94.782  20.746  62.032  1.00  0.00           C
ATOM  10045  O32 POPEl 390      95.002  21.096  60.872  1.00  0.00           O
ATOM  10046  C32 POPEl 390      95.892  20.326  63.002  1.00  0.00           C
ATOM  10049  C23 POPEl 390      91.432  17.536  63.932  1.00  0.00           C
ATOM  10052  C24 POPEl 390      91.032  17.146  65.372  1.00  0.00           C
ATOM  10055  C25 POPEl 390      91.162  18.306  66.382  1.00  0.00           C
ATOM  10058  C26 POPEl 390      91.142  17.876  67.862  1.00  0.00           C
ATOM  10061  C27 POPEl 390      91.672  18.986  68.772  1.00  0.00           C
ATOM  10064  C28 POPEl 390      91.632  18.636  70.272  1.00  0.00           C
ATOM  10067  C29 POPEl 390      92.232  19.756  71.082  1.00  0.00           C
ATOM  10069 0C21 POPEl 390      92.602  19.706  72.372  1.00  0.00           C
ATOM  10071 1C21 POPEl 390      92.422  18.536  73.312  1.00  0.00           C
ATOM  10074 2C21 POPEl 390      92.512  19.006  74.772  1.00  0.00           C
ATOM  10077 3C21 POPEl 390      92.112  17.926  75.792  1.00  0.00           C
ATOM  10080 4C21 POPEl 390      92.592  18.266  77.212  1.00  0.00           C
ATOM  10083 5C21 POPEl 390      91.852  17.526  78.332  1.00  0.00           C
ATOM  10086 6C21 POPEl 390      91.732  16.016  78.092  1.00  0.00           C
ATOM  10089 7C21 POPEl 390      91.122  15.276  79.292  1.00  0.00           C
ATOM  10092 8C21 POPEl 390      90.692  13.836  78.962  1.00  0.00           C
ATOM  10096  C33 POPEl 390      95.512  20.426  64.492  1.00  0.00           C
ATOM  10099  C34 POPEl 390      96.662  20.046  65.432  1.00  0.00           C
ATOM  10102  C35 POPEl 390      96.412  20.486  66.882  1.00  0.00           C
ATOM  10105  C36 POPEl 390      97.452  19.906  67.852  1.00  0.00           C
ATOM  10108  C37 POPEl 390      97.482  20.656  69.182  1.00  0.00           C
ATOM  10111  C38 POPEl 390      98.822  20.556  69.912  1.00  0.00           C
ATOM  10114  C39 POPEl 390      98.932  21.546  71.092  1.00  0.00           C
ATOM  10117 0C31 POPEl 390      97.812  21.356  72.112  1.00  0.00           C
ATOM  10120 1C31 POPEl 390      97.912  22.266  73.332  1.00  0.00           C
ATOM  10123 2C31 POPEl 390      96.692  22.076  74.252  1.00  0.00           C
ATOM  10126 3C31 POPEl 390      96.402  23.286  75.142  1.00  0.00           C
ATOM  10129 4C31 POPEl 390      97.522  23.616  76.122  1.00  0.00           C
ATOM  10132 5C31 POPEl 390      97.042  24.476  77.292  1.00  0.00           C
ATOM  10135 6C31 POPEl 390      96.402  25.806  76.872  1.00  0.00           C
ATOM  10139  NH3 POPEm 391      64.432  44.186 102.401  1.00  0.00           N
ATOM  10143  C12 POPEm 391      65.452  43.226 101.842  1.00  0.00           C
ATOM  10146  C11 POPEm 391      65.552  41.906 102.642  1.00  0.00           C
ATOM  10149  P   POPEm 391      66.802  39.576 102.532  1.00  0.00           P
ATOM  10150  O13 POPEm 391      67.162  39.386 103.952  1.00  0.00           O
ATOM  10151  O14 POPEm 391      65.682  38.786 101.982  1.00  0.00           O
ATOM  10152  O11 POPEm 391      68.132  39.176 101.752  1.00  0.00           O
ATOM  10153  O12 POPEm 391      66.662  41.126 102.192  1.00  0.00           O
ATOM  10154  C1  POPEm 391      68.572  40.046 100.712  1.00  0.00           C
ATOM  10157  C2  POPEm 391      69.252  39.286  99.562  1.00  0.00           C
ATOM  10159  O21 POPEm 391      69.002  40.046  98.382  1.00  0.00           O
ATOM  10160  C21 POPEm 391      69.872  40.976  98.072  1.00  0.00           C
ATOM  10161  O22 POPEm 391      71.062  40.966  98.382  1.00  0.00           O
ATOM  10162  C22 POPEm 391      69.212  42.036  97.212  1.00  0.00           C
ATOM  10165  C3  POPEm 391      68.632  37.876  99.352  1.00  0.00           C
ATOM  10168  O31 POPEm 391      69.482  37.126  98.482  1.00  0.00           O
ATOM  10169  C31 POPEm 391      69.442  37.376  97.142  1.00  0.00           C
ATOM  10170  O32 POPEm 391      70.442  37.316  96.452  1.00  0.00           O
ATOM  10171  C32 POPEm 391      68.052  37.726  96.602  1.00  0.00           C
ATOM  10174  C23 POPEm 391      69.902  42.156  95.842  1.00  0.00           C
ATOM  10177  C24 POPEm 391      69.792  40.876  95.022  1.00  0.00           C
ATOM  10180  C25 POPEm 391      70.752  40.836  93.842  1.00  0.00           C
ATOM  10183  C26 POPEm 391      70.712  39.436  93.212  1.00  0.00           C
ATOM  10186  C27 POPEm 391      71.242  39.376  91.782  1.00  0.00           C
ATOM  10189  C28 POPEm 391      71.012  37.976  91.212  1.00  0.00           C
ATOM  10192  C29 POPEm 391      71.272  37.926  89.732  1.00  0.00           C
ATOM  10194 0C21 POPEm 391      70.452  37.426  88.791  1.00  0.00           C
ATOM  10196 1C21 POPEm 391      69.102  36.776  88.992  1.00  0.00           C
ATOM  10199 2C21 POPEm 391      67.972  37.566  88.302  1.00  0.00           C
ATOM  10202 3C21 POPEm 391      67.962  37.436  86.772  1.00  0.00           C
ATOM  10205 4C21 POPEm 391      66.912  38.356  86.162  1.00  0.00           C
ATOM  10208 5C21 POPEm 391      66.932  38.356  84.632  1.00  0.00           C
ATOM  10211 6C21 POPEm 391      65.872  39.296  84.052  1.00  0.00           C
ATOM  10214 7C21 POPEm 391      66.002  39.456  82.541  1.00  0.00           C
ATOM  10217 8C21 POPEm 391      65.092  40.556  81.982  1.00  0.00           C
ATOM  10221  C33 POPEm 391      67.892  37.496  95.072  1.00  0.00           C
ATOM  10224  C34 POPEm 391      66.872  38.446  94.422  1.00  0.00           C
ATOM  10227  C35 POPEm 391      66.712  38.186  92.912  1.00  0.00           C
ATOM  10230  C36 POPEm 391      65.792  39.206  92.212  1.00  0.00           C
ATOM  10233  C37 POPEm 391      65.562  38.866  90.742  1.00  0.00           C
ATOM  10236  C38 POPEm 391      64.502  39.736  90.052  1.00  0.00           C
ATOM  10239  C39 POPEm 391      65.052  41.066  89.522  1.00  0.00           C
ATOM  10242 0C31 POPEm 391      63.992  41.876  88.762  1.00  0.00           C
ATOM  10245 1C31 POPEm 391      64.562  43.136  88.102  1.00  0.00           C
ATOM  10248 2C31 POPEm 391      63.532  43.856  87.202  1.00  0.00           C
ATOM  10251 3C31 POPEm 391      63.892  45.326  86.932  1.00  0.00           C
ATOM  10254 4C31 POPEm 391      65.302  45.576  86.402  1.00  0.00           C
ATOM  10257 5C31 POPEm 391      65.722  47.036  86.571  1.00  0.00           C
ATOM  10260 6C31 POPEm 391      67.172  47.286  86.151  1.00  0.00           C
ATOM  10264  NH3 POPEn 392     128.012 125.878  62.192  1.00  0.00           N
ATOM  10268  C12 POPEn 392     127.042 124.788  61.842  1.00  0.00           C
ATOM  10271  C11 POPEn 392     127.652 123.388  62.052  1.00  0.00           C
ATOM  10274  P   POPEn 392     127.222 121.268  63.502  1.00  0.00           P
ATOM  10275  O13 POPEn 392     125.832 120.878  63.162  1.00  0.00           O
ATOM  10276  O14 POPEn 392     128.322 120.678  62.692  1.00  0.00           O
ATOM  10277  O11 POPEn 392     127.582 121.028  65.032  1.00  0.00           O
ATOM  10278  O12 POPEn 392     127.322 122.858  63.352  1.00  0.00           O
ATOM  10279  C1  POPEn 392     126.712 121.358  66.112  1.00  0.00           C
ATOM  10282  C2  POPEn 392     127.202 122.598  66.901  1.00  0.00           C
ATOM  10284  O21 POPEn 392     126.602 122.628  68.221  1.00  0.00           O
ATOM  10285  C21 POPEn 392     127.332 122.048  69.152  1.00  0.00           C
ATOM  10286  O22 POPEn 392     128.222 121.248  68.952  1.00  0.00           O
ATOM  10287  C22 POPEn 392     127.042 122.758  70.492  1.00  0.00           C
ATOM  10290  C3  POPEn 392     126.892 123.948  66.182  1.00  0.00           C
ATOM  10293  O31 POPEn 392     126.872 125.078  67.102  1.00  0.00           O
ATOM  10294  C31 POPEn 392     125.722 125.228  67.742  1.00  0.00           C
ATOM  10295  O32 POPEn 392     124.712 124.568  67.562  1.00  0.00           O
ATOM  10296  C32 POPEn 392     125.822 126.308  68.802  1.00  0.00           C
ATOM  10299  C23 POPEn 392     127.822 122.178  71.702  1.00  0.00           C
ATOM  10302  C24 POPEn 392     128.132 123.208  72.802  1.00  0.00           C
ATOM  10305  C25 POPEn 392     129.392 124.048  72.512  1.00  0.00           C
ATOM  10308  C26 POPEn 392     129.842 124.928  73.702  1.00  0.00           C
ATOM  10311  C27 POPEn 392     131.192 125.618  73.442  1.00  0.00           C
ATOM  10314  C28 POPEn 392     131.582 126.598  74.572  1.00  0.00           C
ATOM  10317  C29 POPEn 392     132.962 127.198  74.382  1.00  0.00           C
ATOM  10319 0C21 POPEn 392     133.892 127.358  75.342  1.00  0.00           C
ATOM  10321 1C21 POPEn 392     133.732 127.018  76.802  1.00  0.00           C
ATOM  10324 2C21 POPEn 392     134.602 127.868  77.752  1.00  0.00           C
ATOM  10327 3C21 POPEn 392     136.062 127.408  77.792  1.00  0.00           C
ATOM  10330 4C21 POPEn 392     136.942 128.228  78.742  1.00  0.00           C
ATOM  10333 5C21 POPEn 392     138.402 127.748  78.722  1.00  0.00           C
ATOM  10336 6C21 POPEn 392     139.372 128.728  79.372  1.00  0.00           C
ATOM  10339 7C21 POPEn 392     140.832 128.348  79.142  1.00  0.00           C
ATOM  10342 8C21 POPEn 392     141.812 129.448  79.532  1.00  0.00           C
ATOM  10346  C33 POPEn 392     125.762 127.688  68.151  1.00  0.00           C
ATOM  10349  C34 POPEn 392     125.542 128.818  69.162  1.00  0.00           C
ATOM  10352  C35 POPEn 392     124.172 128.818  69.872  1.00  0.00           C
ATOM  10355  C36 POPEn 392     122.982 128.478  68.972  1.00  0.00           C
ATOM  10358  C37 POPEn 392     121.612 128.888  69.542  1.00  0.00           C
ATOM  10361  C38 POPEn 392     121.382 130.408  69.502  1.00  0.00           C
ATOM  10364  C39 POPEn 392     121.392 131.078  70.872  1.00  0.00           C
ATOM  10367 0C31 POPEn 392     120.142 130.758  71.702  1.00  0.00           C
ATOM  10370 1C31 POPEn 392     120.072 131.578  72.992  1.00  0.00           C
ATOM  10373 2C31 POPEn 392     118.792 131.348  73.802  1.00  0.00           C
ATOM  10376 3C31 POPEn 392     118.612 129.898  74.252  1.00  0.00           C
ATOM  10379 4C31 POPEn 392     117.642 129.778  75.432  1.00  0.00           C
ATOM  10382 5C31 POPEn 392     117.542 128.348  75.992  1.00  0.00           C
ATOM  10385 6C31 POPEn 392     116.712 128.268  77.272  1.00  0.00           C
ATOM  10389  NH3 POPEo 393      65.582 125.268  60.372  1.00  0.00           N
ATOM  10393  C12 POPEo 393      65.162 123.878  60.752  1.00  0.00           C
ATOM  10396  C11 POPEo 393      65.442 122.898  59.612  1.00  0.00           C
ATOM  10399  P   POPEo 393      65.042 120.458  58.902  1.00  0.00           P
ATOM  10400  O13 POPEo 393      64.292 119.288  59.392  1.00  0.00           O
ATOM  10401  O14 POPEo 393      64.662 120.998  57.572  1.00  0.00           O
ATOM  10402  O11 POPEo 393      66.592 120.138  58.882  1.00  0.00           O
ATOM  10403  O12 POPEo 393      64.972 121.608  59.982  1.00  0.00           O
ATOM  10404  C1  POPEo 393      67.332 119.898  60.092  1.00  0.00           C
ATOM  10407  C2  POPEo 393      68.782 119.358  59.812  1.00  0.00           C
ATOM  10409  O21 POPEo 393      69.762 119.788  60.782  1.00  0.00           O
ATOM  10410  C21 POPEo 393      69.592 119.498  62.052  1.00  0.00           C
ATOM  10411  O22 POPEo 393      68.632 118.948  62.552  1.00  0.00           O
ATOM  10412  C22 POPEo 393      70.832 119.978  62.832  1.00  0.00           C
ATOM  10415  C3  POPEo 393      69.282 119.778  58.392  1.00  0.00           C
ATOM  10418  O31 POPEo 393      70.612 119.278  58.132  1.00  0.00           O
ATOM  10419  C31 POPEo 393      71.592 120.038  58.572  1.00  0.00           C
ATOM  10420  O32 POPEo 393      71.502 121.178  58.982  1.00  0.00           O
ATOM  10421  C32 POPEo 393      72.892 119.258  58.542  1.00  0.00           C
ATOM  10424  C23 POPEo 393      71.142 119.158  64.122  1.00  0.00           C
ATOM  10427  C24 POPEo 393      70.952 119.948  65.432  1.00  0.00           C
ATOM  10430  C25 POPEo 393      71.092 119.058  66.682  1.00  0.00           C
ATOM  10433  C26 POPEo 393      70.982 119.818  68.011  1.00  0.00           C
ATOM  10436  C27 POPEo 393      70.722 118.878  69.202  1.00  0.00           C
ATOM  10439  C28 POPEo 393      70.542 119.618  70.552  1.00  0.00           C
ATOM  10442  C29 POPEo 393      71.832 120.118  71.151  1.00  0.00           C
ATOM  10444 0C21 POPEo 393      72.412 119.658  72.282  1.00  0.00           C
ATOM  10446 1C21 POPEo 393      71.902 118.528  73.142  1.00  0.00           C
ATOM  10449 2C21 POPEo 393      70.832 118.968  74.162  1.00  0.00           C
ATOM  10452 3C21 POPEo 393      71.412 119.708  75.382  1.00  0.00           C
ATOM  10455 4C21 POPEo 393      70.332 120.368  76.242  1.00  0.00           C
ATOM  10458 5C21 POPEo 393      70.902 121.028  77.502  1.00  0.00           C
ATOM  10461 6C21 POPEo 393      69.962 122.068  78.112  1.00  0.00           C
ATOM  10464 7C21 POPEo 393      70.552 122.758  79.352  1.00  0.00           C
ATOM  10467 8C21 POPEo 393      69.752 123.988  79.792  1.00  0.00           C
ATOM  10471  C33 POPEo 393      72.862 117.998  59.442  1.00  0.00           C
ATOM  10474  C34 POPEo 393      74.282 117.468  59.632  1.00  0.00           C
ATOM  10477  C35 POPEo 393      74.502 116.458  60.762  1.00  0.00           C
ATOM  10480  C36 POPEo 393      73.912 116.878  62.122  1.00  0.00           C
ATOM  10483  C37 POPEo 393      74.542 116.108  63.292  1.00  0.00           C
ATOM  10486  C38 POPEo 393      74.122 116.658  64.652  1.00  0.00           C
ATOM  10489  C39 POPEo 393      74.932 116.028  65.792  1.00  0.00           C
ATOM  10492 0C31 POPEo 393      74.702 116.708  67.142  1.00  0.00           C
ATOM  10495 1C31 POPEo 393      75.812 116.348  68.142  1.00  0.00           C
ATOM  10498 2C31 POPEo 393      75.702 117.088  69.482  1.00  0.00           C
ATOM  10501 3C31 POPEo 393      77.012 116.988  70.262  1.00  0.00           C
ATOM  10504 4C31 POPEo 393      76.952 117.628  71.652  1.00  0.00           C
ATOM  10507 5C31 POPEo 393      78.292 117.528  72.372  1.00  0.00           C
ATOM  10510 6C31 POPEo 393      78.272 118.128  73.782  1.00  0.00           C
ATOM  10514  NH3 POPEp 394      19.192  82.626  60.942  1.00  0.00           N
ATOM  10518  C12 POPEp 394      17.802  83.006  61.372  1.00  0.00           C
ATOM  10521  C11 POPEp 394      17.652  84.496  61.742  1.00  0.00           C
ATOM  10524  P   POPEp 394      19.802  85.756  62.412  1.00  0.00           P
ATOM  10525  O13 POPEp 394      19.462  87.196  62.512  1.00  0.00           O
ATOM  10526  O14 POPEp 394      20.282  85.276  61.092  1.00  0.00           O
ATOM  10527  O11 POPEp 394      20.772  85.286  63.532  1.00  0.00           O
ATOM  10528  O12 POPEp 394      18.542  84.906  62.762  1.00  0.00           O
ATOM  10529  C1  POPEp 394      21.392  86.176  64.452  1.00  0.00           C
ATOM  10532  C2  POPEp 394      21.802  85.356  65.692  1.00  0.00           C
ATOM  10534  O21 POPEp 394      21.852  86.226  66.831  1.00  0.00           O
ATOM  10535  C21 POPEp 394      21.982  85.576  67.962  1.00  0.00           C
ATOM  10536  O22 POPEp 394      21.882  84.366  68.122  1.00  0.00           O
ATOM  10537  C22 POPEp 394      22.262  86.576  69.071  1.00  0.00           C
ATOM  10540  C3  POPEp 394      23.132  84.566  65.482  1.00  0.00           C
ATOM  10543  O31 POPEp 394      24.262  85.296  66.032  1.00  0.00           O
ATOM  10544  C31 POPEp 394      25.432  84.706  65.842  1.00  0.00           C
ATOM  10545  O32 POPEp 394      25.632  83.726  65.162  1.00  0.00           O
ATOM  10546  C32 POPEp 394      26.512  85.466  66.612  1.00  0.00           C
ATOM  10549  C23 POPEp 394      22.772  85.856  70.332  1.00  0.00           C
ATOM  10552  C24 POPEp 394      23.102  86.846  71.452  1.00  0.00           C
ATOM  10555  C25 POPEp 394      21.972  87.026  72.472  1.00  0.00           C
ATOM  10558  C26 POPEp 394      21.972  85.946  73.552  1.00  0.00           C
ATOM  10561  C27 POPEp 394      21.102  86.356  74.752  1.00  0.00           C
ATOM  10564  C28 POPEp 394      21.082  85.326  75.892  1.00  0.00           C
ATOM  10567  C29 POPEp 394      22.332  85.336  76.742  1.00  0.00           C
ATOM  10569 0C21 POPEp 394      22.422  85.546  78.072  1.00  0.00           C
ATOM  10571 1C21 POPEp 394      21.272  85.806  79.012  1.00  0.00           C
ATOM  10574 2C21 POPEp 394      21.122  87.286  79.422  1.00  0.00           C
ATOM  10577 3C21 POPEp 394      22.212  87.766  80.402  1.00  0.00           C
ATOM  10580 4C21 POPEp 394      22.052  89.236  80.822  1.00  0.00           C
ATOM  10583 5C21 POPEp 394      20.832  89.506  81.732  1.00  0.00           C
ATOM  10586 6C21 POPEp 394      20.772  90.956  82.212  1.00  0.00           C
ATOM  10589 7C21 POPEp 394      19.742  91.186  83.322  1.00  0.00           C
ATOM  10592 8C21 POPEp 394      19.652  92.636  83.782  1.00  0.00           C
ATOM  10596  C33 POPEp 394      26.762  86.876  66.022  1.00  0.00           C
ATOM  10599  C34 POPEp 394      27.542  87.786  66.962  1.00  0.00           C
ATOM  10602  C35 POPEp 394      26.752  88.126  68.232  1.00  0.00           C
ATOM  10605  C36 POPEp 394      27.432  87.606  69.502  1.00  0.00           C
ATOM  10608  C37 POPEp 394      26.462  87.606  70.692  1.00  0.00           C
ATOM  10611  C38 POPEp 394      27.172  87.636  72.042  1.00  0.00           C
ATOM  10614  C39 POPEp 394      26.162  87.836  73.182  1.00  0.00           C
ATOM  10617 0C31 POPEp 394      26.792  88.216  74.522  1.00  0.00           C
ATOM  10620 1C31 POPEp 394      25.702  88.636  75.522  1.00  0.00           C
ATOM  10623 2C31 POPEp 394      26.242  89.026  76.901  1.00  0.00           C
ATOM  10626 3C31 POPEp 394      25.092  89.186  77.912  1.00  0.00           C
ATOM  10629 4C31 POPEp 394      25.572  89.566  79.322  1.00  0.00           C
ATOM  10632 5C31 POPEp 394      25.832  91.066  79.502  1.00  0.00           C
ATOM  10635 6C31 POPEp 394      26.072  91.456  80.962  1.00  0.00           C
ATOM  10639  NH3 POPEq 395     119.202  90.066  62.902  1.00  0.00           N
ATOM  10643  C12 POPEq 395     119.132  88.566  63.102  1.00  0.00           C
ATOM  10646  C11 POPEq 395     119.792  88.146  64.432  1.00  0.00           C
ATOM  10649  P   POPEq 395     122.312  88.526  63.872  1.00  0.00           P
ATOM  10650  O13 POPEq 395     122.412  87.066  63.662  1.00  0.00           O
ATOM  10651  O14 POPEq 395     122.282  89.396  62.682  1.00  0.00           O
ATOM  10652  O11 POPEq 395     123.402  89.026  64.862  1.00  0.00           O
ATOM  10653  O12 POPEq 395     121.002  88.856  64.712  1.00  0.00           O
ATOM  10654  C1  POPEq 395     123.362  90.376  65.322  1.00  0.00           C
ATOM  10657  C2  POPEq 395     123.812  90.356  66.792  1.00  0.00           C
ATOM  10659  O21 POPEq 395     123.712  91.666  67.401  1.00  0.00           O
ATOM  10660  C21 POPEq 395     124.672  92.526  67.062  1.00  0.00           C
ATOM  10661  O22 POPEq 395     125.392  92.476  66.092  1.00  0.00           O
ATOM  10662  C22 POPEq 395     124.802  93.556  68.182  1.00  0.00           C
ATOM  10665  C3  POPEq 395     125.202  89.666  66.922  1.00  0.00           C
ATOM  10668  O31 POPEq 395     125.842  89.876  68.202  1.00  0.00           O
ATOM  10669  C31 POPEq 395     125.822  88.976  69.202  1.00  0.00           C
ATOM  10670  O32 POPEq 395     126.662  88.976  70.082  1.00  0.00           O
ATOM  10671  C32 POPEq 395     124.642  87.996  69.232  1.00  0.00           C
ATOM  10674  C23 POPEq 395     125.412  92.886  69.432  1.00  0.00           C
ATOM  10677  C24 POPEq 395     125.632  93.836  70.612  1.00  0.00           C
ATOM  10680  C25 POPEq 395     126.372  93.196  71.802  1.00  0.00           C
ATOM  10683  C26 POPEq 395     125.772  91.846  72.232  1.00  0.00           C
ATOM  10686  C27 POPEq 395     126.462  91.226  73.462  1.00  0.00           C
ATOM  10689  C28 POPEq 395     125.692  91.396  74.782  1.00  0.00           C
ATOM  10692  C29 POPEq 395     124.432  90.566  74.812  1.00  0.00           C
ATOM  10694 0C21 POPEq 395     123.472  90.616  75.752  1.00  0.00           C
ATOM  10696 1C21 POPEq 395     123.492  91.496  76.982  1.00  0.00           C
ATOM  10699 2C21 POPEq 395     123.092  90.756  78.272  1.00  0.00           C
ATOM  10702 3C21 POPEq 395     124.092  89.656  78.682  1.00  0.00           C
ATOM  10705 4C21 POPEq 395     123.722  88.976  80.002  1.00  0.00           C
ATOM  10708 5C21 POPEq 395     124.102  89.796  81.252  1.00  0.00           C
ATOM  10711 6C21 POPEq 395     123.722  89.066  82.552  1.00  0.00           C
ATOM  10714 7C21 POPEq 395     124.022  89.876  83.812  1.00  0.00           C
ATOM  10717 8C21 POPEq 395     123.582  89.166  85.092  1.00  0.00           C
ATOM  10721  C33 POPEq 395     123.652  88.306  70.382  1.00  0.00           C
ATOM  10724  C34 POPEq 395     122.452  89.136  69.932  1.00  0.00           C
ATOM  10727  C35 POPEq 395     121.492  89.516  71.062  1.00  0.00           C
ATOM  10730  C36 POPEq 395     121.852  90.856  71.722  1.00  0.00           C
ATOM  10733  C37 POPEq 395     120.742  91.426  72.622  1.00  0.00           C
ATOM  10736  C38 POPEq 395     121.052  92.866  73.062  1.00  0.00           C
ATOM  10739  C39 POPEq 395     120.052  93.456  74.062  1.00  0.00           C
ATOM  10742 0C31 POPEq 395     118.732  93.956  73.452  1.00  0.00           C
ATOM  10745 1C31 POPEq 395     117.932  94.826  74.432  1.00  0.00           C
ATOM  10748 2C31 POPEq 395     116.692  95.516  73.812  1.00  0.00           C
ATOM  10751 3C31 POPEq 395     117.012  96.646  72.821  1.00  0.00           C
ATOM  10754 4C31 POPEq 395     117.612  97.896  73.482  1.00  0.00           C
ATOM  10757 5C31 POPEq 395     117.882  99.008  72.452  1.00  0.00           C
ATOM  10760 6C31 POPEq 395     118.482 100.268  73.081  1.00  0.00           C
ATOM  10764  NH3 POPEr 396      19.522  42.606  61.572  1.00  0.00           N
ATOM  10768  C12 POPEr 396      18.102  42.136  61.282  1.00  0.00           C
ATOM  10771  C11 POPEr 396      18.012  40.746  60.612  1.00  0.00           C
ATOM  10774  P   POPEr 396      15.432  40.106  60.902  1.00  0.00           P
ATOM  10775  O13 POPEr 396      15.192  41.526  60.582  1.00  0.00           O
ATOM  10776  O14 POPEr 396      14.992  39.066  59.952  1.00  0.00           O
ATOM  10777  O11 POPEr 396      14.852  39.726  62.342  1.00  0.00           O
ATOM  10778  O12 POPEr 396      16.982  39.916  61.182  1.00  0.00           O
ATOM  10779  C1  POPEr 396      13.520  40.126  62.722  1.00  0.00           C
ATOM  10782  C2  POPEr 396      13.400  40.206  64.282  1.00  0.00           C
ATOM  10784  O21 POPEr 396      12.220  40.936  64.702  1.00  0.00           O
ATOM  10785  C21 POPEr 396      11.350  40.156  65.332  1.00  0.00           C
ATOM  10786  O22 POPEr 396      11.130  38.986  65.052  1.00  0.00           O
ATOM  10787  C22 POPEr 396      10.840  40.866  66.592  1.00  0.00           C
ATOM  10790  C3  POPEr 396      14.642  40.966  64.832  1.00  0.00           C
ATOM  10793  O31 POPEr 396      14.460  41.556  66.142  1.00  0.00           O
ATOM  10794  C31 POPEr 396      15.142  40.956  67.122  1.00  0.00           C
ATOM  10795  O32 POPEr 396      15.492  39.786  67.122  1.00  0.00           O
ATOM  10796  C32 POPEr 396      15.482  41.996  68.182  1.00  0.00           C
ATOM  10799  C23 POPEr 396      11.260  40.096  67.882  1.00  0.00           C
ATOM  10802  C24 POPEr 396      11.080  40.896  69.182  1.00  0.00           C
ATOM  10805  C25 POPEr 396       9.700  40.786  69.872  1.00  0.00           C
ATOM  10808  C26 POPEr 396       9.700  39.946  71.162  1.00  0.00           C
ATOM  10811  C27 POPEr 396       8.650  40.416  72.182  1.00  0.00           C
ATOM  10814  C28 POPEr 396       8.660  39.556  73.462  1.00  0.00           C
ATOM  10817  C29 POPEr 396       7.970  40.216  74.632  1.00  0.00           C
ATOM  10819 0C21 POPEr 396       7.120  39.636  75.511  1.00  0.00           C
ATOM  10821 1C21 POPEr 396       6.640  38.206  75.542  1.00  0.00           C
ATOM  10824 2C21 POPEr 396       5.120  38.126  75.802  1.00  0.00           C
ATOM  10827 3C21 POPEr 396       4.250  38.486  74.582  1.00  0.00           C
ATOM  10830 4C21 POPEr 396       2.980  39.296  74.932  1.00  0.00           C
ATOM  10833 5C21 POPEr 396       2.070  38.656  76.002  1.00  0.00           C
ATOM  10836 6C21 POPEr 396       1.210  37.496  75.482  1.00  0.00           C
ATOM  10839 7C21 POPEr 396       0.430  36.836  76.632  1.00  0.00           C
ATOM  10842 8C21 POPEr 396      -0.590  35.786  76.182  1.00  0.00           C
ATOM  10846  C33 POPEr 396      14.622  41.886  69.462  1.00  0.00           C
ATOM  10849  C34 POPEr 396      15.002  42.996  70.452  1.00  0.00           C
ATOM  10852  C35 POPEr 396      14.662  42.726  71.932  1.00  0.00           C
ATOM  10855  C36 POPEr 396      13.260  42.226  72.322  1.00  0.00           C
ATOM  10858  C37 POPEr 396      13.250  41.846  73.812  1.00  0.00           C
ATOM  10861  C38 POPEr 396      11.870  41.406  74.322  1.00  0.00           C
ATOM  10864  C39 POPEr 396      11.870  40.866  75.762  1.00  0.00           C
ATOM  10867 0C31 POPEr 396      12.400  41.866  76.802  1.00  0.00           C
ATOM  10870 1C31 POPEr 396      12.470  41.246  78.202  1.00  0.00           C
ATOM  10873 2C31 POPEr 396      13.280  42.076  79.202  1.00  0.00           C
ATOM  10876 3C31 POPEr 396      13.700  41.236  80.412  1.00  0.00           C
ATOM  10879 4C31 POPEr 396      14.512  41.986  81.482  1.00  0.00           C
ATOM  10882 5C31 POPEr 396      13.650  42.866  82.401  1.00  0.00           C
ATOM  10885 6C31 POPEr 396      14.440  43.456  83.572  1.00  0.00           C
ATOM  10889  NH3 POPEs 397      23.022  34.686 104.071  1.00  0.00           N
ATOM  10893  C12 POPEs 397      22.282  34.126 105.262  1.00  0.00           C
ATOM  10896  C11 POPEs 397      22.412  32.596 105.321  1.00  0.00           C
ATOM  10899  P   POPEs 397      20.562  31.256 106.571  1.00  0.00           P
ATOM  10900  O13 POPEs 397      20.802  30.056 105.742  1.00  0.00           O
ATOM  10901  O14 POPEs 397      20.122  31.046 107.972  1.00  0.00           O
ATOM  10902  O11 POPEs 397      19.552  32.226 105.902  1.00  0.00           O
ATOM  10903  O12 POPEs 397      21.902  32.076 106.552  1.00  0.00           O
ATOM  10904  C1  POPEs 397      18.582  31.766 104.972  1.00  0.00           C
ATOM  10907  C2  POPEs 397      19.122  31.886 103.532  1.00  0.00           C
ATOM  10909  O21 POPEs 397      18.152  32.516 102.702  1.00  0.00           O
ATOM  10910  C21 POPEs 397      18.552  33.406 101.852  1.00  0.00           C
ATOM  10911  O22 POPEs 397      19.582  34.056 101.892  1.00  0.00           O
ATOM  10912  C22 POPEs 397      17.582  33.326 100.672  1.00  0.00           C
ATOM  10915  C3  POPEs 397      19.422  30.506 102.902  1.00  0.00           C
ATOM  10918  O31 POPEs 397      20.622  30.606 102.122  1.00  0.00           O
ATOM  10919  C31 POPEs 397      20.962  29.446 101.602  1.00  0.00           C
ATOM  10920  O32 POPEs 397      20.202  28.526 101.362  1.00  0.00           O
ATOM  10921  C32 POPEs 397      22.492  29.386 101.512  1.00  0.00           C
ATOM  10924  C23 POPEs 397      17.252  34.676 100.012  1.00  0.00           C
ATOM  10927  C24 POPEs 397      16.552  34.486  98.662  1.00  0.00           C
ATOM  10930  C25 POPEs 397      17.452  33.926  97.552  1.00  0.00           C
ATOM  10933  C26 POPEs 397      17.082  32.506  97.112  1.00  0.00           C
ATOM  10936  C27 POPEs 397      17.722  32.116  95.762  1.00  0.00           C
ATOM  10939  C28 POPEs 397      17.222  30.766  95.242  1.00  0.00           C
ATOM  10942  C29 POPEs 397      17.632  30.526  93.812  1.00  0.00           C
ATOM  10944 0C21 POPEs 397      17.852  29.326  93.232  1.00  0.00           C
ATOM  10946 1C21 POPEs 397      17.732  27.986  93.912  1.00  0.00           C
ATOM  10949 2C21 POPEs 397      18.442  26.866  93.132  1.00  0.00           C
ATOM  10952 3C21 POPEs 397      17.792  26.536  91.772  1.00  0.00           C
ATOM  10955 4C21 POPEs 397      18.452  25.346  91.072  1.00  0.00           C
ATOM  10958 5C21 POPEs 397      18.122  25.226  89.572  1.00  0.00           C
ATOM  10961 6C21 POPEs 397      16.612  25.146  89.261  1.00  0.00           C
ATOM  10964 7C21 POPEs 397      16.332  24.796  87.792  1.00  0.00           C
ATOM  10967 8C21 POPEs 397      14.842  24.756  87.452  1.00  0.00           C
ATOM  10971  C33 POPEs 397      23.082  30.076 100.262  1.00  0.00           C
ATOM  10974  C34 POPEs 397      24.622  30.056 100.312  1.00  0.00           C
ATOM  10977  C35 POPEs 397      25.292  30.556  99.022  1.00  0.00           C
ATOM  10980  C36 POPEs 397      25.392  29.436  97.972  1.00  0.00           C
ATOM  10983  C37 POPEs 397      26.002  29.886  96.632  1.00  0.00           C
ATOM  10986  C38 POPEs 397      25.942  28.786  95.552  1.00  0.00           C
ATOM  10989  C39 POPEs 397      26.732  27.506  95.882  1.00  0.00           C
ATOM  10992 0C31 POPEs 397      28.222  27.586  95.532  1.00  0.00           C
ATOM  10995 1C31 POPEs 397      29.042  26.416  96.112  1.00  0.00           C
ATOM  10998 2C31 POPEs 397      30.432  26.306  95.482  1.00  0.00           C
ATOM  11001 3C31 POPEs 397      31.432  25.466  96.302  1.00  0.00           C
ATOM  11004 4C31 POPEs 397      32.852  25.546  95.712  1.00  0.00           C
ATOM  11007 5C31 POPEs 397      33.942  25.136  96.702  1.00  0.00           C
ATOM  11010 6C31 POPEs 397      35.362  25.256  96.132  1.00  0.00           C
ATOM  11014  NH3 POPEt 398      16.212 109.408  60.232  1.00  0.00           N
ATOM  11018  C12 POPEt 398      15.492 108.228  59.632  1.00  0.00           C
ATOM  11021  C11 POPEt 398      14.752 107.448  60.732  1.00  0.00           C
ATOM  11024  P   POPEt 398      14.330 105.018  59.761  1.00  0.00           P
ATOM  11025  O13 POPEt 398      13.450 104.628  58.651  1.00  0.00           O
ATOM  11026  O14 POPEt 398      15.772 105.058  59.482  1.00  0.00           O
ATOM  11027  O11 POPEt 398      14.020 104.078  60.992  1.00  0.00           O
ATOM  11028  O12 POPEt 398      13.870 106.458  60.212  1.00  0.00           O
ATOM  11029  C1  POPEt 398      14.792 104.178  62.192  1.00  0.00           C
ATOM  11032  C2  POPEt 398      14.120 105.128  63.212  1.00  0.00           C
ATOM  11034  O21 POPEt 398      14.390 104.598  64.522  1.00  0.00           O
ATOM  11035  C21 POPEt 398      15.542 104.928  65.032  1.00  0.00           C
ATOM  11036  O22 POPEt 398      16.332 105.748  64.592  1.00  0.00           O
ATOM  11037  C22 POPEt 398      15.772 104.128  66.322  1.00  0.00           C
ATOM  11040  C3  POPEt 398      12.580 105.188  62.982  1.00  0.00           C
ATOM  11043  O31 POPEt 398      11.860 105.468  64.192  1.00  0.00           O
ATOM  11044  C31 POPEt 398      11.630 104.388  64.901  1.00  0.00           C
ATOM  11045  O32 POPEt 398      11.920 103.248  64.592  1.00  0.00           O
ATOM  11046  C32 POPEt 398      10.880 104.748  66.182  1.00  0.00           C
ATOM  11049  C23 POPEt 398      14.490 103.928  67.172  1.00  0.00           C
ATOM  11052  C24 POPEt 398      14.692 102.938  68.312  1.00  0.00           C
ATOM  11055  C25 POPEt 398      13.390 102.618  69.052  1.00  0.00           C
ATOM  11058  C26 POPEt 398      12.850 103.798  69.862  1.00  0.00           C
ATOM  11061  C27 POPEt 398      11.580 103.448  70.651  1.00  0.00           C
ATOM  11064  C28 POPEt 398      11.150 104.598  71.571  1.00  0.00           C
ATOM  11067  C29 POPEt 398       9.950 104.218  72.401  1.00  0.00           C
ATOM  11069 0C21 POPEt 398       9.960 103.768  73.672  1.00  0.00           C
ATOM  11071 1C21 POPEt 398      11.160 103.558  74.552  1.00  0.00           C
ATOM  11074 2C21 POPEt 398      10.900 104.048  75.992  1.00  0.00           C
ATOM  11077 3C21 POPEt 398      12.190 104.158  76.822  1.00  0.00           C
ATOM  11080 4C21 POPEt 398      11.910 104.528  78.292  1.00  0.00           C
ATOM  11083 5C21 POPEt 398      13.130 105.138  78.982  1.00  0.00           C
ATOM  11086 6C21 POPEt 398      12.810 105.768  80.342  1.00  0.00           C
ATOM  11089 7C21 POPEt 398      14.060 106.048  81.182  1.00  0.00           C
ATOM  11092 8C21 POPEt 398      13.820 107.028  82.322  1.00  0.00           C
ATOM  11096  C33 POPEt 398      11.160 106.168  66.712  1.00  0.00           C
ATOM  11099  C34 POPEt 398      10.280 106.458  67.922  1.00  0.00           C
ATOM  11102  C35 POPEt 398      10.510 107.838  68.532  1.00  0.00           C
ATOM  11105  C36 POPEt 398       9.590 108.038  69.742  1.00  0.00           C
ATOM  11108  C37 POPEt 398       9.780 109.378  70.462  1.00  0.00           C
ATOM  11111  C38 POPEt 398       8.650 109.648  71.472  1.00  0.00           C
ATOM  11114  C39 POPEt 398       8.640 108.688  72.672  1.00  0.00           C
ATOM  11117 0C31 POPEt 398       9.490 109.188  73.842  1.00  0.00           C
ATOM  11120 1C31 POPEt 398       9.480 108.228  75.041  1.00  0.00           C
ATOM  11123 2C31 POPEt 398      10.190 108.848  76.262  1.00  0.00           C
ATOM  11126 3C31 POPEt 398      10.200 107.938  77.502  1.00  0.00           C
ATOM  11129 4C31 POPEt 398       8.820 107.708  78.162  1.00  0.00           C
ATOM  11132 5C31 POPEt 398       8.110 109.008  78.582  1.00  0.00           C
ATOM  11135 6C31 POPEt 398       6.920 108.768  79.502  1.00  0.00           C
ATOM  11139  NH3 POPEu 399      57.712  93.776  58.422  1.00  0.00           N
ATOM  11143  C12 POPEu 399      57.102  92.666  59.222  1.00  0.00           C
ATOM  11146  C11 POPEu 399      55.642  92.946  59.552  1.00  0.00           C
ATOM  11149  P   POPEu 399      53.502  91.676  60.162  1.00  0.00           P
ATOM  11150  O13 POPEu 399      52.952  92.676  59.202  1.00  0.00           O
ATOM  11151  O14 POPEu 399      53.032  90.276  60.052  1.00  0.00           O
ATOM  11152  O11 POPEu 399      53.312  92.206  61.632  1.00  0.00           O
ATOM  11153  O12 POPEu 399      55.062  91.726  60.042  1.00  0.00           O
ATOM  11154  C1  POPEu 399      54.122  91.836  62.742  1.00  0.00           C
ATOM  11157  C2  POPEu 399      53.322  91.056  63.832  1.00  0.00           C
ATOM  11159  O21 POPEu 399      54.012  89.826  64.092  1.00  0.00           O
ATOM  11160  C21 POPEu 399      53.882  89.036  65.182  1.00  0.00           C
ATOM  11161  O22 POPEu 399      54.512  87.996  65.302  1.00  0.00           O
ATOM  11162  C22 POPEu 399      52.932  89.596  66.252  1.00  0.00           C
ATOM  11165  C3  POPEu 399      51.832  90.826  63.412  1.00  0.00           C
ATOM  11168  O31 POPEu 399      50.962  91.726  64.112  1.00  0.00           O
ATOM  11169  C31 POPEu 399      50.652  92.906  63.582  1.00  0.00           C
ATOM  11170  O32 POPEu 399      50.992  93.366  62.512  1.00  0.00           O
ATOM  11171  C32 POPEu 399      49.652  93.566  64.522  1.00  0.00           C
ATOM  11174  C23 POPEu 399      52.852  88.756  67.562  1.00  0.00           C
ATOM  11177  C24 POPEu 399      51.932  89.426  68.602  1.00  0.00           C
ATOM  11180  C25 POPEu 399      51.982  88.826  70.022  1.00  0.00           C
ATOM  11183  C26 POPEu 399      51.182  89.676  71.022  1.00  0.00           C
ATOM  11186  C27 POPEu 399      51.392  89.256  72.492  1.00  0.00           C
ATOM  11189  C28 POPEu 399      50.782  90.266  73.482  1.00  0.00           C
ATOM  11192  C29 POPEu 399      50.942  89.816  74.912  1.00  0.00           C
ATOM  11194 0C21 POPEu 399      50.022  89.836  75.882  1.00  0.00           C
ATOM  11196 1C21 POPEu 399      48.592  90.346  75.812  1.00  0.00           C
ATOM  11199 2C21 POPEu 399      48.252  91.326  76.962  1.00  0.00           C
ATOM  11202 3C21 POPEu 399      48.602  90.756  78.342  1.00  0.00           C
ATOM  11205 4C21 POPEu 399      47.672  91.206  79.482  1.00  0.00           C
ATOM  11208 5C21 POPEu 399      48.012  90.496  80.802  1.00  0.00           C
ATOM  11211 6C21 POPEu 399      47.632  89.006  80.822  1.00  0.00           C
ATOM  11214 7C21 POPEu 399      48.372  88.226  81.912  1.00  0.00           C
ATOM  11217 8C21 POPEu 399      47.982  86.746  81.962  1.00  0.00           C
ATOM  11221  C33 POPEu 399      49.972  93.416  66.032  1.00  0.00           C
ATOM  11224  C34 POPEu 399      50.772  94.586  66.612  1.00  0.00           C
ATOM  11227  C35 POPEu 399      52.292  94.476  66.442  1.00  0.00           C
ATOM  11230  C36 POPEu 399      53.022  95.706  67.012  1.00  0.00           C
ATOM  11233  C37 POPEu 399      52.702  96.996  66.262  1.00  0.00           C
ATOM  11236  C38 POPEu 399      53.782  98.076  66.442  1.00  0.00           C
ATOM  11239  C39 POPEu 399      53.762  98.756  67.812  1.00  0.00           C
ATOM  11242 0C31 POPEu 399      55.062  99.528  68.032  1.00  0.00           C
ATOM  11245 1C31 POPEu 399      55.112 100.278  69.372  1.00  0.00           C
ATOM  11248 2C31 POPEu 399      54.212 101.518  69.382  1.00  0.00           C
ATOM  11251 3C31 POPEu 399      54.692 102.598  68.412  1.00  0.00           C
ATOM  11254 4C31 POPEu 399      54.772 103.948  69.102  1.00  0.00           C
ATOM  11257 5C31 POPEu 399      55.332 105.068  68.221  1.00  0.00           C
ATOM  11260 6C31 POPEu 399      55.372 106.378  68.992  1.00  0.00           C
ATOM  11264  NH3 POPEv 400      69.332  37.646 104.242  1.00  0.00           N
ATOM  11268  C12 POPEv 400      69.072  37.016 105.581  1.00  0.00           C
ATOM  11271  C11 POPEv 400      69.222  35.486 105.511  1.00  0.00           C
ATOM  11274  P   POPEv 400      70.892  33.656 104.742  1.00  0.00           P
ATOM  11275  O13 POPEv 400      72.372  33.476 104.672  1.00  0.00           O
ATOM  11276  O14 POPEv 400      70.082  32.696 105.532  1.00  0.00           O
ATOM  11277  O11 POPEv 400      70.282  33.636 103.282  1.00  0.00           O
ATOM  11278  O12 POPEv 400      70.552  35.146 105.142  1.00  0.00           O
ATOM  11279  C1  POPEv 400      69.982  32.356 102.702  1.00  0.00           C
ATOM  11282  C2  POPEv 400      70.522  32.286 101.262  1.00  0.00           C
ATOM  11284  O21 POPEv 400      70.452  30.956 100.742  1.00  0.00           O
ATOM  11285  C21 POPEv 400      71.332  30.056 101.102  1.00  0.00           C
ATOM  11286  O22 POPEv 400      72.262  30.186 101.882  1.00  0.00           O
ATOM  11287  C22 POPEv 400      71.042  28.766 100.352  1.00  0.00           C
ATOM  11290  C3  POPEv 400      71.942  32.916 101.172  1.00  0.00           C
ATOM  11293  O31 POPEv 400      72.532  32.716  99.872  1.00  0.00           O
ATOM  11294  C31 POPEv 400      73.522  33.546  99.632  1.00  0.00           C
ATOM  11295  O32 POPEv 400      73.812  34.506 100.321  1.00  0.00           O
ATOM  11296  C32 POPEv 400      74.162  33.206  98.312  1.00  0.00           C
ATOM  11299  C23 POPEv 400      72.012  28.666  99.172  1.00  0.00           C
ATOM  11302  C24 POPEv 400      71.472  29.486  98.002  1.00  0.00           C
ATOM  11305  C25 POPEv 400      72.472  29.576  96.862  1.00  0.00           C
ATOM  11308  C26 POPEv 400      71.752  29.836  95.552  1.00  0.00           C
ATOM  11311  C27 POPEv 400      72.722  30.106  94.412  1.00  0.00           C
ATOM  11314  C28 POPEv 400      71.962  30.126  93.092  1.00  0.00           C
ATOM  11317  C29 POPEv 400      72.852  30.566  91.962  1.00  0.00           C
ATOM  11319 0C21 POPEv 400      72.652  30.256  90.672  1.00  0.00           C
ATOM  11321 1C21 POPEv 400      71.542  29.386  90.152  1.00  0.00           C
ATOM  11324 2C21 POPEv 400      71.982  28.616  88.902  1.00  0.00           C
ATOM  11327 3C21 POPEv 400      72.042  29.516  87.662  1.00  0.00           C
ATOM  11330 4C21 POPEv 400      72.602  28.786  86.442  1.00  0.00           C
ATOM  11333 5C21 POPEv 400      72.522  29.626  85.162  1.00  0.00           C
ATOM  11336 6C21 POPEv 400      73.712  30.566  85.022  1.00  0.00           C
ATOM  11339 7C21 POPEv 400      73.612  31.486  83.812  1.00  0.00           C
ATOM  11342 8C21 POPEv 400      74.872  32.346  83.622  1.00  0.00           C
ATOM  11346  C33 POPEv 400      73.902  34.266  97.232  1.00  0.00           C
ATOM  11349  C34 POPEv 400      72.482  34.196  96.652  1.00  0.00           C
ATOM  11352  C35 POPEv 400      72.342  34.976  95.342  1.00  0.00           C
ATOM  11355  C36 POPEv 400      73.052  34.296  94.172  1.00  0.00           C
ATOM  11358  C37 POPEv 400      72.812  35.016  92.842  1.00  0.00           C
ATOM  11361  C38 POPEv 400      73.142  34.156  91.622  1.00  0.00           C
ATOM  11364  C39 POPEv 400      72.772  34.866  90.321  1.00  0.00           C
ATOM  11367 0C31 POPEv 400      72.932  33.996  89.062  1.00  0.00           C
ATOM  11370 1C31 POPEv 400      72.522  34.776  87.802  1.00  0.00           C
ATOM  11373 2C31 POPEv 400      72.822  34.046  86.492  1.00  0.00           C
ATOM  11376 3C31 POPEv 400      72.822  35.006  85.292  1.00  0.00           C
ATOM  11379 4C31 POPEv 400      71.442  35.526  84.872  1.00  0.00           C
ATOM  11382 5C31 POPEv 400      71.542  36.486  83.682  1.00  0.00           C
ATOM  11385 6C31 POPEv 400      70.192  36.916  83.102  1.00  0.00           C
ATOM  11389  NH3 POPEw 401      95.082  66.656  99.652  1.00  0.00           N
ATOM  11393  C12 POPEw 401      96.262  67.446 100.142  1.00  0.00           C
ATOM  11396  C11 POPEw 401      97.562  66.816  99.632  1.00  0.00           C
ATOM  11399  P   POPEw 401     100.122  67.196  99.642  1.00  0.00           P
ATOM  11400  O13 POPEw 401     100.742  68.496  99.382  1.00  0.00           O
ATOM  11401  O14 POPEw 401     100.862  66.216 100.472  1.00  0.00           O
ATOM  11402  O11 POPEw 401      99.822  66.416  98.272  1.00  0.00           O
ATOM  11403  O12 POPEw 401      98.692  67.406 100.282  1.00  0.00           O
ATOM  11404  C1  POPEw 401     100.962  66.226  97.422  1.00  0.00           C
ATOM  11407  C2  POPEw 401     100.612  65.576  96.052  1.00  0.00           C
ATOM  11409  O21 POPEw 401     101.752  65.826  95.202  1.00  0.00           O
ATOM  11410  C21 POPEw 401     101.972  64.976  94.222  1.00  0.00           C
ATOM  11411  O22 POPEw 401     101.292  64.006  93.952  1.00  0.00           O
ATOM  11412  C22 POPEw 401     103.252  65.406  93.492  1.00  0.00           C
ATOM  11415  C3  POPEw 401      99.322  66.206  95.462  1.00  0.00           C
ATOM  11418  O31 POPEw 401      99.222  65.996  94.042  1.00  0.00           O
ATOM  11419  C31 POPEw 401      98.022  66.066  93.502  1.00  0.00           C
ATOM  11420  O32 POPEw 401      96.972  66.236  94.122  1.00  0.00           O
ATOM  11421  C32 POPEw 401      98.142  65.836  91.992  1.00  0.00           C
ATOM  11424  C23 POPEw 401     103.312  65.006  92.002  1.00  0.00           C
ATOM  11427  C24 POPEw 401     102.372  65.826  91.122  1.00  0.00           C
ATOM  11430  C25 POPEw 401     101.922  64.996  89.912  1.00  0.00           C
ATOM  11433  C26 POPEw 401     101.172  65.816  88.872  1.00  0.00           C
ATOM  11436  C27 POPEw 401     100.712  64.936  87.702  1.00  0.00           C
ATOM  11439  C28 POPEw 401     100.182  65.726  86.502  1.00  0.00           C
ATOM  11442  C29 POPEw 401     101.282  66.436  85.762  1.00  0.00           C
ATOM  11444 0C21 POPEw 401     101.412  66.566  84.422  1.00  0.00           C
ATOM  11446 1C21 POPEw 401     100.452  66.076  83.372  1.00  0.00           C
ATOM  11449 2C21 POPEw 401      99.882  67.226  82.512  1.00  0.00           C
ATOM  11452 3C21 POPEw 401      99.142  68.286  83.342  1.00  0.00           C
ATOM  11455 4C21 POPEw 401      98.032  69.016  82.572  1.00  0.00           C
ATOM  11458 5C21 POPEw 401      98.512  69.786  81.332  1.00  0.00           C
ATOM  11461 6C21 POPEw 401      97.342  70.466  80.612  1.00  0.00           C
ATOM  11464 7C21 POPEw 401      97.672  70.956  79.202  1.00  0.00           C
ATOM  11467 8C21 POPEw 401      96.432  71.456  78.462  1.00  0.00           C
ATOM  11471  C33 POPEw 401      97.132  66.586  91.082  1.00  0.00           C
ATOM  11474  C34 POPEw 401      96.972  65.856  89.742  1.00  0.00           C
ATOM  11477  C35 POPEw 401      96.662  66.746  88.522  1.00  0.00           C
ATOM  11480  C36 POPEw 401      96.372  65.876  87.292  1.00  0.00           C
ATOM  11483  C37 POPEw 401      96.352  66.616  85.942  1.00  0.00           C
ATOM  11486  C38 POPEw 401      96.562  65.676  84.742  1.00  0.00           C
ATOM  11489  C39 POPEw 401      95.462  64.626  84.522  1.00  0.00           C
ATOM  11492 0C31 POPEw 401      94.222  65.156  83.802  1.00  0.00           C
ATOM  11495 1C31 POPEw 401      93.162  64.056  83.602  1.00  0.00           C
ATOM  11498 2C31 POPEw 401      91.902  64.566  82.902  1.00  0.00           C
ATOM  11501 3C31 POPEw 401      90.802  63.496  82.732  1.00  0.00           C
[truncated: 1,848,138 more chars]
